# Supplementary material for: Oncogenic enhancers drive esophageal squamous cell carcinogenesis and metastasis
Source: Nat Commun. 2021 Jul 22;12:4457. doi: 10.1038/s41467-021-24813-2 (PMC8298514; doi:10.1038/s41467-021-24813-2)
Supplement: Supplementary file 3 — Supplementary Data 1 [file 41467_2021_24813_MOESM3_ESM.xlsx]

## Sheet: Sheet1
Gene_ID	Gene_symbol	description	EC201	Adj202	LN203	EC301	Adj302	LN303	EC401	Adj402	LN403	EC501	Adj502	LN503	EC601	Adj602	LN603	EC701	Adj702	EC801	Adj802	EC901	Adj902	LN903	EC1001	Adj1002	LN1003	EC1101	Adj1102	LN1103	EC1201	Adj1202	LN1203	EC1301	Adj1302	LN1303	EC1401	Adj1402	LN1403	EC1701	Adj1702	EC1801	Adj1802	EC1901	Adj1902	LN1903	EC2001	Adj2002	LN2003
ENSG00000000003	TSPAN6	tetraspanin 6 [Source:HGNC Symbol%3BAcc:11858]	49.07	25.57	24.28	10.82	12.27	10.12	19.09	18	6.16	8.24	34.8	6.72	10.16	6.12	36.17	12.11	34.1	5.08	41.59	7.34	54.9	2.35	17.97	34.49	20.01	9.51	44.82	11.21	20	29.81	12.6	26.38	37.27	19.03	9.6	9.12	21.36	6.37	28.26	19.17	52.95	21.99	20.49	43.64	16.51	27.39	2.19
ENSG00000000005	TNMD	tenomodulin [Source:HGNC Symbol%3BAcc:17757]	0	0	0	0	0	0	0	0	0.11	0	0.14	0	0	0	0	0.34	0	0	0	0	0	1.02	0.16	0	0	0	0.09	0	0	0	0	0	0	0	0	0	0	0	0	0	0	0	0	0	0	0	0.48
ENSG00000000419	DPM1	dolichyl-phosphate mannosyltransferase polypeptide 1%2C catalytic subunit [Source:HGNC Symbol%3BAcc:3005]	50.47	60.64	25.14	39.74	16.52	43.42	41.82	15.16	20.39	16.89	27.87	16.52	35.64	21.59	19.1	41.41	23.85	34.2	23.2	19.68	19.15	19.67	47.25	26.41	51.12	32.51	29.3	45.87	30.89	21.3	15.71	18.02	26.24	23.84	32.75	18.02	26.26	54.82	24.28	62.22	33.4	20.67	18.38	41.38	38.72	61.17	32.23
ENSG00000000457	SCYL3	SCY1-like 3 (S. cerevisiae) [Source:HGNC Symbol%3BAcc:19285]	6.69	3.96	3.13	3.86	1.49	3.53	2.35	3.38	0.81	2.02	4.17	3.14	4.21	3.06	3.17	2.67	2.7	2.52	3.69	2.31	4.6	3.63	4.74	4.09	3.71	6.77	4.1	5.14	3.31	4.37	3.22	3.15	3	3.82	3.09	2.2	3.73	4.11	3.41	2.23	4.05	2.06	1.83	2.93	4.27	3.84	4.47
ENSG00000000460	C1orf112	chromosome 1 open reading frame 112 [Source:HGNC Symbol%3BAcc:25565]	8.66	4.27	0.52	5.59	2.28	2.81	6.1	1.51	1.98	2.21	2.24	1.19	6.98	4.18	1.22	5.63	0.58	1.3	1.13	3.64	2.14	1.13	4.44	3.27	6.9	7.07	2.2	7.19	4.84	1.68	2.25	2.74	1.17	9.57	7.16	3.04	4.47	7.28	0.91	2.83	1.4	1.76	0.76	2.43	9.34	5.11	5.72
ENSG00000000938	FGR	feline Gardner-Rasheed sarcoma viral oncogene homolog [Source:HGNC Symbol%3BAcc:3697]	4.43	5.12	4.59	5.7	3.26	6.47	2.4	5.7	2.74	10.24	4.81	19.08	5.43	5.4	2.64	4	8.05	6.71	5.14	20.13	3.27	27.76	8.85	8.35	3.6	12.69	4.14	5.98	29.27	2.5	15.44	8.56	4.75	10.22	4.25	5.16	7.11	1.79	2.12	8.32	3.02	1.73	1.48	4.84	6.95	4.68	29.74
ENSG00000000971	CFH	complement factor H [Source:HGNC Symbol%3BAcc:4883]	21.61	2.14	20.85	37.47	7.83	35.24	3.46	37.34	25.39	20.53	15.22	23.13	25.22	17.24	12.17	17.95	23.98	8.73	32.29	34.8	21.3	20.32	14.01	42.44	3.36	23.7	12.44	5.33	18.01	16.2	18.08	13.17	11.87	15.46	26.33	13.31	3.18	41.93	8.52	58.31	12.19	7.36	6.42	16.4	7.16	2.12	27.68
ENSG00000001036	FUCA2	fucosidase%2C alpha-L- 2%2C plasma [Source:HGNC Symbol%3BAcc:4008]	15.69	13.2	7.82	18.63	9.44	22.61	12.55	12.98	10.14	10.75	6.86	18.72	36.67	20.69	5.62	20	7.68	17.3	6.95	16.82	6.75	12.83	13.16	9.51	13.99	24.78	8.64	21.98	16.82	9.56	16.18	14.06	8.88	17.21	35.9	17.8	9.48	12.42	3.91	40.25	5.28	8.98	5.26	11.8	6.75	10.83	12.49
ENSG00000001084	GCLC	glutamate-cysteine ligase%2C catalytic subunit [Source:HGNC Symbol%3BAcc:4311]	26.71	30.16	13.35	11.43	3.72	20.71	36.24	8.82	6.52	4.87	15.34	5.2	137.9	57.39	16.04	15.92	11.93	12.07	15.24	19.68	18.78	8.36	286.12	26.08	225.03	43.13	18.57	100.13	3.83	27.35	14.41	8.01	9.85	14.13	133.09	18.33	37.26	34.88	19.36	5.23	8.8	9.02	8.69	7.55	15.73	31.05	19
ENSG00000001167	NFYA	nuclear transcription factor Y%2C alpha [Source:HGNC Symbol%3BAcc:7804]	20.6	18.76	6.82	17.33	5.42	12.75	12.29	4.18	5.03	5.16	9.45	6.26	9.76	5.25	4.65	12.05	3.28	3.58	8.44	8.7	6.79	5.98	10.37	8.52	11.26	12.68	5.33	15.34	5.82	5.95	5.47	6.86	5.92	13.7	10.19	4.49	7.64	7.54	4.81	6.37	3.88	2.17	1.85	3.58	15.31	18.85	12.87
ENSG00000001460	STPG1	sperm-tail PG-rich repeat containing 1 [Source:HGNC Symbol%3BAcc:28070]	6.04	5.7	5.98	10.16	3.64	6.4	19.48	2.98	2.45	2.8	2.49	3.06	6.21	5.17	3.48	4.63	3.9	10.2	6.2	4.21	5.95	3.36	11.96	3.73	6.14	6.97	6.78	8.65	8.58	6	4.86	5.5	6.14	6.11	6.49	3.26	4.56	4.89	7.21	1.98	3.14	7.12	3.94	9.43	8.47	3.58	3.82
ENSG00000001461	NIPAL3	NIPA-like domain containing 3 [Source:HGNC Symbol%3BAcc:25233]	15.95	17.93	24.75	16.6	12.27	14.2	24.97	13.94	4.94	5.76	13.45	6.96	9.55	4.22	22.63	11.58	20.79	7.65	22.33	19.66	21.15	14.26	16.38	22.67	12.34	14.91	17.97	12.11	13.57	24.47	8.74	14.45	24.33	11.89	8.69	9.58	20.41	15.49	25.23	5.25	16.04	14.46	15.11	18.48	22.82	14.54	10.85
ENSG00000001497	LAS1L	LAS1-like (S. cerevisiae) [Source:HGNC Symbol%3BAcc:25726]	42.64	45.14	10.34	19.96	12.78	24.68	26.23	11.53	6.24	9.16	14.76	13.11	14.1	7.45	12.23	20.55	14.35	15.28	14.7	14.01	11.32	18.15	35.41	15.07	76.66	23.49	12.9	25.23	17.37	13.54	13.9	17.62	10.22	21.15	12.91	21.85	40.69	26.77	11.11	16.68	9.51	32.38	12.4	22.11	12.56	43.85	16.08
ENSG00000001561	ENPP4	ectonucleotide pyrophosphatase/phosphodiesterase 4 (putative) [Source:HGNC Symbol%3BAcc:3359]	0.63	0.04	0.46	0.1	0.09	0.3	0.07	1.94	0.68	1.35	0.29	1.06	0.42	0.05	0.34	0.36	0.65	0.72	0.73	1.21	0.77	1.94	1.28	1.42	0.56	4.18	0.25	14.45	0.2	0.66	0.69	0.79	0.43	1.97	0.3	0.46	1.05	0.19	0.13	0.18	0.42	0.03	0.02	0.15	1.16	0.09	3.29
ENSG00000001617	SEMA3F	sema domain%2C immunoglobulin domain (Ig)%2C short basic domain%2C secreted%2C (semaphorin) 3F [Source:HGNC Symbol%3BAcc:10728]	17.53	47.69	77.68	25.81	58.41	30.53	15.3	25.8	10.81	16.68	98.86	9.56	26.87	16.75	78.43	34.43	71.68	40.81	95.97	32.61	71.03	4.6	59.33	55.74	61.92	21.37	77.8	27.69	32.52	63.68	22.04	59.82	87.42	14.73	29.93	50.77	79.23	12.11	95.99	11.84	39.22	58.03	49.29	62.48	13.03	47.79	1.91
ENSG00000001626	CFTR	cystic fibrosis transmembrane conductance regulator (ATP-binding cassette sub-family C%2C member 7) [Source:HGNC Symbol%3BAcc:1884]	0.08	0.02	0.08	0	0	0	0	2.27	0.04	0.01	0.13	0	0.02	0.08	0.08	1.17	0.12	0.64	0.23	0.04	0.6	0	0.02	0.52	0	0	1.07	0.01	0.59	0.07	0.92	0.04	0.04	0.19	0	0.06	0.04	0	0.02	0.05	0.31	0	0.05	0.27	0.09	0.1	0
ENSG00000001629	ANKIB1	ankyrin repeat and IBR domain containing 1 [Source:HGNC Symbol%3BAcc:22215]	31.94	12.85	7.83	5.29	3.28	12.57	13.15	6.34	5.43	6.71	9.14	9.94	13.15	5.38	3.91	9.94	5.6	17.2	6.01	6.68	8.9	4.23	11.46	13.42	11.47	12.65	8.15	12.01	7.62	7.32	9.69	13.65	8.31	29.36	13.89	4.63	10.77	10.07	4.38	8.16	4.03	2.45	2.1	5.41	9.94	12.4	10.43
ENSG00000001630	CYP51A1	cytochrome P450%2C family 51%2C subfamily A%2C polypeptide 1 [Source:HGNC Symbol%3BAcc:2649]	52.99	33.45	26.49	13.86	9.94	14.72	17.38	13.32	6.61	6.11	36.97	4.61	29.33	16.16	14.39	23.34	22.06	17.14	19.83	18.2	23.12	5.96	12.08	44.32	11.13	15.17	26.29	29.52	6.79	20.37	7.52	14.8	16.78	19.23	33.33	14.19	13.65	15.16	17.14	8.36	13.12	8.57	12.34	12.79	17.75	34.23	5.22
ENSG00000001631	KRIT1	KRIT1%2C ankyrin repeat containing [Source:HGNC Symbol%3BAcc:1573]	34.45	32.71	13	12.74	2.7	22.9	20.42	12.59	7.41	15.15	12.13	14.5	19.37	9.53	9.29	16.7	11.75	34.13	19.25	11.02	14.47	19.89	15.13	21.69	22.51	27.23	12.46	19.16	18.51	14.96	26.58	22.32	15.97	42.76	22.8	15.85	14.29	13	8.12	8.75	6.15	4.34	6.2	18.26	22.08	21.82	21.39
ENSG00000002016	RAD52	RAD52 homolog (S. cerevisiae) [Source:HGNC Symbol%3BAcc:9824]	13.05	14.76	7.37	3.62	11.56	7.5	6.83	3.76	3.93	4.11	8.11	11.73	20.6	7.52	8.48	8.44	3.11	8.96	6.39	3.76	4.73	6.45	22.39	3.84	19.09	8.22	2.57	5.58	4.91	7.3	6.5	11.86	5.38	27.09	26.24	11.42	21.74	16.4	3.6	1.28	2.46	11.85	1.4	22.1	34.89	12.01	14.47
ENSG00000002079	MYH16	myosin%2C heavy chain 16 pseudogene [Source:HGNC Symbol%3BAcc:31038]	0.07	0	0.14	0.34	0.24	1.94	0.04	0	0	0	0.49	0	0.04	0	0	0	0.02	5.98	0.02	0.13	0.07	0	0	2.29	0	0.04	0.09	0.04	0	0.07	0	0	0.01	0.08	0.02	0.09	0	0.15	0	0.12	0.59	0.14	1.32	0.17	0	0	0
ENSG00000002330	BAD	BCL2-associated agonist of cell death [Source:HGNC Symbol%3BAcc:936]	243.43	177.3	81.15	174.98	92.67	156.97	82.32	72.09	29.64	57.72	50.03	73.33	49.33	36.38	75.67	70.74	77.46	33.14	68.86	50.41	48.1	65.72	72.77	47.95	114.87	60.93	45.83	60.19	49.92	71.13	30.21	127.02	64.49	79.11	54.35	55.25	49.13	65.63	118.99	105.85	81.8	213.67	94.6	171.22	88.2	175.14	60.98
ENSG00000002549	LAP3	leucine aminopeptidase 3 [Source:HGNC Symbol%3BAcc:18449]	79.45	34.06	23.2	55.26	25.5	77.87	24.09	29.34	40.31	45.61	25.42	74.65	46.72	37.67	15.12	34.33	22.61	38.71	30.84	51.27	22.09	67.23	50.24	33.81	39.25	76.97	51	63.94	22.01	18.96	29.54	57.28	22.49	59.24	50.26	20.94	20.99	73.33	16.58	69.47	16.94	16.98	16.81	32.49	28.08	32.71	78.87
ENSG00000002586	CD99	CD99 molecule [Source:HGNC Symbol%3BAcc:7082]	30.45	33.24	155.01	147.63	110.03	309.01	272.2	126.89	137	408.31	110.61	526.16	85.01	78.43	156.14	254.99	190.2	88.06	187.4	157.43	157.75	181.19	134.82	162.43	118.51	162.78	143.09	276.57	136.54	198.34	102.64	151.99	114.46	128.13	81.05	65.86	43.31	256.47	148.78	465.51	151.92	194.9	159.36	181.9	108.18	33.5	175.5
ENSG00000002587	HS3ST1	heparan sulfate (glucosamine) 3-O-sulfotransferase 1 [Source:HGNC Symbol%3BAcc:5194]	6.18	3.51	9.01	9.09	24.33	2.45	2.83	3.44	1.81	0.89	6.06	1.46	2.45	0.91	10.33	0.99	9.67	1.91	13.75	6.38	3.86	1.96	0.53	9.42	1.66	4.6	20.78	0.79	10.48	3.92	7.01	6.68	1.59	1.44	3.12	2.56	4.36	1.58	14.24	5.93	11.41	4.91	8.99	5.04	8.45	2.12	1.09
ENSG00000002726	AOC1	amine oxidase%2C copper containing 1 [Source:HGNC Symbol%3BAcc:80]	0.11	0	2.61	0.56	1.92	1.37	0.12	17.98	3.72	0.68	2.81	1.71	0.59	0.27	6.24	0.43	0.92	1.13	3.2	1.53	26.21	0.16	0.84	2.47	0.74	1.1	4.44	0.74	0.44	4.79	1.47	1.82	7.91	0.53	0.11	0.79	0.32	0	0.8	0.41	1	0.84	1.29	18.08	1.51	0	8.57
ENSG00000002745	WNT16	wingless-type MMTV integration site family%2C member 16 [Source:HGNC Symbol%3BAcc:16267]	0.5	0	0.05	0	0.02	0	0.57	0.08	1.01	0.05	0.08	0.32	0.06	0.06	0	0.12	0	3.54	0.1	0.07	0.3	0.53	0.09	0.07	0.83	0	0.09	0.31	0.03	0	0.17	0.22	0.24	0.23	0.04	0.18	0	0.08	0	0.3	0.29	0.14	0	0.03	0.34	0	0.8
ENSG00000002746	HECW1	HECT%2C C2 and WW domain containing E3 ubiquitin protein ligase 1 [Source:HGNC Symbol%3BAcc:22195]	0.03	0.03	1.66	1.37	0.12	3.13	1.56	0.15	0.76	0.6	0.07	3.03	11.7	5.12	0.33	1.69	0.65	0.68	0.06	0.26	0.07	0	1.74	1.48	1.76	2.1	0.13	0.04	0.64	1.01	0.21	0.35	0.11	0	8.37	1.3	0.02	0.94	1.22	7.6	0.04	0.23	0.53	0.14	0.03	0	0.03
ENSG00000002822	MAD1L1	MAD1 mitotic arrest deficient-like 1 (yeast) [Source:HGNC Symbol%3BAcc:6762]	62.55	91.2	28.03	164.33	53.08	141.99	35.71	28.25	30.27	39.61	22.18	55.56	34.37	17.41	18.86	64.25	28.06	52.46	17.84	36.18	11.57	69.83	39.19	25.55	34.08	30.17	22.43	75.71	51.52	21.91	46.26	43.7	31.27	26.44	29.88	59.39	47.17	169.69	23.02	88.34	31.13	188.44	31.95	70.42	49.26	70.91	49.38
ENSG00000002834	LASP1	LIM and SH3 protein 1 [Source:HGNC Symbol%3BAcc:6513]	38.97	22.51	31.98	73.56	44.02	123.96	65.3	48.93	49.2	47.01	25.74	81.49	104.04	56.96	41.68	76.4	44	52.9	56.92	66.36	40.44	75.2	91.73	39.33	48.23	61.12	40.66	63.14	74.67	37.86	47.76	60.19	29.57	80.51	99.58	48.7	81.01	57.4	39.57	60.37	26.63	43.57	24.18	72.15	70.23	23.49	75.66
ENSG00000002919	SNX11	sorting nexin 11 [Source:HGNC Symbol%3BAcc:14975]	13.17	15.3	11.54	8.07	8.1	19.15	10.44	7.08	4.66	5.9	8	6.09	14.78	6.64	13.29	11.37	10.78	8.72	13.29	8.85	16.45	15.04	12.79	10.64	11.25	13.85	13.43	15.43	9.89	10.99	4.28	12.03	7.17	9.25	16.25	6.79	11.24	11.92	11.29	9.39	8.22	8.81	6.32	12.14	9.4	16.29	19.7
ENSG00000002933	TMEM176A	transmembrane protein 176A [Source:HGNC Symbol%3BAcc:24930]	32.06	10.23	19	19.51	15.41	106.46	4.39	43.5	58.43	52.85	5.94	63.8	27.61	25.89	11.59	39.61	22.62	30.6	27.91	59.38	10.61	88.1	42.7	28.87	17.51	66.03	12.93	32.89	40.61	18.86	49.85	20.89	9.17	32.25	28.67	31.91	24.17	26.36	12.44	93.45	11.9	41.98	6.98	36.7	27.45	12.29	106.52
ENSG00000003056	M6PR	mannose-6-phosphate receptor (cation dependent) [Source:HGNC Symbol%3BAcc:6752]	74.53	61.43	32.77	66.93	47.46	58.39	72.05	42.84	31.8	32.25	38.88	54.55	72.99	49.52	21.55	41.83	26.49	44.88	38.66	57.74	28.56	91.31	77.02	34.84	66.5	63.64	31.19	66.14	30.12	23.93	25.03	72.45	30.92	92.62	62.18	55.18	69.46	73.62	26.68	47.3	25.42	125.41	37.18	109.06	72.57	64.04	77.39
ENSG00000003096	KLHL13	kelch-like family member 13 [Source:HGNC Symbol%3BAcc:22931]	2.77	0.97	1.59	5.78	0.72	1.3	10.87	0.82	2.52	1.15	1.43	0.81	4.54	2.88	1.86	1.16	0.97	1.33	2.36	3.17	1.67	0.64	5.53	3.75	3.62	3.47	1.99	6.21	0.45	2.59	0.76	2.8	1.25	6.01	4.14	2.65	2.84	2.2	0.91	2.85	1.58	2.11	0.91	4.3	1.95	1.02	0.31
ENSG00000003137	CYP26B1	cytochrome P450%2C family 26%2C subfamily B%2C polypeptide 1 [Source:HGNC Symbol%3BAcc:20581]	0.44	0.71	1.83	27.9	6.71	11.44	1.32	0.44	2.01	1.48	0.51	0.83	1.03	1.57	2.47	18.32	4.66	29.53	2.05	6.62	1.83	1.56	3.07	4.33	1.96	2.46	3.07	6.65	13	1.77	14.75	7.58	0.68	3.84	1.26	2.69	0.53	1.37	2.78	1.65	0.38	0.78	0.3	2.44	5.72	0.91	3.33
ENSG00000003147	ICA1	islet cell autoantigen 1%2C 69kDa [Source:HGNC Symbol%3BAcc:5343]	19.74	5.31	10.68	1.51	0.11	2.12	1.57	15.86	6.52	3.74	12.11	3.85	2.71	2.41	6.09	2.79	10.49	1.71	14.5	9.71	10.42	6.25	5.12	12.04	1.5	10.68	14.59	8.91	65.37	12.38	56.99	12.87	5.25	9.17	2.06	12.74	40.4	1.75	8.89	2.23	4.73	2.68	5.62	2.95	20.8	3.49	15.01
ENSG00000003249	DBNDD1	dysbindin (dystrobrevin binding protein 1) domain containing 1 [Source:HGNC Symbol%3BAcc:28455]	10.45	5.81	34.2	1.77	13.33	1.41	4.16	14.15	4.22	2.37	30.17	0.63	11.69	6.82	41.93	5.49	38.72	14.4	40.49	4.28	43.31	3.46	16.53	21.01	8.2	15.2	41.23	14.36	176.84	39.8	84.85	24.51	44.76	5.83	11.18	19.16	25.37	0.9	33.71	0.78	28.56	19.33	28.93	15.1	13.46	7.08	2.21
ENSG00000003393	ALS2	amyotrophic lateral sclerosis 2 (juvenile) [Source:HGNC Symbol%3BAcc:443]	5.14	2.56	2.56	5.09	4.75	4.87	8.73	2.46	2.96	2.66	3.17	3.75	6.39	2.29	1.63	5.09	3.08	5.4	2.29	3.67	3.72	2.11	6.2	3.16	4.65	5.57	1.99	7.9	2.44	3.09	4.49	3.26	2.15	6.02	6.25	2.5	4.99	3.05	1.98	4.11	1.66	1.8	1.95	2.74	8.48	2.82	2.24
ENSG00000003400	CASP10	caspase 10%2C apoptosis-related cysteine peptidase [Source:HGNC Symbol%3BAcc:1500]	10.72	4.34	7.58	1.73	4.2	8.21	2.29	8.32	1.87	4.97	10.17	5.24	5.7	2.15	6.86	4.2	8.85	4.57	9.14	6.02	8.77	12.3	4.47	8.98	0.86	6.27	12.12	2.38	3.65	7.43	7.16	11	9.13	5.96	4.44	5.97	7.36	2.06	9.98	2.91	5.26	1.68	5.56	4.92	1.35	3.95	6.36
ENSG00000003402	CFLAR	CASP8 and FADD-like apoptosis regulator [Source:HGNC Symbol%3BAcc:1876]	81.33	29.27	30.29	18.27	24.56	31.13	18.29	36.22	20.11	39.55	41.37	37.97	30.65	22.86	23.21	40.14	33.89	24.73	33.63	53.97	36.56	52.89	33.44	46.6	17.11	46.32	58.56	30.33	32.66	50.59	27.99	37.79	35.99	46.62	32.46	41.4	25.65	24.32	19.44	23.56	36.8	29.19	22.84	34.15	33.31	26.42	113.86
ENSG00000003436	TFPI	tissue factor pathway inhibitor (lipoprotein-associated coagulation inhibitor) [Source:HGNC Symbol%3BAcc:11760]	1.32	0.73	10.36	5.95	1.83	4.13	2.81	10.34	6.33	10.79	6.8	12.56	7.42	5.16	5.56	9.63	12.14	1.53	14.66	13.2	5.79	43.8	11.19	15.66	3.6	11.78	6.43	20.3	2.62	9.17	4.62	5.68	5.68	7.36	6.04	21.12	4.87	4	5.59	27.57	6.66	14.11	5.54	11.76	2.83	0.56	34.73
ENSG00000003509	NDUFAF7	NADH dehydrogenase (ubiquinone) complex I%2C assembly factor 7 [Source:HGNC Symbol%3BAcc:28816]	10.1	9.42	2.51	4.78	2.32	7.77	8.77	3.45	3.34	5.07	4.83	6.08	7.57	3.96	3.77	4.99	4.07	5.38	3.33	8.32	5.27	6.41	10.39	5.49	10.61	8.29	3.6	7.09	7.19	3.69	6.21	6.98	2.95	8.09	8.18	5.7	10.96	11.22	4.27	5.87	3.34	4.05	3.03	4.61	21.19	8.96	11.74
ENSG00000003756	RBM5	RNA binding motif protein 5 [Source:HGNC Symbol%3BAcc:9902]	91.96	96.12	54.73	74.02	37.3	81.57	51.29	81.45	34.88	82.28	80.39	96.74	58.37	23.87	55.04	65.5	52.94	75.11	67.04	58.71	76.55	107.85	115.2	91.05	65.81	86.29	87.19	77.12	61	72.07	61.2	77.82	56.16	74.43	48.21	56.18	91.8	72.87	34.61	33.56	24.92	41.16	27.82	62.85	85.42	93.55	168.16
ENSG00000003987	MTMR7	myotubularin related protein 7 [Source:HGNC Symbol%3BAcc:7454]	0.32	0.41	0.35	0.31	0.11	0.42	0.27	0.8	0.29	0.44	0.2	0.24	0.48	0.45	0.4	0.33	0.38	0.12	0.37	0.2	0.33	0.11	1.17	0.13	1.94	0.67	0.54	0.86	1.14	0.3	0.93	0.61	0.49	2.09	0.43	0.21	0.3	0.57	0.22	0.22	0.25	0.04	0.16	0.81	2.15	0.48	0.45
ENSG00000003989	SLC7A2	solute carrier family 7 (cationic amino acid transporter%2C y+ system)%2C member 2 [Source:HGNC Symbol%3BAcc:11060]	0.14	0.35	2.9	0.08	0.13	0.27	1.92	1.79	1.41	1.35	3.24	1	1.73	1.06	3.32	0.36	2.42	0.22	2.59	2.34	3.71	1.03	0.86	5.12	0.36	0.46	3.28	0.17	9.81	2.21	11.93	4.21	3.1	6.99	2.37	0.7	0.03	2.2	1.61	0.84	0.9	0.26	1.3	1.07	2.44	0.37	0.85
ENSG00000004059	ARF5	ADP-ribosylation factor 5 [Source:HGNC Symbol%3BAcc:658]	343.1	311.12	164.44	150.38	162.77	172.13	186.19	134.02	69.36	85.83	175.31	100.58	187.12	113.85	196.64	197.66	166.74	60.38	182.89	112.15	175.03	105.44	103.41	152.7	210.17	148.07	175.41	174.29	234.13	164.81	150.64	157.56	186.62	144.66	189.55	176.24	146.36	86.4	168.93	196.2	149.26	190.85	221.57	256.39	163.02	287.2	103.09
ENSG00000004139	SARM1	sterile alpha and TIR motif containing 1 [Source:HGNC Symbol%3BAcc:17074]	0.31	0.77	2.25	1.01	0.59	1.86	0.5	5.15	1.18	2.96	3.34	5.92	0.77	0.77	3.02	1.85	2.52	1.61	2.08	4.22	2.62	4.88	4.14	3.94	11.17	6.85	4.86	9.84	3.16	3.25	1.02	3.17	1.83	3.88	0.7	0.68	5.27	1.25	0.91	2.74	1.19	0.81	1.61	1.16	3.11	1.87	4.43
ENSG00000004142	POLDIP2	polymerase (DNA-directed)%2C delta interacting protein 2 [Source:HGNC Symbol%3BAcc:23781]	46.29	40.89	38.2	49.31	45.25	61.58	54.15	30.88	19.89	18.51	44.37	26.24	76.65	43.86	50.32	64.87	43.03	50.57	54.24	37.82	54.69	26.95	58.17	43.07	117.37	46.63	52.83	72.16	56.04	44.46	27.77	42.71	34.66	28.3	75.8	76.87	68.13	50.26	37.32	37.17	36	64.9	41.4	65.99	44.14	43.87	23.58
ENSG00000004399	PLXND1	plexin D1 [Source:HGNC Symbol%3BAcc:9107]	26.93	34.52	24.43	34.41	27.39	87.86	14.02	39.27	99.02	125.62	15.24	194.81	52.47	45.98	24.08	76.6	24.16	74.65	37.34	85.24	23.04	118.49	76.73	28.39	45.88	88.83	19.59	60.99	74.2	23.08	80.65	55.62	21.59	69.76	51.3	39.52	32.57	63.76	8.82	113.29	4.92	45.55	9.05	43.55	49.51	26.81	83.95
ENSG00000004455	AK2	adenylate kinase 2 [Source:HGNC Symbol%3BAcc:362]	146.05	91.13	67.54	173.16	139.03	117.01	135.63	48.75	43.34	25.65	76.07	48.32	69.62	58.3	59.51	81.14	58.31	64.67	58.63	61.49	60.54	38.84	88.32	79.13	86.61	75.11	71.16	103	104.05	63.1	58.73	72.48	63.36	59.82	65.39	107.34	64.9	131.18	80.36	102.38	64.89	98.05	76.28	87.61	100.18	90.78	61.59
ENSG00000004468	CD38	CD38 molecule [Source:HGNC Symbol%3BAcc:1667]	3.19	0.97	0.95	2	0.46	2.31	0.45	5.95	1.65	9.66	0.64	3.05	11.59	5	0.46	1.27	1.3	2.17	0.71	6.27	1.13	7.19	9.03	1.41	4.66	12.41	1.2	3.54	1.56	1.85	2.7	9.59	1.73	19.11	11.37	4.34	3.52	2.18	0.52	0.47	0.66	2.6	0.34	4.6	0.73	0.88	29.2
ENSG00000004478	FKBP4	FK506 binding protein 4%2C 59kDa [Source:HGNC Symbol%3BAcc:3720]	216.76	191.49	67.47	86.36	62.1	43.66	150.01	34.2	32.2	20.61	70.46	29.85	152.5	83.36	67.53	191.25	66.53	72.73	71.54	88.07	61.62	24.38	126.45	76.59	146.76	57.15	63.13	144.83	91.75	51.72	59.39	100.33	61.47	188.22	158.39	130.1	70.86	180.93	86.04	62.06	55.4	168.33	59.33	152.77	188.8	193.17	39.1
ENSG00000004487	KDM1A	lysine (K)-specific demethylase 1A [Source:HGNC Symbol%3BAcc:29079]	30.29	54.58	16.22	127.69	21.04	44.06	51.69	17.96	13.46	20.57	16.66	21.84	29.32	18.82	15.32	53.13	22.43	38.52	22.65	25.98	18.06	21.62	52.29	26.79	37.79	67.9	17.01	79.66	41.07	17.55	27.53	37.08	16.68	49.63	27.28	26.77	26.96	71.73	14.03	46.07	10.74	49.47	15.19	58.04	71.82	52.8	18.64
ENSG00000004534	RBM6	RNA binding motif protein 6 [Source:HGNC Symbol%3BAcc:9903]	54.03	97.36	40.96	34.88	17.32	60.41	54.04	75.16	31.27	73.79	51.02	87.5	38.23	24	34.62	41.03	43.19	50.98	59.91	35.28	46.09	105.41	96.05	62.95	55.51	55.32	36.28	51.69	46.83	49.76	57.93	67.43	43.85	67.7	38.82	57.68	79.3	57.78	27.73	22.89	15.78	36.91	26.65	57.01	36.19	98.2	122.74
ENSG00000004660	CAMKK1	calcium/calmodulin-dependent protein kinase kinase 1%2C alpha [Source:HGNC Symbol%3BAcc:1469]	1.77	1.11	5.22	4.72	2.13	4.5	8.52	2.15	1.65	2.14	3.71	2.59	7.7	3.74	3.68	5.12	3.76	6.62	2.75	5.01	2.37	4.8	27.94	6.31	34.31	16.81	2.89	13.39	12.38	3.61	14.37	3.54	3.2	1.45	7.91	3.37	15.85	1.86	3.55	1.78	1.65	3.06	2.37	1.93	2.06	1.38	3.92
ENSG00000004700	RECQL	RecQ protein-like (DNA helicase Q1-like) [Source:HGNC Symbol%3BAcc:9948]	16.14	9.18	5.77	20.29	1.55	7.3	11.93	4.21	8.11	9.46	5.85	10.04	8.94	2.5	4.03	15.68	6.39	12.33	8.89	6.31	7.69	8.26	14.41	8.9	11.35	14.09	4.84	25.65	5.52	7.14	4.35	9.67	3.63	14.2	7.04	6.16	11.01	12.3	5.92	14.67	3.6	5.38	1.92	10.78	8.65	10.43	19.21
ENSG00000004766	CCDC132	coiled-coil domain containing 132 [Source:HGNC Symbol%3BAcc:25956]	21.1	9.12	5.11	6.82	2.33	8.13	5.35	3.62	2.51	5.37	9.39	6.51	6.9	3.01	4.93	6.4	3.92	10.63	6.92	3.82	9.26	4.19	4.13	9.16	6.1	6.99	8.3	5	7.26	6.26	11.34	6.55	8.74	13.08	6.16	4.85	5.91	6.05	6.81	7.03	8.25	1.22	5.41	4.1	6.78	9.13	9.65
ENSG00000004776	HSPB6	heat shock protein%2C alpha-crystallin-related%2C B6 [Source:HGNC Symbol%3BAcc:26511]	1.04	1.16	51.39	0.95	2.46	3.43	0.28	53.97	24.47	31.97	23.08	40.62	1.93	177.61	117.84	9.43	80.09	4.83	65.57	114.5	37.72	150.21	39.99	71.39	1.93	8.53	10.09	1.71	5.85	77.94	9.19	10.98	56.8	6.34	1.51	26.08	1.06	2.3	66.25	15.17	54.34	3.85	53.22	3.72	2	0.13	19.73
ENSG00000004777	ARHGAP33	Rho GTPase activating protein 33 [Source:HGNC Symbol%3BAcc:23085]	15.13	24.48	5.01	7.07	3.62	7.88	8.28	9.29	3.97	14.2	5.09	12.63	11.74	14.59	7.8	22.67	8.6	4.16	9.92	3.69	7.12	6.3	13.97	6.12	5.57	16.5	8.23	15.26	11.18	14.3	16.88	14.19	7.24	18.37	13	5.34	6.2	22.18	2.59	4.06	1.6	3.6	3.66	5.2	26.77	24.37	11.29
ENSG00000004779	NDUFAB1	NADH dehydrogenase (ubiquinone) 1%2C alpha/beta subcomplex%2C 1%2C 8kDa [Source:HGNC Symbol%3BAcc:7694]	125.39	167.77	56.48	100.45	71.39	79.33	137.67	42.81	50.7	38.86	50.96	37.47	63.02	54.93	48.46	78.13	39.95	46.57	48.95	49.01	45.23	37.03	91.76	45.16	133.36	52.85	50.57	98.38	78.71	34.36	35.62	49.08	35.12	41.94	67.73	81.3	52.66	73.09	42.96	140.02	45.91	115.39	58.02	85.51	53.35	165.59	45.84
ENSG00000004799	PDK4	pyruvate dehydrogenase kinase%2C isozyme 4 [Source:HGNC Symbol%3BAcc:8812]	2.51	0.84	31.47	0.4	0.14	2.95	0.12	16.97	8.65	3.57	5.03	2.45	0.48	6.33	22.51	4.58	50.43	0.39	4.53	4.88	5.66	21.53	8.22	18.14	0.24	2	1.55	2.51	0.94	19.2	3.01	1.95	8.71	4.25	0.49	4.18	0.47	0.29	2.86	1.36	5.63	0.02	0.8	1.09	3.41	0.67	32.74
ENSG00000004809	SLC22A16	solute carrier family 22 (organic cation/carnitine transporter)%2C member 16 [Source:HGNC Symbol%3BAcc:20302]	0	0	0	0.15	0	0.63	0	0	0	0.28	0	0.98	0.04	0	0	0.19	0	0.39	0	0	0	0	0	0.19	0	0.05	0	0.9	2.3	0	0	0.23	0	0.56	0.15	0	0	0	0.32	0	0	0	0	0	0.18	0	0
ENSG00000004838	ZMYND10	zinc finger%2C MYND-type containing 10 [Source:HGNC Symbol%3BAcc:19412]	0.59	0.37	0.9	0.66	0.2	0.42	0.03	0.87	0.83	1.18	0.29	2.59	0.91	0.38	0.27	0.24	0.3	0.56	0.6	2.35	2.25	2.39	0.77	0.85	0.69	1.06	0.34	0.36	1.02	0.63	0.67	1.17	0.91	1.97	0.51	1.35	1.62	1.56	0.76	0.23	0.25	1.02	1.09	1.36	2.19	0.6	1.7
ENSG00000004846	ABCB5	ATP-binding cassette%2C sub-family B (MDR/TAP)%2C member 5 [Source:HGNC Symbol%3BAcc:46]	0	0	0	0	0	0	0	0	0.06	0.38	0	0.43	0.16	0.27	0	0	0	0.05	0.18	0.09	0	0.04	0.14	0.24	0	0.04	0	0	0	0.17	0	0	0	0	0.03	0.14	0	0.08	0	0	0.12	0	0	0	0	0	0.11
ENSG00000004848	ARX	aristaless related homeobox [Source:HGNC Symbol%3BAcc:18060]	0	0	0	0	0	0	0	0.32	0	0.14	0	0.03	0.04	0	0	0.1	0.07	0	0	0.49	0	0.12	0.13	0	0.23	0	0.04	0.07	0.07	0.03	0	0	0	0	0	0.1	0	0	0.09	0	0	0	0	0	0.13	0	0.08
ENSG00000004864	SLC25A13	solute carrier family 25 (aspartate/glutamate carrier)%2C member 13 [Source:HGNC Symbol%3BAcc:10983]	17.46	18.02	4.86	5.28	4.13	9.3	12.21	5.32	5.67	3.87	5.36	8.39	13.56	7.01	4.95	7.01	5.94	12.27	10.09	4.04	7.3	3.95	5.91	6.56	10.81	8.63	7.35	11.99	10.01	7.22	8.01	8.49	8.2	20.46	16	9.36	3.17	10.63	4.07	11.61	3.93	2.34	3.66	5.72	7.13	18.09	6.78
ENSG00000004866	ST7	suppression of tumorigenicity 7 [Source:HGNC Symbol%3BAcc:11351]	20.48	16.8	6.15	9.7	6.61	11.3	11.53	9.86	7.19	9.7	7.47	11.9	12.05	9.04	6.52	13.38	7.65	16.52	6.41	10.26	5.2	7	8.86	9.67	9.56	12.53	6.74	9.54	16.94	6.26	12.03	7.49	8.65	12.95	12.09	8.87	10.96	17.38	6.38	17.8	8.05	6.36	6.43	9.95	15.36	13.94	10
ENSG00000004897	CDC27	cell division cycle 27 [Source:HGNC Symbol%3BAcc:1728]	16.57	16.96	13.98	22.09	3.7	25.48	25.57	11.33	13.44	10.56	8.9	13.2	30.9	15.75	7.67	17.58	6.32	16.15	12.66	9.93	6.95	6.07	15.72	11.4	25.25	22.85	10.33	26.9	11.19	10.41	7.94	14.65	9.12	11.97	31.12	14.68	10.45	26.78	7.39	24.19	10.94	15.99	6.99	7.18	15.23	15.99	18.61
ENSG00000004939	SLC4A1	solute carrier family 4 (anion exchanger)%2C member 1 (Diego blood group) [Source:HGNC Symbol%3BAcc:11027]	0	0	0	0	0	0.34	0	0	0	0.02	0.02	0	0.39	0.11	0.04	0	0.05	0.49	0.04	0	0	0	0	0	0	0	0	0.07	0	0	0	0	0	0	0.11	0	0	0	0	0	0.03	0	0.01	0.02	0	0	0
ENSG00000004948	CALCR	calcitonin receptor [Source:HGNC Symbol%3BAcc:1440]	0.09	0	0	0.12	0	0.08	0	0	0.1	0.36	0	0.23	0.04	0	0	0.03	0.04	0.24	0	0	0	0	0.1	0	0.2	0.05	0	0	0	0	0.1	0	0	0.06	0.04	0	0	0	0	0.2	0	0.02	0	0.04	0.03	0	0
ENSG00000004961	HCCS	holocytochrome c synthase [Source:HGNC Symbol%3BAcc:4837]	11.3	8.02	10.52	14.59	9.96	13.49	19.44	5.65	5.89	2.73	10.82	6.99	12.25	4.89	10.88	21.32	12.24	13.16	12.4	9.46	9.88	10.2	9.61	10.49	17.5	10.77	12.75	16.99	19.4	10.83	9.18	13.61	13	7.83	12.1	8.11	7.8	10.6	9.64	19.82	12.5	6.46	10.4	7.17	8.98	9.19	7.01
ENSG00000004975	DVL2	dishevelled segment polarity protein 2 [Source:HGNC Symbol%3BAcc:3086]	27.21	24.52	26.97	18.44	13.98	23.27	32.98	14.11	10.3	11.75	26.71	22.42	50.9	19.74	27.09	58.03	32.94	35.96	21.31	30.02	22.9	20.8	104.89	30.35	80.04	38.88	18.67	34.33	27.22	24.05	21.37	25.52	28.18	27.25	50.83	31.13	46.75	20.82	20.31	14.2	11.35	29.02	8.84	30.93	31.21	22.72	17.89
ENSG00000005001	PRSS22	protease%2C serine%2C 22 [Source:HGNC Symbol%3BAcc:14368]	83.47	26.35	126.52	7.75	209	30.21	8.61	53.38	2.55	5.36	359.66	1.5	24.65	18.14	78.43	20.52	95.81	26.84	111.57	17.36	114.19	0.53	11.8	211.76	34.76	40.66	179.78	29.07	95.49	54.51	73.62	77.69	204.25	1.31	27.89	33.37	16.54	20.52	185.75	0	70.14	67.6	105.6	85.76	16.17	20.82	0.13
ENSG00000005007	UPF1	UPF1 regulator of nonsense transcripts homolog (yeast) [Source:HGNC Symbol%3BAcc:9962]	49.87	61.84	27.25	55.63	30.63	48.53	41.17	23.93	11.57	19.76	22.55	29.98	44.57	26.88	34.56	37.83	32.97	33.34	33.06	49.99	26.36	45.77	80.93	37.83	76.27	48.86	26.81	49.08	65.14	29.14	45.62	34.33	29.41	33.02	44.36	44.96	50.87	29.88	24.34	17.19	17.48	44.02	24.03	46.24	43.72	59.88	36.73
ENSG00000005020	SKAP2	src kinase associated phosphoprotein 2 [Source:HGNC Symbol%3BAcc:15687]	7.65	5.69	9.08	4.54	2.8	9.52	5.43	8.72	6.98	5.54	7.37	12.03	10.07	6.23	9.91	5.07	7.7	9.98	13.47	8.79	15.2	12.21	12.46	9.15	3.67	8.39	9.04	10.18	9.63	11.8	8.14	6.1	12.63	6.01	9.72	4.99	7.66	7.31	8.02	10.04	9.78	10.05	6.54	9.75	5.32	5.82	16.52
ENSG00000005022	SLC25A5	solute carrier family 25 (mitochondrial carrier%3B adenine nucleotide translocator)%2C member 5 [Source:HGNC Symbol%3BAcc:10991]	358.47	418.7	189.62	431.08	273.57	257.78	349.49	151.03	95.37	82.48	219.53	108.69	366.37	231.77	211.04	187.59	219.34	268.96	240.65	212.42	207.04	127.22	216.32	204.3	339.1	198.99	196.47	318.13	190.32	216.61	131.4	234.03	150.07	186.1	371.74	327.59	381.09	310.86	226.51	228.47	230.01	473.56	265.27	412.71	158.47	415.98	147.02
ENSG00000005059	CCDC109B	coiled-coil domain containing 109B [Source:HGNC Symbol%3BAcc:26076]	18.35	3.84	10.61	17.29	11.18	13.31	9.22	5.4	7.42	9.88	6.62	16.98	26.16	5.5	5.07	6.8	5.33	9.87	5.59	13.13	5.96	13.96	6.94	6.58	6.75	7.77	4.8	14.87	2.84	9.85	5.28	9.77	6.47	12.41	25.19	7.08	9.78	5.11	6.48	9.86	5.48	7.99	2.38	12.48	22.58	4.69	36.98
ENSG00000005073	HOXA11	homeobox A11 [Source:HGNC Symbol%3BAcc:5101]	0.66	1.32	0	0.36	0.06	0.7	0.72	0.08	0.44	1.2	0	1.42	1.57	0.84	0.04	0.54	0	0.72	0	0.29	0	0	0.51	0	0.73	0	0	1.15	2.87	0	2.65	0.51	0	0.73	1.71	0	0.07	1.07	0	0.59	0.03	0.57	0	0.25	0.35	1.71	0
ENSG00000005075	POLR2J	polymerase (RNA) II (DNA directed) polypeptide J%2C 13.3kDa [Source:HGNC Symbol%3BAcc:9197]	170.85	173.52	43.1	67.3	68.73	62.5	92.42	45	37.54	39.91	38.22	44.17	79.04	66.46	46.36	61.04	39.31	91.73	42.34	50.81	36.76	49.35	43.78	35.18	63.72	52.26	43.61	59.52	83.34	51.78	53.13	74.06	47.91	128.59	81.47	74.51	61.76	81.72	47.98	142.15	59.54	111.11	52.83	136.56	62.07	180.65	62.42
ENSG00000005100	DHX33	DEAH (Asp-Glu-Ala-His) box polypeptide 33 [Source:HGNC Symbol%3BAcc:16718]	5.55	5.51	3.39	6.5	4.01	6.11	10.9	2.35	2.55	2.88	3.45	3.09	10.15	4.73	2.55	11.85	2.61	7.72	3.55	5.3	2.85	2.94	17.96	5.76	12.76	8.18	4.2	13.54	4.66	3.44	5.26	4.16	2.24	8.24	10.42	3.81	10.37	5.44	1.66	2.45	1.31	4.17	1.4	5.1	5.41	4.92	4.57
ENSG00000005102	MEOX1	mesenchyme homeobox 1 [Source:HGNC Symbol%3BAcc:7013]	0.04	0	2.92	0.76	2.73	1.06	1.89	1.68	0.94	10.79	1.3	2.11	5	7.09	2.29	3.5	2.25	1.18	7.13	16.12	3.06	7.16	3.73	3.67	1.03	4.11	2.97	0.85	0.54	4.66	2.01	3.82	2.47	2.45	5.28	3.37	0.44	5.53	1.06	1.79	0.69	0.07	1.13	1.1	1.37	0	5.78
ENSG00000005108	THSD7A	thrombospondin%2C type I%2C domain containing 7A [Source:HGNC Symbol%3BAcc:22207]	0.05	0.02	0.51	0.11	0.22	0.29	0.17	0.41	0.88	0.94	0.24	0.35	0.2	0.18	0.13	0.52	0.16	0.16	0.39	1.01	0.45	0.56	3.76	0.52	0.77	0.94	0.2	0.23	0.36	0.47	0.58	0.33	0.37	0.13	0.04	0.2	0.02	0.04	0.09	0.61	0.27	0.1	0.03	0.12	0.17	0.01	0.24
ENSG00000005156	LIG3	ligase III%2C DNA%2C ATP-dependent [Source:HGNC Symbol%3BAcc:6600]	7.6	7.91	7.48	6.97	6.02	8.82	6.03	7.47	2.44	5.04	8.89	8.03	16.26	7.02	7.52	6.15	6.21	8.56	9.46	13.4	8.05	6.06	11.38	14.7	30.17	17.97	9.07	25.16	8.33	9.82	6.53	10.01	5.33	26.07	14.24	8.74	12.38	14.65	4.27	5.19	4.03	4.56	4.4	6.43	13.09	6.76	9.93
ENSG00000005175	RPAP3	RNA polymerase II associated protein 3 [Source:HGNC Symbol%3BAcc:26151]	9.35	5.91	8.99	16.55	3.07	9.64	24.38	4.27	7.42	6.05	7.28	6.32	10.09	1.46	2.16	12.09	7.47	9.45	5.57	4.33	4.87	5.44	18.41	7.71	16.4	15.96	5.71	16.78	6.49	4.98	5.84	11.71	6.61	10.22	8.02	13.89	12.06	13.01	7.97	13.23	6.75	3.46	4.37	5.89	14.5	3.88	15.16
ENSG00000005187	ACSM3	acyl-CoA synthetase medium-chain family member 3 [Source:HGNC Symbol%3BAcc:10522]	2.37	0.94	0.53	0.71	0.11	1.28	0	13	0.85	2.43	1.21	2.52	0.15	1.73	2.64	0.14	1.56	0.11	1.65	0.3	1.63	2.38	0.6	4.28	1.11	0.58	1.08	1.72	1.3	2.45	0.43	2.36	0.7	1.26	0.38	3.66	2.28	1.66	2.43	1.59	2.71	0.37	2.57	0.58	2.06	1.34	2.35
ENSG00000005189	AC004381.6	Putative RNA exonuclease NEF-sp [Source:UniProtKB/Swiss-Prot%3BAcc:Q96IC2]	5.5	4.36	1.64	1.93	1.53	1.49	2.12	3.01	0.98	0.42	0.97	1.19	1.16	2.79	1.56	1.25	1.01	1.15	3.5	2.25	1.91	0.61	2.85	3.2	3.25	1.5	2.78	3.91	2.01	1.81	3.8	2.39	1.29	2.52	2.61	2.47	4.77	1.78	0.87	1.62	0.93	2.29	0.98	3.98	2.24	6.36	2.31
ENSG00000005194	CIAPIN1	cytokine induced apoptosis inhibitor 1 [Source:HGNC Symbol%3BAcc:28050]	20.48	17.81	18.8	64.32	25.23	39.35	25.41	14.18	10.59	11.52	15.73	11.26	14.18	10.56	15.82	27.97	14.95	28.33	15.38	19.35	20.12	12.44	40.42	16.78	35.14	35.32	12.58	46.76	23.57	16.27	17.52	20.55	12.55	14.95	17.15	12.83	20.87	16.21	16.09	29.28	15.6	25.24	12.61	33.11	19.42	20.68	18.71
ENSG00000005206	SPPL2B	signal peptide peptidase like 2B [Source:HGNC Symbol%3BAcc:30627]	35.36	42.99	21.65	44.48	27.32	59.93	34.72	49.81	14.62	39.9	26.51	47.82	25.6	15.54	28.13	51.67	37.63	35.08	32.37	33.68	26.11	58.38	120.09	32.02	57.55	89.27	31.38	71.09	49.59	31.29	61.66	56.37	27.17	63.6	29.2	46.62	50.28	42.45	15.79	22.01	8.17	57.55	19.18	50.97	67.65	46.31	82.93
ENSG00000005238	FAM214B	family with sequence similarity 214%2C member B [Source:HGNC Symbol%3BAcc:25666]	7.15	5.98	32.07	20.65	25.1	30.71	8.84	13.7	8.14	11.96	34.37	18.9	23.23	12.13	35.62	14.03	26.89	22.52	32.68	12.06	27.07	9.04	25.08	32.83	8.02	20.46	41.85	39.21	21.54	20.98	10.37	23.18	35.47	8.58	24.7	7.58	6.9	6.58	34.82	16.11	22.84	17.26	28.19	18.77	10.25	6.57	7.97
ENSG00000005243	COPZ2	coatomer protein complex%2C subunit zeta 2 [Source:HGNC Symbol%3BAcc:19356]	4.13	1.65	7.6	21.18	14.64	64.34	39.7	9.33	24.48	25.12	8.17	36.03	91.11	94.56	12.23	74.08	11.46	37.68	9.56	17.21	8.75	23.96	31.32	17.12	44.23	45.84	6.79	33.9	14.16	13.63	10.34	10.56	7.86	5.85	90.54	6.45	5.07	41.5	15.85	50.98	9.18	71.83	19.13	57.44	5.92	2.04	7.77
ENSG00000005249	PRKAR2B	protein kinase%2C cAMP-dependent%2C regulatory%2C type II%2C beta [Source:HGNC Symbol%3BAcc:9392]	1.39	0.19	2.59	0.4	0.12	0.48	0.49	6.76	1.36	3.29	1.89	2.79	0.36	10.11	3.4	0.8	3.69	1.36	3.84	1.71	2.68	2.14	4.91	4.49	1.38	4.31	1.02	0.93	0.42	4.05	0.51	0.97	2.17	3.66	0.34	0.9	0.42	0.89	1.48	1.72	2.24	0.4	0.96	3.2	3.98	0.29	11.09
ENSG00000005302	MSL3	male-specific lethal 3 homolog (Drosophila) [Source:HGNC Symbol%3BAcc:7370]	26.3	20.9	14.37	16.56	9.87	17.45	19.64	18.26	13.1	18.63	13.42	23.94	11.74	5.62	10.51	18.62	13.85	11.86	16.77	12.3	15.19	43.04	18.12	15.29	11.32	27.69	20.75	19.53	24.53	16.31	30.34	22.21	12.05	25.4	11.47	8.13	9.2	12.56	10.72	19.34	10.08	6.07	8.75	10.08	13.12	22.3	48.28
ENSG00000005339	CREBBP	CREB binding protein [Source:HGNC Symbol%3BAcc:2348]	22.81	31.24	11.8	19.99	11.94	21.67	14.33	21.48	8.99	16.39	14.84	19.58	9.03	5.78	16.06	21.97	13.87	14.66	15.58	20.38	17.26	23.63	41.4	17.84	23.34	16.36	23.33	10.16	26.97	22.15	25.43	22.42	16.94	28.46	12.06	20.48	23.41	17.33	6.71	14.02	5.51	27.61	6.03	21.66	20.9	32.78	25.44
ENSG00000005379	BZRAP1	benzodiazepine receptor (peripheral) associated protein 1 [Source:HGNC Symbol%3BAcc:16831]	13.15	25.95	5.9	1.96	1.81	4.3	1.88	15.61	8.87	13.84	3.14	16.82	0.76	3.79	13.52	2.86	8.03	2.38	13.74	5.04	7.29	28.99	9.83	10.88	0.79	12.99	8.16	3.4	6.1	15.36	4.88	17.57	10.5	43.85	1.26	5.02	5.77	7.97	2.69	3.76	4.2	4.77	5.14	8.22	28.64	23.54	28.77
ENSG00000005381	MPO	myeloperoxidase [Source:HGNC Symbol%3BAcc:7218]	0.02	0.07	0.02	0.03	0	0.09	0	0	0.06	0.12	0	0.18	0.02	0.1	0	0	1.06	0.23	0.1	0.31	0	0.5	0.09	0.33	0.07	0.11	0.03	0.07	0.06	0	0.14	0.02	0.02	0.55	0.08	0.09	0.03	0	0	0.33	0	0.12	0	0	0	0.03	0.5
ENSG00000005421	PON1	paraoxonase 1 [Source:HGNC Symbol%3BAcc:9204]	0	0.11	0.1	0	0	0	0	0.13	0.23	0	0	0	0	0.15	0	0	0.03	0	0	0	0	0	0	0.03	0.13	0	0	0.06	0	0.24	0.27	0	0	0	0	0	0	0	0	0	0	0	0	0	0	0	0
ENSG00000005436	GCFC2	GC-rich sequence DNA-binding factor 2 [Source:HGNC Symbol%3BAcc:1317]	15.97	13.85	1.99	15.24	1.5	6.35	12.08	4.56	3.43	2.9	2.62	4.86	7.21	4.44	3.49	3.54	5.41	6.22	3.13	3.38	4.5	4.28	18	4.99	9.63	5.35	10.15	6.46	6.29	5.98	6.14	6.86	3.86	9.05	6.69	7.54	4.94	6.85	1.94	7.97	3.76	3.29	5.29	5.54	11.25	14.13	7.74
ENSG00000005448	WDR54	WD repeat domain 54 [Source:HGNC Symbol%3BAcc:25770]	11.74	9.27	6.11	48.46	12.69	29.06	18.99	6.51	7.47	17.64	4.07	16.18	24.65	14.27	2.17	18.19	3.75	13.19	3.72	8.54	3.36	29.17	61.99	7.23	44.32	40.16	2.96	36.16	5.08	3.82	4.05	20.67	3.57	30.94	27.13	10.16	4.47	16.75	3.98	20.09	2.17	25.9	3.72	17.7	44.23	9.45	16.64
ENSG00000005469	CROT	carnitine O-octanoyltransferase [Source:HGNC Symbol%3BAcc:2366]	11.72	6.18	13.49	3.62	3.29	10.89	1.99	4.9	1.27	2.33	9.94	2.78	3.84	1.14	6.66	6.59	10.65	6.74	17.06	3.72	21.03	2.9	5.09	12.89	6	3.93	12.94	8.19	2.02	14.07	3.8	6.36	11.19	7.72	4.15	6.64	5.92	5.83	13.46	2.76	10	2.98	5.58	6.36	7.45	5.34	4.4
ENSG00000005471	ABCB4	ATP-binding cassette%2C sub-family B (MDR/TAP)%2C member 4 [Source:HGNC Symbol%3BAcc:45]	0.17	0.02	0.26	0.02	0	0.13	0.05	0.73	0.36	1.81	0.44	0.95	0.08	0.05	0.11	0.12	0.12	0.6	0.27	0.32	0.14	4.84	0.41	0.42	0.03	1.43	0.08	0.21	1.91	1.07	0.16	0.23	0.09	1.61	0.15	0.11	0.04	0.3	0.19	0.93	0.18	0.02	0.09	1.88	2.12	0	6.05
ENSG00000005483	KMT2E	lysine (K)-specific methyltransferase 2E [Source:HGNC Symbol%3BAcc:18541]	43.51	47.36	25.46	14.3	8.84	18.5	17.95	34.06	18.94	33.01	24.77	34.34	21.18	11.66	18.96	34.2	26.92	38.87	37	27.56	29.28	53.16	32.86	45.43	24.7	27.5	27.6	12.46	31.43	28.84	27.91	31.21	27.3	38.25	22.92	24.08	28.5	43.74	22.15	20.49	18.85	20.19	17.26	28.92	40.05	43.41	62.33
ENSG00000005486	RHBDD2	rhomboid domain containing 2 [Source:HGNC Symbol%3BAcc:23082]	155.32	67.36	45.22	76.54	49.19	64.68	70.75	43.06	42.71	80.52	38.71	63.9	98.2	62.99	49.07	126.58	52.26	60.01	51.41	75.55	37.36	50.88	82.04	46.5	157.95	68.04	43.96	63.07	101.24	45.3	80.29	147.55	51.07	138.45	98.03	56.41	34.98	64.4	46.64	72.74	31.08	92.15	53.31	115.52	93.62	66.36	48.75
ENSG00000005513	SOX8	SRY (sex determining region Y)-box 8 [Source:HGNC Symbol%3BAcc:11203]	0	0.21	0.59	0.18	0.07	0.27	0	1.75	0.35	3.89	0.15	3.34	0.11	0.3	0.18	2.25	0.97	0.27	0.48	1.02	0.27	3.95	0.73	0.53	0.34	0.38	0.05	0.65	0.31	0.32	0.28	3.89	0.28	3.85	0.2	0.48	0.25	0.28	0	0.15	0.03	0.17	0.02	0.21	32.91	0	6.76
ENSG00000005700	IBTK	inhibitor of Bruton agammaglobulinemia tyrosine kinase [Source:HGNC Symbol%3BAcc:17853]	7.62	7.58	9.57	6.98	1.44	7.04	7.69	7.93	4.35	5.2	10.26	8.19	7.3	3.86	4.2	7.62	6.71	6.09	9.16	2.72	6.83	4.66	9.11	12.83	7.55	7.01	7.19	8.02	5.2	6.23	4.97	6.97	7.43	9.25	6.17	4.56	4.11	8.14	5.77	11.95	5.64	7.44	3.29	9.45	14.85	7.18	9.7
ENSG00000005801	ZNF195	zinc finger protein 195 [Source:HGNC Symbol%3BAcc:12986]	5.01	3.79	3.83	8.35	1.73	8.5	4.89	5.7	3.94	4.85	4.37	6.48	8.62	3.59	3.04	8.35	5.21	9.38	6.76	7.19	4.66	11.46	22.56	5.59	12	8.66	5.62	9.43	4.22	6.21	8.21	14.36	4.67	17.8	7.21	4.55	12.73	5.04	3.94	5.81	3.68	3.63	4.17	16.03	12.16	4.01	15.78
ENSG00000005810	MYCBP2	MYC binding protein 2%2C E3 ubiquitin protein ligase [Source:HGNC Symbol%3BAcc:23386]	53.55	115.59	22.96	17.31	8.78	35.05	27.01	24.44	13.69	18.25	24.48	18.08	22.53	14.31	24.65	17.14	26.04	26.16	32.41	14.07	34.56	50.37	32.49	33.26	26.86	23.24	30.99	26.96	23.02	35.04	22.96	36.6	24.46	21.15	27.84	26.71	9.94	30.68	30.34	11.78	19.85	44.29	25.03	36.04	13.42	138.55	88.54
ENSG00000005812	FBXL3	F-box and leucine-rich repeat protein 3 [Source:HGNC Symbol%3BAcc:13599]	17.17	23.52	9.91	11.38	3.06	10.24	17.59	11.88	9.52	7.94	14.27	10.95	15.89	6.84	8.29	14.11	10.32	8.88	17.88	6.28	17.66	9.24	16.86	16.81	15.92	14.63	14.59	13.43	9.16	16.04	5.55	7.78	8.44	9.12	14.94	4.31	2.52	17.04	7.73	7.73	11.84	2.57	4.3	7.41	6.95	25.12	19.32
ENSG00000005844	ITGAL	integrin%2C alpha L (antigen CD11A (p180)%2C lymphocyte function-associated antigen 1%3B alpha polypeptide) [Source:HGNC Symbol%3BAcc:6148]	8.9	4.62	2.2	3.51	5.1	13.62	2.64	25.69	6.35	25.05	5.49	27.53	2.24	3.92	5.99	1.82	10.71	4.89	7.26	22.08	6.75	107.79	14.79	5.45	4.28	32.89	8.47	8.74	19.76	5.66	14.85	23.06	6.56	45.84	2.15	11.74	12.03	4.9	2.63	2.74	1.56	2.29	1.87	13.13	2.64	4.91	84.53
ENSG00000005882	PDK2	pyruvate dehydrogenase kinase%2C isozyme 2 [Source:HGNC Symbol%3BAcc:8810]	25.85	25.83	17.25	17.87	15.25	47.37	9.67	19.91	7.29	8.55	11.14	15.46	19.27	11.46	32.1	14.3	17.74	47.48	18.11	13.28	23.04	25.95	15.12	16.81	19.97	19.89	19.28	19.94	17.66	29.64	8.84	21.66	24.05	18.78	18.6	35.92	20.2	19.19	18.01	16.63	14.47	26.77	25.01	32.33	17.29	26.29	10.54
ENSG00000005884	ITGA3	integrin%2C alpha 3 (antigen CD49C%2C alpha 3 subunit of VLA-3 receptor) [Source:HGNC Symbol%3BAcc:6139]	6.9	13.05	41.13	306.33	151.59	247.04	69.46	34.11	14.11	12.95	24.6	14.57	174.77	112.78	27.93	159.2	24.04	142.46	40.59	78.14	21.69	19.37	30.37	62.12	69.82	64.18	29.38	59.64	42.95	22.65	61.66	53.88	51.22	45.29	181.42	85.5	91.64	225.18	38.13	123.6	17.93	67.49	28.33	87.68	66.97	12.44	4.54
ENSG00000005889	ZFX	zinc finger protein%2C X-linked [Source:HGNC Symbol%3BAcc:12869]	3.93	3.05	1.87	4.66	0.81	2.18	6.73	3.19	2.49	3.29	2.84	3.34	3.03	1.53	2.72	5.1	2.63	3.16	3.24	1.95	3.37	3.1	5.74	6	14.46	12.17	3.71	6.11	5.52	3.55	3.77	3.24	1.98	4.35	3.29	1.62	1.74	4.53	2.02	3.16	3.98	1.02	0.89	2.18	3.03	2.78	6.87
ENSG00000005893	LAMP2	lysosomal-associated membrane protein 2 [Source:HGNC Symbol%3BAcc:6501]	47.7	53.56	59.57	84.45	38.98	98.91	55.48	40.22	23.33	26.2	68.14	59.32	58.36	34.11	45.34	64.83	52.87	46.89	69.96	31.9	73.69	17.51	41.33	63.12	32.45	44.63	65.2	48.2	39.3	61.16	35.75	48.15	56.06	44.88	60.95	24.8	52.85	31.59	44.2	81.34	51.97	34.95	35.68	33.82	33.1	53.58	27.94
ENSG00000005955	GGNBP2	gametogenetin binding protein 2 [Source:HGNC Symbol%3BAcc:19357]	38.78	36.44	22.44	29.24	9.99	37.53	115.81	22.86	34.65	21.37	22.31	23.27	40.82	22.62	21.12	41.23	19.8	26.24	29.1	15.73	25.55	42.46	39.72	24.21	54.9	55.55	30.47	45.59	26.03	24.66	25.1	33.74	20.88	32.69	35.37	22.9	35.25	47.76	19.93	24.28	27.58	29.29	16.91	36.06	27.77	34.04	71.68
ENSG00000005961	ITGA2B	integrin%2C alpha 2b (platelet glycoprotein IIb of IIb/IIIa complex%2C antigen CD41) [Source:HGNC Symbol%3BAcc:6138]	0.42	3.48	0.1	0.24	0.41	6.63	0.03	0.25	0.12	12.38	0.42	4.77	10.23	3.11	0.29	0.82	0.14	0.61	0.59	4.85	0.28	13.86	1.29	0.56	8.09	5.88	0.81	0.4	7.39	0.73	0.35	0.45	1	4.23	2.03	0.29	17.15	1.85	0.51	0.08	0.1	23.6	0.26	6.02	20.63	0.31	0.32
ENSG00000005981	ASB4	ankyrin repeat and SOCS box containing 4 [Source:HGNC Symbol%3BAcc:16009]	0.09	0	0.06	0.52	0.47	0	0	0.02	0	0	0.06	0.02	0.02	0	0	0	0	0	0.7	0.07	0.07	0	0.07	0	0	0	0	0	0	0	0.27	0	0	0.4	0.02	0	0.25	0	0.05	0	0	0	0	0	0.07	0	0
ENSG00000006007	GDE1	glycerophosphodiester phosphodiesterase 1 [Source:HGNC Symbol%3BAcc:29644]	18.05	19.33	21.95	37.86	13.95	42.68	31.59	24.18	11.77	16.6	18.86	36.21	14.5	15.35	25.58	22.21	25.79	16.74	25.67	58.48	19.75	15.06	40.06	23.38	27.51	29.39	16.45	32.94	29.61	24.96	21.09	20.78	16.19	16.97	16.06	32.74	26.69	14.85	33.33	34.39	14.9	31.46	25.03	35.29	22.45	20.83	18.28
ENSG00000006015	C19orf60	chromosome 19 open reading frame 60 [Source:HGNC Symbol%3BAcc:26098]	134.08	147.43	34.19	59.22	53.66	84.54	67.61	51.57	30.27	55.73	40.17	86.65	76.04	36.83	41.98	51.42	38.61	41.99	29.08	50.23	33.22	140.42	71.12	31.22	113.04	87.77	34.75	45	79.1	26.89	72.74	50.22	23.4	45.6	81.72	70.26	104.13	62.22	26.28	58.14	25.02	74.94	41.68	55.06	65.9	145.3	94.71
ENSG00000006016	CRLF1	cytokine receptor-like factor 1 [Source:HGNC Symbol%3BAcc:2364]	1.13	5.82	5.49	6.21	3.04	6.81	5.11	3.48	16.76	20.16	4.94	14.85	3.26	7.43	17.44	4.88	7.73	12.85	11.73	11.83	2.95	7.59	5.47	13.58	12.89	8.05	6.35	4.28	1.94	14.65	2.5	5.74	19.87	1.71	2.96	7.51	4.17	5.33	13.87	0.73	7.15	21.51	9.82	3.46	98.79	7.22	1.71
ENSG00000006025	OSBPL7	oxysterol binding protein-like 7 [Source:HGNC Symbol%3BAcc:16387]	16.72	12.89	1.56	3.09	1.48	9.76	3.01	30.77	2.6	12.01	1.31	9.93	3.54	3.41	2.77	5.6	4.83	2.49	3.02	6.39	2.24	14.12	11.61	3.15	6.43	6.38	1.76	4.42	4.12	2.83	5.43	9.18	2.44	9.21	3.55	7.14	11.21	8.66	1.07	2.22	0.83	3.91	1.83	4.92	12.61	12.77	13.41
ENSG00000006042	TMEM98	transmembrane protein 98 [Source:HGNC Symbol%3BAcc:24529]	4.1	6.99	9.25	5.5	20.21	30.22	3.34	34.78	21.02	35.92	9.26	44.11	16.5	10.3	9.77	34.12	11.81	8.98	15.49	18.64	14.03	9.08	26.72	18.85	49.21	20.43	6.79	11.82	8.26	9.98	3.36	33.57	6.45	57.86	16.24	1.4	1.75	21.01	10.2	43.47	8.68	4.78	7.8	7.17	47.35	5.86	1.81
ENSG00000006047	YBX2	Y box binding protein 2 [Source:HGNC Symbol%3BAcc:17948]	4.83	1.73	2.93	0.29	5.07	2.64	2.07	1.88	1.95	5.52	0.95	3.03	0.66	1.84	5.93	1.84	3.97	1.38	7.86	0.84	0.97	1.14	31.58	4.97	3.91	2.63	3.55	3.12	8.37	3.56	2.92	6	7.11	7.81	0.83	35.57	4.03	16.53	4.18	0	2.16	9.36	2.73	5.88	25.05	1.62	0.41
ENSG00000006059	KRT33A	keratin 33A [Source:HGNC Symbol%3BAcc:6450]	0.34	0.58	0.15	0	0.2	0.19	0	0.46	0	0	0.3	0	0	0.06	0.51	0.08	0.49	0	0.86	0.13	0.77	0	0	0.34	0	0	0.56	0	0	1	0	0.07	0.06	0	0	0	0	0	0.3	0	0.88	0.2	0.83	0.29	0.25	0.4	0
ENSG00000006062	MAP3K14	mitogen-activated protein kinase kinase kinase 14 [Source:HGNC Symbol%3BAcc:6853]	5.26	4.16	12.47	8.55	9.73	10.69	6.47	10.89	3.04	9.33	7.02	8.98	5.96	4.3	18.35	4.41	11.37	7.03	22.31	17.19	10.3	38.08	13.07	19.43	6.84	9.67	13.59	8.99	6.5	11.21	6.59	20.46	11.09	16.71	7.08	6.34	19.07	5.94	13.31	4.14	11.42	7.83	17.95	13.51	7.94	3.61	30.89
ENSG00000006071	ABCC8	ATP-binding cassette%2C sub-family C (CFTR/MRP)%2C member 8 [Source:HGNC Symbol%3BAcc:59]	0.02	0	0	0	0	0.29	0	5.57	0.2	0.04	0	0.02	0.55	0.45	0.02	0	0.2	0.39	0	0.01	0.08	1.25	1.33	3.65	2.47	1.19	0.31	0.55	0.33	0.01	0	0.08	0	0.28	0	0	0.24	0.4	0.22	0	0.44	0	0.02	0	2.33	0	0
ENSG00000006074	CCL18	chemokine (C-C motif) ligand 18 (pulmonary and activation-regulated) [Source:HGNC Symbol%3BAcc:10616]	9.91	1.86	3.52	35.73	13.04	42.68	19.53	38.53	6.2	65.94	2.4	24.74	20.63	13.06	1.53	22.72	5.8	54.92	14.14	291.41	1.19	43.94	49.97	10.66	7.09	76.18	1.36	16.51	12.09	2.44	87.25	7.73	6.35	9.75	24.6	24.5	44.82	2.78	0.97	292.96	0.34	10.74	1.25	17.51	6.44	0.24	125.34
ENSG00000006075	CCL3	chemokine (C-C motif) ligand 3 [Source:HGNC Symbol%3BAcc:10627]	16.55	2.18	0.46	17.54	2.91	19.37	4.88	1.5	7.66	5.06	0.4	17.7	6.51	5.83	0.15	6.77	1.26	9.47	1.43	8.96	0	8.85	4.54	0.84	6.55	13.19	0.69	18.09	10.24	0.4	5.11	8.73	1.07	8.93	6.69	1.28	6.57	10.03	0.12	42.26	0	6.45	0.1	4.8	1.62	4.33	17.13
ENSG00000006114	SYNRG	synergin%2C gamma [Source:HGNC Symbol%3BAcc:557]	8.97	7.45	11.42	5.17	5.29	11.9	14.03	11.77	5.15	6.47	13.9	11.56	17.03	8.02	8.3	7.62	8.5	8.87	14.13	9.13	16.62	19.09	13.54	13.96	10.09	17.72	20.79	16.44	6.63	11.93	7.04	10.81	12.77	16.7	17.05	7	13.11	7.69	10.52	8.43	6.86	6.32	4.81	7.34	8.43	7.49	27.28
ENSG00000006116	CACNG3	calcium channel%2C voltage-dependent%2C gamma subunit 3 [Source:HGNC Symbol%3BAcc:1407]	0	0	0	0	0	0	0	0	0	0.03	0	0	0.02	0	0	0	0	0	0	0	0	0	0	0	0	0	0	0	0	0	0	0	0	0	0	0	0	0	0	0	0	0	0	0	0	0	0.13
ENSG00000006118	TMEM132A	transmembrane protein 132A [Source:HGNC Symbol%3BAcc:31092]	29.27	22.03	27.35	38.14	53.64	123.1	58.06	8.14	15.66	41.22	9.13	36.93	97.78	38.04	12.21	80.74	15.81	81.95	21.25	34.95	15.57	6.33	67.17	25.03	79.06	89.55	15.99	45.64	43.22	17.36	44.62	81.88	27.83	106.58	99.64	79.6	71.57	24.66	21.75	27.88	13.07	108.51	16.28	62.92	176.67	17.88	3.93
ENSG00000006125	AP2B1	adaptor-related protein complex 2%2C beta 1 subunit [Source:HGNC Symbol%3BAcc:563]	4.32	3.24	12.87	45.6	10.76	44.76	19.68	19.59	13.4	17.62	11.86	26.17	28.17	16.95	12.61	26.92	14.32	25.81	15.75	45.36	11.35	20.65	22.53	29	23.27	30.26	11.13	24.67	9.33	12.08	9.76	25.23	8.43	45.12	27.92	61.31	39.57	24.98	9.83	27.25	8.37	17.06	6.76	21.23	32.96	3.95	28.82
ENSG00000006128	TAC1	tachykinin%2C precursor 1 [Source:HGNC Symbol%3BAcc:11517]	0	0	0	0	0	0	0	0	1.05	0	0	0	0	0	0	0	0	0	0	0	0	0	0	0	0	0	0	0	0	0	0	0	0	0	0	0.09	0	0	0	0	0	0	0	0	0	0	0
ENSG00000006194	ZNF263	zinc finger protein 263 [Source:HGNC Symbol%3BAcc:13056]	25.42	25.77	8.97	21.5	7.6	21.6	22.36	10.22	5.32	8.97	8.42	12.7	12.27	7.16	8.89	14.65	9.94	10.59	9.76	16.2	9.58	17.48	30.14	15.61	26.59	19.97	10.79	21.7	18.52	11.15	16.83	13.76	6.31	16.51	9.92	13.07	17.78	25.41	7.98	11.41	4.92	15.04	5.79	17.58	15.18	30.21	18.86
ENSG00000006210	CX3CL1	chemokine (C-X3-C motif) ligand 1 [Source:HGNC Symbol%3BAcc:10647]	2.57	6.35	12.43	7.66	8.38	20.29	13.04	7.59	4.86	14.43	9.71	12.22	11.37	8.37	16.71	9.42	14.73	7.69	21.12	44.54	12	8.9	12.08	24.6	24.72	11.68	12.05	41.84	1.5	10.67	2.97	81.39	13.73	72.9	11.17	23.15	34.2	31.5	12.21	1.39	10.14	23.16	11.78	40.01	5.45	6.9	2.23
ENSG00000006282	SPATA20	spermatogenesis associated 20 [Source:HGNC Symbol%3BAcc:26125]	35.7	21.16	10.5	48.79	18.92	51.2	23.16	36.07	13.05	32.92	12.32	42.3	55.72	31.33	20.33	26.62	14.32	12.87	19.48	30.22	16.1	37.63	42.36	18.6	72.29	74.37	19.07	57.2	22.26	22.05	30.33	21.94	11.8	26.74	50.89	23.3	29.18	35.13	7.47	34.11	9.36	36.51	13.19	32.74	48.68	22.3	36.03
ENSG00000006283	CACNA1G	calcium channel%2C voltage-dependent%2C T type%2C alpha 1G subunit [Source:HGNC Symbol%3BAcc:1394]	0	0.03	0.08	0	0.01	0.06	0.01	0.05	0.03	0.03	0.03	0.4	0.29	0.95	0.35	1.36	0.57	0.72	0.65	0.07	0.12	0.23	0.02	0.27	0.12	0.17	0.24	0.01	0.15	0.49	0.23	0.16	0.1	0.23	0.09	0.12	0.06	0.05	0.14	0.27	0.11	0.06	0.14	0.06	0.86	0.07	0.29
ENSG00000006327	TNFRSF12A	tumor necrosis factor receptor superfamily%2C member 12A [Source:HGNC Symbol%3BAcc:18152]	25.33	24.14	34.23	644.47	145.68	352.31	74.02	4.7	29.41	58.51	6.77	63.11	162.34	72.46	26.92	305.01	26.38	78.63	23.45	93	5.28	4.55	51.91	55.29	93.16	146.69	5.86	109.67	106.93	5.26	70.46	50.24	13.97	32.81	172.46	20.19	21.03	48.6	52.83	408.75	22.83	108.15	18.69	78.79	82.72	25.94	7.57
ENSG00000006377	DLX6	distal-less homeobox 6 [Source:HGNC Symbol%3BAcc:2919]	1.15	3.14	0.25	0.76	0.18	0.41	6.21	0	1.08	0.47	0	0.06	3.4	2.04	0.14	0.17	0	0.97	0	0.51	0	0.68	4.84	0.84	11.77	3.93	0.06	3.69	0	0.07	0	2.56	0.09	2.78	2.67	0.12	0	4.46	0	1.64	0	2.05	0	3.14	3.17	3.08	0.07
ENSG00000006432	MAP3K9	mitogen-activated protein kinase kinase kinase 9 [Source:HGNC Symbol%3BAcc:6861]	6.75	4.8	10.34	9.06	4.93	6.49	4.11	3.4	0.65	1.28	11.2	0.72	5.2	3.19	14.85	2.46	12.15	7.24	15.86	4.67	16.51	1.53	4.98	15.24	4.23	2.83	18.34	4.81	7.8	20.11	3.4	5.05	12.68	2.98	5.46	3.61	4.44	3.5	13.19	0.37	5.46	9.04	5.54	9.04	2	4.57	2.45
ENSG00000006451	RALA	v-ral simian leukemia viral oncogene homolog A (ras related) [Source:HGNC Symbol%3BAcc:9839]	19.33	7.54	32.89	50.57	11.88	26.08	21.57	18.83	14.34	10.45	33.48	18.77	21.6	13.93	33.63	23.73	38.62	19.19	49.71	13.49	40.58	9.11	22.24	28.25	22.91	13.42	31.61	22.9	37.97	32.23	20.83	20.83	29.84	9.83	21.73	14.44	29.52	38.27	44.51	30.59	48.68	22.12	27.73	27.68	20.51	7.62	10.87
ENSG00000006453	BAIAP2L1	BAI1-associated protein 2-like 1 [Source:HGNC Symbol%3BAcc:21649]	78.7	43.16	31.63	19.9	21.87	47.14	21.35	17.71	4.76	6.71	18.87	5.88	42.29	21.57	23.57	29.12	25.1	28.44	35.67	20.74	32.05	1.21	14.12	32.17	19.98	23.96	23.65	29.15	28.34	35.82	27.5	30.52	27.24	46.2	42.44	16.77	24.53	21.75	34.76	13.05	20.39	23.11	17.53	33.97	35.55	43.95	2.75
ENSG00000006459	KDM7A	lysine (K)-specific demethylase 7A [Source:HGNC Symbol%3BAcc:22224]	6.3	1.65	5.49	3.4	2.2	2.44	17.51	3.83	5.94	2.74	11.79	2.26	4.53	1.67	3.82	8.31	4	12.8	5.44	8.02	6.11	2.43	6.63	17.77	5.96	4.87	8.31	7.02	6.68	5.32	6.18	3.2	7.04	6.68	3.7	4.88	4.07	2.2	3.03	3.08	4.61	1.12	2.97	2.43	3.29	1.72	6.53
ENSG00000006468	ETV1	ets variant 1 [Source:HGNC Symbol%3BAcc:3490]	1.09	0.47	1.87	1.16	0.05	3.57	28.97	1.21	8.03	3.66	0.64	21.67	1.08	1.72	0.47	5.08	4.48	4.64	5.48	3.61	2.1	1.21	21.63	2.75	2.83	3.61	2.88	2.46	3.01	6.2	1.4	2.27	2.13	5.45	1.55	0.87	1.01	2.02	1.34	2.59	1.27	1.81	0.55	2.89	11.56	0.25	2.7
ENSG00000006530	AGK	acylglycerol kinase [Source:HGNC Symbol%3BAcc:21869]	20.58	11.11	6.16	10.11	3.55	9.95	15.66	8.91	4.87	6.53	8.16	8.34	11.8	6.98	5.84	10.24	5.07	6.55	8.01	8.65	7.93	8.71	9.82	7.95	18.47	16.47	7.38	14.6	12.17	8.56	10.81	9.19	7.36	13.46	12.58	8.51	19.84	11.14	4.42	11.27	4.85	6.14	4.54	12.23	11.17	11.91	13.68
ENSG00000006534	ALDH3B1	aldehyde dehydrogenase 3 family%2C member B1 [Source:HGNC Symbol%3BAcc:410]	2.96	1.5	7.03	3.06	3.95	6.74	0.1	15.79	2.81	4.11	6.85	15.78	1.5	1.08	14.03	2.57	5.1	3.65	11.17	4.92	9.73	7.95	2.93	4.17	1.78	4.03	4.03	2.32	8.43	15.5	6.62	3.51	6.9	5.05	1.67	1.51	4.79	3.44	12.33	8.03	10.08	2.74	8.99	9.38	1.24	1.87	3.07
ENSG00000006555	TTC22	tetratricopeptide repeat domain 22 [Source:HGNC Symbol%3BAcc:26067]	22.44	15.17	61.53	19.48	63.54	20.7	25.53	48.34	2.69	3.18	128.02	2.04	20.49	11.84	93.12	10.95	92.16	29.57	107.84	8.95	97.86	2.95	21	71.18	23.82	16.31	91.07	15.21	31.21	96.07	16.06	46.27	70.75	4.87	21.32	22.42	56.26	7.14	73.44	0.81	49.52	23.07	54.61	37.41	21.64	14.66	5.46
ENSG00000006576	PHTF2	putative homeodomain transcription factor 2 [Source:HGNC Symbol%3BAcc:13411]	6.52	4.36	3.94	6.15	3.2	5.74	10.35	2.92	3.44	6.29	2.97	5.68	6.45	1.86	1.7	8.53	2.65	4.32	4.03	4.56	4.04	4.78	5.25	11.09	5.57	7.36	3.68	8.68	2.82	3.61	3.73	5.22	3.76	10.74	6.78	2.72	4.18	5.16	2.6	8.02	3.81	1.1	1.19	6.64	5.85	4.41	13.7
ENSG00000006606	CCL26	chemokine (C-C motif) ligand 26 [Source:HGNC Symbol%3BAcc:10625]	3.04	0	1.31	0	1.76	14.78	8.77	0.99	16.86	3.44	0.68	3.58	24.78	11.17	1.9	2.56	2.14	0.15	4.84	3.77	0.65	5.98	74.22	5.76	83.54	7.1	0.43	4.21	0.35	0.53	0.33	0.56	1.76	0.6	23.87	0.24	0.61	4.21	2.12	4.81	1.37	5.37	0.2	0.87	0	0	8.32
ENSG00000006607	FARP2	FERM%2C RhoGEF and pleckstrin domain protein 2 [Source:HGNC Symbol%3BAcc:16460]	14.33	18.99	14.35	17.75	8.66	14.28	5.52	14.85	9.03	11.55	14.97	12.32	19.48	10.76	17.4	9.85	9.87	13.22	16.44	12.78	15	11.58	15.45	27.4	15.78	15.9	15.36	22.98	9.46	16.56	9.17	13.82	14.46	17.45	23.42	8.36	14.92	4.78	14.28	3.83	8.6	10.18	11.06	18.5	32.16	22.23	21.22
ENSG00000006611	USH1C	Usher syndrome 1C (autosomal recessive%2C severe) [Source:HGNC Symbol%3BAcc:12597]	0.31	0.2	0	0	0	0	1.19	16.61	1.52	0	0	0	0	0.24	0.04	0.04	0	0.08	0	0	0	0.16	0.81	0.31	0.63	0.13	0	0.21	0	0	0	0	0	0.04	0	0	0	0.12	0	0	0	0	0	0.36	8.39	0.31	0
ENSG00000006625	GGCT	gamma-glutamylcyclotransferase [Source:HGNC Symbol%3BAcc:21705]	77.84	104.45	38.88	46.74	19.35	31.03	97.16	25.25	24.74	25.16	39.55	22.5	75.15	42.81	32.32	26.32	37.83	44.46	41.46	30.66	46.91	15.8	102.81	38.79	38.78	42.78	39.95	115.56	104.65	34.09	80.54	43.01	39.38	39.25	72.5	63.02	69.63	38.84	36.92	39.59	39	53.6	35.33	53.64	51.81	109.64	19.44
ENSG00000006634	DBF4	DBF4 homolog (S. cerevisiae) [Source:HGNC Symbol%3BAcc:17364]	23.61	11.33	1.46	7.29	1.43	6.55	14.35	3.95	4.09	4.52	2.06	2.59	7.97	4.43	1.35	7.29	3.6	8.23	3.29	2.86	3.24	3.97	6.5	9.36	9.93	6.07	3.04	12.61	5.18	2.6	5.42	7.98	2.25	18.85	8.02	6.1	6.18	6.38	4.08	11.79	1.82	1.77	2.41	5.77	9.83	11.8	10.13
ENSG00000006638	TBXA2R	thromboxane A2 receptor [Source:HGNC Symbol%3BAcc:11608]	0.32	0.16	1.33	1.56	0.77	2.38	0.22	2.17	3.55	2.42	0.65	2.85	0.8	1.65	3.55	1.73	1.53	1.28	2.7	2.09	2.36	6.56	1	1.6	0.46	1.12	0.49	0.91	0.72	1.65	0.69	0.75	1.16	0.78	0.95	0.45	0.26	0.5	1.94	3.83	0.97	1.22	1.43	0.66	1.37	0.17	1.88
ENSG00000006652	IFRD1	interferon-related developmental regulator 1 [Source:HGNC Symbol%3BAcc:5456]	27.05	12.03	20.15	16.94	4.05	15.08	26.89	10.67	13.24	8.99	11.04	12.11	17.38	9.3	13.53	26.73	15.9	46.33	21.72	19.92	31.79	9.51	12.32	25.41	13.92	15.06	22.82	14.58	14.76	23.07	16.73	8.71	18.07	10.78	16.73	7.79	12.16	17.22	13.27	22.45	24.32	6.98	9.19	10.04	17.93	11.56	12.26
ENSG00000006659	LGALS14	lectin%2C galactoside-binding%2C soluble%2C 14 [Source:HGNC Symbol%3BAcc:30054]	0	0	0	0	0	0	0	0	0	0	0	0.43	0	0	0	0	0	0	0	0	0	3.09	0	0	0.21	0	0	0	0	0	0	0	0	0	0	0	0	0	0	0	0	0	0	0	0	0	0
ENSG00000006695	COX10	cytochrome c oxidase assembly homolog 10 (yeast) [Source:HGNC Symbol%3BAcc:2260]	7.52	5.62	5.82	6.74	7.89	6.94	8.92	4.04	4.37	2.94	6.85	4.03	13.27	5.81	4.44	12.05	4.52	6.37	7.05	7.83	6.19	3.83	17.22	6.38	17.76	7.46	5.65	11.92	5.86	5.54	6.25	4.32	6.41	4.62	14.15	5.48	9.14	6.72	6.01	9.97	5.87	5.62	3.88	6.62	6.92	5.31	5.09
ENSG00000006704	GTF2IRD1	GTF2I repeat domain containing 1 [Source:HGNC Symbol%3BAcc:4661]	45.5	47.08	37.95	21.55	20.44	17.81	35.26	16.67	16.66	10.25	37.01	19.22	32.24	16.75	33.35	25.81	31.11	19.96	33.61	23.2	28.81	2.41	35.02	33.16	43.82	27	26.14	26.64	45.43	32.09	32.58	39.62	35.87	25.8	29.86	45.04	30.21	18.25	40.51	10.1	20.77	33.09	24.96	33.7	40.79	47.83	2.99
ENSG00000006712	PAF1	Paf1%2C RNA polymerase II associated factor%2C homolog (S. cerevisiae) [Source:HGNC Symbol%3BAcc:25459]	46.09	39.72	41.01	28.05	27.42	31.53	27.92	27.3	11.62	15.23	41.87	23.92	23.13	20.7	35.47	46.42	33.9	24.16	34.98	32.79	34.89	28.68	48.2	36.14	31.73	58.41	38.89	255.09	28.31	34.33	24.63	44.84	42.31	42.17	25.18	35.45	16.44	36.7	47.9	25.56	30.73	37.97	37.61	38.06	29.11	40.7	23.29
ENSG00000006715	VPS41	vacuolar protein sorting 41 homolog (S. cerevisiae) [Source:HGNC Symbol%3BAcc:12713]	13.15	6.49	8.18	15.97	2.74	17.25	9.66	8.25	8.98	9.72	15.31	10.81	13.4	6.75	7.19	13.96	7.32	14.21	13.62	9.71	13	9.41	20.95	16.37	34.66	9.2	17.13	7.69	14.02	12.27	12.72	10.01	8.84	7.92	13.61	8.01	10.45	20.9	7.73	12.31	9.07	8.78	5.02	13.3	13.25	6.46	13.4
ENSG00000006740	ARHGAP44	Rho GTPase activating protein 44 [Source:HGNC Symbol%3BAcc:29096]	0.22	0.05	1.35	1.03	0.22	1.2	0.61	2.72	2.51	3.67	0.67	3.18	0.42	0.8	1.49	1.13	1.39	0.75	1.53	2.88	1.14	2.95	5.07	2.87	5.46	3	1.25	3.52	1.19	2.07	0.19	2.32	0.78	2.99	0.4	0.77	1.89	1.22	0.68	2.54	0.93	0.42	0.68	0.67	3.61	0.1	3.21
ENSG00000006744	ELAC2	elaC ribonuclease Z 2 [Source:HGNC Symbol%3BAcc:14198]	29.66	30.74	22.95	31.32	31.43	31.24	42.84	24.1	10.34	12.45	25.23	18.34	47.91	21.15	23.9	57.2	28.88	27.49	26.21	26.88	24.18	30.83	53.1	23.62	65.5	43.62	31.8	53.33	35.43	27.82	33.98	21.32	20.12	25.39	42.68	30.37	27.74	25.76	21.49	25.85	16.6	27.21	21.99	33.24	21.68	32	24.77
ENSG00000006747	SCIN	scinderin [Source:HGNC Symbol%3BAcc:21695]	1.6	0.35	5.76	0.13	0.06	1.52	20.17	10.58	4.83	0.52	12.33	4.41	1.06	1.16	21.4	2.5	17.79	1.3	33.89	2.95	20.36	0.55	23.59	5.09	5.32	1.47	23.96	8.51	2.49	18.14	1.28	3.77	3.69	0.35	1.36	0.67	12.06	0.28	15.52	1.52	14.65	1	14.83	4.28	0.27	0.27	0.43
ENSG00000006756	ARSD	arylsulfatase D [Source:HGNC Symbol%3BAcc:717]	9.82	6.21	5.79	4.86	8.14	10.98	9.71	15.23	4.05	8.74	9.65	13.65	8.73	4.66	14.44	15.12	7.71	4.82	14.46	6.4	11.71	5.52	8.31	11.71	7	10.95	11.26	7.12	30.68	11.41	21.11	11.59	7.05	9.9	10.12	11.05	10.35	7.37	6.99	14.63	4.97	6.46	9.45	11.26	12.43	5.91	7.3
ENSG00000006757	PNPLA4	patatin-like phospholipase domain containing 4 [Source:HGNC Symbol%3BAcc:24887]	9.62	10.52	8.71	17.91	19.76	11.24	31.04	13.15	5.94	8.39	12.1	8.98	4.14	8.37	24.66	18.1	12.5	4.96	16.12	10.21	17.05	6.58	13.71	7.88	20.19	8.05	11.42	23.13	12.3	15.75	9.33	17.17	10.67	13.87	5.39	7.35	4.01	7.8	12.25	29.65	20.56	12.68	19.87	14.49	9.65	8.33	6.32
ENSG00000006788	MYH13	myosin%2C heavy chain 13%2C skeletal muscle [Source:HGNC Symbol%3BAcc:7571]	0	0	0	0	0	0.02	0	0	0	0	0.02	0	0.07	0	0.07	0.03	0.07	0.04	0.09	0	0	0.05	0	0	0	0.06	0.09	0	0	0.17	0	0	0	0	0.03	0	0	0	0.1	0	0	0	0.07	0	0	0	0
ENSG00000006831	ADIPOR2	adiponectin receptor 2 [Source:HGNC Symbol%3BAcc:24041]	28.34	29.09	25.06	10.33	11.35	10.87	24.27	16.42	6.74	8.64	29.23	10.41	29.8	14.23	38.02	24.64	29.08	18.1	40.65	18.83	32.58	10.72	28.45	33.07	22.87	18.2	34.64	26.27	13.65	33.74	9.36	21.02	19.82	30.64	29.38	16.37	13.4	16.39	38.1	12.52	28.05	30.48	19.28	31.25	29.08	28.36	15.77
ENSG00000006837	CDKL3	cyclin-dependent kinase-like 3 [Source:HGNC Symbol%3BAcc:15483]	0.23	0.09	0.79	0.3	0.02	0.59	1.8	1.19	0.52	0.4	0.67	2.69	0.21	1.03	1.34	1.13	0.27	0.06	0.13	0.79	0.21	2.58	1.2	0.38	1.34	1.17	0.38	0.39	1.04	2.37	0.41	1.65	0.59	2.27	0.76	0.38	0.18	1.06	0.31	2.83	2.62	1.58	0.82	1	3.99	0.47	1.02
ENSG00000007001	UPP2	uridine phosphorylase 2 [Source:HGNC Symbol%3BAcc:23061]	0	0	0	0	0	0	0.04	0	0	0	0	0	0.1	0	0	0	0	0	0	0	0.04	0	0	0	0	0	0	0	0	0	0	0	0	0	0	0	0	0.24	0	0	0	0.07	0	0	0	0	0.95
ENSG00000007038	PRSS21	protease%2C serine%2C 21 (testisin) [Source:HGNC Symbol%3BAcc:9485]	0.13	19.69	1.84	0	0.8	0	0	1.98	0.23	12.24	0.87	8.38	0.23	0.14	0.23	7.14	1.44	2.86	0.47	9.59	1.24	9.57	69.09	3.49	54.88	30.81	4.14	41.13	26.5	0.56	26.46	1.76	3.66	0.19	0.34	10.99	37.31	57.49	0.76	0.8	0.12	28.26	0.46	6.6	32.65	20.03	0.75
ENSG00000007047	MARK4	MAP/microtubule affinity-regulating kinase 4 [Source:HGNC Symbol%3BAcc:13538]	19.58	32.59	23.29	25.5	22.76	20.27	17.2	10.12	6.33	15.41	14.25	17.7	14.93	8.18	23.6	24.3	17.64	29.61	18.47	18.67	13.85	12.29	29.31	25.69	28.4	23.99	15.7	13.32	23.65	17.36	15.54	25.73	21.4	36.4	12.58	21.33	27.24	16.55	33.02	17.04	13.22	27.48	17.76	21.64	22.78	32.67	11.97
ENSG00000007062	PROM1	prominin 1 [Source:HGNC Symbol%3BAcc:9454]	0	0	1.23	0	0.03	0.05	0.05	15.37	0.02	3.51	0.22	2.15	0.02	0	0.77	7.92	2.67	5.48	1.69	0.7	0.55	0.95	0.77	7.91	0	0.45	0.39	0	0.1	3.11	1.17	4.12	0.77	10.41	0	0.14	0	0.31	0.4	0.56	0.62	0.12	0.33	0.16	9.65	0	0.06
ENSG00000007080	CCDC124	coiled-coil domain containing 124 [Source:HGNC Symbol%3BAcc:25171]	112.91	145.6	74.33	123.98	111.45	146.39	135.62	66.12	49.15	51.8	73.19	79.64	131.2	85.81	103.9	81.74	72.41	73.36	64.03	74.92	62.71	66.45	70.66	62.47	128.83	74.17	62.9	59.4	164.68	70.25	96.29	76.75	76.34	60.78	135.79	86.11	101.81	45.42	72.68	92.13	55.84	221.64	105.9	82.91	89.68	122.84	35.76
ENSG00000007129	CEACAM21	carcinoembryonic antigen-related cell adhesion molecule 21 [Source:HGNC Symbol%3BAcc:28834]	2.56	1.33	0.13	0.93	0.8	0.76	1.02	3.47	2.49	1.64	1.77	4.45	0.93	0	0.54	0.66	0.72	0.12	0.08	1.2	0	11.72	1.37	0.59	0	2.31	1.76	1.34	1.86	0.81	1.77	1.62	0.35	3.22	2.82	0.35	0.26	0.63	0.19	0	0	1.29	0.14	0.86	0.35	0.58	12.23
ENSG00000007168	PAFAH1B1	platelet-activating factor acetylhydrolase 1b%2C regulatory subunit 1 (45kDa) [Source:HGNC Symbol%3BAcc:8574]	46.36	42.79	44.54	45.56	21.63	41.37	61.58	21.63	22.7	25.01	35.82	28.38	65.19	32.52	30.71	100.98	33.98	50.76	37.27	38.5	32.34	20.06	79.13	56.17	72.27	51.13	33.21	63.16	38.83	41.34	29.6	33.64	48.19	22.55	55.41	33.79	28.37	26.05	60.45	43.94	29.43	38.73	34.88	23.25	26.78	47.29	37.43
ENSG00000007171	NOS2	nitric oxide synthase 2%2C inducible [Source:HGNC Symbol%3BAcc:7873]	2.22	0.55	0.07	0.43	0.72	0.07	0.02	0.85	0.3	0.39	0.26	0.23	2.69	1.43	0	0	0.14	0.02	0.1	0.18	0.04	1.98	28.03	0.7	0.48	0.46	0.45	0.31	0.02	0	0	0	0.05	0.37	2.27	0.03	4.36	0.1	0	0.53	0.2	4.24	0.06	6.4	3.48	0.44	1.18
ENSG00000007174	DNAH9	dynein%2C axonemal%2C heavy chain 9 [Source:HGNC Symbol%3BAcc:2953]	0.02	0.62	0.11	0.1	0.71	0.06	0.18	0.03	0.27	0.01	0.39	0.95	0.39	0.6	0.05	0.12	0.07	0.08	0.11	0.2	0.13	0.69	0.4	0.11	0.32	0.14	0.03	0.17	0.07	0.34	0	0.24	0.19	0.03	0.07	0	0.05	0.28	0.42	0.11	0.12	0	0.48	0.05	0.19	0.22	0.42
ENSG00000007202	KIAA0100	KIAA0100 [Source:HGNC Symbol%3BAcc:28960]	23.41	28.09	26.47	29.72	21.89	40.66	31.32	16.97	10.2	12.97	22.55	20.25	37.2	17.52	23.82	30.1	23.98	34.84	39.12	32.72	28.27	26.23	30.96	27.84	37.77	38.45	31.89	48.53	23.41	27.53	25.93	26.84	21.56	58.84	37.71	23.77	42.46	23.51	23.19	12.75	9.46	10.88	11.12	22.35	34.26	33.98	29.58
ENSG00000007216	SLC13A2	solute carrier family 13 (sodium-dependent dicarboxylate transporter)%2C member 2 [Source:HGNC Symbol%3BAcc:10917]	0	0	0.15	0	0	0	0	0.41	0	0	0	0	0.21	0	0	0.04	0.15	0.12	0.1	0	0	0	0.14	0.4	0	0	0	0	0	0.14	0	0	0	0.04	0.06	0	0.16	0	0	0	0	0.47	0	0.46	0	0	0.08
ENSG00000007237	GAS7	growth arrest-specific 7 [Source:HGNC Symbol%3BAcc:4169]	2.14	2.03	14.45	0.9	6.51	6.62	0.34	9.36	4.45	14.12	14.93	12.25	2.46	3.97	11.87	8.94	12.5	4.83	13.4	22.66	11.4	7.2	8.53	15.01	1.95	13.44	16.85	5.22	8.9	13.93	7.01	6.72	19.49	4.33	2.13	4.77	1.9	3.37	11.98	2.06	10.86	2.48	7.35	3.5	3.3	1.35	7.8
ENSG00000007255	TRAPPC6A	trafficking protein particle complex 6A [Source:HGNC Symbol%3BAcc:23069]	56.46	62.79	16.13	11.01	13.55	29.21	25.78	22.15	11.86	10.89	11.5	19.36	10.57	7.8	21.98	17.67	16.32	11	15.64	13.49	19.62	38.89	46.02	12.09	42.38	11.75	13.02	12.68	10.43	17.56	5.89	21.69	12.31	29.57	8.75	19.36	51.86	66.67	12.41	23.48	15.18	54.06	27.67	53.83	21.98	62.86	33.01
ENSG00000007264	MATK	megakaryocyte-associated tyrosine kinase [Source:HGNC Symbol%3BAcc:6906]	1.76	1.59	2.9	1.83	0.54	2.46	0	1.7	1.12	1.53	1.59	3.05	1.41	1.61	1.08	0.59	1.59	4.89	2.33	3.53	1.52	16.5	3.08	0.96	2.66	2.99	2.22	2.2	15.44	1.77	9.5	1.27	0.57	0.53	2.3	7.72	10.47	11.51	1.06	3.24	0.47	1.29	0.96	2.68	3.04	2.06	8.86
ENSG00000007306	CEACAM7	carcinoembryonic antigen-related cell adhesion molecule 7 [Source:HGNC Symbol%3BAcc:1819]	60.47	7.3	15.02	0	39.65	0	0.7	32.94	0.08	4.62	292.23	0.1	0	0	6.77	1.23	42.39	0.08	25.98	0.14	3.09	0.99	0.27	87.77	0	0	160.91	0.76	0.16	4.58	0.31	7.52	41.13	0	0	0.25	0	0	37.65	0	4.99	16.9	32.13	28.39	7.2	5.72	0.11
ENSG00000007312	CD79B	CD79b molecule%2C immunoglobulin-associated beta [Source:HGNC Symbol%3BAcc:1699]	1.81	7.25	4.1	3.26	1.53	2.02	0.09	31.91	3.49	7.77	2.84	5.11	0.66	0.67	2.39	1.26	3.69	1.57	2.31	11.97	2.9	180.06	4.1	1.92	0.73	28.58	3.8	3.54	0.98	4.46	2.11	9.1	5.06	15.97	0.58	7.08	4.17	1.65	1.69	3.8	0.89	1.79	2.52	35.02	1.55	7.96	239.01
ENSG00000007314	SCN4A	sodium channel%2C voltage-gated%2C type IV%2C alpha subunit [Source:HGNC Symbol%3BAcc:10591]	0	0	0.11	0	0.01	0	0	0.23	0.26	0.1	0.03	0.02	0.01	0.67	0.01	0.06	0.02	0.01	0.04	1.95	0.01	0.81	0.09	1.02	0.12	0.17	0.01	0.18	0	0.04	0.02	0.13	0.01	0.27	0	0.02	0	0.04	0.2	0.01	0	0.03	0	0.07	0	0	0.36
ENSG00000007341	ST7L	suppression of tumorigenicity 7 like [Source:HGNC Symbol%3BAcc:18441]	13.23	16.98	8.32	19.06	6.86	8.26	10.45	4.02	3.78	8.43	10.08	9.82	11.76	5.76	5	7.32	5.64	9.5	9.08	7.59	8.01	4.76	21.31	9.53	11.11	7.07	8.78	10.55	7.98	6.05	7.51	9.79	6.98	8.77	10.13	9.25	7.63	12.18	6.85	11.28	5.57	14.05	7.61	20.9	22.28	22.83	6.98
ENSG00000007350	TKTL1	transketolase-like 1 [Source:HGNC Symbol%3BAcc:11835]	0	0.05	0.03	0.08	0	0.04	0	0	0	0	0	0.13	0.93	0	0.03	0	0	0	0	0.4	0.03	1.15	0	0	0	0	0	0.11	0.5	0.09	0	0	0.06	0	0	0	0	0	0	0.54	0	0	0	0	0	0	0.38
ENSG00000007372	PAX6	paired box 6 [Source:HGNC Symbol%3BAcc:8620]	0.11	0.13	0.3	0.1	0.06	0.66	0.61	1.68	0.03	2.39	0.42	1.09	5.93	2.73	0.24	1.14	0.11	0.76	0.1	0.03	0.08	0.16	10.1	0.92	11.42	2.18	1.36	2.46	0.38	0.16	0.78	0.59	0.08	0.37	7.06	0.31	0.01	6.67	0.42	2.95	0.1	0.25	0.41	1.25	9.83	0.36	0.98
ENSG00000007376	RPUSD1	RNA pseudouridylate synthase domain containing 1 [Source:HGNC Symbol%3BAcc:14173]	47.73	55.5	11.98	68.69	28.68	40.31	33.94	14.93	7.71	11.66	7.59	16.93	21.11	10.25	12.23	22.32	14.76	18.96	11.15	27.39	8.72	20.62	39.65	7.29	28.85	28.99	11.18	33.07	88.98	10.93	51.49	24.98	13.15	22.16	21.2	62.43	39.16	21.57	13.73	31.12	6.19	53.35	10.62	35.09	27.52	60.21	17.87
ENSG00000007384	RHBDF1	rhomboid 5 homolog 1 (Drosophila) [Source:HGNC Symbol%3BAcc:20561]	55.46	33.73	33.64	70.85	39.46	59.8	29.83	27.25	24.79	49.44	42.82	51.57	25.91	20.82	49.71	57.28	36.91	31.12	51.98	31.39	32.87	12.55	37.38	49.63	28.68	40.32	36.22	36.06	96.29	31.8	84.07	44.99	36.93	25.64	23.2	41.39	26.4	44.61	27.33	34.04	18.05	77.76	23.73	62.9	31.76	38.3	8.95
ENSG00000007392	LUC7L	LUC7-like (S. cerevisiae) [Source:HGNC Symbol%3BAcc:6723]	65.2	100.02	31.67	76.6	29.19	90.51	74.47	64.41	47.75	89.3	39.4	94.1	39.03	24.88	34.03	56.85	35.82	42.23	34.23	42.89	28.79	95.13	79.1	49.86	60.16	56.27	34.6	56.46	53.04	39.86	61.21	62.65	47.09	51.38	31.99	47.9	42.64	59.28	24.66	42.51	16.73	87.98	26.45	51.44	81.62	106.85	110.03
ENSG00000007402	CACNA2D2	calcium channel%2C voltage-dependent%2C alpha 2/delta subunit 2 [Source:HGNC Symbol%3BAcc:1400]	0.33	0.26	0.5	0.23	0.15	0.83	0.05	2.19	0.24	1.02	0.38	0.71	0.15	0.29	0.36	0.37	1.02	0.46	0.66	0.8	0.42	1.11	1.28	0.92	1.81	1.29	0.49	1.12	0.2	0.66	0.32	0.44	0.71	0.66	0.23	0.39	0.41	0.29	0.27	0.35	0.27	0.18	0.28	0.27	1.46	0.32	1.44
ENSG00000007516	BAIAP3	BAI1-associated protein 3 [Source:HGNC Symbol%3BAcc:948]	3.4	2.54	1.67	6.57	0.71	1.8	1.17	3.65	1.11	0.45	2.44	0.46	0.9	0.53	5.39	1.7	2.59	2.17	1.54	3.27	3.01	1.47	1.99	2.38	3.33	1.96	2.08	1.65	2.48	4.86	2.55	1.99	4.32	1.19	0.69	8.61	0.77	0.55	3.06	0.88	1.15	1.66	1.52	2.67	4	2.54	6.48
ENSG00000007520	TSR3	TSR3%2C 20S rRNA accumulation%2C homolog (S. cerevisiae) [Source:HGNC Symbol%3BAcc:14175]	85.43	77.65	24.63	71.74	51.32	71.47	47.74	29.59	16.83	23.61	25.94	35.17	44.39	27.8	35.81	46.82	32.05	37.2	32.12	29.89	24.16	35.65	47.05	23.23	45.85	40.74	27.36	41.93	82.93	33.88	38.09	33.77	22.59	30.9	40.98	81.75	50.92	41.1	26.66	61.51	20.25	99.51	40.99	59.24	40.46	82.13	29.94
ENSG00000007541	PIGQ	phosphatidylinositol glycan anchor biosynthesis%2C class Q [Source:HGNC Symbol%3BAcc:14135]	41.9	45.77	17.73	33.77	21.41	46.39	19.95	20.62	12.4	28.74	10.86	28.4	17.89	8.24	27.48	29.87	21.69	14.33	16.68	20.27	14.66	25.86	45.8	15.06	25.91	44.74	16.57	30.91	56.77	21.14	44.42	32.82	12.26	27.55	18.56	38.18	31.96	26.42	15.38	17.47	9.92	45.87	19.9	37.44	34.83	47.46	20.47
ENSG00000007545	CRAMP1L	Crm%2C cramped-like (Drosophila) [Source:HGNC Symbol%3BAcc:14122]	18.11	15.13	12.13	13.92	11.37	19.9	10.2	8.04	3.06	14.08	5.88	10.01	7.84	2.44	8.28	10.26	8.94	9.85	12.44	13.38	9.75	7.03	20.38	13.25	14.37	20.69	9.22	14.63	17.42	11.81	16.32	18.23	7.79	22.88	6.85	8.52	16.43	12.28	4.73	4.94	2.83	5.64	3.02	8.86	15.01	15.02	9.19
ENSG00000007866	TEAD3	TEA domain family member 3 [Source:HGNC Symbol%3BAcc:11716]	36.56	47.8	28.55	35.09	35.44	43.48	19.43	21.09	12.17	23.55	37.79	27.32	26.93	18.49	52.99	38.02	39.54	31.41	46.85	16.79	41.72	8.22	55.8	55.79	26.45	29.96	48.8	32.16	37.71	42.35	38.84	30.92	37.29	24.85	29.75	25.48	29.91	14.8	33.25	16.75	26.92	43.43	25.54	60.98	30.63	44.64	3.75
ENSG00000007908	SELE	selectin E [Source:HGNC Symbol%3BAcc:10718]	0.32	0	1.39	0.84	1.18	1.73	0.68	0.12	5.15	4.49	1.3	1.2	0.25	0.21	0.32	1.69	0.35	0.72	7	10.18	0.5	0.72	1.9	0.88	0.91	11.72	2.01	0.76	0.11	0.2	2.41	1.35	5.9	1.16	0.45	12.16	0.15	0	0.19	5.67	1.32	0.11	0.72	0.21	1	0	2.4
ENSG00000007923	DNAJC11	DnaJ (Hsp40) homolog%2C subfamily C%2C member 11 [Source:HGNC Symbol%3BAcc:25570]	21.51	25.86	13.49	43.31	21.1	31.02	28.74	12.28	7.71	11.22	17.35	16.54	20.19	10.99	15.53	23.86	15.17	18.2	16.64	16.21	14.41	15.56	32.72	17.48	24.25	34.33	19.28	34.53	24.06	17.31	19.8	21.15	12.44	27.76	20.23	18.7	19.32	24.76	12.3	12.37	6.17	15.38	9.99	23.68	30.99	26.77	14.3
ENSG00000007933	FMO3	flavin containing monooxygenase 3 [Source:HGNC Symbol%3BAcc:3771]	0.93	2.61	2.85	1.64	0.26	1.85	0.72	3.97	2.08	4.71	3.98	4.7	0.52	2.22	2.52	1.46	3.74	1.16	3.57	2.5	2.93	6.02	2.26	4.39	0.83	2.81	2.6	1.58	1.33	3.8	2.1	4.56	3.04	2.26	0.76	2.28	0.83	1.23	1.54	14.85	2.82	14.57	0.52	29.43	1.59	1.38	13.25
ENSG00000007944	MYLIP	myosin regulatory light chain interacting protein [Source:HGNC Symbol%3BAcc:21155]	6.96	13.44	5.15	1.16	4.81	9.44	18.98	10.76	8.21	9.38	8.34	14.33	1.93	3.31	7.65	8.9	6.38	14.97	15.08	15.69	15.4	14.88	21.64	9.29	5.64	11.25	13.09	52.98	15.02	7.82	14.7	9.15	6.75	17.03	2.31	12.48	21.32	6.44	5.16	6.97	9.57	14.21	3.73	24.51	8.24	13.7	18.7
ENSG00000007952	NOX1	NADPH oxidase 1 [Source:HGNC Symbol%3BAcc:7889]	0.23	0.15	0	0.03	0.03	0	0	0	0	0	0	0	0	0	0	0	0	0	0	0	0	0	0.27	0	0	0	0	0.09	0	0.03	0	0	0.03	0	0	0	0	0	0	0	0	0	0	0.48	0	0.09	0.06
ENSG00000007968	E2F2	E2F transcription factor 2 [Source:HGNC Symbol%3BAcc:3114]	2.77	4.79	2.95	1.56	4.98	3.06	4.44	3.21	0.89	1.38	4.89	0.95	3.93	1.87	4.23	2.64	3.76	6.02	5.54	2.84	6.96	0.83	9.73	3.45	4.94	7.7	6.43	10.95	8.45	6.33	6.54	6.32	3.56	8.18	3.69	5.61	5.21	1.88	4.05	1.56	2.41	6.55	4.02	8.96	6.56	4.1	6.61
ENSG00000008018	PSMB1	proteasome (prosome%2C macropain) subunit%2C beta type%2C 1 [Source:HGNC Symbol%3BAcc:9537]	148.33	109.15	93.16	143.82	107.23	181.06	245.29	66.47	78.25	60.53	92.27	88.81	81.76	64.63	83.86	203.24	80.08	81.85	75.88	73.14	67.8	87.93	167.17	76.66	198.5	112.52	71.64	239.38	112.97	66.06	66.19	94.28	70.39	98.7	79.87	102.84	60.59	203.79	75.37	210.03	81.17	173.36	85.42	193.94	85.35	115.6	87.37
ENSG00000008056	SYN1	synapsin I [Source:HGNC Symbol%3BAcc:11494]	0.42	0.52	0.25	0.38	0.35	0.35	1.11	0.34	0.84	1.99	0.03	1.68	0.31	0.02	0.37	0.38	0.4	0.15	0.46	2.31	0.19	0.66	0.86	0.34	0.41	0.51	0.29	0.36	0.24	0.12	0.25	0.29	0.09	0.92	0.24	0.17	0.05	0.19	0.36	0.85	0.12	0.38	0.12	0.45	0.23	0.52	0.51
ENSG00000008083	JARID2	jumonji%2C AT rich interactive domain 2 [Source:HGNC Symbol%3BAcc:6196]	10.07	12.26	12.05	11.78	8.74	18.96	17.59	6.07	5.11	5.22	13.53	4.5	16.26	8.08	8.33	10.17	10.41	14.28	11.43	6.08	12.52	6.23	17.47	11.87	10.84	14.46	14.74	25.59	5.5	11.96	4.85	7.79	13.88	8.56	15.94	7.63	5.49	4.37	11.34	3.3	6.44	7.3	6.13	10.85	10.27	11.5	8.8
ENSG00000008086	CDKL5	cyclin-dependent kinase-like 5 [Source:HGNC Symbol%3BAcc:11411]	0.89	0.6	2.45	0.37	0.32	1.51	0.48	0.86	0.47	0.75	4.39	1.11	0.71	0.55	2.45	0.91	2.02	1.19	1.7	1.65	2.9	0.73	0.72	4.06	0.31	0.38	3.21	2.85	0.82	3.45	0.58	1.13	1.09	0.84	0.54	0.43	0.61	1.38	2.01	0.85	1.53	0.14	0.26	1.34	0.93	0.38	0.87
ENSG00000008118	CAMK1G	calcium/calmodulin-dependent protein kinase IG [Source:HGNC Symbol%3BAcc:14585]	0	0.03	0	0.14	0.03	1.3	0.16	0.25	0.48	0.17	0	1.22	1.51	0.14	0	0.16	0.03	0.39	0.17	0.12	0	0.14	0.56	0.06	0.05	1.06	0	0.33	0.2	0.09	0.27	0.53	0	0.24	0.64	0.03	0.21	0	0.03	0.92	0	0.1	0	0.03	0.23	0.05	0.67
ENSG00000008128	CDK11A	cyclin-dependent kinase 11A [Source:HGNC Symbol%3BAcc:1730]	44.33	79.79	29.97	45.85	12.43	32.82	23.97	37.53	28.16	86.59	26.7	86.8	19.6	10.71	14.46	63.61	33.65	52	35.39	48.71	27.38	75.32	63.15	36.41	53.11	84.19	25.82	54.53	79.94	26.06	87.39	58.89	26.19	73.63	19.84	30.82	53.52	55.82	19.22	36.84	11.32	58.59	22.18	65.8	77.16	78.46	73.72
ENSG00000008130	NADK	NAD kinase [Source:HGNC Symbol%3BAcc:29831]	38.65	78.79	26.03	80.8	28.79	63.93	28	36.15	14.1	29.15	15.91	41.97	34.21	15.11	22.79	40.16	25.92	29.52	20.75	38.92	15.15	46.03	77.39	31.05	41.39	56.4	22.81	53.4	113.64	19.65	76.14	39.61	19.43	50.09	66.41	39.78	63.82	28.16	16.41	38.56	9.33	19.14	12.48	41.89	58.32	67.45	59.32
ENSG00000008196	TFAP2B	transcription factor AP-2 beta (activating enhancer binding protein 2 beta) [Source:HGNC Symbol%3BAcc:11743]	0	0	4.22	0	0.01	0	0.16	1.36	0	0.09	2.64	0	0.11	0	0.77	0.15	4.26	0.07	5.63	0.13	3.93	0	0.05	2.73	0.09	0.16	7.27	0.02	1.25	14.32	0.01	0.76	1.4	0.44	0	0.12	0.72	0	2.43	0.09	4.7	0.05	2.92	0.49	0.02	0	0
ENSG00000008197	TFAP2D	transcription factor AP-2 delta (activating enhancer binding protein 2 delta) [Source:HGNC Symbol%3BAcc:15581]	0	0	0	0	0	0	2.03	0	0.26	0.05	0	0	0	0	0	0	0	0	0	0	0	0	0	0	0	0.06	0	0	0	0	0	0.05	0	0	0	0	3.5	0.05	0	0	0	0	0	0	0	0	0
ENSG00000008226	DLEC1	deleted in lung and esophageal cancer 1 [Source:HGNC Symbol%3BAcc:2899]	0.56	0.04	0.05	0.04	0	0.41	1.18	1.53	0.21	0.35	0.02	1.33	0.72	0.21	0.11	0.11	0.24	0.07	0.26	0.17	0.13	1.04	1.38	0.35	4.34	1.98	0.19	10.42	0.55	0.27	0.52	0.42	0.04	0.42	0.87	0.31	0.61	1.31	0.19	0.28	0.03	0.08	0.03	0.24	0.32	0.4	1.39
ENSG00000008256	CYTH3	cytohesin 3 [Source:HGNC Symbol%3BAcc:9504]	11.67	15.41	8.94	14.79	5.63	29.72	6.43	7.5	7.84	22.28	9	30.34	10.86	6.83	10.86	22.87	10.2	13	14.73	15.9	8.67	7.28	18.7	11.07	6.4	10.44	6.89	18.9	17.31	14.08	10.16	8.43	8.44	10.99	9.77	6.87	27.23	8.25	7.62	4.05	3.31	4.37	3.75	11.06	7.66	16.23	4.8
ENSG00000008277	ADAM22	ADAM metallopeptidase domain 22 [Source:HGNC Symbol%3BAcc:201]	0.54	0.01	0.37	0.06	0	0.55	0.03	0.36	0.48	1.61	0.24	1.32	0.34	0.21	0.07	0.14	0.36	0.04	0.21	2.11	0.29	1.19	0.79	0.83	0.09	0.17	0.4	0.36	0.08	0.18	0.22	1.19	0.35	2.67	0.12	0.04	0.48	0.11	0.09	0.27	0.55	0.04	0.07	0.31	1.98	0.06	1.82
ENSG00000008282	SYPL1	synaptophysin-like 1 [Source:HGNC Symbol%3BAcc:11507]	159.19	77.95	61.57	38.65	28.99	27.9	78.34	35.15	18.59	15.14	79.54	18.93	71.59	39.53	48.74	51.73	56.15	77.61	71.92	38.37	72.84	27.86	22.04	61.15	34.27	38.79	62.79	31.96	46.25	66.9	32.37	34.56	58.63	39.08	71.21	57.29	40.8	76.9	52.89	34.69	65.8	27.47	36.81	53.53	37.08	80.84	31.7
ENSG00000008283	CYB561	cytochrome b561 [Source:HGNC Symbol%3BAcc:2571]	100.25	60.91	41	34.74	25.59	47.75	45.39	35.74	10.25	17.71	39.5	23.62	59.19	30.03	44.36	39.41	59.16	55.94	68.82	23.99	49.71	11.88	65.37	40.11	50.31	39.13	55.59	48.07	46.93	43.92	26.07	48.06	34.95	41.2	55.93	27.59	60.48	49.43	30.86	14.83	23.77	27.32	27.22	49.9	40.97	56.94	6.25
ENSG00000008294	SPAG9	sperm associated antigen 9 [Source:HGNC Symbol%3BAcc:14524]	14.75	9.34	16.45	12.94	4.37	23.15	33	6.84	19.68	11.54	14.61	22.66	38.67	12.25	10.99	16.84	12.71	29.43	10.87	19.78	13.27	7.63	22.04	25.35	26.69	23.05	12.63	25.93	16.59	15.26	13	10.12	14.41	12.89	36.12	15.52	13.85	13.56	10.5	14.06	11.09	13.76	6.39	9.89	17.64	9.56	13.52
ENSG00000008300	CELSR3	cadherin%2C EGF LAG seven-pass G-type receptor 3 [Source:HGNC Symbol%3BAcc:3230]	0.76	1.29	0.91	9.5	1.67	3.57	0.89	1.25	0.29	0.72	0.6	0.98	3.28	0.43	0.65	0.44	0.41	4.29	0.34	9.75	0.27	0.92	3.75	1.5	4.31	1.62	0.38	1.16	1.66	0.88	1.95	2.94	0.54	2.91	1.25	8.29	13.14	3.22	0.15	0.14	0.14	3.43	0.26	3.27	9.27	0.83	5.53
ENSG00000008311	AASS	aminoadipate-semialdehyde synthase [Source:HGNC Symbol%3BAcc:17366]	10.74	6.85	6.01	2.16	1.34	2.11	12.07	2.54	3.85	5.14	5.96	8.29	1.48	1.09	2.65	3.26	4.38	2.35	4.46	2.98	6.52	3.29	9.85	10.88	6.37	3.24	6.14	6.3	1.58	6.13	2.45	4.08	4.14	5.65	1.77	1.99	1.43	7.46	3.02	2.47	2.49	2.03	2.13	4.1	8.59	6.84	2.56
ENSG00000008323	PLEKHG6	pleckstrin homology domain containing%2C family G (with RhoGef domain) member 6 [Source:HGNC Symbol%3BAcc:25562]	18.68	13.35	93.55	1.51	18.91	1.56	16.78	19.02	1.96	1.94	21.75	1.51	16.74	8.58	54.03	3.93	46.68	7.65	60.22	40.11	103.65	0.42	10.15	53.37	23.97	17.61	51.22	18.62	5.22	60.05	1.96	29.54	33.48	38.99	16.97	16.76	9.56	27.95	37.46	0.55	29.76	41.69	28.99	50.25	72.25	12.78	0.57
ENSG00000008324	SS18L2	synovial sarcoma translocation gene on chromosome 18-like 2 [Source:HGNC Symbol%3BAcc:15593]	18.36	14.36	20.56	19.12	9.65	18.6	18.9	11.48	7.41	11.45	10.15	12.39	19.76	13.8	13.3	7.58	11.69	11.4	5.57	9.99	5.18	17.49	19.66	9.67	17.85	11.61	7.46	13.23	5.95	6.71	4.52	11.49	11.47	10.81	19.87	10.34	13.92	14.82	14.63	35.89	16.48	9.5	9.38	18.75	15.44	14.85	32.47
ENSG00000008382	MPND	MPN domain containing [Source:HGNC Symbol%3BAcc:25934]	20.89	23.61	11.26	10.16	10.57	12.04	13.47	17.63	3.78	6.68	14.05	14.26	21.59	9.52	10.58	9.77	11.18	6.36	11.2	9.18	11.42	18.08	19.47	10.89	21.52	11.97	9.06	11.16	17.49	15.1	12.11	10	10.13	8.77	15.46	24.79	29.66	15.63	12.03	7.05	6.56	38.85	13.61	13.75	12	20.53	15.71
ENSG00000008394	MGST1	microsomal glutathione S-transferase 1 [Source:HGNC Symbol%3BAcc:7061]	589.19	457.68	190.93	1.59	83.74	16.49	412.3	89.34	79.35	19.1	123.4	16.74	2.47	72.47	84.04	5.96	77.07	3.95	39.66	98.46	191.32	12.83	1.96	48.88	1.17	113	127.93	25.65	43.34	126.7	55.12	81.84	82.19	135.5	1.83	136.05	89.73	7.91	113.01	9.49	100.61	25.84	92.09	52.73	116.82	462.28	23.29
ENSG00000008405	CRY1	cryptochrome 1 (photolyase-like) [Source:HGNC Symbol%3BAcc:2384]	3.68	4.51	8.59	18.88	3.16	8.66	15.28	8.45	6.45	10.88	4.01	8.09	8.06	5.57	6.55	10.19	12.62	11.54	10.37	9.69	9.62	4.21	15.43	17.55	7.22	7.09	6.23	5.97	10.14	18.69	9.87	8.98	5.71	15.61	6.04	2.54	9.14	5.27	8.18	8.34	7.75	1.94	3.63	1.69	14.14	4.84	6.06
ENSG00000008438	PGLYRP1	peptidoglycan recognition protein 1 [Source:HGNC Symbol%3BAcc:8904]	0	0	0	0	0	0	0	0	0	1.02	0.36	0	0	0	0.17	0	0	0.14	0	0	0	0.54	0	0	0.7	0.19	0.45	0	1.17	0	1.1	0	0.14	0	0	0.56	0	0	0	0.14	0	0	0	0	0	0	0
ENSG00000008441	NFIX	nuclear factor I/X (CCAAT-binding transcription factor) [Source:HGNC Symbol%3BAcc:7788]	24.05	29.35	37	7.7	22	14.45	7.09	27.42	13.98	33.95	34.52	33.85	15.35	16.55	60.44	20.69	54.93	35.65	81.92	31.41	66.99	15.37	27.9	55.52	19.65	19.58	60.32	14.58	27.18	87.72	16.88	52.92	35.53	39.45	17.02	13.33	55.48	11.41	38.82	8.66	30.81	15.58	39.88	14.35	60.71	30.09	5.01
ENSG00000008513	ST3GAL1	ST3 beta-galactoside alpha-2%2C3-sialyltransferase 1 [Source:HGNC Symbol%3BAcc:10862]	13.39	1.79	19.34	3.44	13.15	8.5	21.76	7.49	6.63	11.42	7.68	15.34	20.73	12.32	15.2	23.14	14.24	15.36	17.5	15.19	9.65	20.51	25.64	22.9	68.69	18.29	13.7	15.5	18.01	11.84	16.08	15.17	13.05	17	21.14	4.66	2.53	15.16	24.57	11.58	8.09	13.15	11.05	15.88	6.63	1.48	24.96
ENSG00000008516	MMP25	matrix metallopeptidase 25 [Source:HGNC Symbol%3BAcc:14246]	4.36	3.41	1	2.41	3.77	3.84	1.35	2.59	1.69	7.16	1.89	5.39	2.55	4.95	0.9	2.6	2.11	3.21	0.83	3.94	0.8	7.95	5.45	3.25	2.76	7.26	1.97	2.18	68.4	2.59	34.45	2.54	3.82	6.16	1.02	5.28	5.04	2.63	0.82	6.15	0.86	2.86	0.25	3.98	2.15	4.02	11.62
ENSG00000008517	IL32	interleukin 32 [Source:HGNC Symbol%3BAcc:16830]	138.23	109.67	22.63	84.81	69.36	498.72	17.82	71.57	162.3	349.55	31.28	332.38	110.98	82.58	38.07	230.66	31.1	69.02	26.33	223.69	15.5	451.55	96.03	41.14	43.27	178.52	25.06	70.35	370.03	26.59	238.27	363.42	42.66	325.01	117.78	126.26	64.62	169.3	22.16	552.96	26.17	319.95	27.52	304.73	116.99	99.28	329.51
ENSG00000008710	PKD1	polycystic kidney disease 1 (autosomal dominant) [Source:HGNC Symbol%3BAcc:9008]	72.52	93.37	41.93	105.38	36.34	87.27	41.45	52.51	23.88	69.85	31.11	79.68	31.32	22.98	77.23	56.17	47.77	53.61	51.3	55.74	43.54	70.66	117.16	55.33	55.83	90.95	37.42	66.73	102.29	58.04	84.56	71.65	43.86	73.27	37.6	73.91	90.39	56.45	28.13	16.89	12.11	51.53	17.1	72.65	60.25	95.74	36.7
ENSG00000008735	MAPK8IP2	mitogen-activated protein kinase 8 interacting protein 2 [Source:HGNC Symbol%3BAcc:6883]	5.45	10.06	1.75	1.04	0.96	3.36	0.77	0.91	0.05	0.65	1.21	0.89	22.97	10.72	3.16	1.18	0.89	1.09	1.99	3.15	2.97	0.47	3.63	3.37	22.33	13.53	4.36	10.31	5.05	2.1	4.74	3.61	2.83	0.6	22.75	6.57	5.89	2.9	2.26	0.85	1.77	3.24	2.69	3.42	4.08	9.4	0.5
ENSG00000008838	MED24	mediator complex subunit 24 [Source:HGNC Symbol%3BAcc:22963]	55.2	58.41	36.24	58.49	46.85	86.54	93.18	44.18	29.96	39.75	39.7	53.79	114.7	51.75	35.55	44.27	35.83	45.55	41.75	48.78	41.53	55.83	126.57	47.92	85.25	62.6	39.38	60.55	44.79	40.94	45.56	67.06	41.53	73.81	125.07	60.48	65.55	63.49	22.1	30.31	19.23	53.74	28.1	57.69	91.62	56.17	45.21
ENSG00000008853	RHOBTB2	Rho-related BTB domain containing 2 [Source:HGNC Symbol%3BAcc:18756]	2.5	1.3	5.45	4.56	1.74	5.13	1.32	4.67	1.21	3.63	0.88	7.34	4.6	3.49	2.32	3.78	1.51	2.74	3.31	7.38	1.39	14.04	5.39	2.73	1.87	8.85	1.41	4.31	3.29	3.75	3.91	7.94	1.75	11.44	4.76	1.47	1.11	5.39	2.28	2.32	0.75	1.71	1.16	3.25	12.78	1.02	9.08
ENSG00000008869	HEATR5B	HEAT repeat containing 5B [Source:HGNC Symbol%3BAcc:29273]	9.8	6.82	5.03	3.17	1.79	3.19	2.7	5.14	1.72	2.45	7.09	3.89	3.68	1.68	3.22	4.25	4.63	5.51	6.36	3.37	6.75	4.83	7.63	7.43	4.82	7.35	5.89	9.36	5.31	5.73	5.18	4.99	4.93	6.93	4.01	3.25	6.25	5.57	4.14	2.37	3.92	1.19	2.19	3.35	9.65	7.49	11.71
ENSG00000008952	SEC62	SEC62 homolog (S. cerevisiae) [Source:HGNC Symbol%3BAcc:11846]	133.67	162.26	54.22	150.93	23.29	111.05	109.93	88.47	73.96	100.86	52.86	113.3	128.64	82.4	42.14	77.9	69.63	32.64	59.17	33.96	33.59	132.7	135.9	60.36	150.05	102.84	40.96	109.79	82.65	51.27	72.22	67.58	39.65	70.92	136.8	59.07	87.92	148.68	61.05	239.73	64.77	241.63	81.59	181.01	90.63	168.84	154.88
ENSG00000008988	RPS20	ribosomal protein S20 [Source:HGNC Symbol%3BAcc:10405]	1883.26	1774.03	1150.26	990.78	1320.52	1167.52	2553.69	1148.89	1378.78	1180.96	1034.72	1385.11	1728.27	1142.55	1095.66	1924.98	989.85	1107.4	990.57	1274.73	909.78	2785.38	1447.83	1228.81	743.49	768.05	728.97	1024.11	855.15	905.85	657.57	971.73	910.45	1359.3	1741.86	985.9	1463.97	2477.07	972.17	2660.67	1458.11	2416.92	1322.18	1960.07	1598.19	1776.99	2954.77
ENSG00000009307	CSDE1	cold shock domain containing E1%2C RNA-binding [Source:HGNC Symbol%3BAcc:29905]	198.68	168.41	110.82	232.87	38.33	119.35	181.91	104.67	89.17	74.02	118.9	100.51	97.98	65.97	95.88	106.99	93	72.75	134.44	84.38	137.85	83.66	157.25	133.72	60.82	78.46	103.04	125.42	73.92	129.81	63.08	94.96	100.29	112.52	98.56	54.88	48.32	60.39	95.57	85.94	103.44	66.38	72.7	101.8	174.38	164.11	126.74
ENSG00000009335	UBE3C	ubiquitin protein ligase E3C [Source:HGNC Symbol%3BAcc:16803]	28.32	16.19	16.22	22.27	12.37	14.87	33.82	9.65	10.91	9.51	16.41	14.53	31.31	13.72	11.55	31.06	14.69	10.39	16.52	22.85	16.23	12.51	16.4	23.67	30.69	28.5	17.35	29.24	27.81	15.82	26.44	11.52	13.06	27.34	30.85	18.48	19.58	22.45	11	12.68	8.07	5.55	6.28	20.58	22.01	17.19	14.09
ENSG00000009413	REV3L	REV3-like%2C polymerase (DNA directed)%2C zeta%2C catalytic subunit [Source:HGNC Symbol%3BAcc:9968]	3.33	2.51	4.53	2.34	0.89	3.45	5.89	3.4	2.66	3.47	3.6	3.42	2.51	1.24	1.63	5.06	3.49	3.69	2.76	3.21	3.61	3.21	9.64	5.11	2.7	5.63	3.43	4.28	4.14	3.52	4.54	3.2	3.35	6.03	2.57	1.46	2.05	3.7	1.66	5.89	1.89	1.34	2.06	5.33	4.47	2.24	7.22
ENSG00000009694	TENM1	teneurin transmembrane protein 1 [Source:HGNC Symbol%3BAcc:8117]	0.01	0.02	0.07	0.01	0	0.04	0.23	0.08	0.12	0.12	0.03	0.08	0.07	0.03	0.1	0.01	0.01	0.87	0.06	0.06	0.08	0.16	0.48	0.16	0.11	0.13	0.02	0.05	0.04	0.14	0.15	0.66	0.03	0.46	0	0.72	1.64	1.02	0.03	1.24	0.07	0	0.02	0.08	0.03	0	0.55
ENSG00000009709	PAX7	paired box 7 [Source:HGNC Symbol%3BAcc:8621]	0	0	0	0	0	0	0.15	0	0.03	0	0	0	0.08	0	0	0	0	0	0	0.21	0	0	0.16	0.6	0.07	0.44	0	0	0	0	0	0	0	0	0	0	0	0	0	0.75	0.12	0.05	0.01	2.49	0.82	0	0
ENSG00000009724	MASP2	mannan-binding lectin serine peptidase 2 [Source:HGNC Symbol%3BAcc:6902]	0.41	1.41	0.74	1.41	0	2.5	1.01	1.23	0.13	1.02	0.07	0.7	0.52	0	0.97	0.39	0.7	0.22	0.61	0.51	1.45	1.53	2.95	0.75	0.59	2.46	0.52	2.03	0.44	1.5	1.11	1.04	0.5	1.64	0.38	0.07	0.67	0.82	0.25	0.17	0	0.2	0.23	0.57	2.73	1.08	3
ENSG00000009765	IYD	iodotyrosine deiodinase [Source:HGNC Symbol%3BAcc:21071]	0.04	0.12	0	0.01	0	0.13	0.01	0.5	0.01	0	0	0	0.66	0	0.03	0	0.04	0	0.01	0	0	0	0.04	0	0	0	0	0.05	0.05	0.03	0.16	0	0.01	0	0.03	0.03	0	0	0	0	0	0	0	0.66	0	0.04	0
ENSG00000009780	FAM76A	family with sequence similarity 76%2C member A [Source:HGNC Symbol%3BAcc:28530]	8.37	5.37	5.36	5.76	2.38	8.39	3.5	3.66	3.29	2.45	3.57	3.64	2.66	2.87	2.37	5.24	3.91	5.82	5.58	2.26	3.58	3.93	10.81	5.03	6.95	10.09	4.77	5.36	6.71	3.58	3.85	2.62	2.19	3.09	2.81	3.98	3.45	2.94	2.67	3.21	2.45	3.85	1.98	3.6	5.85	8.15	4.14
ENSG00000009790	TRAF3IP3	TRAF3 interacting protein 3 [Source:HGNC Symbol%3BAcc:30766]	8.59	5.86	4	4.96	2.45	10.49	2.53	19.13	3.67	16.57	5.13	24.15	2.22	2.25	2.92	6.55	6.21	4.28	5.17	13.09	6.07	95.69	9.18	4.08	5.06	26.99	6.66	9.12	24.47	6.98	17.69	12.16	6.32	30.94	2.7	8.51	14.65	5.16	4.24	2.55	2.27	1.43	2.26	11.4	32.43	4.19	111.05
ENSG00000009830	POMT2	protein-O-mannosyltransferase 2 [Source:HGNC Symbol%3BAcc:19743]	26.62	15.13	5.78	25.12	5.31	32.45	11.29	4.73	4.36	9.65	5.09	14.31	22.81	11.14	7.88	13.45	4.63	19.03	4.18	11.28	6.28	5.52	19	4.73	32.14	32.99	4.67	18.21	16.24	6.87	14.64	8.68	8.4	12.85	20.75	10.49	17.48	10.85	3.7	15.34	2.26	24.96	3.68	12.92	15.84	14.98	5.59
ENSG00000009844	VTA1	vesicle (multivesicular body) trafficking 1 [Source:HGNC Symbol%3BAcc:20954]	26.73	19.07	25.61	24.61	9.48	25.12	42.97	12.37	10.25	8.39	29.28	11.81	17.08	9.64	18.5	30.27	25	21.85	27.08	9.49	32.04	8.36	27.01	25.32	24.83	21.15	27.21	51.37	16.54	29.05	8.84	17.44	23.37	18.75	16.62	15.04	11.38	19.69	26.51	29.15	29.59	11.98	13.37	17.67	13.15	19.92	23.2
ENSG00000009950	MLXIPL	MLX interacting protein-like [Source:HGNC Symbol%3BAcc:12744]	0.07	0.12	2.71	0.24	0.56	0.68	1.72	2.29	0.64	2.12	1.4	1	1.3	6.53	0.72	0.62	0.85	1.91	0.65	2.55	0.85	0.58	3.88	1.66	13.61	14.5	1.91	3.87	0.21	0.88	0.03	0.25	0.66	0.51	0.89	0.78	0.9	1.37	0.48	0	0.92	0.62	0.07	0.19	6.95	0.27	1.71
ENSG00000009954	BAZ1B	bromodomain adjacent to zinc finger domain%2C 1B [Source:HGNC Symbol%3BAcc:961]	44.87	38.27	12.13	24.15	9.21	20.92	23.45	11.32	12.54	13.7	10.38	15.51	16.84	11.11	10.26	20.45	12.56	14.27	12.71	16.06	11.14	17.95	19.54	12.55	42.52	25.06	13.67	31.39	21.26	12.9	14.52	28.28	10.23	37.34	17.68	21.11	22.37	23.22	10.01	25.29	7.39	14.1	8.78	21.63	24.23	37.11	25.92
ENSG00000010017	RANBP9	RAN binding protein 9 [Source:HGNC Symbol%3BAcc:13727]	27.66	28.69	63.75	21.14	10.54	14.33	29.3	34.89	9.57	15.07	59.59	17.34	17.22	8.35	51.98	14.25	55.97	8.43	87.81	14.14	97.86	12.28	26.29	65.16	22.3	40.49	96.41	105.35	16.14	85.71	10.39	22.21	53.64	13.62	16.69	8.83	9.78	6.66	62.47	14.65	97.79	9.91	34.69	11.84	13.83	27.47	19.52
ENSG00000010030	ETV7	ets variant 7 [Source:HGNC Symbol%3BAcc:18160]	35.71	15.16	1.91	4.54	5.89	8.95	4.8	4.09	0.85	5.42	2.02	6.24	6.56	4.07	1.86	3.59	1.53	7.86	1.74	2.94	2.2	2.69	7.09	6.09	11.76	8.61	4.4	16.23	8.04	2.2	3.09	11.23	2.21	4.68	8.3	1.85	2.42	11.16	3.37	1.11	2.33	3.38	1.99	6.89	5.2	15.67	4.03
ENSG00000010072	SPRTN	SprT-like N-terminal domain [Source:HGNC Symbol%3BAcc:25356]	1.97	8.59	5.82	4.52	2.4	5.39	7.11	2.9	1.97	2.15	3.23	1.8	7.57	2.66	1.93	3.71	2.97	5.19	5.97	5	6.22	3.7	24.48	4.88	11.65	8.08	4.4	10.15	4.33	3.73	6.64	4.94	3	5.35	5.74	3.21	6.13	9.61	3.38	5.66	1.89	1.58	2.6	3.15	8.56	5.76	2.81
ENSG00000010165	METTL13	methyltransferase like 13 [Source:HGNC Symbol%3BAcc:24248]	27.92	33.19	7.45	18.15	11.15	16.43	16.9	9.69	4.08	5.98	5.6	11.55	22.01	16.26	6.92	21.43	4.41	7.32	8.76	10.75	6.11	16.06	15.75	7.54	27.61	23.4	8.39	36.26	16.12	5.84	7.79	13.64	5.57	18.33	27.23	13.01	34.49	23	6.26	16.15	3.67	21.6	9.44	19.22	23.47	30.91	16.11
ENSG00000010219	DYRK4	dual-specificity tyrosine-(Y)-phosphorylation regulated kinase 4 [Source:HGNC Symbol%3BAcc:3095]	67.82	65.66	9.23	21.88	16.06	35.78	9.71	16.08	15.03	22.65	16.02	37.96	69.3	52.4	10.44	21.09	12.38	25.35	15.86	16.48	13.48	24.72	41.78	16.55	38.28	23.54	14.54	38.68	28.72	16.61	23.47	33.03	9.33	37.7	62.7	22.01	28.84	33.67	12.35	62.55	22.1	103.36	18.37	71.3	95.95	68.61	46.98
ENSG00000010244	ZNF207	zinc finger protein 207 [Source:HGNC Symbol%3BAcc:12998]	124.16	84.72	97.11	119.34	48.04	112.84	90.08	68.93	44.47	56.26	143.67	71.05	111.34	64.39	82.16	102.3	83.02	87.1	115.88	74.92	108.08	50.59	122.52	117.93	141.06	104.83	138.39	127.77	90.9	98.43	58.54	94.88	105.82	97.2	112.45	82.04	102.06	126.63	86.62	109.74	93.36	69.75	57.86	74.93	113.43	83.49	98.38
ENSG00000010256	UQCRC1	ubiquinol-cytochrome c reductase core protein I [Source:HGNC Symbol%3BAcc:12585]	136.92	113.31	107.62	178.09	160.61	119.07	172.67	104.99	56.14	61.55	149.65	65.17	129.88	91.5	129.13	177.3	121.31	192.81	125.33	163.27	141.98	117.91	241.11	126.76	243.8	104.45	136.28	145.53	102.39	102.9	75.61	116.06	90.56	100.36	131.57	253.85	187.89	175.64	123.01	160.25	102.48	254.26	154.06	209.19	128.53	130.76	76.12
ENSG00000010270	STARD3NL	STARD3 N-terminal like [Source:HGNC Symbol%3BAcc:19169]	6.33	3.09	4.88	14.53	6.17	16.43	13.29	5.45	8.06	9.64	3.76	15.75	19.58	10.53	4.36	13.8	4.69	6.32	4.78	11.14	5.07	10.75	11.83	5.73	4.58	7.69	3.68	6.88	8.83	4.05	9.77	8.98	4.86	10.67	20.48	6.4	5.54	29.3	3.25	52.46	3.17	3.91	1.83	6.36	17.31	3.85	14.23
ENSG00000010278	CD9	CD9 molecule [Source:HGNC Symbol%3BAcc:1709]	917.12	603.64	639.45	245	609.37	181.35	1236.92	300.94	229.81	106.22	890.3	247.43	1524.08	851.29	692.79	601.09	794	418.82	1006.68	369.42	667.5	78.02	806.84	689.1	959.21	588.79	712.56	676.28	205.68	602.84	193.66	639.54	452.46	538.99	1500.89	397.84	483.75	805.3	683.83	136.96	820.74	1174.85	502.91	1683.03	1421.22	587.89	35.54
ENSG00000010282	HHATL	hedgehog acyltransferase-like [Source:HGNC Symbol%3BAcc:13242]	0	0	0	0	0	0	0	0.57	0.14	0	0	0.18	0	1	0.18	0.29	0	0	0	6.18	0.09	2.96	0	0	0	0.12	0.9	0.47	0	0	0.19	0	0	0	0	0	0	0	0	0	0	0	0	0	0	0	0.84
ENSG00000010292	NCAPD2	non-SMC condensin I complex%2C subunit D2 [Source:HGNC Symbol%3BAcc:24305]	32.93	27.85	8.82	23.43	17.3	12.21	26.63	10.33	5.81	9.18	10.05	10.52	56.42	29.22	8.75	38.78	8.43	25.74	16.47	19.21	14.27	16.08	59.22	14.29	50	29.65	15.6	51	15.66	16.93	20.2	40.6	11.57	92.96	53.51	25.78	26.99	21.37	8.53	18.04	5.11	29.58	6.82	36.65	204.15	29.38	23.38
ENSG00000010295	IFFO1	intermediate filament family orphan 1 [Source:HGNC Symbol%3BAcc:24970]	4.19	1.7	3.61	3.85	1.7	17.95	6.17	9.18	8.27	22.79	3.16	36.83	6.36	5.72	7.02	9.92	4.48	6.75	6.34	13.8	4.39	35.13	13.5	5.39	2.54	18.53	3.45	6.39	10.71	4.36	16.71	9.29	3.19	14.96	6.36	3.35	4.63	2.98	2.33	7.05	1.8	7.08	1.24	7.98	2.54	2.31	35.52
ENSG00000010310	GIPR	gastric inhibitory polypeptide receptor [Source:HGNC Symbol%3BAcc:4271]	0.76	0.65	4.88	0.52	1.77	4.69	1.51	7.83	1.7	3.33	1.51	2.27	1.28	0.06	2.86	0.8	4.2	1.72	2.88	1.86	1.84	4.93	3.25	4.87	5.08	6.34	1.22	1.94	2.55	2.36	1.65	6.55	2.08	6.11	1.38	3.26	1.6	13.06	2.1	0	0.62	0.58	1.43	2.49	1.31	0.68	5.17
ENSG00000010318	PHF7	PHD finger protein 7 [Source:HGNC Symbol%3BAcc:18458]	3.54	6.82	2.51	5.47	3.98	2.49	4.68	2.56	1.64	2.12	3.12	3.61	4.05	1.82	3.29	3.13	3.81	4.21	2.29	2.5	4.23	3.33	8.48	5.05	2.83	7.63	2.29	5.35	1.41	4.51	2.26	3.3	4.55	2.31	3.46	1.81	3.6	5.46	2.1	3.34	1.4	2.89	3.94	4.97	2.13	9.34	3.67
ENSG00000010319	SEMA3G	sema domain%2C immunoglobulin domain (Ig)%2C short basic domain%2C secreted%2C (semaphorin) 3G [Source:HGNC Symbol%3BAcc:30400]	0.48	0.11	2.65	0.44	0.29	2.95	0.42	6.73	4.46	5.03	1.27	2.99	0.63	5.64	2.14	1.51	2.99	1.5	3.55	5.82	3.55	2.64	5.49	2.28	0.7	4.06	1.96	1.96	2.48	2.16	1.36	0.94	1.53	3.72	0.54	2.51	3.02	0.12	0.4	0.46	0.3	0.51	0.39	0.56	1.26	0.09	1.3
ENSG00000010322	NISCH	nischarin [Source:HGNC Symbol%3BAcc:18006]	39.14	41.81	49.11	47.23	33.31	60.04	19.67	36.45	19.21	83.85	34.3	75.58	23.13	13.05	43.21	44.98	38.38	35.47	42.96	43.79	51.09	51.16	87.77	45.93	41.72	51.31	42.94	38.19	42.29	44.33	40.36	47.36	55.23	57.27	23.03	33.37	73.97	26.5	36.13	15.76	19.51	28.54	22.64	38.72	60.04	37.67	52.56
ENSG00000010327	STAB1	stabilin 1 [Source:HGNC Symbol%3BAcc:18628]	17.81	14.3	21.31	20.91	15.13	68.51	3.26	23.93	28.79	53.31	11.88	74.46	42.77	31.01	13.56	31.2	28.92	21.4	19.46	69.59	15.36	231.33	46.06	28.53	21.61	52.5	13.41	21.31	41.3	18.47	94.91	36.31	23.31	40.91	42.82	28.29	13.85	14.98	9.75	99.37	7.57	15.99	5.73	42.07	13.58	16.75	54.79
ENSG00000010361	FUZ	fuzzy planar cell polarity protein [Source:HGNC Symbol%3BAcc:26219]	25.14	17.26	5.7	3.08	10.76	4.31	9.69	10.08	4.75	7.45	4.6	8.7	5.27	2.74	7.83	4.33	5.3	5.75	7.23	4.41	5.97	9.11	16.57	6.06	16.31	8.01	6.39	5.36	9.88	6.95	7.63	12.72	5.87	10.5	6.43	10.94	10.21	11.26	5.94	6.51	4.24	9.38	6.36	10.27	0.41	18.1	6.25
ENSG00000010379	SLC6A13	solute carrier family 6 (neurotransmitter transporter)%2C member 13 [Source:HGNC Symbol%3BAcc:11046]	0	0	0	0	0	0	0	0.31	0	0.4	0.09	0.14	1.81	0.68	0	0.05	0	0	0.11	0.26	0	0	0.11	0	0.24	0.05	0	0.29	0.05	0.04	0	0	0	0	1.83	0.04	0	0	0.37	0	0	0.21	0.2	0	0.05	0	1.2
ENSG00000010404	IDS	iduronate 2-sulfatase [Source:HGNC Symbol%3BAcc:5389]	15.26	11.42	30.24	45.37	15.91	31.08	21.02	25.83	19.61	29.97	34.34	44.51	19.11	12.26	40.21	23	36.77	18.77	38.63	41.47	39.33	28.66	33.67	40.2	31.19	53.56	40.38	46.61	41.17	52.09	23.23	25.07	32.64	27.97	21.99	12.07	20.81	11.49	38.2	20.67	33.86	19.84	22.09	28.56	12.94	13.93	44.69
ENSG00000010438	PRSS3	protease%2C serine%2C 3 [Source:HGNC Symbol%3BAcc:9486]	2.32	2.23	135.22	1.1	53.6	0.73	3.11	75.08	1.19	1.48	101.52	0	0.37	0	84.22	6.87	120.02	33.18	101.24	2.46	130.85	1.02	0.35	63.16	0.15	0	104.49	0.2	1.54	125.73	0.35	25.19	112.83	0.46	0.57	1.11	0.22	0	194.44	0.71	214.65	16.72	116.9	9.73	30.14	1.43	0
ENSG00000010539	ZNF200	zinc finger protein 200 [Source:HGNC Symbol%3BAcc:12993]	4.21	8.7	0.71	6.61	1.46	4.02	4.46	1.72	1.56	2.46	1.02	3.25	4.05	1.87	0.96	3.99	1.38	3.09	2.58	2.92	2.38	5.11	6.98	2.94	7.23	5.6	2.46	5.42	8.14	1.38	9.5	3.01	0.98	5.34	5.61	5.01	9.6	5.17	1.13	4.26	1.43	2.36	1.42	5.34	4.52	7.68	5.96
ENSG00000010610	CD4	CD4 molecule [Source:HGNC Symbol%3BAcc:1678]	8.58	7.72	6.86	5.61	5.81	25.62	1.22	14.82	14.47	44.29	8.85	85.4	14.62	8.93	7.47	9.13	9.94	20.61	12.4	42.52	7.24	92.14	33.1	16.29	10.95	26.52	11.31	19.94	8.98	8.15	22.37	27.88	11.02	56.9	15.02	14.36	21.87	12.04	6.5	27.86	6.27	10.5	4.84	24.45	11.66	6.33	93.82
ENSG00000010626	LRRC23	leucine rich repeat containing 23 [Source:HGNC Symbol%3BAcc:19138]	4.99	6.75	2.28	3.59	1.57	6.03	4.45	3.24	2.64	4.18	2.28	7.15	7.73	4.03	6.78	4.7	2.92	2.6	3.07	6.01	1.82	7.22	9.34	4.7	16.94	5.4	2	6.34	4.21	2.88	2.25	9.02	2.99	15.06	10.41	5.17	9.65	9.07	1.63	5.54	2.14	13.91	4.28	11.29	17.82	2.67	5.94
ENSG00000010671	BTK	Bruton agammaglobulinemia tyrosine kinase [Source:HGNC Symbol%3BAcc:1133]	1.64	1.41	1.35	1.42	0.29	4.5	0.21	9.52	4.39	10.41	2.96	16.67	2.86	1.3	1.54	2.74	2.69	3.91	2.77	5.33	2.47	25	4.47	3.82	1.59	18.96	1.73	2.4	2.92	1.26	5.81	7.54	2.8	7.28	3.27	3.85	4.1	1.44	0.27	8.02	1.24	1.58	1.81	4.54	5.64	1.36	43.69
ENSG00000010704	HFE	hemochromatosis [Source:HGNC Symbol%3BAcc:4886]	9.87	8.88	1.99	4.51	3.38	7.5	4.92	5.65	1.33	3.47	1.67	7.28	8.76	5.56	4.31	5.03	2.16	3.67	4.62	4.71	3.99	5.57	3.59	4.8	6.24	7.59	4.68	5.27	4.17	4.81	5.09	3.53	2.32	4.17	7.45	4.96	3.49	7.22	3.37	5.39	1.76	5.05	1.97	5.1	7.36	8.2	2.94
ENSG00000010803	SCMH1	sex comb on midleg homolog 1 (Drosophila) [Source:HGNC Symbol%3BAcc:19003]	12.81	13.53	7.46	12.14	6.71	16.42	10.31	10.79	5.23	11.48	5.39	17.65	5.52	4.49	9.14	12.12	9.11	8.06	12.59	12.61	6.87	13.84	13.3	12.16	7.8	11.69	8.19	8.69	11.09	10.53	7.33	10.1	8.56	19.74	6.35	10.72	24.61	10.36	6.18	10.16	6.15	6.58	4.45	13.64	25.4	10.71	13.11
ENSG00000010810	FYN	FYN oncogene related to SRC%2C FGR%2C YES [Source:HGNC Symbol%3BAcc:4037]	10.84	11.05	22.64	23.55	8.34	64.12	26.96	46.8	47.55	104.02	18.41	78.47	22.44	14.2	16.98	96.67	23.28	14.37	16.48	80.24	10.05	134.05	56.43	27.98	9.32	53.54	10.82	36.24	34.6	18.61	36.07	53.53	20.28	120.78	21.99	27.62	8.84	14.19	10.37	91.09	12.88	19.53	6.43	32.64	28.57	9.74	208.98
ENSG00000010818	HIVEP2	human immunodeficiency virus type I enhancer binding protein 2 [Source:HGNC Symbol%3BAcc:4921]	6.77	4.33	4.43	3.68	1.89	4.59	3.34	3.44	2.1	4.38	5.3	4.86	4.08	1.15	3.09	6.3	4.36	10.38	5.11	5.03	5.17	4.21	6.2	10.11	3.89	6.34	6.87	7.28	5.99	4.91	5.11	5.13	5.33	6.29	3.96	2.17	2.88	1.54	2.73	1.63	2.56	1	1.3	2.29	2	4.13	8.46
ENSG00000010932	FMO1	flavin containing monooxygenase 1 [Source:HGNC Symbol%3BAcc:3769]	3.95	0.15	0.5	1.46	2.63	4.83	0.34	0.69	0.84	3.34	1.33	3.1	0.61	1.22	1.38	7.78	1.46	8.35	1.9	3.6	1.53	0.78	1.62	1.87	0	3.31	0.7	0	49.18	1.7	23.71	0.88	0.93	1.07	0.41	2.3	0	0.2	2.18	2.69	1.07	1.32	0.96	1.16	0.18	0.22	0.31
ENSG00000011007	TCEB3	transcription elongation factor B (SIII)%2C polypeptide 3 (110kDa%2C elongin A) [Source:HGNC Symbol%3BAcc:11620]	14.77	23.47	16.76	31.76	16.15	20.78	25.47	12.03	7.87	9.36	15.27	11.03	12.35	7.4	14.66	24.08	14.98	17.1	20.18	18.55	17.56	8.08	25.69	17.24	14.05	17.39	16.94	32.64	22.41	14.97	16.33	13.44	13.99	15.96	11.89	18.74	12.94	11.54	13.92	12.3	8.15	9.93	9.41	13.34	23.9	23.85	13.1
ENSG00000011009	LYPLA2	lysophospholipase II [Source:HGNC Symbol%3BAcc:6738]	69.16	102.86	62.67	156.79	84.81	106.62	73.83	51.29	22.59	34.39	63.99	43.66	46.15	29.97	72.52	76.7	67.42	51.45	67.19	59.91	48.8	62.83	66.17	60.01	51.2	57.36	66.81	55.32	123.21	57.04	73.74	65.89	55.32	63.64	46.5	68.11	50.63	55.75	78.55	62.91	52.83	122.83	86.69	115.95	114.53	99.84	53.04
ENSG00000011021	CLCN6	chloride channel%2C voltage-sensitive 6 [Source:HGNC Symbol%3BAcc:2024]	5.24	6.08	4.28	10.67	4.55	18.57	5.8	4.74	2.52	7.33	4.55	11.76	3.94	2.21	3.4	7.93	4.19	7.67	4.77	8.42	3.92	9.4	10.31	5.68	6.05	12.02	4.77	6.09	10.46	5.7	7.86	6.7	4.5	11.55	4.26	4.65	7.42	5.9	2.08	2.59	1.31	3.73	1.79	5.6	14.33	3.85	9.46
ENSG00000011028	MRC2	mannose receptor%2C C type 2 [Source:HGNC Symbol%3BAcc:16875]	11.34	9.02	41.43	38.88	18.81	104.19	11.74	21.09	39.19	63.32	21.23	118.15	55.49	29.33	43.06	91.93	34.79	82.28	27.05	43.67	46.6	14.44	27.69	33.67	22.1	67.98	21.31	19.18	38.77	42.73	21.18	29.33	27.7	31.12	58.18	17.04	26.13	22.21	29.31	42.11	18.88	50.8	31.23	23.49	32.79	8.9	10.22
ENSG00000011052	NME2	NME/NM23 nucleoside diphosphate kinase 2 [Source:HGNC Symbol%3BAcc:7850]	20.81	27.25	6.14	21.04	11.27	13.89	29.63	5.33	8	3.42	4	5.16	17.43	15.18	8.36	8.23	5.58	12.74	5.94	14.38	6.22	4.74	8.22	5.5	9.56	10.35	5.58	13.27	5.86	4.31	6.13	8.47	3.62	7.46	18.07	14.05	8.48	17.07	5.63	18.98	7.91	15	5.46	7.92	27.98	19.21	4.21
ENSG00000011083	SLC6A7	solute carrier family 6 (neurotransmitter transporter)%2C member 7 [Source:HGNC Symbol%3BAcc:11054]	0.02	0.02	0	0.07	0	0.05	0.02	0.11	0.17	0.08	0	0.95	0.07	0	0.04	0.1	0	0.12	0	0.18	0	0.09	0.15	0	0.17	0.38	0	0.09	0.12	0	0.32	0.07	0.06	0.04	0.09	0.2	0.16	0	0	0.11	0	0	0	0.02	0.05	0.03	0.13
ENSG00000011105	TSPAN9	tetraspanin 9 [Source:HGNC Symbol%3BAcc:21640]	8.07	11.04	8.62	12.91	12.32	20.62	20.38	6.89	6.71	13.29	8.77	18.13	17.12	11.39	11.13	35.16	7.26	22.24	9.85	13.53	7.02	10.87	17.84	11.23	10.01	22.33	8.21	17.85	23.02	9.7	16.42	30.39	13.53	26.3	17.92	16.67	10.99	7.56	9.08	18.16	8.15	32.55	6.29	23.46	37.73	13.94	4.74
ENSG00000011114	BTBD7	BTB (POZ) domain containing 7 [Source:HGNC Symbol%3BAcc:18269]	10.36	9.4	7.99	14.89	3.55	10.88	8.86	8	3.7	5.43	5.42	7.4	11.83	6.12	5.93	9.87	7.27	16.37	8.87	5.14	10.9	5.72	10.82	8.15	7.64	9.66	11.2	10.1	9.88	10.49	10.1	7.1	6.37	16.3	10.24	4.61	9.23	3.99	8.77	5.28	3.8	7.17	4.1	9.02	14.35	9.44	7.36
ENSG00000011132	APBA3	amyloid beta (A4) precursor protein-binding%2C family A%2C member 3 [Source:HGNC Symbol%3BAcc:580]	25.29	26.87	17.34	31.48	21.22	44.98	20.2	16.12	11.48	20.16	14.43	29.96	40.07	15.09	20.03	21.07	14.54	22.52	14.52	31.77	14.87	44.32	26.09	21.53	18.17	25.74	19.72	16.55	38.56	18.69	23.33	26.47	18.43	27.69	34.22	26.14	35.92	18.03	18.26	14.63	7	36.87	15.13	28.82	48.87	25.4	52.9
ENSG00000011143	MKS1	Meckel syndrome%2C type 1 [Source:HGNC Symbol%3BAcc:7121]	27.83	28.46	5.69	9.62	5.21	16.89	8.7	4.78	3	6.64	4.74	6.97	14.91	10.74	5.77	9.65	6.51	6.18	7.55	5	6.54	6.16	13.87	7.52	14.32	12.31	7.4	15.68	6.59	10.55	8.85	11.2	6.67	14.95	12.5	7.33	13.49	12.84	3.56	7.47	2.5	13.13	5.36	18.38	20.05	32.89	8.48
ENSG00000011198	ABHD5	abhydrolase domain containing 5 [Source:HGNC Symbol%3BAcc:21396]	9.44	3.92	20.22	10.65	6.08	5.68	9.37	17.42	2.85	3.13	23.23	5.14	5.22	3.27	26.67	6.69	20.71	7.69	36.62	8.53	42.45	2.9	16.8	23.09	10.23	5.88	38.74	8.31	13.27	33.19	5.98	11.27	20.46	2.25	5.8	11.64	20.86	1.96	20.26	8.66	40.13	2.95	14.15	5.33	9.14	4.31	4.12
ENSG00000011201	KAL1	Kallmann syndrome 1 sequence [Source:HGNC Symbol%3BAcc:6211]	1.33	0.34	0.58	0.46	0.11	2.69	2.32	0.16	1.58	8.2	0.73	9.82	2.31	0.75	0.57	3.02	0.48	0.69	1.17	1.67	0.52	0.27	2.46	1.93	0.92	3.33	0.55	0.88	0.11	0.41	0.34	2.05	0.64	5.38	1.45	0.01	1.64	0.57	0.48	3.09	0.34	1.02	0.58	1.97	8.11	0.36	1.17
ENSG00000011243	AKAP8L	A kinase (PRKA) anchor protein 8-like [Source:HGNC Symbol%3BAcc:29857]	96.39	132.07	46.88	80.41	40.69	83.79	53.71	61.41	27.44	71.3	47.94	93.37	70.38	39.75	43.81	67.23	50.26	76.41	48.67	61.39	42.13	92.77	96.3	55.47	117.86	92.13	48.82	64.31	103.15	56.7	109.3	101.69	53.48	101.14	77.29	69.75	123.55	67.63	33.7	34.95	17.64	89.21	30.13	55.29	95.92	137.53	119.7
ENSG00000011258	MBTD1	mbt domain containing 1 [Source:HGNC Symbol%3BAcc:19866]	8.01	8.29	5.18	2.61	1.29	7.27	8.17	4.69	3.16	5.77	3.03	4.3	6.48	3.17	3.22	3.61	4.11	4.45	5.39	2.15	6	5.46	8.4	5.4	6.57	7.07	5.54	5.74	4.54	4.96	3.13	4.63	4.57	9.67	6.24	2.71	5.12	5.22	2.61	3.72	3.62	4.73	2.27	6.69	10.49	7.91	8.49
ENSG00000011260	UTP18	UTP18 small subunit (SSU) processome component homolog (yeast) [Source:HGNC Symbol%3BAcc:24274]	17.43	17.14	10.35	20.22	6.23	15.84	33.17	6.3	10.29	8.21	11.58	10.99	37.5	16.56	10.58	13.8	9.62	16.39	14.19	15.39	9.15	11.18	20.09	10.92	39.09	13.8	11.17	18.55	6.37	8.23	7.52	12.25	10.11	18.48	35.76	9.81	13.76	32.7	12.1	18.96	8.78	10.88	9.36	13.11	16.58	16.03	18.84
ENSG00000011275	RNF216	ring finger protein 216 [Source:HGNC Symbol%3BAcc:21698]	22.18	40.77	7.21	12.64	7.23	19.76	10.67	8.26	5.28	12.29	7.29	17.09	14.69	8.3	10.2	14	8.94	10.08	9.84	14.48	8.84	23.03	22.45	11.34	21.04	20.07	7.73	34.15	26.62	10.22	24.9	13.4	6.32	15.16	15.15	13.27	33.69	25.72	5.74	13.02	4.76	17.3	4.86	15.98	13.09	41.79	20.99
ENSG00000011295	TTC19	tetratricopeptide repeat domain 19 [Source:HGNC Symbol%3BAcc:26006]	16.59	16.27	8.98	8.37	5.18	9.86	25.65	11.48	7.34	8.67	12.72	11.43	13.75	7.49	11.44	29.93	13.95	8.8	18.9	12.93	11.73	13.96	26.25	15.89	27.81	19.79	11.33	26.56	12.04	12.42	10.94	12.89	8.75	15.13	12.53	9.14	19.02	12.57	10.46	10.65	7.01	10.92	7.04	16.66	15.51	14.47	13.89
ENSG00000011304	PTBP1	polypyrimidine tract binding protein 1 [Source:HGNC Symbol%3BAcc:9583]	177.56	163.2	101.96	302.16	162.88	163.76	217.21	79.47	75.12	108.39	114.11	126.74	123.47	63.64	104.07	216.31	115.06	124.53	147.34	173.83	106.85	98.15	318.97	115.7	302.93	181.65	117.84	213.01	200	135.23	178.56	158.21	115.17	157.5	115.5	129.4	142.52	131.26	99.77	129.07	77.42	161.29	80.83	144.52	202.63	166.2	134.82
ENSG00000011332	DPF1	D4%2C zinc and double PHD fingers family 1 [Source:HGNC Symbol%3BAcc:20225]	2.48	0.4	0.19	6.44	1.93	5.64	19.4	0.41	1.09	1.08	0.15	1.24	33.54	20.05	0	6.37	0.3	1.34	0.19	1.42	0.56	1.45	14.94	0.45	10.04	7.98	0.72	65.74	1.03	0	0.35	2.26	0.1	1.06	34.28	3.38	0.37	4.37	0.58	5.78	0	3.27	0	0.75	1.08	0.51	0.26
ENSG00000011347	SYT7	synaptotagmin VII [Source:HGNC Symbol%3BAcc:11514]	1.18	1.18	2.62	27.22	6.33	8.86	1.21	2.78	2.45	1.3	2.37	0.79	3.52	2.4	2.41	6.08	3.73	9.17	2.51	2.65	3.17	0.67	2.73	3.19	4.41	7.14	1.84	6.57	2.46	3.74	1.14	1.26	2.76	0.38	3.88	8.68	1.36	0.39	4.23	0.49	1.87	3.97	2.54	3.06	1.86	0.88	0.29
ENSG00000011376	LARS2	leucyl-tRNA synthetase 2%2C mitochondrial [Source:HGNC Symbol%3BAcc:17095]	5.74	3.4	2.74	6.18	3.74	5.19	6.58	2.89	1.98	2.57	5.7	3.03	5.03	2.41	3.13	4.32	3.38	4.57	4.46	4.91	3.24	3.59	12.15	5.47	7.62	5	4.4	5	3.46	4.79	5.37	4.64	3.65	7.46	4.86	7.87	6.62	4.24	2.76	3.48	1.57	3.52	2.62	3	7.15	4.64	5
ENSG00000011405	PIK3C2A	phosphatidylinositol-4-phosphate 3-kinase%2C catalytic subunit type 2 alpha [Source:HGNC Symbol%3BAcc:8971]	5.05	3.56	7.41	5.23	1.02	4.56	6.19	5.01	3.6	5.13	6.97	4.11	4.07	1.68	2.73	3.84	4.64	4.18	5.53	3.32	6.29	3.78	9.26	8.33	6.66	5.56	8.3	5.48	3.75	6.65	3.69	5.28	5.53	7.44	4.26	2.07	3.18	5.21	4.42	4.34	5.19	2.04	1.86	2.29	5.18	3.93	9.95
ENSG00000011422	PLAUR	plasminogen activator%2C urokinase receptor [Source:HGNC Symbol%3BAcc:9053]	118.43	19.18	6.11	62.81	55.81	76.98	26.42	10.58	54.4	41.58	6.1	191.19	67.38	43.6	5.13	84.15	9.06	55.81	7.77	52.97	3.94	8.76	22.74	24.45	41.21	67.55	6.85	55.48	114.84	3.73	68.92	20.8	7.75	18.22	70.18	42.9	23.98	42.37	9.95	143.77	3.51	44.64	9.06	23.18	32.79	19.87	6.87
ENSG00000011426	ANLN	anillin%2C actin binding protein [Source:HGNC Symbol%3BAcc:14082]	19.67	8.7	6.65	45.33	5.66	16.25	51.99	2	9.96	3.04	5.12	4.96	48.29	25.43	3.59	42.68	3.95	12.35	8	8.91	7.83	2.16	25.44	9.13	15.27	12.38	6.89	15.15	20	7.68	17.1	11.65	6.05	11.25	42.12	26.05	13.07	34.4	5.2	39.21	7.03	6.35	5.88	12.9	21.1	9.84	5.93
ENSG00000011451	WIZ	widely interspaced zinc finger motifs [Source:HGNC Symbol%3BAcc:30917]	25.8	42.59	13.79	33.74	22.59	28.65	20.6	13.13	7.35	16.34	14.07	21.98	33.82	21.32	22.18	27.07	19.61	33.98	24.52	30.3	18.89	20.12	32	22.38	47.99	34.43	20.11	33.82	48.03	22.91	36.95	22.54	20.44	24.37	34.09	28.37	80.78	17.62	14.92	17.29	9.17	29.71	14.95	21.87	29.68	45.56	17.2
ENSG00000011454	RABGAP1	RAB GTPase activating protein 1 [Source:HGNC Symbol%3BAcc:17155]	28.64	26.01	17.71	23.46	11.31	23.57	23.88	12.73	8.42	9.46	21.39	17.89	16.5	6.34	17.38	25.01	15.85	3.13	26.9	12.08	25.07	13.53	29.82	25.74	11.5	14.41	19.31	42.71	7.49	20.3	6.81	16.44	15.41	18.28	14.65	6.38	11.69	9.58	10.69	9.23	10.71	3.38	8.04	11.82	11.37	22.96	12.69
ENSG00000011465	DCN	decorin [Source:HGNC Symbol%3BAcc:2705]	36.36	2.34	126.45	51.43	20.45	486.21	31.61	179.32	95.75	317.79	80.82	639.51	157.06	232.56	116.25	339.82	217.82	95.53	191.39	234.46	117.48	231.85	223.63	234.13	63.02	228.42	63.01	29.32	274.3	160.67	112.54	177.76	68.32	81.85	163.85	59.16	14.57	79.13	100.79	553.38	121.29	116.5	52.95	108.42	57.26	1	157.61
ENSG00000011478	QPCTL	glutaminyl-peptide cyclotransferase-like [Source:HGNC Symbol%3BAcc:25952]	9.05	14.38	2.6	7.92	3.38	7.95	4.54	4.59	0.91	5.12	1.89	7.04	2.91	1.92	3.72	7.13	4.4	3.17	3.66	4.53	3.57	6.73	9.01	3.95	11.59	9.27	3.58	21.29	5.22	3.98	5.54	9.06	3.67	18.19	3.49	7.75	7.15	12.48	3.27	6.87	2.57	6.45	3.02	5.7	8.73	12.39	6.51
ENSG00000011485	PPP5C	protein phosphatase 5%2C catalytic subunit [Source:HGNC Symbol%3BAcc:9322]	67.07	63.92	30.25	44.7	33.17	42.54	66.88	26.05	15.82	20.61	19.91	39.85	32.69	22.12	25.37	57.41	25.32	37.73	29.67	36.47	26.57	36.1	83.3	28.68	81.64	73.49	22.49	64	39.28	24.53	36.26	68.96	21.08	77.46	35.84	43.83	39.07	72.13	20.5	50.8	17.19	46.8	19.98	41.45	36.94	74.19	38.55
ENSG00000011523	CEP68	centrosomal protein 68kDa [Source:HGNC Symbol%3BAcc:29076]	7.5	8.86	6.86	8.73	6.66	9.83	6.37	3.65	3.39	5.05	5.34	6.76	7.4	3.54	7.06	7.01	5.6	11.92	5.17	11.33	6.06	6.52	32.08	8.15	7.21	12.84	4.54	8.21	6.73	9.24	6.45	6.76	6.3	12.85	7.33	7.98	10.1	6.4	3.33	6.57	4.78	7.87	3.62	5.01	7.77	8.72	7.37
ENSG00000011566	MAP4K3	mitogen-activated protein kinase kinase kinase kinase 3 [Source:HGNC Symbol%3BAcc:6865]	12.53	6.58	4.57	4.46	1.2	5.8	12.68	5.8	5.95	4.99	4.29	5.22	7.77	2.87	2.35	4.48	3.81	6.37	5.4	4.55	4.99	3.15	13.7	7.38	8.18	8.52	4.91	9.85	5.55	4.49	4.36	6.19	3.71	8.96	7.39	3.62	4.73	7.13	2.35	6.08	4.11	1.93	1.68	3.27	12.66	6.39	7.01
ENSG00000011590	ZBTB32	zinc finger and BTB domain containing 32 [Source:HGNC Symbol%3BAcc:16763]	0.28	1.35	0.3	0.93	0.88	0.42	0.72	0.89	0.35	2.24	1.41	0.68	0.76	0.37	0.78	1.34	0.37	0.36	1.08	2.42	0.62	3.93	1.61	0.68	0.79	4.53	1.02	1.35	1.25	0.6	1.28	4.83	1.4	2.84	0.91	1.16	3.82	0.33	0.51	0.13	0.37	0.74	0.27	1.98	0.64	1.06	6.4
ENSG00000011600	TYROBP	TYRO protein tyrosine kinase binding protein [Source:HGNC Symbol%3BAcc:12449]	275.03	171.91	45.66	139.54	130.51	583.12	13.54	71.53	289.25	331.66	43.25	1053.59	246.11	193.11	46.59	133.91	70.55	217.49	47.68	294.97	32.57	417.86	229.57	80.13	104.31	221.79	56.27	269.09	449.45	41.12	382.03	152.39	68.42	201.32	265.65	84.28	164.76	229.97	39.13	912.56	44.84	208.67	38.4	321.34	71.41	187.67	281.16
ENSG00000011638	TMEM159	transmembrane protein 159 [Source:HGNC Symbol%3BAcc:30136]	37.6	52.15	36.17	19.77	26.85	39.11	22.66	24.54	5.54	8.16	61.2	10.31	25.27	16.26	49.42	23.06	39.58	24.38	59.82	23.02	53.41	16.77	16.41	67.14	16.98	16.3	70.31	18.29	21.66	42.34	12.59	29.99	38.77	11.17	25	50.45	28.51	20.25	38.28	10.13	53.31	36.52	28.59	34.92	18.87	54.91	9.82
ENSG00000011677	GABRA3	gamma-aminobutyric acid (GABA) A receptor%2C alpha 3 [Source:HGNC Symbol%3BAcc:4077]	6.92	4.39	0.65	0.19	0.54	1.7	0.53	0.18	3.62	0.28	0.36	0.52	3.27	2.88	0.31	0.93	0.39	1.74	0.68	0.11	0.82	0	1.6	0.21	1.39	4.84	1.4	3	2.23	0.88	2.02	1.22	0.94	1.56	3.45	2.06	1.23	0.36	0.41	3.45	0.32	1.93	0.6	2.89	1.64	4.49	0.04
ENSG00000012048	BRCA1	breast cancer 1%2C early onset [Source:HGNC Symbol%3BAcc:1100]	11.19	8.6	2.92	5.63	2.92	7.41	18	2.39	4.87	3.66	4.46	1.75	17.48	8.33	1.29	7.03	0.88	4.91	2.36	3.41	3.26	2.49	10.87	3.27	15.64	11.74	3.82	13.57	4.45	3.52	5.31	13.56	2.35	17.26	18.13	6.3	12.77	13.97	1.33	7.53	1.48	11.24	1.95	10.44	11.39	7.84	5.45
ENSG00000012061	ERCC1	excision repair cross-complementing rodent repair deficiency%2C complementation group 1 (includes overlapping antisense sequence) [Source:HGNC Symbol%3BAcc:3433]	107.27	129.58	43.15	79.77	47.7	69.92	50.2	38.81	28.55	34.31	37.98	68.73	24.53	17.59	46.31	59.85	48.78	27.07	47.63	53.8	34.2	51.23	97.03	46.67	82.14	51.55	38.26	43.39	40.8	52.02	37.22	56.48	38.76	73.23	25.34	54.01	75.24	84.2	42.1	74.32	26.72	73.89	46.02	53.02	59.17	135.82	40.38
ENSG00000012124	CD22	CD22 molecule [Source:HGNC Symbol%3BAcc:1643]	0.44	2.44	2.83	0.91	0.61	1.13	0.93	42.58	1.21	3.76	1.49	6.72	1.95	1.04	2.31	1.12	2.23	1.99	1.27	7.74	4.23	132.72	3.31	2.26	0.71	47.99	6.14	3.17	1.86	3.38	1.98	6.75	5.55	14.6	0.32	4.09	3.09	0.69	0.87	1.58	0.68	0.45	0.87	17.61	2.86	1.74	180.8
ENSG00000012171	SEMA3B	sema domain%2C immunoglobulin domain (Ig)%2C short basic domain%2C secreted%2C (semaphorin) 3B [Source:HGNC Symbol%3BAcc:10724]	0.97	0.66	5.28	35.85	5.18	20.5	3.84	35.94	4.01	27.34	5.77	16.12	3.52	3.49	10.15	9.23	11.94	8.52	8.11	20.35	4.79	4.37	11.22	15.38	20.31	9.26	2.84	3.46	7.67	6.73	2.87	4.68	5.9	32.2	3.74	4.31	6.79	4	3.51	14.86	2.18	16.35	3.17	12.47	415.38	0.83	1.2
ENSG00000012174	MBTPS2	membrane-bound transcription factor peptidase%2C site 2 [Source:HGNC Symbol%3BAcc:15455]	2.74	1.7	2.02	4.52	0.87	3.3	5.12	1.57	2.44	2.18	2.93	2.85	3.07	1.4	1.55	2.93	2.47	2	2.86	1.65	2.58	1.42	3.28	3.67	5.44	3.75	3.22	4.23	3.46	2.39	2.42	2.82	2.01	4.3	3.09	1.52	1.41	3.4	1.11	3.78	1.8	0.75	0.74	1.73	1.74	1.84	2.25
ENSG00000012211	PRICKLE3	prickle homolog 3 (Drosophila) [Source:HGNC Symbol%3BAcc:6645]	11.49	8.84	16.39	19.65	22.67	15.04	18.83	9.76	5.32	8.4	19.64	11.8	16.11	10.62	27.58	16.08	15.34	23.74	22.61	12.35	15.6	8.81	14.54	26.4	40.7	19.28	18.84	26.53	26.57	13.73	20.84	24.93	19.97	19.22	14.51	15.82	18.88	19.34	23.36	8.01	10.59	43.58	17.8	24.01	12.68	8.93	6.16
ENSG00000012223	LTF	lactotransferrin [Source:HGNC Symbol%3BAcc:6720]	0	0	9.23	0.27	1.88	4.44	0.28	252.45	0.11	0.38	2.31	0.14	0.03	1.05	2.21	63.02	20.16	56.86	8.39	10.04	0.81	17.8	0.41	25.06	0.05	40.09	3.74	0.39	11	0.85	5.74	18.82	1.25	5.34	0.22	2	0.17	0.54	1.93	0.25	0.05	0.1	3.41	1.04	13.18	0	8.09
ENSG00000012232	EXTL3	exostosin-like glycosyltransferase 3 [Source:HGNC Symbol%3BAcc:3518]	4.28	5.79	9.27	23.7	13.75	15.77	9.6	5.43	3.81	4.51	14.3	6.2	17.6	12.94	9.08	13.3	6.29	20.18	8.35	18.49	11.17	5.98	11.59	17.35	12.86	17.67	5.52	7.84	14.4	9.06	8.15	12.5	13.37	16.18	16.38	10.22	6.56	7.7	10.58	6.78	4.16	11.93	4.33	10.41	16.69	7.31	5.94
ENSG00000012504	NR1H4	nuclear receptor subfamily 1%2C group H%2C member 4 [Source:HGNC Symbol%3BAcc:7967]	0	0	0	0	0	0	0	0	0.34	0	0	0	0	0	0	0	0.05	0	0	0.05	0	0.7	0	0.05	0	0	0.07	0	0	0.11	0	2.11	0	0	0	0	0	0.06	0.05	0	0.04	0	0.16	0	0.12	0	0.26
ENSG00000012660	ELOVL5	ELOVL fatty acid elongase 5 [Source:HGNC Symbol%3BAcc:21308]	10.67	30.37	14.27	69.03	8.94	33.72	35.22	12.88	17.2	23.82	13.24	26.77	36.14	24.25	7.88	31.42	12.92	13.94	15.35	35.42	13.24	31.95	46.39	21.87	24.91	28.31	10.78	55.23	10.96	11.38	7.85	23.5	11.38	48.88	40.33	13.28	38.2	54.03	12.19	33.82	8.17	6.35	4.97	17.28	28.23	31.95	69.66
ENSG00000012779	ALOX5	arachidonate 5-lipoxygenase [Source:HGNC Symbol%3BAcc:435]	21.29	4.34	5.62	5.63	3.9	17.85	0.87	37.44	11.28	35.23	13.66	97.6	13.74	7.06	9.35	13.66	15.97	24.86	15.94	25	20.44	68.92	13.92	15.51	6.18	40.06	11.35	16.09	36.37	20.29	47.03	10.46	13.22	25.37	13.47	11.88	26.75	7.1	11.35	22.96	5.43	5.14	6.64	16.48	8.71	2.45	52.25
ENSG00000012817	KDM5D	lysine (K)-specific demethylase 5D [Source:HGNC Symbol%3BAcc:11115]	10.68	12.64	11.22	2.57	4.89	8.9	0.47	17.83	4.26	20.3	11.41	20.85	0	0	0.05	12.74	8.7	3.32	13.61	10.26	12	26.44	13.84	13.83	1.03	14.68	11.9	3.62	4.95	12.8	7.66	11.37	9.87	13.07	0.22	0	0.16	10.11	5.44	5.02	4.29	8.58	4.98	9.44	1.31	12.86	38.25
ENSG00000012822	CALCOCO1	calcium binding and coiled-coil domain 1 [Source:HGNC Symbol%3BAcc:29306]	53.51	44.91	59.34	28.89	33.07	90.07	14.32	74.32	22.51	84.51	57.6	94.21	18.13	19.48	74.82	70.63	58.78	37.53	65.87	43.45	65.54	56.19	78.37	94.46	24	82.74	67.41	48.18	64.38	73.93	63.23	52.79	71.86	43.79	18.8	37.75	57.98	27.44	47.09	25.56	38.99	26.7	47.49	53.86	61.26	47.89	62.27
ENSG00000012963	UBR7	ubiquitin protein ligase E3 component n-recognin 7 (putative) [Source:HGNC Symbol%3BAcc:20344]	19.86	13.73	6.22	14.66	4.7	11.25	15.95	6.28	5.12	6.27	6.75	8.72	11.96	7.78	7.65	11.69	6.8	14.48	9.97	7.33	7.78	7.61	12.48	8.89	12.71	11.29	7.06	10.4	6.45	7.76	6.36	10.78	6.17	10.57	13.22	5.93	6.53	6.52	5.42	11.29	5.39	7.71	4.61	13.54	16.17	12.11	14.01
ENSG00000012983	MAP4K5	mitogen-activated protein kinase kinase kinase kinase 5 [Source:HGNC Symbol%3BAcc:6867]	31.89	35.05	23.94	21.95	5.18	19	20.74	10.28	6.29	14.71	28.34	16.72	36.91	8.82	8.88	26.01	17.52	31.89	21.78	9.92	20.47	4.03	25.02	20.75	19.02	15.84	17.24	13.74	12.88	21.33	10.55	13.84	14	14.21	31.97	7.56	9.51	14.17	12.53	7.46	7.74	4.77	6.08	7.42	16.16	28.06	20.22
ENSG00000013016	EHD3	EH-domain containing 3 [Source:HGNC Symbol%3BAcc:3244]	2.76	0.93	33.66	5.79	8.6	5.56	6.15	12.18	2.84	3.72	27.96	6.82	6.31	3.02	26.5	6.3	45.41	2.07	48.37	7.51	44.25	5.08	5.97	24.58	4.96	10.53	35.15	7.13	4.03	58	3.29	22.61	27.88	3.78	6.9	3.35	10.62	2.6	41.52	9.05	35.04	2.8	24.43	3.68	8.43	0.76	8.83
ENSG00000013275	PSMC4	proteasome (prosome%2C macropain) 26S subunit%2C ATPase%2C 4 [Source:HGNC Symbol%3BAcc:9551]	117.21	88.03	39.28	86.06	56.97	85.45	100.99	32.13	27.54	34.23	43.63	48.38	74.56	42.68	45.94	81.5	45.63	48.98	45.14	54.16	38.09	50.31	157.32	46.28	114.22	75.57	39.85	332.52	75.86	43.74	47.32	64.51	43.62	80.31	76.51	87.63	51.4	92.62	46.91	103.78	40.45	103.04	46.06	72.84	72.61	89.8	31.37
ENSG00000013288	MAN2B2	mannosidase%2C alpha%2C class 2B%2C member 2 [Source:HGNC Symbol%3BAcc:29623]	10.74	8.22	8.35	9.96	8.38	19.65	3.47	12.38	4.81	10.78	9.22	20.31	12.99	8.85	10.17	11.47	11.95	11.29	15.69	12.86	12.11	17.93	15.84	10.63	13.95	14.8	10.02	13.35	13.79	12.9	12.18	12.34	9.01	15.46	13.97	9.87	9.9	8.56	7.63	10.35	5.13	6.16	6.1	13.97	9.55	8.73	22.22
ENSG00000013293	SLC7A14	solute carrier family 7%2C member 14 [Source:HGNC Symbol%3BAcc:29326]	0	0	0	0.01	0.01	0	0	0.04	0.02	0.1	0	0.93	0	0	0	0.01	0	0	0	0	0.01	0	0.04	0	0	0.01	0	0	0	0.02	0	0.01	0	0.05	0	0	0.02	0.02	0	0.02	0.01	0	0	0.01	0.01	0	0
ENSG00000013297	CLDN11	claudin 11 [Source:HGNC Symbol%3BAcc:8514]	1.18	0.21	2.83	10.34	1.38	5.39	0.21	3.45	7.97	62.85	2.53	42.06	0.93	0.6	2.02	0.45	3.55	0.54	6.22	4.54	3.95	2.93	7.91	5.59	1.58	3.23	3.7	1.51	0.85	4	0.6	2.96	2.66	10.84	1.19	1.91	0.73	1.16	2.54	4.12	1.4	1.6	1.16	1.58	1.27	0.17	1.93
ENSG00000013306	SLC25A39	solute carrier family 25%2C member 39 [Source:HGNC Symbol%3BAcc:24279]	189.79	242.54	170.25	221.71	180.59	281.45	195.39	111.41	75.53	85	134.49	107.24	438.34	243.66	169.38	140.45	158.53	184.67	162.39	117.21	164.18	112.63	147.76	116.02	278.31	162.44	167.2	183.99	273.98	151.05	223.3	173.15	156.75	176.74	444.14	292	279.72	159.33	155.78	136.47	116.69	268.62	153.83	223.4	190.22	246.36	79.31
ENSG00000013364	MVP	major vault protein [Source:HGNC Symbol%3BAcc:7531]	109.7	53.07	61.69	73.74	104.84	146.79	20.57	91.58	31.16	73.93	67.72	127.29	74.63	43.69	62.34	99.42	67.81	93.15	67.99	99.58	54.42	129.77	84.45	88.01	45.81	160.42	76.92	77.33	179.12	52.78	139.22	89.22	60.92	52.9	76.68	72.72	84.08	49.66	63.32	77.72	26.75	143.67	67.65	167.87	30.9	52.52	81.19
ENSG00000013374	NUB1	negative regulator of ubiquitin-like proteins 1 [Source:HGNC Symbol%3BAcc:17623]	93.73	44.68	22.1	27.09	12.43	39.93	21.1	34.16	16.99	32.47	17.48	53.38	41.43	20.17	19.87	30.52	22.18	12.62	26.37	39.35	26.78	32.43	33.85	33.5	43.8	49.07	20.6	44.05	39.19	19.37	33.35	37.8	19.85	40.02	35.25	26.36	47.13	51.1	18.3	32.67	17.42	20.55	22.14	36.16	35.18	46.17	60.03
ENSG00000013375	PGM3	phosphoglucomutase 3 [Source:HGNC Symbol%3BAcc:8907]	5.31	3.66	4.66	11.79	2.06	14.48	6.74	5.46	4.42	5.18	9.08	5.72	5.15	5.43	4.2	11.29	5.01	8.98	6.52	3.21	5.19	4.67	8.4	10.14	12.75	7.11	5.86	9.41	6.3	6	6.11	4.33	3.71	6.41	4.39	3.19	6.05	6.53	5.82	16.4	7.2	3.99	4.39	7.03	4.51	3.4	6.26
ENSG00000013392	RWDD2A	RWD domain containing 2A [Source:HGNC Symbol%3BAcc:21385]	0.88	0.66	0.48	1.94	0.38	2.13	1.17	1.61	1.13	2.07	0.73	1.7	1.05	0.51	0.88	0.65	1.02	1.25	1.02	0.75	1.06	2.85	2.51	1.28	0.92	2.05	0.76	2.04	1.45	1.94	1.48	0.7	0.52	2.13	1.18	1.21	2.33	0.8	0.53	2.42	0.5	1.84	0.56	1.77	0.84	0.63	2.85
ENSG00000013441	CLK1	CDC-like kinase 1 [Source:HGNC Symbol%3BAcc:2068]	96.38	56.94	37.26	18.49	17.13	37	42.68	62.34	42.23	60.17	63.92	91.7	37.88	28.92	25.39	76.9	46.48	44.16	52.7	28.77	45.16	83	49.3	91.9	23.99	55.03	59.42	55.4	47.85	42.22	46.21	46.06	47.08	35.8	38.25	40.06	50.06	53.11	35.7	75.6	60.19	41.26	28.85	65.82	96.18	66.44	161.09
ENSG00000013503	POLR3B	polymerase (RNA) III (DNA directed) polypeptide B [Source:HGNC Symbol%3BAcc:30348]	2.5	3.95	3.81	4.87	1.89	2.44	4.39	2.73	1.08	0.9	4.62	1.2	2.91	2.01	3.28	3.59	3.85	4.87	5.43	1.66	6.64	1.91	3.55	3.15	3.78	4.93	5.63	6.99	3.05	5.45	2.33	2.9	3.39	3.52	2.99	4.64	4.72	2.41	2.55	2.84	3.21	2.43	2.55	2.51	6.83	3.58	2.59
ENSG00000013523	ANGEL1	angel homolog 1 (Drosophila) [Source:HGNC Symbol%3BAcc:19961]	9.34	16.65	4.93	16.55	5.92	19.4	8.94	7.14	5.27	13.68	4.44	16.39	20.66	9.69	5.33	11.85	6.19	25.63	6.82	12.05	6.14	13.56	17.27	7.24	14.2	15.67	5.07	16.82	19.26	7.94	24.25	11.03	5.04	16.1	20.98	8.03	10.4	6.84	3.26	4.69	2.32	12.11	2.78	11.64	11.52	16.99	13.63
ENSG00000013561	RNF14	ring finger protein 14 [Source:HGNC Symbol%3BAcc:10058]	22.76	11.69	5.67	6.57	6.47	6.97	5.43	5.1	5.22	5.39	7.15	7.89	7.05	7.92	5.87	11.66	7.5	4.47	8.7	5.85	6.48	6.89	10.15	14.68	12.49	13.24	10.87	13.67	10.25	8.68	6.61	5.36	6.88	8.94	8.28	6.14	6.56	12.58	6.04	9.42	7.73	4.68	3.97	7.05	10.93	12.04	21.45
ENSG00000013563	DNASE1L1	deoxyribonuclease I-like 1 [Source:HGNC Symbol%3BAcc:2957]	28.78	16.39	19.88	55.38	24.26	46.28	12.95	16.26	6.86	12.25	15.16	25.24	16.77	8.06	19.69	35.03	25.29	17.63	18.85	22.24	18.78	16.11	11.52	17.82	13.08	32.18	26.24	26.14	29.29	21.59	25.14	15.97	16.33	14.91	15.66	18.38	18.01	13.34	15.7	20.02	11.04	20.3	14.09	26.75	11.8	16.66	25.55
ENSG00000013573	DDX11	DEAD/H (Asp-Glu-Ala-Asp/His) box helicase 11 [Source:HGNC Symbol%3BAcc:2736]	54.8	44.73	5.44	34.53	13.07	13.03	24.85	12.07	3.93	14.8	5.95	13.77	22.03	11.68	11.48	24.84	10.06	27.2	6.55	17.56	8.78	7.82	43.88	8.83	75.48	48.2	9.1	41.85	22.57	6.8	39.65	76.21	11.68	126.56	18.29	34.7	52.13	47.12	5.44	13.8	3.57	48.95	6.5	45.9	53.93	47.96	21.99
ENSG00000013583	HEBP1	heme binding protein 1 [Source:HGNC Symbol%3BAcc:17176]	53.68	54.14	18.57	24.93	18.25	28.72	28.57	19.05	16.77	17.55	13.06	33.22	28.92	25.2	24.28	28.82	24.45	21.12	25.03	24.79	20.08	33.47	38.12	23.78	24.19	18.09	16.44	21.56	22.38	20.13	16.1	22.05	20.3	21.76	27.7	21.65	27.05	19.99	22.77	29.48	25.93	57.28	21	40.31	38.65	50.52	20.19
ENSG00000013588	GPRC5A	G protein-coupled receptor%2C family C%2C group 5%2C member A [Source:HGNC Symbol%3BAcc:9836]	56.29	2.93	21.15	5.84	60.56	16.02	12.03	20.11	7.91	1.88	42.56	0.73	5.54	3.15	51.55	33.75	33.69	22.17	33.76	41.37	26.22	0.41	4.49	46.69	3.79	3.95	51.83	4.19	92.25	12.3	31.25	17.91	43.43	0.17	3.62	3.48	11.69	2.68	87.86	0.44	47.9	23.66	36.44	47.22	10.69	2.64	0.23
ENSG00000013619	MAMLD1	mastermind-like domain containing 1 [Source:HGNC Symbol%3BAcc:2568]	0.85	0.32	1.69	2.44	1.31	1.47	1.88	1.73	3.58	5.72	1.39	4.98	1.35	1.04	3.2	2.92	1.18	3.79	1.94	4.61	0.86	4.75	3.13	3.78	1.27	2.5	0.49	2.85	0.79	1.54	2.41	5.19	1.4	6.26	1.12	1.27	0.68	0.46	0.83	1.49	0.55	3.21	0.42	3.63	3.89	0.46	1.12
ENSG00000013725	CD6	CD6 molecule [Source:HGNC Symbol%3BAcc:1691]	6.7	1.46	1.42	1.82	1.78	9.13	1.3	7.75	3.64	14.58	2.92	18.23	1.78	2.19	3.55	1	3.07	2.15	1.3	9.43	2.85	45.1	7.11	4.34	1.25	7.7	3.26	2.14	5.85	2.48	2.31	12.5	3.61	24.33	1.19	3.9	4.37	4.29	2.6	0.71	0.73	2.69	1.05	7.72	0.88	1.85	49.03
ENSG00000013810	TACC3	transforming%2C acidic coiled-coil containing protein 3 [Source:HGNC Symbol%3BAcc:11524]	55.38	42.21	10.03	33.36	21.92	26.24	25.16	10.79	9.75	18.86	14.34	22.33	66.69	26.38	9.31	36.56	11.48	29.55	14.98	22.61	9.19	21.13	38.52	8.96	57.51	32.91	15.27	45.12	44.29	13.8	36.69	46.59	9.76	60.64	66.09	31.25	24.08	31.27	9.66	41.1	4.84	34.58	9.2	43.77	33.8	38.19	50.25
ENSG00000014123	UFL1	UFM1-specific ligase 1 [Source:HGNC Symbol%3BAcc:23039]	6.91	5.29	6.97	5.08	1.77	5.92	6.81	7.17	3.65	4.26	9.93	6.25	4.54	2.16	4.94	9.86	7.34	5.7	12.35	1.85	11.22	5.51	9.37	11.82	6.7	6.55	9.43	9.48	5.28	11.37	4.67	5.91	6.06	7.44	4.74	3.17	4.05	6.06	6.52	8.8	7.2	3.29	3.93	8.8	5.61	5.51	12.11
ENSG00000014138	POLA2	polymerase (DNA directed)%2C alpha 2%2C accessory subunit [Source:HGNC Symbol%3BAcc:30073]	30.29	25.16	3.75	29.31	13.24	13.23	22.04	4.91	3.7	7.1	6.72	9.12	12.72	3.23	6.06	11.19	8.11	7.61	7.15	6.2	5.71	8.93	16.37	4.22	20.4	16.11	5.56	11.5	14.84	6.89	10.26	23.32	4.62	25.33	10.23	14.16	15.08	9.6	4.93	13.74	4.28	19.2	5.93	16.26	19.36	25.45	13.07
ENSG00000014164	ZC3H3	zinc finger CCCH-type containing 3 [Source:HGNC Symbol%3BAcc:28972]	30.9	31.62	11.82	24.37	20.67	28.91	16.19	11.58	5.19	11.13	11.62	13.66	22.2	10.7	16.56	34.87	17.34	30.12	14.66	18.85	13.25	17.62	31.78	18.7	35.84	23.67	16.05	28.53	60.5	14.44	38.15	19.61	20.97	20.96	20.41	26.55	35.08	16.86	15.89	18.21	8.99	39.51	16.5	30.69	15.12	33.26	14.7
ENSG00000014216	CAPN1	calpain 1%2C (mu/I) large subunit [Source:HGNC Symbol%3BAcc:1476]	451.16	379.27	386.01	432.05	455.98	331.31	155.99	269.55	61.35	123.74	347.57	145.01	181.71	108.65	525.35	207.2	481	178.56	526.48	138.24	482.82	94.81	260.52	349.27	233.98	211.41	579.66	151.95	435.26	534.91	296.62	392.5	427.16	137.83	182.65	327.96	261.88	138.31	397.94	98.73	324.31	411.91	391.66	442.25	154.25	392.83	98.34
ENSG00000014257	ACPP	acid phosphatase%2C prostate [Source:HGNC Symbol%3BAcc:125]	4.14	3.81	33.61	1.24	9.9	1.84	1.95	15.03	1.01	3.24	50.65	1.23	6.09	4	24.7	3.25	39.23	9.08	51.79	2.55	71.73	0.69	13.65	22.81	4.18	2.85	76.72	7.96	10.02	53.94	8.16	14.3	41.61	4.09	4.97	3.63	4.68	1.92	24.86	4.54	28.62	14.03	20.56	14.49	3.27	4.23	0.91
ENSG00000014641	MDH1	malate dehydrogenase 1%2C NAD (soluble) [Source:HGNC Symbol%3BAcc:6970]	96.81	80.47	43.09	90.88	33.29	71.55	100.55	45.09	31.97	27.76	61.22	44.61	69.73	49.9	39.48	49.55	54.38	40.71	49.11	46.29	57.36	46.47	214.96	51.46	70.44	61.75	51.73	75.81	33.11	48.87	25.95	59.47	33.91	51.99	71.85	50.68	48.22	96.18	48.21	80.86	76.42	50.15	49.16	73.01	87.05	74.09	88.63
ENSG00000014824	SLC30A9	solute carrier family 30 (zinc transporter)%2C member 9 [Source:HGNC Symbol%3BAcc:1329]	12	6.48	14.5	12.59	4.5	11.98	17.41	11.62	7.72	5.97	13.94	6.39	14.18	4.93	10.37	11.46	13.79	8.54	13.21	4.42	17.97	5.92	16.13	17.43	15.74	7.06	15.05	4.97	12.8	17.9	7.29	12.24	13.64	13.15	15.05	5.73	7.67	13.33	10.84	16.29	16.28	4.67	6.93	6.06	7.68	6.68	12.44
ENSG00000014914	MTMR11	myotubularin related protein 11 [Source:HGNC Symbol%3BAcc:24307]	4.13	1.37	5.85	13.62	4.26	18.27	4.99	8.92	4.7	10.9	6.73	18.04	17.96	7.91	7.1	8.35	6.84	10.15	6.97	8.63	4.48	3.2	10.66	9.52	11.48	24.4	5.72	13.59	3.98	6.08	8.28	13.11	6.19	14.71	21.76	3.72	2.96	43.03	5.52	7.36	2.91	4.35	4.55	3.94	16.17	0.44	3.35
ENSG00000014919	COX15	cytochrome c oxidase assembly homolog 15 (yeast) [Source:HGNC Symbol%3BAcc:2263]	9.67	8.22	10.71	17.36	7.56	13.92	6.92	11.51	4.62	7.83	9.58	7.43	9.93	5.95	12.71	13.6	11.93	12.49	19.4	14.46	13.24	11.46	18.19	17.5	9.52	11.62	13.13	8.89	12.34	11.65	10.41	11.52	12.55	12.07	8.83	8.32	11.46	8.57	15.18	6.3	8.21	7.9	8.61	14.77	13.89	8.86	11.74
ENSG00000015133	CCDC88C	coiled-coil domain containing 88C [Source:HGNC Symbol%3BAcc:19967]	17.68	18.83	12.95	3.44	14.35	16.28	31.81	19.37	8.84	22.99	16.66	13.58	24.87	10.13	13.32	18.34	12.04	49.31	15.43	17.63	13.48	43.73	30.58	19.45	24.36	25.96	19.18	26.04	33.17	15.72	31.04	41.2	16.66	39.56	26.11	28.38	25.25	14.52	14.27	1.91	7.01	21.21	10.69	39.98	34.44	21.09	66.27
ENSG00000015153	YAF2	YY1 associated factor 2 [Source:HGNC Symbol%3BAcc:17363]	7.18	10.76	5.58	9.78	1.68	14.05	9.76	6.91	12.75	7.87	3.47	7.37	4.94	6.79	3.49	11.78	5.11	7.26	5.79	9.67	6.03	11.01	11.74	8.91	12.4	15.73	6.58	14.04	8.77	4.07	9.08	10.4	6.55	11.17	6.76	26.12	3.79	13.38	5.7	17.31	6.78	16.36	7.13	10.49	7.63	9.08	17.51
ENSG00000015171	ZMYND11	zinc finger%2C MYND-type containing 11 [Source:HGNC Symbol%3BAcc:16966]	25.92	16.7	9.48	5.88	3.83	11.04	11.3	11.89	9.45	13.11	10.36	15.85	12.96	5.78	13.01	16.31	11.34	13.97	17.76	9.48	14.01	12.46	14.01	16.91	7.21	17.83	13.62	20.61	9.37	14.54	9.33	13.62	11.07	25.78	12.32	6.09	12.66	10.82	7.39	5.09	8.63	5.07	5.3	13.4	24.82	13.49	19.59
ENSG00000015285	WAS	Wiskott-Aldrich syndrome [Source:HGNC Symbol%3BAcc:12731]	5.75	6.08	4.13	3.88	4.46	13.24	1.28	12.92	6.94	17.66	3.79	29.81	4.77	5.63	4.23	3.76	7.68	6.87	4.22	20.03	2.67	74.07	12.15	6.93	3.49	18.53	4.13	6.06	56.48	4.01	31.64	22.29	9.26	30.57	4.72	7.93	9.98	6.44	3.01	11.32	2.55	2.32	1.9	11.98	4.97	6.56	80.65
ENSG00000015413	DPEP1	dipeptidase 1 (renal) [Source:HGNC Symbol%3BAcc:3002]	0.05	0.1	0.77	1.83	0.18	1.08	0	1.01	4.61	9.32	0.93	41.78	0.35	0.62	0.28	3.53	1.63	0.28	0	1.37	0.77	10.76	4.75	0.25	1.7	1.87	0.07	1.02	0.06	0.38	0.22	3.01	0.53	6.96	0.63	5.13	0.45	2.43	0.21	4.21	0	0.16	0.15	4.9	0.26	0	5.89
ENSG00000015475	BID	BH3 interacting domain death agonist [Source:HGNC Symbol%3BAcc:1050]	38.9	31.53	8.18	18.97	16.2	59.44	62.84	6.81	11.26	13.85	9.83	20.29	45.33	33.17	4.04	19.38	5.79	17.94	11.47	19.12	8.25	24.85	49.76	9.47	56.43	17.82	7.32	28.51	17.93	4.01	10.26	24.01	6.65	13.9	53.6	32.4	10.39	21.8	7.51	55.83	7.57	25.95	7.65	36.86	21.74	29.67	28.28
ENSG00000015479	MATR3	matrin 3 [Source:HGNC Symbol%3BAcc:6912]	131.64	91.09	54.83	95.66	15.93	68.15	71.68	39.88	36.28	45.64	61.97	56.31	70.1	24.23	35.18	104.57	50.79	57.07	78.71	36.99	63.93	55	117.72	82.78	113.2	88.02	55.65	128.25	44.79	77.44	51.93	72.37	53.74	106.73	66.16	46.03	64.25	117.41	52.33	86.94	55.05	36.61	36.5	56.68	114.36	96.41	131.18
ENSG00000015520	NPC1L1	NPC1-like 1 [Source:HGNC Symbol%3BAcc:7898]	0	0.11	0.56	0.08	0.18	0.04	0	0.62	0	0.03	0.42	0	0.03	0	0.12	0.04	0.33	0.03	0.29	0.44	0.54	0.03	0.15	0.78	0.26	0	0.35	0	0.07	0.14	0.05	0.08	0.64	0.03	0.08	0.22	3.49	0.17	0.73	0	0.98	0.12	0.26	0	0.14	0.09	0.04
ENSG00000015532	XYLT2	xylosyltransferase II [Source:HGNC Symbol%3BAcc:15517]	20.45	16.6	9.46	20.03	13.5	35.19	17.91	18.08	5.71	19.16	7.26	17.8	26.75	14.91	12.43	21.98	10.91	25.54	10.76	17.19	11.57	19.87	17.57	9.29	32.45	22.65	9.82	18.4	12.33	11.27	9.97	25.24	8.78	31.78	29.28	28.04	39.21	25.21	7.43	13.24	5.88	28.45	6.88	27.99	27.08	17.68	21.17
ENSG00000015568	RGPD5	RANBP2-like and GRIP domain containing 5 [Source:HGNC Symbol%3BAcc:32418]	5.01	10.63	3.22	3.93	1.18	6.93	5.85	2.15	1.29	1.85	0.25	6.96	1.86	2.57	1.54	0.97	2.6	5.84	3.24	7.4	3.7	1.34	23.76	8.87	14.83	7.56	1.83	12.85	1.08	4.64	1.01	3.93	2.42	6.68	2.46	0.41	4.96	2.65	3.69	0.73	1.15	1.87	0.41	3.17	8.49	8.08	11.95
ENSG00000015592	STMN4	stathmin-like 4 [Source:HGNC Symbol%3BAcc:16078]	0	0	0	0	0	0	0	0	0	0	0	0.08	0.18	0	0	0	0.06	0.19	0.4	0	0	0.65	0	0	0.2	0	0	0	0.09	0.07	0	0	0.06	0	0	0	0	0	0.08	0	0	0	0	0	0.12	0	0
ENSG00000015676	NUDCD3	NudC domain containing 3 [Source:HGNC Symbol%3BAcc:22208]	28.03	43.35	21.88	28.87	25.25	35.21	25.76	22.46	6.97	12.07	18.81	17.57	27.25	12.55	26.2	32.51	21.98	27.52	33.36	21.76	20.21	17.64	40.55	23.2	20.83	14.71	19.71	17.98	38.66	21.16	23.03	22.63	24.7	15.9	27.46	26.66	30.19	33.74	19.33	21.35	13.57	32.3	18.4	34.52	24.37	40.83	21.59
ENSG00000016082	ISL1	ISL LIM homeobox 1 [Source:HGNC Symbol%3BAcc:6132]	0.79	0	0.03	1.16	0	0.79	0	1.68	0	0	0	0.45	0	0	0	0	0.09	0.07	0	0.48	0	0	0.13	0	0	0.03	0	0	0	0	0.11	0.03	0.08	0.4	0.03	0.25	0.11	0	0	0.26	0	0.2	0	1.21	1.56	0	1.13
ENSG00000016391	CHDH	choline dehydrogenase [Source:HGNC Symbol%3BAcc:24288]	0.83	0.08	0.39	0.01	0.03	0.57	0.28	2.39	0.56	1.49	0.34	0.95	0.71	0.17	0.24	0.48	0.56	1.69	1.38	2	0.28	1.65	0.89	0.94	1.48	3.65	0.3	0.45	1.07	0.57	0.62	3.07	0.31	6.58	1.23	2.29	5.3	0.4	0.19	0.17	0.12	0.66	0.21	0.24	5.9	0.32	1.28
ENSG00000016402	IL20RA	interleukin 20 receptor%2C alpha [Source:HGNC Symbol%3BAcc:6003]	13.18	26.22	5.24	1.04	4.94	2.08	14.09	15.63	2.46	3.22	9.25	3.1	4.63	1.21	4.72	3.13	5.01	9.69	9.81	2.3	10.05	0.26	12.1	6.19	10.63	3.77	12.21	11.13	4.99	6.43	6.11	5.2	6.85	8.95	4.6	11.51	5.43	6.48	3.78	0.18	4.15	7.3	7.62	20.14	5.04	24.84	0.04
ENSG00000016490	CLCA1	chloride channel accessory 1 [Source:HGNC Symbol%3BAcc:2015]	0	0	0	0.03	0	0	0	0.05	0	0	0.03	0	0.02	0	0.03	0	0	0	0.03	0	0	0	0	0	0	0	0	0	0	0	0	0	0.02	0	0	0	0	0	0.06	0	0	0	0	0	0	0	0
ENSG00000016602	CLCA4	chloride channel accessory 4 [Source:HGNC Symbol%3BAcc:2018]	58.77	4.92	311.65	0.55	64.23	1.14	0.82	123.18	0.67	8.93	670.15	0.51	1.05	0.58	130.83	11.58	229.14	0.76	439.65	3.19	478.89	1.8	1.09	276.34	0.14	0.19	463	0.24	32.17	244.84	20.54	92.69	248.64	0.24	1.11	3.72	0.11	1.37	560.28	0.28	381.25	4.79	152.65	5.5	13.13	4.47	0.82
ENSG00000016864	GLT8D1	glycosyltransferase 8 domain containing 1 [Source:HGNC Symbol%3BAcc:24870]	20.76	10.65	11.94	38.05	11.41	24.49	13.49	17.82	15.35	27.57	11.89	30.96	24.59	13.24	9.55	33.88	13.01	15.97	13.17	13.13	17.45	18.32	30.26	15.54	24.64	21.18	14.1	17.75	15.92	15.78	13.94	18.88	12.59	20.15	22.5	12.25	25.06	22.16	7.14	42.81	8.19	17.39	7.86	14.9	30.13	10.14	28.76
ENSG00000017260	ATP2C1	ATPase%2C Ca++ transporting%2C type 2C%2C member 1 [Source:HGNC Symbol%3BAcc:13211]	37.08	27.34	15	25.88	8.06	31.81	31.05	8.75	11.11	15.03	18.04	21.17	40.07	20.5	8.43	29.56	11.73	18.53	12.37	14.37	15.31	13.43	42.11	16.61	24.7	25.07	15.5	30.18	29.54	13.04	29.64	23.68	20.56	31.66	42.92	14.45	18.4	45.57	11.64	22.44	9.22	15.79	8.04	25.47	45.08	24.18	19.58
ENSG00000017373	SRCIN1	SRC kinase signaling inhibitor 1 [Source:HGNC Symbol%3BAcc:29506]	1.31	1.54	1.6	1.2	3.86	1.89	1.32	0.56	1.07	0.95	1.98	0.21	1.91	1	2.63	3.06	0.67	2.92	0.44	0.7	0.55	2.02	6.54	1.59	4.7	7.25	4.12	9.56	2.47	1.79	0.74	1.49	1.49	0.34	2.77	0.24	3.41	2.4	1.6	0.23	0.23	0.03	1.6	0.26	5.85	3.4	0.84
ENSG00000017427	IGF1	insulin-like growth factor 1 (somatomedin C) [Source:HGNC Symbol%3BAcc:5464]	0.5	0.23	6.98	1.45	0.29	7.83	1	3.53	6.57	9.39	3.02	3.14	1.49	3.82	1.25	1.33	2.03	1.1	1.84	18.04	0.64	5.53	5.63	3.43	0.49	6.83	1.29	11.25	0.53	2.68	2.08	1.39	3.54	1.81	1.23	2.58	0.83	0.77	1.81	4.16	1.62	4.27	0.52	2.94	0.56	0.34	7.6
ENSG00000017483	SLC38A5	solute carrier family 38%2C member 5 [Source:HGNC Symbol%3BAcc:18070]	69.64	41.61	19.78	136.18	44.18	91.48	49.01	8.91	9.09	14.9	13	14.74	87.15	38.6	22.14	268.58	19.61	75.47	16.76	13.82	8.08	24.57	4.97	16.47	3.15	15.33	15.01	6.22	50.92	8.01	30.48	33.86	20.73	8.78	78.66	9.28	14.21	3.76	15.09	28.79	3.95	23.32	21.13	33.38	10.86	39.27	16.28
ENSG00000017621	MAGIX	MAGI family member%2C X-linked [Source:HGNC Symbol%3BAcc:30006]	2.29	6.25	4.37	3.98	2.4	2.05	3.3	5.3	1.3	0.56	3.98	1.16	1.85	1.6	6.13	3.29	3.47	3.78	5.1	2.1	6.3	1.69	0.74	3.47	3.58	0.78	4.82	1.36	21.45	5.27	9.83	3.17	3.7	0.79	1.48	3.78	4.5	0.39	7.62	1.63	5.45	11.94	5.61	5.07	2.16	5.15	1.13
ENSG00000017797	RALBP1	ralA binding protein 1 [Source:HGNC Symbol%3BAcc:9841]	54.16	64.58	43.39	49.33	22.58	46.98	31.64	32.64	14.28	35.12	46.24	33.3	46.41	30.89	46.66	40.04	49.41	20.26	46.69	20.03	43.23	30.46	56.61	50.53	37.83	33.14	47.06	29.67	79.74	43.53	49.28	75	50.37	47.09	38.12	108.89	71.55	35.72	57.16	46.58	43.87	96.74	79.65	73.22	52.01	59.12	28.74
ENSG00000018189	RUFY3	RUN and FYVE domain containing 3 [Source:HGNC Symbol%3BAcc:30285]	22.45	20.6	17.23	11.01	7.41	17.42	12.99	18.94	15.92	27.01	26.89	30.91	10.45	6.16	15.24	8.59	13.35	13.68	19.84	8	25.2	15.39	23.69	22.32	12.96	16.28	22.58	13.41	22.93	19.92	29.53	13.59	16.24	16.17	11.01	11.69	25.3	9.53	15.99	10.71	12.93	6.48	10.4	14.45	18.5	19.34	23.15
ENSG00000018236	CNTN1	contactin 1 [Source:HGNC Symbol%3BAcc:2171]	0.15	0.26	2.81	18.29	0.55	1.54	3.29	2.43	3.56	0.14	2.34	1.27	4.68	1.99	0.81	1.55	1.33	27.44	2.4	1.01	2.2	0.85	3.43	2.46	3.36	5.97	2.54	17.9	2.1	5	1.13	0.93	4.51	2.46	7.15	7.22	1.37	2.94	0.52	3.62	1.11	1.87	0.41	2.91	3.02	1.13	1.99
ENSG00000018280	SLC11A1	solute carrier family 11 (proton-coupled divalent metal ion transporter)%2C member 1 [Source:HGNC Symbol%3BAcc:10907]	3.57	6.44	3.5	4.29	4.4	16.16	2.93	0.36	5.15	6.6	4.43	71.4	30.27	11.21	1.93	17.62	7.6	21.44	0.38	15.61	1.51	2.29	15.54	11.24	29.36	22.26	0.67	18.79	71	1.23	72.65	6.03	5.25	12.01	24.18	10.67	12.99	8.23	0.57	29.02	1.84	9.59	1.12	1.85	5.32	6.48	3.3
ENSG00000018408	WWTR1	WW domain containing transcription regulator 1 [Source:HGNC Symbol%3BAcc:24042]	8.57	5.66	48.62	31.84	16.64	17.43	57.98	13.6	41.2	51.1	37.71	41.52	16.38	9.12	34.56	20.73	35.84	21.16	44.84	50.62	34.04	9.61	68.65	61.37	36.2	25.66	47.78	19.54	11.02	46.95	10.68	22.04	54.16	28.13	18.44	10.48	24.43	35.73	50.34	20.18	38.97	14.24	34.11	11.87	35.24	4.7	6.62
ENSG00000018510	AGPS	alkylglycerone phosphate synthase [Source:HGNC Symbol%3BAcc:327]	7.42	3.46	3.85	14.4	2.86	12.06	7	2.53	3.19	3.44	9.41	5.11	15.27	6.88	1.97	7.26	3.42	4.6	3.7	2.41	5.08	2.41	12.23	6.36	6.86	7.55	3.76	9.81	3.54	4.02	2.58	3.93	3.36	4.52	15.35	5.54	5.84	8.16	2.55	7.2	3.07	2.22	1.81	3.58	3.61	2.76	5.18
ENSG00000018607	ZNF806	zinc finger protein 806 [Source:HGNC Symbol%3BAcc:33228]	0	0	0	0	0	0	0	0	0	0	0.05	0	0	0	0	0	0	0.04	0	0	0	0	0	0	0	0	0	0	0.29	0	0	0	0.04	0	0	0	0	0	0	0	0	0	0	0	0	0	0
ENSG00000018610	CXorf56	chromosome X open reading frame 56 [Source:HGNC Symbol%3BAcc:26239]	19.19	32.95	6.4	20.4	7.21	17.85	13.71	5.31	6.27	6.03	5.95	6.18	12.66	6.33	6.65	10.73	5.16	7.04	9.96	8.23	5.16	8.99	8.25	7.5	11.69	8.79	5.37	11.01	7.84	7.12	8.48	11.5	4.83	8.47	10.58	9.69	15.6	18.56	5.93	13.9	6.46	21.46	4.8	26.78	11.16	34.11	9.78
ENSG00000018625	ATP1A2	ATPase%2C Na+/K+ transporting%2C alpha 2 polypeptide [Source:HGNC Symbol%3BAcc:800]	0.51	0	6.47	0.03	0	0.05	0	4.53	0.54	0.71	1.88	1.52	0.18	5.31	18.85	0.42	7.77	0.1	9.92	7.51	7.99	13.85	2.36	10.73	0.87	1.1	1.56	0	0.35	8.35	0.19	0.49	4.43	0.56	0.19	2.74	0.05	0.07	4.08	0	2.89	0	2.8	0.03	0.02	0	0.75
ENSG00000018699	TTC27	tetratricopeptide repeat domain 27 [Source:HGNC Symbol%3BAcc:25986]	9.93	6.51	4.27	5.35	2.93	2.78	9.07	2.56	2.68	1.83	4.8	2.55	7.12	3.47	2.99	4.79	3.56	6.16	5.15	3.58	4.6	3.34	5.68	4.97	8.36	8.43	4.02	7.71	5.21	4.88	2.43	5.31	4.73	7.85	7.84	5.28	8.78	5.75	2.51	6.8	3.64	3.06	3.66	3.1	7.23	6.18	6.67
ENSG00000018869	ZNF582	zinc finger protein 582 [Source:HGNC Symbol%3BAcc:26421]	2.18	4.51	0.42	0.06	1.3	0.69	0.38	0.85	0.42	0.32	1.31	1.2	0.2	0.1	1.67	0.28	0.78	0.39	1.78	2.05	0.62	1.09	0.78	0.42	0.11	0.13	1.11	0.9	1.73	0.35	0.09	0	0.24	0.55	0.04	0.43	0.56	0.03	0.07	0.02	0.22	0.08	0.08	0.2	0.19	3.43	6.32
ENSG00000019102	VSIG2	V-set and immunoglobulin domain containing 2 [Source:HGNC Symbol%3BAcc:17149]	0	1.13	8.38	0.09	5.31	0.65	0.28	180.63	0.81	1.52	12.88	0.35	0.2	0.47	49.28	2.85	36.01	1.56	33.38	1.64	24.04	0.18	0.4	14.93	0	0.1	25.92	0.45	2.48	21.7	2.12	4.77	15.94	0.17	0.07	1.27	1.23	0.08	17.34	0.21	43.77	6.54	16.12	15.19	0.77	1.65	0.66
ENSG00000019144	PHLDB1	pleckstrin homology-like domain%2C family B%2C member 1 [Source:HGNC Symbol%3BAcc:23697]	3.39	1.21	20.25	55.71	17.78	105.75	13.08	27.71	49.01	117.46	9.29	105.85	28.72	21.18	22.1	80.2	26.41	18.25	26.07	58.25	19.33	26.48	50.55	28.85	29.34	54.39	9.49	22.08	23.05	22.47	22.67	27.72	13	42.95	27.99	12.68	16.92	7.82	6.25	33.83	8.08	14.08	6.92	20.67	55.51	1.28	12.66
ENSG00000019169	MARCO	macrophage receptor with collagenous structure [Source:HGNC Symbol%3BAcc:6895]	1.89	3.88	2.15	0.19	3.64	1.33	0.1	0.05	0.98	0.53	0.92	4.22	1.91	2.77	0.92	1.2	1.19	6.84	2.06	7.27	0.98	254.06	1	0.78	2.53	3.63	1.3	2.53	1.77	3.99	0.9	42.16	0.57	6.52	2.44	0.72	6	0.2	4.09	6.37	4.25	0.66	0.6	1	0.96	2.84	7.9
ENSG00000019186	CYP24A1	cytochrome P450%2C family 24%2C subfamily A%2C polypeptide 1 [Source:HGNC Symbol%3BAcc:2602]	15.81	0.42	1.11	5.3	5.7	5.93	3.21	0.05	0.31	1.96	0.27	0.51	3.34	3.41	0.98	8.41	0.48	14.51	1.55	1.57	0.04	0	0.22	7.19	0.86	1.06	0.96	1.24	5.21	0.67	14.79	56.17	7.96	117.78	3.62	2.84	0.75	8.11	3.51	0.63	0.92	0	0.4	0.84	16.27	1.17	0.25
ENSG00000019485	PRDM11	PR domain containing 11 [Source:HGNC Symbol%3BAcc:13996]	2.69	5.49	2.55	6.08	3.86	4.94	3.38	3.28	1.12	1.41	1.91	1.95	7.48	3.35	3.25	3.56	5.04	7.88	3.07	4.45	2.78	2.63	5.8	3.11	6.25	5.1	3.15	3.73	7.9	2.65	3.3	2.85	2.27	2.17	8.03	3.33	2.93	1.84	2.39	1.96	1.35	22.87	2.28	14.17	9.38	6.04	4.08
ENSG00000019505	SYT13	synaptotagmin XIII [Source:HGNC Symbol%3BAcc:14962]	0.34	0	0.1	0	0	0	0	1.29	0.04	0.11	0.09	0.11	0.04	0.06	0	1.87	0.17	2.41	0	0	0.07	0.02	0	0.26	1.7	0.18	0	0.82	0.11	0	0.15	0.01	0	0.8	0	0.09	0	0.03	0.01	0.54	0.05	0	0	0	1.42	0	0
ENSG00000019549	SNAI2	snail family zinc finger 2 [Source:HGNC Symbol%3BAcc:11094]	50.72	35.62	14.02	96.3	30.66	51.02	47.55	4.45	13.3	12.41	7.07	13.88	37.9	22.55	6.86	158	10.74	35.25	10.63	12.14	11.56	5.78	22.68	14	18.51	22.6	8.15	24.62	15.66	10.31	14.95	16.32	10.37	20.11	37.36	5.85	6.44	47.74	3.92	79.2	7.4	7.8	2.58	15.67	39.34	34.35	2.58
ENSG00000019582	CD74	CD74 molecule%2C major histocompatibility complex%2C class II invariant chain [Source:HGNC Symbol%3BAcc:1697]	3035.97	1110.52	738.22	488.84	1096.76	2038.41	62.68	1827.51	1377.57	3337.6	589.91	7472	943.67	884.69	674.32	1244.01	972.36	1663.13	769.48	3077.86	605.99	5099.65	1876.79	1178.28	479.57	1744.61	1050.71	1291.44	1080.95	677.37	1761.63	2894.3	1115.82	3975.05	949.75	1193.16	2578.24	3329.43	675.58	1979.21	441.82	932.39	578.8	2450.9	1072.03	1107.68	5736.78
ENSG00000019991	HGF	hepatocyte growth factor (hepapoietin A%3B scatter factor) [Source:HGNC Symbol%3BAcc:4893]	0.6	0	0.88	0.23	0.49	0.84	0.48	1.03	1.49	5.25	0.57	6.66	0.91	0.64	0.13	0.3	0.61	0.54	1.36	2.34	0.5	1.6	1.93	2.11	0.5	2.95	0.23	0.34	0.23	0.52	2.34	0.47	0.52	1.79	0.45	0.77	0.51	1.54	0.25	21.77	0.33	0.24	0.05	0.88	0.31	0	0.32
ENSG00000019995	ZRANB1	zinc finger%2C RAN-binding domain containing 1 [Source:HGNC Symbol%3BAcc:18224]	9.24	7.67	9.29	7.37	3.44	8.39	5.19	6.03	4.07	5.01	6.88	6.19	3.87	2.48	7.13	6.91	6.04	5	9.12	5.74	9.52	4.05	11.05	11.67	6.35	8.75	8.51	5.1	4.94	9.6	5.23	7.18	7.85	6.72	3.57	5.02	5.42	4.65	7.03	3.64	6.13	2.56	3.87	4.08	9.72	8.6	6.48
ENSG00000020129	NCDN	neurochondrin [Source:HGNC Symbol%3BAcc:17597]	6.69	8.74	6.66	24.99	8.59	24.86	12.59	7.7	4.12	9.2	4.69	9.67	13.61	7.58	5.31	16.3	6.21	19.48	8.45	15.93	7.13	10.61	17.24	7.03	9.42	16.11	6.67	21.39	13.3	6.85	10.3	7.96	7.26	10.43	14.69	13.55	11.35	4.72	4.88	13.11	3.06	6.04	4.04	9.16	18.57	8.63	9.47
ENSG00000020181	GPR124	G protein-coupled receptor 124 [Source:HGNC Symbol%3BAcc:17849]	1.19	0.44	10.13	6.28	3.47	18.34	1.93	12.19	13.7	29.58	5.77	33.74	7.07	8.83	22.91	20.6	14.19	5.83	16.96	25.32	9.86	18.98	27.54	15.43	6.43	22.55	5.49	7.48	8.65	14.8	4.46	9.08	7.14	14.32	7.5	4.81	3.05	1.39	3.69	9.51	2.7	2.4	2.58	3.86	3.5	0.31	12.37
ENSG00000020219	CCT8L1P	chaperonin containing TCP1%2C subunit 8 (theta)-like 1%2C pseudogene [Source:HGNC Symbol%3BAcc:32153]	0	0	0	0	0.05	0.14	0	0	0	0	0	0	0.17	0	0	0	0.09	0	0	0	0	0.06	0.2	0	0.07	0	0	0	0.06	0	0	0	0	0.11	0	0	0.05	0.06	0.05	0.05	0	0	0	0	0	0	0
ENSG00000020256	ZFP64	ZFP64 zinc finger protein [Source:HGNC Symbol%3BAcc:15940]	18	12.28	4.77	13.86	9.93	24.84	36.67	6.79	6.36	8.31	5.46	11.6	24.6	19.14	4.67	14.13	5.58	32.85	6.18	12.94	6.83	4.15	37.63	7.44	48.9	28.77	7.47	22.24	10.66	6.22	9.83	10.19	10.33	21.24	28.08	11.76	10.12	24.44	6.12	14.12	4.12	10.59	5.31	13.2	25.32	11.94	6.52
ENSG00000020426	MNAT1	MNAT CDK-activating kinase assembly factor 1 [Source:HGNC Symbol%3BAcc:7181]	22.05	15.97	9.31	37.27	7	20.55	32.57	8.8	11.53	7.9	10.92	10.14	30.24	16.17	5.92	24.61	8.18	30.1	10.78	8.57	5.37	5.81	30.95	19.01	25.18	14.04	9.23	20.03	10.37	10.37	8.77	13.21	9.11	9.28	27.28	10.99	9.36	21.06	10.96	29.65	11.66	39.82	9.53	33.44	16.57	14.55	12.42
ENSG00000020577	SAMD4A	sterile alpha motif domain containing 4A [Source:HGNC Symbol%3BAcc:23023]	1.21	0.13	1.97	10.82	0.81	6.23	0.92	2.52	4.37	4.52	0.86	9.97	1.55	1.16	2.23	12.83	3.11	3.07	2.54	12.79	1.14	3.09	7.91	8.02	2.61	5.34	1.13	3.69	2.75	3.28	2.49	2.31	2.56	3.17	2.36	2.15	2.48	1.04	0.57	6.98	0.84	2.57	0.26	1.44	1.27	0.38	4.79
ENSG00000020633	RUNX3	runt-related transcription factor 3 [Source:HGNC Symbol%3BAcc:10473]	4.98	6.08	3.95	17.85	11.23	19.46	13.03	10.3	7.77	25.45	4.11	26.27	4.5	5.47	6.52	14.84	7.55	9.75	6.99	29.94	3.66	49.92	22.19	9.73	21.77	27.87	7.27	20.54	8.57	6.74	8.71	44.04	8.91	50.98	4.85	7.26	6.5	19.35	4.98	12.32	2.29	12.5	4.11	19.75	81.77	7.56	62.08
ENSG00000020922	MRE11A	MRE11 meiotic recombination 11 homolog A (S. cerevisiae) [Source:HGNC Symbol%3BAcc:7230]	11.58	8.9	2.81	7.92	0.97	5.95	10.24	3.24	3.7	3.05	3.96	3.67	3.86	2.33	2.1	5.56	3.87	6.35	4.65	3.81	5.36	3.49	9.93	5.46	8.29	10.05	5.28	8.07	8.7	5.76	9.86	4.12	3.86	4.03	4.53	4.04	5.66	5.99	3.01	5.2	4.57	1.2	2.02	3.97	3.94	9.64	9.62
ENSG00000021300	PLEKHB1	pleckstrin homology domain containing%2C family B (evectins) member 1 [Source:HGNC Symbol%3BAcc:19079]	0.16	0.72	2.88	0.57	0.19	1.32	0.2	13.25	20.74	1.77	1	1.22	0.9	0.61	3.81	1.84	6.56	4.54	1.75	5.05	1.18	12.72	1.19	5.93	1.58	2.46	1.35	4.08	2.98	2.19	0.64	2.17	1.32	1.86	0.96	1.6	0.55	0.4	1.52	0.07	1.45	0.71	1.1	1.7	4.16	0.17	8.99
ENSG00000021355	SERPINB1	serpin peptidase inhibitor%2C clade B (ovalbumin)%2C member 1 [Source:HGNC Symbol%3BAcc:3311]	58.12	53.64	639.79	32.46	393.2	35.37	51.62	238.17	20.96	29.43	823.17	27.62	232.96	153.77	466.74	47.46	546.57	81.76	600.96	37.25	659.29	34	17.81	454.31	19.05	198.43	567.41	80.49	86.96	452.81	56.72	288.74	650.73	16.09	240.87	22.01	6.57	35.55	893.73	27.26	742.6	138.96	611.1	84.78	50.19	53.76	35.66
ENSG00000021461	CYP3A43	cytochrome P450%2C family 3%2C subfamily A%2C polypeptide 43 [Source:HGNC Symbol%3BAcc:17450]	0.14	0	0	0	0	0	0.05	0.05	0	0	0	0	0	1.41	0	0	0	0	0	0	0	0.06	0	0	0.14	0	0	0	0.16	0	0	0	0	0	0.17	0	0	0	0	0.04	0	0	0	0	0	0	0
ENSG00000021488	SLC7A9	solute carrier family 7 (amino acid transporter light chain%2C bo%2C+ system)%2C member 9 [Source:HGNC Symbol%3BAcc:11067]	0.69	0	0.3	0.1	0	0.13	0	0.06	0.08	0.51	0.33	0.53	0.51	0.41	0.23	0.38	0	0	0	0.75	0.11	0.36	2.13	0	0.81	0.9	0.54	0.4	0.06	0.28	0.27	0.11	0	0.18	0.42	0	0.3	1.04	0.37	0.73	0	0.37	0.08	0.67	0.29	0	0.12
ENSG00000021574	SPAST	spastin [Source:HGNC Symbol%3BAcc:11233]	4.11	3.34	3.04	2.68	0.66	1.49	14.8	1.86	3	2.29	2.67	2.66	6.33	2.02	1.15	2.18	1.93	2.65	3.27	1.9	2.78	1.98	8.18	4.04	9.18	5.72	3.17	11.57	2.81	2.89	2.54	2.94	2.29	6.23	6.43	2	3.24	3.95	1.54	2.18	2.36	1.33	0.9	2.07	6.02	3.6	3.97
ENSG00000021645	NRXN3	neurexin 3 [Source:HGNC Symbol%3BAcc:8010]	3.05	2.35	1.09	0.13	0.07	1.15	0.37	4.14	1.32	1.22	0.58	2.16	2.05	0.48	1.73	2.79	2.01	0.77	1.5	2.62	1.31	1	11.89	2.37	3.02	3.56	0.3	2.66	0.45	1.78	0.77	1.44	1.21	3.69	1.02	0.8	0.25	1	0.69	0.5	1.11	7.23	0.65	0.49	1.95	1.88	1.99
ENSG00000021762	OSBPL5	oxysterol binding protein-like 5 [Source:HGNC Symbol%3BAcc:16392]	3.01	2.15	5.65	10.02	7.51	16.71	3.06	9.74	5.31	11.1	5.67	25.59	5.15	7.45	9.82	14.09	10.18	5.56	8.4	11	6.73	13.39	14.16	8.81	9.82	11.75	8.47	7.69	9.76	9.73	9.3	13.01	9.85	7.73	4.84	5.38	2.21	5.76	4.04	5.6	2.73	6.92	3.56	6.69	16.65	4.93	4.09
ENSG00000021776	AQR	aquarius intron-binding spliceosomal factor [Source:HGNC Symbol%3BAcc:29513]	19.76	23.64	11.84	27.86	5.32	13.97	28.04	10.93	7.43	8.73	16.36	13.61	10.62	9.73	13.7	14.18	11.25	11.49	14.04	6.8	12.14	10.13	24.67	13.33	25.25	16.92	7.61	19.06	20.9	16.42	15.39	11.67	12.95	11.34	12.01	10.19	14.21	7.36	16.3	27.6	12.26	4.89	11.55	15.28	15.77	23.08	22.24
ENSG00000021826	CPS1	carbamoyl-phosphate synthase 1%2C mitochondrial [Source:HGNC Symbol%3BAcc:2323]	5.32	5.46	5.61	4.19	2.55	2.23	0.05	1.4	0.36	1.08	1.68	0.61	1.67	0.87	2.96	0.65	1.28	0.11	2.44	1.49	4.18	0.32	1.03	4.81	0.04	0.21	1.14	0.06	3.69	4.76	5.23	0.79	2	0.2	1.5	0.56	0.25	0.05	1.95	3.53	1.11	2.37	1.09	1.24	0.91	5.93	1.19
ENSG00000021852	C8B	complement component 8%2C beta polypeptide [Source:HGNC Symbol%3BAcc:1353]	0	0	0	0	0	0	0	0.62	0	0	0	0	0	0	0	0	0	0	0	0.22	0	0	0	0	0.41	0	0	0	0	0	0	0	0	0	0	0	0	0	0	0	0	0	0	0	0	0	0.04
ENSG00000022267	FHL1	four and a half LIM domains 1 [Source:HGNC Symbol%3BAcc:3702]	1.29	0.35	66.4	3.88	2.21	14.38	4.47	88.63	36.01	20.69	41.22	32.23	11.4	46.8	111.75	16.84	92.54	16.89	83.69	93.2	56.14	101.11	71.58	89.8	5.3	16.03	12.46	5.34	2.93	91.48	2.34	14.09	40.2	12.09	10.46	24.16	2.19	7.89	37.34	54.33	50.21	7.34	42.71	8.82	8.86	0.3	28.3
ENSG00000022277	RTFDC1	replication termination factor 2 domain containing 1 [Source:HGNC Symbol%3BAcc:15890]	96.46	99.46	32.92	74.25	39.95	78.16	39.14	31.55	22.51	21.79	40.12	37.33	35.57	26.23	35.26	66.2	33.62	49.88	34.91	43.99	36.34	46.64	54.62	41.92	64.31	36.95	35.27	52.84	46.98	33.62	35.21	35.12	37.09	44.83	37.82	34.61	36.18	59	31.05	63.15	32.47	40.63	34.25	59.12	49.18	102.48	47.14
ENSG00000022355	GABRA1	gamma-aminobutyric acid (GABA) A receptor%2C alpha 1 [Source:HGNC Symbol%3BAcc:4075]	0	0	0	0	0	0	0	0.04	0	0	0	0	0	0	0	0	0	0	0	0	0	0.31	0	0	0	0	0	0	0	0	0	0.04	0	0	0	0	0	0	0	0.34	0	0	0	0	0	0	0
ENSG00000022556	NLRP2	NLR family%2C pyrin domain containing 2 [Source:HGNC Symbol%3BAcc:22948]	35.75	33.19	16.78	0.74	5.69	0.5	0.15	9.99	1.1	5.56	7.2	5.01	1.11	1.36	9.32	5.73	12.92	1.59	8.81	0.06	0.09	0.8	1.24	9.17	0.68	33.11	19.52	32.73	1.7	9	2.73	0.13	0.76	0.59	1.18	1.61	20.53	20.16	0.05	1.49	1.63	0.09	0.38	1.52	20	35.22	2.09
ENSG00000022567	SLC45A4	solute carrier family 45%2C member 4 [Source:HGNC Symbol%3BAcc:29196]	11.23	11.13	2.91	5.17	11.06	6.85	28.05	8.28	5.65	5.05	2.83	6.86	4.1	4.88	3.63	4.1	4.14	5.69	3.34	7.35	1.78	2.71	21.97	5.53	28.25	7.73	5.61	10.43	42.53	3.5	24.72	4.42	2.82	11.96	4.9	5.13	10.69	4.96	4	4.17	1.46	7.08	1.18	12.8	12.05	10.45	5.67
ENSG00000022840	RNF10	ring finger protein 10 [Source:HGNC Symbol%3BAcc:10055]	113.38	77.9	87.35	57.7	54.99	82.43	51.94	71.92	31.87	51.92	67.31	52.72	77.24	55.98	105.33	77.34	82.27	71.08	103.36	80.54	99.88	86.89	73.64	75.92	88.47	89.3	104.4	96.15	106.19	103.25	102.14	91.72	78.62	55.53	74.1	92.69	76.47	56	76.95	63.29	84.08	97.31	86.38	81.83	61.78	82.36	56.32
ENSG00000022976	ZNF839	zinc finger protein 839 [Source:HGNC Symbol%3BAcc:20345]	14.02	9.75	3.73	11.55	5.25	11.64	3.68	5.38	1.98	6.2	4.91	7.12	17.11	6.54	3.89	4.98	4.29	8.52	6.05	4.37	5.36	10.24	6.99	5.49	11.46	6.13	3.93	4.11	13.55	4.35	13.56	8.3	3.62	9.71	15.73	7.27	13.51	3.85	4.14	4.09	1.84	9.19	4.27	10.73	9.51	7.87	7.98
ENSG00000023041	ZDHHC6	zinc finger%2C DHHC-type containing 6 [Source:HGNC Symbol%3BAcc:19160]	28.11	31.12	14.29	22.4	6.45	19.16	13.69	16.77	7.47	12.71	19.42	16.77	17.92	11.82	11.84	19.1	13.25	9.61	24.54	21.46	13.28	12.5	12.22	20.08	13.03	27.89	17.5	12.42	21.16	11.89	23.41	18.65	15.84	18.17	17.22	19.26	15.62	13.58	15.84	13.52	9.17	12.33	7.31	26.66	24.69	26.64	31.59
ENSG00000023171	GRAMD1B	GRAM domain containing 1B [Source:HGNC Symbol%3BAcc:29214]	0.82	0.13	0.48	0.59	0.26	1.45	0.37	4.33	0.51	1.64	0.57	3.35	0.8	0.7	0.2	1.14	0.23	0.62	0.14	1.11	0.32	1.81	1.1	0.53	0.51	0.99	0.33	0.73	12.83	0.24	8.91	1.77	0.19	2.27	0.8	0.47	0.95	0.3	0.09	1.38	0.1	0.28	0.07	0.31	0.92	0.9	4.09
ENSG00000023191	RNH1	ribonuclease/angiogenin inhibitor 1 [Source:HGNC Symbol%3BAcc:10074]	82.43	72.26	192.3	160.25	149.07	167.52	68.02	103.73	37.62	62.96	179.57	127.26	107.89	67.37	224.94	156.27	207.78	112.07	207.42	111.16	184.5	138.41	144.37	173.41	99.4	112.22	199.49	103.3	111.85	203.19	82.23	134.85	175.75	50.57	114.06	95.34	97.67	102.26	173.36	127.64	142.79	162.46	247.26	158.52	106.03	69.76	96.64
ENSG00000023228	NDUFS1	NADH dehydrogenase (ubiquinone) Fe-S protein 1%2C 75kDa (NADH-coenzyme Q reductase) [Source:HGNC Symbol%3BAcc:7707]	16.56	14.02	28.31	15.99	10.94	12.35	28.61	14.66	7.28	6.7	29.41	12.52	34.27	19.62	15.77	20.22	23.29	20.49	26	17.92	37.24	8.45	21.79	34.55	20.3	18.27	25.44	18.69	14.48	24.56	12.56	17.95	26.64	17.33	33.64	17.38	18.27	12.57	22.63	25.87	25.12	7.41	15.27	16.83	27.28	13.47	11.27
ENSG00000023287	RB1CC1	RB1-inducible coiled-coil 1 [Source:HGNC Symbol%3BAcc:15574]	14.32	5.68	10.06	6.18	1.73	7.87	34.32	6.07	9.47	11.03	9.15	10.11	9.71	4.56	6.22	17.74	7.46	8.3	9.76	4.98	10.41	7.11	47.25	19.01	11.53	11.99	12.78	23.34	8.18	16.12	8.42	9.97	13.46	12.12	11.28	6.74	11.3	22.49	13.75	13.89	11.51	17.85	8.75	23.66	14.02	5.73	15.91
ENSG00000023318	ERP44	endoplasmic reticulum protein 44 [Source:HGNC Symbol%3BAcc:18311]	14.33	11.51	10.63	19.42	4.8	15.72	16.39	8.77	6.9	6.97	13.95	9.61	12.37	8.06	7.02	17.59	10.17	7.02	11.74	5.51	10.52	8.28	12.39	10.76	7.69	11.1	10.53	21.1	8.64	10.52	7.28	12.64	10.24	8.49	13.5	4.88	6.58	16.3	13.24	23.5	10.84	6.68	9.56	13.25	8.32	10.91	13.53
ENSG00000023330	ALAS1	aminolevulinate%2C delta-%2C synthase 1 [Source:HGNC Symbol%3BAcc:396]	27.66	23.41	34.57	32.68	31.41	36.48	41.69	31.95	15.39	20.64	31.12	32.93	42.32	28.06	42.9	34.02	40.71	23.34	42.39	39.58	34.41	19.92	82.14	39.56	27.83	30.96	30.65	35.88	19.99	27.9	14.09	29.18	32.35	16.18	36.68	42.03	41.85	20.47	49.88	26.69	33.26	27.85	26.19	30.35	19.92	23.01	21.72
ENSG00000023445	BIRC3	baculoviral IAP repeat containing 3 [Source:HGNC Symbol%3BAcc:591]	42.63	12.92	6.07	2.98	0.99	5.82	1.99	16.67	6.29	13.55	3.91	8.56	2.01	1.27	3.46	4.8	6.34	2.67	3.82	9.11	2.3	41.97	9.53	10.87	0.8	10.12	4.98	2.99	3.68	4.23	5.2	12.86	6.15	18.34	3.13	10.3	4.06	5.88	3.32	1.9	2.48	2.91	2.58	11.96	7.65	13	182.18
ENSG00000023516	AKAP11	A kinase (PRKA) anchor protein 11 [Source:HGNC Symbol%3BAcc:369]	4.77	5.9	3.41	2.64	0.87	3.17	4.29	2.94	2.84	2.98	4.28	3.41	2.76	1.01	1.77	3.1	2.45	2.11	2.89	1.96	3	2.87	4.72	4.97	3.23	4.37	3.8	2.78	2.29	3.96	2.72	2.55	2.88	4.74	2.68	1.08	1.01	7.52	1.84	2.58	2.23	0.83	1.02	1.81	3.52	5.92	9.56
ENSG00000023572	GLRX2	glutaredoxin 2 [Source:HGNC Symbol%3BAcc:16065]	10.82	9.1	6.72	15.79	7.61	7.04	9.94	8.2	6.22	3.04	9.37	3.51	14.72	16.93	3.92	4.76	4.66	9.84	5.29	3.87	5.66	3.01	9.87	6.24	16.14	15.57	4.47	13.69	9.8	5.66	6.53	6.9	5.34	5.51	16.32	6.25	9.36	9.3	6.76	13.23	6.15	4	8.61	8.85	10.7	9.63	5.95
ENSG00000023608	SNAPC1	small nuclear RNA activating complex%2C polypeptide 1%2C 43kDa [Source:HGNC Symbol%3BAcc:11134]	6.02	2.67	3.45	5.41	2.05	4.42	8.7	1.5	2.72	1.6	2.11	2.87	9.45	4.63	1.36	8.23	1.23	8.46	1.86	1.21	2.01	1.84	5.75	3.68	5.6	6.26	2.24	3.22	4.7	2.18	6.83	2.77	3.39	1.84	8.77	1.98	1.54	7.77	1.82	16.58	2.25	6.59	2.08	3.88	2.07	3.99	2.33
ENSG00000023697	DERA	deoxyribose-phosphate aldolase (putative) [Source:HGNC Symbol%3BAcc:24269]	23.29	18.46	9.38	14.61	7.49	10.38	25.29	9.08	6.94	8.16	14.1	8.79	18.61	10.34	16.17	23.96	13.09	17.52	23.19	11.91	17.28	6.08	23.42	16.93	33.16	14.88	16.04	49.83	14.03	20.13	10.05	16.3	9.95	21.68	20.2	12.83	14.99	12.34	14.29	17.07	17.2	27.12	11.99	39.23	14.73	19.83	10.5
ENSG00000023734	STRAP	serine/threonine kinase receptor associated protein [Source:HGNC Symbol%3BAcc:30796]	42.09	46.62	34.81	49.86	14.51	26.75	65.56	19.86	24.57	19.26	30.36	19.16	52.65	35.16	25.43	51	34.45	43.56	40.95	30.03	30.31	16.29	55.15	29.79	74.33	39.14	33.17	88.31	31.85	32.23	29.29	44.37	25.29	57.6	50.46	34.29	35	31.24	33.37	90.08	34.53	93.27	30.75	74.29	50.64	49.69	28.47
ENSG00000023839	ABCC2	ATP-binding cassette%2C sub-family C (CFTR/MRP)%2C member 2 [Source:HGNC Symbol%3BAcc:53]	0.04	0.03	0.07	0.61	0.11	0.44	1.84	0.46	0.37	0.19	0.1	0.87	0.56	0.42	0.08	0.14	0.07	0.71	0.17	0.15	0.04	0.56	0.66	0.36	20.63	0.45	0.02	0.03	0.1	0	0.21	0.19	0.08	0.08	0.47	0.36	0.27	0.09	0.06	0	0.12	0	0.05	0.11	0.16	0.22	0.7
ENSG00000023892	DEF6	differentially expressed in FDCP 6 homolog (mouse) [Source:HGNC Symbol%3BAcc:2760]	65.21	48.05	21.06	48.41	23.59	41.45	28.36	37.65	6.47	32.19	20.82	34.09	30.24	15.89	21.42	13.36	24.06	31.5	23.65	28.31	22.28	109.58	36.72	29.57	26.71	33.86	25.17	15.57	31.72	24.74	24.2	40.34	22.6	36.08	31.08	23.5	26	16.31	23.07	9.66	13.35	51.98	22.84	53.39	36.35	48.04	105.65
ENSG00000023902	PLEKHO1	pleckstrin homology domain containing%2C family O member 1 [Source:HGNC Symbol%3BAcc:24310]	15.36	12.35	10.32	15.69	13.69	46.83	17.25	25.73	27.83	47.15	11.88	91.37	16.94	20.04	29.67	37.41	22.58	15.94	19.11	68.31	10.51	97.64	56.23	19.56	30.36	40.62	9.09	26.56	43.55	19.52	24.49	55.96	17.31	54.34	20.94	20.56	22.43	32.95	17.8	79.34	12.6	32.19	25.48	52.16	47.35	12.63	84.21
ENSG00000023909	GCLM	glutamate-cysteine ligase%2C modifier subunit [Source:HGNC Symbol%3BAcc:4312]	20.49	2.58	2.21	3.52	2.2	4.58	83.87	3.68	9.8	3.32	3.19	3.9	5.89	3.12	2.8	2.21	2.82	1.95	4.84	22.56	3.46	2.34	22.5	7.18	59.32	17.72	6.26	6.67	2.37	3.7	2.02	2.25	1.88	4.8	6.03	2.45	11.36	4.83	2.86	5.74	5.43	13.26	2.4	10.6	4.1	3.46	3.31
ENSG00000024048	UBR2	ubiquitin protein ligase E3 component n-recognin 2 [Source:HGNC Symbol%3BAcc:21289]	13.06	9.6	6.16	12.74	2.45	11.77	4.72	5.37	2.87	4.96	6.83	5.43	6.42	3.38	4.44	5.63	5.13	5.87	5.49	4.19	5.95	4.73	9.46	8.04	4.2	10.69	6.57	8.84	6.5	6.5	4.91	5.36	5.82	7.14	6.2	4.68	8.02	7.2	4.37	3.1	3.69	2.98	3.02	4.8	6.46	8.53	9.32
ENSG00000024422	EHD2	EH-domain containing 2 [Source:HGNC Symbol%3BAcc:3243]	35.95	17.28	39.13	92.72	61.08	86.08	17.98	28.72	28.49	42.39	28.07	66.81	48.54	57.49	55.58	140.56	43.39	79.11	57.16	82.97	37.77	42.17	37.03	62.81	44.16	62.14	28.12	37.05	50.25	50.61	24.74	30.28	44.32	21.56	46.84	69.04	35.17	77.36	34.89	78.17	20.57	79.7	27.74	68.3	24.22	17.65	11.87
ENSG00000024526	DEPDC1	DEP domain containing 1 [Source:HGNC Symbol%3BAcc:22949]	7.54	3.71	1.74	11.18	0.57	1.54	8.78	0.6	1.6	0.99	0.98	0.61	7.24	1.64	0.43	3.87	0.68	2.93	1.64	0.85	1.19	0.12	6.83	1.32	3.52	4.38	1.8	9.16	2.18	1.31	2.1	2.19	2.05	3.98	4.48	2.23	2.72	3.6	0.73	7.5	0.99	0.68	0.41	1.99	8.3	4.2	2.3
ENSG00000024862	CCDC28A	coiled-coil domain containing 28A [Source:HGNC Symbol%3BAcc:21098]	6.78	5.84	4.14	3.62	2.94	6.59	7.53	8.97	4.27	6.54	5.3	7.22	4.17	2.63	5.19	4.66	5.17	2.61	6.45	3.79	5.77	9.59	7.95	7.77	8.38	7.71	5.81	9.87	4.32	6.29	2.7	6.66	7.2	8.43	3.5	5.31	2.33	6.8	6.22	5.62	9.89	6.04	7.3	10.28	5.32	4.84	14.92
ENSG00000025039	RRAGD	Ras-related GTP binding D [Source:HGNC Symbol%3BAcc:19903]	10.44	8.85	11.82	1.1	6.14	1.2	2.96	8.36	3.86	2.42	22.85	6.92	4.91	2.2	13.35	1.59	11.36	2.81	16.7	2.29	19.6	2.54	6.43	18.11	4.25	2.22	13.58	3.41	2.27	22.33	1.75	10.6	18.66	2.47	5.94	0.76	0.76	7.44	13.79	2.64	13.26	2.58	13.45	2.57	2.24	7.84	2.57
ENSG00000025156	HSF2	heat shock transcription factor 2 [Source:HGNC Symbol%3BAcc:5225]	3.46	3.96	3.98	2.87	1.17	4.37	10.84	2.63	2.36	2.96	2.38	3.19	3.3	4.11	3.22	6.09	1.78	7	3.33	4.18	4.87	6.58	5.36	3.81	9.64	4.78	3.97	4.52	2.9	3.06	2.17	4.43	3.34	6.22	3.63	1.71	5.02	5.35	2.62	7.89	4.11	2.04	1.7	4.52	5.09	4.2	10.53
ENSG00000025293	PHF20	PHD finger protein 20 [Source:HGNC Symbol%3BAcc:16098]	10.53	13.19	10.22	10.7	7.23	19.46	10.96	9.48	6.6	9.09	6.89	12.91	5.64	6.13	8.24	17.91	11.85	13.42	7.85	9.03	8.26	18.12	12.55	10.65	12.01	10.25	6.81	14.88	13.13	7.88	7.15	7.64	7.34	15.27	5.42	19.7	9.03	19.85	7.55	8.53	5.75	8.62	9.59	13.37	18.26	11.78	15.6
ENSG00000025423	HSD17B6	hydroxysteroid (17-beta) dehydrogenase 6 [Source:HGNC Symbol%3BAcc:23316]	0.28	0.77	1.48	1.09	0.82	5.7	1.97	9.03	0.94	0.48	1.34	8.99	2.31	1.54	2.94	3.99	1.88	1.73	2.01	2.28	1.13	0.88	4.04	3.48	1.77	2.97	0.76	0.73	0.9	3.74	0.45	0.19	1.23	0.8	2.06	3.7	2.33	1.18	1.48	3.08	2.08	4.12	1.15	4.98	2.56	0.73	1.86
ENSG00000025434	NR1H3	nuclear receptor subfamily 1%2C group H%2C member 3 [Source:HGNC Symbol%3BAcc:7966]	45.73	34.02	4.58	27.97	10.01	62.03	3.27	23.86	27.54	48.53	5.35	115.74	10.12	12.53	7.68	6.86	5.51	19.52	8.34	30.12	7.95	106.75	41.51	7.23	16.52	26.98	5.04	26.92	43.74	7.34	62.69	25.5	8.16	37.4	10.01	12.43	25.07	9.45	4.82	28.26	4.65	28.1	10.13	27.36	9.38	30.55	98.46
ENSG00000025708	TYMP	thymidine phosphorylase [Source:HGNC Symbol%3BAcc:3148]	405.23	360.73	93.28	448.14	913.1	1102.1	85.36	57.96	95.74	233.04	115.7	491.33	754.83	296.16	103.67	362.67	71.59	491.06	68.7	166.67	45.29	197.5	147.86	152.25	238.45	787.51	291.35	323.58	1130.18	46.24	1118.64	598.08	103.54	216.31	749.46	679.09	194.23	467.94	88.67	236.74	47.7	447.47	113.78	289.95	239.94	371.79	142.55
ENSG00000025770	NCAPH2	non-SMC condensin II complex%2C subunit H2 [Source:HGNC Symbol%3BAcc:25071]	24.96	39.62	19.97	47.95	25.56	37.38	40.22	17.99	13.12	20.87	20.04	19.81	42.48	18.43	23.16	30.25	19.53	19.19	21.11	35.28	16.88	34.36	57.98	18.58	80.39	37.05	19.22	48.97	31.09	15.1	29.45	30.29	12.04	49.58	42.41	35.05	34.66	27.92	16.04	31.22	10.02	71.39	17.54	72.35	63.2	37.24	26.5
ENSG00000025772	TOMM34	translocase of outer mitochondrial membrane 34 [Source:HGNC Symbol%3BAcc:15746]	16.2	24.89	10.45	44.94	15.26	30.73	37.43	10.44	9.4	8.4	10.79	9.68	12.78	8.94	12.23	25.44	11.07	17.36	11.11	15.03	9.12	10.49	40.4	12.2	33.24	19.4	10.48	31.94	15.89	9.89	9.6	19.93	10.66	23.28	11.41	14.57	16.47	18.06	14.37	25.55	7.54	17.15	9.6	25.56	30.43	23.78	15.64
ENSG00000025796	SEC63	SEC63 homolog (S. cerevisiae) [Source:HGNC Symbol%3BAcc:21082]	10.74	16.85	8.67	16.07	4.83	24.5	19.3	12.48	6.25	15.33	10.07	14.39	12.09	3.31	9.64	27.68	8.8	15.27	10.56	5.83	8.23	16.01	19.53	14.29	18.82	15.3	7.43	17.24	14.96	9.07	12.21	11.48	8.97	19.71	11.97	10.33	7.07	18.02	6.06	23.95	9.26	6.87	6.36	16.73	13.19	20.14	20.78
ENSG00000025800	KPNA6	karyopherin alpha 6 (importin alpha 7) [Source:HGNC Symbol%3BAcc:6399]	13.92	13.11	17.59	26.74	14.56	22.19	17	10.17	7.16	9.67	17.67	12.14	13.06	9.23	14.33	18.81	14.37	14.36	19	18.13	15.74	11.74	19.7	20.85	13.95	25.38	16.87	27.25	23.2	16.05	12.89	17.7	14.95	21.33	12.57	17.13	15.8	8.88	16.12	11.13	8.89	19.21	11.79	23.26	22.4	12.46	12.09
ENSG00000026025	VIM	vimentin [Source:HGNC Symbol%3BAcc:12692]	111.21	48.32	254.43	785.51	198.42	703.58	93.06	417.98	713.22	655.87	159.55	1986.78	426.21	610.42	341.95	879.69	324.54	424.59	411.8	918.09	239.86	1153.99	434.74	334.38	180.13	514.46	113.17	355.83	304.99	296.1	294.1	668.26	201.15	1077.31	421.08	270.07	171.95	346.33	148.01	1295.11	118.91	266.89	113.08	312.22	1509.5	51.2	1027.46
ENSG00000026036	RTEL1-TNFRSF6B	RTEL1-TNFRSF6B readthrough (NMD candidate) [Source:HGNC Symbol%3BAcc:44095]	11.03	9.7	2.32	7.75	3.75	9.51	4.07	5.29	1.27	7.39	5.2	9.22	5.07	2.25	3.43	9.13	3.76	4.92	3.01	3.51	2.63	6.61	9.88	4.5	8.77	10.73	2.49	6.48	8.29	3.38	9.68	7.61	3.49	8.03	5.72	5.38	9.76	7.01	0.89	2.82	0.46	3.58	2	11.49	12.59	11.74	4.93
ENSG00000026103	FAS	Fas cell surface death receptor [Source:HGNC Symbol%3BAcc:11920]	11.18	2.07	6.79	3.92	1.43	7.39	6.6	9.81	5.66	10.76	5.73	10.15	10.81	4.64	5.97	10.59	4.65	4.04	10.48	8.3	8.87	5.73	7.81	12.15	2.27	8.39	6.74	2.6	7.75	7.57	6.5	16.4	7.23	16.07	9.76	2.74	2.3	6.06	4.82	18.55	7.59	1.09	5.13	3.34	11.56	2.83	17.77
ENSG00000026297	RNASET2	ribonuclease T2 [Source:HGNC Symbol%3BAcc:21686]	74.03	68.86	31.88	19.15	23.63	67.95	16.89	80.46	25.15	59.72	35.92	164.48	17.19	10.94	25.19	26.25	36.31	19.76	18.66	34.96	30.74	167.57	44.06	31.01	52.72	82.16	44.53	109.9	151.88	35.74	122.94	75.75	45.26	112.83	15.87	127.3	76.33	94.07	34.46	70.57	30.89	101.16	50.04	129.84	27.39	63.7	279.18
ENSG00000026508	CD44	CD44 molecule (Indian blood group) [Source:HGNC Symbol%3BAcc:1681]	129.41	121.14	158.88	443.37	204.02	408.99	218.58	76.47	65.38	53.58	176.68	109.73	1520.81	811.05	126.86	344.89	153.85	321.94	174.89	170.61	166.1	80.44	398.88	280.79	356.29	213.23	188.15	232.01	4057.82	227.07	6043.19	127.43	184.27	69.05	1527.24	197.88	158	141.16	137.55	174.36	93.07	147.57	110.42	162.97	178.32	121.19	137.73
ENSG00000026559	KCNG1	potassium voltage-gated channel%2C subfamily G%2C member 1 [Source:HGNC Symbol%3BAcc:6248]	60.33	1.05	5.1	6.11	4.87	6.11	0.31	4.79	1.02	2.82	2.24	1.86	8.14	2.94	3.32	28.39	3.86	3.9	5.18	0.69	2.81	3.51	31.91	4.02	18.55	5.61	7.23	10.29	10.05	8.92	5.68	7.79	6.13	10.64	8.48	3.19	8.1	12.63	3.44	11.82	4.09	0.89	6.71	1.72	32	0.56	4.2
ENSG00000026652	AGPAT4	1-acylglycerol-3-phosphate O-acyltransferase 4 [Source:HGNC Symbol%3BAcc:20885]	1.43	0.09	5.94	11.05	7.87	19.88	5.95	1.21	4.04	7.4	5.69	9.33	4.19	2.46	2.31	12.11	3.97	15.93	5.1	2.62	1.41	3.99	6.56	8.14	2.06	10.22	5.09	7.18	5.99	3.07	5.86	6.92	5.64	7.6	4.79	3.09	2.47	8.07	4.89	9.26	0.64	4.27	3.96	1.92	5.28	0.15	1.99
ENSG00000026751	SLAMF7	SLAM family member 7 [Source:HGNC Symbol%3BAcc:21394]	5.55	2.56	4.57	8.23	3.04	11.95	0.37	23.6	5.08	24.84	3.1	22.99	1.87	1.81	3.49	3.49	4.03	5.74	7.75	13.87	8.85	28.75	15.41	6.44	1.47	25.52	5.6	10.14	6.05	6.69	7.93	16.65	5.64	25.18	2.57	8.86	7.35	5.42	2.76	2.13	4.67	1.64	2.1	7.15	1.52	2.66	17.38
ENSG00000026950	BTN3A1	butyrophilin%2C subfamily 3%2C member A1 [Source:HGNC Symbol%3BAcc:1138]	71.26	40.12	5.53	21.52	12.29	50.66	5.34	20.38	9.26	34.57	8.51	48.96	14.18	8.28	8.14	18.02	6.79	14.31	9.74	18.86	8.72	45.06	18.75	15.53	9.29	29.81	10.97	15.78	37.53	8.17	22.38	29.7	11.2	36.53	13.61	11.25	32.62	22.09	2.84	12.39	3.44	6.59	2.21	26.07	16.38	35.81	50.32
ENSG00000027001	MIPEP	mitochondrial intermediate peptidase [Source:HGNC Symbol%3BAcc:7104]	4.3	2.57	8.59	6.44	4.27	4.63	11.05	4.02	4.83	1.97	10.06	3.13	6.79	6.52	5.72	6.67	7.58	3.5	7.79	3.78	7.68	7.24	9.75	6.37	13.52	5.74	6.03	6.61	4.87	11.7	4.74	4.21	4.42	8.51	4.06	6.45	18.01	18.83	5.9	15.56	4.82	7.74	10.42	5.8	6.77	4.85	4.87
ENSG00000027075	PRKCH	protein kinase C%2C eta [Source:HGNC Symbol%3BAcc:9403]	25.14	14.82	19.33	10.34	9.49	9.13	20.4	15.36	5.57	11.93	17.79	13	16.17	11.82	21.15	8.73	19.64	15.45	25.01	15.8	29.24	23.34	23	20.03	8.29	13.94	23.07	12.21	22.03	23.73	15.26	20.3	15.83	19.49	15.8	7.17	10.72	7.96	20.64	10.91	15.48	19.74	11.61	21.39	3.14	13.6	33.59
ENSG00000027644	INSRR	insulin receptor-related receptor [Source:HGNC Symbol%3BAcc:6093]	0.03	0	0.01	0.02	0.03	0.21	0	0	0	0.08	0	0.08	0.08	0	0.01	0	0.01	0	0.02	0	0	0.29	0.02	0.01	0.02	0	0	0.04	0.02	0.03	0.07	0.07	0	0.2	0	0.01	0	0	0	0.29	0	0	0	0	0	0	0.18
ENSG00000027697	IFNGR1	interferon gamma receptor 1 [Source:HGNC Symbol%3BAcc:5439]	14.07	32.94	20.01	25.52	22.83	73.77	41.81	19.56	14.81	23.66	28.24	29.61	30.13	22.45	12.06	46.73	20.29	50.94	22.85	19.26	14.63	29.45	52.26	39.16	21.17	40.8	18.88	46.79	28.51	16.48	27.85	26.51	25.65	31.65	29.47	27.76	16.66	32.95	15.86	41.57	23.19	17.19	12.1	37.02	25.06	31.2	83.34
ENSG00000027847	B4GALT7	xylosylprotein beta 1%2C4-galactosyltransferase%2C polypeptide 7 [Source:HGNC Symbol%3BAcc:930]	26.06	21.45	12.11	24.16	19.76	31.71	12.27	14.67	8.28	17.98	10.84	22.56	25.8	14.88	14.77	37.61	13.23	17.28	11.93	12.37	11.62	24.41	19.39	14.21	30.3	33.31	12.8	26.33	26.02	9.47	20.36	15.44	10.97	22.2	24.36	18.46	22.25	22.69	9.67	34.59	7.16	24.92	13.4	26.16	16.82	20.25	16.98
ENSG00000027869	SH2D2A	SH2 domain containing 2A [Source:HGNC Symbol%3BAcc:10821]	3.92	8.27	2.03	11.31	9.73	15.83	0.98	4.27	5.35	13.3	2.13	12.62	16.7	12.17	4.04	9.46	2.99	37.23	2.42	11.16	1.41	13.55	7.07	3.18	13.34	25.49	2.22	13.55	9.73	3.37	10.65	19.18	2.35	34.93	22.72	9.08	27.33	11.61	2.6	8.49	1.74	5.95	2.23	6.55	3.58	4.55	18.83
ENSG00000028116	VRK2	vaccinia related kinase 2 [Source:HGNC Symbol%3BAcc:12719]	17.31	8.41	8.71	13.88	3.14	8.75	15.39	6.36	5.7	4.64	12.33	7.58	10.36	6.03	5.34	6.57	7.65	5.2	7.39	5.04	8	6.88	30.49	9.51	10.27	12.5	8.65	23.68	8.17	8.6	5.64	10.25	7	9.89	10.08	8.53	8.22	3.95	6.74	12.57	8.14	5.67	5.26	8.34	11.83	10.45	13.56
ENSG00000028137	TNFRSF1B	tumor necrosis factor receptor superfamily%2C member 1B [Source:HGNC Symbol%3BAcc:11917]	10.74	6	6.65	6.72	8.87	20.97	2.91	12.4	10.39	25.98	5.46	36.02	8.28	8.24	6.49	7.96	8.78	12.01	7.77	51.7	5.12	47.4	18.44	16.35	6.59	23.66	5.56	11.56	38.22	5.05	26.93	29.67	10.79	40.2	8.98	13	6.99	10.03	3.62	13.48	2.51	5.39	2.49	15.54	6.36	6.21	65.1
ENSG00000028203	VEZT	vezatin%2C adherens junctions transmembrane protein [Source:HGNC Symbol%3BAcc:18258]	10.62	13.27	30.41	25.8	5.18	21.68	41.62	15.91	12.9	15.28	26.98	17.22	26.24	15.61	10.35	41.5	21.9	40.97	22.23	11.47	18.97	10.81	37.46	26.34	29.87	35.92	15.73	30	12.94	23.36	11.9	21.06	22.25	21.13	27.75	20.78	13.43	14.55	19.54	11.11	17.56	10.79	11.47	8.82	24.12	13.34	25.98
ENSG00000028277	POU2F2	POU class 2 homeobox 2 [Source:HGNC Symbol%3BAcc:9213]	1.58	3.24	1.61	15.97	4.87	12.67	0.83	14.99	6.64	10.6	3.83	13.12	2.09	2.07	2.8	18.72	2.13	3.44	1.22	12.35	1.76	64.15	6.96	2.96	3.82	27.93	3.2	4.1	7.39	5.02	4.52	10.44	4.55	13.82	3.19	5.16	5.67	1.34	1.2	9.91	1.59	6.95	1.74	14.87	2.19	2.9	76.16
ENSG00000028310	BRD9	bromodomain containing 9 [Source:HGNC Symbol%3BAcc:25818]	69.69	77.46	14.61	35.72	19.83	32.15	26.02	13.77	15.85	26.59	14.3	29.31	22.79	7.52	14.24	56.6	16.25	38.6	16.63	22.91	13.78	26.27	28.65	20.71	34.99	36.77	16.33	22.22	40.33	14.11	47.34	42.99	14.01	55.91	22.71	38.34	30.3	22.68	8.39	28.56	7.23	34.47	13.61	29.89	34.23	78.06	26.87
ENSG00000028528	SNX1	sorting nexin 1 [Source:HGNC Symbol%3BAcc:11172]	42.93	48.57	39.41	47.38	39.72	48.47	51.69	33.56	20.7	27.58	44.46	40.17	32.93	20.75	41.34	41.75	40.67	29.24	47.55	32.66	44.82	38.17	50.66	44.84	55.23	48.64	41.57	46.79	60.99	43.4	42.58	29.81	33.47	32.13	32.95	17.08	26.79	22.42	45.38	34.73	29.89	21.48	29.56	32.97	49.68	53.11	38.65
ENSG00000028839	TBPL1	TBP-like 1 [Source:HGNC Symbol%3BAcc:11589]	10.93	10.61	9.42	12.03	2.9	10.18	53.82	5.68	7.76	5.92	9.13	8.7	10.47	5.77	4.76	15.23	6.53	12.47	5.71	5.81	5.04	10.92	21.06	9.11	18.41	11.69	5.38	29.9	8.69	4.31	8.25	8.18	6.51	9.96	7	6.94	10.25	12.1	3.66	21.29	8.22	12.9	3.17	16.8	8.03	9.06	18.98
ENSG00000029153	ARNTL2	aryl hydrocarbon receptor nuclear translocator-like 2 [Source:HGNC Symbol%3BAcc:18984]	17.29	3.79	14.11	16.1	9.95	4.22	21.38	9.05	3.75	1.49	19.01	2.14	8.39	2.32	13.31	12.77	17.59	6.03	22.33	8.32	22.19	1.37	8.71	25.07	6.95	12.6	26.34	4.12	9.87	21.39	5.28	8.61	22.29	5.58	9.13	6.02	6.61	5.87	15.59	5.45	30.81	15.99	10.33	11.07	4.27	3.59	3.35
ENSG00000029363	BCLAF1	BCL2-associated transcription factor 1 [Source:HGNC Symbol%3BAcc:16863]	58.03	50.9	31.38	48.65	5.72	29.99	66.95	22.66	21.26	23.99	42.28	25.83	20.81	9.56	21.39	39.5	31.01	34.05	34.14	18.33	37.03	22.94	71.52	41.9	55.77	62.33	41.59	77.52	37.62	38.97	33.47	35.61	28.88	45.91	21.85	29.42	30.06	52.58	23.26	38.82	26.21	25.37	22.12	35.43	44.2	54.01	60.45
ENSG00000029364	SLC39A9	solute carrier family 39%2C member 9 [Source:HGNC Symbol%3BAcc:20182]	21.25	24.36	16.92	23.84	10.98	27.49	22.85	12.24	7.8	9.83	19.13	12.33	33.21	19.15	12.65	25.46	12.9	22.44	15.19	12.2	14.53	9.4	24.36	16.32	22.7	16.6	16.07	18.51	13.3	14.48	9.51	13.3	13.43	12.66	33.83	10.03	10.29	14.82	13.95	20.98	10.97	12.85	7.98	21.38	19.38	21.91	15.83
ENSG00000029534	ANK1	ankyrin 1%2C erythrocytic [Source:HGNC Symbol%3BAcc:492]	0.72	0.81	0.39	8.86	2.1	1.57	0.01	4.09	0.27	0.78	0.2	0.99	0.13	1.09	0.17	2.81	0.3	1.58	0.56	3	0.56	1.65	0.97	0.27	0.21	2.85	0.54	0.17	0.38	0.19	0.31	0.97	0.23	0.68	0.17	0.54	0.07	0.89	0.27	1.42	0.59	0.98	0.08	0.84	0.95	0.04	2.04
ENSG00000029559	IBSP	integrin-binding sialoprotein [Source:HGNC Symbol%3BAcc:5341]	0.37	0.44	0	0.4	0	0.37	1.85	0	5.27	0.89	0	1.62	1.82	0.87	0	1.82	0	0.33	0	0.26	0	0	0.94	0	1.2	2.54	0	2.26	4.91	0	1.6	2.4	0.25	3.3	2.07	0.16	0	0.1	0	2.1	0	0.63	0	1.62	1.34	0.27	0
ENSG00000029639	TFB1M	transcription factor B1%2C mitochondrial [Source:HGNC Symbol%3BAcc:17037]	9.16	3.97	6.81	7.98	3.1	4.9	21.55	2.54	3.47	1.8	5.31	5.66	3	1.76	5.63	3.53	5.41	3.7	5.15	1.65	5.84	3.51	15.25	6.2	8.31	7.6	4.12	19.04	4.39	6.13	3.91	4.12	5.06	8.43	2	4.84	2.94	11.47	4.05	4.58	6.71	8.03	5.41	21.95	11.01	4.32	16.73
ENSG00000029725	RABEP1	rabaptin%2C RAB GTPase binding effector protein 1 [Source:HGNC Symbol%3BAcc:17677]	9.73	9.16	8.88	9.61	2.38	12.06	11.95	6.12	5.88	6.06	7.71	8.95	14.61	6.63	3.48	15.63	5.98	10.29	6.43	5.51	5.65	8.39	23.23	10	18.68	14.05	5.49	17.75	6.36	5.16	6.49	5.37	5.17	7.84	17.11	4.27	9.65	6.84	3.96	5.22	3.48	5.23	3.24	6.58	6.35	8.44	20.59
ENSG00000029993	HMGB3	high mobility group box 3 [Source:HGNC Symbol%3BAcc:5004]	57.59	57.57	13.38	66.55	12.15	51.7	92.84	8.21	18.9	12.63	15	8.74	51.33	34.81	11.47	96.16	10.93	26.91	7.02	16.16	13.5	2.41	83.51	9.72	109.74	64.29	15.43	81.12	100.18	14.3	80.5	33.93	14.95	43.03	55.46	60.71	49.42	27.94	11.17	52.11	9.16	97.09	16.46	66.34	56.13	57.58	8.58
ENSG00000030066	NUP160	nucleoporin 160kDa [Source:HGNC Symbol%3BAcc:18017]	12.59	14.6	5.65	9.22	4.68	11.97	9.94	6.09	5.56	9.78	6.43	12.74	11.2	8.01	3.57	10.69	6.09	15.31	6.48	7.08	7.26	15.2	17.06	10.34	18.89	15.48	8.88	11.35	25.92	9.09	27.27	14.1	5.41	11.37	8.96	10.97	11.7	9.64	4.96	14.67	4.76	9.83	6.01	12.44	10.9	13.77	16.03
ENSG00000030110	BAK1	BCL2-antagonist/killer 1 [Source:HGNC Symbol%3BAcc:949]	77.39	39.36	26.92	49.02	57.96	38.68	27.2	16.1	7.18	9.93	23.87	14.71	34.05	12.7	23.21	35.57	16.05	48.06	19.43	16.99	15.52	15.39	25.84	23.72	16.51	31.67	18.83	44.99	38.7	15.27	23.9	25.72	18.45	18.54	32.84	19.68	15.49	28.32	31.22	21.35	18.46	30.83	26.46	39.28	17.65	36	18.35
ENSG00000030304	MUSK	muscle%2C skeletal%2C receptor tyrosine kinase [Source:HGNC Symbol%3BAcc:7525]	0.03	0	0.21	0	0.09	0	0	1.15	0	0	0.19	0	0.02	0	0.34	0.03	0.18	0.08	0.43	0.72	0.25	1.04	0.14	0.83	0.1	0.28	0	0.17	0	0.29	0	0	0.45	0	0	0.32	0.19	0.32	0.05	0.14	0.14	0.08	0.14	0	0	0	1.88
ENSG00000030419	IKZF2	IKAROS family zinc finger 2 (Helios) [Source:HGNC Symbol%3BAcc:13177]	12.5	1.96	9.12	0.25	2.39	1.32	1.15	1.96	0.75	0.68	13.39	0.51	1.19	0.24	3.68	0.59	4.37	0.4	5.24	2.73	9.72	0.78	2.6	11.74	0.33	0.51	11.48	1.04	2.06	10.86	1.4	2.39	5.13	3.64	0.59	0.67	3.18	1.13	3.14	0.14	5.23	0.8	2.37	1.85	0.63	2.08	5.7
ENSG00000030582	GRN	granulin [Source:HGNC Symbol%3BAcc:4601]	252.55	268.76	584.3	577.14	788.26	1553.75	110.82	393.56	106.85	244.72	552.37	848.28	435.78	248.47	817.55	441.54	713.69	437.47	805.26	315.48	761.54	269.31	338.11	533.61	331.21	362.07	797.96	268.56	307.12	694.22	328.26	574.24	633.78	343.05	425.77	653.76	302.2	362.72	768.7	365.91	426.28	438.77	826.06	471.69	282.85	274.98	225.03
ENSG00000031003	FAM13B	family with sequence similarity 13%2C member B [Source:HGNC Symbol%3BAcc:1335]	8.93	5.18	3.88	4.3	0.64	5.75	4.42	4.49	1.68	5.36	2.79	5.67	2.94	1.7	2.87	4.55	3.43	4.78	3.47	2.7	5.65	8.8	8.16	5.7	5.1	8.17	2.42	6.61	4.73	4.9	5	3.36	4.07	6.38	3.28	3.18	4.67	6.11	2	3.05	2.14	0.68	1.21	2.67	6.48	4.6	13.98
ENSG00000031081	ARHGAP31	Rho GTPase activating protein 31 [Source:HGNC Symbol%3BAcc:29216]	1.23	0.91	3.49	1.27	0.69	3.23	1.07	2.77	2.71	6.25	1.76	7.99	3.27	2.69	2.63	2.74	3.6	2.09	5.44	7.81	4.03	5.21	5.31	5.37	2	5.94	2.77	2.87	1.49	5.07	1.92	2.94	3.21	4.36	3.34	0.98	1.57	1.02	1.81	5.4	1.51	1.88	0.77	2.07	5.1	1.08	5.13
ENSG00000031544	NR2E3	nuclear receptor subfamily 2%2C group E%2C member 3 [Source:HGNC Symbol%3BAcc:7974]	0.04	1.46	0.49	0.04	0.23	1.15	0.33	0.09	0	0.25	0.3	0.09	0	0	0.34	0.19	0.14	0.07	0.39	0.11	0.19	0.09	0.1	3.8	1.12	0	0	0.11	0	0.35	0.23	0.25	0.04	0.04	0.15	0	0.09	0.4	0.14	0.11	0.06	0	1.65	1.26	1.43	1.35	0.21
ENSG00000031691	CENPQ	centromere protein Q [Source:HGNC Symbol%3BAcc:21347]	5.51	6.58	0.7	6.04	0.97	3.39	5.4	1.05	2.88	1.72	1.64	2.13	4.51	2.16	0.45	2.79	1.55	2.81	2.1	1.73	1.59	1.22	6.27	1.45	4.54	2.03	1.16	6.45	1.3	1.76	1.98	2.98	1.82	3.58	3.95	2.7	5.27	8.97	1.68	8.28	1.7	3.6	1.86	6.23	5.2	5.16	4.55
ENSG00000031698	SARS	seryl-tRNA synthetase [Source:HGNC Symbol%3BAcc:10537]	62.54	74.16	88.25	183.84	93.02	109.95	120.71	59.06	40.08	37.41	82.24	60.25	58.29	36.72	71.69	68.6	69.23	72.54	67.39	81.74	62.08	58.88	94	69.93	77.94	50.48	57.72	96.85	37.07	59.56	30.05	53.72	55.44	41.49	58.66	36.15	28.89	36.58	81.05	77.35	59.98	72.88	56.52	54.26	104.32	69.88	55.82
ENSG00000031823	RANBP3	RAN binding protein 3 [Source:HGNC Symbol%3BAcc:9850]	36.08	35.89	25.66	65.37	39.26	54.61	60.66	30.54	18.52	29.41	26.2	40.88	54.49	27.71	37.18	28.32	36.92	30.67	39.47	44.72	31.51	37.25	57.2	31	60.49	57.42	48.14	56.56	42.35	38.46	29.53	41.09	27.69	32.99	52.37	38.37	53.83	45.61	27.34	49.07	13.69	64.11	29.24	43.41	43.92	27.54	39.03
ENSG00000032219	ARID4A	AT rich interactive domain 4A (RBP1-like) [Source:HGNC Symbol%3BAcc:9885]	14.6	20.81	10.84	5.59	1.97	9.8	7.79	15.75	4.47	11.8	11.39	12.05	10.91	7.61	5.89	10.85	7.94	9.42	9.16	4	6.58	20.14	17.46	17.59	9.28	12.52	9.96	8.9	15.89	12.56	10.52	10.19	11.15	10.56	10.68	7.83	13.04	13.64	10.97	8.09	9.9	22.85	12.97	22.62	9.3	13.76	37.34
ENSG00000032389	TSSC1	tumor suppressing subtransferable candidate 1 [Source:HGNC Symbol%3BAcc:12383]	48.54	25.82	14.4	16.24	17.53	14.38	18.78	10.86	10	8.5	16.22	10.69	22.49	8.75	16.61	14.7	12.89	9.02	17.61	11.61	13.14	12.62	20.52	17.6	48.51	19.88	12.35	22.43	9.43	13.78	10.07	15.43	15.37	17.22	22.67	20.97	11.57	17.88	11.73	12.28	13.11	22.07	15.47	22.57	23.74	28.75	17.97
ENSG00000032444	PNPLA6	patatin-like phospholipase domain containing 6 [Source:HGNC Symbol%3BAcc:16268]	40.48	65.45	25.27	39.86	26.55	55.89	16.68	34.75	13.37	46.86	17.94	56.42	48	25	42.52	38.66	36.43	37.18	40.02	55.47	31.16	71	42.26	27.32	41.5	55.14	31.29	45.6	55.38	28.62	48.92	58.57	27.06	40.46	36.94	63.07	39.63	45.76	33.57	26.29	15.29	52.53	32.78	53.57	68.42	73.16	75.13
ENSG00000032742	IFT88	intraflagellar transport 88 homolog (Chlamydomonas) [Source:HGNC Symbol%3BAcc:20606]	2.74	1.22	1.04	4.13	0.45	1.28	5.35	2.44	1.13	3.16	2.83	5.68	3.01	1.16	2.34	3.01	2.09	1.57	1.95	0.77	2.08	1.81	4.74	3.51	8.63	3.79	1.63	5.18	2.24	3.73	3	7.26	1.74	14.32	2.52	0.91	0.57	6.06	1.88	3.08	1.27	1.34	1.79	3.46	4.93	1.46	9.08
ENSG00000033011	ALG1	ALG1%2C chitobiosyldiphosphodolichol beta-mannosyltransferase [Source:HGNC Symbol%3BAcc:18294]	26.73	21.37	5.33	32.05	16.34	26.98	13.72	8.85	6.04	7.2	6.44	11.64	8.65	5.48	7.56	18.27	5.78	10.25	6.99	13.72	6	17.81	20.43	6.61	13.07	14.55	8.82	14.61	17.49	7.25	13.17	9.15	3.39	10.26	9.42	18.16	12.77	16.4	4.42	26.35	4.25	19.38	5.88	19.12	13.03	20.98	16.05
ENSG00000033030	ZCCHC8	zinc finger%2C CCHC domain containing 8 [Source:HGNC Symbol%3BAcc:25265]	28.83	18.87	9.79	14.23	6.66	13.17	22.4	14.78	5.61	11.49	15.77	12.81	14.34	7.07	8.08	23.96	9.6	22.84	15.39	11.16	13.82	16.81	22.46	15.02	24.31	20.67	12.73	27.88	18.63	11.72	20.93	18.99	10.11	21.16	13.3	15.01	26.64	17.83	6.29	8.33	6.25	8.5	5.19	11.78	20.36	17.88	21.44
ENSG00000033050	ABCF2	ATP-binding cassette%2C sub-family F (GCN20)%2C member 2 [Source:HGNC Symbol%3BAcc:71]	27.96	28.52	10.98	28.89	13.89	19.03	27.02	6.94	6.36	9.3	13.23	10.8	24.57	16.69	9.02	26.06	12.87	9.11	12.31	23.73	10.06	16.85	16.15	11.34	32.48	21.74	9.92	28.44	22.74	8.4	18.36	13.42	10.3	24.75	24.81	24.56	14.61	16.06	10	26.3	7.21	11.21	8.25	13.68	23.74	27.27	12.45
ENSG00000033100	CHPF2	chondroitin polymerizing factor 2 [Source:HGNC Symbol%3BAcc:29270]	29.9	24.14	8.72	34.52	17.07	36.78	15.26	13.57	7.18	21.09	7.31	26.64	11.72	6.33	8.84	38.13	11.2	10.08	9.01	18.61	7.55	24.34	18.97	10.16	19.84	24.91	8.54	17.73	51.37	9.96	44.02	23.38	8.83	36.94	12.31	13.52	16.33	7.82	9	50.31	3.65	17.67	7.41	24.82	27.89	24.17	24.42
ENSG00000033122	LRRC7	leucine rich repeat containing 7 [Source:HGNC Symbol%3BAcc:18531]	0	0.07	0.06	0.1	0	0.07	0.08	0.15	0.02	0.02	0.12	0.06	0.05	0	0.05	0.04	0.05	0	0.24	0.09	0.14	0.3	0.03	0.11	0.11	0.16	0.12	0.41	0.05	0.14	0	0.35	0	0	0.05	0	0.06	0.16	0.05	0.03	0.1	0	0.06	0.03	0.12	0.11	0.28
ENSG00000033170	FUT8	fucosyltransferase 8 (alpha (1%2C6) fucosyltransferase) [Source:HGNC Symbol%3BAcc:4019]	3.62	5.19	4.34	12.69	1.72	12.76	7.46	13.26	6.05	12.94	2.61	17.5	12.35	11.78	2.84	12.91	6.27	4.97	2.8	5.79	3.25	15.31	10.77	6.46	8.51	14.82	3.64	10.37	3.8	3.63	4.15	6.05	1.39	9.08	15.26	12.33	4.54	6.29	2.97	19.76	4.27	8.74	2.95	13.19	7.88	5.92	15.48
ENSG00000033178	UBA6	ubiquitin-like modifier activating enzyme 6 [Source:HGNC Symbol%3BAcc:25581]	9.34	2.77	6.16	18.56	9.26	10.64	22.71	2.34	10.86	8.79	12.3	4.6	7.07	3.74	2.59	11.34	6.36	8.4	5.42	3.23	12.69	2.78	7.99	17.57	4.47	8.43	10.05	13.29	12.2	13.11	6.41	6.84	10.41	7.58	9.29	4.98	6.16	9.53	6.9	12.3	9.46	5.47	2.33	4.62	6.22	4.76	8.94
ENSG00000033327	GAB2	GRB2-associated binding protein 2 [Source:HGNC Symbol%3BAcc:14458]	2.22	1.28	9.58	1.63	2.08	4.7	0.4	8.06	6.97	9.1	5.7	16.82	2.67	3.2	9.24	3.11	9.4	4.95	14.51	10.98	14.31	4.88	7.05	9.99	2.09	7.36	8.94	5.52	9.77	13.57	12.2	6.68	9.7	4.57	1.93	2.02	8.93	0.39	8.78	2.44	6.15	1.25	3.6	1.2	3.11	0.8	6.57
ENSG00000033627	ATP6V0A1	ATPase%2C H+ transporting%2C lysosomal V0 subunit a1 [Source:HGNC Symbol%3BAcc:865]	39.17	56.3	51.91	41.42	29.53	89.38	28.86	40.12	22.46	41.25	29.81	65.42	69.19	49.18	69.35	35.1	48.51	47.68	52.32	47.46	43.33	34.67	73.74	39.49	73.47	76.72	40.54	77.22	55.07	48.57	50.9	60.22	48.71	40.58	65.63	62.02	75.8	32.84	54.17	18.47	21.32	86.85	47.43	69.27	48.84	62.42	29.89
ENSG00000033800	PIAS1	protein inhibitor of activated STAT%2C 1 [Source:HGNC Symbol%3BAcc:2752]	18.44	17.36	23.44	14.37	8.03	20.42	21.02	15.69	8.7	10.32	21.95	13.21	12.75	10.16	14.02	17.39	17.71	9.31	23.49	8	23.12	23.07	25.25	21.92	20.14	16.58	22.61	19.54	23.42	19.89	17.87	13.82	17.24	10.46	13.02	7.07	13.95	9.05	20.58	13.9	23.12	4.94	9.19	11.71	14.75	21.33	29.33
ENSG00000033867	SLC4A7	solute carrier family 4%2C sodium bicarbonate cotransporter%2C member 7 [Source:HGNC Symbol%3BAcc:11033]	2.93	3.04	4.4	9.99	2.42	14.14	8.6	4.45	5.86	12.29	5.65	8.59	4.43	2.92	4.25	3.9	3.73	6.54	2.77	6.81	2.29	3.92	11.26	12.22	4.2	3.64	2.04	3.35	4.08	3.16	3.29	3.77	3.81	7.7	4.59	2.82	3.05	4.87	2.68	9.49	3.85	4.08	2.37	4.98	7.54	1.48	19.33
ENSG00000034053	APBA2	amyloid beta (A4) precursor protein-binding%2C family A%2C member 2 [Source:HGNC Symbol%3BAcc:579]	5.93	13.98	1.45	4.7	1.65	11.57	2.58	2.53	3.95	6.55	1.48	14.13	3.13	1.57	4.91	10.91	2.25	2.43	1.45	3.14	1.37	13.65	6.86	3.27	8.79	13.04	0.57	7.6	4.7	2.11	2.62	4.33	2.66	10.06	3.55	1.43	0.65	4.58	1.33	6.41	1.35	1.89	1.27	2.24	22.78	13.9	32.98
ENSG00000034063	UHRF1	ubiquitin-like with PHD and ring finger domains 1 [Source:HGNC Symbol%3BAcc:12556]	15.23	8.66	1.9	24.24	9	9.86	11.77	2.45	2.3	3.42	2.99	3.78	15.4	6.74	2.02	19.08	2.95	8.16	3.23	10.05	2.79	2.73	30.3	2.44	23.23	11.96	4.39	14.92	10.52	3.27	10.06	12.31	3.02	19.99	15.93	9.75	8.42	10.52	2.91	17.95	0.9	6.94	1.85	6.89	21.1	7.49	10.99
ENSG00000034152	MAP2K3	mitogen-activated protein kinase kinase 3 [Source:HGNC Symbol%3BAcc:6843]	30.13	29.99	46.74	34.68	67.42	36.05	28.11	27.26	16.47	21.88	46.96	23.94	25.12	18.57	61.92	61.06	52.09	20.36	52.45	54.6	38.53	37.2	38.33	64.68	44.79	36.26	60.72	32.42	64.45	46.55	39.74	48.47	61.49	24.76	25.63	30.67	27.33	13.94	58.57	24.99	35.55	47.67	46.76	51.23	26.45	33.58	40.1
ENSG00000034239	EFCAB1	EF-hand calcium binding domain 1 [Source:HGNC Symbol%3BAcc:25678]	0.86	0.54	0.82	0.15	0	0.67	0.69	0.33	0.23	4.39	1.04	2.96	1.05	0.03	0.52	1.21	0.42	1	0.37	0.18	0.35	0	0.62	1.59	0.05	0.7	0.41	0.41	0.14	1.83	0.66	0.42	1.06	2.9	0.39	0	0.2	2.62	0.3	2.79	0.84	0.79	0.44	1.61	6.32	0.65	0.11
ENSG00000034510	TMSB10	thymosin beta 10 [Source:HGNC Symbol%3BAcc:11879]	7337.86	3413.79	2921.97	9592.06	6196.16	7805.05	2564.5	1852.14	3321.51	3061.97	2554.55	4414.51	8168.47	4188.93	1819.35	5744.97	2011.39	2719.04	1383.69	2899.83	1577.41	4541.54	2868.5	1574.09	2688.69	2982.5	1878.55	4178.21	5016.86	1493.75	3342.97	3125.46	2272.72	2964.11	8123.33	3078.9	3021.83	3911.4	1738.21	9216.43	2411.64	6258.14	2042.45	4970.74	3763.01	3405.97	3166.03
ENSG00000034533	ASTE1	asteroid homolog 1 (Drosophila) [Source:HGNC Symbol%3BAcc:25021]	9.06	6.65	1.06	2.54	1.56	3.35	1.42	1.94	0.99	2.12	1.43	2.62	4.05	3.16	1.06	2.67	1.42	1.8	1.86	1.94	1.57	2.74	7.81	1.83	3.12	4.94	1.37	7.31	3.07	2.46	3.06	2.76	1.37	2.31	4.11	1.88	4.34	3.75	0.87	3.77	0.77	3.38	0.58	5.58	3.1	6.1	5.84
ENSG00000034677	RNF19A	ring finger protein 19A%2C RBR E3 ubiquitin protein ligase [Source:HGNC Symbol%3BAcc:13432]	54.18	20.29	12.44	13.58	4.39	13.2	16.52	12.96	7.06	15.81	14.67	11.89	13.02	6.11	8.48	19.36	9.44	15.58	12.47	10.61	10.01	11.47	18.45	20.16	7.52	18.61	14.25	18.56	20.37	9.49	17.25	17.49	14.14	38.25	13.18	5.64	19.35	23.67	7.24	7.74	9.45	6.66	4.26	11.22	26.94	23.6	52.81
ENSG00000034693	PEX3	peroxisomal biogenesis factor 3 [Source:HGNC Symbol%3BAcc:8858]	5.49	6.38	7.36	5.13	1.27	3.96	8.54	4.47	2.32	1.69	4.53	3.73	3.51	1.68	5.73	6.2	9.7	6.01	7.48	2.62	5.35	2.03	4.7	7.56	4.91	5.76	5.42	11.66	3.82	10.81	3.53	4.81	6.79	4.45	2.96	3.48	2.77	3.55	7.86	6.64	8.89	3.81	3.79	4.56	5.76	6.89	6.24
ENSG00000034713	GABARAPL2	GABA(A) receptor-associated protein-like 2 [Source:HGNC Symbol%3BAcc:13291]	44.11	39.82	60.55	50.77	36.7	62.24	51.79	54.08	49.82	39.33	52.05	60.72	37.96	26.78	67.57	41.84	63.93	38.53	52.03	46.9	65.58	50.7	86.45	54.42	100.81	59.27	57.01	63.86	69.19	62.9	41.46	38.77	57.82	34.07	40.55	22.86	31.99	57.79	70.99	98.32	92.99	68.96	57.54	77.42	39.42	45.49	83.35
ENSG00000034971	MYOC	myocilin%2C trabecular meshwork inducible glucocorticoid response [Source:HGNC Symbol%3BAcc:7610]	0.04	0.14	0.08	0	0	0.05	0	11.97	0.03	0.16	3.97	0	0.1	12.68	9.14	0.6	10.5	0	5.27	1.13	4.17	13.98	2.1	5.95	0	0.23	0.31	0.25	0	1.48	0	0.12	1.08	0	0.03	0.1	0	0.3	1.18	0	1.5	0.23	3.48	0.04	0	0	1
ENSG00000035115	SH3YL1	SH3 and SYLF domain containing 1 [Source:HGNC Symbol%3BAcc:29546]	53.3	46.33	23.75	16.1	19.07	20.61	41.95	32.41	15.47	15.97	52.69	16.57	41.4	30.41	35.22	18.91	41.23	22.9	47.66	17.03	50.22	17.97	20.14	61.62	42.16	14.98	49.56	25.41	8.61	32.09	9.37	32.26	40.23	30.95	50.11	33.68	35.55	57.93	58.16	8.69	47.37	7.21	21.93	13.9	54.86	42.52	34.2
ENSG00000035141	FAM136A	family with sequence similarity 136%2C member A [Source:HGNC Symbol%3BAcc:25911]	74.39	65.44	15.81	38.7	14.61	28.01	46.39	20.64	19.46	12.13	22.64	17.26	33.87	20.37	15.39	19.22	18.97	23.22	20.35	14.64	19.19	17.65	86.68	17.79	37.54	24.25	18.7	42.57	35.47	14.33	33.76	25.83	13.84	34.2	33.67	25.69	24.69	24.84	14.18	24.57	18.22	20.84	14.5	39.6	43.97	67.32	19.7
ENSG00000035403	VCL	vinculin [Source:HGNC Symbol%3BAcc:12665]	22.39	8.5	43.35	35.53	24.57	43.48	42.67	28.2	22.05	25.08	32.83	54.45	39.22	28.08	56.55	67.71	46.8	43.51	52.45	41.06	38.8	26.21	77.46	87	21.97	44.36	27.91	44.12	24.83	51.86	18.48	27.38	35.47	25.46	50.34	13.84	11.34	12.86	39.09	46.37	29.11	25.18	19.71	31.17	36.52	9.46	15.2
ENSG00000035499	DEPDC1B	DEP domain containing 1B [Source:HGNC Symbol%3BAcc:24902]	5.59	1.85	1.27	5	2.37	1.17	5.79	0.89	1.93	1.65	0.86	0.88	6.03	3.21	0.73	3.07	0.57	2.6	1.57	1.91	1.15	0.68	3.98	1.55	7.6	2.77	2.81	3.66	2.12	1	1.15	1.89	0.63	3.5	6.16	3.48	5.42	4.78	0.44	2.3	1.31	1.14	0.54	2.47	8.37	1.39	5.51
ENSG00000035664	DAPK2	death-associated protein kinase 2 [Source:HGNC Symbol%3BAcc:2675]	1.45	3.12	2.04	1.14	2.65	3.78	1.18	13.77	0.74	2.79	5.24	3.95	2.02	0.96	2.18	2.99	1.28	6.08	1.64	4.26	1.54	3.68	2.23	3.38	3.79	7.36	1.58	6.34	7.6	3.84	3.55	2.05	3.22	2.09	3.1	5.23	5.43	2.17	2.1	0.9	0.89	0.93	1.98	3.59	3.68	2.5	3.63
ENSG00000035681	NSMAF	neutral sphingomyelinase (N-SMase) activation associated factor [Source:HGNC Symbol%3BAcc:8017]	17.67	12.28	8.44	9.75	4.36	11.01	44.62	11.2	13.38	7.55	11.49	14.31	25.61	10.47	9.55	16.03	8.21	17.18	9.57	13.43	11.6	14.17	39.87	12.79	9.15	17.97	9.83	21.35	10.21	12.44	10.03	9.36	6.81	15.02	27.77	6.74	10.19	15.27	6.89	17.84	5.87	6.36	7.82	11.08	10.4	13.17	25.39
ENSG00000035687	ADSS	adenylosuccinate synthase [Source:HGNC Symbol%3BAcc:292]	16.31	20.49	10.19	26.51	5.73	14.19	38.59	9.57	11.18	8.51	14.8	9.91	28.97	14.36	8.7	14.57	13.37	13.37	15.24	9.76	11.29	10.19	34.72	21.48	37.96	21.95	10.23	25.39	12.99	11.78	12.33	13.11	10.59	15.63	32.65	12.85	36.69	48.51	10.03	13.37	11.55	9.33	7.41	16.63	23.53	18.63	17.48
ENSG00000035720	STAP1	signal transducing adaptor family member 1 [Source:HGNC Symbol%3BAcc:24133]	0.61	0.84	0.41	0.36	0.05	1.44	0	3.97	0.28	1.79	0.49	0.27	0	0	0.17	0	1.14	0.35	0.31	1.28	0.91	10.4	1.29	0.54	0.64	4.22	0.76	0.42	0.52	0.22	0.91	2.03	0.63	2.2	0.05	1.51	0.44	0.79	0.63	0.57	0	0	0.46	2.68	0.14	0.41	34.19
ENSG00000035862	TIMP2	TIMP metallopeptidase inhibitor 2 [Source:HGNC Symbol%3BAcc:11821]	10.23	2.59	37.6	14.56	13.71	126.03	8.19	58.59	50.77	117.03	30.03	314.69	73.17	66.96	80.98	180.2	78.36	68.67	84.28	133.11	54.21	84.94	116.91	69.77	25.38	183.51	51.29	26.88	98.39	77.78	43.59	45.87	41.81	61.45	72.25	22.19	16.03	23.3	47.33	130.53	34.42	31.25	20.54	28.98	39.4	3.34	30.4
ENSG00000035928	RFC1	replication factor C (activator 1) 1%2C 145kDa [Source:HGNC Symbol%3BAcc:9969]	25.96	13.73	15.69	17.71	5.45	14.45	16.63	11.21	10.83	12.24	8.04	9.23	16.71	9.95	8.57	10.89	9.72	21.43	11.13	9.72	13.34	15.1	20.79	24.78	25.52	17.23	10.29	24.44	13.72	10.33	13.62	19.65	8.2	26.25	17.29	14.69	9.47	18.31	14.96	19.57	9.19	12.31	9.96	17.26	18.01	13.39	32.38
ENSG00000036054	TBC1D23	TBC1 domain family%2C member 23 [Source:HGNC Symbol%3BAcc:25622]	18.87	15.44	12.71	15.31	2.04	19.53	24.17	7.96	9.55	10.28	14.67	9.54	15.11	10.52	7.05	15.78	10.66	8.46	12.02	5.81	11.24	5.96	8.41	12.23	6.3	12.93	13.27	20.41	9.92	10.29	5.58	8.78	18.99	7.29	15.57	6.69	20.57	20.65	10.2	63.26	14.79	19.65	7.27	18.33	12.81	13.55	13.16
ENSG00000036257	CUL3	cullin 3 [Source:HGNC Symbol%3BAcc:2553]	26.43	27.51	34.06	27.34	8.67	19.49	16	28.58	14.49	16.61	32.34	17.19	14.7	7.97	32.45	22.38	37.12	21.02	59.87	16.92	57.11	27.39	26.51	29.52	31.46	28.14	48.89	23.2	20.55	34.59	18.11	26.79	18.44	21.41	14.49	13.72	17.98	19.97	35.12	37.48	26.83	26	26.34	27.34	32.45	24.98	49.21
ENSG00000036448	MYOM2	myomesin 2 [Source:HGNC Symbol%3BAcc:7614]	2	1.68	3.03	0	0.2	0.46	0.24	3.31	1.66	0.9	1.72	1.79	0.68	0.95	2.53	2.21	1.67	0.55	2.62	7.54	2.2	2.87	2.9	2.8	2.09	1.92	1.41	0.79	0	1.42	0.25	0	0.69	0.02	1.91	0.54	0	1.21	0.66	2.71	1.23	3.01	3.06	8.86	3.17	0.86	0.52
ENSG00000036473	OTC	ornithine carbamoyltransferase [Source:HGNC Symbol%3BAcc:8512]	0	0	0	0	0	0	0	0.06	0	0	0	0	0	0	0	0	0.09	0	0	0	0	2.01	0	0	0	0	0.07	0	0	0.21	0	0	0	0	0.05	0.05	0	0	0	0	0	0	0	0	0	0	0.22
ENSG00000036530	CYP46A1	cytochrome P450%2C family 46%2C subfamily A%2C polypeptide 1 [Source:HGNC Symbol%3BAcc:2641]	1.48	0.71	0.09	1.91	0.32	1.41	0.55	2.82	0.95	1.32	0.2	2.69	0.22	0.17	0.12	0.42	0.16	0.14	0.17	0.8	0.3	2.9	2.15	0.34	0.48	1.24	0.09	1.5	1.29	0.44	1.14	0.94	0.3	0.47	0.84	0.41	0.02	0.04	0	2.14	0.08	0.51	0.24	0.67	0.41	0.79	0.59
ENSG00000036549	ZZZ3	zinc finger%2C ZZ-type containing 3 [Source:HGNC Symbol%3BAcc:24523]	13.64	10.76	4.71	17.63	1.47	8.4	14.17	4.3	4.94	3.37	7.16	8.24	6.99	2.32	3.65	9.01	4.27	7.54	7.15	5.73	11.35	4.17	17.4	7.84	6.13	12.37	6.07	13.03	9.8	6.57	7.59	5.82	3.94	6.26	6.24	4.25	3.72	9.23	2.39	7.44	3.53	4.95	1.63	5.18	27.23	10.25	12.45
ENSG00000036565	SLC18A1	solute carrier family 18 (vesicular monoamine transporter)%2C member 1 [Source:HGNC Symbol%3BAcc:10934]	0	0	0	0	0	0	0	0.22	0	0.03	0	0	0.07	0	0	0	0	0	0	0	0	0	0	0.18	0	0	0	0	0	0	0	0	0	0	0	0	0	0	0.14	0	0	0	0	0	0	0	0.43
ENSG00000036672	USP2	ubiquitin specific peptidase 2 [Source:HGNC Symbol%3BAcc:12618]	0.54	1.25	7.98	2.12	3.48	0.88	1.46	3.24	1.02	1.17	3.08	0.65	1.4	0.16	9.47	3.4	10.39	3.64	7.78	4.56	1.76	0.38	3.79	2.58	0.81	0.96	2.99	1.09	0.51	3.97	0.68	3.32	6.24	0.56	0.54	0.21	1.06	0	11.49	0.75	4.1	0.05	4.58	0.27	2.33	1.55	2.38
ENSG00000036828	CASR	calcium-sensing receptor [Source:HGNC Symbol%3BAcc:1514]	0.87	0.54	0.05	0	0	0.02	0	0.16	0.39	0	0.02	0.11	0.12	0	0.07	0	0	0	0	0.22	0.02	0.02	0	0	0.03	0	0.41	0	0	0.03	0	0.09	0	0.48	0.04	0	0.02	0.07	0	0.19	0	0	0	0	0.19	0.57	0.07
ENSG00000037042	TUBG2	tubulin%2C gamma 2 [Source:HGNC Symbol%3BAcc:12419]	14.61	18.83	18.72	27.47	10.49	44.92	20.1	14.25	9.91	15.09	10.63	19.92	44.33	21.25	17.08	20.34	10.92	19.54	11.79	13.81	13.35	15.99	21.58	15.6	47.93	40.37	8.05	28.7	7.35	13.77	12.95	15.51	16.38	19.65	44.86	20.9	14.34	18.22	10.12	20	7.53	34.7	9.15	23.74	17.46	19.72	15.9
ENSG00000037241	RPL26L1	ribosomal protein L26-like 1 [Source:HGNC Symbol%3BAcc:17050]	44.11	28.56	21.05	39.91	24.69	37.75	28.94	10.04	22.04	17.04	20.55	20.48	28.18	14.07	17.71	40.75	19.19	18.34	11.57	12.2	13.89	15.78	48.32	15.38	37.6	27.65	16.79	37.7	34.69	17.49	28.82	20.44	14.42	17.28	23.85	16.09	18.05	49.52	19.85	80.49	29.39	24.5	22.4	36.73	40.31	25.36	22.58
ENSG00000037280	FLT4	fms-related tyrosine kinase 4 [Source:HGNC Symbol%3BAcc:3767]	0.35	0.33	2	7.76	2.38	5.17	0.84	1.85	3.99	6.51	0.94	6.23	1.52	2.44	1.93	4.92	1.85	2.26	4.76	4.61	2.23	26.1	4.88	2.1	2.18	4.61	1.56	8.5	3	1.93	1.96	3.67	1.52	7.91	1.56	2.09	1.19	0.95	0.69	9.46	0.33	1.34	0.43	1.97	5.14	0.65	9.83
ENSG00000037474	NSUN2	NOP2/Sun RNA methyltransferase family%2C member 2 [Source:HGNC Symbol%3BAcc:25994]	34.31	51.28	16.93	43.25	15.58	33.84	74.94	17.87	19.09	21.03	25.82	21.7	56.43	26.5	17.5	70.64	23.63	70.54	21.69	17.37	18.33	20.79	53.89	29.47	49.12	47.35	20.26	31.93	42.29	21.06	44.39	46.42	21.51	71.69	57.33	45.74	38.62	29.95	12.24	28.06	8.41	21.21	11.56	25.27	25.96	46.12	27.37
ENSG00000037637	FBXO42	F-box protein 42 [Source:HGNC Symbol%3BAcc:29249]	13.06	23.96	17.59	19.59	10.18	14.75	11.52	12.62	4.54	11.59	17.72	9.16	7.15	6.54	14.23	15.55	15.42	9.54	14.87	10.06	13.61	11.15	17.54	17.3	8.1	13.7	15.63	18.03	14.34	13.9	9.44	12.41	20.47	9.75	6.55	9.17	10.98	8.69	17.2	5.73	8.25	16.07	12.41	14.76	16.2	22.39	10.97
ENSG00000037749	MFAP3	microfibrillar-associated protein 3 [Source:HGNC Symbol%3BAcc:7034]	4.83	2.26	6.9	7.64	2.2	7.42	4.01	5.1	2.68	4.68	7.82	7.95	5.89	3.36	7.32	7.58	4.67	5.23	6.91	6.08	6.52	5.55	8.54	8.45	6.25	10.68	6.29	8.7	4.33	6.02	4.09	5.69	5.2	5.97	5.26	2.2	3.04	5.61	5.55	7.42	4.05	1.33	1.8	2.83	9.8	3.02	6.25
ENSG00000037757	MRI1	methylthioribose-1-phosphate isomerase 1 [Source:HGNC Symbol%3BAcc:28469]	60.99	56.09	17.79	40.33	23.67	38.1	23.87	27.04	8.51	26.31	31.58	37.41	29.4	16.39	27.81	24.18	25.31	55.72	33.78	27.62	30.99	38.93	42.24	25.14	38.95	51.27	30.06	28.55	52.17	43.33	59.67	27.48	24.79	31.65	26.47	22.48	120.31	27.66	19	16.07	14.57	31.65	22.13	31.36	34.71	59.16	48.22
ENSG00000037897	METTL1	methyltransferase like 1 [Source:HGNC Symbol%3BAcc:7030]	15.56	19.55	5.29	27.69	12.04	26.63	35.7	3.86	6.2	10.12	4.2	11.21	25.01	14.24	7.79	26.22	9.01	20.78	8.8	14.72	2.34	7.41	31.6	9.43	28.24	21.56	6.93	29	28.6	7.52	18.72	17.87	2.72	17.95	28.34	17.77	23.35	15.3	9.43	36.44	4.79	35.35	6.76	27.61	20.09	18.61	10.38
ENSG00000037965	HOXC8	homeobox C8 [Source:HGNC Symbol%3BAcc:5129]	0.7	2.14	0.05	2.27	0.82	1.88	1.19	0.1	1.17	0.71	0.1	1.58	0.48	0.48	0	1.3	0.06	0.16	0.03	0.41	0.04	1.02	0.03	0.33	4.14	2.74	0.03	2.45	2.76	0.02	3.2	3.04	0.37	4.05	0.6	0.38	3.75	2.09	0.02	1.64	0	2.55	0.17	1.56	4.44	2.02	0.87
ENSG00000038002	AGA	aspartylglucosaminidase [Source:HGNC Symbol%3BAcc:318]	6.57	7.63	13.82	3.57	5.69	10.46	21.56	10.7	7.49	5.33	13.07	10.51	6.97	2.52	8.9	7.97	15.81	15.14	19	4.05	20.29	8.49	17.82	10.72	6.72	11.93	16.12	7.45	7.59	24.26	4.53	8.13	10.26	10.71	7.86	9.52	8.73	13.54	15.82	27.65	24.37	6.03	9.42	16.32	24.96	9.73	11.6
ENSG00000038210	PI4K2B	phosphatidylinositol 4-kinase type 2 beta [Source:HGNC Symbol%3BAcc:18215]	4.28	6.1	8.28	8.6	5.32	7.1	5.44	3.76	11.27	3.08	7.39	4.91	17.78	4.71	5.38	6.59	5.12	9.33	7.65	8.83	6.89	2.74	9.69	8.17	13.31	6.81	11.34	13.99	10.52	7.13	7.36	8.73	4.52	5.86	16.59	8.07	4.87	5.53	4.56	12.71	5.71	4.25	5.36	9.84	5.89	3.62	8.21
ENSG00000038219	BOD1L1	biorientation of chromosomes in cell division 1-like 1 [Source:HGNC Symbol%3BAcc:31792]	14.92	14.35	12.2	12.16	3.29	15.03	10.43	16.33	10.21	18.47	14.23	19.89	14.18	5.11	7.56	14.95	12.62	13.82	11.61	9.04	15.24	29.48	22.38	15.66	24.02	24.31	14.54	16.01	26.78	11.42	25.14	19.6	12.93	29.19	14.29	11.77	11.73	17	11.72	17.08	7.27	12.55	9.31	18.08	16.36	13.97	36.16
ENSG00000038274	MAT2B	methionine adenosyltransferase II%2C beta [Source:HGNC Symbol%3BAcc:6905]	33.38	17.83	18.08	19.04	14.64	24.24	16.45	21.86	12.62	21.66	19.1	30.83	14.67	9.73	19.03	21.85	16.9	20.48	25.89	18.76	23.95	28.48	29.49	26.63	24.39	28.97	20.48	29.17	15.75	17.78	15.77	23.23	18.88	22.85	13.98	13.89	16.76	39.91	18.11	25.72	21.53	13.02	16	17.44	25.59	20.65	52.52
ENSG00000038295	TLL1	tolloid-like 1 [Source:HGNC Symbol%3BAcc:11843]	0	0.03	0.46	7.91	0.43	5.44	0.09	0.21	0.22	0.36	0.21	0.14	0.16	0.27	0.14	6.29	0.25	0.43	0.07	0.55	0.31	0.59	1.45	0.59	0.86	0.38	0.47	0.02	0.16	0.64	0.25	0.1	0.31	1.38	0.36	0.36	0.02	0.07	0.04	2.79	0.34	0.5	0.02	0.1	0.28	0	0.4
ENSG00000038358	EDC4	enhancer of mRNA decapping 4 [Source:HGNC Symbol%3BAcc:17157]	37.38	35.35	20.91	45.1	23.76	45.27	36.59	22.27	12.66	28.37	18.98	36.41	23.32	17.58	26.73	36.89	30.4	41.5	31.36	29.95	21.86	45.2	75.63	30.46	74.97	48.82	26.62	61.59	92.15	37.68	82.57	56.04	23.53	66.48	22.38	37.38	65.51	23.27	23.2	23.48	14.62	66.39	23.15	42.93	35.52	31.57	60.59
ENSG00000038382	TRIO	trio Rho guanine nucleotide exchange factor [Source:HGNC Symbol%3BAcc:12303]	17.81	15.93	12.71	27.36	8.2	50.07	15.93	7.86	10.64	46.32	10.11	40.06	24.73	15.79	7.7	89.22	9.31	43.61	10.31	21.53	15.9	10	35.41	18.52	19.15	44.23	8.19	47.67	24.66	12.77	21.03	28.57	13.85	49.81	29.67	16.55	12.25	14.74	5.54	18.99	4.14	8.7	6.02	11.81	17.45	14.99	21.73
ENSG00000038427	VCAN	versican [Source:HGNC Symbol%3BAcc:2464]	4.39	0.24	1.97	13.59	1.67	79.06	13.69	4.86	56.54	62.9	2.85	176.99	47.7	23.37	1.64	66.03	1.09	24.08	4	37.76	1.54	4.77	33.54	11.27	8.43	73.02	1.04	10.73	28.47	2.48	12.21	12.8	2.97	35.31	49.49	3.14	3.12	10.33	1.56	53.18	1.34	14.59	0.19	10.02	90.48	1.13	2.19
ENSG00000038532	CLEC16A	C-type lectin domain family 16%2C member A [Source:HGNC Symbol%3BAcc:29013]	18.28	17.94	12.26	14.23	10.89	14.77	5.01	7.17	3.4	7.28	13.03	9.84	5.63	2.94	9.73	10.33	9.74	7.02	11.8	9.53	12.21	12.63	11.9	13.04	11.8	14.46	12.35	10.49	15.99	11.14	14.82	13.31	10.1	10.88	5.29	17.63	10.25	9.76	9.61	5.78	5.59	11.44	6.21	13.46	14.81	20.23	18.4
ENSG00000038945	MSR1	macrophage scavenger receptor 1 [Source:HGNC Symbol%3BAcc:7376]	6.41	11.26	1.89	2.05	0.49	17.69	1.66	1.44	15.72	15.51	0.8	116.79	19.52	9.3	0.21	7.9	1.83	16.55	1.21	12.4	0.84	3.19	11.59	1.97	5.95	16.11	0.69	20.51	3.04	1.3	18.63	6	2.77	20.18	21.27	2.8	4.83	14.81	0.1	23.26	0.24	4.31	0.31	2.26	3.24	5.8	1.02
ENSG00000039068	CDH1	cadherin 1%2C type 1%2C E-cadherin (epithelial) [Source:HGNC Symbol%3BAcc:1748]	40.1	35.02	76.6	110.74	61.06	48.17	58.01	41.35	11.73	5.75	98.03	5.96	57.71	24.56	71.1	58.52	62.67	96.9	118.07	19.67	97.32	6.69	257.01	110.48	127.4	104.3	109.81	171.99	68.28	82.04	55.01	56.29	88.8	19.45	57.27	61.05	101.1	13.85	85.94	0.09	36.91	45.63	45	67.12	21.67	35.28	6.78
ENSG00000039123	SKIV2L2	superkiller viralicidic activity 2-like 2 (S. cerevisiae) [Source:HGNC Symbol%3BAcc:18734]	14.2	22.89	12.28	18.48	4.7	10.88	10.45	9.21	7.54	14.73	14.81	9.02	11.59	7.96	7.13	11	11.76	7.71	12.69	5.25	11.59	11.58	21.28	13.94	13.73	16.15	12.18	8.62	8.61	10.9	13.53	6.47	11.94	7.66	12.55	7.78	12.29	26.21	8.01	13.12	10.64	5.03	8.5	8.89	13.55	21.6	18.28
ENSG00000039139	DNAH5	dynein%2C axonemal%2C heavy chain 5 [Source:HGNC Symbol%3BAcc:2950]	0.07	0	0	0.21	0.23	0.3	0	0.02	0.22	0.01	0.04	0	0.03	0.02	0.01	1.6	0.05	0.1	0	0.33	0.08	0	0.01	0.14	0.19	0.03	0	0.47	0.01	0	0	0.23	0	0.04	0.1	0.11	0.01	0.4	0.01	0.17	0	0.05	0	0.49	0.05	0	0.03
ENSG00000039319	ZFYVE16	zinc finger%2C FYVE domain containing 16 [Source:HGNC Symbol%3BAcc:20756]	6	3.76	4.03	5.78	2.54	6.17	4.73	4.21	3.54	7.27	8.02	7.27	5.28	3.35	1.93	4.32	3.32	4.66	5.88	3.37	5.29	5.09	10.97	6.06	3.96	8.75	4.84	5.3	4.84	4.04	7.11	3.88	3.62	6.38	4.79	2.33	3.04	9.09	3.99	7	5.12	2.17	1.89	4.25	8.25	5.95	8.03
ENSG00000039523	FAM65A	family with sequence similarity 65%2C member A [Source:HGNC Symbol%3BAcc:25836]	4.38	7.55	12.62	35.96	18.43	32.57	5.69	20	14.57	33.55	14.08	45.24	14.28	13.53	17.34	38.61	17.75	16.2	31.55	37.67	17.96	52.72	32.12	28.45	30.42	32.13	18.48	24.57	26.39	20.97	22.85	22.37	18.66	28.6	14.79	16.14	13.41	10.23	10.57	25.62	8.41	31.41	7.75	33.25	14.66	10.08	30.57
ENSG00000039537	C6	complement component 6 [Source:HGNC Symbol%3BAcc:1339]	0	0	0.1	0	0	0	0	1.3	0.07	0.52	0.05	0.02	0	3.92	0.67	0	0.14	0	0.76	0.04	0.33	2.39	0.03	0.87	0	0	0.13	0.2	0	0.41	0.05	0	0.22	0.19	0	0	0	0	0.07	0	0.08	0	0.03	0.21	0.03	0	0.78
ENSG00000039560	RAI14	retinoic acid induced 14 [Source:HGNC Symbol%3BAcc:14873]	9.24	1.86	10.29	16.03	4.05	25.89	17.27	3.73	13.14	27.98	3.09	27.78	17.59	7.12	3.95	35.43	5.22	5.64	3.73	16.8	2.09	12.85	20.45	10.77	39.86	22.9	5.95	12.1	13.96	7.52	12.95	26.61	7.54	60.38	15.27	7.37	6.28	9.71	2.72	39.82	4.44	5.63	1.61	7.78	7.64	2.79	33.66
ENSG00000039600	SOX30	SRY (sex determining region Y)-box 30 [Source:HGNC Symbol%3BAcc:30635]	0	0.05	0.09	0.21	0.1	0.2	0	0.2	0	0.03	0.03	0.11	0.54	0.6	0.05	0	0.08	0.02	0.08	0.03	0.35	0.17	0.25	0	0.12	0.33	0.04	0.33	0.12	0.05	0.16	0.09	0.08	0.13	0.42	0.13	1.18	0.32	0.15	0.23	0.06	0.2	0.18	0.21	0.42	0.07	0.22
ENSG00000039650	PNKP	polynucleotide kinase 3'-phosphatase [Source:HGNC Symbol%3BAcc:9154]	65.34	64.35	18.82	31.59	22.78	33.54	58.81	30.22	15.6	36.51	18.72	39.97	36.58	18.57	24.3	51.51	24.9	29.96	22.33	40.75	18.57	51.37	56.86	24.64	70.29	64.97	25.28	38.38	55.16	24.19	63.09	80.63	15.37	85.51	36.92	60.34	42.96	79	13.76	32.77	9.47	44.58	17.44	37.53	47.28	62.16	42.68
ENSG00000039987	BEST2	bestrophin 2 [Source:HGNC Symbol%3BAcc:17107]	0	0.4	0.04	0	0	0	0.53	0.19	0.11	0.05	0.05	0	0.04	0.15	0.55	1.62	0.26	0	0.06	0	0.26	0.04	2.58	0	0.12	0.85	0.06	0.08	0.26	0.29	0.2	0.17	0.39	0	0.04	0	0.35	0	0.04	0	0.06	0.55	0.18	1.72	0.8	0.81	0.2
ENSG00000040199	PHLPP2	PH domain and leucine rich repeat protein phosphatase 2 [Source:HGNC Symbol%3BAcc:29149]	0.35	0.14	0.57	3.23	0.98	1.53	1.59	0.66	0.73	1.58	0.45	1.64	0.74	0.15	0.51	1.07	0.69	1.32	0.54	1.15	0.35	1.42	3.45	1.28	4.04	2.85	0.26	4.3	1.02	0.33	0.96	0.79	0.36	2.03	0.6	0.23	0.4	0.68	0.28	0.68	0.17	0.2	0.18	0.59	1.6	0.21	1.8
ENSG00000040275	SPDL1	spindle apparatus coiled-coil protein 1 [Source:HGNC Symbol%3BAcc:26010]	8.17	6.24	2.78	11.1	1.55	5.47	8.5	2.84	2.47	4.03	4.14	5.22	8.51	3.96	0.96	13.11	1.91	4.69	3.37	2.82	1.51	1.91	9.95	2.74	13.28	15.59	8.66	17.38	8.8	2.01	4.14	4.32	2.3	10.8	6.73	2.2	5.4	12.8	3.06	8.62	1.85	3.73	2.58	5.46	15.82	5.97	6.57
ENSG00000040341	STAU2	staufen double-stranded RNA binding protein 2 [Source:HGNC Symbol%3BAcc:11371]	16.22	9.62	24.01	4.08	6.04	6.66	34.73	13.4	12.02	9.47	27.14	8.1	16.13	10.9	10.79	11.41	13.96	11.21	18.69	9.82	23.52	8.81	31.53	26.44	8.78	12.78	25.5	15.42	15.01	15.26	11.29	9.78	20.11	11.55	16.54	9.05	20.66	9.87	16.13	10.09	17.38	13.49	8.25	15.07	11.7	14.79	11.69
ENSG00000040487	PQLC2	PQ loop repeat containing 2 [Source:HGNC Symbol%3BAcc:26001]	11.15	16.6	5.73	22.83	10.11	22.32	12.7	8.68	4.14	8.38	7.71	11.49	12.53	7.63	5.49	13.3	7.73	20.24	7.52	11.19	5.44	7.61	15.87	6.28	13.23	20.96	8.66	21.77	27.41	7.37	17.68	10.14	7.58	13.57	13.15	12.19	7.5	4.76	6.44	8.43	3.86	19.39	4.96	15.4	11.64	17.32	6.04
ENSG00000040531	CTNS	cystinosin%2C lysosomal cystine transporter [Source:HGNC Symbol%3BAcc:2518]	8.44	7.34	5.58	6.34	6.6	9.97	6.11	5.07	4.97	6.12	3.01	12.28	10.68	6.26	6.05	15.07	4.72	11.32	5.63	6.68	3.19	9.43	15.1	2.99	10.24	12.56	5.28	9.95	14.69	3.66	11.78	5.07	5.11	7.79	12.23	8.18	9.4	6.72	2.94	9.09	2.3	6.58	3.64	12.23	7.54	7.91	8.88
ENSG00000040608	RTN4R	reticulon 4 receptor [Source:HGNC Symbol%3BAcc:18601]	7.88	5	2.62	7.43	6.22	6.87	4.86	3.66	1.28	2.11	3.23	4.18	7.27	3.14	2.92	14.21	2.25	3.95	1.88	4.48	2.25	2.67	4.99	1.89	22.09	10.18	4.26	11.87	3.73	2.78	1.86	4.11	2.03	4.24	6.74	3.61	3.62	5.36	2.41	2.78	1.55	6.83	3.01	5.86	13.53	3.93	4.23
ENSG00000040633	PHF23	PHD finger protein 23 [Source:HGNC Symbol%3BAcc:28428]	28.18	26.75	55.06	41.89	43.89	44.99	34.01	31.49	11.21	15.61	28.22	25.8	54.37	41.39	64.56	70.92	47.57	39.92	45.96	31.14	30.72	31.28	54.32	44.64	38.78	30.67	38.2	38.92	37.73	33.63	23.81	42.54	34.06	25.86	42.01	25.38	27.8	21.73	61.68	37.53	41.46	35.69	37.52	32.71	36.36	27.46	32.22
ENSG00000040731	CDH10	cadherin 10%2C type 2 (T2-cadherin) [Source:HGNC Symbol%3BAcc:1749]	0	0	0	0	0	0	0	0	0	0.45	0.03	0	0.08	0	0	0.03	0.02	0	0	0.44	0	0.06	0	0	0	0	0	0	0	0	0	0	0	0	0.09	0	0	0	0	0	0.02	0	0	0.1	0	0	0.2
ENSG00000040933	INPP4A	inositol polyphosphate-4-phosphatase%2C type I%2C 107kDa [Source:HGNC Symbol%3BAcc:6074]	9.88	9.35	3.65	7.51	2	9.9	5.86	6.84	3.52	9.09	3.56	8.96	8.96	4.52	3.69	6.67	2.84	5.64	3.96	12.24	3.97	14.15	15.51	6.63	14.08	13.64	3.72	8.99	5.27	4.57	6.29	8.6	3.78	12.75	9.57	11.04	7.21	6.42	1.56	7.13	1.03	2.68	1.04	4.86	9.21	8.55	19.69
ENSG00000041353	RAB27B	RAB27B%2C member RAS oncogene family [Source:HGNC Symbol%3BAcc:9767]	16.19	2.91	6.67	3.51	1.52	1.46	1.25	6.61	0.31	0.34	10.87	0.19	3.19	1.23	2.75	1.18	4.17	1.91	8.6	0.45	9.42	0.27	0.21	8.76	0.31	1.63	8.03	1.78	2.81	7.65	3.73	3.55	5.42	0.46	3.71	1.78	6.95	0.94	6.81	1.17	6.32	0.91	2.55	3	1.01	2.66	0.15
ENSG00000041357	PSMA4	proteasome (prosome%2C macropain) subunit%2C alpha type%2C 4 [Source:HGNC Symbol%3BAcc:9533]	114.72	106.11	47.03	175.99	53.1	109.66	175.65	39.75	57.98	43.82	55.77	54.11	143.92	87.13	35.08	95.61	43.18	52.72	52.08	47.77	47.15	51.91	149.19	49.89	221.3	79.8	45.74	125.24	108.14	39.51	86.51	62.15	30.46	55.04	138.72	44.42	51.44	94.01	45.35	135.89	67.2	106.06	56.17	153.62	87.43	104.6	94.29
ENSG00000041515	MYO16	myosin XVI [Source:HGNC Symbol%3BAcc:29822]	0.04	0.07	0.05	0.08	0	0.2	0.15	0.03	0.34	0.4	0.07	0.2	0.08	0.04	0.18	0.41	0.07	0.2	0.1	0.09	0.04	0.05	0.1	0.07	0.39	0.09	0	0.05	0.15	0.1	0.04	0.03	0.06	0.67	0.09	0.07	0.74	0.25	0.05	0.1	0.12	0.07	0.1	0	0.49	0.08	0.87
ENSG00000041802	LSG1	large 60S subunit nuclear export GTPase 1 [Source:HGNC Symbol%3BAcc:25652]	56.54	60.37	16.92	28.29	11.65	26.26	59.68	7.7	13.34	14.47	12.76	13.44	28.15	16.25	10.75	22	9.53	16.88	11.93	13.22	12.65	12.94	91.21	15.35	71.92	37.9	11.46	37.1	14.34	12.12	15.93	20.25	14.71	37.13	29.63	17.88	42.21	35.8	12.46	21.02	9.5	36.06	6.98	55.09	24.86	62.32	27.26
ENSG00000041880	PARP3	poly (ADP-ribose) polymerase family%2C member 3 [Source:HGNC Symbol%3BAcc:273]	62.91	26.39	13.98	18.43	13.38	15.7	6.72	16.9	6.27	14.19	13.49	20.05	15.41	11.54	14.88	10.8	13.59	12.14	10.9	21.6	11.43	19.11	12.24	16.7	11.07	18.89	12.37	15.62	10.71	10.58	11.81	12	10.32	7.47	17.92	14.76	18.35	35.88	7.23	12.19	8.56	8.24	7.1	18.42	15.76	32.17	13.75
ENSG00000041982	TNC	tenascin C [Source:HGNC Symbol%3BAcc:5318]	2.11	0.41	23.81	279.27	81.6	401.52	162.72	11.88	54.22	15.36	10.91	12.78	268.98	131.2	22.76	1002.65	16.86	87.41	23.9	78.11	16.96	37.29	349.77	35.1	84.25	93.6	11.5	25.4	10.17	20.09	15.37	90.82	17.82	38.1	270.85	14.1	3.48	124.05	15.25	809.08	7.87	33	7.9	62.83	26.25	0.62	23.93
ENSG00000041988	THAP3	THAP domain containing%2C apoptosis associated protein 3 [Source:HGNC Symbol%3BAcc:20855]	22.63	44.47	14.12	29.86	16.32	28.84	24.98	17.02	8.24	17.57	7.29	27.38	13.59	10.5	14.78	21.92	16.54	16.68	20.29	13.67	10.38	26.26	19.43	7.6	14.53	23.26	10.93	24.12	37.96	11.66	20.76	39.65	16	25.44	17.67	27.67	21.47	27.81	15.9	22.48	10.94	47.98	21.26	34.99	33.4	46.28	20.54
ENSG00000042062	FAM65C	family with sequence similarity 65%2C member C [Source:HGNC Symbol%3BAcc:16168]	1.23	1.58	0.99	1.06	1.48	6.43	1.98	2.05	0.67	3.78	1.22	6.07	4.2	2.52	3.61	11.88	2.81	5.2	3.61	5.12	1.88	25.39	3.51	2.66	1.22	14.94	2.6	1.69	12.83	4.75	16.98	12.08	3.16	8.46	4.49	4.49	0.76	1.72	0.75	6.23	0.22	1.19	0.56	2.77	8.72	1.65	10.97
ENSG00000042088	TDP1	tyrosyl-DNA phosphodiesterase 1 [Source:HGNC Symbol%3BAcc:18884]	15.64	10.19	4.69	20.52	10.05	14.79	10.39	3.87	3.65	3.7	6.93	5.55	16.49	7.55	4.9	17.77	6.18	12.98	7.82	8.16	9.12	6.93	9.78	8.07	11.11	10.75	7.06	11.99	12.98	10.65	12.47	8.53	8.95	9.58	14.55	10.22	8.41	3.17	4.59	13.22	4.17	5.6	2.04	7.72	8.81	11.55	11.37
ENSG00000042286	AIFM2	apoptosis-inducing factor%2C mitochondrion-associated%2C 2 [Source:HGNC Symbol%3BAcc:21411]	3.12	1.64	8.47	2.28	2.96	4.61	10.21	4.38	4.65	3.88	4.49	6.61	6.68	4.09	16.1	5.17	9.72	4.27	23.09	5.69	10.87	4.38	8.68	8.81	13.81	7.55	7.72	6	5.63	9.51	4.8	5.55	4.55	5.63	6.64	3.21	11.07	5.22	11.98	2.65	12.48	2.36	5.91	6.05	4.43	1.65	3.62
ENSG00000042304	C2orf83	chromosome 2 open reading frame 83 [Source:HGNC Symbol%3BAcc:25344]	0.04	0	0	0.14	0	0	0	0	0	0	0	0	0	0	0	0	0	0	0	0	0	0	0	0	0	0	0	0	0	0	0.05	0	0	0	0	0	0	0	0	0	0	0	0	0	0	0	0
ENSG00000042317	SPATA7	spermatogenesis associated 7 [Source:HGNC Symbol%3BAcc:20423]	3.81	1.5	0.71	5.18	1.61	4.54	0.81	3.9	1.99	3.64	1.78	8.52	7.07	2.35	1.58	4.06	2.01	6.44	2.56	1.96	2.16	2.68	2.31	3.72	0.79	4.67	1.81	2.89	1.62	2.67	0.96	2.76	1.36	2.89	6.49	2.53	2.79	2.85	1.99	4.75	2.06	2.23	1.44	3.09	2.95	0.81	3.22
ENSG00000042429	MED17	mediator complex subunit 17 [Source:HGNC Symbol%3BAcc:2375]	12.72	12.98	5.08	16.23	2.55	12.51	14.61	7.92	4.13	8.03	5.75	8.22	7.35	3.88	2.59	11.81	6.07	7.65	7.46	5.03	4.3	6.22	15.42	8.22	13.53	17.73	6.77	17.4	12.51	6.51	8.57	12.35	4.16	8.97	6.77	6.84	6.51	3.76	5.38	5.52	3.52	3.49	2.7	5.57	9.88	14.5	9.18
ENSG00000042445	RETSAT	retinol saturase (all-trans-retinol 13%2C14-reductase) [Source:HGNC Symbol%3BAcc:25991]	19.64	19.49	31.87	29.46	31.66	26.26	12.04	26.72	5.62	5.17	12.81	8.39	19.52	25.2	30.39	23.93	29.32	14.21	40.63	20.03	34.51	15.45	58.43	30.18	23.07	30.39	26.87	25.94	22.06	37.31	18.26	24.07	24.85	14.44	19.23	24.6	40.39	5.05	26.4	5.03	25.2	10.08	22.77	16.66	17.36	17.75	22.03
ENSG00000042493	CAPG	capping protein (actin filament)%2C gelsolin-like [Source:HGNC Symbol%3BAcc:1474]	471.66	258.96	188.57	318.34	363.97	410.29	85.6	195.56	136.5	196.38	253.93	624.09	270.5	169.42	320.37	255.18	245.86	268.6	183.09	100.65	210.99	47.84	117.99	163.86	177.21	219.18	246.48	255.63	300.29	180.66	199.34	223.05	185.32	113.74	252.98	220.02	407.19	200.66	230.01	303.33	221.62	391.63	309.02	347.49	142.08	242.97	209.48
ENSG00000042753	AP2S1	adaptor-related protein complex 2%2C sigma 1 subunit [Source:HGNC Symbol%3BAcc:565]	195.41	318.47	96.01	156.82	123.38	137.86	118.02	54.12	59.98	46.08	97.98	76.82	96.06	58.36	90.3	158.77	98.39	72.23	71.96	68.47	70.02	87.65	119.16	74.99	130.75	87.08	88.38	82.11	168.12	92.37	103.4	127.71	110.87	82.66	100.75	177.65	55.8	139.82	128.43	275.18	112.83	275.33	159.57	147.65	84.11	330.13	56.93
ENSG00000042781	USH2A	Usher syndrome 2A (autosomal recessive%2C mild) [Source:HGNC Symbol%3BAcc:12601]	0.06	0	0.02	0	0	0	0.02	0.02	0	0	0	0.01	0.02	0	0	0	0.01	0	0	0.02	0	0.06	0	0	0.01	0.02	0	0.03	0	0.03	0.02	0.01	0	0.01	0	0	0	0	0	0	0.01	0	0.01	0	0.03	0.01	0
ENSG00000042813	ZPBP	zona pellucida binding protein [Source:HGNC Symbol%3BAcc:15662]	0	0	0	0	0	1.67	0	0	0	0	0	0	0	0	0	0	0	0	0	0	0	0	0	0	0	0	0	0	0	0.25	0	0	0	0	0	0	0	0	0	0.28	0	0	0	0	0	0	0
ENSG00000042832	TG	thyroglobulin [Source:HGNC Symbol%3BAcc:11764]	0.85	0.05	0.11	1.38	1.08	2.62	0.52	0.5	3.08	1.29	0.68	1.34	2.3	1.43	0.06	0.09	3.13	0.24	0.1	1.1	1.13	1.01	0.32	0.43	1.41	0.73	0.25	1.96	2	0.74	0.88	0.34	0	1.4	1.79	0.52	0.15	0.99	0.07	2.6	0.31	1.68	0.1	0.86	0.82	0.04	7.87
ENSG00000042980	ADAM28	ADAM metallopeptidase domain 28 [Source:HGNC Symbol%3BAcc:206]	1.1	1.45	1.77	1.35	1.01	3.49	0.61	38.94	4.71	5.52	4.75	17.09	6.82	5.32	0.7	2.33	1.17	2.59	1.99	4.47	4.21	33.43	6.33	6.3	3.98	9.76	3.41	3.31	4.36	4.19	8.69	3.29	1.85	14.66	5.43	3.04	3.46	35.29	2.91	0.65	0.91	1.98	0.48	8.51	2.67	0.77	29.34
ENSG00000043039	BARX2	BARX homeobox 2 [Source:HGNC Symbol%3BAcc:956]	136.57	210.92	96.13	5.69	54.77	9.6	0.32	49.18	0.11	2.05	71.82	0.52	3.44	1.15	88.49	9.37	88.64	17.73	147.85	2.65	140.52	2.31	0.86	71.7	1.08	1.18	110.35	7.66	46.44	117.21	34.42	75.43	119.29	0.55	3.57	38.88	6.33	9.5	93.12	0.16	81.51	9.93	96.35	16.17	2.75	209.93	0.58
ENSG00000043093	DCUN1D1	DCN1%2C defective in cullin neddylation 1%2C domain containing 1 [Source:HGNC Symbol%3BAcc:18184]	22.97	19.32	14.04	16	4.54	15.2	25.1	10.16	7.21	5.06	16.24	7.26	17.32	6.47	6.75	11.83	15.62	8.26	24.85	7.66	20.24	6.06	29.11	13.48	42.5	33.91	19.22	37.73	10.1	14.39	9.89	10.82	20.29	8.93	21.96	6.49	11.77	19.05	22.81	17.55	26.83	5.34	12.82	14.12	19.42	18.93	18.55
ENSG00000043143	JADE2	jade family PHD finger 2 [Source:HGNC Symbol%3BAcc:22984]	7.84	12.26	3.74	7.69	6.45	6.92	21.16	9.06	4.88	8.11	5.15	13.63	8.12	4.74	6.02	29.24	5.45	17.57	7.16	15.52	7.3	25.11	14.87	7.82	13.08	59.26	5.15	54.28	10.74	7.12	9.43	11.31	4.62	14.57	7.98	31.25	12.5	32.92	2.61	8.29	2.29	12.72	1.86	8.51	29.71	11.27	36.06
ENSG00000043355	ZIC2	Zic family member 2 [Source:HGNC Symbol%3BAcc:12873]	11.08	13.04	0.13	2.8	0.45	1.82	2.53	0	2.78	4.53	0.25	2.54	7.4	2.99	0.27	1.96	0.04	0	0.17	0.86	0.05	0.06	9.11	1.84	5.7	1.72	0.1	3.38	7.01	0.37	3.29	2.18	0.26	8.84	7.25	3.43	0.06	0.06	0.18	2.16	0.02	4.97	0.11	3.92	0.16	13.41	0
ENSG00000043462	LCP2	lymphocyte cytosolic protein 2 (SH2 domain containing leukocyte protein of 76kDa) [Source:HGNC Symbol%3BAcc:6529]	12.95	5.77	7.04	14.2	7.49	24.58	5.57	20.18	16.2	32.4	6.81	63.72	13.13	9.29	5.26	12.02	10.1	13.93	7.87	32.56	5.52	58.37	23.32	10.52	6.93	27.25	8.06	22.38	62.2	5.81	44.87	20.76	10.79	47.74	14.12	5.26	13.39	11.23	5.18	65.96	3.73	2.3	2.07	10.27	9.72	5.3	76.92
ENSG00000043514	TRIT1	tRNA isopentenyltransferase 1 [Source:HGNC Symbol%3BAcc:20286]	10.68	15.09	10.53	20.78	5.11	11.93	17.21	7.06	5.02	11.97	7.94	10	8.87	5.76	8.19	11.24	10.11	10.78	11.05	5.16	11.75	5.49	35.32	8.99	19.49	15.73	9.94	20.08	11.78	12.05	5.95	8.55	10.59	18.45	8.15	19.89	11.52	18.21	8.68	9.11	10.4	9.79	7.9	11.44	17.56	14.78	8.22
ENSG00000043591	ADRB1	adrenoceptor beta 1 [Source:HGNC Symbol%3BAcc:285]	2.06	5.39	0.73	0.06	0.21	0.43	0.09	0.5	0.27	0.11	0.37	0.23	0.62	0.8	0.47	0.1	0.49	2.25	0.77	0.82	0.21	0.27	0.87	0.52	0.11	0	0.25	0.02	0.13	0.81	0.09	0.16	0.37	0.09	0.46	0.31	4.55	0.42	0.24	0	0.21	0.11	0.08	0.78	0.16	5.51	0.48
ENSG00000044012	GUCA2B	guanylate cyclase activator 2B (uroguanylin) [Source:HGNC Symbol%3BAcc:4683]	0	0	0	0	0	0	0	0	0	0	0	0	0	0	0	0	0	0	0	0	0	0	0	0	0	0	0	0	0	0	0	0	0	0	0	0	0	0	0	0	0	0	0	0	0	0	0
ENSG00000044090	CUL7	cullin 7 [Source:HGNC Symbol%3BAcc:21024]	10.44	11.9	4.35	17.59	8.18	15	3.38	6.74	3.26	5.53	4.96	8.92	9.16	4.62	5.3	11.17	6.71	8.73	7.8	7.04	5.64	5.85	15.08	8.03	11.88	15.36	5.88	16.97	9.23	7.07	8.51	8.26	4.87	12.19	8.73	5.15	6.05	6.07	5.15	7.14	2.92	9.18	3.32	7.58	20.05	12.83	8.42
ENSG00000044115	CTNNA1	catenin (cadherin-associated protein)%2C alpha 1%2C 102kDa [Source:HGNC Symbol%3BAcc:2509]	141.43	93.2	160.93	77.89	79.45	79.03	68.78	86.8	49.01	53.56	176.24	71.57	69.87	51.74	151.07	125.66	149.8	69.48	176.02	72.5	179.36	37.83	108.35	158.01	122.51	110.87	168.55	138.4	104.66	159.31	82.08	90.65	123.97	52.86	68.78	82.32	73.36	111.55	178.17	63.72	95.69	77	111.76	101.52	110.21	84.56	21.5
ENSG00000044446	PHKA2	phosphorylase kinase%2C alpha 2 (liver) [Source:HGNC Symbol%3BAcc:8926]	18.28	21.92	7.51	12.91	3.7	12.78	12.8	12.02	5.18	16.01	6.69	14.47	6.46	3.58	11.42	20.05	12.03	13.53	16.89	8.71	11.82	15.93	19.43	14.51	30.75	28.49	16.42	36.13	17.16	12.92	18.78	15.35	8.79	23.15	6.97	11.24	18.43	22.2	6.5	7.12	6.53	13.14	7.64	16.83	31.56	20.31	22.41
ENSG00000044459	CNTLN	centlein%2C centrosomal protein [Source:HGNC Symbol%3BAcc:23432]	1.33	1.23	1.12	2.23	0.55	3.11	3.84	1.33	1.73	2.02	0.74	3.93	3.45	2.06	0.81	3.47	1.31	2.25	1.37	1.74	1.32	1.43	2.26	2.24	3.83	2.85	1	1.47	2.14	1.26	2.01	3.37	0.63	3.27	4.02	0.93	2.67	6.13	1	6.88	1.15	2.28	0.81	2.33	2.39	1.02	2.71
ENSG00000044524	EPHA3	EPH receptor A3 [Source:HGNC Symbol%3BAcc:3387]	0.1	0.05	0.55	0.96	0.01	0.25	0.29	1	4.46	4.28	0.27	4.2	0.24	0.15	0.34	0.64	0.37	0.24	0.9	2	0.48	1.9	2.99	1.08	0.56	1.11	0.13	0.95	0.05	0.71	0.49	0.63	0.32	2.05	0.2	0.4	6.05	0.35	0.07	7.76	0.26	0	0.02	0.72	0.09	0.15	3.4
ENSG00000044574	HSPA5	heat shock 70kDa protein 5 (glucose-regulated protein%2C 78kDa) [Source:HGNC Symbol%3BAcc:5238]	173.04	102.42	96.44	449.45	95.06	284.55	237.32	65.55	69.45	63.37	157.88	75.15	197.24	97.94	62.11	325.35	75.33	72.43	79.21	117.89	79.86	76.18	178	63.54	200.52	127.82	71.3	266.26	74.55	55.8	64.4	110.16	76.94	130.49	198.02	62.34	47.16	143.77	59.64	289.86	55.53	78.17	53.84	136.39	152.29	104.46	76.27
ENSG00000046604	DSG2	desmoglein 2 [Source:HGNC Symbol%3BAcc:3049]	15.04	4.66	9.77	22.9	4.02	16.18	26.24	10.47	4.7	3.32	5.86	2.72	25.03	13.52	4.04	27.64	7.19	15.92	7.57	9	7.49	0.81	99.16	13.42	147.05	19.97	8.96	40.86	8.79	6.94	9.54	14.38	11.37	17.93	24	18.62	11.4	26.25	4.64	19.01	5.39	7.56	2.19	10.76	27.55	4	2.05
ENSG00000046647	GEMIN8	gem (nuclear organelle) associated protein 8 [Source:HGNC Symbol%3BAcc:26044]	7.18	11.38	9.58	7.09	8.5	12.59	10.78	13.82	5.28	7.99	11.01	10.28	5.52	5.07	11.99	12.54	7.92	8.77	9.88	6.51	6.81	12.05	10.22	12.5	13.93	9.21	8.06	8.47	15.04	8.53	13	7.78	5.83	8.39	5.79	4.35	7.6	9.69	8.48	13.86	8.88	13.15	10.37	14.17	12.39	12.76	13.01
ENSG00000046651	OFD1	oral-facial-digital syndrome 1 [Source:HGNC Symbol%3BAcc:2567]	18.52	13.4	10.14	6.47	3.61	8.4	15.71	12.73	8.64	10.83	12.63	15.52	8.86	2.47	12.14	19.33	9.48	10.5	14.36	7.11	12.81	29.89	15.7	17.13	22.45	24.07	15.3	21.28	28.38	16.2	27.79	20.99	13.52	22.13	6.76	6.56	22.41	21.07	10.21	11.18	5.03	13.81	13.26	13.99	13.67	12.25	33.13
ENSG00000046653	GPM6B	glycoprotein M6B [Source:HGNC Symbol%3BAcc:4461]	1.46	0.38	2.5	3.04	1.28	4.54	2.01	3.46	1.23	1.2	4.24	2.96	4.47	2.41	3.14	9.62	4.15	2.88	6.3	2.86	2.69	1.51	2.27	4.3	0.56	2.19	2.76	4.17	7.66	3.59	5.6	2.09	3.64	3.38	3.5	2.97	2.78	0.65	2.43	3.59	2.98	1.37	1.41	1.16	1.9	0.41	2.09
ENSG00000046774	MAGEC2	melanoma antigen family C%2C 2 [Source:HGNC Symbol%3BAcc:13574]	0	0	0	0	0	0	0	0	0	0.04	0	0	0.03	0	0	0	0	0	0	0	0	0	0.05	0.24	0	0.19	0	0.15	0	0	0	0	0	0	0.04	0	0	0	0	4.89	0	0.08	0	0	0	0	0.04
ENSG00000046889	PREX2	phosphatidylinositol-3%2C4%2C5-trisphosphate-dependent Rac exchange factor 2 [Source:HGNC Symbol%3BAcc:22950]	0.19	0.01	0.97	0.03	1.03	0.18	0.15	0.53	1.57	1.32	1.02	0.72	0.16	0.31	0.16	2.56	0.89	0.37	0.66	1.54	0.37	0.41	1.11	2.61	0.13	0.48	0.16	0.33	0.29	0.42	0.97	0.31	1	0.9	0.1	3.07	0.1	0.01	0.11	1.04	0.23	0.03	0.39	0.18	2.09	0.01	0.93
ENSG00000047056	WDR37	WD repeat domain 37 [Source:HGNC Symbol%3BAcc:31406]	7.39	8.6	4.2	2.99	2.76	5.26	3.32	3.93	1.56	3.87	3.74	5.83	5.5	1.49	3.87	3.86	3.81	6.77	5.41	5.26	5.56	6.8	4.74	5.58	2.18	9.28	4.1	6.2	6.24	5.41	5.53	5.6	5.75	9.24	5.29	1.91	4.69	2.71	2.5	1.44	1.85	2	1.67	5.33	8.46	7.92	8.74
ENSG00000047188	YTHDC2	YTH domain containing 2 [Source:HGNC Symbol%3BAcc:24721]	4.99	4.51	5.38	4.66	1.21	3.86	3.87	5.82	2.11	4.23	6.55	4.91	4.66	1.18	2.6	6.46	5.24	5.94	6.96	2.23	7.23	4.71	5.96	7.41	4.43	8.47	6.41	5.85	4.14	6.49	5.29	3.01	4.53	4.94	3.95	2.49	4.41	8.69	3.23	3.25	3.02	1.82	1.96	2.2	7.01	4.68	9.65
ENSG00000047230	CTPS2	CTP synthase 2 [Source:HGNC Symbol%3BAcc:2520]	2.97	3.96	1.96	1.59	0.98	1.96	7.01	4.52	2.18	6.25	2.31	5.37	1.77	0.73	4.08	3.95	3.09	4.2	2.58	2.01	4.55	1.76	6.43	2.71	15.87	4.61	4.57	8.3	5.16	3	4.16	8.98	4.52	5.86	2.37	1.97	6.33	6.21	1.86	8.68	3.08	2.16	1.61	3.08	2.94	2.35	5.95
ENSG00000047249	ATP6V1H	ATPase%2C H+ transporting%2C lysosomal 50/57kDa%2C V1 subunit H [Source:HGNC Symbol%3BAcc:18303]	27.46	11.96	21.92	14.64	10.39	20.57	45.26	18.37	19.88	19.78	24.42	27.21	18.39	20.09	19.84	42.08	18.66	20.84	20.5	12.98	20.65	15.19	26.72	26.95	12.19	20.38	21.18	33.41	19.86	21.07	13.47	13.77	29.51	12	20.14	11.42	14.8	13.67	20.6	33.42	22.69	23.68	19.06	22.76	11.28	12.25	10.74
ENSG00000047315	POLR2B	polymerase (RNA) II (DNA directed) polypeptide B%2C 140kDa [Source:HGNC Symbol%3BAcc:9188]	20.04	18.9	18.17	38.53	8.44	21.5	44.53	17.51	10.78	14.41	15.95	19.42	25.39	15.8	13.68	22.47	16.84	19.01	22.73	14.22	20.43	18.81	35.23	18.56	21.69	22.05	22.92	23.67	21.58	17.31	22.66	30.54	14.34	34.62	25.58	17.17	23.56	24.86	14.39	36.79	17.96	8.74	10.75	17.8	55.2	19.1	45.39
ENSG00000047346	FAM214A	family with sequence similarity 214%2C member A [Source:HGNC Symbol%3BAcc:25609]	13.46	7.79	18.28	8.09	7.23	11.14	13.06	21.71	7.51	15.18	18.41	13.28	7.56	5.33	15.64	9.96	23.05	4.81	31.43	8.61	44.26	15.36	21.19	29.67	7.43	19.8	54.86	13.67	32.47	39.55	26.02	9.99	27.02	14.18	6.87	6.05	17.6	7.93	14.51	8.23	35.64	5.83	10.64	12.38	8.69	8.25	54.44
ENSG00000047365	ARAP2	ArfGAP with RhoGAP domain%2C ankyrin repeat and PH domain 2 [Source:HGNC Symbol%3BAcc:16924]	9.8	2.84	7.77	1.24	1.55	2.31	2.38	3.57	0.89	2.52	9.5	2.44	4.31	1.54	3.05	3.07	5.15	4.5	6.24	1.42	6.87	2.91	3.36	12.96	6.98	7.18	11.95	8.03	7.41	8.91	5.72	5.64	7.13	5.24	4.3	3.95	4.34	2.25	5.56	0.98	5.08	1.33	2.88	4.09	3.19	2.4	12.83
ENSG00000047410	TPR	translocated promoter region%2C nuclear basket protein [Source:HGNC Symbol%3BAcc:12017]	35.6	47.9	15.43	29.47	4.96	24.54	42.08	20.88	19.35	30.8	28.99	23.41	39.28	25.03	13.77	36.12	19.7	18.6	19.23	12.62	15.13	23.97	35.63	29.26	41.88	47.28	24.52	51.5	25.84	21.66	34.24	43.3	16.48	43.19	40.73	35.08	50.56	49.62	20.91	31.45	17.49	32.62	19.52	32.87	53.68	45.41	59.61
ENSG00000047457	CP	ceruloplasmin (ferroxidase) [Source:HGNC Symbol%3BAcc:2295]	2.27	1.54	3.41	0.05	0.18	0.7	0.13	8.64	0.2	0.95	0.68	1.92	0.04	3.03	1.65	7.01	5.89	12.53	7.71	9.55	2.24	16.45	3.04	17.04	0.89	3.6	1.45	1.01	26.75	4.72	16.65	0.8	1.14	1.41	0.04	7.93	52.49	17.6	0.76	0.04	0.72	18.98	1.19	77.64	4.27	0.36	25.58
ENSG00000047578	KIAA0556	KIAA0556 [Source:HGNC Symbol%3BAcc:29068]	9.75	11.15	10.21	14.9	4.87	13.75	9.01	10.08	4.53	7.82	8.72	6.57	3.44	2.83	11.27	11.68	14.2	9.94	20.09	9.84	20.1	4.15	20.14	16.16	14.74	15.96	11.89	12.28	11.61	17.44	16.72	10.68	9.34	9.95	3.34	8.09	14.88	6.58	17.07	3.97	10.32	8.14	8.86	8.65	6.85	17.95	8.82
ENSG00000047579	DTNBP1	dystrobrevin binding protein 1 [Source:HGNC Symbol%3BAcc:17328]	12.53	31.31	9.24	10.02	5.27	13.53	5.97	11.42	6.89	12.13	5.87	17.61	10.2	8.37	6.93	8.63	7.03	6.65	8.51	11.87	5.68	20.41	15.79	8.34	8.74	21.6	9.61	28.54	11.4	6.31	4.77	11.19	8.07	16.84	13.03	15.56	6.69	6.5	5.37	14.52	6.25	14.4	7.52	26.06	8.74	31.28	32.55
ENSG00000047597	XK	X-linked Kx blood group (McLeod syndrome) [Source:HGNC Symbol%3BAcc:12811]	0.05	0.05	1.03	0.33	0.24	0.11	0.39	1.26	0.09	0.03	1.18	0.12	1.13	0.44	0.64	0.27	1.15	0.02	0.87	0.01	1.04	0.12	1.01	0.8	0.24	1.42	1.16	3.15	2.39	1.1	1.73	0.23	0.85	0	1.44	1.32	0	0.06	0.7	0.07	0.62	0.03	0.38	0.04	0.63	0.04	0.06
ENSG00000047617	ANO2	anoctamin 2 [Source:HGNC Symbol%3BAcc:1183]	0.06	0.04	0.38	0.04	0.3	0.8	0.09	0.88	0.23	0.68	0.17	0.52	0.3	0.48	0.76	0.15	0.86	0.25	0.68	0.56	0.14	0.87	0.2	0.33	0.4	1.25	0.16	0.07	0	0.12	0.88	0.77	0.13	0.31	0.22	0.25	0.04	0.04	0.35	1.17	0.22	1.97	0.18	0.08	0.76	0.09	0.04
ENSG00000047621	C12orf4	chromosome 12 open reading frame 4 [Source:HGNC Symbol%3BAcc:1184]	7.44	8	3.94	5.94	2.81	5.6	3.57	4.27	2.84	3.06	4.25	4.7	10.69	3.89	3.58	4.83	3.04	4.54	3.52	2.95	3.5	3.84	6.19	4.8	7.19	6.61	7.31	6.67	4.91	5.7	5.78	3.53	2.59	15.85	12.73	3.21	5.14	5.31	2.7	5.2	4.24	4.61	2.87	7.19	14.12	7.05	8.21
ENSG00000047634	SCML1	sex comb on midleg-like 1 (Drosophila) [Source:HGNC Symbol%3BAcc:10580]	0.44	0.9	4.21	2.33	1.22	3.07	7.87	2.98	4.03	3.77	3.87	3.5	1.87	1.11	1.8	4.12	4.01	1.93	3.45	1.77	3.2	3.68	4.3	4.44	5.67	6.66	3.37	7.07	2.63	3.1	3.93	3.52	3.96	5.45	1.62	1.42	2.12	13.03	2.87	4.31	2.99	0.44	1.61	1.9	2.99	1.35	12.15
ENSG00000047644	WWC3	WWC family member 3 [Source:HGNC Symbol%3BAcc:29237]	9.77	8.08	9	5.62	5.4	8.34	8.12	6.2	6.61	13.84	6.66	13.25	4.66	3.55	10.3	12.39	10.05	8.87	10.44	7.32	7.3	7.58	17.99	9.04	20.16	12.58	7.67	11.91	15.59	9.71	11.65	11.06	7.93	11.47	4.38	5.31	2.91	6.76	8.83	4.99	3.97	5.44	4.77	6.85	8.33	11.99	9.89
ENSG00000047648	ARHGAP6	Rho GTPase activating protein 6 [Source:HGNC Symbol%3BAcc:676]	0.07	0.05	1.43	0.46	0.02	0.46	0.16	1.96	2.18	2.21	0.75	2.59	0.27	0.62	1.65	1.42	2.41	0.45	2.23	1.34	1.62	2.02	1.85	1.78	0.03	1.39	0.75	0.34	0.4	1.63	0.36	0.74	0.87	1.02	0.18	0.77	0.09	0.45	1.64	0.66	0.31	0	0.68	0.37	0.45	0	1.23
ENSG00000047662	FAM184B	family with sequence similarity 184%2C member B [Source:HGNC Symbol%3BAcc:29235]	0	0	0.12	0.01	0	0.06	0.26	0	0	0	0.12	0	0.15	0.21	0.07	0.05	0.04	0.03	0.11	0.05	0.16	0	0	0.24	0.08	0.02	0.11	0	0	0.13	0.02	0.08	0	0.11	0.13	0.26	0.61	0.08	0.01	0	0	0.26	0.04	0.3	0.24	0	0
ENSG00000047849	MAP4	microtubule-associated protein 4 [Source:HGNC Symbol%3BAcc:6862]	45.09	32.94	64.85	83.88	58.53	123.55	25.88	47.79	54.28	64.12	75.21	96.62	78.56	45.04	79.91	109.62	65.47	101.71	94.6	94.9	76.27	52.82	78.72	77.59	43.2	81.96	67.32	61.89	89.1	81.59	50.14	80.66	93.21	68.54	78.46	66.39	77.55	33.16	49.11	48.64	32.5	32.08	45.38	37.6	69.57	41.45	46.3
ENSG00000047932	GOPC	golgi-associated PDZ and coiled-coil motif containing [Source:HGNC Symbol%3BAcc:17643]	6.03	5.89	5.58	10.51	2.42	12.45	9.02	4.15	3.89	6.54	5.96	9.87	10.61	5.44	3.42	12.55	4.38	6.84	4.41	2.47	5.43	5.59	14.37	7.07	8.88	8.19	5.84	7.01	5.11	5.61	4.63	5.02	4.24	8.46	10.39	4.42	4.87	9.64	3.79	10.47	4.2	5.46	2.56	7.92	9.4	5.56	12.1
ENSG00000047936	ROS1	c-ros oncogene 1 %2C receptor tyrosine kinase [Source:HGNC Symbol%3BAcc:10261]	0	0	0	0.31	0.01	0.45	0.04	0.11	0.17	0.01	0	0	0.36	0.49	0	0.11	0	0	0	0	0	0	0.01	0.02	1.88	0.73	0	0.55	0	0	0	0.02	0.01	0.53	0.33	0.04	0	0.13	0	15.69	0	0.2	0.01	0.05	0.07	0	0
ENSG00000048028	USP28	ubiquitin specific peptidase 28 [Source:HGNC Symbol%3BAcc:12625]	19.21	10.27	7.72	9.99	6.83	12.33	33.49	4.86	6.92	4.57	4.23	4.91	5.72	4.19	4.99	11.9	5.17	6.19	8.09	12.64	6.41	8.11	22.54	7.62	13.32	10.27	7.69	5.61	9.64	7.15	13.11	13.21	6.83	10.66	5.09	7.99	9.24	9	7.98	4.2	7.1	4.82	3.21	5.91	15.34	9.01	13.75
ENSG00000048052	HDAC9	histone deacetylase 9 [Source:HGNC Symbol%3BAcc:14065]	0.67	1.08	1.19	6.76	0.59	6.97	0.35	4.02	1.73	0.77	1.08	2.41	4.54	3.67	0.81	2.62	1.01	2.94	1.45	6.16	1.37	6.52	3.39	1.62	1.51	4.63	0.85	4.78	0.1	2.94	0.56	2.2	0.67	1.58	4.11	2.42	4.78	1.39	0.88	2.25	0.14	0.09	0.24	0.65	3.11	0.05	12.12
ENSG00000048140	TSPAN17	tetraspanin 17 [Source:HGNC Symbol%3BAcc:13594]	37.51	20.48	20.09	23.38	21.95	26.71	13.86	13.38	6.36	15.94	16.47	17.48	19.63	11.62	22.43	43.83	18.6	11.08	21.76	13.2	20.01	17.58	35.33	18.52	72.84	46.84	20.44	57.67	28.54	14.97	19.88	23.39	13.7	24.61	20.59	15.68	13.45	18.41	19.52	23.7	11.08	19.98	14.29	21.34	29.71	17.58	16.43
ENSG00000048162	NOP16	NOP16 nucleolar protein [Source:HGNC Symbol%3BAcc:26934]	40.25	36.42	18.42	36.9	26.79	13.45	22.22	7.32	5.81	6.88	15.78	6.36	20.66	15.62	15.14	28.93	18.11	18.79	21.78	13.72	9.29	11.39	35.56	17.41	23.46	29.93	11.22	47.14	22.13	12.24	16.18	15.88	13.31	17.17	24.12	18.87	20.58	31.58	17.7	23.18	8.88	15.53	15.99	18.92	23.88	33.41	10.58
ENSG00000048342	CC2D2A	coiled-coil and C2 domain containing 2A [Source:HGNC Symbol%3BAcc:29253]	5.33	3.95	4.52	7.93	1.29	11.74	5.69	7.28	4.33	8.18	2.29	6.99	3.89	2.78	4.86	8.9	3.89	5.05	3.04	7.18	3.86	7.49	6.18	3.01	11.93	3.7	2.91	3.09	1.59	8.2	1.28	9.94	6.56	7.45	2.37	2.65	1.93	4.35	1.44	7.1	3.06	6.94	3.59	5.52	8.14	3.03	1.06
ENSG00000048392	RRM2B	ribonucleotide reductase M2 B (TP53 inducible) [Source:HGNC Symbol%3BAcc:17296]	11.25	4.18	5.25	3.61	1.07	4.26	9.06	2.74	3.35	1.84	2.33	6.28	6.38	2.65	2	4.39	2.76	3.34	3.99	3.12	4.92	1.97	7.09	5.78	2.87	8.13	3.06	7.17	7.01	4.55	4.2	2.98	4.35	3.92	5.17	1.42	2.14	6.43	1.87	5.06	3.21	1.4	1.4	1.67	2.93	4.45	9.68
ENSG00000048405	ZNF800	zinc finger protein 800 [Source:HGNC Symbol%3BAcc:27267]	10.85	11.67	5.25	6.05	2.97	5.86	10	5.55	3.7	4.74	4.95	7.34	5.96	2.46	9.77	10.19	7.4	1.83	14.01	6.07	11.32	6.77	5.23	7.96	7.64	10.88	14.15	9.57	13.99	14.05	9.53	6.66	7.49	6.34	6.89	3.84	5.08	5.18	5.01	6.47	6.57	4.48	1.92	5.22	7.96	13.68	11.77
ENSG00000048462	TNFRSF17	tumor necrosis factor receptor superfamily%2C member 17 [Source:HGNC Symbol%3BAcc:11913]	0.37	1.21	0.52	0.21	0.86	1.98	0	11.87	1.49	1.66	0.21	2.68	0.42	0	0	0	0.87	0.78	0.27	1.02	0.9	9.15	1.98	0.1	1.21	6.86	0.67	1.53	0.6	1.8	0.21	2.73	0.16	2.95	0.09	1.3	0.38	0.75	0.77	0	0.28	0.52	0.07	3.62	0.82	1.61	11.53
ENSG00000048471	SNX29	sorting nexin 29 [Source:HGNC Symbol%3BAcc:30542]	6.36	3.98	3.72	11.76	3.36	10.38	4.47	4.4	2.73	5.06	3.72	10.83	2.31	1.37	18.3	4.24	4.68	6.36	9.82	6.26	7.17	12.04	6.41	4.61	4.95	7.92	6.71	5.29	2.69	4.68	4.96	5.03	5.57	5.35	3	3.97	4.69	3.91	3.37	3.46	1.64	5.38	3.66	6.07	2.06	3.67	15.96
ENSG00000048540	LMO3	LIM domain only 3 (rhombotin-like 2) [Source:HGNC Symbol%3BAcc:6643]	2.95	1.9	3.56	0	0	0.12	0.99	2.69	0.58	2.76	0.23	0.75	0.35	3.02	0.73	0.13	0.48	0.15	2.18	1.82	1.43	2.22	2.95	1.5	0	0.65	0.16	0.29	0.4	0.8	1.53	0.27	0.28	0.68	0.98	2.95	0.13	0	0.54	0	0.17	0.66	0.11	2.11	1.65	1.17	0.97
ENSG00000048544	MRPS10	mitochondrial ribosomal protein S10 [Source:HGNC Symbol%3BAcc:14502]	17.87	17.6	25.24	42.81	11.09	27.23	24.32	14.61	11.12	8.01	29.96	8.44	29.94	19.6	25.3	16.34	21.02	12.22	28.09	12.24	33.7	11.72	28.46	26.92	16.47	20.94	28.42	22.88	15.38	26.68	9.35	19.53	24.79	13.97	29.71	13.88	10.39	18	24.95	24.38	30.23	17.12	23.79	20.3	15.12	19.67	11.09
ENSG00000048545	GUCA1A	guanylate cyclase activator 1A (retina) [Source:HGNC Symbol%3BAcc:4678]	0	0	0	0.46	0	1.01	0.06	0	0.54	0.28	0	0.53	1.3	0.87	0.14	0.91	0.11	0.38	0	0	0	0.06	0.13	0	0.15	1.59	0	0.15	2.13	0	0.25	0.05	0	0	1.22	0	0	0.24	0	0.52	0	1.43	0	0.17	0	0	0.11
ENSG00000048649	RSF1	remodeling and spacing factor 1 [Source:HGNC Symbol%3BAcc:18118]	54.32	99.49	15.12	30.11	6.75	47.93	40.06	44.4	25.21	33.16	15.46	51.65	19.5	14.38	15.2	34.71	24.76	19.44	23.03	16.1	20.59	44.41	46.52	30.27	42.24	24.53	17.36	38.07	35.13	19.93	19.37	28.07	24.07	21.68	18.56	30.24	24.88	31.79	20.43	33.43	21.81	50.12	21.28	34.48	27.15	104.98	75.5
ENSG00000048707	VPS13D	vacuolar protein sorting 13 homolog D (S. cerevisiae) [Source:HGNC Symbol%3BAcc:23595]	15.16	16.22	22.92	17.88	12.44	26.17	11.1	16.43	7.42	12.17	23.51	17.04	8.49	4.93	25.83	10.58	24.68	17.07	36.89	14.64	31.07	14.56	22.38	32.93	11.59	15.62	32.12	17.76	19.9	33.09	14.49	19.24	20.32	11.11	8.51	12.9	13.41	12.78	21.94	6.78	12.68	14.64	15.43	22.41	15.86	17.39	12.85
ENSG00000048740	CELF2	CUGBP%2C Elav-like family member 2 [Source:HGNC Symbol%3BAcc:2550]	4.66	1.37	5.68	1.13	0.64	3.86	0.73	7.27	3.27	8.49	4.04	12.01	1.89	1.85	4.05	2.5	5.4	2.67	4.24	6.87	3.48	18.47	8.25	7.81	1.17	9.65	2.45	6.5	12.04	5.66	6.95	7.86	3.61	12.39	1.34	3.17	2.95	1.41	1.97	2.92	2.22	0.21	1.85	3.16	35.27	2.17	60.46
ENSG00000048828	FAM120A	family with sequence similarity 120A [Source:HGNC Symbol%3BAcc:13247]	58.63	45.52	29.09	69.62	28.49	44.53	46.89	28.34	18.5	20.84	28.8	31.93	78.37	36.27	24.8	48.7	28.24	34.66	36.87	39.79	35.07	23.88	54.72	38.05	37.67	59.13	35.79	66.28	39.09	39.93	29.46	33.28	22.12	31.96	81.57	19.74	46.82	44.68	22.85	35.17	17.88	13.25	13.97	31.19	30.33	44.89	38.96
ENSG00000048991	R3HDM1	R3H domain containing 1 [Source:HGNC Symbol%3BAcc:9757]	20.66	12.51	5.98	22.37	5.22	11.32	25.66	7.35	8.94	9.27	5.89	13.03	20.75	8.02	6.6	12.27	6.52	15.47	9.34	10	6.85	9.79	20.61	9.16	12.19	15.77	9.85	29.36	9.12	8.98	9.21	12.7	8.41	20.2	16.69	14.79	9.92	11.61	5.7	9.75	7.72	6.29	5.28	9.48	24.96	12.72	16.95
ENSG00000049089	COL9A2	collagen%2C type IX%2C alpha 2 [Source:HGNC Symbol%3BAcc:2218]	0.73	0.73	1.28	3.97	2.82	16.02	3.68	17.76	1.01	20.91	0.77	24.9	4.39	2.18	1.39	13.01	5.05	7.78	1.27	2.8	1.15	7.48	9.11	4.52	7.55	7.44	1.3	3.09	2.13	2.11	2.64	29.22	1.79	21.89	4.6	3.77	1.81	4.1	1.28	4.85	0.65	39.24	0.71	21.78	313.67	0.9	27.56
ENSG00000049130	KITLG	KIT ligand [Source:HGNC Symbol%3BAcc:6343]	2.32	1.01	4.63	7.54	1.58	4.83	9.16	5.22	5.82	1.52	3.87	1.38	6.67	2.21	1.98	4.53	2.17	6.33	6.28	5.17	4.94	2.18	4.63	6.33	2.02	7.02	5.27	6.17	4.93	5.49	3.28	4.09	2.8	5.64	6.11	1.96	1.56	2.02	2.43	7.71	6.83	1.1	1.11	2.97	1.87	0.89	2.49
ENSG00000049167	ERCC8	excision repair cross-complementing rodent repair deficiency%2C complementation group 8 [Source:HGNC Symbol%3BAcc:3439]	2.34	1.91	1.33	2.99	1.31	3.34	2.44	1.24	1.56	1.27	1.74	1.65	3.35	1.09	0.83	1.55	2.03	1.52	1.53	0.85	1.51	1.97	3.1	1.14	4.87	2.12	1.87	1.55	1.6	2.16	1.19	1.76	1.35	1	1.75	1.96	1.47	3.58	1.49	5.85	2.38	1.83	1.07	1.54	3.98	1.28	2.41
ENSG00000049192	ADAMTS6	ADAM metallopeptidase with thrombospondin type 1 motif%2C 6 [Source:HGNC Symbol%3BAcc:222]	0.54	0.07	0.42	4.41	0.25	3.13	0.35	0.24	1.65	2.95	0.23	2.1	0.76	0.47	0.21	1.54	0.44	0.86	0.32	1.72	0.15	0.88	0.99	0.53	0.44	2.34	0.29	0.39	0.35	0.57	2.2	0.81	0.42	0.35	0.99	0.53	0.64	0.12	0.09	3.18	0.11	0.58	0.12	0.63	0.15	0.16	0.9
ENSG00000049239	H6PD	hexose-6-phosphate dehydrogenase (glucose 1-dehydrogenase) [Source:HGNC Symbol%3BAcc:4795]	10.23	16.62	7.05	12.55	7.79	16.12	6.98	10.4	4.7	14.2	9.6	20.17	8.63	4.44	11.49	15.71	10.13	9.27	14.85	18.49	10.09	14.58	15.3	14.21	10.4	17.52	11.58	14.34	15.39	14.6	13.57	14.25	8.31	18.3	8.81	8.19	18.03	10.78	5.26	6.41	3.79	11.22	5.72	17.1	20.43	16.5	20.61
ENSG00000049245	VAMP3	vesicle-associated membrane protein 3 [Source:HGNC Symbol%3BAcc:12644]	67.35	56.19	51.08	113.34	42.55	69.64	39.43	37.65	32.37	31.74	59.79	59.19	36.59	32.8	49.4	63.24	45.83	33.68	60.96	44.39	54.64	31.93	43.99	54.16	22.79	39.11	62.25	45.96	53.86	45.46	35.29	40.07	40.28	26.93	35.76	30.22	42.49	35.76	41.82	69.57	51.79	29.05	36.29	37.48	45.76	53.35	32.35
ENSG00000049246	PER3	period circadian clock 3 [Source:HGNC Symbol%3BAcc:8847]	14.47	20.96	8.92	2.61	0.65	3.49	5.46	6.65	2.31	3.05	6.61	6.26	4.41	1.72	8.3	3.26	4.96	5.79	11.83	2	5.67	3.43	3.03	5.89	0.7	3.54	18.26	2.45	2.83	3.38	0.85	3.5	6.02	4.02	4.75	2.06	2.38	3.56	4.41	3.9	5.65	1.16	2.54	3.23	7.2	20.97	1.84
ENSG00000049247	UTS2	urotensin 2 [Source:HGNC Symbol%3BAcc:12636]	1.61	1.51	1.43	11.06	2.2	6.99	0.19	1.38	2.1	3.15	0	6.45	2.21	1.91	0.28	0	0	3.68	1.25	0.26	0	0.3	1.41	0.11	0	2.71	1.91	3.62	0.75	0.35	4.21	0.74	2.28	3.7	2.22	3.55	1.94	3.32	0.86	8.85	0.18	0	0.36	0	2.75	1.57	10.83
ENSG00000049249	TNFRSF9	tumor necrosis factor receptor superfamily%2C member 9 [Source:HGNC Symbol%3BAcc:11924]	1.52	0.28	0.18	1.13	0.29	1.81	0.1	0.28	0.57	2	0.14	1.19	0.74	0.5	0.09	1.18	0.44	0.96	0	1.29	0	5.01	0.79	0.99	1.73	1.59	0.34	1.42	0.26	0.04	0.39	3.15	0.5	10.17	1.88	0.53	0.75	0.14	0.15	1.3	0	0.71	0.12	1.4	0.92	0.12	12.44
ENSG00000049283	EPN3	epsin 3 [Source:HGNC Symbol%3BAcc:18235]	38.22	27.2	59.23	15.63	40.13	14.63	17.41	40.23	3.69	2.09	48.39	0.93	57.49	29.49	72.91	26.8	61.84	30.98	76.17	7.7	63.81	0.16	11.08	31.41	41.93	7.32	68.72	24.48	27.27	58.32	12.85	30.18	46.89	1.76	53.75	43.62	26.59	4.26	93.37	0.96	45.08	39.51	51.88	62.4	8.17	24.84	0.15
ENSG00000049319	SRD5A2	steroid-5-alpha-reductase%2C alpha polypeptide 2 (3-oxo-5 alpha-steroid delta 4-dehydrogenase alpha 2) [Source:HGNC Symbol%3BAcc:11285]	0.13	0	0	0.07	0	0	0.04	0	0	0	0.02	0	0.03	0.17	0	0.12	0	0	0	0	0	0.11	0.04	0	0	0	0	0.09	0.12	0	0	0	0	0	0.03	0	0	0	0	0	0	0	0	0	0.28	0	0.1
ENSG00000049323	LTBP1	latent transforming growth factor beta binding protein 1 [Source:HGNC Symbol%3BAcc:6714]	0.81	0.48	6.7	49.94	7.18	25.68	2.4	12	11.76	12.91	4.68	26.3	25.66	13.72	8.68	21.21	7.22	64.02	8.31	27.82	6.19	5.13	40.34	13.11	5.71	20.74	3.16	4.23	8.16	8.03	7.85	13.28	7.15	19.08	24.63	3.96	17.11	9.09	2.64	39.32	3.05	6.35	1.47	9.14	32.99	0.39	14.45
ENSG00000049449	RCN1	reticulocalbin 1%2C EF-hand calcium binding domain [Source:HGNC Symbol%3BAcc:9934]	74.28	25.55	14.83	22.02	9.51	51.84	23.42	19.07	24.21	35.35	12.76	42.16	188.74	99.07	10.12	52.78	18.11	19.71	17.82	30.73	12.13	26.31	38.92	22.57	41.72	29.83	13.45	22.57	45.46	13.16	45.81	53.59	10.14	53.19	187.14	18.18	17.13	62.08	8.87	144.51	8.32	37.06	8.23	34.03	59.47	24.33	20.89
ENSG00000049540	ELN	elastin [Source:HGNC Symbol%3BAcc:3327]	11.36	0.29	60.69	3.29	10.92	8.96	1.81	35.28	59.16	314.33	18.69	88.19	0.69	30.71	28.08	11.07	93.15	4.44	30.74	75.91	22.57	34.07	143.28	25.08	2.85	35.83	7.3	5.51	3.51	38.02	5.3	36.29	18.79	31.16	0.51	20.25	2.09	6.75	10.74	1.3	6.15	36.98	5.63	9.96	14.27	0.37	20
ENSG00000049541	RFC2	replication factor C (activator 1) 2%2C 40kDa [Source:HGNC Symbol%3BAcc:9970]	52.59	46.33	12.33	36.58	19.2	26.82	42.05	8.48	11.42	7.48	12.24	9.04	30.86	15.93	12.69	29.86	13.27	20.05	11.16	19.54	9.76	10.59	26.19	13.64	53.58	25.39	13.27	29.19	21.47	16.74	16	27.84	10.23	42.27	27.49	40.53	24.21	27.07	12.28	43.59	8.09	22.95	12.29	28.23	27.57	42.73	17.75
ENSG00000049618	ARID1B	AT rich interactive domain 1B (SWI1-like) [Source:HGNC Symbol%3BAcc:18040]	11.39	9.43	12.06	7.68	7.23	9.99	8.87	9.45	3.93	8.56	13.42	12.43	7.1	3.23	11.66	17.33	11.16	11.75	15.81	9.58	15.4	12.4	14.27	17.69	9.6	19.76	15.8	22.11	10.39	16.95	8.53	11.72	16.06	20.54	6.53	7.22	9.99	8.5	8.23	6.12	6.46	5.81	4.75	11.82	11.78	10.14	19.91
ENSG00000049656	CLPTM1L	CLPTM1-like [Source:HGNC Symbol%3BAcc:24308]	110	153.87	31.2	91.34	52.94	106.29	71.38	62.1	22.93	56.36	26.57	61.39	81.97	56.09	42.87	102.15	42.79	69.75	39.62	55.72	31.29	65.13	87.42	43.04	75.5	79.26	30.55	64.63	66.5	31.2	52.18	103.28	33.89	100.51	87.48	107.38	77.9	38.57	26.82	68.85	25.7	111.34	32.32	105.91	76.43	137.74	79.98
ENSG00000049759	NEDD4L	neural precursor cell expressed%2C developmentally down-regulated 4-like%2C E3 ubiquitin protein ligase [Source:HGNC Symbol%3BAcc:7728]	12.07	9.27	10.87	17.7	7.04	11.92	41.13	15.11	5.69	7.52	9.99	11.24	18.22	10.1	8.59	10.69	12.72	11.65	12.78	15.66	9.63	3.46	39.7	14.59	17.14	25.51	19.5	31.18	31.51	12.77	22.48	13.12	10.46	12.7	17.27	16.81	12.82	17.61	12.75	13.26	15.09	31.06	7.49	21.86	66.64	8.78	9.73
ENSG00000049768	FOXP3	forkhead box P3 [Source:HGNC Symbol%3BAcc:6106]	2.47	2.19	1.17	4.69	3.31	13.16	1.13	2.09	4.01	17.38	1.07	14.24	3.02	1.02	0.58	4.41	1.43	3	1.13	11.37	1.51	5.35	7.96	3	2.38	10.77	2.58	4.25	4.7	1.63	4.23	13.25	2.28	23.45	3.47	4.69	3.64	2.8	1.23	2.36	0.63	3.67	1.13	11.43	4.05	3.33	27.21
ENSG00000049769	PPP1R3F	protein phosphatase 1%2C regulatory subunit 3F [Source:HGNC Symbol%3BAcc:14944]	1.45	0.6	1.2	6.84	7.79	5.48	1.11	1.04	0.9	1.22	1.03	3.14	1.91	0.72	1.68	2.99	2.09	2.67	2.12	1.96	1.73	2.72	1.41	1.57	2.29	1.79	0.97	1.47	2.9	3.13	1.63	2.46	1.25	1.51	1.97	5.68	2.56	7.66	2.5	2.85	2	0.85	2.06	1.67	2.41	0.74	3.23
ENSG00000049860	HEXB	hexosaminidase B (beta polypeptide) [Source:HGNC Symbol%3BAcc:4879]	31.87	37.2	17.8	46.12	15.69	87.69	34.55	33.85	29.14	59.89	19.77	122.82	56.63	35.64	16.58	50.99	21.68	40.36	21.18	35.96	19.26	41.07	61.24	24.77	52.16	67.39	21.66	43.9	31.76	19.42	44.31	24.95	17.29	35.34	54.26	32.25	33.08	77.27	20.94	112.71	21.02	36.78	18.03	45.04	53.26	31.81	46.99
ENSG00000049883	PTCD2	pentatricopeptide repeat domain 2 [Source:HGNC Symbol%3BAcc:25734]	3.66	3.35	3.9	2.86	0.93	5.28	2.92	2.84	1.55	0.78	3.11	1.42	2.57	2.14	1.75	1.81	1.98	2.37	1.73	0.89	2.8	1.94	3.24	2.23	4.45	2.35	3.14	3.61	3.81	2.49	3	1.63	1.66	1.95	3.42	1.25	1.78	3.81	1.34	3.07	2.12	1.89	1.32	3.03	2.7	3.05	3.95
ENSG00000050030	KIAA2022	KIAA2022 [Source:HGNC Symbol%3BAcc:29433]	0.19	0.38	0.13	0	0	0	0	0.13	0	0.04	0.1	0.04	0.03	0.03	0.14	0.01	0.09	0.03	0.1	0.01	0.08	0.09	0.06	0.2	0.08	0.25	0.55	0.44	0	0.15	0	0.02	0.04	0.09	0	0.03	0	0.05	0.08	0	0.09	0.5	0.06	0.4	0.05	0.41	0.06
ENSG00000050130	JKAMP	JNK1/MAPK8-associated membrane protein [Source:HGNC Symbol%3BAcc:20184]	18.49	15.83	18.72	49.7	15.11	38.23	29.05	19.43	8.78	17.94	12.26	25.5	53.32	28.25	13.29	29.51	19.06	46.51	14.15	13.3	20.79	17.21	26.25	19.48	17.39	29.4	15.79	25.86	19.16	18.89	22.62	16.61	12.59	16.07	57.4	9.28	14.75	18.12	13.3	36.83	11	10.07	6.39	19.16	24.59	18.06	34.52
ENSG00000050165	DKK3	dickkopf WNT signaling pathway inhibitor 3 [Source:HGNC Symbol%3BAcc:2893]	5.33	1.21	25.74	90.59	31.27	124.71	26.7	16.27	21.57	40.64	18.26	110.01	38.04	28.53	16.43	154.61	34.6	13.63	20.12	21.97	16.94	17.57	50.59	30.24	19.25	54.03	16.56	23.49	8.68	25.36	2.7	32.34	17.89	29.36	37.56	8.66	13.98	24.86	12.68	125.79	19.79	21.14	9.95	22.19	68.34	2.04	16.52
ENSG00000050327	ARHGEF5	Rho guanine nucleotide exchange factor (GEF) 5 [Source:HGNC Symbol%3BAcc:13209]	69.56	20.72	25.16	16.56	36.35	13.15	19.03	10.48	3.81	5.81	37.5	5.41	30.93	17.85	23.53	28.19	22.18	10.56	34.49	18.21	26.23	2.4	50.45	43.95	50.41	23.84	33.5	30.21	23.01	18.32	17.22	25.3	44.54	10.71	31.82	15.52	20.15	24.36	22.64	2.92	15.15	13.74	15.27	22.4	15.18	19.31	2.75
ENSG00000050344	NFE2L3	nuclear factor%2C erythroid 2-like 3 [Source:HGNC Symbol%3BAcc:7783]	3.81	3.28	1.91	4.68	2.39	5.81	4.84	3.71	2.52	12.4	3.89	9.36	6.34	2.79	2.3	6.76	2.79	4.08	3.74	5.04	3.06	6.49	15.18	2.39	6.69	17.66	2.77	16.19	6.17	2.54	10.3	30.46	2.57	43.83	5.97	11.14	12.51	16.35	3.29	4.94	2.19	8.62	1.3	9.8	35.17	2.43	13.15
ENSG00000050393	MCUR1	mitochondrial calcium uniporter regulator 1 [Source:HGNC Symbol%3BAcc:21097]	14.56	11.17	5.83	10.52	3.6	5.38	13.7	3.34	4.54	4.17	6.61	2.97	10.35	5.22	5.85	3.89	4.87	4.36	7.64	2.85	6.83	2.99	8.21	5.74	13.62	18.94	7.29	49.84	4.96	11.92	5.48	6.27	4.18	7.71	8.59	8.4	3.9	4.44	8.07	6.18	8.62	5.26	6.48	6.43	7.47	10.15	4.84
ENSG00000050405	LIMA1	LIM domain and actin binding 1 [Source:HGNC Symbol%3BAcc:24636]	6.92	10.39	23.58	108.6	19.91	90.64	68.42	32.46	27.68	32.47	24.15	43.08	36.92	25.35	17.47	110.52	18.66	101.82	28.69	26.72	21.62	23.12	34.43	48.47	50	61.58	24.82	54.33	8.85	17.81	11.83	22.82	22.1	19.92	36.29	16.66	22.24	55.34	19.84	70.21	20.34	30.36	16.12	43.87	27.03	9.43	28.73
ENSG00000050426	LETMD1	LETM1 domain containing 1 [Source:HGNC Symbol%3BAcc:24241]	40.72	55.82	20.06	41.51	23.59	52.49	31.08	32.8	15.78	33.45	23.22	34.83	25	22.84	24.72	26.23	24.52	36.76	35.27	27.65	33.27	49.83	50.54	34.08	52.85	57.24	38.38	47.57	49.91	37.66	54.69	39.03	22.96	43.33	25.33	26.81	56.2	36.64	13.91	14.22	11.33	34.47	17.28	38.6	49.46	53.85	42.46
ENSG00000050438	SLC4A8	solute carrier family 4%2C sodium bicarbonate cotransporter%2C member 8 [Source:HGNC Symbol%3BAcc:11034]	0.15	0.11	0.71	1.59	0.15	4.61	0.03	0.82	1.13	0.51	0.07	2.29	0.4	0.03	0.06	0.72	0.19	1.71	0.56	0.55	0.07	2.68	2.17	1.31	1.71	1.7	0.09	4.62	0.43	0.18	1.92	0.36	0.12	1.16	0.13	0.41	0.34	0.32	0.56	1.09	0	0	0	0.27	0.63	0	2.99
ENSG00000050555	LAMC3	laminin%2C gamma 3 [Source:HGNC Symbol%3BAcc:6494]	0.42	0.01	4.62	2.5	2.25	2.58	2.94	1.48	0.94	1.54	1.68	1.42	5.73	3.62	9.71	16.92	3.43	1.03	1.86	2.22	2.14	1.56	4.47	5.74	10.9	3.39	1.15	0.25	3.42	4.52	1.57	3.92	2.71	0.12	5.8	2.59	0.01	0.74	2.25	4.08	0.49	0.6	1.2	0.18	11.78	0.02	2.64
ENSG00000050628	PTGER3	prostaglandin E receptor 3 (subtype EP3) [Source:HGNC Symbol%3BAcc:9595]	0.18	0.01	0.87	0.43	0.17	3.4	0.08	1.59	1.28	4.4	0.75	3.66	0.52	2.4	1.33	5.62	1.06	5.01	0.85	4.48	1.02	1.07	5.72	1.36	0.11	3.81	0.2	0.84	2.44	1.63	1.04	0.52	0.38	0.26	0.81	0.46	0.05	1.56	0.87	0.07	0.61	2.6	0.47	0.62	0.54	0.01	2.2
ENSG00000050730	TNIP3	TNFAIP3 interacting protein 3 [Source:HGNC Symbol%3BAcc:19315]	0.94	0.43	0.1	0.29	2.68	0.97	1.77	0.39	0.27	2.58	0.11	0.69	2.41	5.08	0.31	2.4	0.19	0.25	0.04	1.12	0.03	0.65	0.35	0.47	0.05	1.15	0.36	0.71	1.2	0.09	0.52	2.09	0.32	2.34	2.74	0.26	0.14	5.68	0	5.44	0.05	10.72	0.09	6.4	1.16	1.01	1.19
ENSG00000050748	MAPK9	mitogen-activated protein kinase 9 [Source:HGNC Symbol%3BAcc:6886]	15.58	10.33	6.4	9.61	3.21	9.11	5.31	8.82	5.58	6.19	7.63	11.52	9.83	5.53	6.3	14.2	7.75	10.64	8.23	4.94	8.05	7.67	9.94	10.18	16.36	13.81	7.15	15.06	9.26	9.33	6.46	6	6.55	9.68	9.44	7.04	4.69	13.87	7.5	8.12	6.63	3.13	3.4	6.23	6.52	11.13	12.92
ENSG00000050767	COL23A1	collagen%2C type XXIII%2C alpha 1 [Source:HGNC Symbol%3BAcc:22990]	0.31	0.14	0.65	1.14	0.5	1.4	0.17	1.26	0.41	3.87	0.29	2.62	0.58	0.28	0.54	1.12	0.9	0.54	0.61	1.2	0.5	1.41	1.02	0.99	0.56	1.7	0.3	0.83	0.83	0.48	0.89	19.05	0.55	12.79	0.51	1.39	0.21	5.7	0.13	1.1	0.3	0.17	0.46	0.67	8.8	0.11	1.05
ENSG00000050820	BCAR1	breast cancer anti-estrogen resistance 1 [Source:HGNC Symbol%3BAcc:971]	17.15	10.77	15.8	95.09	50.31	79.72	35.24	27.1	18.52	27.32	13.23	36.87	28.18	17.17	21.37	86.98	25.49	43.18	26.18	65.51	13.52	17.83	76.99	38.09	61.67	38.11	20.6	31.5	88.15	17.9	54.09	21.72	16.95	16.57	29.13	32.01	43.64	29.1	18.83	52.31	7.83	51.25	10.11	52.45	16.65	10.87	5.85
ENSG00000051009	FAM160A2	family with sequence similarity 160%2C member A2 [Source:HGNC Symbol%3BAcc:25378]	10.57	13.38	25.71	23.03	21.31	34.6	15.34	29.26	8.11	23.48	31.8	30.31	15.96	13.8	19.77	31.37	24.77	26.76	23.89	18.45	20.26	36.01	34.62	32.44	29.21	49.63	22.56	42.2	37.1	27.19	31.17	30.93	22.7	28.97	16.32	21.63	27.47	34.02	22.88	14.95	9.64	23.21	19.75	35.82	36.87	12.53	30.26
ENSG00000051108	HERPUD1	homocysteine-inducible%2C endoplasmic reticulum stress-inducible%2C ubiquitin-like domain member 1 [Source:HGNC Symbol%3BAcc:13744]	44.85	25.5	26.02	65.41	22.86	63.88	48.86	91.77	36.07	89.5	37.72	93.45	26.36	23.47	29.5	105.55	36.6	35.51	29.23	75.13	29.54	95.25	83.99	41.66	39.35	71.93	29.93	39.74	43.79	29.47	31.12	48.29	30.28	53.39	27.67	35.27	52.37	26.5	14.16	58.19	25.11	26.1	18.51	46.61	35.35	26.09	146.85
ENSG00000051128	HOMER3	homer homolog 3 (Drosophila) [Source:HGNC Symbol%3BAcc:17514]	15.85	23.24	11.68	128.92	34.51	171.66	52.84	12.02	17.76	26.92	6.68	55.77	123.56	70.39	10.07	58.35	8.25	94.48	8.89	25.37	5.25	19.86	39.87	12.12	59.71	83.26	6.38	36.78	48.78	6.85	40.68	23.34	13.26	13.99	125.5	27.48	46.3	23.08	11.07	50.96	6.54	67.63	7.06	32.19	41.89	25.36	7.91
ENSG00000051180	RAD51	RAD51 recombinase [Source:HGNC Symbol%3BAcc:9817]	10.87	12.06	1.1	9.85	4.79	7.95	8.93	1.99	1.28	1.18	0.91	1.77	7.95	5.24	1.65	10.25	1.83	4.14	1.62	3.48	2.76	0.66	11.94	2.9	15.97	5.56	1.46	11.63	5.08	2.06	3.96	5.47	1.44	8.3	10.44	5.61	7.98	3.71	1.83	8.45	1.25	6.25	2.39	7	6.55	16.48	4.11
ENSG00000051341	POLQ	polymerase (DNA directed)%2C theta [Source:HGNC Symbol%3BAcc:9186]	6.73	3.06	0.81	1.58	0.16	1.32	2.86	0.61	0.51	1.01	1.63	0.77	4.54	1.7	0.28	2.03	0.95	0.79	0.64	0.73	1.21	0.25	7.4	1.01	3.31	6.35	2.49	9.84	3.36	1.28	2.94	3.52	1.17	6.52	3.4	2.68	2.44	4.81	0.57	1.28	0.85	1.66	0.84	1.78	3.19	3.05	2.13
ENSG00000051382	PIK3CB	phosphatidylinositol-4%2C5-bisphosphate 3-kinase%2C catalytic subunit beta [Source:HGNC Symbol%3BAcc:8976]	13.79	11.96	12.25	4.58	4.32	7.71	5.3	5.33	3.01	3.88	12.94	7.67	10.17	4.43	9.01	9.91	6.66	11.18	14.38	5.44	13.33	5.84	16.91	10.45	7.68	10.79	11.43	15.35	9.19	7.98	8.98	14.95	8.37	14.43	8.63	8.19	20.6	13.62	6.51	5.66	6.15	9.97	7.39	10.37	9.17	12.12	8.31
ENSG00000051523	CYBA	cytochrome b-245%2C alpha polypeptide [Source:HGNC Symbol%3BAcc:2577]	477.48	234.05	115.63	328.96	273.67	612.81	178.33	291.21	168.78	342.23	96.75	557.1	253.08	146.88	113.66	479.81	124.25	125.99	99.27	299.21	66.68	901.11	284.05	95.03	88.83	304.46	84.98	192.99	636.92	96.74	617.23	281.03	125.44	310.33	248.85	295.56	127.31	368.67	129.3	524.22	89.35	499.88	112.81	580.63	190.34	231.75	744.11
ENSG00000051596	THOC3	THO complex 3 [Source:HGNC Symbol%3BAcc:19072]	90.27	45.47	49.71	82.1	75.82	54.13	97.65	33.78	20.7	13.76	97	15.75	51.66	27.22	72.87	64.53	66.06	33.66	90.75	44.68	81.03	21.6	339.36	59.07	140.62	81.35	59.34	132.35	30.41	51.71	19.97	46.38	41.86	35.06	49.55	36.48	53.53	80.29	73.71	50.47	56.92	87.59	77.09	83.49	51.34	51.66	26.93
ENSG00000051620	HEBP2	heme binding protein 2 [Source:HGNC Symbol%3BAcc:15716]	37.76	27.42	53.59	16.08	39.49	20.85	28.29	40.03	8.13	11.83	64.12	14.13	19.36	19.32	74.13	31.4	73.5	21.74	60.02	13.78	44.91	6.38	20.39	36.86	19.93	13.04	58.44	35.41	70.26	106.98	30.34	39.93	89.13	23.72	19.85	37.7	26.88	24.66	106.7	9.91	94.61	45.77	90.63	60.01	27.84	28.9	14.45
ENSG00000051825	MPHOSPH9	M-phase phosphoprotein 9 [Source:HGNC Symbol%3BAcc:7215]	19.54	6.87	6.28	13.27	1.27	11.31	20.1	3.38	9.25	8.54	2.53	6.88	12.16	2.8	2.26	13.96	4	10.81	4.29	3.79	6.06	9.73	13.54	6.07	25.31	16.76	3.97	14.31	4.23	4.5	4.79	15.32	3.58	25.58	12.79	8.08	11.23	11.43	3.59	6.72	1.84	7.12	2.47	3.56	14.1	7.58	23.66
ENSG00000052126	PLEKHA5	pleckstrin homology domain containing%2C family A member 5 [Source:HGNC Symbol%3BAcc:30036]	14.88	13.58	17.74	12.16	3.96	7.08	19.21	14.57	6.68	4.79	14.89	6.24	9.99	5.77	11.02	14.83	14.74	8.61	24.89	4.21	23.69	2.67	24.13	16.01	15.4	10.94	16.97	20.07	12.09	17.63	9.44	10.98	14.2	13	11.29	7.25	5.53	10.78	13.57	8.44	13.71	19.08	7.57	18.76	23.3	13.58	1.92
ENSG00000052344	PRSS8	protease%2C serine%2C 8 [Source:HGNC Symbol%3BAcc:9491]	80.64	108.36	103.25	63.13	65.25	68.18	17.22	107.71	8.12	5.7	121.28	1.67	31.99	16.8	196.11	46.31	157.86	48.57	152.35	37.66	130.97	1.02	26.51	134.33	15.19	25.47	191.52	33.09	169.89	194.61	80.62	106.99	176.16	11.74	31.4	113.35	66.06	10.27	204.47	0.39	160.99	189.67	158.26	158.17	65.29	107.1	0.55
ENSG00000052723	SIKE1	suppressor of IKBKE 1 [Source:HGNC Symbol%3BAcc:26119]	33.96	19.27	16.78	26.25	8.74	22.95	23.94	5.24	7.67	8.46	11.11	11.8	16.11	2.13	9.44	10.66	10.64	11.52	8.58	8.09	11.03	6.74	17.62	7.96	12.18	12.12	14.1	13.51	8.38	12.69	4.17	8.17	7.38	18.54	18.77	7.83	7.56	7.57	11.3	16	9.26	9.56	9.87	10.69	18.39	16.43	11.13
ENSG00000052749	RRP12	ribosomal RNA processing 12 homolog (S. cerevisiae) [Source:HGNC Symbol%3BAcc:29100]	12.81	23.85	12.37	23.64	11.27	18.93	9.42	4.44	5.78	7.54	8	7.04	14.25	8.69	10.83	16.85	10.22	17.44	9.49	14.52	5.72	8.45	15.15	12.73	19.9	21.12	6.75	22.24	20.62	5.2	20.54	16.75	11.55	16.37	12.25	13.13	18.7	12.76	9.03	9.88	5.11	17.91	9.07	13.31	30.76	23.19	10.13
ENSG00000052795	FNIP2	folliculin interacting protein 2 [Source:HGNC Symbol%3BAcc:29280]	3.41	2.14	5.36	5.39	1.24	10.05	4.13	4.47	4.3	5.57	2.57	7.18	2.82	2.3	2.02	3.32	3.69	5.53	4.03	4.22	2.96	3.36	7.69	4.99	2.64	3.72	3.85	8.24	2.24	4.02	2.29	5.19	2.71	3.36	2.61	2.08	3.51	1.55	1.23	2.97	1.57	1.68	1.15	1.91	3.59	2.16	4.81
ENSG00000052802	MSMO1	methylsterol monooxygenase 1 [Source:HGNC Symbol%3BAcc:10545]	40.11	29.26	111.03	48.26	27.29	46.08	57.89	28.18	10.14	12.07	118.66	8.03	31.85	20.2	45.36	44.39	64.66	8.44	39.26	14.1	61.65	9.68	16.25	81.07	9.74	24.49	73.85	62.69	6.96	58.47	6.69	18.27	66.14	14.81	29.99	24.69	10.43	11.73	90.53	39.47	81.74	32.06	78.1	33.62	32.73	27.29	12.27
ENSG00000052841	TTC17	tetratricopeptide repeat domain 17 [Source:HGNC Symbol%3BAcc:25596]	35.75	35.23	19.72	27.66	8.02	34.54	22.85	24.18	12.49	25.78	17.86	26.71	29.75	18.66	18.16	24.04	21.99	40.98	24.24	19.69	25.49	32.61	43.81	36.71	32.81	28.67	24.33	24.85	37.14	23.91	36.58	54.96	25.75	45.02	31.4	15.92	27.27	20.87	14.08	20.82	12.5	45.92	15.47	49.12	38.02	32.96	45.58
ENSG00000052850	ALX4	ALX homeobox 4 [Source:HGNC Symbol%3BAcc:450]	0.01	0.01	0.05	0.11	0.12	2.48	0.09	0.01	0.08	2.03	0.04	0.97	0.11	0	0.04	0.37	0	0.1	0.02	0.03	0.03	0.1	0.25	0.11	1.37	0.41	0	0.09	0.05	0	0.09	0.88	0.03	1.81	0.06	0.03	0.08	0.45	0.02	0.24	0	0.01	0	0	7.78	0.02	0.03
ENSG00000053108	FSTL4	follistatin-like 4 [Source:HGNC Symbol%3BAcc:21389]	1.19	1.64	0.88	2.36	0.73	0.04	4.15	0.21	0.58	1.03	1.39	1.02	3.94	0.34	1.71	9.02	1.44	2.85	0.53	0.91	2.07	0	16.18	3.44	20.52	8.08	2.78	9.37	3.2	0.54	0.87	14.22	2.18	5.75	2.74	0.23	6.95	3.23	1.47	0.4	0.72	9.34	2.52	6.6	34.36	1.95	0.1
ENSG00000053254	FOXN3	forkhead box N3 [Source:HGNC Symbol%3BAcc:1928]	17.61	28.69	16.47	8.88	7.02	24.55	10.22	12.71	7.35	13.64	13.58	15.25	12.57	7.62	19.63	21.61	14.44	15.1	18.47	16.58	20.21	13.83	24.57	25.31	13.08	15.5	14.78	12.97	25.1	40.68	19.27	11.27	11.24	11.73	12.18	12.57	7.33	2.55	13.84	9.15	10.61	13.12	10.15	14.08	5.64	29.3	26.02
ENSG00000053328	METTL24	methyltransferase like 24 [Source:HGNC Symbol%3BAcc:21566]	0	0	0.53	0	0	0	2.14	1.19	0	0.18	0.27	0.82	0.21	0	0.35	0.1	0.44	0.07	0.23	0.23	0.42	0.65	0.31	0.08	0	0	0.23	0.73	0.1	0.48	0.19	0	0.15	0.87	0	0.54	0	0	0.22	0.07	0.12	0	0.12	0.34	0	0	0.09
ENSG00000053371	AKR7A2	aldo-keto reductase family 7%2C member A2 (aflatoxin aldehyde reductase) [Source:HGNC Symbol%3BAcc:389]	45.97	57.73	44.15	76.53	46.71	57.63	63.45	45.26	17.36	22.9	30.5	43.8	18.69	16.71	49.92	55.55	56.2	26.02	42.29	30.06	46.3	36.73	57.42	34.88	45.27	35.39	37.76	38.08	65.49	47.12	24.64	34.29	40.31	31.37	20.85	46.85	37.84	30.11	53.51	59.02	44.3	62.67	50.75	62.21	53.62	59.21	31.46
ENSG00000053372	MRTO4	mRNA turnover 4 homolog (S. cerevisiae) [Source:HGNC Symbol%3BAcc:18477]	35.13	59.28	14.26	70.43	26.51	39.08	50.05	7.49	9.81	11.13	14.71	13.83	21.7	12.77	12.21	35.97	14.07	22.47	16.2	17.35	9.94	22.8	25.07	8.94	29.93	23.65	14.26	39.22	44.37	11.26	23.08	23.03	7.99	31.96	23.65	23.75	31.66	23.93	9.25	31.07	11.02	34.68	16.11	30.69	41.45	56.39	14.86
ENSG00000053438	NNAT	neuronatin [Source:HGNC Symbol%3BAcc:7860]	1.99	3.73	2.06	3.71	1.02	3.42	2.37	1.49	0.44	1.19	0.89	0.82	2.09	4.15	4.24	3.57	3.53	2.84	2.6	3.9	2.22	1.53	4.9	4.15	7.07	3.2	1.94	4.56	2.32	2.49	2.68	3.02	3.06	4.7	2.49	2.33	3.87	8.05	2.46	0.6	1.11	1.03	2.06	3.09	2.8	3.07	1.79
ENSG00000053501	USE1	unconventional SNARE in the ER 1 homolog (S. cerevisiae) [Source:HGNC Symbol%3BAcc:30882]	39.79	36.9	19.29	27.24	22.82	35.96	27.91	24.82	14.42	20.25	23.36	26.75	35.32	29.54	21.65	28.38	15.32	22.99	17.24	29.04	14.7	31.53	26.03	20.05	41.36	40.29	14.22	23.73	39.87	16.75	21	14.32	13.6	17.03	35.4	21.32	35.72	31.26	15.38	30.18	13.56	53.49	19.98	35.24	37.42	34.74	27.06
ENSG00000053524	MCF2L2	MCF.2 cell line derived transforming sequence-like 2 [Source:HGNC Symbol%3BAcc:30319]	1.16	2.86	0.63	0.77	0.91	0.49	0.44	0.56	0.85	1	0.62	0.57	0.34	0.15	0.23	0.51	0.39	0.37	1.13	2.08	0.73	0.13	0.8	1.02	0.96	4.25	0.58	2.85	0.77	0.43	0.66	1.27	0.79	1.99	1.11	0.42	0.25	0.25	0.59	0.31	0.29	0.72	2.21	0.48	3.22	2.17	1.79
ENSG00000053702	NRIP2	nuclear receptor interacting protein 2 [Source:HGNC Symbol%3BAcc:23078]	0.98	1.94	1.17	0.75	0.7	1.58	0.78	3.2	3.16	3.09	1.65	5.23	0.74	2.48	1.37	1.05	1.23	1.38	2.25	3.33	2.35	3.42	3.78	1.99	2.18	3.7	1.17	2.22	2.13	2.51	1.85	2.7	0.9	8.38	0.68	1.74	2.61	1.84	0.83	0.55	0.4	2.13	0.66	2.42	1.47	2.37	4.17
ENSG00000053747	LAMA3	laminin%2C alpha 3 [Source:HGNC Symbol%3BAcc:6483]	0.54	2.72	9.05	531.41	41.5	138.85	47.21	8.04	7.49	1.41	4.9	1.63	27.37	10.9	7.54	73.66	8.21	71.71	6.82	10.54	8.74	4.65	27.6	16.37	36.06	39.9	5.72	34.47	2.91	9.17	2.89	13.97	10.63	7.61	35.57	28.22	13	50.74	6.39	0.74	6.1	27.26	5.58	23.34	27.22	5.5	7.46
ENSG00000053770	AP5M1	adaptor-related protein complex 5%2C mu 1 subunit [Source:HGNC Symbol%3BAcc:20192]	16.4	9.5	8.45	11.96	2.56	7.2	12.39	6.59	4.53	4.73	8.87	6.44	17.43	6.88	5.91	9.41	8.54	12.61	9.04	3.14	9.32	6.59	15.18	10.1	13.46	10.8	10.02	9.38	5.34	7.23	4.69	7.18	6.03	8.19	17.55	3.51	4.33	9.5	7.1	9.24	9.25	3.04	4.78	7.24	6.63	9.52	14.56
ENSG00000053900	ANAPC4	anaphase promoting complex subunit 4 [Source:HGNC Symbol%3BAcc:19990]	12.73	17.07	6.2	10.98	2.62	13.88	11.02	10.1	5.12	6.18	5.92	11.79	15.77	4.78	5.35	7.49	6.44	16.55	10.15	6.94	9.12	12.76	16.92	12.32	8.58	14.23	7.26	10.37	19.65	11.22	12.54	7.99	5.3	14.51	13.09	5.47	10.27	10.45	4.28	8.81	4.98	4.99	4.15	10.67	11.46	14.64	22.22
ENSG00000053918	KCNQ1	potassium voltage-gated channel%2C KQT-like subfamily%2C member 1 [Source:HGNC Symbol%3BAcc:6294]	0.55	0.89	0.8	1.17	9.49	4.77	0.76	12.46	1.81	1.58	0.51	5.65	1.16	1.54	0.99	2.01	2.05	2.67	1.55	4.16	0.81	7.48	3.6	1.81	2.4	3.03	2.02	2.78	6.56	1.84	1.97	3.08	1.79	3.19	1.01	1.33	0.98	1.29	0.76	1.9	0.36	12.08	1.62	8.19	1.87	0.17	4.35
ENSG00000054116	TRAPPC3	trafficking protein particle complex 3 [Source:HGNC Symbol%3BAcc:19942]	49.77	45.83	45.53	80.52	56.1	80.71	42.57	25.89	20.57	22.3	44.58	36.08	42.27	28.11	41.02	43.18	38.96	52.53	42.36	28.07	34.22	34.06	40.39	35.2	24.31	39.86	42.07	42.31	76.39	36.43	38.79	44.54	27.8	34.8	43.27	66.48	30.54	23.78	45.54	62.13	36.85	48.57	43.12	59.15	73.39	51.9	41.12
ENSG00000054118	THRAP3	thyroid hormone receptor associated protein 3 [Source:HGNC Symbol%3BAcc:22964]	34.37	32.48	36.13	60.01	18.96	40.5	42.37	25.53	14.91	22.81	31.23	26.67	28.21	19.2	23.47	38.31	28.87	33.55	39.37	27.2	35.27	28.37	58.33	43.43	39.84	54.07	37.35	53.32	34.58	32.75	30.41	36.43	29.29	45.33	32.32	35.41	33.32	19.47	27.61	23.52	20.16	15.66	21.27	32.94	56.33	31.08	45.53
ENSG00000054148	PHPT1	phosphohistidine phosphatase 1 [Source:HGNC Symbol%3BAcc:30033]	290.61	274.22	81.45	146.82	100.76	151.14	133.03	97.78	68.87	76.23	66.16	113.25	132.63	78.6	79.55	188.84	103.81	56.18	75.91	76.81	68.83	121.53	72.69	65.59	91.82	107.54	81.34	75.47	92.84	73.55	63.67	175.12	65.21	82.2	133.14	68.98	50.15	174.6	67.13	343.5	83.58	132.79	90.38	111.97	108.42	250.33	78.16
ENSG00000054179	ENTPD2	ectonucleoside triphosphate diphosphohydrolase 2 [Source:HGNC Symbol%3BAcc:3364]	2.47	3.82	4.23	1.86	2.28	2.43	0.54	7.47	6.41	1.41	3.75	0.82	1.62	2.31	3.94	3.22	3.06	1.83	3.46	4.28	2.21	0.15	1.45	3.71	2.62	3.9	2.94	1.55	2.73	3.92	0.77	4.68	6.59	4.12	1.74	3.62	2.03	2.86	4.1	0.05	1.63	3.23	3.07	3.7	34.68	4.21	0.32
ENSG00000054219	LY75	lymphocyte antigen 75 [Source:HGNC Symbol%3BAcc:6729]	16.52	3.9	2.58	0.83	1.26	1.65	1.24	6.43	1.3	4.95	3.49	4.16	0.97	0.28	3.37	2.35	1.8	3.53	2.45	2.35	2.89	4.54	3.33	3.57	0.53	3.75	2	1.82	2.15	2.14	3.36	6.15	2.09	12.08	0.95	2.28	4.77	17.36	0.95	2.35	0.97	0.9	1.65	6.87	12.95	3.54	22.68
ENSG00000054267	ARID4B	AT rich interactive domain 4B (RBP1-like) [Source:HGNC Symbol%3BAcc:15550]	14.65	26.48	12.25	15.76	3.94	22.46	23.34	13.61	15.13	18.32	14.04	19.04	14.96	5.92	9.29	20	12.58	11.42	15.5	10.42	12.13	29.46	31.72	21.46	26.72	29.29	11.84	25.87	19.93	12.5	22.47	17.72	14.8	28.96	18.2	13.4	14.98	26.55	11.06	13.08	8.93	20.33	8.97	23.24	30.92	31.1	38.38
ENSG00000054277	OPN3	opsin 3 [Source:HGNC Symbol%3BAcc:14007]	4.2	5.68	5.8	52.53	7.46	16.78	12.55	4.1	3.57	5.35	6.59	10.64	17.5	7.71	4.73	9.12	7.71	9.11	10.23	6.54	7.28	4.24	9.94	7.41	5.82	7.8	5.42	12.74	33.03	8.83	25.86	11.47	5.89	8.09	18.85	12.24	15.77	10.47	8.69	9.16	5.25	7.18	6.32	9.94	13.58	5.39	9.42
ENSG00000054282	SDCCAG8	serologically defined colon cancer antigen 8 [Source:HGNC Symbol%3BAcc:10671]	32.7	45.16	13.52	24.44	5.65	19.95	21.56	12.01	8.93	14.67	9.3	26.87	16.81	12.39	13.04	39.63	14.26	19.36	13.6	15.42	11.76	12.76	60.15	14.7	71.06	48.65	11.81	42.07	26.03	14.26	20.99	18.56	9.91	22.56	17.92	23.25	26.63	43.95	8.23	25.2	8.16	33.73	10.64	37.95	50.15	50.3	15.77
ENSG00000054356	PTPRN	protein tyrosine phosphatase%2C receptor type%2C N [Source:HGNC Symbol%3BAcc:9676]	0	0.26	0.27	0.36	0.04	3.38	0.29	2.43	0.09	0.21	0	0.32	2.19	3.82	0.37	4.34	0.08	0.18	0.38	2.4	0.06	0.1	2.68	0	0.14	0.38	0	1.07	0	0.01	0	0	0.08	0	3.29	0	0	0.33	0	11.54	0	1.2	0	0.28	0.06	0.13	0
ENSG00000054392	HHAT	hedgehog acyltransferase [Source:HGNC Symbol%3BAcc:18270]	1.16	2.53	1.69	0.92	0.64	1.6	2.75	1.25	0.8	2.15	1.43	1.81	2.1	0.63	1.13	0.97	2.04	1.52	1.42	2.56	2.4	1.08	5.07	3.77	5.87	2.15	1.78	3.31	0.94	2.34	0.86	2.11	1.32	2.22	2.48	1.15	2.04	6.11	1	1.01	1.2	2.72	1.01	3.56	4.28	1.95	2.72
ENSG00000054523	KIF1B	kinesin family member 1B [Source:HGNC Symbol%3BAcc:16636]	8.25	9.38	15.92	12.05	4.46	12.91	16.92	6.28	4.68	5.28	12.19	7.4	8.72	3.98	15.3	10.56	13.57	11.24	14.02	10.6	16.64	6.84	15.08	13.62	8.75	12.43	15.95	13.41	19.07	17.65	14.06	12.95	11.92	11.49	8.37	7.04	10.84	7.77	10.37	4.5	6.85	4.51	4.85	7.94	17.57	7.93	5.37
ENSG00000054598	FOXC1	forkhead box C1 [Source:HGNC Symbol%3BAcc:3800]	3.39	0.71	3.52	5.96	4.48	5.52	1.04	2.22	7.64	11.68	7.67	8.93	5.6	3.88	2.49	8.26	4.37	3.82	5.28	6.4	0.98	2.88	2.42	6.48	4.16	8.19	1.41	7.14	1.03	2.4	1.08	8.89	3.97	25.05	5.57	3.72	0.44	3.26	2.3	2.34	2.08	2.42	1.18	2.68	21	0.57	1.86
ENSG00000054611	TBC1D22A	TBC1 domain family%2C member 22A [Source:HGNC Symbol%3BAcc:1309]	19.06	21.83	15.77	21.14	17.55	24.02	29.49	17.92	7.91	9.93	18.33	23.07	14.73	9.36	18.2	16.09	19.8	14.22	19.13	16.36	19.51	20.01	26.39	18.04	31.77	21.32	19.33	17.98	17.88	18.07	12.43	14.56	17.43	12.08	13.34	16.77	19.6	13.37	18.35	15.89	15.12	27.9	16.66	28.21	12.64	27.72	21.2
ENSG00000054654	SYNE2	spectrin repeat containing%2C nuclear envelope 2 [Source:HGNC Symbol%3BAcc:17084]	60.96	40.61	36.67	63.35	19.66	50.27	69.44	37.54	13.76	26.72	35.88	21.25	47.51	24.78	37.97	52.24	41.41	117.8	47.35	23.15	43.33	22.08	55.18	55.64	37.65	27.61	55.48	31.95	51.21	58.81	39.35	47.56	31.26	43.14	49.48	34.25	49.54	42.87	31.02	4.84	21.45	33.75	22.98	63.99	47.26	42.34	52.04
ENSG00000054690	PLEKHH1	pleckstrin homology domain containing%2C family H (with MyTH4 domain) member 1 [Source:HGNC Symbol%3BAcc:17733]	5.14	0.62	4.03	9.13	3.63	4.43	2.34	12.74	1.03	0.75	6.36	3.43	3.4	1.62	4.82	6.46	2.97	22.29	5.93	4.43	9.04	0.71	10.47	8.6	6.56	7.42	5.59	5.6	5.6	4.99	6.86	14.91	4.32	4.13	4.98	4.12	10.57	1.3	3.17	0.24	2.03	5.38	1.31	13.81	8.26	1.11	1.43
ENSG00000054793	ATP9A	ATPase%2C class II%2C type 9A [Source:HGNC Symbol%3BAcc:13540]	13.88	8.88	6.42	2.89	5	9.97	3.45	8.86	2.14	6.48	6.71	4.74	7.95	4.02	6.94	7.39	7.08	11.86	7.84	5.61	9.25	2.22	12.48	11.34	11.48	14.74	8.99	12.5	11.42	9.28	7.93	6.51	7.84	8.53	7.47	7.45	10.67	7.21	5.07	1.03	2.99	3.11	2.9	8.08	7.68	10	1.99
ENSG00000054796	SPO11	SPO11 meiotic protein covalently bound to DSB [Source:HGNC Symbol%3BAcc:11250]	0	0	0	0	0	0	0	0	0	0	0	0	0	0	0	0	0	0	0	0	0	0	0	0	0	0	0	0	0	0	0	0	0	0	0	0	0	0	0	0	0	0	0	0	0	0	0
ENSG00000054803	CBLN4	cerebellin 4 precursor [Source:HGNC Symbol%3BAcc:16231]	0	0	0	0.13	0	0	0	0.03	0.04	0.03	0	0.99	0	0	0	0	0	0	0	0.02	0	0.08	0.13	0	0	0.09	0	0.07	0	0	0	0	0	0.14	0	0	0	0	0	0	0	0	0	0.03	0	0	0
ENSG00000054938	CHRDL2	chordin-like 2 [Source:HGNC Symbol%3BAcc:24168]	0.62	0.07	11.83	0.52	0.71	0.82	0.2	1.12	0.67	0.91	0.98	1.88	0.25	0	5.17	0.35	2.57	1.87	2.55	82.21	0.98	1.87	8.42	5.72	0.41	18.72	1.78	0	1.15	3.07	0.43	5.16	7.14	0	0.35	14.13	0	0.98	1.42	0.81	1.19	2.53	1.29	0.2	0.15	0.11	3.14
ENSG00000054965	FAM168A	family with sequence similarity 168%2C member A [Source:HGNC Symbol%3BAcc:28999]	9.28	8.5	6.39	11.74	5.39	15.65	6.03	6.78	9.11	10.04	5.06	21.82	7.11	3.53	6.27	10.89	4.9	10.49	8.22	13.03	7.29	8.57	13.89	6.75	6.47	12.01	6.44	10.11	10.73	8.56	6.57	8.85	7.25	9.35	6.71	3.4	15.8	3.66	4	6.03	2.33	3.98	2.4	5.57	12.16	8.07	8.89
ENSG00000054967	RELT	RELT tumor necrosis factor receptor [Source:HGNC Symbol%3BAcc:13764]	10.2	9.42	4.24	22.12	10.53	12.89	11.33	4.59	4.29	7.16	5.19	16.36	5.94	3.23	3.87	17.31	4.41	5.86	4.1	16.55	2.3	18.06	8.67	9.78	8.34	15.94	4.26	7.46	21.05	2.78	14.47	8.01	5.34	6.54	5.66	5.44	5.91	6	4.19	8.91	1.65	8.18	2.78	5.53	5.23	8.98	22.67
ENSG00000054983	GALC	galactosylceramidase [Source:HGNC Symbol%3BAcc:4115]	6.25	3.81	1.65	4.41	2.51	7.5	0.53	4.28	3.74	4.82	2.84	12.51	7.28	4.3	3.09	5.31	2.62	10.65	4.08	5.31	3.83	3.98	6.25	4.03	1.79	7.7	1.8	3.72	3.94	3.28	4.37	5.05	2.42	8.58	7.26	3.28	4.55	4.49	1.9	8.72	1.92	1.32	1.08	1.5	3.79	3.31	8.4
ENSG00000055044	NOP58	NOP58 ribonucleoprotein [Source:HGNC Symbol%3BAcc:29926]	69.29	72.31	19.65	53.89	11.71	29.39	100.99	23.63	31.53	25.22	21.15	26.13	65.8	33.37	10.35	45.28	23.53	41.17	21.55	21.41	18.29	37.17	49.75	33.71	58.99	59.13	22.28	98.52	43.86	21.36	46.69	35.4	22.27	47.25	64.19	66.32	47.89	53.29	21.88	82.86	22.33	62.3	29.01	54.96	87.63	69.2	72.45
ENSG00000055070	SZRD1	SUZ RNA binding domain containing 1 [Source:HGNC Symbol%3BAcc:30232]	44.75	69.95	57.86	116.72	60.48	77.69	76.67	33.92	28.56	33.34	42.79	53.13	40.54	25.75	60.72	63.3	53.84	52.21	60.42	60.33	52.25	46.58	71	44.18	43.69	60.76	50.55	62.43	87.97	53.23	41.61	59.92	44	61.69	38.82	42.09	36.18	47.57	49.03	90.86	42.25	58.1	41.85	86.54	78.96	64.27	43.19
ENSG00000055118	KCNH2	potassium voltage-gated channel%2C subfamily H (eag-related)%2C member 2 [Source:HGNC Symbol%3BAcc:6251]	0.08	0	2.35	0.14	0.2	0.63	0.29	4.82	2.89	1.72	1.65	0.35	0.38	0.16	6.93	0.53	1.98	0.3	1.74	1.69	1.52	4.1	3.43	2.7	1.36	0.82	1.02	3.24	0.61	2.76	0.39	2.59	2.02	4.5	0.53	1.02	0.18	0	1.36	0.29	1.55	0.21	1.51	0.05	1.66	0	0.82
ENSG00000055130	CUL1	cullin 1 [Source:HGNC Symbol%3BAcc:2551]	38.37	23.91	14.35	18.77	7.71	14.49	33.96	10.8	11.54	9.64	13.7	17.73	27.87	15.45	11.87	25.93	13.46	7.79	16.15	13.47	14.72	14.37	20.17	14.95	32.23	22.73	14.17	25.63	22.94	13.91	18.48	14.06	11.39	20.48	26.77	15.26	11.74	19.63	11.94	24.83	9.95	9.67	10.28	15.28	27.12	21.26	21.02
ENSG00000055147	FAM114A2	family with sequence similarity 114%2C member A2 [Source:HGNC Symbol%3BAcc:1333]	6.83	2.91	6.25	5.46	1.51	6.5	1.72	4.88	2.15	3.76	6.17	5.57	4.59	3.04	4.23	7.51	4.67	4.29	4.74	3.37	10.81	4.32	3.21	6.03	3.96	7.05	7.23	7.89	5.81	4.83	4.59	4.07	7.04	3.91	4.15	2.64	4.01	3.91	3.31	3.96	4.24	0.98	3.83	2.77	3.92	3.35	7.71
ENSG00000055163	CYFIP2	cytoplasmic FMR1 interacting protein 2 [Source:HGNC Symbol%3BAcc:13760]	6.49	3.64	4.41	3.12	5.29	3.77	0.84	19.17	5.63	11.58	4.6	21.05	1.33	8.04	6.07	5.65	6.77	5.69	3.31	10.35	1.97	86.39	14.8	5.92	11.32	38.7	5.25	22.17	13.8	4.2	9.26	15.85	6.7	25.54	1.14	6.41	2.45	3.77	2.8	12.5	3.55	3.78	1.56	11.06	15.84	1.69	76.04
ENSG00000055208	TAB2	TGF-beta activated kinase 1/MAP3K7 binding protein 2 [Source:HGNC Symbol%3BAcc:17075]	23.52	13.15	28.45	24.22	8.99	16.81	17.15	19.54	12.41	15.26	25.71	27.54	16.1	8.14	24.37	30.31	23.97	13.4	32.06	11.27	36.44	12.77	22.95	36.45	13.58	25.63	34.92	36	18.96	37.77	10.42	22.82	38.16	28.22	15.28	8.88	9.88	17.48	23.49	17.07	28.15	6.77	10.89	16.4	14.95	14.19	29.11
ENSG00000055211	GINM1	glycoprotein integral membrane 1 [Source:HGNC Symbol%3BAcc:21074]	10.47	8.78	11.97	13.91	6.65	17.78	9.62	11.81	7.05	9.3	10.69	15.73	9.72	7.68	11.91	20.31	13.3	12.57	15.54	7.72	11.88	10.14	22.81	16.73	13.97	20.39	12.98	25.02	11.35	14.11	8.85	12.43	13.54	14.75	8.49	8.96	7.47	11.01	11.18	14.23	10.62	11.45	10.12	19.24	7.81	11.14	10.29
ENSG00000055332	EIF2AK2	eukaryotic translation initiation factor 2-alpha kinase 2 [Source:HGNC Symbol%3BAcc:9437]	18.83	12.55	3.35	14.26	8.94	24.82	19.95	4.83	6.18	11.33	3.5	11.76	22.69	10.5	2.79	12.72	3.62	12.63	4.29	6.38	6.18	4.78	28.59	8.46	25.79	37.9	19.24	34.68	5.9	4.09	6.4	24.22	5.24	18.19	25.6	8.73	9.95	18.87	2.59	22.56	2.43	4.49	3.57	7.99	20.94	11.28	8.59
ENSG00000055483	USP36	ubiquitin specific peptidase 36 [Source:HGNC Symbol%3BAcc:20062]	30.49	38.8	15.54	30.09	13.06	29.22	9.6	13.75	12.11	19.82	10.54	25.41	26.66	13.5	19.94	20.37	20.01	20.72	16.24	35.13	12.84	33.47	46.01	24.59	51.91	39.47	13.72	41.63	22.23	15.05	26.79	21.7	10.4	27.6	24.62	17.47	38.18	25.84	9.29	17.26	7.75	19.53	8.71	21.16	30.68	36.23	26.38
ENSG00000055609	KMT2C	lysine (K)-specific methyltransferase 2C [Source:HGNC Symbol%3BAcc:13726]	24.7	18.24	17.94	11.08	6.57	11.2	10.14	11.88	4.98	7.41	17.47	10.3	11.66	6.14	8.78	9.22	11.14	8.32	13.42	11.25	14.23	11.7	15.92	20.15	15.74	19.45	15.49	14.6	20.05	13.53	13.55	9.38	16.29	11.37	12.31	5.93	12.32	7.23	9.76	5.39	5.47	3.78	3.83	9.61	11.16	19.08	15.94
ENSG00000055732	MCOLN3	mucolipin 3 [Source:HGNC Symbol%3BAcc:13358]	5.03	0.26	1.34	1.09	0.36	1.69	3.69	2.28	0.28	1.7	0.61	3.94	9.85	2.84	0.51	1.7	0.96	2.38	0.85	0.49	1.04	0.61	10.56	1.27	9.34	4.6	0.98	10.36	0.06	0.8	0.89	4.38	0.41	3.17	9.81	1.65	1.88	3.07	0.48	1.16	0.26	1.39	0.32	1.35	13.01	0.42	0.18
ENSG00000055813	CCDC85A	coiled-coil domain containing 85A [Source:HGNC Symbol%3BAcc:29400]	0.11	0.12	0.21	0.14	0	0.08	0.09	0.34	0.15	0.16	0.1	0.24	0.09	0.21	0.12	0.15	0.22	0.11	0.28	0.2	0.04	0.92	2.99	0.11	0.05	0.39	0	0.09	0.06	0.2	0	0.06	0.15	0.17	0.08	0	0	0	0.08	0	0	0	0.01	0	0.14	0.11	0.24
ENSG00000055917	PUM2	pumilio RNA-binding family member 2 [Source:HGNC Symbol%3BAcc:14958]	34.83	31.82	18.68	11.84	5.53	11.5	32.51	15.53	12.07	12.93	19.71	15.77	18.76	10.55	13.21	14.27	14.17	13.9	21.19	11.47	19.79	13.96	25.81	23.62	23.99	20.21	20.28	27.4	16.29	20.69	15.41	14.62	18.42	27.5	21.9	10.01	16.75	20.34	15.79	12.26	17.76	9.12	8.15	16.07	24.94	32.79	29.62
ENSG00000055950	MRPL43	mitochondrial ribosomal protein L43 [Source:HGNC Symbol%3BAcc:14517]	75.33	100.51	54.65	96.15	84.21	90.28	48.34	59.05	33.6	39.56	51.18	69.78	49.27	34.94	50.16	82.98	66.18	77.68	65.67	53.93	58.34	64.47	66.82	61.54	65.56	53.74	47.05	55.06	69.67	56.87	41.75	57.47	59.5	56.09	54.76	53.35	53.57	49.02	51.33	70.33	52.28	103.75	80.52	122.98	75.87	106.47	53.85
ENSG00000055955	ITIH4	inter-alpha-trypsin inhibitor heavy chain family%2C member 4 [Source:HGNC Symbol%3BAcc:6169]	10.14	3.22	1.97	5.33	3.57	13.71	0.32	6.8	1.66	5.51	2.55	7.88	2.36	3.34	2.98	5.01	3.89	4.95	2.5	13.19	3.55	13.61	4.9	2.23	3.32	8.51	5.31	4.74	15.78	2.76	10.56	3.8	1.3	3.45	2.65	4.15	3.99	0.75	2.53	0.07	0.64	6.73	1.8	5.07	4.97	4.74	11.34
ENSG00000055957	ITIH1	inter-alpha-trypsin inhibitor heavy chain 1 [Source:HGNC Symbol%3BAcc:6166]	0	0.5	0	0	0	0.04	0	0	0	0.75	0	0.59	0	0	0.09	0	0.56	0	0	0.65	0	0.8	0.16	0	0	0.58	0	0.26	0.21	0	0.2	0.1	0	0.42	0	0.03	1.03	0	0.18	0	0	0	0	0.43	0	0	8.82
ENSG00000056050	C4orf27	chromosome 4 open reading frame 27 [Source:HGNC Symbol%3BAcc:26051]	13.93	11.35	6.96	5.38	5.5	5.34	16.03	6.7	10.22	7.83	7.07	10.32	12.66	7.52	5.52	12.76	8.05	8.59	9.74	4.87	8.6	10.09	13.72	7.42	19.42	11.89	7.88	8.79	4.22	8.11	4.64	11.07	4.45	11.86	12.12	10.06	6.11	9.49	6.99	28.95	8.76	9.37	8.87	16.42	17.2	6.87	10.14
ENSG00000056097	ZFR	zinc finger RNA binding protein [Source:HGNC Symbol%3BAcc:17277]	23.47	18.41	17.08	28.2	7.9	16.53	45.57	11.63	13.35	12.12	21.23	15.69	20.83	10.71	12.39	25.61	16.55	25.38	19.14	13.16	17.3	11.06	34.55	24.28	18.32	25.18	17.87	43.75	12.26	19.88	9.88	18.93	14.35	32.29	21.15	12.51	12.28	19.31	9.73	17.38	12.38	10.06	6.02	12.19	20.11	18.97	23.99
ENSG00000056277	ZNF280C	zinc finger protein 280C [Source:HGNC Symbol%3BAcc:25955]	3.09	2.12	0.68	2.17	0.4	1.72	5.67	0.68	1.37	1.17	0.64	1.07	3.72	1.09	0.41	1.36	0.55	1.12	0.8	0.81	1.1	1.3	3.65	0.86	4.85	2.85	0.91	3.6	1.1	0.97	1.45	1.05	0.71	4.1	3.39	0.76	2.31	1.15	0.39	0.79	0.35	0.73	0.2	1.39	1.91	2.1	1.89
ENSG00000056291	NPFFR2	neuropeptide FF receptor 2 [Source:HGNC Symbol%3BAcc:4525]	0.23	0	0	0	0	0	0	0.12	0.13	6.16	0.08	6.26	0.07	0	0.08	0	0	0	0.22	0	0	0.17	0	0	0	0.37	0	0.07	0	0	0.09	1.79	0.1	2	0	0.14	0.76	1.83	0.04	10.74	0	0.07	0	0	0	0	0
ENSG00000056487	PHF21B	PHD finger protein 21B [Source:HGNC Symbol%3BAcc:25161]	0	0	0.05	0	0	0	0	0.05	0	0.16	0	0.02	1	0	1.33	0	0.11	0.04	0.03	2.03	0.55	0.34	1.2	0.13	3.32	0.77	0.43	3.79	0	0.25	0	1.53	0.18	5.09	0.46	0.16	0	2.97	0.13	0.19	0.71	0	0.06	0.05	5.43	0	0.09
ENSG00000056558	TRAF1	TNF receptor-associated factor 1 [Source:HGNC Symbol%3BAcc:12031]	7.67	2.21	3.13	3.69	2.34	8.1	2.81	7.6	4.47	11.74	3.59	11.12	2.01	1.51	3.73	3.24	3.65	3.22	4.14	14.27	2.97	21.16	8.9	4.91	3.66	9.34	3.83	9.76	5.52	3.66	5.77	50.35	5	47.19	2.8	4.1	9.58	6.8	2.71	3.19	1.58	2.01	1.89	7.06	27.36	2.06	43.31
ENSG00000056586	RC3H2	ring finger and CCCH-type domains 2 [Source:HGNC Symbol%3BAcc:21461]	18.26	16.52	8.32	12.78	2.88	8.25	15.58	4.24	6.65	6.57	9.91	7.87	12.05	8.04	6.97	12.53	5.35	2.27	6.24	6.4	9.62	8.58	16.54	8.1	8.46	11.95	7.41	35.85	8.98	7.66	4.87	9.54	6.27	8.93	11.63	3.34	5.62	5.71	6.87	15.8	7.78	7.31	5.29	6.5	6.5	13.36	17.85
ENSG00000056661	PCGF2	polycomb group ring finger 2 [Source:HGNC Symbol%3BAcc:12929]	13.68	14.34	17.76	19.89	17.06	43.94	57.61	14.86	33.12	45.22	11.12	37.24	75.6	61.62	16.52	27.69	15.38	24.62	14.05	24.99	10.86	14.23	57.76	17.95	37.03	36.38	12.32	26.77	22.67	13.69	25.39	39.43	20.66	48.06	79.15	18.5	21.7	24.54	20.44	37.06	9.89	40.03	20.09	29.42	58.92	13.05	6.45
ENSG00000056736	IL17RB	interleukin 17 receptor B [Source:HGNC Symbol%3BAcc:18015]	1.25	0.54	0.62	0.22	0.19	0.98	1.05	1.51	0.95	1.36	0.58	1.16	0.6	0.18	0.21	0.26	0.3	1.52	0.23	1.3	0.5	0.94	1.35	0.78	1.93	1.04	0.3	0.6	0.99	0.37	0.71	2.61	0.47	9.86	0.59	1.25	6.01	1.24	0.21	0.28	0.14	1.23	0.14	1	13.38	0.41	2.33
ENSG00000056972	TRAF3IP2	TRAF3 interacting protein 2 [Source:HGNC Symbol%3BAcc:1343]	22.93	12.98	25.65	58.34	38.43	39.63	44.25	37.91	10.02	21.11	27.89	21.91	32.46	19.2	37.2	57.53	25.18	45.31	43.15	30.89	33.68	14.77	30.25	51.97	31.88	36.36	49.55	38.65	61.09	26.31	51.19	23.87	38.3	30.5	33.98	30.55	16.49	44.59	35.37	48.37	20.71	62.61	37.89	39.67	36.75	13.22	17.61
ENSG00000056998	GYG2	glycogenin 2 [Source:HGNC Symbol%3BAcc:4700]	1.01	0.18	0.43	0	0.16	1.7	1.98	1.73	1	0.7	0.21	2.59	0.67	3.95	0.93	1.44	0.26	1.27	0.88	1.78	0.43	0.4	1.72	0.32	1.76	1.44	0	0.4	1.6	0.45	2	0.91	0.12	3.45	1.42	0.53	0.03	3.05	0.05	2.06	0.08	0.66	0.36	1.16	2.28	0.12	2.41
ENSG00000057019	DCBLD2	discoidin%2C CUB and LCCL domain containing 2 [Source:HGNC Symbol%3BAcc:24627]	10.46	6.68	2.24	38.75	3.14	13.25	5.97	2.07	3.87	6.15	1.82	7.96	5.62	2.35	2.43	8.82	1.95	2.94	3.08	6.02	3	2.2	13.53	5.84	4.87	10.23	4.94	16.44	1.89	5.69	2.12	4.51	1.77	11.6	5.29	2.81	3.67	10.53	1.63	26.53	1.75	1.95	0.97	4.3	18.44	8.79	3.24
ENSG00000057149	SERPINB3	serpin peptidase inhibitor%2C clade B (ovalbumin)%2C member 3 [Source:HGNC Symbol%3BAcc:10569]	450.01	63.43	679.94	152.69	213.04	50.37	19.95	382.21	3.83	10.06	581.4	1.9	140.78	75.41	246.99	26.28	442.72	2.85	706.74	13.71	1379.33	5.72	31.77	333.14	24.88	187.47	726.92	303.33	283.37	707.01	199.35	136.85	515.27	0.15	136.09	6.56	0.06	14.19	1022.24	0.44	1028.74	58.58	730.08	30.14	46.03	65.82	0.63
ENSG00000057252	SOAT1	sterol O-acyltransferase 1 [Source:HGNC Symbol%3BAcc:11177]	10.05	3.74	1.94	17.77	2.04	14.28	8.57	3.16	2.87	5.26	1.7	17.31	10.39	4.99	1.29	9.09	2.04	7.58	2.58	6.61	2.31	5.76	8.98	5.71	12.47	10.55	1.18	7.18	4.13	1.34	4.29	4.23	0.85	11.47	8.66	2.65	3.67	12.24	0.74	8.67	1.38	0.68	0.59	2.57	8.79	3.37	9.4
ENSG00000057294	PKP2	plakophilin 2 [Source:HGNC Symbol%3BAcc:9024]	3.06	0.03	4.01	22.01	4	2.9	17.48	6.29	2.85	2.08	4.53	1.06	1.78	0.8	3.01	2.38	5.44	1.66	4.04	4.88	1.62	0.83	6.1	9.28	1.74	1.91	3.73	4.5	4.64	2.66	3.47	5.01	3.72	9.96	1.05	2.08	4.72	4.7	5.81	0.08	1.84	0.89	1.34	3.73	3.34	0	6.62
ENSG00000057468	MSH4	mutS homolog 4 [Source:HGNC Symbol%3BAcc:7327]	0.02	0	0	0	0	0	0	0	0.1	0	0	0	0.02	0	0	0	0.06	0	0.03	0	0.05	0	0	0.04	0	0	0	0.02	0.03	0	0.08	0	0	0.1	0.06	0	0.03	0.44	0	0	0	0	0	0	0.08	0	0.02
ENSG00000057593	F7	coagulation factor VII (serum prothrombin conversion accelerator) [Source:HGNC Symbol%3BAcc:3544]	0	0.12	0.08	0	0	0.07	0	0.05	0	0.24	0	0.11	0.11	0.21	0.03	0.33	0.03	0.06	0.19	0.03	0	0.8	0.12	0.2	0.09	0.24	0	0	0.24	0	0.3	0	0.06	0.04	0.06	0.06	0	0.08	0	0.27	0.05	0.06	0.02	0.03	1.01	0.09	0.03
ENSG00000057608	GDI2	GDP dissociation inhibitor 2 [Source:HGNC Symbol%3BAcc:4227]	113.15	69.86	86.51	62.2	43.93	105.44	67.13	74.27	52.77	56.41	87.25	75.81	113.3	70.92	70.31	79.93	71.4	113.09	106.95	58.76	95.58	67.59	147.86	94.46	61.45	96.83	85.11	100.81	69.05	93.81	53.68	74.57	85.36	103.67	106.54	40.04	82.82	68.78	89.79	62.59	116.36	50.81	55.17	79.66	126.26	72.41	137.97
ENSG00000057657	PRDM1	PR domain containing 1%2C with ZNF domain [Source:HGNC Symbol%3BAcc:9346]	20.39	7.57	36.27	6.23	24.04	14.16	7.98	14.47	5.43	13.42	55.98	21.25	7.92	3.15	35.15	16.91	33.95	12.28	42.69	8.54	43.05	5.05	7.09	85.41	3.61	17.74	55.43	7.07	33.96	53.61	21.48	15.4	38.11	9.08	6.76	7.72	2.78	2.4	36.61	12.82	31.83	7.15	20.16	6.32	6.52	8.35	19.25
ENSG00000057663	ATG5	autophagy related 5 [Source:HGNC Symbol%3BAcc:589]	10.16	6.31	5.62	9.13	2.94	8.31	13.11	4.66	5.35	3.34	6.41	5.78	7.1	3.8	4.06	12.02	5.14	5.71	6.66	3.34	6.01	6.61	8.97	5.69	9.13	7.43	5.26	6.85	9.37	5.04	6.36	5.96	4.6	5.96	5.53	7.48	9.37	9.27	5.57	16.03	7.8	9.58	5.41	12.13	6.24	4.94	8.01
ENSG00000057704	TMCC3	transmembrane and coiled-coil domain family 3 [Source:HGNC Symbol%3BAcc:29199]	4.84	1.05	5.77	6.45	3.15	4.6	3.32	2.62	1.08	2.39	3.96	3.33	2.56	1.24	3.09	2.41	2.56	6.08	5.08	2.49	3.93	2.29	3.26	5.28	1.41	5.98	2.62	4.68	3.78	3.11	3.35	2.32	4.47	3.05	2.18	3.56	4.45	1.45	4.33	1.02	2.1	1.74	1.84	2.17	1.25	0.81	4.47
ENSG00000057757	PITHD1	PITH (C-terminal proteasome-interacting domain of thioredoxin-like) domain containing 1 [Source:HGNC Symbol%3BAcc:25022]	26.83	52.3	41.2	63.37	28.09	28.21	52.04	22.27	13.98	12.54	36.18	24.04	15.16	12.87	31.16	31.29	31.85	33.9	39.05	26.9	37.5	27.39	37.9	29.05	19.06	29.31	30.25	37.82	32.22	32.29	19.95	31.27	44.71	23.43	16.43	24.56	25.08	24.76	33.92	30.31	27.92	38.24	33.65	37.54	37.63	48.47	29.27
ENSG00000057935	MTA3	metastasis associated 1 family%2C member 3 [Source:HGNC Symbol%3BAcc:23784]	30.94	36.13	30.25	14.8	13.7	13.72	16.58	17.76	11.02	17.18	23.45	10.65	21.43	20.08	25.11	17.86	18.96	16.04	26.44	13.78	26.86	10.06	22.46	24.51	20.8	17.12	24.16	30.04	28.51	28.31	20.99	20.03	28.52	19.29	26.32	25.15	17.53	17.94	20.33	12.25	20.93	22.27	22.64	22.27	29.79	33.8	12.35
ENSG00000058056	USP13	ubiquitin specific peptidase 13 (isopeptidase T-3) [Source:HGNC Symbol%3BAcc:12611]	2.55	1.75	1.12	3.91	1.04	1.15	3.59	1.54	1.08	1.45	0.58	1.51	3.9	1.43	1.67	1.85	1.23	1.28	0.95	1.95	2.57	1.83	6.2	1.95	16.23	3.27	1.18	3.09	1.39	2.28	1.45	3.35	2.18	4.8	3	1.32	1.14	1.38	0.79	3.96	1.28	2.1	0.73	1.37	7.12	1.9	1.31
ENSG00000058063	ATP11B	ATPase%2C class VI%2C type 11B [Source:HGNC Symbol%3BAcc:13553]	30.62	23	34.61	26.63	7.12	9.92	25.61	14.06	6.2	10.37	39.63	7.69	30.44	12.35	16.85	12.06	18.19	10.49	31.34	7.32	30.42	5.07	37.11	29.58	53.04	35.96	32.19	45.55	9.54	29.43	8.18	12.47	29.89	16.41	30.16	8.12	7.8	14.87	26.66	8.19	26.29	14.12	9.82	13.18	15.13	21.93	16.44
ENSG00000058085	LAMC2	laminin%2C gamma 2 [Source:HGNC Symbol%3BAcc:6493]	0.36	1.26	5.11	1308.45	161.84	368.91	72.59	4.7	9.05	3.89	2.49	3.34	108.62	57.78	6.76	459.39	5.66	96.39	5.94	41.4	3.45	6.84	6.97	13.61	50.22	139.76	5.7	97.13	1.16	3.7	2.61	11.76	3.07	26.58	109.65	25.62	28.9	147.74	5.46	61.89	1.93	49.32	3.86	48.03	63	1.33	6.61
ENSG00000058091	CDK14	cyclin-dependent kinase 14 [Source:HGNC Symbol%3BAcc:8883]	7	0.79	0.85	4.09	0.26	4.96	2.12	2.25	2.77	2.74	0.89	6.15	3.55	1.76	0.43	6.4	0.85	1.06	0.88	1.85	1.26	2.67	2.56	2.31	5.62	7.48	0.73	1.07	1.72	0.74	0.56	2.79	0.77	11.94	4.29	1.46	1.75	2.34	0.24	6.85	0.9	0.84	0.21	1.07	3.07	0.78	6.67
ENSG00000058262	SEC61A1	Sec61 alpha 1 subunit (S. cerevisiae) [Source:HGNC Symbol%3BAcc:18276]	205.98	182.02	64.37	126.93	91.79	175.39	98.49	61.33	44.93	71.19	80.72	82.8	148.54	76.75	59.33	166.98	62.4	65.72	65.64	83.41	65.86	77.07	148.61	64.45	123.22	144.5	69.57	166.45	225.92	53.44	135.03	87.82	65.17	89.6	144.55	93.63	69.14	83.54	48.27	201.46	36.41	206.51	54.65	156.94	147.87	182.56	63.45
ENSG00000058272	PPP1R12A	protein phosphatase 1%2C regulatory subunit 12A [Source:HGNC Symbol%3BAcc:7618]	64.04	62.94	53.85	55.38	9.48	56.71	43.43	47.5	48.88	79.97	36.22	47	32.98	38.57	51.66	75.29	54.8	44.19	71.08	29.36	44.62	122.24	110.8	65.62	71.24	59.23	35.3	45.18	50.87	50.09	41.06	50.69	51.99	34.03	34.57	55.32	33.43	53.55	39.99	140.56	75.79	78.04	55.37	61.16	45.84	59.67	95.3
ENSG00000058335	RASGRF1	Ras protein-specific guanine nucleotide-releasing factor 1 [Source:HGNC Symbol%3BAcc:9875]	0	0	0.02	0.66	0.2	0.34	0.02	0.75	0.09	0.2	0.21	0.52	0.01	0	0.04	1.59	0.05	0.09	0.04	0.36	0	0.6	0.18	0.17	0	1.06	0.24	0.38	0.07	0.01	0.23	0.3	0.32	0.16	0.03	0.06	0.02	0	0	0.17	0	0.01	0.01	0	0.29	0	3.36
ENSG00000058404	CAMK2B	calcium/calmodulin-dependent protein kinase II beta [Source:HGNC Symbol%3BAcc:1461]	0.15	0.48	1.68	1.11	0	0.17	0.44	2.96	0.14	0.63	1.33	0.21	0.06	0	0.59	0.26	1.06	0.9	0.63	4.01	0.53	3.97	2.93	1.47	0.09	0.6	1.4	0.3	0.66	0.58	1.25	4.07	0.25	1.19	0.02	1.03	0.12	0.46	1.69	0	0.29	3.49	0.35	0.98	0.9	1.48	3
ENSG00000058453	CROCC	ciliary rootlet coiled-coil%2C rootletin [Source:HGNC Symbol%3BAcc:21299]	8.75	17.29	12.16	31.07	12.91	22.27	19.54	10	4.55	12.08	10.73	22.43	6.9	2.72	14.68	16.18	11.69	11.86	9.45	17.74	7.12	17.63	100.12	17	29.39	55.45	7.67	47.79	16.38	15.59	10.75	22.41	6.22	15.42	6.81	23.07	12.35	16.58	7.67	2.87	5.84	29.93	6.73	30.3	33.76	11.92	12.99
ENSG00000058600	POLR3E	polymerase (RNA) III (DNA directed) polypeptide E (80kD) [Source:HGNC Symbol%3BAcc:30347]	27.09	59.56	12.28	33.33	13.85	25.5	27	10.98	6.55	15.74	8.35	12.22	12.21	7.25	9.33	13.69	16.73	20.48	17.97	18.91	11.76	18.54	38.33	15.95	29.16	31.68	12.87	26.91	27.76	16.88	25	21.48	11.25	22.74	12.6	23.08	28.97	20.03	9.55	12.71	8.84	12.31	9.73	16.98	20.13	54.77	17.35
ENSG00000058668	ATP2B4	ATPase%2C Ca++ transporting%2C plasma membrane 4 [Source:HGNC Symbol%3BAcc:817]	9.4	37.05	28.48	29.45	17.42	24.23	28.46	20.5	18.14	22.59	18.37	31.64	47.56	31.38	33.54	36.51	18.85	25.36	29.34	39.68	23.22	33.92	51.77	45.03	21.06	48.53	16.79	38	18.64	32.13	17.95	22.14	23.91	34.65	47.3	13.53	22.05	30.37	19.83	15.79	13.09	19.14	11.23	25.53	25.72	37.38	27.83
ENSG00000058673	ZC3H11A	zinc finger CCCH-type containing 11A [Source:HGNC Symbol%3BAcc:29093]	47.67	58.6	34.96	50.66	14.97	52.13	45.22	28.85	21.37	29.96	31.68	33.12	63.44	24.41	20.03	42.66	25.89	26.59	35.52	25.86	34.11	30.86	59.32	44.49	57.65	44.76	33.53	54.73	40.65	35.13	32.74	42.13	24.5	53.13	63.69	19.13	35.01	50.23	26.96	27.91	19.89	14.23	14.24	36.07	68.82	57.17	65.27
ENSG00000058729	RIOK2	RIO kinase 2 [Source:HGNC Symbol%3BAcc:18999]	5.87	9.36	4.58	9.11	1.66	4.64	2.9	4.04	3.39	5.71	4.19	7.1	3.74	4.64	1.79	15.51	1.94	7.97	3.6	1.94	4.41	3.18	8.72	6.91	7.33	3.53	4.51	7.21	5.94	3.68	4.63	4.44	2.03	3.61	7.33	5.47	3.85	19.4	5.93	16.88	5.79	8.11	5.79	4.58	4.86	7.05	9.43
ENSG00000058799	YIPF1	Yip1 domain family%2C member 1 [Source:HGNC Symbol%3BAcc:25231]	28.68	21.81	14.16	26.67	18.23	30.34	14.08	17.7	8.53	12.34	21.8	19.75	14.41	9.05	20.83	17.08	16.01	15.3	22.56	15.32	20.35	13.51	13.68	15.18	10.72	19.23	21.9	18.49	26.74	15.3	21.81	20.56	13.33	13.28	13.64	11.97	10.99	18.22	24.07	33.47	18.3	16.43	16.86	24.32	25.65	22.16	22.43
ENSG00000058804	NDC1	NDC1 transmembrane nucleoporin [Source:HGNC Symbol%3BAcc:25525]	8.24	7.56	3.15	18.91	4.24	5.69	16.5	3.21	2.52	2.42	5.01	2.95	7.72	4.33	2.3	8.24	3.07	6.08	4.7	5.45	4.26	2.85	10.69	5.08	7.21	8.95	5.24	10.93	7.66	5.42	6.37	6.62	3.46	12.04	7.66	5.56	6.14	10.52	2.53	4.63	3.76	2.69	2.5	5.03	14.2	5.27	11.14
ENSG00000058866	DGKG	diacylglycerol kinase%2C gamma 90kDa [Source:HGNC Symbol%3BAcc:2853]	1.47	0.11	1.22	0.03	0.92	0.3	9.81	1.07	4.18	0.13	0.8	1.93	5.45	3.21	2.25	0.58	3.64	0.09	1.95	1.49	0.78	0.93	9.3	2.03	24.04	1.2	0.48	1.02	0.43	1.34	0.43	2.54	1.9	1.58	6.29	0.36	0.25	1.55	0.34	0.78	0.85	1.86	0.39	0.31	1.35	0.18	0.35
ENSG00000059122	FLYWCH1	FLYWCH-type zinc finger 1 [Source:HGNC Symbol%3BAcc:25404]	25.01	20.96	14.9	41.03	32.74	76.61	65.16	18.83	12.8	27.83	13.3	34.55	21.28	16.22	21.58	32.19	25.53	29.03	31.34	31.66	25.22	51.27	80.48	23.5	43.12	53.03	19.32	27.82	35.58	19.29	40.09	39.92	26.04	38.54	22.42	65.4	48.81	24.8	15.28	21.98	11.41	88.03	19.38	42.04	22.11	24.89	28.86
ENSG00000059145	UNKL	unkempt family zinc finger-like [Source:HGNC Symbol%3BAcc:14184]	18.98	15.74	4.99	7.91	3.7	15.62	19.21	14.11	5.54	14.36	7.61	15.16	9.46	5.56	10.28	10.15	7.56	12.76	10.89	9.47	7.33	21.14	22.41	12.26	25.23	19.7	9.41	9.62	26.63	12.6	23.67	16.01	7.27	17.87	8.97	13.77	11.27	10.36	5.6	4.37	4.39	13.39	3.27	9.43	47.4	15.79	17.25
ENSG00000059377	TBXAS1	thromboxane A synthase 1 (platelet) [Source:HGNC Symbol%3BAcc:11609]	6.55	2.27	4.05	6.37	5.9	12.26	3.01	13.51	5.52	10.89	4.39	42.46	7.96	5.61	7.84	5.92	6.92	4.12	6.38	16.06	4.9	16.45	12.58	5.2	4.49	13.95	3.89	4.12	15.3	7.13	12.95	6.45	11.75	11.62	5.58	4.44	6.94	4.49	3.02	16.77	3.5	4.6	16.66	15.84	4.88	1.04	13.91
ENSG00000059378	PARP12	poly (ADP-ribose) polymerase family%2C member 12 [Source:HGNC Symbol%3BAcc:21919]	83.43	32.03	8.05	48.92	33.97	102.3	21.9	18.03	10.31	20.86	14.58	52.45	62.09	30.8	8.49	56.64	12.69	47.33	9.55	20.35	10.69	29.7	26.19	19.6	38.56	90.23	44.35	53.15	67.67	10.66	56.32	58.32	13.07	40.09	61.87	23.03	43.2	22.31	5.66	41.32	6.03	14.76	5.65	27.16	35.37	29.99	41.93
ENSG00000059573	ALDH18A1	aldehyde dehydrogenase 18 family%2C member A1 [Source:HGNC Symbol%3BAcc:9722]	14.6	18.63	11.82	27.33	17.07	28.82	16.68	16.49	8.33	14.85	17.05	19.01	13.85	8.35	11	21.82	14.35	20.31	14.51	14.64	13.99	13.8	19.26	18.3	17.52	24.62	12.4	28.71	24.71	14.56	16.69	26.49	12.87	26.36	13.77	14.8	20.87	12.55	10.25	21.93	9.34	11.65	10.02	16.05	31.43	18.92	16.38
ENSG00000059588	TARBP1	TAR (HIV-1) RNA binding protein 1 [Source:HGNC Symbol%3BAcc:11568]	41.36	65.74	10.5	18.14	7.11	16.47	42.35	15.78	13.4	18.16	14.31	14.29	31.43	15.85	8.01	12.64	12.71	11.35	13.25	7.32	11.82	20.59	65.88	13.86	52.89	32.35	10.18	18.6	39.8	16.03	59.07	16.8	11.12	39.01	30.66	23.41	32.09	24.93	9.73	21.63	9.31	13.26	5.93	22.56	27.48	62.74	31.66
ENSG00000059691	PET112	PET112 homolog (yeast) [Source:HGNC Symbol%3BAcc:8849]	8.95	9.88	16.58	22.38	11.57	22.86	10.44	7.37	2.34	4.47	7.88	8.79	7.73	7.5	9.29	11.05	6.97	6.77	9.36	5.79	10.17	7.33	9.71	8.25	6.23	4.99	10.65	4.11	6.45	9.16	2.97	5.89	8.19	5.09	7.47	8.49	6.5	2.9	8.66	18.2	11.16	14.03	9.14	13.19	10.54	12.96	8.71
ENSG00000059728	MXD1	MAX dimerization protein 1 [Source:HGNC Symbol%3BAcc:6761]	71.77	11.35	119.58	20.36	44.15	17.41	20.97	46.41	6.77	6.66	205.86	7.41	9.07	5.89	123.76	29.39	105.27	19.38	166.64	20.1	164.35	2.71	22	175.48	6.48	12.6	210.01	14.94	52.54	157.05	23.87	29.06	161.43	6.2	8.57	18.6	16.67	7.18	120.72	12.64	143.02	11.35	57.37	11.95	7.52	12.46	6.38
ENSG00000059758	CDK17	cyclin-dependent kinase 17 [Source:HGNC Symbol%3BAcc:8750]	11.9	3.65	8.69	20.3	5.48	9.41	15.25	7.18	6.04	9.5	10.25	9.04	7.9	4.02	5.61	13.47	6.42	14.5	7.18	10.47	5.03	7.2	16.36	18.97	15.06	17.49	6.53	14.87	10.57	6.36	9.58	8.63	7.73	10.38	9.4	5.35	7.41	9.6	3.9	7.91	4.2	1.64	1.09	1.72	6.36	3.79	16.11
ENSG00000059769	DNAJC25	DnaJ (Hsp40) homolog%2C subfamily C %2C member 25 [Source:HGNC Symbol%3BAcc:34187]	12.93	6.06	5.58	15.25	4.95	12.28	17.14	5.57	6.36	8.59	7.81	8.41	15.47	7.37	6.11	12.39	6.45	3.95	6.15	5.35	1.95	6.35	9.94	7.22	5.62	3.8	2.95	17.45	10.08	3.96	4.94	8.09	3.42	5.73	15.16	2.91	6.07	12.66	4.09	35.65	6.24	5.72	4.39	14.67	6.17	7.19	11.22
ENSG00000059804	SLC2A3	solute carrier family 2 (facilitated glucose transporter)%2C member 3 [Source:HGNC Symbol%3BAcc:11007]	8.97	1.21	5.52	5.93	18.82	28.26	7.16	8.5	56.52	33.62	14.14	136.74	8.76	5.03	4.15	41.74	10.62	16.1	10.9	88.85	6.26	36.95	13.41	42.28	41.84	17.64	3.78	15.8	38.32	3.45	21.72	13.35	22.97	14.63	8.38	25.02	4.04	6.91	2.97	88.3	6.14	4.83	1.66	2.58	9.54	1.49	29.46
ENSG00000059915	PSD	pleckstrin and Sec7 domain containing [Source:HGNC Symbol%3BAcc:9507]	0.8	0.91	1.4	1.53	0.54	5.26	0.32	1.58	0.94	4.71	0.85	1.58	1.79	0.67	1.3	1.66	1.02	1.62	1.83	5.28	1.41	4.9	16.33	1.19	2.05	2.33	1.69	2.05	2.25	1.3	0.6	2.68	2.35	4.93	0.88	1.46	2.12	0.77	0.53	0.96	0.58	5.45	0.66	5.54	7.52	1.1	2.49
ENSG00000060069	CTDP1	CTD (carboxy-terminal domain%2C RNA polymerase II%2C polypeptide A) phosphatase%2C subunit 1 [Source:HGNC Symbol%3BAcc:2498]	11.23	13.85	9.48	10.99	9.74	13.86	4.46	9.17	2.79	10.58	8.33	12.04	10.85	5.38	10.01	10.25	10.48	11.76	12.86	10.61	8.11	11.98	14.17	12.27	10.83	11.43	10.41	12.08	15.74	10.57	13.64	15.1	7.39	10.86	9.33	12.16	10.49	9.32	10.76	9.31	3.86	21.32	7.25	25.58	12.22	12.48	13.3
ENSG00000060138	YBX3	Y box binding protein 3 [Source:HGNC Symbol%3BAcc:2428]	354.86	402.16	261.17	198.36	291.98	172.53	300.89	188.17	99.83	153	345.58	126.53	135.45	116.01	381.4	297.42	341.82	370.22	448.22	282.51	368.63	66.03	375.54	453.22	359.24	201.54	443.28	507.39	301.54	438.44	286.02	232.64	365.93	285.23	150.56	377.93	430.39	251.9	316.68	132.12	369.9	522.64	320.37	567.16	259.77	390.73	95.06
ENSG00000060140	STYK1	serine/threonine/tyrosine kinase 1 [Source:HGNC Symbol%3BAcc:18889]	3.84	1.5	3.7	1.05	1.6	0.41	4.56	4.49	0.85	0.11	6.43	0.19	1.75	0.56	3.33	0.59	2.89	1.12	3.71	0.9	4.33	0.26	1.24	5.62	4.45	0.42	5.03	1.73	2.6	3.93	2.58	3.23	2.28	1.06	1.49	1.31	3.08	0.68	5.91	0.36	2.84	5.03	1.71	8.21	2.39	1.11	0.21
ENSG00000060237	WNK1	WNK lysine deficient protein kinase 1 [Source:HGNC Symbol%3BAcc:14540]	71.39	47.06	79.33	14.49	29.71	31.74	34.52	42.46	15.01	22.5	61.86	39.55	80.29	32.17	54.78	46.75	74.23	71.61	88.77	39.13	104.24	22.38	63.34	83.72	43.03	56.39	84.79	63.51	57.82	96.15	54.37	46.84	74.79	78.78	87.79	33.17	40.77	21.19	40.13	21.14	45.6	19.92	21.96	33.27	26.26	42.21	62.38
ENSG00000060303	RPS17P5	ribosomal protein S17 pseudogene 5 [Source:HGNC Symbol%3BAcc:21352]	0	0	0	0	0	0	0	0	0	0	0	0	0	0	0	0	0	0	0	0	0	0	0	0	0	0	0	0	0	0	0	0	0	0	0	0	0	0	0	0	0	0	0	0	0	0	0
ENSG00000060339	CCAR1	cell division cycle and apoptosis regulator 1 [Source:HGNC Symbol%3BAcc:24236]	46.11	47.59	16.61	35.98	6.24	29.79	43.36	18.35	22.52	28.34	18.55	23.65	32.13	11.95	9.65	37.26	17.65	41.59	26.1	12.46	17.49	36.78	52.78	27.16	34.84	40.72	15.26	52.75	30.05	20.56	33.09	37.24	22.96	36.07	33.91	35.68	33.27	37.77	18.01	29.38	15.69	50.2	16.17	35.75	50.07	50.43	51.46
ENSG00000060491	OGFR	opioid growth factor receptor [Source:HGNC Symbol%3BAcc:15768]	79.4	71.19	16.71	38.47	26.09	58.91	13.35	19.62	10.4	31.98	14.19	36.65	20.32	12.9	22.12	49.1	18.18	22.12	16.27	24.83	11.16	42.26	30.09	18.98	33.18	32.39	20.6	36.03	37.43	14.18	31.51	34.77	17.78	30.56	20.99	28.8	42.09	40.89	13.29	21.74	8.78	20.21	12.62	32.33	32.29	71.32	36.37
ENSG00000060558	GNA15	guanine nucleotide binding protein (G protein)%2C alpha 15 (Gq class) [Source:HGNC Symbol%3BAcc:4383]	40.03	35.31	54.92	88.1	105.72	60.88	27.84	31.27	5	6.77	105.96	11.48	66.71	36.73	98.17	44.25	78.09	42.77	90.71	21.74	70.81	7.22	19.84	77.53	32.32	40.93	124.12	32.02	63.71	88.33	27.96	38.98	66.37	5.98	67.83	44.5	13.03	44.78	88.42	15.47	74.9	86.6	71.81	57.24	17.58	33.18	4.48
ENSG00000060566	CREB3L3	cAMP responsive element binding protein 3-like 3 [Source:HGNC Symbol%3BAcc:18855]	0	0	0	0	0.06	0	0	0.6	0.06	0.16	0	0.55	0.1	0	0	0	0	0	0.09	0	0.26	0	0.16	0.03	0.1	0.12	0	0.12	0	0	0.33	0.09	0	0.8	0.03	0.03	0.08	0.04	0.06	0.55	0	0	0	0.07	0.18	0	0.18
ENSG00000060642	PIGV	phosphatidylinositol glycan anchor biosynthesis%2C class V [Source:HGNC Symbol%3BAcc:26031]	10.53	11.39	5.12	12.46	9.09	16.85	5.36	4.63	2.49	2.02	7.7	4.31	8.66	5.69	6.51	9.15	5.45	8.48	7.78	7.59	6.39	3.86	7.78	5.85	6.53	7.84	6.11	9.81	8.85	8.08	4.3	6.78	4.62	7.85	7.85	4.42	8.9	6.65	7.28	4.45	5.02	6.17	4.65	9.88	13.21	9.69	9.38
ENSG00000060656	PTPRU	protein tyrosine phosphatase%2C receptor type%2C U [Source:HGNC Symbol%3BAcc:9683]	0.51	0.02	1.54	8.5	12.79	10.08	2.07	4.49	2.54	3.77	2.79	13.28	5.57	1.67	2.57	19.74	8.08	8.4	3.7	8.81	3.39	3.29	2.85	3.86	11.61	15.15	5.84	13.38	47.59	3.27	27.63	2.04	3.29	1.05	5.46	1.85	8.45	7.95	3.27	2.89	1.11	4.1	3.67	15.72	11.32	0.17	3.05
ENSG00000060688	SNRNP40	small nuclear ribonucleoprotein 40kDa (U5) [Source:HGNC Symbol%3BAcc:30857]	25.29	30.46	11.91	67.41	24.19	33.7	54.5	12.84	17.09	11.63	16.3	16.29	24.37	15.49	11.96	35.51	13.34	21.43	13.87	26.91	13.87	29.46	31.03	12.48	26.77	30.46	12.31	38.78	18.31	12.03	15.82	26.26	10.43	24.71	26.67	20.46	21.88	18.9	10.91	39.78	8.1	25.62	8.67	26.15	50.57	29.06	32.38
ENSG00000060709	RIMBP2	RIMS binding protein 2 [Source:HGNC Symbol%3BAcc:30339]	0.01	0	0.95	0.06	0.15	4.41	0	0.74	2.36	0.13	0.26	0.4	3.37	0.94	0.44	0.75	0.73	0.37	0.65	0.15	0.2	0	0.75	1.34	2.86	0.27	1.22	0.76	0.17	0.76	0.16	0.19	0.61	0.02	1.91	0.16	0.53	0.27	0.39	0.83	0.66	0.75	0.28	0.34	1.48	0	0
ENSG00000060718	COL11A1	collagen%2C type XI%2C alpha 1 [Source:HGNC Symbol%3BAcc:2186]	0.65	0.13	0.14	2.94	0.54	68.54	0.35	0	4.07	5.01	0.37	138.56	25.84	10.69	0.59	47.16	0.03	15.79	0	1.09	0.21	0	1.65	0.03	1.12	15.59	0.58	0.49	22.53	0	1.32	0.54	0	0.88	24.42	0	0.1	10.05	0	1.84	0.02	22.41	0.02	23.55	2.19	0	0
ENSG00000060749	QSER1	glutamine and serine rich 1 [Source:HGNC Symbol%3BAcc:26154]	5.71	5.62	4.95	4.78	1.1	4.43	9.58	2.28	2.43	2.92	6.33	3.98	48.72	10.67	2.43	3.65	2.8	4.97	4.02	3.47	4.71	1.72	8.63	6.49	10.69	5.52	6.3	5.74	12.19	5.49	11.55	4.69	4.34	6.86	43.51	2.82	5.61	5.07	3.69	3.27	5.41	1.87	1.57	4.6	5.77	4.95	4.65
ENSG00000060762	MPC1	mitochondrial pyruvate carrier 1 [Source:HGNC Symbol%3BAcc:21606]	32.23	26.97	36.99	19.39	18.12	26.97	21.5	28.46	17.1	27.58	38.15	36.93	6.07	10.76	36.44	23.26	45.11	12.58	43.69	20.34	39.96	31.51	23.12	33.91	17.87	25.37	36.03	52.06	26.43	35.63	21.17	27.02	42.11	23.87	6.89	21.25	12.76	75.62	36.82	39.32	52.91	18.37	29.42	31.36	20.85	24.65	48.22
ENSG00000060971	ACAA1	acetyl-CoA acyltransferase 1 [Source:HGNC Symbol%3BAcc:82]	68.14	41.7	73.92	36.73	54.03	37.06	21.09	52.4	11.65	21.97	71.81	35.68	25.17	12.53	72.06	30.37	62.48	28.46	65.48	37.86	67.05	67.38	46.92	44.89	27.97	36.69	74.1	31.01	49.09	58.25	46.05	47.02	72.98	29.97	27.7	57.84	37.75	25.79	75.48	20.35	55.42	27.9	62.82	36.71	27.58	38.11	62.27
ENSG00000060982	BCAT1	branched chain amino-acid transaminase 1%2C cytosolic [Source:HGNC Symbol%3BAcc:976]	0.71	0.43	1.39	5.63	0.9	4.33	38.88	0.77	8.32	2.35	0.95	11.48	3.33	1.83	0.19	4.67	0.24	3.04	0.17	2.26	0.25	0.71	1.37	1.42	2.86	31.86	1.24	10.04	2.15	0.43	2.07	1.81	0.63	9.73	4.22	0.39	0.87	2.18	0.06	19.6	0.25	2.88	0.17	12.59	5	0.82	2.56
ENSG00000061273	HDAC7	histone deacetylase 7 [Source:HGNC Symbol%3BAcc:14067]	36.68	35.72	23.45	47.81	34.24	64.71	21.7	37.38	26.4	65.75	18.4	67.74	23.01	18.97	32.89	48.98	31.28	50.54	36	52.47	29.48	63.07	50.95	42.4	30.28	56.82	29.2	43.58	135.45	33.68	134.08	56.76	26.02	52.7	24.1	33.03	54.55	27.39	21.88	28.79	11.16	47.85	16.37	62.43	35.1	37.52	64.1
ENSG00000061337	LZTS1	leucine zipper%2C putative tumor suppressor 1 [Source:HGNC Symbol%3BAcc:13861]	0.26	0.21	5.49	1.49	1.37	6.25	0.9	2.19	6.59	13.22	3.44	10.42	1.18	0.53	3.5	4.95	4.54	1.32	4.7	7.96	5.48	1.48	3.89	3.8	4.63	3.06	4.95	3.02	2.98	4.51	2.18	7.44	4.28	14.36	0.94	1.53	0.68	0.25	4.92	2.96	3.21	0.53	1.85	1.15	13.81	0.19	0.62
ENSG00000061455	PRDM6	PR domain containing 6 [Source:HGNC Symbol%3BAcc:9350]	0.33	0.44	0.09	0.05	0.33	0.48	0.05	1.83	0.18	0.63	0.15	6.24	1	1.01	0.6	1.26	0.73	0.78	1.16	0.99	0.49	0.42	1.61	0.53	0.06	3.93	0.47	1.46	5.85	1.56	3.51	0.17	0.13	0.33	0.94	1.32	0.19	0.21	0.57	1.51	0.31	0.41	0.14	0.56	1.22	0.52	0.81
ENSG00000061492	WNT8A	wingless-type MMTV integration site family%2C member 8A [Source:HGNC Symbol%3BAcc:12788]	0	0	0.08	0	0	0	0	0	0	0	0	0	0	0	0	0	0	0	0	0	0	0	0	0	0	0	0	0	0	0	0	0	0	0	0	0	0	0	0	0	0	0	0	0	0	0	0
ENSG00000061656	SPAG4	sperm associated antigen 4 [Source:HGNC Symbol%3BAcc:11214]	2.33	5.59	2.45	6.19	2.47	10.65	1.92	12.45	7.53	14.05	2.29	4.74	2.31	2.05	3.9	4.57	4.37	4.74	4.91	3.65	5.6	12.49	7.14	3.79	2.97	10.54	2.33	3.07	7.99	4.24	4.83	10.2	4.93	6.02	2.97	19.77	5.43	3.77	3.9	2.11	4.57	9.06	2.21	12.15	5.17	6.96	18.06
ENSG00000061676	NCKAP1	NCK-associated protein 1 [Source:HGNC Symbol%3BAcc:7666]	47.59	23.85	35.69	31.29	9.49	19.89	48.3	23.6	17.51	19.38	42.77	17.51	52.1	25.63	31.24	28.8	40.19	29.55	54.36	20.8	59.32	9.17	51.6	48.36	31.94	44.53	46.57	45.06	20.08	49.32	18.56	20.19	30.8	17.48	53.98	13.24	19.88	28.86	35.06	28.05	37.02	13.96	15.72	26.04	29.6	22.08	13.77
ENSG00000061794	MRPS35	mitochondrial ribosomal protein S35 [Source:HGNC Symbol%3BAcc:16635]	35.04	21.12	14.4	27.57	9.18	11.44	33.83	13.81	10.8	6.16	21.54	8.54	17.3	12.03	16.62	19.32	15.87	19.9	15.7	13.55	15.54	11.21	30.92	16.36	27.53	17.91	14.72	24.07	17.64	13.25	12.42	19.52	12	20.81	17.35	17.02	15.49	27.04	16.12	27.46	17.44	27.66	12.38	32.45	19.6	25.07	15.81
ENSG00000061918	GUCY1B3	guanylate cyclase 1%2C soluble%2C beta 3 [Source:HGNC Symbol%3BAcc:4687]	1.89	0.09	1.86	3.49	1.03	5.5	10.34	3.73	7.07	8.52	2.05	6.94	7.96	3.88	1.57	8.35	1.15	2.46	3.22	5.33	1.38	4.55	8.84	2.51	1.9	6.5	0.81	7.36	2.13	1.95	1.8	3.67	1.31	4.63	6.43	0.72	0.97	2.14	0.65	28.21	0.91	1.48	0.52	3.72	3.47	0.25	9.41
ENSG00000061936	SFSWAP	splicing factor%2C suppressor of white-apricot homolog (Drosophila) [Source:HGNC Symbol%3BAcc:10790]	38.31	44.21	18.83	30.77	20.89	30.62	26.97	23.99	18.84	26.37	21.14	31.35	31.74	21.07	19.36	30.56	21.89	47.92	26.7	22.52	21.06	35.7	62.46	26.16	42.24	42.54	24	46.98	36.64	19.01	30.26	39.77	18.26	31.28	31.45	34.56	31.09	43.16	18.14	20.53	12.64	39.66	20.25	44.14	35.93	49.74	36.5
ENSG00000061938	TNK2	tyrosine kinase%2C non-receptor%2C 2 [Source:HGNC Symbol%3BAcc:19297]	61.24	80.73	67.07	47.58	31.12	68.56	87.59	44.86	15.55	63.11	51.94	79.29	57.45	30.49	82.48	56.81	64.03	58.15	59.89	37.51	50.78	72.45	88.46	48.64	161.58	91.34	67.9	60.4	62.54	57.67	75.89	76.21	91.88	71.18	64.95	70.75	68.4	46.81	76.5	17.97	28.32	126.53	43.35	94.57	75.88	73.49	75.41
ENSG00000061987	MON2	MON2 homolog (S. cerevisiae) [Source:HGNC Symbol%3BAcc:29177]	12.73	8.5	10.23	10.63	1.8	13.44	10.65	11.82	6.3	7.85	12.36	8.73	9.22	4.9	6.16	11.87	7.68	14.84	10.1	6.41	11.58	7.13	18.43	17.45	9.15	16.78	12.52	10.58	15.7	9.82	12.86	10.28	14.62	7.9	7.59	5.17	10.27	7.95	7	7.78	6.44	4.05	2.91	4.6	9.25	10.1	16.54
ENSG00000062038	CDH3	cadherin 3%2C type 1%2C P-cadherin (placental) [Source:HGNC Symbol%3BAcc:1762]	3.87	12.44	16.06	623.95	327.71	376.02	82.03	5.5	8.37	21.44	42.03	14.21	89.16	43.19	25.12	255.22	18.54	174.48	28.3	29.81	20.51	1.71	62.17	83.1	85.86	51.45	31.96	30.86	174.33	15.75	191.54	61.33	35.03	58.83	87.3	81.33	107.68	43.28	34.8	26.31	12.8	75.8	19.99	83.69	72.39	12.03	3.36
ENSG00000062096	ARSF	arylsulfatase F [Source:HGNC Symbol%3BAcc:721]	0	0	0.89	0.05	1.57	0.27	0	1.11	0	0.22	4.17	0	0.04	0	1.96	0.05	2.63	0	2.83	0	2.76	0	0	2.37	0	0	3.28	0.04	0	0.98	0.05	1.83	0.66	0	0	0	0	0	2.53	0	1.71	0.04	3.9	0	0.25	0	0
ENSG00000062194	GPBP1	GC-rich promoter binding protein 1 [Source:HGNC Symbol%3BAcc:29520]	31.55	53.42	22.57	25.3	6.08	21.81	23.74	21.35	10.76	18.13	21.16	22.32	19.55	11.4	13.41	21.6	20.05	16.04	25.28	12.76	18.66	26.29	26.51	27.95	23.87	27.66	23.66	17.7	17.01	18.92	20.51	18.25	20.69	18.21	19.01	22.73	18.23	30.27	18.72	27.09	27.03	16.05	16.09	24.49	41.76	52.76	50.45
ENSG00000062282	DGAT2	diacylglycerol O-acyltransferase 2 [Source:HGNC Symbol%3BAcc:16940]	7.43	34.47	12.66	10.53	12.01	10.89	0.68	12.54	1.34	2.43	12.83	0.87	1.95	15.45	16.41	2.58	19.66	4.48	14.44	2.3	16.81	3.48	3.17	8.69	1.51	2.14	36.91	3.78	12.21	10.98	7.7	11.02	16.36	8.19	1.77	7.26	11.26	14.94	19.15	6.75	14.05	1.63	9.65	2.6	12.41	33.63	7.44
ENSG00000062370	ZNF112	zinc finger protein 112 [Source:HGNC Symbol%3BAcc:12892]	2.61	1.06	0.45	1.49	0.12	1.21	0.69	1.12	0.56	0.71	0.55	0.78	0.86	0.17	0.49	2.38	0.82	0.61	0.81	0.93	1.1	0.36	1.92	1.28	1.21	1.06	1.66	1.12	0.38	0.97	0.3	1.31	0.34	1.78	0.58	0.97	2.41	2.15	0.57	1.32	0.69	0.68	0.35	1.04	2.12	0.93	0.97
ENSG00000062485	CS	citrate synthase [Source:HGNC Symbol%3BAcc:2422]	58.33	50.03	74.89	96.31	54.2	62.84	91.85	49.44	31.1	33.65	76.95	45.67	98.68	72.5	79.97	70.14	83.7	107.71	111.97	82.13	103.28	50.73	130.32	86.6	107.84	89.23	99.59	131.02	82.35	107.31	72.83	102.46	73.63	88.12	99.39	77.52	57.66	66.73	82.17	42.46	60.59	47.08	60.38	57.31	78.07	54.95	61.23
ENSG00000062524	LTK	leukocyte receptor tyrosine kinase [Source:HGNC Symbol%3BAcc:6721]	0.13	0.02	1.56	0.39	0.21	0.36	0.12	7.69	0.27	4.62	0.4	1.45	0.42	0.13	0.45	2.55	0.63	0.14	0.24	2.29	0.13	6.98	2.35	1.26	9.88	5.58	0.54	1.48	0.37	0.2	0.62	0.9	0.28	1.79	0.43	0.88	3.86	0.06	0.35	0.18	0.03	0.09	0.17	0.72	6.65	0	2.67
ENSG00000062582	MRPS24	mitochondrial ribosomal protein S24 [Source:HGNC Symbol%3BAcc:14510]	105.96	114.04	101.8	195.34	160.82	154.6	225.53	67.4	61.13	42.28	95.54	52.52	182.41	92.57	88.57	116.42	93.42	87.45	84.01	92.08	69.39	56.56	125.88	73.74	91.38	51.85	83.89	94.37	213.07	75.82	129.27	79.02	77.17	56.71	194.06	199.79	134.26	146.26	91.02	184.64	81.49	192.08	113.73	130.84	91.98	115.72	69.14
ENSG00000062598	ELMO2	engulfment and cell motility 2 [Source:HGNC Symbol%3BAcc:17233]	21.89	20.54	28.87	22.74	12.02	31.47	12.54	21.71	9.63	19.5	29.12	27.87	13.46	8.09	31.76	19.7	35.21	23.92	43.07	14.63	30.71	23.61	24.66	30.1	16.46	31.87	42.67	34.63	17.87	36.54	19.06	24.7	31.18	25.61	14.71	14.32	15.95	15.75	34.45	21.49	16.68	10.04	18.03	20.66	24.59	19.06	26.43
ENSG00000062650	WAPAL	wings apart-like homolog (Drosophila) [Source:HGNC Symbol%3BAcc:23293]	10.14	11.61	7.7	7.98	4.82	7.24	10.08	7.1	4.91	5.77	7.7	12.16	6.66	4.56	6.23	7.52	6.97	5.89	9.04	5.42	7.95	7.32	8.27	11.1	6.31	9.78	8.03	10.03	8.78	7.23	5.32	8.07	13.08	8.93	6.82	7.57	6.18	11.67	7.6	10.44	5.59	6.37	8.23	7.55	9.91	12.05	15.3
ENSG00000062716	VMP1	vacuole membrane protein 1 [Source:HGNC Symbol%3BAcc:29559]	535.57	124.91	87	75.55	55.62	237.23	89.74	66.21	69.72	98.69	98.75	163.46	310.99	157.92	56.96	112.52	74.45	112.94	68.58	101.12	47.91	30.92	74.32	171.1	163.81	164.64	120.58	115.7	141.83	52.86	156.38	65.32	89.54	54	287.83	72.57	109.72	169.92	95.72	180.58	75.69	77.97	71.81	69.65	60.03	102.74	94.63
ENSG00000062725	APPBP2	amyloid beta precursor protein (cytoplasmic tail) binding protein 2 [Source:HGNC Symbol%3BAcc:622]	13.79	8.6	6.87	5.74	2.81	8.4	6.38	3.9	2.93	4.19	5.18	5.18	11.57	5.68	4.12	3.56	4.21	5.65	5.51	2.46	6.02	3.81	8.8	6.34	6.25	6.61	5.73	6.64	2.55	4.81	2.47	5.06	4.34	6.14	11.23	2.51	4.44	4.7	3.7	6.04	5.29	2.85	3.26	4.27	6.02	8.73	6.66
ENSG00000062822	POLD1	polymerase (DNA directed)%2C delta 1%2C catalytic subunit [Source:HGNC Symbol%3BAcc:9175]	73.78	152.78	9.2	29.42	24.5	31.59	46.67	15.25	8.97	23.42	8.92	27.42	20.66	13.52	18.69	51.04	11.72	21.47	20.89	20.09	15.05	24.13	42.93	11.43	63.06	31.69	11.75	39.41	31.14	11.62	57.11	59.92	17.95	77.26	24.8	61.08	39.48	58.18	10.92	32.4	4.95	36.15	14.2	36.31	44.95	146.36	35.19
ENSG00000063015	SEZ6	seizure related 6 homolog (mouse) [Source:HGNC Symbol%3BAcc:15955]	0	0	0.14	0	0	0.18	0.53	0.09	0	0.16	0	0.32	0.16	0	0.44	0	0	0.12	0.38	0	0	0.29	1.08	0.68	0.91	0.27	0.03	0.48	0.65	0	0	0.05	0.19	1.14	0.12	0	0.4	0	0.13	0	0.09	0	0	0	0.5	0	1.09
ENSG00000063046	EIF4B	eukaryotic translation initiation factor 4B [Source:HGNC Symbol%3BAcc:3285]	55.33	41.1	95.03	144.8	55.17	57.89	110.27	95.32	53.51	55.93	96.7	79.21	57.82	40.14	96.99	89.81	108.68	112.43	125.87	127.4	128.9	107.16	148.59	142.07	123.86	73.6	101.13	96.4	70.77	121.34	61.19	79.39	67.68	104.88	57.26	85.01	94.3	89.41	74.57	51	62	28.68	52.54	42.65	165.41	45.02	153.24
ENSG00000063127	SLC6A16	solute carrier family 6%2C member 16 [Source:HGNC Symbol%3BAcc:13622]	0.15	2.09	0.22	0.08	0.43	0.75	0.03	1.55	0.11	1	0.59	3.4	0.21	0.69	2.08	0.91	0.72	0.22	1.28	0.24	0.77	2.83	1.06	2.58	1.03	1.87	0.38	0.56	0.62	1.35	0.16	1.5	1.2	1.01	0.12	0.53	0.34	0.93	0.25	0.32	0.17	0.82	0.66	1.37	0.47	0.15	1.09
ENSG00000063169	GLTSCR1	glioma tumor suppressor candidate region gene 1 [Source:HGNC Symbol%3BAcc:4332]	8.74	15.47	5.14	7.84	5.69	6.89	7.6	5.39	2.57	8.13	7.4	7.24	4.48	2.41	8.97	7.52	7.95	6.63	8.88	10.69	9.58	5.73	16.62	10.72	17.79	10.75	8.23	12.28	15.13	8.1	12.58	10.55	10.12	13.8	3.97	7.48	7.37	11.49	5.59	2.1	4.55	9.74	6.58	9.53	7.69	17.73	11.37
ENSG00000063176	SPHK2	sphingosine kinase 2 [Source:HGNC Symbol%3BAcc:18859]	15.16	15.8	9.17	8.67	7.85	10.38	17.83	13.93	5.88	11.14	8.64	13.08	9.37	8.09	11.35	11.12	7.31	7.04	10.29	9.57	12.94	20.77	30.94	6.68	27.8	13.29	10.64	9.36	14.46	13.31	12.08	16.14	7.24	18.48	9.29	8.57	8.84	12.99	10.4	5.86	7.8	15.96	6.48	20.95	18.96	13.48	16.27
ENSG00000063177	RPL18	ribosomal protein L18 [Source:HGNC Symbol%3BAcc:10310]	3252.46	3398.26	1789.89	1830.34	2455.92	1328.51	2696.2	1835.89	894.62	965.36	1914.19	1184.32	1233.86	810.48	2305.15	1547.38	1891.14	1278.32	1835.59	1359.21	1674.38	2936.85	2078.7	1736.93	2516.87	1123.85	1429.16	1399.8	2830.01	1808.07	1689.14	1848.65	1472.15	1727.15	1248.43	2313.83	1462.79	3935.1	2206.79	1852.08	2139.48	2906.31	2996.92	1943.04	1399.2	3381.65	2190.51
ENSG00000063180	CA11	carbonic anhydrase XI [Source:HGNC Symbol%3BAcc:1370]	2.56	6.39	5.52	2.9	3.99	14.42	7.18	8.25	8.76	3.33	4.95	5.16	31.56	8.01	7.99	1.73	7.92	10.91	6.32	5.07	5.66	13.69	22.01	6.01	13.82	6.44	5.45	11.56	14.41	4.94	11.47	5.32	5.44	4.65	9.22	5.44	8.09	6.68	8.75	3.08	6.56	27.29	8.37	14.88	3.31	7.83	8.82
ENSG00000063241	ISOC2	isochorismatase domain containing 2 [Source:HGNC Symbol%3BAcc:26278]	167.2	177.17	36.66	63.19	48.25	74.55	94.91	37.25	22.35	28.79	37.2	39.99	25.84	24.6	30.44	50.91	42.89	49.88	40.19	49.69	36.86	50.87	55.3	36.95	66.2	48.1	33.78	50.77	66.7	38.52	43.54	46.59	27.43	38.56	28.59	72.04	116.34	189.35	39.08	96.69	30.08	95.06	48.77	95.42	33.45	174.88	31.52
ENSG00000063244	U2AF2	U2 small nuclear RNA auxiliary factor 2 [Source:HGNC Symbol%3BAcc:23156]	147.72	155.62	52.04	119.45	89.65	96.62	191.98	56.87	42.24	57.58	61.4	64.73	66.43	40.97	65.03	115.97	60.46	91.96	77.06	79.55	67.15	97.23	147.55	70.26	166.95	97.47	80.42	119.08	124.1	68.91	109.43	131.36	71.41	177.85	65.43	85.78	237.28	138.12	51.15	63.32	31.17	89.93	46.53	94.86	110.29	160.57	110.3
ENSG00000063245	EPN1	epsin 1 [Source:HGNC Symbol%3BAcc:21604]	98.56	146.66	77.59	89.35	81.97	85.68	60.9	80.26	26.78	44.95	53.58	71.57	53.77	42.83	107.46	88.71	92.19	82.76	87.98	65.76	77.81	63.53	71.76	62.16	111.63	73.79	91.84	59.91	128.38	96.63	71.35	103.18	84.34	82.79	53.95	104.93	182.32	90.65	99.36	85.06	60.42	141.71	96.47	89.79	53.52	144.5	46.33
ENSG00000063322	MED29	mediator complex subunit 29 [Source:HGNC Symbol%3BAcc:23074]	19.34	16.42	11.57	16.92	10.85	15.58	14.18	10.25	6.83	10.95	11.97	14.45	9	6.43	12.75	19.55	11.67	10.97	13.07	15.04	13.44	17.6	31.63	15.25	24.61	22.47	13.35	133.8	19.08	13.09	11.88	16.46	11.29	18.28	8.74	11.5	13.67	14.41	13.68	13.03	7.1	15.23	9.27	17.2	10.93	15.78	15.56
ENSG00000063438	AHRR	aryl-hydrocarbon receptor repressor [Source:HGNC Symbol%3BAcc:346]	0.75	0.4	2.61	2.22	0.86	0.91	0.57	1.65	0.32	1.28	1.76	1.9	0.32	0.17	2.26	1.02	2.01	2.82	3.11	0.69	4.93	0.56	1.06	2.87	1.65	1.54	2.94	1.53	0.95	3.19	1.18	2.14	1.38	0.8	0.21	1.13	0.18	2.7	0.99	1.07	0.67	1.12	0.69	1.61	0.68	0.68	0.37
ENSG00000063515	GSC2	goosecoid homeobox 2 [Source:HGNC Symbol%3BAcc:4613]	0	0	0	0	0	0	0	0	0	0	0.1	0	0.08	0	0	0	0	0.16	0	0	0	0	0.12	0	0	0.11	0	0	0	0	0	0	0	0	0	0	0	0	0.08	0	0	0	0	0	0.22	0	0
ENSG00000063587	ZNF275	zinc finger protein 275 [Source:HGNC Symbol%3BAcc:13069]	7.16	8.61	1.17	3.52	1.33	5.56	3.8	4.2	2.57	4.6	1.03	6.18	1.78	1.47	1.71	5.83	1.77	1.59	1.83	3.51	1.75	5.38	5.29	2.57	6.66	7.29	1.66	7.82	4.13	1.88	2.97	3.74	1.06	5.86	1.7	1.19	1.21	3.15	1.18	4.21	0.6	2.35	0.59	4.13	3.58	7.91	7.05
ENSG00000063601	MTMR1	myotubularin related protein 1 [Source:HGNC Symbol%3BAcc:7449]	22.82	33.72	10.76	12.97	8.71	11.74	13.4	7.7	3.54	9.03	13.09	6.29	14.99	5.39	10.82	8.99	12	5.58	19.46	7.42	18.19	10.87	15.38	14.92	17.99	13.22	20.54	19.82	10.36	16.17	13.05	14.25	10.38	15.82	18.02	9.87	20.82	10.77	9.28	4.86	9.9	10.17	6.44	15.18	8.19	32.58	14.47
ENSG00000063660	GPC1	glypican 1 [Source:HGNC Symbol%3BAcc:4449]	50.05	36.23	75.59	161.4	89.78	82.78	102.11	34.99	17.35	39.78	77.8	63.42	213.01	97	107.98	207.3	94.08	55	97.68	72.43	87.22	4.82	95.87	97.44	362.71	95.48	93.42	78.41	38.22	96.42	23.54	88.5	77.29	48.32	214.92	47.43	34.88	80.72	97.41	90.86	40.27	187.53	67.26	179.27	119.82	39.25	5.2
ENSG00000063761	ADCK1	aarF domain containing kinase 1 [Source:HGNC Symbol%3BAcc:19038]	7.02	8.73	4.46	5.13	5.95	12.77	4.93	3.91	3.14	5.88	5.16	7.86	6.89	3.09	5.3	5.46	2.05	12.66	4.23	3.7	4.09	7.37	7.69	3.98	8.98	7.21	4.43	5	7.8	4.62	8.34	8.25	5.9	7.53	6.15	6.27	7.38	4.13	2.63	3.51	2.48	13.37	5.71	13.06	4.55	11.44	5.24
ENSG00000063854	HAGH	hydroxyacylglutathione hydrolase [Source:HGNC Symbol%3BAcc:4805]	52.4	55.6	29.78	11.01	22.63	36.2	28.18	29.24	15.67	25.9	24.88	27.06	22.5	26.65	35.14	17.38	28.35	21.03	22.68	25.5	26.84	25.04	53.36	23.87	58.02	52.19	24.39	57.97	42.98	26.35	32.88	27.36	29.58	25.98	18.5	41.85	38.89	29.24	32.5	15.15	20.36	46.06	35.19	30.6	21.53	57.54	34.62
ENSG00000063978	RNF4	ring finger protein 4 [Source:HGNC Symbol%3BAcc:10067]	35.47	21.7	18.92	25.73	17.68	27.98	21.11	21.21	12.02	16.81	15.82	18.35	27.49	18.89	21.73	28.7	19.97	20.77	23.66	23.65	19.12	28.03	28.87	26.01	31.26	22.5	22.81	23.89	29.82	20.8	23.77	29.42	16.5	32.91	28.31	17.67	11.57	15.25	21.03	21.76	15.51	15.13	11.54	26.96	19.02	22.32	38.5
ENSG00000064012	CASP8	caspase 8%2C apoptosis-related cysteine peptidase [Source:HGNC Symbol%3BAcc:1509]	38.07	12.88	11.08	13.31	5.16	17.51	13.32	17.82	5.91	23.12	11.42	14.59	17.78	8.5	15.01	33.22	16.43	11.89	11.24	9.93	10.84	15.72	9.72	10.93	10.4	29.03	20.01	27.38	20.45	12.91	20.02	14.75	10.62	16.35	16.71	10.2	32.27	14.11	6.31	17.46	24.15	9.23	7.96	15.66	18.81	11.94	46.5
ENSG00000064042	LIMCH1	LIM and calponin homology domains 1 [Source:HGNC Symbol%3BAcc:29191]	0.83	3.32	7.14	1.08	0.34	8.65	5.36	7.13	2.82	4.99	7.98	5.41	4.55	3.92	3.91	4.18	5.96	6.77	8.96	8.72	8.95	4.88	3.95	10.2	5.8	2.36	8.94	1.47	8.98	7.86	5.13	3.71	4.1	1.96	5.11	2.96	0.29	0.35	8.83	1.7	5.05	0.6	3.27	0.9	1.6	3.03	5.83
ENSG00000064102	ASUN	asunder spermatogenesis regulator [Source:HGNC Symbol%3BAcc:20174]	15.51	13.56	11.66	28.94	3.96	10.88	21.87	6.9	6.42	6.17	12.79	6.93	11.96	8.47	7.84	12.06	8.83	17.06	8.97	5.08	7.15	6.04	13.48	9.76	16.56	12	6.47	14.84	11.84	8.6	9.73	14.27	8.44	18.94	10.89	12.27	13.38	15.48	10.97	22.67	12.01	18.37	9.13	14.24	12.7	13.69	15.7
ENSG00000064115	TM7SF3	transmembrane 7 superfamily member 3 [Source:HGNC Symbol%3BAcc:23049]	26.03	15.46	31.42	10.52	26.18	13.63	22.96	19.43	7.31	9.16	37.5	22.53	27.96	19.88	30.32	14.46	21.56	32.18	27.6	19.9	52.04	24.95	40.66	36.45	28.22	21.23	38.02	18.3	32.15	53.48	41.1	51.41	42.64	64.22	21.69	34.1	31.06	44.44	26.34	18.16	28.85	20.51	18.15	35.29	125.27	11.85	41.4
ENSG00000064195	DLX3	distal-less homeobox 3 [Source:HGNC Symbol%3BAcc:2916]	0.12	8.19	4.1	10.19	2.39	12.33	0.62	1.43	1.69	0.79	1.81	1.06	4.85	1.54	1.77	8.18	1.43	8.2	0.99	0.72	1.43	0	2.2	2.31	1.44	0.53	2.61	6.38	1.22	3.03	1.01	1.6	4.61	4.65	4.01	6.48	1.13	1.85	1.61	2.74	1.98	0.48	2.53	5.77	10.17	8.07	0
ENSG00000064199	SPA17	sperm autoantigenic protein 17 [Source:HGNC Symbol%3BAcc:11210]	5.44	2.7	4.14	4.26	4.17	9.75	6.38	2.09	2.3	1.81	2.5	4.3	4.04	2.32	4.03	2.97	2.51	1.42	4.43	3.38	2.17	2.53	6.54	1.98	7.92	3.54	2.53	3.38	1.44	2.61	1.41	4.8	2.59	1.74	3.13	4.58	1.19	9.31	2.52	12.38	5.3	1.4	2.79	4.39	5.41	1.98	3.07
ENSG00000064201	TSPAN32	tetraspanin 32 [Source:HGNC Symbol%3BAcc:13410]	2.74	0.42	1.83	0.2	1.31	1.3	0	2.13	0.43	4.03	0.38	11.85	1.83	1.57	1.62	0.19	0.8	2.72	1.19	0.92	1.32	19.29	4.79	1.61	0	1.95	1.92	1.17	3.52	1.28	7.93	1.73	1.31	6.51	0.32	4.44	2.1	0.6	0.67	0.6	1.35	1.04	1.16	2.88	0.24	0.64	21.27
ENSG00000064205	WISP2	WNT1 inducible signaling pathway protein 2 [Source:HGNC Symbol%3BAcc:12770]	0.14	0	3.71	0.2	0.66	15.31	0	2.49	1.93	0.86	3.55	6.62	0.94	10.85	8.83	0.42	5.79	0.96	11.82	3.91	8.13	9.76	33.02	4.74	0.69	3.59	0.99	0.89	2.74	6.31	1.44	0.93	1.6	0.54	0.61	4.35	0.34	0.56	5.75	0.98	3.65	1.9	3.75	1.66	0.07	0	1.38
ENSG00000064218	DMRT3	doublesex and mab-3 related transcription factor 3 [Source:HGNC Symbol%3BAcc:13909]	0.04	0	0.19	0	0	0.29	3.94	0	0.43	0.08	0.04	0.97	2.12	0.28	0.38	0.13	0.32	0.03	0.2	0.2	0.18	0.85	6.78	0	1.96	3.4	0	3.66	0.5	0.21	0.38	0.37	0	0.55	2.21	0.1	0.24	0.04	0.03	0.45	0.08	0.11	0	0.91	2.56	0	0.65
ENSG00000064225	ST3GAL6	ST3 beta-galactoside alpha-2%2C3-sialyltransferase 6 [Source:HGNC Symbol%3BAcc:18080]	1.73	1.33	1.77	1.85	2.07	5.62	0.56	3.27	2.89	4.98	1.44	10.5	1.24	0.18	1.65	4.34	2.15	1.81	3.02	2.09	0.98	1.35	2.67	2.47	0.84	5.92	1.76	1.25	3.99	2.08	3.96	2.41	0.57	5.52	3.43	0.57	1.22	0.84	2.97	6.6	1.71	2.05	0.75	2.44	13.63	0.16	9.57
ENSG00000064270	ATP2C2	ATPase%2C Ca++ transporting%2C type 2C%2C member 2 [Source:HGNC Symbol%3BAcc:29103]	1.68	2.89	2.12	10.7	2.62	10.65	1.48	11.39	0.74	1.15	3.65	1.73	1.41	0.69	4.35	9.3	6.21	4.01	3.63	9.4	6.12	0.32	5.76	9.82	9.42	2.59	2.63	9.73	23.49	2.99	7.53	0.79	3.33	1.18	0.81	3.3	5.08	3.09	2.64	0	1.53	28.11	2.66	50.16	4.48	4.75	0.12
ENSG00000064300	NGFR	nerve growth factor receptor [Source:HGNC Symbol%3BAcc:7809]	0.04	0	6.37	5.55	6.31	4.72	16.5	2.36	12.98	9.48	3.73	3.8	1.93	1.5	5.1	3.61	3.08	5.42	4.76	14.85	3.86	9.25	8.04	12.27	4.35	2.1	5.38	1.56	0.17	2.46	0.31	82.68	5.1	96.88	1.35	10.47	4.18	9.84	10.32	0.96	4.05	11.06	2.81	7.13	131.55	0	13.39
ENSG00000064309	CDON	cell adhesion associated%2C oncogene regulated [Source:HGNC Symbol%3BAcc:17104]	0.5	2.17	0.89	0.54	0.03	0.75	2.46	0.69	0.45	0.81	0.59	0.31	0.66	0.55	0.71	1.01	1.01	1.33	1.25	1.66	0.34	1.37	3.09	1.69	2.22	1.38	0.31	0.81	0.4	1.5	0.39	1.43	0.83	2.2	0.13	0.8	0.55	0.24	0.29	0.41	0.62	0.1	0.32	0.28	1.25	1.97	2.91
ENSG00000064313	TAF2	TAF2 RNA polymerase II%2C TATA box binding protein (TBP)-associated factor%2C 150kDa [Source:HGNC Symbol%3BAcc:11536]	24.39	14.49	7.05	20.24	3.43	14.13	33.25	3.61	10.12	6.73	12.07	7.91	17.56	7.12	4.14	18.93	5.36	12.42	6.66	5.29	7.06	6.12	34.59	15.83	30.11	10.07	9.53	16.3	12.83	6.62	13.63	7.63	8.06	9.79	15.51	7.02	12.46	11.82	4.45	10.86	5.07	3.91	2.84	6.74	12.65	12.09	9.36
ENSG00000064393	HIPK2	homeodomain interacting protein kinase 2 [Source:HGNC Symbol%3BAcc:14402]	7.89	6.45	10.33	3.2	3.58	3.99	4.07	9.43	5.3	5.91	6.49	6.88	5.59	3.81	10.51	10.31	10.57	10.09	13.86	11.19	15.07	6.47	6.19	10.63	9.28	5.53	10.16	7.42	11.62	13.99	9.31	9.71	7.13	18.23	5.43	7.99	6.33	2.39	7.54	3.46	3.05	3.69	6.09	4.45	18.18	6.62	14.52
ENSG00000064419	TNPO3	transportin 3 [Source:HGNC Symbol%3BAcc:17103]	32.66	18.63	14.46	13.08	8.43	10.44	19.85	9.25	7.78	6.18	14.78	9.75	20.9	12.29	11.94	18.73	11.21	6.7	16.18	12.71	15.55	11.17	16.23	12.06	20.81	18.09	15.3	18.91	19.25	14.11	15.36	12.24	11.89	15.52	22.06	13.09	13.12	8.16	12.46	11.79	6.38	6.38	8.25	12.71	13.78	20.88	13.32
ENSG00000064489	MEF2BNB-MEF2B	MEF2BNB-MEF2B readthrough [Source:HGNC Symbol%3BAcc:39979]	9.36	6.79	1.25	6.57	6.45	7.48	2.6	1.45	4.59	6.02	2.24	7.26	3.16	5.28	4	3.88	1.85	2.18	2.63	5.41	2.54	4.26	4.56	2.15	4.54	5.77	2.39	1.85	6.4	4.76	4.87	6.24	9.49	3.8	2.98	3.91	1.88	0	1.79	2.29	3.17	6.35	4	7.76	0.55	8.94	5.51
ENSG00000064490	RFXANK	regulatory factor X-associated ankyrin-containing protein [Source:HGNC Symbol%3BAcc:9987]	196.86	198.75	76.72	162.16	84.11	117.77	152.7	57.24	42.94	43.95	63.32	70.14	139.53	61.98	63.71	85.09	77.1	49.88	95.07	52.91	51.4	110.95	73.55	57.82	161.12	107.09	74.24	79.09	101.39	65.86	82.99	68.31	60.48	45.02	117.46	77.29	114.26	58.85	57.27	110.39	51.5	181.06	91.04	109.83	102.04	211.69	94.93
ENSG00000064545	TMEM161A	transmembrane protein 161A [Source:HGNC Symbol%3BAcc:26020]	53.02	102	15.84	60.54	27.84	52.65	45.74	21.94	13.37	15.62	15.28	23.9	49.92	37.33	24.74	31.13	22.05	27.31	17.25	20.71	12.25	27.75	36.68	13.71	67.49	39.56	15.95	21.46	44.47	25.79	54.62	24.71	14.65	26.52	50.62	52.57	66.19	36.25	22.43	24.34	13.4	96.05	23.33	37.11	49.48	100.13	27.72
ENSG00000064547	LPAR2	lysophosphatidic acid receptor 2 [Source:HGNC Symbol%3BAcc:3168]	25.02	23.14	10.95	31.69	15.19	46.71	15.74	33.53	6.16	25.4	11.06	30.26	41.06	22.93	14.55	18.17	20.5	16.67	19.62	22.38	13.32	24.2	22.57	13.07	40.61	42.77	13.05	18.25	68.38	20.03	46.48	21.54	16.29	29.14	41.03	24.81	33.29	17.97	10.55	10.13	7.09	19.82	7.18	22.28	34.14	22.05	53.57
ENSG00000064601	CTSA	cathepsin A [Source:HGNC Symbol%3BAcc:9251]	114.54	107.92	92.12	149.14	106.47	303.96	47.94	85.07	47.32	98	82.37	219.05	88.59	65.95	82.34	220.77	81.7	186.62	91.05	113.09	81.8	86.03	139.85	89.68	86.44	140.91	77.83	98.85	323.35	73.56	213.24	87.18	129.39	117.36	92.88	126.39	121.07	76.56	93.72	159.44	74.94	98.63	72.66	153.65	114.74	108.15	76.17
ENSG00000064607	SUGP2	SURP and G patch domain containing 2 [Source:HGNC Symbol%3BAcc:18641]	47.86	53.56	14.42	29.28	11.94	26.22	30.12	15.08	10	20.29	12.76	23.79	33.29	12.37	16.31	37.28	21	23.39	20.85	19.22	16.34	25.12	38.55	22.29	48.11	44.01	17.16	27.01	47.22	25.04	46.79	38.5	12.85	30.42	37.74	26.07	39.63	22.85	13.43	11.76	7.96	17.32	12.51	29.04	41.37	47.13	52.37
ENSG00000064651	SLC12A2	solute carrier family 12 (sodium/potassium/chloride transporter)%2C member 2 [Source:HGNC Symbol%3BAcc:10911]	1.03	0.73	4.64	11.4	1.52	3.96	11.29	15.62	1.99	2.69	1.26	2.22	1.46	1.8	2.47	9.01	3.72	4.99	1.48	3.02	0.84	1.27	5.9	11.58	4.66	5.39	1.82	7.46	1.46	1.49	2.23	6.56	2.09	9.56	3.13	2.11	2.8	9.37	0.74	2.17	0.7	0.88	1.13	1.18	23.04	0.76	3.16
ENSG00000064652	SNX24	sorting nexin 24 [Source:HGNC Symbol%3BAcc:21533]	17.84	8.94	44.02	7.77	7.78	15.85	6.8	18.99	8.13	7.25	32.58	20.4	20.26	17.21	41.44	23.44	43.47	21.37	46.66	4.38	57.03	3.84	5.9	24.15	7.48	13.51	45.27	14.78	16.29	46.91	12.08	14.24	30.63	6.29	20.89	5.88	12.37	6.55	52.11	19.14	73.85	8.52	43.12	14.23	11.89	7.51	9
ENSG00000064655	EYA2	eyes absent homolog 2 (Drosophila) [Source:HGNC Symbol%3BAcc:3520]	8.3	1.11	18.09	0	25.57	2.65	12.25	22.18	6.72	3.81	25.95	6.21	5.63	3.55	21.88	3.13	21.32	1.86	35.32	6.17	26.89	3.89	6.42	16.93	5.45	3.6	31.37	7.84	14.04	22.06	10.87	13.78	20.3	1.5	7.26	7.36	52.83	4.35	24.7	1.22	14.32	22.43	17.59	35.19	10.04	0.96	0.75
ENSG00000064666	CNN2	calponin 2 [Source:HGNC Symbol%3BAcc:2156]	65.18	71.54	121.53	209.02	234.12	309.19	126.87	71.49	67.94	125.81	130.47	232.93	103.73	65.74	144.48	240.23	110.39	140.45	154.91	153.23	85.43	185.25	195.35	188.62	112.09	130.71	102.43	72.88	176.06	97.66	111.04	116.85	148.84	150.12	105.66	125.52	54.81	113.17	197.47	224.37	114.85	268.76	119.97	250.14	178.65	64.74	153.49
ENSG00000064687	ABCA7	ATP-binding cassette%2C sub-family A (ABC1)%2C member 7 [Source:HGNC Symbol%3BAcc:37]	11.38	6.24	20.84	29.29	26.47	33.82	9	22.85	7.8	23.3	30.28	22.93	6.7	2.64	15.4	12.19	13.47	15.92	14.33	17.51	11.64	75.09	37.83	22.12	9.26	34.79	17.74	18.88	72.07	22.05	46.22	44.64	38.75	24.15	6.53	26.03	23.37	19.84	25.69	5.02	7.15	25.17	10.34	35.53	16.97	4.66	84.34
ENSG00000064692	SNCAIP	synuclein%2C alpha interacting protein [Source:HGNC Symbol%3BAcc:11139]	4.89	6.42	0.93	1.04	0.31	2.48	0.42	1.88	0.88	8.89	0.83	5.46	5.3	2.84	0.63	3.76	1.44	3.3	1.09	1.87	1.68	8.61	2.22	3.07	2.25	2.41	1.02	1.36	0.85	0.99	1.4	7.5	1.51	5.22	4.62	1.3	4.34	5.72	0.43	2.1	0.91	2.77	1.2	3.14	2.28	5.62	5.36
ENSG00000064703	DDX20	DEAD (Asp-Glu-Ala-Asp) box polypeptide 20 [Source:HGNC Symbol%3BAcc:2743]	4.9	6.5	1.74	9.86	1.81	6.52	6.69	2.26	1.99	2.22	1.12	4.27	3.72	1.81	1.27	4.58	2.65	5.19	3.71	3.61	2.32	3.29	9.22	4.04	3.27	4.05	2.15	6.8	2.23	2.61	3.23	3.68	2.84	5.31	3.23	1.3	3.01	3.5	2.11	2.28	1.86	3.34	1.06	4.01	8.46	8.12	6.97
ENSG00000064726	BTBD1	BTB (POZ) domain containing 1 [Source:HGNC Symbol%3BAcc:1120]	13.11	12.02	12.42	31.89	4.71	13.18	38.06	12.48	11.87	10.86	15.22	16.41	15.16	8.52	9.72	14.65	13.42	13.23	19.18	11.36	15.11	11.24	30.93	18.08	21.87	19.4	12.93	22.86	15.44	14.5	14.1	10.15	9.51	12.47	16.96	5.18	11.17	8.88	10.76	15.79	13.3	5.65	6.79	15.82	22.78	13.29	23.5
ENSG00000064763	FAR2	fatty acyl CoA reductase 2 [Source:HGNC Symbol%3BAcc:25531]	5	0.68	1.25	1.51	0.3	1.72	0.67	2.12	2.39	1.24	3.71	4.06	6.64	3.36	3.83	5.49	2.56	1.16	1.32	4.12	1.64	3.63	1.36	1.37	0.83	3.22	0.69	3.88	3.87	2.51	4.1	2.78	1.18	4.41	4.65	2.36	1.91	4.74	2.91	13.41	1.93	1.5	0.13	1.29	5.87	1.73	5.59
ENSG00000064787	BCAS1	breast carcinoma amplified sequence 1 [Source:HGNC Symbol%3BAcc:974]	38.08	4.5	1.18	0	0.52	0.89	0.03	31	0.34	0.12	9.5	0.08	0.19	0.02	7.06	0.48	6.54	1.28	8.53	4.93	10.85	0.25	1.22	3.93	0	0.18	14.35	0.21	1.25	4.82	0.55	3.51	8.29	0.11	0.21	0.87	3.85	0	5.54	0.04	7.55	6.71	2.61	18.41	0.83	5.27	0.68
ENSG00000064835	POU1F1	POU class 1 homeobox 1 [Source:HGNC Symbol%3BAcc:9210]	0	0	0	0	0	0	0	0	0.17	0	0	0	0	0	0	0	0	0	0	0	0	0	0	0.17	0	0	0	0	0	0.11	0	0	0	0	0	0	0	0	0	0	0	0	0	0	0	0	0
ENSG00000064886	CHI3L2	chitinase 3-like 2 [Source:HGNC Symbol%3BAcc:1933]	1.44	4.31	1.82	4.41	6.87	36.12	0	4.22	0.7	1.28	0.99	1.77	1.31	2.14	2.35	1.02	1.24	5.72	0.66	77.8	1.01	44.89	3.2	5.14	0	21.78	1.91	0.57	4.98	0.99	6.45	15.2	2.56	32.3	2.41	3.42	0.3	2.91	1.18	1.85	3.05	2.06	0.81	8.59	21.51	3.82	26.98
ENSG00000064932	SBNO2	strawberry notch homolog 2 (Drosophila) [Source:HGNC Symbol%3BAcc:29158]	60.47	46.02	25.12	53.95	162.12	74.05	41.28	23.31	16.25	34.88	77.05	42.79	27.26	16.78	26.3	48.05	41	54.21	40.6	53.83	23.12	38.26	46.28	90.18	23.75	53.17	53.14	32.99	144.94	31.88	148.37	57.35	35.07	42.33	30.6	38.23	34.69	42.76	27.98	41.73	12.94	52.23	21.74	49.21	45.81	47.68	41.66
ENSG00000064933	PMS1	PMS1 postmeiotic segregation increased 1 (S. cerevisiae) [Source:HGNC Symbol%3BAcc:9121]	6.91	4.31	3	3.84	1.27	3.12	8.11	3.91	3.56	2.75	3.76	4.29	3.92	2.51	3.14	2.37	3.43	4.24	5.39	2.47	3.1	6.41	3.56	3.2	8.69	6.89	4.24	5.39	3.21	5.63	2.46	3.24	2.48	6.59	4.48	3.83	7.42	9.22	1.71	6.46	2.1	2.69	1.51	3.29	9.5	6.59	10.04
ENSG00000064961	HMG20B	high mobility group 20B [Source:HGNC Symbol%3BAcc:5002]	83.8	102.17	63.06	229.77	100.56	212.08	149.6	72.79	53.77	76.98	54.08	100.95	101.8	68.77	93.52	116.32	63.49	108.45	65.91	85.71	52.88	88.89	188.98	87.27	78.76	141.45	57.5	94.52	133.68	80.75	127.14	81.44	76.99	76.33	110.27	127.91	95.09	86.34	73.38	115.96	51.42	186.63	74.8	111.2	182.09	113.38	84.55
ENSG00000064989	CALCRL	calcitonin receptor-like [Source:HGNC Symbol%3BAcc:16709]	0.62	0.05	8.54	1.23	0.87	1.82	5.46	2.67	6.66	6.97	6.11	3.37	3.08	4.26	3.54	3.99	3.48	5.71	7.09	8.63	8.03	4.96	6.94	4.41	2.04	8.11	4.56	7.06	2.62	7.77	4.37	3.89	2.29	2.15	4.37	2.04	0.3	1.18	0.93	6.64	4.98	1.04	2.92	1.78	1.1	0.06	6.56
ENSG00000064995	TAF11	TAF11 RNA polymerase II%2C TATA box binding protein (TBP)-associated factor%2C 28kDa [Source:HGNC Symbol%3BAcc:11544]	25.2	40.14	9.6	20.73	9.57	30.16	19.8	8.33	8.07	10.35	10.29	12.2	22.38	13.36	9.59	14.9	11.62	13.52	11.16	8.01	11.2	13.77	29.83	14.09	19.77	22.38	11.64	21.58	12.57	12.29	9.49	17.33	10.98	21.27	19.96	12.91	13.48	14.97	10.15	14.97	9	22.52	8.87	17.74	18.29	37.25	18.21
ENSG00000064999	ANKS1A	ankyrin repeat and sterile alpha motif domain containing 1A [Source:HGNC Symbol%3BAcc:20961]	8.19	10.34	9.31	12.57	8.66	14.64	8.57	7.76	2.87	3.08	7.48	5.85	17.86	8.06	10.65	6.09	8.13	15.81	9.69	7.31	7.12	6.89	23.59	14.12	6.74	10.54	9.38	9.99	7.76	8.22	6.39	8.57	10	10.24	17.61	6.01	10.04	5.18	6.57	3.23	3.75	3.76	4.15	5.89	9.11	9.66	8.02
ENSG00000065000	AP3D1	adaptor-related protein complex 3%2C delta 1 subunit [Source:HGNC Symbol%3BAcc:568]	49.13	59.29	41.23	77.29	45.94	70.26	48.96	37.94	19.89	30.2	33.94	42.64	45.74	23.14	46.47	45.13	43.52	44.25	50.5	49.06	41.03	49.98	91.46	38.96	58.76	68.31	44.15	71.6	61.14	36.51	46.38	56.21	34.17	52.62	43.17	56.94	35.48	43.11	38.68	28.64	18.73	73.4	31.68	47.38	55.15	56.23	42.47
ENSG00000065029	ZNF76	zinc finger protein 76 [Source:HGNC Symbol%3BAcc:13149]	24.22	36.79	14.14	24.33	15.55	37.95	22.15	25.47	9.93	19.13	20.6	26.9	18.06	14.04	17.08	21.15	15.35	14.8	14.44	14.82	16.76	37.05	35.02	22.23	22.55	29.15	18.95	28.44	18.26	19.66	14.91	22.37	21.18	34.13	19.89	13.4	20.59	15.93	6.37	10.15	8.5	16.46	8.36	27.56	26.86	36.43	37.74
ENSG00000065054	SLC9A3R2	solute carrier family 9%2C subfamily A (NHE3%2C cation proton antiporter 3)%2C member 3 regulator 2 [Source:HGNC Symbol%3BAcc:11076]	16.26	22.72	36.68	39.83	19.36	65.9	17.63	72.3	52.01	64.59	22.2	67.29	25.21	51.74	46.31	54.36	41.91	27.56	38.23	73.27	32.22	95.37	52.37	22.66	21.78	42.87	32.31	28.85	92.61	43.88	47.5	32.38	39.29	31.55	27.1	61.04	54.67	22.31	37.31	40.13	24.3	127.82	30.6	103.39	24.35	19.77	25.88
ENSG00000065057	NTHL1	nth endonuclease III-like 1 (E. coli) [Source:HGNC Symbol%3BAcc:8028]	14.12	21.49	7.05	16.79	11.25	17.51	12.97	8.78	6.64	6.9	9.48	9.15	9.41	4.32	12.3	9.39	5.63	9.18	7.78	9.21	4.88	12.02	18.84	6.76	15.95	16.07	9.63	14.52	13.9	7.34	8.48	9.18	6.31	8.18	7.99	20.96	10.48	24.51	12.68	18.92	7.25	40.63	8.76	16.16	12.25	19.97	7.76
ENSG00000065060	UHRF1BP1	UHRF1 binding protein 1 [Source:HGNC Symbol%3BAcc:21216]	3.71	3.56	1.59	1.76	1.13	2.73	4.28	1.57	1.26	1.26	1.98	2.14	5.73	1.59	1.32	1.16	1.22	3.99	2.15	2.6	2.02	1.19	6.29	3.44	3.6	7.34	2.42	7.93	2.11	2.38	2.06	2.02	1.79	3.67	5.49	1.7	4.54	1.2	1.2	0.51	0.92	0.77	0.53	1.48	3.3	3.6	2.85
ENSG00000065135	GNAI3	guanine nucleotide binding protein (G protein)%2C alpha inhibiting activity polypeptide 3 [Source:HGNC Symbol%3BAcc:4387]	25.56	19.46	33.6	44.98	14.2	30.19	39.32	18.91	15.27	11.3	45.24	17.7	22.13	15.32	27.54	23.69	33.01	24.72	41.88	12.79	38.58	12.12	24.27	38.51	14.05	16.74	39.44	25.83	14.38	32.25	10.13	20.86	31.61	17.03	20.73	9.66	8.42	14.79	32.02	39.03	44.39	15.85	24.3	22.92	25.05	20.91	19.06
ENSG00000065150	IPO5	importin 5 [Source:HGNC Symbol%3BAcc:6402]	25.03	35.39	15.28	35.41	7.07	26.23	45.34	14.98	15.35	11.43	15.26	16.22	47.71	24.9	16.69	25.89	15.3	18.28	19.19	17	19.21	14.15	36.47	25.68	37.47	25.08	17.06	23.14	21.97	17.23	17.24	15.64	15.09	29.39	45.41	9.13	10.68	49.91	13.9	18.35	17.71	9.68	11.04	11.5	33.69	35.24	32.63
ENSG00000065154	OAT	ornithine aminotransferase [Source:HGNC Symbol%3BAcc:8091]	75.76	33.7	51.64	52.33	20.72	44.15	48.19	29.59	17.87	23.68	66.63	26.51	21.92	15.31	42.86	39.03	45.44	20.19	57.11	40.94	66.03	16.57	48.32	55.47	31.9	33.23	46.38	31.8	18.3	52.32	19.21	33.18	40.56	32.66	21.58	29.76	16.77	26.27	61.1	35.57	53.96	14.96	33.63	24.82	51	31.09	22.25
ENSG00000065183	WDR3	WD repeat domain 3 [Source:HGNC Symbol%3BAcc:12755]	21.75	21.52	7.64	29.39	4.67	11.52	13.2	1.71	2.09	1.09	9.68	1.13	10.57	3.59	2.04	6.94	8.07	7.85	6.37	9.11	5.91	2.72	15.34	8.87	7.89	3.87	6.14	13.83	6.9	5.38	6.14	5.2	5.59	11.28	9.84	3.3	9.65	3.05	6.44	3.5	3.29	2.21	3.52	6.79	16.32	21.58	4.88
ENSG00000065243	PKN2	protein kinase N2 [Source:HGNC Symbol%3BAcc:9406]	22.59	11.76	11.13	10.24	2.86	8.25	12.57	6.23	2.69	4.92	15.63	5.06	7.25	1.84	5.33	6.27	8.02	13.04	14.37	4.25	15.07	3.8	18.08	14.76	8.48	15.59	16.28	10.95	8.31	13.9	9.53	8.23	14.2	8.09	6.07	5.05	7.81	10.48	10.17	6.63	9.74	2.48	4.36	6.19	17.92	10.53	10.51
ENSG00000065268	WDR18	WD repeat domain 18 [Source:HGNC Symbol%3BAcc:17956]	52.58	69.82	33.23	150.99	85.56	90.89	105.97	40.94	17.8	69.22	58.39	88.32	47.21	24.2	33.41	45.95	42.64	36.67	38.49	47.97	21.73	29.9	104.85	49.15	97.17	52.1	20.72	38.92	63.22	34.87	44.79	49.38	24.8	48.12	48.44	76.75	46.97	107.06	49.3	164.76	45.88	184.29	78.56	73.76	87.88	62.39	45
ENSG00000065308	TRAM2	translocation associated membrane protein 2 [Source:HGNC Symbol%3BAcc:16855]	3.04	2.98	2.28	27.8	5.43	15.47	6.99	6.58	5.81	10.16	1.23	12.68	7.49	5.81	2.54	8.55	1.99	5.53	3.89	10.89	2.58	8.07	18.23	3.89	11.26	16.84	2.6	15.39	3.99	2.93	3.47	6.74	2.07	12.97	7.82	4.12	8.42	7.3	0.53	4.91	0.66	3.89	0.64	5.4	10.93	2.46	5.99
ENSG00000065320	NTN1	netrin 1 [Source:HGNC Symbol%3BAcc:8029]	3.17	0.33	9.49	1.26	4.08	6.51	0.06	10.06	0.43	2.78	10.16	1.2	10.3	6.07	17.99	33.24	13.53	1.49	14.39	9.27	15.08	6.18	10.34	14.68	2.52	4.84	10.02	1.24	3.76	14.53	1.35	8.38	11.1	4.17	9.53	4.21	11.77	0.56	9.91	2.36	5.37	8.12	5.3	8.78	5.75	0.54	0.62
ENSG00000065325	GLP2R	glucagon-like peptide 2 receptor [Source:HGNC Symbol%3BAcc:4325]	0	0	0.04	0.05	0	0.06	0.05	0.47	0.17	0.44	0.03	0.02	0	0.16	0.09	0	0.03	0	0.06	0.55	0	2.78	0.3	0.05	0.12	0.06	0	0	0	0	0	0	0	0.04	0	0	0	0	0	0.13	0	0	0.41	0	0	0	0.44
ENSG00000065328	MCM10	minichromosome maintenance complex component 10 [Source:HGNC Symbol%3BAcc:18043]	9.16	7.78	0.67	3.36	1.31	2.48	8	0.52	1.66	1.02	1.99	0.87	6.75	1.76	0.52	3.15	3.71	3.56	1.11	1.99	1.12	0.34	6.16	0.77	5.07	5.34	0.96	9.46	1.94	0.97	3.02	4.3	1.14	13.85	7.5	3.78	6.77	2.75	0.39	1.22	1.48	1.46	1.15	2.4	9.51	9.28	2.01
ENSG00000065357	DGKA	diacylglycerol kinase%2C alpha 80kDa [Source:HGNC Symbol%3BAcc:2849]	36.78	34.45	162.4	221.87	107.03	128.29	200.8	103.55	30.13	88.04	156.32	66.34	96.67	55.09	160.03	108.94	146.08	283.77	198.21	79.83	190.49	184.59	161.34	186.62	112.39	151.32	200.13	132.24	55.87	158.38	53.55	130.15	151.91	80.88	80.3	144.27	145.5	65.66	150.03	34.69	84.57	267.4	146.8	171.67	74.43	32.92	210.44
ENSG00000065361	ERBB3	v-erb-b2 avian erythroblastic leukemia viral oncogene homolog 3 [Source:HGNC Symbol%3BAcc:3431]	55.1	20.6	90.75	16.97	40.62	29.09	16.87	91.73	3.43	6.23	74.18	4.52	27.93	14.58	80.67	16.97	74.05	48.76	103.67	16.16	89.99	0.9	50.27	83.7	19.33	36.78	101.84	39.25	113.09	76.25	78.51	50.77	83.11	22.43	24.57	71.46	119.61	11.65	56.93	0.31	39.65	61.53	48.82	87.83	55.15	23.86	0.53
ENSG00000065371	ROPN1	rhophilin associated tail protein 1 [Source:HGNC Symbol%3BAcc:17692]	0	0	0	0	0	0	0	0	0	0	0	0.11	0.29	0	0	0	0.17	0	0	0.27	0	0	0	0	0.23	0.39	0	0.35	0	0	0	0	0	0.36	0.09	0	0	0	0	0.22	0	0.13	0	0	10.9	0	0
ENSG00000065413	ANKRD44	ankyrin repeat domain 44 [Source:HGNC Symbol%3BAcc:25259]	3.35	0.79	2.82	1.07	0.44	3.45	15.56	18.97	3.44	4.34	3.79	11.82	1.81	4.71	1.73	1.72	1.88	2.73	4.14	6.99	2.12	11.12	4.05	3.36	0.58	6.4	2.71	9.89	6.2	2.8	12.06	9.66	6.05	13.6	1.83	2.34	2.1	1.5	0.74	7.01	1.47	3.61	0.33	1.47	4.35	1.1	54.82
ENSG00000065427	KARS	lysyl-tRNA synthetase [Source:HGNC Symbol%3BAcc:6215]	107.91	63.61	44.71	203.71	53.29	81.37	109.54	39.55	36.51	31	53.76	45.82	66.15	57.62	49.37	83.37	42.07	68.13	56.48	64.97	46.22	64.33	131.34	63.65	199.78	72.04	49.43	100.82	119.98	48.95	83.92	58.08	42.26	59.15	70.75	50.91	60.4	76.93	45.63	120.18	46.56	97.11	51.65	91.59	55.81	69.71	67.32
ENSG00000065457	ADAT1	adenosine deaminase%2C tRNA-specific 1 [Source:HGNC Symbol%3BAcc:228]	25.42	24.97	17.09	37.36	10.71	42.15	18.58	15.97	11.96	18.63	16.53	28.39	25.43	14.43	9.58	24.2	9.92	11.53	19.41	20.39	10.12	26.47	48.49	9.92	52.93	41.17	14.65	50.48	45.12	11.78	29.67	14.55	8.64	27.81	25.42	12.17	25.2	21.81	5.83	39.14	8.14	36.29	7.36	30.51	18.06	17.84	25.25
ENSG00000065485	PDIA5	protein disulfide isomerase family A%2C member 5 [Source:HGNC Symbol%3BAcc:24811]	14.75	18.23	4.89	16.98	6.13	23.96	19.01	10.1	10.45	12.35	3.92	11.88	16.34	12.01	3.73	26.65	5.41	14.73	4.33	11.26	2.38	10.85	26.54	6.53	34.49	13.87	2.62	15.31	23.38	3.9	21.42	7.29	3.55	15.41	17.95	11.7	10.38	14.8	2.27	44.32	2.59	19.35	3.21	12.14	16.96	17.74	9.92
ENSG00000065491	TBC1D22B	TBC1 domain family%2C member 22B [Source:HGNC Symbol%3BAcc:21602]	8.29	9.45	8.07	9.38	6.14	7.18	6.66	4.61	1.85	3.58	6.6	4.27	7.01	3.33	7.96	5.38	7.04	4.32	10.06	6.17	8.76	3.59	9.33	8.33	6.66	8.23	7.55	7.93	3.87	7.58	3.41	6.93	8.06	4.98	6.98	3.69	6.35	3.7	7.94	3.25	5.36	3.58	4.56	6.71	5.71	10.99	5.04
ENSG00000065518	NDUFB4	NADH dehydrogenase (ubiquinone) 1 beta subcomplex%2C 4%2C 15kDa [Source:HGNC Symbol%3BAcc:7699]	231.75	210.66	124.46	89.31	122.82	151.72	305.82	82.46	114.94	92.37	158.79	82.08	253.75	168.17	115.58	139.28	106.7	108.25	125.17	99.75	130.73	78.72	140.38	126.55	252.62	121.99	138.14	221.5	167.28	118.57	117.92	98.05	120.18	86.42	263.81	106.5	131.85	199.33	103.27	270.57	122.95	272.59	120.79	238.13	148.12	209.72	79.1
ENSG00000065526	SPEN	spen family transcriptional repressor [Source:HGNC Symbol%3BAcc:17575]	15.95	20.73	19.91	35.25	12.74	27.07	21.99	14.8	9.62	14.79	17.91	16.75	13.61	10.04	19.43	37.5	21.09	28.14	30.57	28.77	14.17	24.74	47.34	29.49	22.67	32.95	22.9	30.47	34.57	28.4	27.55	28.45	20.07	35.45	11.84	17.89	29.61	23.37	18.66	6.95	9.17	18.67	10.49	33.42	34.02	21.55	26.71
ENSG00000065534	MYLK	myosin light chain kinase [Source:HGNC Symbol%3BAcc:7590]	4.69	4.77	77.08	16.34	6.43	73.95	18.99	54.49	26.78	32.89	37.33	65.23	50.36	36.83	130.39	44.83	74.38	11.56	203.45	55.39	53.22	161.7	178.07	118.96	12.34	44.15	9.97	26.99	6.84	94.15	2.8	10.16	52.2	39.26	50.2	15.11	3.91	6.63	46.85	58.24	61.17	22.17	37.28	11	32.91	5.58	15.89
ENSG00000065548	ZC3H15	zinc finger CCCH-type containing 15 [Source:HGNC Symbol%3BAcc:29528]	46.73	31.07	25.97	32.91	8.16	25.59	55.29	18.14	24.03	19.74	26.74	21.03	47.17	26.19	17.73	30	23.92	22.81	23.82	15.02	23.09	23.48	98.99	27.36	82.21	34.44	22.44	53.75	19.21	21.49	20.54	27.59	22.49	26.64	46.62	37.42	26.19	47.52	26.78	50.17	33.96	30.17	26.31	33.75	44.86	31.22	41.36
ENSG00000065559	MAP2K4	mitogen-activated protein kinase kinase 4 [Source:HGNC Symbol%3BAcc:6844]	8.28	5.58	12.1	10.19	3.72	6.77	14.07	7.63	4.63	4.69	10.69	5.72	12.48	7.44	8.82	12.15	11.31	7.13	15.86	5.99	13.85	4.68	15.86	11.41	14.32	10.59	12.62	12.87	7.78	13.24	5.35	7.53	7.94	3.66	13.44	5.09	4.27	4.98	11.96	6.03	9.37	4.65	6.49	6.33	6.7	5.91	8.74
ENSG00000065600	TMEM206	transmembrane protein 206 [Source:HGNC Symbol%3BAcc:25593]	2.76	4.06	2.83	7.28	4.45	6.97	18.26	1.62	4.2	3.61	4.53	4.85	6.73	2.87	2.39	7.29	3.49	4.07	3.3	3.2	2.75	3.52	6.78	3.57	16.26	7.34	2.47	5.63	3.23	2.63	2.48	3.92	3.28	13.47	4.8	4.67	4.03	4.18	5.92	4.6	3.1	2.21	1.01	1.36	9.44	3.2	7.93
ENSG00000065609	SNAP91	synaptosomal-associated protein%2C 91kDa [Source:HGNC Symbol%3BAcc:14986]	0.66	0.04	0.11	0	0	0	0	0.32	0.31	0	0	0	0.06	0	0.02	0	0.02	0	0	0.03	0	0.86	0.28	0	0.04	4.01	0	0.3	0	0	0	0.02	0.02	0.06	0.03	0	0.13	0.07	0	0	0.07	0.02	0	0	0.59	0.2	2.16
ENSG00000065613	SLK	STE20-like kinase [Source:HGNC Symbol%3BAcc:11088]	22.1	29.77	38.4	25.77	5.36	13.53	9.63	20.7	5.63	6.06	41.13	6.49	9.36	3.25	19.12	12.3	30.74	13.98	39.83	7.86	44.63	5.47	11.93	44	7.65	8.76	53.5	8.61	13.76	45.06	8.92	20.24	33.71	8.28	8.29	14.65	20.97	11.76	33.79	5.37	39.43	11.29	18.83	17.53	11.88	29.68	8.49
ENSG00000065615	CYB5R4	cytochrome b5 reductase 4 [Source:HGNC Symbol%3BAcc:20147]	5.36	2.9	5.25	4.07	2.61	4.22	11.16	5.76	4.54	3.1	6.45	5.71	3.51	2.38	2.81	3.11	5.79	4.41	4.69	4.25	5.34	1.8	5.4	7.36	7.28	5.86	3.96	6.84	2.99	7.97	3.33	3.39	6.23	4.81	2.93	2.23	4.54	6.33	3.91	10.15	5.79	2.16	3.52	2.88	2.62	2.16	9.06
ENSG00000065618	COL17A1	collagen%2C type XVII%2C alpha 1 [Source:HGNC Symbol%3BAcc:2194]	0.08	0.01	44.57	1260.71	190.87	674.53	46.86	14.79	4.87	11.31	26.67	7.11	94.39	40.57	40.66	465.38	53.11	689.62	66.53	28.68	57.28	0.62	2.67	69.79	12.74	27.48	59.88	10.06	1.56	62.26	0.79	76.94	47.36	23.36	90.28	125.92	46.43	127.8	47.47	1.02	30.9	63.12	38.02	85.56	73.79	0	0.07
ENSG00000065621	GSTO2	glutathione S-transferase omega 2 [Source:HGNC Symbol%3BAcc:23064]	46.93	56.52	13.79	10.18	13.47	10.16	11.15	11.05	2.09	2.03	15.36	0.93	8.24	5.44	14.14	5.11	14.04	16.81	12.9	7.74	18.25	2.25	7.05	12.66	0.64	0.92	12.32	0.81	13.27	11.84	14.77	13.51	17.49	15.68	8.59	11.29	19.31	3.17	13.1	0.86	18.92	7.88	16.62	8.66	24.7	57.36	1.77
ENSG00000065665	SEC61A2	Sec61 alpha 2 subunit (S. cerevisiae) [Source:HGNC Symbol%3BAcc:17702]	3.25	3.45	3.64	2.29	0.91	7.05	8.95	2.77	1.56	4.6	2.14	4.48	7.1	3.95	3.16	2.4	2.39	4.62	2.25	2.6	2.26	3.9	6.18	2.62	4.66	8.92	3.45	8.18	3.41	2.95	5.05	9.99	2.49	16.3	6.86	4.18	5.97	2.63	1.91	1.4	1.53	2.54	1.41	4.3	9.51	4.06	6.55
ENSG00000065675	PRKCQ	protein kinase C%2C theta [Source:HGNC Symbol%3BAcc:9410]	2.85	1.37	0.45	1.01	1.05	2.42	0.29	0.81	0.71	2.19	0.27	1.22	0.13	0.04	0.5	1.98	0.78	0.2	0.81	2.13	0.44	4.44	1.58	1	0.28	0.81	0.74	0.3	0.81	0.52	0.69	3.05	0.57	4.81	0.18	0.46	0.47	1.33	0.13	1.22	0.29	0	0.31	0.86	3.92	2.23	8.19
ENSG00000065717	TLE2	transducin-like enhancer of split 2 (E(sp1) homolog%2C Drosophila) [Source:HGNC Symbol%3BAcc:11838]	0.88	1.29	12.19	2.86	8.7	5.12	2.46	23.96	12.79	22.22	9.72	20.04	3.22	8.86	15.8	14.29	23.09	6.74	15.25	18.45	9.2	19.44	19.15	18.33	3.17	6.79	11.9	4.86	15	21.49	16.49	6.98	9.13	4.72	2.68	10.68	23.2	3.65	7.99	2.71	6.78	15.46	8.89	18.55	33.81	1.04	5.02
ENSG00000065802	ASB1	ankyrin repeat and SOCS box containing 1 [Source:HGNC Symbol%3BAcc:16011]	12.32	21.19	7.52	34.12	13.44	14.08	7.78	12.23	7.17	14.22	4.66	10.73	17.51	13.56	6.36	14.84	11.48	13.03	9.12	13.85	10.55	14.4	12.26	9.15	12.41	14.53	6.57	11.49	9.94	8.61	8.15	10.4	4.57	17.37	16.33	7.52	8.49	10.02	8.06	24.11	7.55	31.82	6.36	24.34	19.77	15.65	19.63
ENSG00000065809	FAM107B	family with sequence similarity 107%2C member B [Source:HGNC Symbol%3BAcc:23726]	4.13	1.82	7.03	6.46	5.19	10.9	13.16	27.74	11.91	14.53	10.73	27.84	5.32	3.73	7.93	6.61	10.37	8.31	14.07	25.27	9.59	23.38	8.69	16.84	3.39	21.31	13.83	5.49	20.9	9.36	11.55	14.33	8.52	31.62	5.66	4.14	11.55	5.28	6.85	6.22	13.27	2.64	3.71	11.02	14.83	2.57	49.87
ENSG00000065833	ME1	malic enzyme 1%2C NADP(+)-dependent%2C cytosolic [Source:HGNC Symbol%3BAcc:6983]	6.46	3.6	30.07	4.71	3.2	4.89	75.71	13.43	11.91	4.74	13.7	7.98	21.63	12.43	16.29	5.17	17.12	11.65	21.7	6.78	32.95	3.16	58.66	14.23	64.66	17.11	22.51	19.84	5.28	33.32	4.97	5.85	26.1	4.49	21.15	10	3.45	8.43	25.92	7.04	34.65	3.12	10.3	5.51	4.9	3.63	3.67
ENSG00000065882	TBC1D1	TBC1 (tre-2/USP6%2C BUB2%2C cdc16) domain family%2C member 1 [Source:HGNC Symbol%3BAcc:11578]	18.64	7.06	15.11	16.09	8.36	37.96	14.11	15.56	25.31	25.35	8.18	49.46	26.92	12.58	11.66	17.67	12.54	14.59	8.68	36.66	7.98	29.94	28.1	18.04	21.04	24.6	6.78	13.58	13.66	14.7	10.38	20.71	5.37	37.47	28.06	13.38	7.65	13.75	4.12	32.77	8.22	11.54	6.64	19.2	32.07	4.04	53.12
ENSG00000065883	CDK13	cyclin-dependent kinase 13 [Source:HGNC Symbol%3BAcc:1733]	14.56	14.05	14.5	20.33	8.03	20.36	16.45	13.47	6.55	16.93	12.12	17.43	15.18	8.09	10.52	15.36	14.13	14.16	18.96	11.1	13.63	17.88	31.19	17.59	32.86	19.57	18.45	14.23	29.68	17.06	23.6	16.8	12.52	16.79	18.19	17.02	29.85	29.97	8.59	13.56	5.45	6.93	4.91	16.08	17.69	14.02	23.68
ENSG00000065911	MTHFD2	methylenetetrahydrofolate dehydrogenase (NADP+ dependent) 2%2C methenyltetrahydrofolate cyclohydrolase [Source:HGNC Symbol%3BAcc:7434]	25.3	17.41	10.62	51.45	16.65	33.19	65.76	9.87	21.79	12.76	10.97	12.61	36.76	25.59	4.21	20.49	12.01	15.77	5.37	29.23	6.59	5.76	79.47	16.06	59.68	23.42	7.59	44.69	49.18	6.36	23.87	18.8	6.56	40.1	37.48	39.77	24.12	27.56	7.12	39.24	8.64	9.57	3.93	18.38	45.75	17.58	32.8
ENSG00000065923	SLC9A7	solute carrier family 9%2C subfamily A (NHE7%2C cation proton antiporter 7)%2C member 7 [Source:HGNC Symbol%3BAcc:17123]	2.48	1.19	2.38	0.66	1.65	1.35	4.94	1.99	0.73	1.29	2.33	4.38	2.05	1.73	3.34	2.58	1.5	2.24	1.51	2.95	3.8	2.02	3.99	4.16	2.79	4.5	4.26	9.44	2.94	3.38	1.31	5.89	1.94	7.7	3.53	2.85	6.47	1.06	2.51	0.34	1.97	1.01	1.92	1.8	3.16	0.41	12.88
ENSG00000065970	FOXJ2	forkhead box J2 [Source:HGNC Symbol%3BAcc:24818]	9.99	12.3	5.76	5.32	4.59	5.61	5.75	5.76	2.9	6.31	5.88	7.79	9.9	3.91	7.09	7.56	6.11	9.25	8.86	10.17	6.66	8.29	13.49	9.65	7.6	12.95	7.12	13.59	6.11	8.35	6.1	7.13	6.49	9.97	8.58	4.7	5.07	6.37	3.7	4.21	3.77	7.73	2.21	10.32	9.85	12.62	8.13
ENSG00000065978	YBX1	Y box binding protein 1 [Source:HGNC Symbol%3BAcc:8014]	484.4	431.28	238.16	1399.49	303.59	462.21	872.75	204.72	286.76	246.6	233.17	337.53	245.72	213.88	279.12	522.5	251.91	326.48	300.14	390.65	244.76	317.76	548.82	280.59	295.95	325.68	233.18	528.79	452.72	281.1	278.87	329.04	236.41	556.55	242.5	935.66	398.03	440.4	246.38	431.85	218.13	324.68	238.67	403.7	592.93	433.79	291.23
ENSG00000065989	PDE4A	phosphodiesterase 4A%2C cAMP-specific [Source:HGNC Symbol%3BAcc:8780]	1.05	1.06	2.24	2.32	1.66	8.79	0.69	5.95	4.11	10.98	2.12	15.17	5.57	4.86	2.67	5.08	3.76	11.14	3.92	8.56	2.35	5.23	5.65	4.92	6.02	9	1.64	4.04	7.52	3.75	6.55	4.22	2.33	3.76	5.87	4.11	2.94	4.61	0.88	9.21	0.98	5.52	0.96	4.31	3.12	1.29	5.83
ENSG00000066027	PPP2R5A	protein phosphatase 2%2C regulatory subunit B'%2C alpha [Source:HGNC Symbol%3BAcc:9309]	13.4	17.92	36.87	14.78	11.75	10.15	41.55	21.86	7.95	7.61	31.43	10.35	32.87	18.32	26.43	15.57	32.88	14.46	40.6	12.7	40.36	15.63	28.41	35.62	51	24.3	30.39	24.62	15.22	35.62	12.16	19.73	28.2	8.87	31.8	15.95	17.76	15.87	36.14	6.7	28.18	15.59	25.64	15.04	11.19	19.01	20.46
ENSG00000066032	CTNNA2	catenin (cadherin-associated protein)%2C alpha 2 [Source:HGNC Symbol%3BAcc:2510]	0	0	0.03	0	0	0	0	0.12	0.03	0	0	0	0.02	0	0.03	0	0.12	0	0	0.05	0.05	0	0.05	0.06	0	0	0.04	0	0	0.13	0.03	0	0	0	0	0	0	0	0	0	0	0.03	0	0	0	0	0
ENSG00000066044	ELAVL1	ELAV like RNA binding protein 1 [Source:HGNC Symbol%3BAcc:3312]	33.71	54.22	22.91	41.59	21.62	36.72	42.58	17.77	16.05	19.15	19.21	24.16	38.86	23.08	23.17	28.2	24.27	26.99	25.83	31.96	17.63	22.24	53.31	21.21	37.03	36.05	18.71	43.5	25.82	20.32	18.12	30.27	18.17	31.95	46.54	23.65	23.37	29.88	21.04	32.51	15.06	28.06	17.9	20.68	36.35	49.74	25.67
ENSG00000066056	TIE1	tyrosine kinase with immunoglobulin-like and EGF-like domains 1 [Source:HGNC Symbol%3BAcc:11809]	0.91	0.88	9.49	8.7	4.08	8.43	1.42	6.59	9.44	13.75	4.97	10.94	4.46	5.71	4.83	10	5.16	11.4	6.04	27.32	4.08	29.53	11.71	6.09	3.28	10.33	4.93	8.15	3.89	3.78	12.64	6.72	4.54	4.46	4	6.17	3.28	0.96	1.77	13.15	1.53	3.1	0.83	2.72	5.13	1.43	5.24
ENSG00000066084	DIP2B	DIP2 disco-interacting protein 2 homolog B (Drosophila) [Source:HGNC Symbol%3BAcc:29284]	4.21	3.13	15.01	17.52	7.28	18.49	27.44	6.53	5.65	3.38	11.83	4.5	11.12	3.91	8.71	22.43	7.33	21.78	12.75	9.66	16.55	3.85	33.52	15.95	35.49	22.23	14.59	27.44	7.45	16.79	8.44	9.9	11.8	6.64	10.53	8.7	6.55	4.77	8.85	4.04	5.85	6.03	6.01	5.77	6.69	3.09	9.48
ENSG00000066117	SMARCD1	SWI/SNF related%2C matrix associated%2C actin dependent regulator of chromatin%2C subfamily d%2C member 1 [Source:HGNC Symbol%3BAcc:11106]	16.8	15.89	17.6	56.84	24.51	30.43	38.77	16.53	11.41	19.89	10.05	18.02	16.5	14.75	21.98	30.73	19.11	30.61	26.63	32.23	23.14	22.71	70.74	25.36	56.57	47.01	18.01	46.93	28.76	19.58	20.04	43.65	11.3	40.67	12.43	25.47	38.07	18.86	17.77	27.29	11.85	31.28	10.25	30.53	55.13	17.54	32.46
ENSG00000066135	KDM4A	lysine (K)-specific demethylase 4A [Source:HGNC Symbol%3BAcc:22978]	15.15	14.45	10.73	19.61	10.9	21.63	14.76	9.1	3.7	8.38	10.73	9.37	12.45	7.09	7.67	19.21	8.03	16	12.02	11.55	12.83	11.63	39.66	9.61	16.41	18.54	11.4	20.18	14.01	10.1	10.15	12.68	9.4	12.3	10.94	20.13	12.78	9.64	8.24	6.71	6.1	8.85	6.43	14.27	30.7	13.71	12.68
ENSG00000066136	NFYC	nuclear transcription factor Y%2C gamma [Source:HGNC Symbol%3BAcc:7806]	29.82	28.7	31.51	38.92	34.81	32.89	41.69	25.15	13.46	25.08	30.73	36.18	24.82	15.94	33.12	36.79	29.49	29.46	35.24	27.8	38.18	29.26	37.53	30.16	28.09	43.43	31.65	34.74	66.98	34.47	33.11	34.02	28	27.92	22.9	39.3	33.23	18.88	24.9	26.62	19.54	33.41	25.14	38.9	66.42	30.26	34.35
ENSG00000066185	ZMYND12	zinc finger%2C MYND-type containing 12 [Source:HGNC Symbol%3BAcc:21192]	0.18	0.17	0.1	0.3	0.1	0.91	0	0.87	0.13	1.86	0	0.1	0.22	0.18	0.06	0.26	0.28	0.41	0.7	0.1	0.23	0.43	0.07	0.21	0.07	0.31	0.57	0.17	0.59	0.22	0.24	0.21	0.48	0.8	0.14	0.94	0.56	0.05	1.43	0.37	0.4	0	0	0.73	1.38	0.14	0.93
ENSG00000066230	SLC9A3	solute carrier family 9%2C subfamily A (NHE3%2C cation proton antiporter 3)%2C member 3 [Source:HGNC Symbol%3BAcc:11073]	0	0	0.54	0.29	1.68	0.16	0.45	6.62	0.08	0.13	2.8	0	0.07	0	1.37	3.76	0.92	0.34	1.6	0	0.84	0	3.53	3.03	11.73	0.96	2.79	0.22	0	0.56	0.07	0.09	1.12	0	0.03	0.08	0	0.97	0.9	0.06	0.97	0.15	1.02	3.71	0.88	0	0
ENSG00000066248	NGEF	neuronal guanine nucleotide exchange factor [Source:HGNC Symbol%3BAcc:7807]	1.46	0.2	11.71	4.68	3.67	1.91	2.05	8.32	0.57	0.92	4.01	2.12	29.96	10.86	5.69	12.75	5.21	32.34	9.17	2.29	8.22	1.77	6.38	8.21	27.42	7.82	11.57	8.7	0.32	11.72	0.03	8.07	5.33	0.96	32.22	0.8	0.13	26.45	8.63	0.15	3.04	3.89	9.27	2.26	5.25	0.08	0.12
ENSG00000066279	ASPM	asp (abnormal spindle) homolog%2C microcephaly associated (Drosophila) [Source:HGNC Symbol%3BAcc:19048]	7.22	4.96	1.73	6.8	1.22	1.12	9.55	0.64	2.16	1.68	1.63	0.99	11.23	3.62	0.62	7.84	1.24	4.05	2.22	1.17	1.56	0.31	8.92	2.18	10.32	9.03	2.25	12.26	3.77	2.93	3.99	6.3	1.21	12.82	11.56	4.48	6.08	9.35	1.7	4.48	1.44	1.6	1.19	3.99	13.66	5.32	6.83
ENSG00000066294	CD84	CD84 molecule [Source:HGNC Symbol%3BAcc:1704]	4.24	1.4	1.6	1.84	0.38	4.79	0.41	3.91	2.33	6.69	0.64	18.63	1.92	1.41	1.59	1.05	1.33	5.15	1.41	4.79	1.46	10.68	5.01	2.24	1.85	10.32	0.87	4.15	2.15	1.34	6.94	3.8	1.28	13.58	2.08	1.57	5.57	2.86	0.77	2.71	0.16	1.06	0.38	2.57	1.75	1.82	27
ENSG00000066322	ELOVL1	ELOVL fatty acid elongase 1 [Source:HGNC Symbol%3BAcc:14418]	64.02	35.8	158.96	177.87	134.24	112.55	95.65	89.74	22.42	41.17	171.73	52.71	81.49	57.03	129.02	96.42	121.79	99.14	155.05	58.91	145.39	51.67	82.3	116.53	65.58	88.7	139.71	94.64	87.36	122.69	60.75	74.8	110.1	34.75	80.03	109.18	57.56	36.49	153.46	64.79	130.81	83.74	114.01	111.74	76.09	31.63	55.4
ENSG00000066336	SPI1	spleen focus forming virus (SFFV) proviral integration oncogene [Source:HGNC Symbol%3BAcc:11241]	15.88	11.05	8.13	19.71	13.73	63.82	2.2	19.3	26.54	47.9	11.19	145.52	26.66	20.91	8.66	20.31	13.68	35.04	11.38	64.17	9.37	88.55	30.39	13.52	13.53	43.8	12.38	31.43	106.92	10.45	65.34	25.4	14	41.25	25.11	17.23	28.2	26.05	12.31	84.36	9.45	22.16	6.22	45.31	13.78	15.85	75.11
ENSG00000066379	ZNRD1	zinc ribbon domain containing 1 [Source:HGNC Symbol%3BAcc:13182]	42.26	68.56	18.67	55.8	30.79	26.22	19.15	13.74	9.53	11.81	19.42	12.53	18.38	14.63	17.49	19.14	18.93	13.09	12.31	18.46	9.83	33.75	30.48	15.9	20.85	19.84	11.95	25.92	16.18	13.69	9.3	22.27	15.34	23.52	20.59	16.15	19.37	27.24	14.21	26.02	18.42	46.07	16.72	43.48	29.44	61.71	41.74
ENSG00000066382	MPPED2	metallophosphoesterase domain containing 2 [Source:HGNC Symbol%3BAcc:1180]	15.35	0.44	0.68	0	0.91	1.12	0.11	1.72	0.59	2.26	0.43	0.81	0.32	0	0.14	1.33	0.67	0.22	0.24	0.42	1.42	0.91	0.96	0.67	2.39	0.74	0.63	0.24	0.25	1.41	0.16	0.55	2.06	0.81	0.03	0.06	0.33	21.04	0.74	0.06	0.85	0.52	1.15	3.07	1.84	0.49	0.24
ENSG00000066405	CLDN18	claudin 18 [Source:HGNC Symbol%3BAcc:2039]	0	0.04	0.11	0.02	0.06	0.35	0.15	155.64	0.07	0.18	0.08	0.12	0.06	0	0.12	0.31	0.02	0.07	0	0.12	0.11	0	0.16	0.1	0.38	0.7	0	0.24	0.15	0.02	0	0.06	0	0.14	0.08	0	0	0.57	0	0.59	0	0.21	0.02	0.04	0.29	0	0.3
ENSG00000066422	ZBTB11	zinc finger and BTB domain containing 11 [Source:HGNC Symbol%3BAcc:16740]	15.85	9.02	5.54	4.85	1.96	6.28	9.25	3.59	2.74	3.77	4.95	3.84	9.36	2.39	2.21	7.17	3.21	4.8	4.7	3.79	4.24	3.23	11.97	6.23	5.37	5.94	3.98	8.07	3.88	3.47	3.95	4.03	4.71	5.46	9.89	2.95	11.2	8.41	3.48	3.37	3.39	2.07	1.24	4.41	6.66	7.93	9.24
ENSG00000066427	ATXN3	ataxin 3 [Source:HGNC Symbol%3BAcc:7106]	11.98	7.67	7.31	27.79	4.73	23.44	8.73	6.47	4.14	6.53	12.6	8.86	20.33	9.12	12.96	12.93	7.7	16.83	8.63	3.6	10.4	8.59	14.08	11.67	11.52	14.83	15.89	14.86	10.16	10.66	10.22	9.56	6.96	6.71	18.22	6.86	10.95	3.03	8.09	10.25	7.86	12.43	9.09	9.92	8.71	8.21	9.34
ENSG00000066455	GOLGA5	golgin A5 [Source:HGNC Symbol%3BAcc:4428]	25.32	14.5	14.74	21.98	4.74	22.87	16.08	13.8	9.83	8.11	16.74	13.63	29.23	17.14	11.19	18.71	9.6	19.56	19.9	6.88	14.16	12.86	19.18	19.2	17.28	18.59	16.26	17.88	19.8	12	10.76	11.08	13.88	8.77	31.47	10.49	8.68	8.99	14.41	27.63	14.27	19.14	10.64	18.29	12.02	17.58	12.79
ENSG00000066468	FGFR2	fibroblast growth factor receptor 2 [Source:HGNC Symbol%3BAcc:3689]	9.89	3.92	11.16	13.32	6.12	7.57	42.37	7.19	5.06	4.02	10.92	3.11	9.42	4.42	8.22	14.25	8.55	10.96	9.94	5.8	11.91	1.34	87.09	15.04	34.06	11.85	12.53	13.79	2.01	13.17	2.1	7.82	9.96	7.67	9.75	6.21	20.19	9.21	6.28	2.49	7.34	7.91	6.48	12.19	43.48	3.79	1.27
ENSG00000066557	LRRC40	leucine rich repeat containing 40 [Source:HGNC Symbol%3BAcc:26004]	5.79	3.78	2.79	6.81	0.92	5.22	4.32	2.04	2.11	2.3	3.32	2.71	2.66	1.09	0.77	5.68	2.83	4.82	4.92	2.24	3.34	2.18	5.89	4.08	3.38	6.6	4.53	4.32	4.1	3.7	4.23	4.19	3.27	5.91	2.65	3.33	6.57	5.94	1.97	6.68	4.39	1.93	1.36	3.04	6.92	3.68	6.8
ENSG00000066583	ISOC1	isochorismatase domain containing 1 [Source:HGNC Symbol%3BAcc:24254]	10.07	7.58	10.79	4.65	4.4	3.8	8.41	6.96	5.28	7.29	12.54	3.54	5.29	4.35	11.83	6.7	11.75	5.83	13.37	7.73	11.28	6.49	15.39	11.73	13.62	11.68	10.54	13.07	6.22	12.19	6.26	15.96	7.79	12.04	4.66	6.64	8.72	14.57	8.95	4.71	11.57	3.19	7.59	4.07	14.89	7.74	15.6
ENSG00000066629	EML1	echinoderm microtubule associated protein like 1 [Source:HGNC Symbol%3BAcc:3330]	3.54	1.31	2.86	2.45	2.04	4	11.83	6.7	2.76	6.18	3.71	7.37	4.58	2.38	9.23	5.02	4.04	6.42	4.78	9.15	7.38	6.47	22.38	6.08	6.55	8.35	3.02	6.33	6.77	8.01	2.6	3.65	4.4	4.51	2.41	1.46	0.73	2.18	4.46	9.88	3.03	1.36	1.79	1.05	4.03	2.51	3.02
ENSG00000066651	TRMT11	tRNA methyltransferase 11 homolog (S. cerevisiae) [Source:HGNC Symbol%3BAcc:21080]	6.84	4.52	4.58	3.42	0.79	4.06	9.12	4.09	2.55	4.78	5.88	9.29	4.69	1.2	3.88	3.04	5.58	4.56	4.28	3.49	3.56	3.99	8.43	5.94	5.84	4.88	3.46	5.97	3.66	2.81	3.6	6.21	4.65	9.39	6.32	4.94	3.43	8.77	2.71	8.27	4.97	3.16	2.69	4.66	4.84	4.06	10.43
ENSG00000066654	THUMPD1	THUMP domain containing 1 [Source:HGNC Symbol%3BAcc:23807]	13.39	18.52	7.56	14.63	2.07	12.93	12.51	8.57	6.47	8.09	7.69	11.77	7.39	2.78	6.87	9.22	9.37	7.69	10.99	3.69	8.64	13.1	18.16	10.57	13.17	12.89	10.41	14.45	7.88	8.09	7.39	10.45	5.73	10.59	6.41	7.25	7.56	11.77	7.34	11.39	6.7	11.91	5.22	10.94	9.79	15.42	18.42
ENSG00000066697	MSANTD3	Myb/SANT-like DNA-binding domain containing 3 [Source:HGNC Symbol%3BAcc:23370]	16.62	12.75	9.01	39.53	12.9	30.74	42.48	4.52	15.13	12.32	7.89	20.08	38.62	19.5	7.54	38.84	4.93	14.08	7.73	19.51	10.73	14.91	21.36	14.74	23.96	34.98	9.31	44.73	13.47	12.66	7.86	17.63	4.14	14.21	34.88	9.96	12.22	16.67	4.65	53.81	6.88	9.28	7.86	13.33	17.87	16.74	9.46
ENSG00000066735	KIF26A	kinesin family member 26A [Source:HGNC Symbol%3BAcc:20226]	0.16	0.42	1.45	2.05	0.66	1.72	0.24	1.59	1.26	1.25	0.5	1.54	0.73	1.02	1.4	10.81	1.3	1.33	1.74	2.71	1.42	1.63	0.79	1.39	1.12	1.53	0.74	1.57	4.59	2.4	1.7	0.59	1.46	0.41	0.59	0.93	0.09	0.23	0.68	0.32	0.21	1.15	0.4	2.76	5.75	0.74	0.51
ENSG00000066739	ATG2B	autophagy related 2B [Source:HGNC Symbol%3BAcc:20187]	5.88	3.65	5.65	6.29	1.48	5.36	4.05	2.52	2.35	2.54	4.87	3.31	3.45	1.5	2.28	3.82	2.83	11.63	3.52	3.8	4.16	2.43	6.53	5.23	3.45	9.08	7.3	4.95	3.66	5.9	3.54	4.33	4.23	4.04	4.63	2.1	1.91	1.12	3.19	1.8	1.55	1.42	2.19	1.79	9.48	3.36	5.65
ENSG00000066777	ARFGEF1	ADP-ribosylation factor guanine nucleotide-exchange factor 1 (brefeldin A-inhibited) [Source:HGNC Symbol%3BAcc:15772]	23.76	14.03	14.62	15.64	6.12	14.18	37.41	13.33	10.94	14.45	19.54	12.37	15.43	6.18	7.83	20.45	14.4	10.98	19.68	10.23	14.76	9.91	40.8	24.4	15.74	16.65	13.39	27.91	12.07	16.28	8.47	11.12	20.03	14.33	16.97	13.18	12.18	23.89	9.39	11.12	12.58	13.25	8.35	25.67	16.1	15.31	19.66
ENSG00000066813	ACSM2B	acyl-CoA synthetase medium-chain family member 2B [Source:HGNC Symbol%3BAcc:30931]	0	0	0	0	0	0	0	0	0.04	0	0	0	0.11	0	0	0	0.06	0	0.04	0.03	0	0.04	0	0.03	0	0	0	0	0	0.03	0	0	0.03	0	0	0	0	0	0	0	0	0.09	0	0	0	0	0
ENSG00000066827	ZFAT	zinc finger and AT hook domain containing [Source:HGNC Symbol%3BAcc:19899]	5.67	4.51	5.34	4.86	2.9	3.78	12.68	7.61	2.18	3.94	3.46	3.56	3.43	4.2	4.21	6.59	2.24	9.39	3.71	5.05	3.93	7.89	48.38	5.32	19.59	12.96	4.56	13.15	5.18	4.22	4.01	4.96	3.51	5.09	3.24	3.83	4.09	3	2.73	3.43	2.16	7.76	2.73	5.48	4.63	3.97	9.75
ENSG00000066855	MTFR1	mitochondrial fission regulator 1 [Source:HGNC Symbol%3BAcc:29510]	9.21	6.05	5.79	15.47	4.62	10.19	28.86	7.27	9.08	3.81	7.88	7.43	16.31	7.65	5.49	21.35	6.94	15.73	10.03	7.92	6.77	5.89	28.46	9.63	7.4	6.9	5.45	15.48	7.88	7.03	9.5	6.99	6.39	8.21	17.7	12.7	17.41	18.42	6.14	15.56	5.76	8.91	4.73	14.89	7.78	5.39	8.83
ENSG00000066923	STAG3	stromal antigen 3 [Source:HGNC Symbol%3BAcc:11356]	2.9	2.16	1.95	0.47	0.24	4.67	1.43	5.17	1.49	3.93	1.1	6.73	1.67	0.33	1.51	1.82	1.09	3.21	1.18	1.98	1.03	14.65	6.69	1.86	3.91	5.97	2.42	2.3	3.43	3.04	4.57	4.17	2.21	9.8	2.05	2.18	4.29	3.87	0.71	0.11	0.69	1.79	0.33	3.36	5.9	2.88	51.11
ENSG00000066926	FECH	ferrochelatase [Source:HGNC Symbol%3BAcc:3647]	17.46	9.96	15.9	9.55	11.23	12.06	34.9	9.54	6.86	7.99	14.11	17.12	18.67	11.99	16.42	11.34	13.15	11.32	14.95	8.36	13.72	2.45	37.52	13.6	24.53	21.75	16.01	19.58	10.78	14.15	4.18	6.45	10.72	10.04	21.32	11.72	7.92	11.87	7.66	5.5	7.94	4.66	6.1	9.42	9.28	11.08	6.67
ENSG00000066933	MYO9A	myosin IXA [Source:HGNC Symbol%3BAcc:7608]	9.35	9.96	12.13	7.69	2.23	9.2	5.15	4.7	2.62	4.07	7.63	5.66	4.35	2.58	8.16	6.63	5.54	7.79	7.73	3.27	7.1	7.55	8.21	8.93	9.83	8.08	12.33	13	10.57	9.13	8.87	3.47	6.41	3.75	4.79	3.67	7.86	7.4	5.71	5.73	3.12	9.33	3.86	7.21	10.08	8.78	12.36
ENSG00000067048	DDX3Y	DEAD (Asp-Glu-Ala-Asp) box helicase 3%2C Y-linked [Source:HGNC Symbol%3BAcc:2699]	23.54	14.57	17.3	2.48	2.93	7.55	69.31	12.28	20.48	20.35	13.24	22.89	0	0	0.09	31.74	12.01	4.4	12.58	12.06	12.01	17.16	12.73	28.69	0.84	11.75	10.01	93.82	8.5	12.43	5.41	8.38	14.93	7.82	0	0.01	0	10.86	8.71	11.69	10.47	5.66	4.92	12.7	1.58	12.89	48.92
ENSG00000067057	PFKP	phosphofructokinase%2C platelet [Source:HGNC Symbol%3BAcc:8878]	58.25	47.71	45.09	37.05	48.73	45.15	38.06	31.88	15.29	20.48	44.7	31.46	78.54	41.4	67.2	88.23	61.67	58.95	70.1	43.45	58.07	30.38	41.32	76.32	65.91	66.91	43.27	126.12	37.93	65.37	24.18	52.02	56.56	67.46	80	19.17	21.1	78.85	76.03	17.11	39.34	48.4	46.29	59.95	49.94	44.01	36.44
ENSG00000067064	IDI1	isopentenyl-diphosphate delta isomerase 1 [Source:HGNC Symbol%3BAcc:5387]	36.99	35.21	25.24	8.59	7.7	19.13	24.89	18.25	11.33	8.63	71.92	9.34	22.3	12.32	25.84	37.97	26.61	14.07	21.83	9.82	21.46	14.65	9.6	38.18	10.22	24.79	35.76	37.11	13.55	22.14	8.41	14.16	29.99	21.44	22.87	10.36	17.97	13.23	14.79	17.96	37.44	16.8	23.83	25	34.99	30.62	36.49
ENSG00000067066	SP100	SP100 nuclear antigen [Source:HGNC Symbol%3BAcc:11206]	48.23	32.42	24.53	58.62	20.75	107.28	14.08	39.12	22.76	40.64	14.18	63.56	45.71	22.21	13.37	44.52	23.07	39.96	19.67	31.28	20.86	66.84	38.21	40.92	32.22	68.13	44.83	37.05	30.12	21.54	31.5	56.73	26.34	41.4	49.23	16.9	27.22	51.39	12.9	64.98	13.33	21.2	17.23	45.01	36.2	29.84	119.29
ENSG00000067082	KLF6	Kruppel-like factor 6 [Source:HGNC Symbol%3BAcc:2235]	340.55	181.07	97.09	43.95	100.89	126.83	19.56	65.87	44.47	45.63	108.43	144.77	35.46	26.13	69.6	212.02	69.78	60.73	62.68	62.78	54.78	63.74	37.58	212.28	17.02	62.4	66.15	65.83	145.05	68.99	149.04	51.08	123.75	25.38	38.12	104.31	78.08	25.09	73.23	76.19	54.32	84.56	88.67	57.06	39.53	168.24	60.29
ENSG00000067113	PPAP2A	phosphatidic acid phosphatase type 2A [Source:HGNC Symbol%3BAcc:9228]	28.89	64.87	25.04	16.19	10.91	62.92	8.41	30.7	46.7	28.97	14.58	23.27	17.45	26.74	24.87	16.52	28.37	14.91	22.65	32.24	17.55	32.7	31.29	27.38	12.78	32.78	12.86	14.32	55.68	27.24	45.9	15.76	15.57	18.97	16.6	39	15.84	24.09	13.25	34.75	14.62	14.66	12.85	15.46	16.53	62.02	40.86
ENSG00000067141	NEO1	neogenin 1 [Source:HGNC Symbol%3BAcc:7754]	7.68	17.53	7.18	20.6	11.09	5.34	17.31	10.85	10.18	14.41	4.92	15.26	10.59	8.23	9.17	12.72	10.81	11.23	10.06	6.39	12.32	6.92	23.74	13.85	41.3	21.29	10.12	28.13	16.12	11.93	19.57	18.21	11.09	31.13	11.77	5.28	1.95	9.28	6.78	5.86	5.33	9.49	5.07	20.7	47.68	14.1	5.06
ENSG00000067167	TRAM1	translocation associated membrane protein 1 [Source:HGNC Symbol%3BAcc:20568]	53.08	30.67	41.94	43.7	13.58	55.05	66.39	38.99	31.7	41.67	38.32	50.32	53.74	28.97	24.14	99.31	40.07	45.89	47.73	31.51	39.15	39.69	69	42.68	24.79	53.02	40.28	46.2	35.42	45.81	27.58	37.47	40.12	48.89	54.28	19.47	33.46	37.2	28.47	76.98	38.46	13.74	16.79	28.27	32.66	30.04	54.88
ENSG00000067177	PHKA1	phosphorylase kinase%2C alpha 1 (muscle) [Source:HGNC Symbol%3BAcc:8925]	6.57	4.36	2.15	1.08	1.44	1.45	1.87	1.43	0.74	0.63	3.21	0.77	1.56	1.36	1.41	1.17	2.31	1.81	2.58	2.23	2.6	1.54	6.38	3.08	5.12	2.39	2.23	4.38	3.92	2.65	3	2.23	1.45	3.44	1.53	1.98	5.79	1.57	1.21	0.16	1.17	2.16	1.37	2.84	1.6	5.01	1.06
ENSG00000067182	TNFRSF1A	tumor necrosis factor receptor superfamily%2C member 1A [Source:HGNC Symbol%3BAcc:11916]	143.56	150.56	115.65	113.25	199.97	144.33	93.58	78.26	42.38	90.55	109.99	138.75	248.24	179.55	136.56	172.78	120.93	183.47	140.01	130.57	94.06	103.45	111.21	174.11	123.52	142	129.25	91.91	251.83	93.06	152.38	147.14	155.49	130.31	241.33	173.78	98.73	83.28	126.62	142.25	84.87	331.21	117.84	263.73	379.1	135.44	64.71
ENSG00000067191	CACNB1	calcium channel%2C voltage-dependent%2C beta 1 subunit [Source:HGNC Symbol%3BAcc:1401]	1.42	1.89	3.88	6.17	1.45	9.36	9.89	5.01	8.93	9.04	1.92	8.64	8.42	4.78	2.98	6.14	1.69	2.32	3.28	20.68	1.24	8.06	11.2	1.9	6.07	10.62	0.67	12.34	5.53	2.5	5.88	5.54	3.51	12.84	7.87	3.1	2.79	8.35	1.14	7.84	1.09	2.93	1.74	3.86	10.24	0.74	8.1
ENSG00000067208	EVI5	ecotropic viral integration site 5 [Source:HGNC Symbol%3BAcc:3501]	2.69	4.68	3.95	3.72	0.44	3.35	3.08	2.18	3.22	2.05	1.93	3.79	1.5	1.42	1.52	2.44	1.57	1.45	1.68	2.29	2.53	1.59	3.81	2.84	2.22	2.82	1.75	5.69	1.05	1.8	1.61	1.39	1.47	3.4	1.78	1.93	0.72	2.14	2.04	2.07	2.79	1.89	1.46	1.68	2.75	2.55	2.02
ENSG00000067221	STOML1	stomatin (EPB72)-like 1 [Source:HGNC Symbol%3BAcc:14560]	10.08	14.49	4.19	9.03	8.69	16.07	8.02	6.12	3.19	4.35	4.49	5.95	11.46	6.75	3.95	10.96	5.47	2.91	4.46	6.28	6.21	9.96	10.86	4.95	11.03	7.06	4.64	7.66	22.73	6.02	19.94	3.62	3.15	4.04	11.72	3.91	6.58	6.95	3.72	5.53	2.99	16.9	4.85	21.9	9.92	18.17	6.44
ENSG00000067225	PKM	pyruvate kinase%2C muscle [Source:HGNC Symbol%3BAcc:9021]	485.95	393.98	464.99	3038.72	1210.88	1160.06	1147.06	305.9	292.4	239.79	454.58	446.28	708.18	397.85	546.96	1387.17	514.97	550.53	565.13	506.18	509.89	248.22	807.88	517.15	2057.79	780.01	435.53	1018.28	1186.65	473.45	650.72	493.1	488.27	304.79	719.48	342.69	243.46	687.57	514.09	1174.4	312.11	966.35	508.21	911.07	558.65	388.13	248.85
ENSG00000067248	DHX29	DEAH (Asp-Glu-Ala-His) box polypeptide 29 [Source:HGNC Symbol%3BAcc:15815]	12.08	18.79	9.97	13.4	2.13	9.89	6.46	6.08	3.18	4.65	9.77	7.18	7.76	3.81	5.62	6.57	9.27	7.96	11.23	3.61	9.81	6.26	24.1	9.67	9.54	11.97	10.58	7.84	8.15	9.55	6.66	5.46	7.16	4.22	7.37	6.68	7.86	11.23	7.86	11.56	9.45	4.47	6.56	5.03	9.46	18.48	8.82
ENSG00000067334	DNTTIP2	deoxynucleotidyltransferase%2C terminal%2C interacting protein 2 [Source:HGNC Symbol%3BAcc:24013]	41.99	22.53	14.9	41.17	7.57	18.4	43.42	12.91	15.3	9.25	14.75	14.59	16.52	7.6	8.6	22.65	13.17	15.91	19.14	9.17	14.8	14.52	26.75	19.71	31.53	24.12	16.61	20.21	12.05	11.07	10.52	15.22	13.43	18.15	17.46	10.65	13.61	22.91	13.69	34.84	16.35	33.43	16.08	24.73	27.26	19.56	27.08
ENSG00000067365	METTL22	methyltransferase like 22 [Source:HGNC Symbol%3BAcc:28368]	31.9	51.94	11.52	33.2	12.96	20.28	35.54	13.53	5.92	24.84	14.86	28.39	29.09	11.63	11.98	43.7	18.8	13.51	9.72	18.74	15.84	13.86	28.87	32.54	30.71	46.07	16.68	29.41	26.93	14.3	46.8	19.51	18.79	24.96	15.59	30.09	17.28	29.95	10.07	14.46	4.1	51.91	9.45	15.94	29.26	45.04	18.55
ENSG00000067369	TP53BP1	tumor protein p53 binding protein 1 [Source:HGNC Symbol%3BAcc:11999]	25.96	26.72	6.76	14.73	4.97	17.37	18.72	7.4	6.86	12.25	7.67	13.21	19.42	9.51	5.86	19.15	6.95	6.14	6	10.59	6.26	10.83	33.24	8.71	22.86	24.96	8.45	24.3	18.09	8.42	15.84	8.22	8.99	14.86	13.65	7.73	12.3	14.35	4.98	17.59	4.49	6.34	3.96	8.4	24.63	25.05	12.63
ENSG00000067445	TRO	trophinin [Source:HGNC Symbol%3BAcc:12326]	6.26	1.81	4.86	3.58	1	9.19	12.19	5.83	8.77	11.61	3.68	15.68	6.27	2.99	5.09	5.09	2.39	2.79	4.26	3.23	1.69	3.57	16.44	5.46	3.86	11.21	4.84	1.8	6.66	2.88	4.08	10.24	2.79	9.85	5.97	2.31	0.83	1.29	2.49	17.74	1.89	3.07	7.01	1.78	14.91	1.68	4.7
ENSG00000067533	RRP15	ribosomal RNA processing 15 homolog (S. cerevisiae) [Source:HGNC Symbol%3BAcc:24255]	1.78	6.11	0.92	6.87	1.74	2.83	3.43	0.85	1.48	1.09	0.96	1.35	3.26	1.54	0.71	3.2	1.04	1.66	1.12	0.98	1	1.57	3.44	1.55	8.86	2.92	1.83	4.15	2.17	0.96	1.33	1.82	0.79	2.68	2.66	2.15	5.61	9.14	0.91	4.43	3.3	2.4	1.77	2.13	5.32	12.53	2.24
ENSG00000067560	RHOA	ras homolog family member A [Source:HGNC Symbol%3BAcc:667]	189.83	152	256.67	195.84	177.33	216.06	140.12	187.58	143.21	155.32	252.94	259	193.04	144.8	258.15	227.21	274.07	184.66	292.93	222.12	297.91	216.28	201.8	232.18	147.26	144.31	216.68	121.08	169.22	273.66	117.71	188.81	264.95	158.5	204.16	165.77	144.59	141.59	242.32	257.65	256.79	109.01	176.24	165.07	159.35	152.57	217
ENSG00000067596	DHX8	DEAH (Asp-Glu-Ala-His) box polypeptide 8 [Source:HGNC Symbol%3BAcc:2749]	20.21	13.61	11.7	13.3	15.13	30.36	20.63	9.48	7.14	10.41	13.18	15.64	40.63	32.2	14.78	18.2	15.56	16.19	15.5	31.75	10.86	17.19	24.55	15.97	32.59	23.06	14.66	29.12	14.03	9.14	17.01	22.07	10	17.77	35.24	14.45	17.69	25.93	12.69	21.52	12.26	20.21	11.59	26.04	18.05	14.86	13.26
ENSG00000067601	PMS2P4	postmeiotic segregation increased 2 pseudogene 4 [Source:HGNC Symbol%3BAcc:9129]	7.56	5.68	0.97	3.33	1.79	7.6	3.07	3.32	7.01	1.8	10.08	6.76	3.81	0	4.58	2.45	1.64	4.6	5.91	5.12	6.3	2.87	7.38	3.76	12.95	7.85	6.29	7.39	6.37	7.45	2.83	6.19	2.1	5.48	4.58	3.21	24.76	2.9	2.44	1	3.55	1.85	3.97	2.73	6.32	6.85	9.53
ENSG00000067606	PRKCZ	protein kinase C%2C zeta [Source:HGNC Symbol%3BAcc:9412]	25.67	45.03	17.49	33.8	22.86	20.56	6.21	16.42	2.71	8.02	19.06	6.12	14.96	6.16	21.63	14.63	17.08	22.51	22.67	10	21.12	19.23	21.56	16.32	17.18	16.56	26.55	21.45	40.15	25.1	23.5	16.18	17.7	14.45	13.87	22.37	33.98	14.01	22.56	6.61	15.69	30.2	18.44	38.49	41.45	44.91	15.77
ENSG00000067646	ZFY	zinc finger protein%2C Y-linked [Source:HGNC Symbol%3BAcc:12870]	0.93	1.28	1.42	3.13	0.62	2.67	3.22	2.44	1.9	4.72	1.76	5.18	0	0	0.05	1.63	2.46	0.31	2.52	0.62	2.43	2.04	0.89	3.73	0.2	1.52	3.85	7.74	0.42	3.52	0.58	3.11	1.88	2.36	0.01	0	0	0.86	1.73	2.07	2.38	0.79	1.44	4.1	0.29	1.09	3.15
ENSG00000067704	IARS2	isoleucyl-tRNA synthetase 2%2C mitochondrial [Source:HGNC Symbol%3BAcc:29685]	20.92	31.14	18.62	31.34	10.17	15.98	32.63	13.33	9.23	8.85	23.33	11.09	40.05	18.43	16.02	23.88	21.13	19.63	28.44	11.56	27.16	11.57	40.12	26	58.02	37.29	20.53	38.72	21.13	24.54	17.38	17.56	16	24.53	39.52	26.53	31.1	36.24	18.86	11.84	14.01	8.56	10.03	14.97	26.43	30.31	13.28
ENSG00000067715	SYT1	synaptotagmin I [Source:HGNC Symbol%3BAcc:11509]	2.46	2.19	0.41	0.36	0.05	0.47	1.06	0.48	3.27	0.46	0.03	0.68	3.04	1	0.28	1.9	0.73	2.45	0.38	0.49	0.14	0.18	1.76	0.55	2.77	1.75	0.22	1.4	0.79	0.08	0.71	0.58	0.04	2.99	3.14	1.36	2.29	1.58	0.23	1.87	0.03	1.4	0	0.67	3.17	1.41	0.38
ENSG00000067798	NAV3	neuron navigator 3 [Source:HGNC Symbol%3BAcc:15998]	0.16	0	1.99	6.04	0.22	0.72	4.18	0.2	1.06	1.26	0.3	1.74	4.93	1.09	0.41	0.34	0.55	2.05	0.58	1.73	0.51	0.41	0.9	0.71	0.31	0.76	0.08	0.09	0.58	0.93	0.03	0.38	0.19	0.72	2.82	0.01	0.24	0.19	0.08	1.39	0.81	0.07	0.07	0.04	1.72	0	0.58
ENSG00000067829	IDH3G	isocitrate dehydrogenase 3 (NAD+) gamma [Source:HGNC Symbol%3BAcc:5386]	99.17	160.96	44.71	77.13	60.36	73.9	58.39	41.45	32.34	40.54	43.85	60.94	58.21	41.68	57.29	71.94	53.53	51.35	57.4	45.26	49.68	56.31	42.4	45.38	47.44	45.63	46.17	52.21	77.37	49.95	61.24	57.79	42.44	43.06	58.12	54.53	51.57	51.3	46.83	79.44	38.6	171.8	61.33	108.35	48.24	157.03	45.37
ENSG00000067836	ROGDI	rogdi homolog (Drosophila) [Source:HGNC Symbol%3BAcc:29478]	64.73	33.14	32.42	59.74	58.3	70.04	45.9	28.66	15.24	17.87	32.78	32.79	14.06	9.71	53	20.76	46.64	19.01	48.2	19.37	35.98	23.08	57.81	38.57	33.4	37.15	40.34	30.41	20.62	46.76	12.47	35.97	31.78	18.56	13.4	40.15	18.1	37.59	55.9	27.29	45.52	44.84	47.87	35.77	23.43	32.2	18.18
ENSG00000067840	PDZD4	PDZ domain containing 4 [Source:HGNC Symbol%3BAcc:21167]	0.3	2.66	2.02	0.46	0.58	1.71	0.16	3.56	2.01	3.72	1.94	3.9	0.09	1.55	2.65	1.08	3.34	0.42	2.28	1.96	2.41	9.18	3.94	1.81	5.38	2	1.45	2.33	0.8	3.78	0.66	1.95	2.81	5.82	0	1.56	0.24	1.9	1.47	0.26	0.92	0.69	2.1	1.66	2.37	2.36	2.82
ENSG00000067842	ATP2B3	ATPase%2C Ca++ transporting%2C plasma membrane 3 [Source:HGNC Symbol%3BAcc:816]	0	0	0	0.13	0	0.03	0.02	0	0	0.12	0	0.09	0	0	0	0.03	0	0	0	0.06	0	0	0.07	0.02	0.1	0	0	0	0	0	0	0	0	0.06	0	0	0.02	0.25	0	0.03	0.05	0	0	0.06	0.16	0	0
ENSG00000067900	ROCK1	Rho-associated%2C coiled-coil containing protein kinase 1 [Source:HGNC Symbol%3BAcc:10251]	7.74	11.89	10.68	11.4	2.61	7.27	12.84	12.86	10.14	11.8	8.1	16.13	8.55	3.01	4.35	9.7	10.19	6.96	9.82	6.13	7.63	16.72	16.33	13.68	6.49	13.07	6.73	12.71	11.2	8.22	10.38	10.92	6.82	13.06	9.45	13.94	10.52	9.32	7.77	14.73	7.12	12	6.6	10.05	13.92	9.37	30.94
ENSG00000067955	CBFB	core-binding factor%2C beta subunit [Source:HGNC Symbol%3BAcc:1539]	13.16	14.24	9.43	29.44	10.56	14.7	30.46	8.01	13.91	15.03	12.55	16.58	14.94	6.04	8.59	17.67	9.57	22.12	16.84	21.11	12.7	9.49	30.46	19.65	42.57	24.08	11.98	31.97	24.61	11.89	16.37	18.39	11.86	19.42	11.79	6.73	11.25	13.14	9.68	19.41	10.31	10.35	6.66	13.8	16.72	12.18	22.22
ENSG00000067992	PDK3	pyruvate dehydrogenase kinase%2C isozyme 3 [Source:HGNC Symbol%3BAcc:8811]	3.85	1.83	3.94	3.37	2.42	5.63	5.94	2.84	2.77	4.19	2.08	6.92	2.62	1.35	3.11	3.58	2.86	6.45	3.7	3.57	2.55	4.39	5.66	2.42	6.1	4.58	1.31	4.26	3.39	4.1	2.45	3.7	2.43	5.4	3.39	2.51	2.98	2.67	2.51	4.26	3.18	2.1	3.11	2.24	1.69	1.79	12.06
ENSG00000068001	HYAL2	hyaluronoglucosaminidase 2 [Source:HGNC Symbol%3BAcc:5321]	20.75	16.57	27	45.75	25.71	40.23	18.61	20.24	19.34	39.78	21.88	27.97	29.98	29.55	24.52	25.47	35.81	29.7	26.96	53.39	17.44	66.97	36.01	19.4	22.91	34.35	15.64	26.31	24.31	17.98	26.96	31.54	17.52	31.33	30.18	24.05	28.82	12.25	18.09	59.34	9.87	14.99	10.6	21.83	26.73	19.4	36.1
ENSG00000068024	HDAC4	histone deacetylase 4 [Source:HGNC Symbol%3BAcc:14063]	6.65	4.98	7.33	6.92	4.69	5.17	6.34	3.93	3.84	2.99	7.21	5.63	9.1	7.14	10.94	5.53	6.36	10.8	7.33	5.06	7.52	7.15	10.6	7.74	14.73	6.48	7.44	7.46	7.66	7.78	6.74	7.44	8.03	7.33	12.43	5.29	6.5	4.32	5.92	5.65	5.49	6.21	2.77	5.32	13.04	4.61	8.37
ENSG00000068028	RASSF1	Ras association (RalGDS/AF-6) domain family member 1 [Source:HGNC Symbol%3BAcc:9882]	21.59	22.27	14.12	18.54	12.72	23.81	9.27	20.87	10.86	18.72	15.86	30.58	12.59	7.69	15.22	26.01	20.67	19.13	15.56	24.4	12.79	56.09	23.65	21.47	11.83	22.64	9.44	13.53	32.2	12.5	23.17	20.4	17.83	21.69	13.84	21.07	31.1	19.61	8.52	15.56	8.47	11.61	9.05	17.22	17.68	24.49	44.38
ENSG00000068078	FGFR3	fibroblast growth factor receptor 3 [Source:HGNC Symbol%3BAcc:3690]	274	457.49	86.48	30.73	90.31	46.93	111.18	31.72	9.16	9.54	163.86	5.68	20.62	12.35	105.01	103.76	103.86	53.02	141.61	39.11	98.36	2.48	57.4	83.91	93.78	12.73	106.52	24.16	298.6	105.33	327.95	59.45	92.24	1.96	18.2	123.52	83.58	95.1	100.09	1.11	28.54	113.72	60.61	193.01	12	452.52	0.78
ENSG00000068079	IFI35	interferon-induced protein 35 [Source:HGNC Symbol%3BAcc:5399]	32.95	13.47	6.2	33.65	46.95	162.62	23.25	19.7	13.73	16.59	5.3	36.99	103.83	61.84	5.78	36.19	7.46	28.59	6.46	24.32	3.91	39.27	32.76	8.53	40.58	72.99	23.41	56.37	23.53	6.11	16.2	37.5	7.05	18.2	104.76	26.57	31.3	46.27	5.58	81.98	4.59	24.17	6.73	47.05	15.3	10.98	22.25
ENSG00000068097	HEATR6	HEAT repeat containing 6 [Source:HGNC Symbol%3BAcc:24076]	21.17	6.94	1.65	12.44	5.72	12.26	5.14	4.12	2.43	4.71	2.93	6.72	14.31	6.44	1.67	5.57	2.28	9.62	3.49	7.57	2.39	4.41	15.88	3.47	12.3	15.06	5.06	16.34	3.78	3.74	4.14	5.24	2.49	10.94	17.75	4.08	11.74	13.74	1.9	5.87	1.58	3.25	1.23	8.24	6.31	7.62	5.67
ENSG00000068120	COASY	CoA synthase [Source:HGNC Symbol%3BAcc:29932]	57.44	72.65	54.13	61.97	56.57	69.76	61.19	31.01	22.59	25.07	42.55	37.18	98.69	50.77	63.63	53.41	56.23	54.78	59	48.19	39.59	45.28	65.35	36.23	123.19	60.33	47.05	70.11	95.67	62	59.92	64.68	49.2	48.31	101	93.38	99.83	94.11	62	53.75	32.47	96.05	42.76	79.03	56.92	67.79	32.29
ENSG00000068137	PLEKHH3	pleckstrin homology domain containing%2C family H (with MyTH4 domain) member 3 [Source:HGNC Symbol%3BAcc:26105]	19.53	51.94	50.04	12.95	46.11	34.18	21.79	31.35	7.01	14.48	37.52	19.76	38.99	25.85	55.06	19.48	37.11	36.05	58.99	30.26	36.06	8.38	16.37	31.78	32.38	25.26	50.55	9.34	49.44	49.07	33.95	38.97	46.79	26.55	39.1	44.83	60.24	18.87	44.54	7.65	24.95	71.05	39.62	62.95	22.61	54.61	8.55
ENSG00000068305	MEF2A	myocyte enhancer factor 2A [Source:HGNC Symbol%3BAcc:6993]	12.88	12.73	8.32	21.36	6.12	11.85	26.14	6.94	8.16	13.38	12.46	23.24	11.87	6.24	4.99	17.25	10.75	15.01	11	11.25	10.06	12.36	16.39	14.92	25.23	19.58	9.84	13.47	23.91	12.55	21.76	10.26	10.68	13.51	13.66	6.75	14.91	8.1	7.5	9.02	10.02	4.31	6.74	11.66	15.85	14	27.27
ENSG00000068308	OTUD5	OTU domain containing 5 [Source:HGNC Symbol%3BAcc:25402]	32.62	26.75	27.1	29.77	24.22	44.74	26.64	38.88	12.97	43.39	29.14	48.44	18.97	16.76	38.99	47.66	32.99	34.46	39	26.9	33.89	58.51	39.16	42.97	47.31	53.22	41.88	47.65	59.37	34.46	52.44	57.82	31.41	59.2	16.93	22.76	30.69	32.56	33.28	37.25	22.25	30.42	33.4	40.15	31.31	25.18	59.48
ENSG00000068323	TFE3	transcription factor binding to IGHM enhancer 3 [Source:HGNC Symbol%3BAcc:11752]	13.34	18.51	22.4	21.14	24.91	35.06	19.96	15.07	14.61	24.78	25.67	34.68	21.87	12.56	22.51	39.44	21.05	31.43	27.67	28.1	20.34	22.98	39.75	31.06	47.4	44.04	20.22	30.96	37.92	20.32	26.83	28.23	19.89	24.25	20.28	16.65	13.65	20.18	18.82	18.93	13.76	18.61	16.44	24.79	20.75	17.08	18.74
ENSG00000068354	TBC1D25	TBC1 domain family%2C member 25 [Source:HGNC Symbol%3BAcc:8092]	15.4	14.28	8.2	10.93	10.68	11.79	13.73	8.53	2.78	6.39	9.02	9.33	8.71	9	11.2	23.94	10.43	9.12	10.53	10.09	8.86	10.05	8.58	11.64	12.45	12.99	10.78	20.42	14.44	11.51	13.56	11.03	9.8	12.51	9.12	7.32	9.43	8.19	8.83	6.47	6.35	8.11	8.34	11	8.68	11.1	8.58
ENSG00000068366	ACSL4	acyl-CoA synthetase long-chain family member 4 [Source:HGNC Symbol%3BAcc:3571]	2.82	1.9	8.96	33.34	2.53	18.77	9.77	6.93	8.43	8.45	5.27	11.6	12.61	7.22	4.34	15.91	8.49	5.65	7.2	12.23	4.61	5.69	9.94	14.77	5.7	10.49	4.54	4.85	5.5	7.29	6.33	11.98	7.98	20.47	11.25	8.82	8.22	21.78	4.85	16.59	7.79	6.04	2.56	10.35	47.38	1.39	14.82
ENSG00000068383	INPP5A	inositol polyphosphate-5-phosphatase%2C 40kDa [Source:HGNC Symbol%3BAcc:6076]	8.77	9.88	10.4	18.47	6.87	5.92	5.18	10.69	4.98	5.85	10.96	8.8	5.04	5.55	23.24	13.46	18.41	5.3	17.02	10.53	11.89	9.01	13.92	11.22	7.22	9.84	8.77	5.21	9.09	13.82	4.99	5.69	10.69	5.87	5.63	8.12	9.5	5.01	13.51	11.82	8.95	10.31	8.08	12.46	10.95	9.81	5.14
ENSG00000068394	GPKOW	G patch domain and KOW motifs [Source:HGNC Symbol%3BAcc:30677]	13.34	10.11	11.89	11.19	10.34	11.76	14.28	8.32	6	5.1	11.94	13.8	8.25	4.63	14.12	17.41	12.64	10.76	14.06	11.23	13.96	11.55	13.84	11.97	22.08	12.68	13.02	16.4	13.31	9.56	8.25	13.11	8.62	10.93	8.41	8.12	8.05	14.65	14.06	15.31	8.85	11.39	14.02	14.61	12.65	9.19	9.59
ENSG00000068400	GRIPAP1	GRIP1 associated protein 1 [Source:HGNC Symbol%3BAcc:18706]	27.02	22.28	18.31	17.56	15.66	28.23	20.96	19.09	11.3	19.38	17.69	22.88	10.12	7.41	16.98	25.95	20.65	19.3	23.61	17.5	16.1	32.07	32.11	25.01	35.33	40.06	19.9	38.12	28.75	15.86	32.74	37.51	15.19	33.41	12.43	14.21	26.37	19.46	15.52	9.82	6.37	14.15	12.13	19.12	16.31	21.37	26.9
ENSG00000068438	FTSJ1	FtsJ RNA methyltransferase homolog 1 (E. coli) [Source:HGNC Symbol%3BAcc:13254]	32.93	28.72	19.6	68.28	37.24	56.29	44.07	19.82	17.95	22.7	23.39	35.83	30.41	15.65	32.54	99.59	33.52	31.36	26.27	22.14	19.86	26.55	33.13	24.13	34.36	41.46	25.37	51.19	55.31	25.3	37.68	36.21	21.66	38.69	35.35	17.7	24.3	39.29	23.38	67.99	16.14	40.22	27.89	39.7	34.71	30	29.72
ENSG00000068489	PRR11	proline rich 11 [Source:HGNC Symbol%3BAcc:25619]	44.55	22.76	3.06	16.87	5.79	8.77	16.33	2.94	3.98	5.74	4.31	4.58	22.59	9.91	2.48	21.9	3.85	14.01	5.81	9.04	4.5	2.59	16.47	4.91	21.04	9.7	5.55	24.51	5.3	6.17	5.81	10.79	2.75	27.65	23.34	13.59	13.28	16.89	4.95	17.39	2.79	11.72	3.83	8.13	22.66	22.12	10.74
ENSG00000068615	REEP1	receptor accessory protein 1 [Source:HGNC Symbol%3BAcc:25786]	0.04	0.17	1.28	0.88	0.02	1.13	5.04	2.93	1.19	0.07	0.58	0.04	0.41	0.78	3.01	2.32	2.02	0.22	3.08	1.5	2.49	3	3.3	2.45	0.87	1.62	1.04	1.72	5.62	3.3	1.77	0.44	0.94	0.09	0.81	0.2	0.98	0.04	1.6	0.07	1.93	4.52	0.97	6.5	0.96	0.12	0.77
ENSG00000068650	ATP11A	ATPase%2C class VI%2C type 11A [Source:HGNC Symbol%3BAcc:13552]	7.71	8.56	3.14	7.5	3.52	13.51	3.81	3.59	2.24	2.83	5.11	5.32	5.91	2.01	3.23	6.92	2.76	2.8	3.92	5.18	5.23	5.36	8.66	7.04	15.43	5.96	4.13	8.66	7.79	5.39	6	4.58	3.84	6.18	7.63	2.03	3.07	8.65	2.99	2.89	2.15	0.97	0.75	1.69	6.38	12.39	8.54
ENSG00000068654	POLR1A	polymerase (RNA) I polypeptide A%2C 194kDa [Source:HGNC Symbol%3BAcc:17264]	9.91	13.57	3.06	11.52	5.24	7.72	5.56	2.3	3.16	2.55	4.69	3.96	6.42	2.56	3.34	6.66	3.17	5.43	3.78	5.39	3.79	3	15.32	5.66	12.3	7.64	4.12	14.44	8.17	3.98	6.31	10.57	9.18	10.21	7.42	7.15	7.96	4.19	2.43	3.51	1.4	3.1	2.41	4.68	9.28	13.24	3.85
ENSG00000068697	LAPTM4A	lysosomal protein transmembrane 4 alpha [Source:HGNC Symbol%3BAcc:6924]	131.33	159.06	134.39	142.01	76.25	177.65	140.45	101.29	66.82	98.67	124.7	143.07	147.96	118.8	118.18	168.21	104.23	91.02	142.18	107.42	125.36	85.82	122.26	126.78	98.5	109.37	100.15	94.49	116.05	123.47	77.03	105.95	116.22	97	141.38	74.7	94.79	84.75	141.5	252.27	163.95	65.05	88.26	138.81	168.55	172.48	88.69
ENSG00000068724	TTC7A	tetratricopeptide repeat domain 7A [Source:HGNC Symbol%3BAcc:19750]	16.35	6.09	15.14	15.45	13.85	24.21	7.1	11.47	4.21	13.09	9.15	21.05	10.84	7.65	19.23	15.8	22.72	15.07	19.43	16.45	17.24	14.85	15.03	16.45	9.92	15.96	22.02	12.54	19.38	18.1	13.27	18.81	14.96	11.81	12.11	9.27	19.33	6.69	15.7	8.58	7.86	12.23	12.35	13.54	11.23	6.66	23.68
ENSG00000068745	IP6K2	inositol hexakisphosphate kinase 2 [Source:HGNC Symbol%3BAcc:17313]	144.14	154.13	93.06	100.11	65.62	95.72	98.75	97.77	38.82	74.01	113.06	74.42	86.01	37.97	77.02	124.29	90.16	122.61	86.01	60.59	100.5	65.86	176.13	120.44	123.41	98.06	113.13	100.43	113.97	107.77	106.45	129.1	118.69	98.44	88.18	102.04	152.29	82.87	65.86	72.48	60.17	131.29	69.86	97.33	88.89	151.15	79.45
ENSG00000068781	STON1-GTF2A1L	STON1-GTF2A1L readthrough [Source:HGNC Symbol%3BAcc:30651]	0	0	0	0.05	0	7.59	0	0	0.05	0	0	0.1	0.17	0.18	0.11	0	0	0.22	0.1	0.29	0.17	0	0	0.04	0	0.12	0	0.21	0.07	0.67	0	0	0	0	0.06	0	0	0	0.02	0	0	0	0	0	0	0	0
ENSG00000068784	SRBD1	S1 RNA binding domain 1 [Source:HGNC Symbol%3BAcc:25521]	5.56	4.03	2.12	8.61	1.1	4.48	4.47	3.39	2.15	2.76	3.14	4.77	2.36	1.89	0.95	2.35	1.94	3.04	2.54	1.76	2.04	4.59	5.28	2.57	3.28	4.01	1.77	3.38	2.28	1.65	2.59	2.19	1.65	3.33	3.03	2.28	2.37	2.19	1.33	5.96	1.84	0.99	1.07	2.18	4.46	3.49	6.38
ENSG00000068793	CYFIP1	cytoplasmic FMR1 interacting protein 1 [Source:HGNC Symbol%3BAcc:13759]	55.32	35.54	36.95	51.26	37.35	51.62	47.38	29.56	21.03	24.21	41.78	64.24	104.89	46.98	37.67	51.47	39.17	22.6	52.3	32.65	49.99	19.15	58.07	45.24	56.96	43.37	44.73	62.83	32.46	45.76	40.16	29.99	32.31	32.58	102.49	24.7	29.84	30.57	34.71	22.21	24.66	10.82	17.96	30.23	25.01	35.1	11.5
ENSG00000068796	KIF2A	kinesin heavy chain member 2A [Source:HGNC Symbol%3BAcc:6318]	11.2	6.18	6.94	8.98	6.56	8.93	7.3	3.06	4.73	6.56	6.89	8.26	8.21	2.71	3.87	5.35	4.43	9.19	9.44	5.83	6.22	7.4	8.46	11.33	8.77	6.03	7.41	8.26	5.28	6.49	4.94	5.36	4.97	10.54	6.29	8.73	4.98	8.46	6.15	8.41	10.69	3.39	4.05	3.48	14.01	6.95	27
ENSG00000068831	RASGRP2	RAS guanyl releasing protein 2 (calcium and DAG-regulated) [Source:HGNC Symbol%3BAcc:9879]	3.48	2.06	7.1	2.46	1.82	5.38	1.15	22.88	4.91	18.56	6.83	17.57	2.34	8.32	7.93	7.69	11.71	2.17	8.22	13.23	8.35	209.01	12.75	8.88	4.01	18.14	4.94	3.86	10.87	9.22	8.04	9.42	11.47	18.68	2.62	9.77	2.23	1.78	2.88	9.94	3.98	1.35	4.17	20.53	3.14	2.78	214.96
ENSG00000068878	PSME4	proteasome (prosome%2C macropain) activator subunit 4 [Source:HGNC Symbol%3BAcc:20635]	55.47	25.28	17.56	48.11	7.29	26.16	44.57	11.37	14.28	11.19	11.2	17.56	22.3	12.91	11.66	27.54	12.09	18.32	11.7	16.04	9.41	13.48	86.44	24.09	30.86	27.03	13.89	29.68	23.46	9.85	23.2	24.42	13.05	25.06	22.06	30.44	39.52	28.52	15.52	30.61	10.65	30.72	12.75	24.39	31.29	26.24	21.03
ENSG00000068885	IFT80	intraflagellar transport 80 homolog (Chlamydomonas) [Source:HGNC Symbol%3BAcc:29262]	9.84	6.44	5.06	7.82	1.02	7.31	8.55	4.89	3.97	6.66	6.13	5.42	8.14	2.2	2.34	3.88	3.1	6.29	5.41	2.66	7.8	4.67	19.04	6.2	14.86	13.5	5	13.58	5.41	6.93	5.82	5.27	7.1	12.46	7.7	3.38	6.07	16.35	5.32	16.57	3.47	4.88	1.44	7.03	17.82	6.76	9.1
ENSG00000068903	SIRT2	sirtuin 2 [Source:HGNC Symbol%3BAcc:10886]	64.18	71.83	50.54	34.22	39.4	49.18	32.57	36.5	17.7	39.49	36.9	58.18	33.89	28.65	46.45	35.29	46.91	35.81	51.15	41.11	39.66	40.85	63.04	46.54	46.7	52.33	45.59	270.45	61.33	51.49	41.12	43.99	52.49	34.25	31.97	59.73	37.98	37.08	51.1	30.07	33.95	74.55	43.51	49.1	27.42	77.13	37.64
ENSG00000068912	ERLEC1	endoplasmic reticulum lectin 1 [Source:HGNC Symbol%3BAcc:25222]	37.58	24.1	13.85	42.01	15.12	40.11	25.53	22.02	13.21	26.69	17.31	24.76	24.68	10.76	14.3	26.24	23.48	14.02	23.08	21.4	18.3	19.51	69	22.19	30.38	31.24	14.31	39.53	11.94	16.97	11.87	23.15	12.88	36.76	24.28	12.77	15.91	32.11	9.86	48.41	14.18	10.38	7.86	13.98	31.08	24.81	21.67
ENSG00000068971	PPP2R5B	protein phosphatase 2%2C regulatory subunit B'%2C beta [Source:HGNC Symbol%3BAcc:9310]	13.43	15.33	6.24	21.85	8.8	22.41	4.89	5.92	5.39	7.54	4.6	10.25	6.03	5.98	8.3	12.35	6.84	5.83	6.27	11.63	6.22	11.82	11.88	8.41	7.3	16.74	4.88	11.93	16.59	5.76	9.95	12.92	7.56	7.39	5.39	8.05	11.53	7.14	6.39	12.06	4.13	14.22	4.78	11.47	13.82	13.34	10.65
ENSG00000068976	PYGM	phosphorylase%2C glycogen%2C muscle [Source:HGNC Symbol%3BAcc:9726]	0.35	0.03	2.52	0.15	0.11	0.34	0.14	3.07	1.13	1.21	1.49	1.25	0.31	2.57	9.06	0.77	2.54	0.29	3.5	6.78	1.99	8.75	3.69	5.91	0.52	2.35	0.72	1.86	0.91	4.42	0.62	0.98	2.96	1.42	0.32	1.27	0.65	0.03	2.58	0.11	1.71	0.15	3.11	0.5	0.94	0.17	2.25
ENSG00000068985	PAGE1	P antigen family%2C member 1 (prostate associated) [Source:HGNC Symbol%3BAcc:4107]	0	0	0	0	0	0	0	0	0	0	0	0	0	0	0	0	0	0.16	0	0	0	0	0	0	0	0	0	0	0	0	0	0	0	0	0	0	0	0	0	0.16	0	0	0	0	0	0	0
ENSG00000069011	PITX1	paired-like homeodomain 1 [Source:HGNC Symbol%3BAcc:9004]	361.38	275.46	702.95	80.59	661.91	51.08	136.11	395.62	10.27	26.22	835.94	12.82	47.74	29.09	819.94	90.22	748.38	62.33	807.22	112.28	753.87	4.83	41.49	546.5	74.07	62.95	875.88	98.6	1138.09	898.71	418.7	421.32	725.87	18.14	44.19	461.88	346.65	51.41	822.16	25.92	615.1	583.04	796.37	259.92	83.87	267.99	1.36
ENSG00000069018	TRPC7	transient receptor potential cation channel%2C subfamily C%2C member 7 [Source:HGNC Symbol%3BAcc:20754]	0	0	0	0	0	0	0	0	0	0	0	0.29	0.1	0	0	0	0	0	0	0	0	0	0.05	0	0.06	0.23	0	0	0	0	0	0	0	0	0	0	0.04	0.14	0	0	0	0	0	0	0	0	0
ENSG00000069020	MAST4	microtubule associated serine/threonine kinase family member 4 [Source:HGNC Symbol%3BAcc:19037]	39.47	56.4	47.71	9.6	28.59	16.16	5.95	15.24	7.02	7.51	45.73	10.84	12.37	6.41	45.37	21.56	32.7	20.45	35.58	15.05	51.05	10.88	13.13	63.58	12.52	18.07	49.49	12.95	112.68	46.32	100.37	30.12	56.97	6.36	10.44	14.72	14.69	11.23	28.67	6.49	15.9	20.51	25.22	16.53	12.82	53.89	8.94
ENSG00000069122	GPR116	G protein-coupled receptor 116 [Source:HGNC Symbol%3BAcc:19030]	0.92	0.31	4.21	3.13	1.39	2.9	2.92	3.53	10.26	13.05	2.42	9.38	2.75	3.32	1.32	5.02	2.94	2.43	3.62	10.13	3.47	7.4	6.88	4.72	1	10.18	3.3	4.89	3.31	3.47	4.06	3.96	3.56	7.56	2.34	1.87	1.07	0.55	0.87	10.87	0.99	0.57	0.31	1.6	0.86	0.23	3.57
ENSG00000069188	SDK2	sidekick cell adhesion molecule 2 [Source:HGNC Symbol%3BAcc:19308]	0	0	2.59	8.36	4.07	12.33	0.19	0.8	0.22	1.67	0.9	0.65	0.57	0.1	0.87	8.22	1.23	7.08	1.13	0.41	1.1	1.17	2.15	1.65	9.32	3.53	2.09	5.31	0.05	1.49	0.07	6.1	1.61	8.26	0.31	0.4	0.15	4.24	0.81	1.8	0.71	4.76	0.77	3.26	4.55	0.05	3.64
ENSG00000069206	ADAM7	ADAM metallopeptidase domain 7 [Source:HGNC Symbol%3BAcc:214]	0	0	0	0	0	0	0	0	0	0	0	0	0.06	0	0	0	0	0	0	0	0.06	0	0	0	0	0	0	0	0	0	0	0	0	0	0	0	0	0	0	0	0	0	0	0	0	0	0
ENSG00000069248	NUP133	nucleoporin 133kDa [Source:HGNC Symbol%3BAcc:18016]	9.71	21.65	5.39	14.15	3.13	8.53	15.98	7.79	5.83	8.56	7.92	9.79	14.34	7.25	5.71	11.22	7.6	5.67	8.8	7.13	9.64	8.78	20.64	13.42	18.45	18.65	8.15	17.71	9.37	8.91	8.68	11.9	6.26	16.24	12.29	8.6	11.16	19.92	6.16	8.21	5.03	6.5	4.29	9.19	17.22	26.09	14.76
ENSG00000069275	NUCKS1	nuclear casein kinase and cyclin-dependent kinase substrate 1 [Source:HGNC Symbol%3BAcc:29923]	40.02	93.97	25.85	46.17	13.46	78.41	60.1	20.4	45	34.3	23.01	36.35	105.31	56.65	21.57	53.31	21.24	18.43	26.98	22.17	25.33	26.88	70.1	35.2	91.55	46.33	23.12	53.66	33.66	29.58	26	44.39	21.38	70.79	104.66	32.24	36.4	73.95	17.54	53.33	18.85	61.03	21.97	47.2	51.59	92.65	30.26
ENSG00000069329	VPS35	vacuolar protein sorting 35 homolog (S. cerevisiae) [Source:HGNC Symbol%3BAcc:13487]	27.6	21.49	25.77	35.23	11.11	42.49	28.64	20.2	12.72	14.13	31.73	20.23	23.07	17.86	23.47	27.66	28.4	32.04	32.21	22.37	29.29	17.26	46.19	36	41.5	33.84	24.72	44.79	35.97	27.98	26.77	24.92	26.35	18.7	19.45	15.36	25.74	29.19	30.96	37.5	30.62	31.83	26.77	37.08	23.43	22.21	19.33
ENSG00000069345	DNAJA2	DnaJ (Hsp40) homolog%2C subfamily A%2C member 2 [Source:HGNC Symbol%3BAcc:14884]	16.46	14.78	29.24	40.43	11.48	30.37	31.53	16.77	13.46	11.64	32.23	13.94	15.05	10.44	21.64	23.89	22.81	16.95	33.25	18.37	25.55	11.11	46.77	27.79	44.46	24.76	28.66	34.3	18.07	23.01	13.1	15.78	17.9	14.14	14.59	9.68	12.4	22.62	29.8	28.11	25.9	15.67	15.7	18.8	14.91	13.51	23.31
ENSG00000069399	BCL3	B-cell CLL/lymphoma 3 [Source:HGNC Symbol%3BAcc:998]	74.56	60.35	64.1	41.23	246.93	105.78	72.41	55.92	33.13	100.03	150.35	84.19	63.31	45.36	96.55	79.37	101.3	116.33	160.77	151.56	42.23	102.35	60.52	183.74	91.32	86.18	114.21	52.54	500.04	58.57	332.12	133.26	116.64	84.64	66.32	113.8	70.56	180.85	111.83	112.66	84.67	266.68	108.62	126.99	39.5	55.48	59.79
ENSG00000069424	KCNAB2	potassium voltage-gated channel%2C shaker-related subfamily%2C beta member 2 [Source:HGNC Symbol%3BAcc:6229]	7.91	5.61	3.24	11.64	3.25	13.32	8.5	11.27	5.64	19.22	3.55	37.19	3.61	3.1	5.27	6.27	4.41	7.58	4.11	17.24	3.67	34.01	16.6	6.43	10.35	18.02	5.75	7.29	17.36	2.98	17.47	15.64	7.8	23.68	4.21	5.49	9.11	6.17	2.33	6.47	1.14	2.94	1.63	6.5	8.53	5.59	45.08
ENSG00000069431	ABCC9	ATP-binding cassette%2C sub-family C (CFTR/MRP)%2C member 9 [Source:HGNC Symbol%3BAcc:60]	0.3	0.04	1.14	1.08	0.12	1.83	0.35	1.38	3.19	2.31	0.66	2.88	0.49	0.79	0.75	1.15	1.09	0.47	1.24	4.04	0.74	1.73	3	2.01	0.38	1.61	0.55	0.71	1.02	1.27	0.81	0.66	0.69	1.35	0.41	0.23	0.15	0.24	0.29	0.7	0.35	0.1	0.05	0.4	0.07	0.03	0.56
ENSG00000069482	GAL	galanin/GMAP prepropeptide [Source:HGNC Symbol%3BAcc:4114]	3.65	1.72	0	2.13	2.69	0.53	0.62	0	4.13	2.36	0.14	2	16.81	6.47	0.14	11.55	0.12	2.55	0	1.24	0	0	3.32	0.26	6.42	2.11	0.18	11.06	18.22	0.12	12.44	3.09	0.82	5.44	16.3	6.06	7.77	1.41	0	12.57	0	0	0	0.13	49.64	0.77	0.13
ENSG00000069493	CLEC2D	C-type lectin domain family 2%2C member D [Source:HGNC Symbol%3BAcc:14351]	13.04	3.69	3.09	5.72	0.74	9.05	9.24	11.75	5.14	15.8	4.92	36.37	7.36	1.76	6.22	3.75	3.64	7.96	5.04	5.92	5.88	42.31	12.1	6.35	6.28	23.96	4.77	10.69	10.19	6.58	9.66	18.91	8.23	37.41	7.32	7.35	12.02	8.25	2.5	3.77	1.31	6.22	2	15.56	16.73	5.04	111.8
ENSG00000069509	FUNDC1	FUN14 domain containing 1 [Source:HGNC Symbol%3BAcc:28746]	4.34	5.67	7.63	4.1	2.27	5.21	10.5	6.19	2.95	2.66	6.02	5.4	4.64	2.92	3.74	7.06	4.9	4.29	8.54	2	6.73	4.74	4.4	4.34	9.78	6.05	5.6	5.62	3.85	6.47	4.08	8.01	5.91	7.3	6.66	3.42	3.42	10.84	5.86	19.17	9.99	3.06	5.15	5.33	4.12	5.59	6.48
ENSG00000069535	MAOB	monoamine oxidase B [Source:HGNC Symbol%3BAcc:6834]	0.97	0.11	7.07	0.16	0.85	0.93	1.58	9.19	3.03	2.53	8.86	3.12	1.68	5.75	14.45	3.42	9.16	2.97	13.74	7.91	15.73	22.85	9.6	11.05	1.76	10	6.51	0.82	1.51	8.45	1.71	5.26	4.85	3.5	1.83	2.98	0.13	0.81	10.19	0.91	5.56	0.81	5.85	0.82	17.7	0.04	7.29
ENSG00000069667	RORA	RAR-related orphan receptor A [Source:HGNC Symbol%3BAcc:10258]	4.23	7.16	12.21	3.32	2.47	3.03	11.2	9.06	4.63	3.39	11.06	2.93	5.04	3.9	12.52	6.86	10.92	3.5	17.04	2.74	15.7	3.89	10.03	17.87	6.03	8.92	15.67	10.27	3.38	19.77	2.24	4.21	12.7	3.09	5.24	0.41	2.19	3.26	16.29	1.41	20.3	3.71	8.65	1.74	2.91	9.49	7.62
ENSG00000069696	DRD4	dopamine receptor D4 [Source:HGNC Symbol%3BAcc:3025]	0.37	0.89	0.4	0	0.12	4.86	0.37	0.84	0.37	0.61	0.96	1.32	0.21	0.16	1.06	1.24	0.73	0.45	0.7	1.07	0.45	1.2	1.83	0.81	2.53	0.75	0.6	1.48	0.94	1.59	1.54	0.76	1.15	0.76	0.35	2.04	2.58	0.63	0.72	1.56	0.32	7.64	1.25	2.95	2.53	0.65	0.26
ENSG00000069702	TGFBR3	transforming growth factor%2C beta receptor III [Source:HGNC Symbol%3BAcc:11774]	0.42	1.27	7.25	0.56	0.19	0.57	6.71	7.8	2.36	4.08	4.94	1.31	0.21	1.8	6.95	1.04	9.02	2.94	7.46	6.35	5.51	8.94	12.32	11.34	2.72	2.8	3.58	1.67	0.46	13.47	0.88	3.97	5.43	2.14	0.68	3.74	1.93	1.26	2.91	1.01	4.87	0.83	2.66	1.28	5.18	0.45	6.4
ENSG00000069712	KIAA1107	KIAA1107 [Source:HGNC Symbol%3BAcc:29192]	1.49	0.77	0.3	0.22	0.09	0.82	0.11	0.42	0.13	0.41	0.45	0.82	0.47	0.05	0.2	0.16	0.35	0.17	0.61	0.03	1.03	0.39	0.56	0.72	0.55	0.93	0.39	0.54	0.18	1.12	0.37	0.39	0.44	0.88	0.49	0.23	0.34	0.88	0.39	0.34	0.38	0.1	0.14	0.45	0.93	0.68	0.82
ENSG00000069764	PLA2G10	phospholipase A2%2C group X [Source:HGNC Symbol%3BAcc:9029]	0.58	0.28	0.41	0	0.23	0	0.38	13.94	0	0.21	0	0	0.69	0.42	0.1	0.29	0	0	0	0.75	0.2	0	1.4	0.93	13.59	0	0	0.1	0	0.28	0	0.23	0.09	0.1	1.55	1.64	1.47	1.39	0.68	0	0	5.31	0.08	2	0	0	0
ENSG00000069812	HES2	hes family bHLH transcription factor 2 [Source:HGNC Symbol%3BAcc:16005]	1.65	7.92	27.56	13.61	62.84	64.33	13.22	8.77	3.92	6.98	38.6	3.33	44.04	15.68	33.91	28.82	25.32	35.84	33.34	2.47	29.11	0.17	12.36	18.35	5.05	19.63	27.45	24.22	35.86	42.84	15.59	18.91	44.15	0.08	46.75	34.48	48.79	19.38	33.61	0.19	23.71	16.03	35.55	17.21	6.61	11.69	0.02
ENSG00000069849	ATP1B3	ATPase%2C Na+/K+ transporting%2C beta 3 polypeptide [Source:HGNC Symbol%3BAcc:806]	125.52	154.86	89.29	252.57	89.18	282.53	251.07	49.23	87.17	126.71	78.07	84.89	409.26	222.24	55.57	188.93	76.17	393.08	94.57	84.37	93.22	23.46	475.78	98.13	479.72	137.23	73.29	293.39	108.39	111.93	109.22	71.13	100.58	77.19	397.29	240.16	147.31	1079.1	101.6	169.72	88.01	572.44	109.46	358.55	211.99	156.62	48.05
ENSG00000069869	NEDD4	neural precursor cell expressed%2C developmentally down-regulated 4%2C E3 ubiquitin protein ligase [Source:HGNC Symbol%3BAcc:7727]	3.28	1.62	1.66	10.83	1.25	8.31	3.03	1.34	2.33	1.63	2.19	2.59	5.39	2.49	1.64	7.53	1.33	5.48	2.38	1.56	2.18	2.37	8.08	3.35	4.59	3.79	1.87	5.22	2.78	2.47	3.84	1.46	1.77	2.21	11.45	1.82	3.67	1.31	1.56	3.75	1.74	1.32	1.24	2.4	3.81	2.61	2.43
ENSG00000069943	PIGB	phosphatidylinositol glycan anchor biosynthesis%2C class B [Source:HGNC Symbol%3BAcc:8959]	4	10.15	4.81	4.71	1.35	8.57	3.52	5.56	2.11	8.19	3.52	7.57	7.7	6.6	5.01	4.16	4.56	1.92	7.14	4.37	4.57	8.96	6.8	4.25	10.48	8.72	4.88	5.68	8.63	5.54	12.22	6.45	4.06	6.62	7.43	2.8	6.57	7.04	3.09	5.29	3.62	5.29	6.77	7.84	5.41	11.14	11.11
ENSG00000069956	MAPK6	mitogen-activated protein kinase 6 [Source:HGNC Symbol%3BAcc:6879]	16.52	22.73	25.56	34.38	11.86	29.1	51.09	8.99	11.87	5.24	32.09	6.69	37.62	15.52	12.66	36.58	16.93	23.85	25.24	9.6	26.64	3.65	32.2	40.44	29.61	31.77	35.22	35.15	28.55	21.22	16.84	14.35	20.8	7.87	36.92	11.67	10.96	17.35	21.04	19.93	23.71	6.69	11.8	10.89	18.82	20.3	6.8
ENSG00000069966	GNB5	guanine nucleotide binding protein (G protein)%2C beta 5 [Source:HGNC Symbol%3BAcc:4401]	5.72	1.69	7.43	16.72	7.87	14.93	18.29	8.58	4.73	9.86	4.68	11.22	11.67	5.78	6.92	15.92	4.79	9.5	6.33	10.35	4.33	10.52	21.02	5.78	19.86	14.37	4.28	12.6	10.6	5.17	8.42	10.27	9.1	9.49	12.48	3.26	2.52	5.18	4.34	11.8	3.41	3.82	2.4	7.17	12.9	2.12	18.51
ENSG00000069974	RAB27A	RAB27A%2C member RAS oncogene family [Source:HGNC Symbol%3BAcc:9766]	14.72	6.68	10.33	7.75	5.33	8.85	12.08	21.86	4.53	9.21	14.27	10.51	11.94	10.7	8.18	8.1	13.18	4.56	10	8.29	11.33	11.62	13.81	12.86	6.33	8	10.59	3.93	18.51	8.35	11.89	10.55	6.17	10.31	13.22	4.21	3.07	5.27	12.22	10.23	6.51	3.52	3.42	9.46	6.92	6.51	22.39
ENSG00000069998	CECR5	cat eye syndrome chromosome region%2C candidate 5 [Source:HGNC Symbol%3BAcc:1843]	26.53	53.45	10.49	38.97	21.44	29.88	33	12.16	8.33	10.62	12.14	11.66	20.77	11.62	14.32	14.93	14.47	25.85	17.27	15.32	15.29	17.43	43.56	15.25	51.34	19.42	14.65	34.28	14.37	16.8	10.23	14.32	7.86	17.13	21.75	23.7	18.46	31.23	11.35	20.16	10.09	23.13	13.1	19.27	23.23	51.47	19.44
ENSG00000070010	UFD1L	ubiquitin fusion degradation 1 like (yeast) [Source:HGNC Symbol%3BAcc:12520]	57.99	41.63	68.61	132.58	48.87	115.78	99.87	20.95	41.56	27.37	34.46	39.87	49.23	55.77	37.28	56.46	34.96	68.14	28.71	34.85	65.3	44.85	96.93	31.63	99.15	61.7	36.59	79.97	40.16	33.68	29.48	38.59	39.25	40.31	77.71	49.45	51.58	52.83	38.03	84.41	34.77	67	46.08	97.77	30.37	41.45	46.27
ENSG00000070018	LRP6	low density lipoprotein receptor-related protein 6 [Source:HGNC Symbol%3BAcc:6698]	5.61	5.96	2.06	3.53	1.25	5.82	8.53	4.57	3.96	3.99	2.26	3.28	3.73	2.45	3.34	3.21	2.77	5.15	1.39	2.47	1.21	3.07	7.04	2.77	5.3	3.14	2.12	8.08	1.68	2.77	3.97	7.37	2.48	11.55	2.82	1.03	3.67	3.34	2.68	3.24	2.81	3.91	0.48	5.66	54.7	6.82	1.49
ENSG00000070019	GUCY2C	guanylate cyclase 2C (heat stable enterotoxin receptor) [Source:HGNC Symbol%3BAcc:4688]	0	0.21	0.39	0	0	0.07	0	0.06	0	0	0.12	0	0.05	0.09	0.04	0	0.05	0	0.03	0.23	0.17	0.24	0.07	0.04	0.23	0.02	0.15	0	0.17	0.27	0.02	0.36	0	0.08	0.15	0.05	0.17	0	0.02	0	0.1	0.57	0.15	0	0.2	0.2	0.37
ENSG00000070031	SCT	secretin [Source:HGNC Symbol%3BAcc:10607]	0	0	0	0	0	32.56	0	0	0	0	0	15.64	1.91	0	0	2.23	0	3.99	0	0	0	0	0	0	0	2.25	0	0	0.96	0	0.95	4.46	2.69	0	4.13	0	0	0.78	0	0	0	11.76	0	13.46	0	0	0
ENSG00000070047	PHRF1	PHD and ring finger domains 1 [Source:HGNC Symbol%3BAcc:24351]	9.31	13.58	15.42	16.4	16.78	17.95	9.28	12.18	4.56	9.94	14.93	15.68	15.29	6.85	19.45	24.05	18.45	19.14	18.13	14.94	12.19	19.31	19.36	20.84	18.03	19.95	17.17	18.69	20.99	16	16.32	27.95	17.92	19.92	15.49	16.83	15.86	15.7	16.27	9.56	7.8	11.21	11.14	16.58	19.69	12.48	20.23
ENSG00000070061	IKBKAP	inhibitor of kappa light polypeptide gene enhancer in B-cells%2C kinase complex-associated protein [Source:HGNC Symbol%3BAcc:5959]	13.61	11.46	5.91	18.8	4.39	11.04	23.07	7.14	5.36	6.71	6.38	11.01	15.7	8.53	4.26	12.72	6.16	8.74	7.34	6.07	6.38	9.53	12.96	13.51	8.16	13.71	4.83	41.42	4.45	6.88	5.94	10.12	8.57	9.12	15.91	7.19	10.75	10.48	4.52	12.09	4.69	8.65	3.43	10.01	10.75	13.49	14.29
ENSG00000070081	NUCB2	nucleobindin 2 [Source:HGNC Symbol%3BAcc:8044]	19.89	7.52	122.07	21.05	9.59	23.38	23.01	57.73	12.5	27.73	88.11	29.51	13.62	10.92	49.93	21.69	92.43	17.96	130.15	7.79	156.98	36.25	60.66	89.28	35.31	16.66	109.24	15.39	17.28	100.96	13.17	47.38	70.29	22.64	14.2	15.91	9.05	33.5	153.7	100.02	144.99	42.19	110.05	53.4	20.66	9.25	37.29
ENSG00000070087	PFN2	profilin 2 [Source:HGNC Symbol%3BAcc:8882]	199.23	82.38	12.2	70.03	16.23	77.85	95.96	6.43	47.05	30.23	10.57	28.11	146.98	89.85	8.44	12.88	7.4	30.92	6.38	24.26	7.68	8.38	138.07	13.29	124.34	39.22	7.19	71.04	3.89	11.84	10.54	26.7	14.97	56.96	143.54	25.43	82.59	29.16	7.96	126.82	12.58	26.61	5.13	20.52	52.44	89.82	4.91
ENSG00000070159	PTPN3	protein tyrosine phosphatase%2C non-receptor type 3 [Source:HGNC Symbol%3BAcc:9655]	9.6	5.85	6.37	4.93	3.65	5.81	16.69	12.45	2.48	0.98	6.93	0.83	7.76	3.71	9.95	5.8	10.18	3.55	11.95	2.22	16.77	0.94	5.24	7.53	5.64	9.69	18.67	23.02	2.12	17.61	2.23	5.5	5.44	5.02	8.53	1.18	2.78	5.03	7.86	2.32	6.26	2.53	4.32	5.13	4.19	7.23	1.46
ENSG00000070182	SPTB	spectrin%2C beta%2C erythrocytic [Source:HGNC Symbol%3BAcc:11274]	1.17	2.09	1.53	2.53	1.83	3.86	6.25	0.7	0.53	0.44	1.2	1.18	1.85	1.36	2.49	3.3	2.81	5.63	4.13	9.84	1.73	0.97	4.55	4.07	5.44	4.33	1.36	5.1	2.7	2.88	4.03	2.13	2.43	1.25	1.54	2.61	3.14	2.44	2.55	0.31	0.55	6.12	2.35	7.58	3.66	2.33	0.75
ENSG00000070190	DAPP1	dual adaptor of phosphotyrosine and 3-phosphoinositides [Source:HGNC Symbol%3BAcc:16500]	8.05	1.79	22.29	15.17	5.55	9.33	37.57	13.19	6.41	4.46	27.15	4.23	9.39	3.67	21.62	3.4	19.95	2.32	32.58	7.49	26.75	8.17	8.61	33.08	2.55	7.51	46.31	3.49	9.05	25.18	4.08	12.37	25.51	6.22	7.78	6.62	4.16	2.15	22.04	3.62	27.98	2.96	10.48	7.81	3.83	2.61	26.46
ENSG00000070193	FGF10	fibroblast growth factor 10 [Source:HGNC Symbol%3BAcc:3666]	0	0	0.3	0.04	0	0	0.04	0.28	0.71	0.31	0.04	0.16	0.03	0.71	0.26	0.09	0.37	0.03	1.14	0.99	0.66	0.28	0.14	0.57	0	0.32	0.2	0.38	0	0.59	0	0.29	0.16	0	0	0.23	0	0.08	0.33	0	0.35	0	0.03	0	0	0	0
ENSG00000070214	SLC44A1	solute carrier family 44 (choline transporter)%2C member 1 [Source:HGNC Symbol%3BAcc:18798]	10.68	5.82	8.89	13.09	4.21	16.26	31.12	6.13	6.91	6.18	8.32	15.8	27.3	13.95	4.19	12.37	5.58	10.8	8.94	5.54	9.21	3.17	38.11	11.01	11.24	25.82	7.53	57.14	3.86	10.36	3.72	9.41	6.64	7.76	27.37	4.86	6.87	11.54	5.69	8.57	5.58	3.48	3.38	6.31	7.09	6.36	5.8
ENSG00000070269	TMEM260	transmembrane protein 260 [Source:HGNC Symbol%3BAcc:20185]	4.11	8.12	4.38	11.3	2.93	17.47	11.37	2.77	4.14	3.3	5.28	5.56	11.21	6.35	4.21	3.79	1.99	5.56	5.49	3.89	2.64	6.22	10.64	4.91	10.48	7.05	4.36	5.79	4.28	6.82	7.69	6.15	5.07	5.35	13.58	2.86	4.4	8.29	1.59	6.62	1.88	5.81	1.73	6.36	4.28	7.26	11.52
ENSG00000070366	SMG6	SMG6 nonsense mediated mRNA decay factor [Source:HGNC Symbol%3BAcc:17809]	15.13	16.34	16.16	12.75	15.65	19.86	11.64	16.94	11.02	23.38	17.17	26.08	16.17	20.67	20.55	31.11	14.65	13.64	17.51	27.36	19.58	24.31	42.59	23.11	22.02	31.9	19.2	20.68	30.99	18.24	16.83	22.09	16.98	17.13	15.65	16.37	15.75	12.24	13.62	13.02	7.66	32.91	14.25	28.62	11.29	16.06	19.19
ENSG00000070367	EXOC5	exocyst complex component 5 [Source:HGNC Symbol%3BAcc:10696]	9.15	8.39	8.62	14.79	1.69	6.36	13.57	3.4	4.36	4.8	9.36	6.26	17.55	5.04	3.11	8.87	5	16.7	7.71	4.12	9.31	3.54	11.85	11.07	8.81	7.71	7.97	8.49	5.4	10.33	5.82	5.54	10.31	7.92	18.59	3.83	3.27	5.83	6.12	7.78	6	3.51	2.64	5.19	6.63	7.84	8.58
ENSG00000070371	CLTCL1	clathrin%2C heavy chain-like 1 [Source:HGNC Symbol%3BAcc:2093]	1.09	0.73	4.19	10.26	5.62	10.73	11.53	2.14	1.95	2.16	3.51	7.79	8.12	4.71	2.79	4.37	3.25	8.14	3.58	4.65	3.18	3.6	11.02	3.88	4.88	18.74	2.36	15.24	2.78	4.3	3.45	3.62	3.25	2.41	8.57	3.89	6.79	16.39	1.81	4.94	1.22	4.87	1.62	5.35	5.78	1.02	1.02
ENSG00000070388	FGF22	fibroblast growth factor 22 [Source:HGNC Symbol%3BAcc:3679]	0.14	0.55	0.3	0.75	0.28	0.06	0.23	2.03	0.04	0.26	1.97	1.58	0.12	0	4.53	0.06	1.64	0.61	1.95	1.26	2.23	0.22	0.85	2.74	0.48	0.69	0.39	1.63	0.12	2.66	0.45	0.05	0.58	0.21	0.18	0.13	0.11	0.05	0.91	0.09	0.27	0	0.51	0	0.23	0.42	0.05
ENSG00000070404	FSTL3	follistatin-like 3 (secreted glycoprotein) [Source:HGNC Symbol%3BAcc:3973]	7.05	21.64	9.62	71.93	21.03	135.17	7.73	11.65	12.84	25.21	4.31	25.89	31.22	14.9	13.86	164.28	14.85	10.11	13.61	23.5	4.3	7.93	37.32	11.66	32.71	30.28	3.22	14.19	47.3	9.64	17.92	6.68	13.32	9.27	25.16	13.36	6.59	17.44	3.55	21.63	3.44	44.11	6.67	26.33	35.33	23.78	21.52
ENSG00000070413	DGCR2	DiGeorge syndrome critical region gene 2 [Source:HGNC Symbol%3BAcc:2845]	31.68	49.95	26.32	42.56	36.25	60.51	22.84	24.67	6.47	13.78	27.15	20.82	32.67	16.68	40.15	34.85	32.01	42.44	43.75	19.93	40.03	26.65	38.31	28.84	42.71	33	36.82	32.73	29.28	32.18	17.89	35.6	27.15	21.64	32.61	28.57	21.81	22.77	29.08	16.17	15.95	29.79	24.32	49.09	24.98	48.81	22.59
ENSG00000070423	RNF126	ring finger protein 126 [Source:HGNC Symbol%3BAcc:21151]	71.85	110.02	61.76	146.38	109.53	103.7	110.61	46.38	21.04	33.41	67.79	49.81	55.36	50.71	93.52	86.43	80.72	73.49	75.42	82.14	70.06	78.63	201.44	73.25	229.69	83.01	72.41	75.22	121.27	74.26	92.23	93.38	92.13	60.32	64.5	105.18	74.97	47.44	80.69	65.44	45	170.48	82.15	87.29	72.29	106.43	56.36
ENSG00000070444	MNT	MAX network transcriptional repressor [Source:HGNC Symbol%3BAcc:7188]	14.31	14.55	20.69	8.72	26.32	20.83	20.76	11.89	4.58	11.93	24.8	20.98	18.24	6.92	27.75	36.78	21.09	18.4	20.52	21.14	11.78	6.54	32.79	45.72	38.82	27.12	20.99	23.15	49.1	13.17	43.8	17.19	24.42	13.2	17.8	15.36	26.71	20.26	20.75	7.67	8.02	27.98	19.01	22	14.78	12.3	9.23
ENSG00000070476	ZXDC	ZXD family zinc finger C [Source:HGNC Symbol%3BAcc:28160]	30.4	32.93	9.17	13.46	8.74	15.79	11.77	8.72	3.84	7.09	9.45	8.24	15.87	6.21	7.5	16.52	7.66	10.83	10.46	14.58	11.54	10.54	26.43	12	15.74	21.52	10.18	39.07	22.73	9.73	18.17	8.05	10.08	14.59	16.29	11.05	18.52	20.88	5.86	7.12	3.86	14.94	5.16	23.87	23.92	34.78	12.8
ENSG00000070495	JMJD6	jumonji domain containing 6 [Source:HGNC Symbol%3BAcc:19355]	72.5	32.86	17.99	30.52	19.24	24.06	12.36	17.82	11.32	25.26	16.24	22.17	29.32	12.2	20.17	38.42	20.8	20.71	18.15	17.19	10.76	21.18	25.74	24.58	35.34	20.54	7.87	21.1	24.9	8.05	11.68	20.09	14.54	14.65	26.71	24.75	14.38	42.16	23.16	39.03	13.38	27.41	19.25	24.7	22.1	32.88	29.1
ENSG00000070501	POLB	polymerase (DNA directed)%2C beta [Source:HGNC Symbol%3BAcc:9174]	29.03	20.19	11.31	31.46	13.2	21.15	17.27	7.73	10.41	21.51	20	19.14	23.86	15.27	9.14	16.97	10.09	9.14	8.87	20.39	19.94	12.1	15.88	30.53	18.45	16.21	11.82	8.71	16.25	9.6	16.49	25.02	24.25	19.09	26.06	18.77	15.28	17.07	23.3	15.19	30.59	25.17	13.34	21.98	25.41	22.51	15.02
ENSG00000070526	ST6GALNAC1	ST6 (alpha-N-acetyl-neuraminyl-2%2C3-beta-galactosyl-1%2C3)-N-acetylgalactosaminide alpha-2%2C6-sialyltransferase 1 [Source:HGNC Symbol%3BAcc:23614]	4.31	0.27	16.79	0.31	23.34	0.93	2.95	35.54	0.51	1.14	16.52	0.5	0.36	1.82	15.41	2.73	22.44	2.5	23.7	12.63	30.88	1.05	1.64	22.58	0.3	1.12	21.27	1.13	6.23	34.46	1.56	4.88	8.22	0	1.09	11.06	0.34	0.98	20.52	0.17	16.87	20.67	17.87	58.2	5.59	0.8	0.55
ENSG00000070540	WIPI1	WD repeat domain%2C phosphoinositide interacting 1 [Source:HGNC Symbol%3BAcc:25471]	21.34	7.02	14.69	14.91	11.06	58.18	21.15	21.19	17.73	31.68	19.06	42.73	29	20.54	15.99	39.52	23.24	26.72	20.72	21.96	19.96	14.91	35.44	22.84	38.96	42.73	17.07	52.86	28.8	13.05	20.65	16.55	9.39	15.95	31.67	13.23	11.06	9.73	12.81	35.18	12.03	24.18	14.02	23.07	21.95	8.22	12.04
ENSG00000070601	FRMPD1	FERM and PDZ domain containing 1 [Source:HGNC Symbol%3BAcc:29159]	0	0	0.39	0.02	0	0	0.02	0.16	1.02	0.03	0	0.06	0.02	0	0	0.17	0.04	0.02	0	0.15	0.06	1.06	0.21	0.1	0	0.38	0.09	0.03	0.12	0.16	0.05	0.7	0.26	1.52	0	0.01	0.04	0.02	0.06	0	0.07	0	0.15	0.09	1.85	0	1.24
ENSG00000070610	GBA2	glucosidase%2C beta (bile acid) 2 [Source:HGNC Symbol%3BAcc:18986]	40.9	40.03	24.54	32.57	18.34	40	32.72	34.72	22.99	40.95	22.38	45.61	37.89	22.59	32.01	38.28	33.65	36.15	33.15	39.47	28.64	52.59	95.47	29.74	49.02	63.14	21.63	119.17	35.75	28.07	40.2	54.73	21.06	46.54	40.07	19.16	34.86	41.81	15.9	31.24	11.74	20.37	17.1	28.08	35.14	41.48	48.2
ENSG00000070614	NDST1	N-deacetylase/N-sulfotransferase (heparan glucosaminyl) 1 [Source:HGNC Symbol%3BAcc:7680]	14.06	15.47	44.55	25.83	36.39	36.46	6.31	27.9	7.66	16.8	31.16	16.93	16.89	8.42	43.79	45.12	51.58	32.16	58.44	22.23	65.31	11.18	13.67	34.75	17.8	24.81	53.03	30.57	26.37	61.94	15.15	31.31	43.31	22.22	18.91	12.27	6.44	7.34	25.97	12.32	15.5	11.83	20.74	11.07	16.59	11.2	4.81
ENSG00000070669	ASNS	asparagine synthetase (glutamine-hydrolyzing) [Source:HGNC Symbol%3BAcc:753]	41.14	25.61	12.63	13.22	9.56	25.2	58.93	13.17	10.59	8.96	10.45	10.83	36.86	27.97	6.73	8.46	18.54	10.45	11.81	49.64	7.86	18.69	25.41	12.42	46.86	48.07	16.7	36.91	12.18	10.49	8.84	21.61	9.5	25.58	37.66	12.33	18.46	8.9	9.25	30.2	6.46	13.52	6.2	13	40.66	23.15	30.2
ENSG00000070718	AP3M2	adaptor-related protein complex 3%2C mu 2 subunit [Source:HGNC Symbol%3BAcc:570]	21.74	21.85	3.77	17.25	3.98	16.48	12.5	8.19	11.43	17.59	2.86	12.41	13.89	6.5	3.67	9.67	5.7	7.44	5.03	9.65	4.73	8.01	14.43	4.9	23.31	14.38	4.7	10.31	7.03	5.32	10.46	9.76	3.62	19.41	12.2	9.51	13.51	17.97	2.43	11.74	2.66	10.22	2.33	7.6	13.31	22.53	9.54
ENSG00000070729	CNGB1	cyclic nucleotide gated channel beta 1 [Source:HGNC Symbol%3BAcc:2151]	0	0	0.04	3.03	3.26	24.11	0.08	0.02	0.03	0	0	0.09	0.25	0.46	0.04	6.51	0.08	2.2	0	0	0	0	0.21	0	0	0.3	0.02	0.08	2.11	0.48	3.59	0.02	0.02	0	0.9	0.08	0.18	1.63	0	0.62	0	0.96	0.01	0.96	0.21	0	0.16
ENSG00000070731	ST6GALNAC2	ST6 (alpha-N-acetyl-neuraminyl-2%2C3-beta-galactosyl-1%2C3)-N-acetylgalactosaminide alpha-2%2C6-sialyltransferase 2 [Source:HGNC Symbol%3BAcc:10867]	27.2	11.85	14.77	62.86	26.66	49.07	33.54	8.55	2.55	6.4	18.73	4.58	33.44	18.47	24.36	16.65	15.94	41.48	29.23	11.05	25.86	1.08	123.66	31.45	104.37	50.36	19.45	80.7	11.94	19.33	15.28	22.21	16.82	9.89	33.79	27.47	41.97	39.33	19.88	1.95	18.54	33.16	19.58	40.09	33.02	13.08	1.33
ENSG00000070748	CHAT	choline O-acetyltransferase [Source:HGNC Symbol%3BAcc:1912]	0	0	0	0	0	0	0.7	0	0	0	0	0	0	0	0	0	0	0.27	0	0	0	0	0	0	0.11	0	0	0.85	0	0	0	0	0	0	0	0.12	0	0.3	0	0	0	1.27	0	0	0	0	0
ENSG00000070756	PABPC1	poly(A) binding protein%2C cytoplasmic 1 [Source:HGNC Symbol%3BAcc:8554]	2275.35	2202.91	1218.19	1752.36	741.24	619.74	1514.23	960.98	525.75	521.32	1351.33	603.46	696.68	459.32	1312.3	1165.92	1463.22	770.31	1679.01	868.41	2156.15	658.98	1479.38	1552.75	607.37	601.99	1763.58	1096.01	1049.72	2151.71	901.38	979.75	2240.76	1112.44	686.24	1313.67	2239	842.99	1835.63	646.96	2090.44	1067.33	1301.38	1264.66	1103.3	2163.43	1081.26
ENSG00000070759	TESK2	testis-specific kinase 2 [Source:HGNC Symbol%3BAcc:11732]	4.62	4.48	8.15	4.6	7.17	4.21	5.28	4.93	1.27	1.87	5.07	3.69	1.48	1.4	6.3	2.8	5.7	12.43	7.71	5.95	9.49	4.83	5.83	9.04	2.99	5	7.19	8.36	3.87	7.11	3.33	6.12	10	6.33	2.03	9.62	5.94	4.28	7.18	0.87	6.32	4.12	5.08	3.78	8.41	5.31	3.56
ENSG00000070761	C16orf80	chromosome 16 open reading frame 80 [Source:HGNC Symbol%3BAcc:29523]	37.69	33.55	28.55	62.51	29.18	45.2	73.07	13.2	20.18	13.63	20.13	19.43	27.62	12.37	14.32	28.97	12.8	39.5	19.74	27.66	14.32	17.52	57.51	15.92	62.58	32.39	14.08	64.45	39.27	17.56	12.04	16.3	15.84	31.48	31.14	11.99	25.21	34.58	24.04	56.7	16.86	30.37	13.14	39.39	34.43	29.99	18.75
ENSG00000070770	CSNK2A2	casein kinase 2%2C alpha prime polypeptide [Source:HGNC Symbol%3BAcc:2459]	14.46	14.75	13.71	49.92	16.18	32.18	24.11	13.12	10.53	12.69	14.23	18.15	16.53	9.37	14.93	20.35	16.94	26.46	19.27	25.83	16.74	17.25	48.48	19.43	41.81	29.09	15.46	37.79	28.68	16.1	22.58	16.32	15.79	18.65	16.26	12.51	20.25	19.07	14.62	20.52	13.51	18.79	14.78	19.99	20.45	13.58	23.45
ENSG00000070778	PTPN21	protein tyrosine phosphatase%2C non-receptor type 21 [Source:HGNC Symbol%3BAcc:9651]	4.05	2.5	2.83	6.63	4.67	5.24	2.87	3.56	1.81	3.52	3.27	5.48	6.68	3.19	5.54	4.66	4.13	6.78	6.4	2.92	6.06	2.89	4.15	5.49	2.61	5.61	3.94	4.94	3.31	5.39	2.98	2.31	3.27	1.78	6.23	1.49	1.48	0.92	2.04	1.86	2.89	1.71	1.33	2.83	2.36	3.11	1.73
ENSG00000070785	EIF2B3	eukaryotic translation initiation factor 2B%2C subunit 3 gamma%2C 58kDa [Source:HGNC Symbol%3BAcc:3259]	12.12	12.67	8.65	22.5	6.71	14.83	16.36	5.5	5.99	6.72	9.59	9.17	9.19	10.85	7.21	14.19	7	6.04	7.94	9.8	7.13	10.29	12.93	10.07	10.44	13.24	7.04	18.65	11.04	7.78	11.66	7.87	6.95	8.39	8.88	15.42	12.07	17.33	8.27	19.5	10.89	8.58	10.45	8.94	15.87	10.76	8.56
ENSG00000070808	CAMK2A	calcium/calmodulin-dependent protein kinase II alpha [Source:HGNC Symbol%3BAcc:1460]	0	0	0	0.34	0.16	1.91	0.03	0.12	0.09	0.18	0.18	0.25	0.42	0.22	0.51	1.29	0.05	0.51	0.19	1.42	0.1	0.17	0.54	0.13	0.36	1.76	0.04	0.38	0.24	0.41	0.3	0.55	0.05	0	0.48	0.13	0	0.06	0.14	0.27	0	0.44	0.2	0.19	0.3	0	0.06
ENSG00000070814	TCOF1	Treacher Collins-Franceschetti syndrome 1 [Source:HGNC Symbol%3BAcc:11654]	28.93	32.52	10.57	37.37	19.18	23.07	17.64	11.52	8.39	17.07	8.96	17.5	34.15	21.25	14.12	46.54	9.79	27.17	11.55	22.19	9.8	24.93	29.79	14.25	57.82	47.11	12.71	66.91	32.23	13.81	28	31.84	14.24	40.7	32.7	38.6	30.06	43.34	10.33	19.32	6.14	36.38	14.51	23.74	40.31	34.13	20.49
ENSG00000070831	CDC42	cell division cycle 42 [Source:HGNC Symbol%3BAcc:1736]	96.37	124.6	110.69	220.86	92.37	164.95	149.1	84.73	63.92	47.76	120.93	93.01	82.39	57.07	90.91	135.67	99.95	97.59	153.2	94.21	122.63	83.58	133.38	111.14	86.99	119.27	113.84	107	135.21	135.74	74.45	82.79	122.7	77.99	78.07	92.94	80.02	96.36	125.09	198.88	169.76	85.29	93.43	132.26	107.25	122.72	109.74
ENSG00000070882	OSBPL3	oxysterol binding protein-like 3 [Source:HGNC Symbol%3BAcc:16370]	17.57	3.47	12.02	11.75	4.77	10.39	9.04	6.29	4.63	8.49	12.46	11.02	6.14	2.16	4.13	10.91	7.39	27.53	6.84	7.07	5.81	5.51	9.54	11.32	8.14	24.45	5.61	28.66	33.34	9.4	30.63	5.43	9.3	7.35	11.68	10.11	22.53	10.38	6.04	5	7.46	4.07	3.09	6.26	12.11	2.92	21.85
ENSG00000070886	EPHA8	EPH receptor A8 [Source:HGNC Symbol%3BAcc:3391]	0.01	0.48	0.08	0.49	0.36	0.13	0	0	0	0	0.05	0.05	0.07	0	0	0.57	0.04	0	0	0.46	0.09	0	0	0	0	0.05	0	0.15	0.4	0	0.05	0.02	0.01	0.02	0.03	0.14	5.28	0.15	0.25	0	0	0.04	0.13	0.05	0.9	0.34	0
ENSG00000070915	SLC12A3	solute carrier family 12 (sodium/chloride transporter)%2C member 3 [Source:HGNC Symbol%3BAcc:10912]	0.05	0.09	0.04	0.03	0.1	0	0	0.1	0	0.15	0	0.1	0.11	0	0	0.06	0.1	0.01	0	0.39	0	0.85	0.09	0.05	0	0.56	0.23	0.03	0.02	0.03	0.32	0.07	0.06	0.3	0.02	0.12	0.05	0.03	0.02	0.08	0	0	0.05	0	0	0	0.1
ENSG00000070950	RAD18	RAD18 homolog (S. cerevisiae) [Source:HGNC Symbol%3BAcc:18278]	6.38	2.46	1.3	3.01	0.54	2.32	2.17	1.78	0.68	2.08	1.53	4.04	3.61	2.19	0.88	3.49	1.03	2.61	2	1.28	3.12	1.34	6.87	1.62	3.31	4.02	1.68	5.2	1.84	2.54	1.12	3.7	1.38	3.27	4.6	2.18	3.18	3.21	0.95	5.38	0.93	2.75	1.28	2.54	4.07	2.72	3.74
ENSG00000070961	ATP2B1	ATPase%2C Ca++ transporting%2C plasma membrane 1 [Source:HGNC Symbol%3BAcc:814]	4.63	3.19	6.44	14.98	2.06	6.93	85.35	8.68	12.18	5.06	4.51	7.38	12.23	5.29	1.85	14.14	5.89	10.76	4.04	8.86	5.14	14.36	53.53	5.27	24.56	12.25	4.26	51.65	7.21	6.14	5.36	9.84	3.38	10.81	12.18	6.65	10.4	12.16	4.11	9.52	5.75	8.52	3.08	12.88	13.73	5.38	21.99
ENSG00000070985	TRPM5	transient receptor potential cation channel%2C subfamily M%2C member 5 [Source:HGNC Symbol%3BAcc:14323]	0.02	0	0	0.02	0	0.05	0	0.25	0.25	0	0	0	0	0	0	0.02	0	0.04	0	0	0.04	0.25	0.17	0	0.03	0	0	0	0.14	0	0.05	0	0.03	0	0	0.07	0.02	0.09	0.06	0.02	0	0.04	0	0.08	0.14	0	0.09
ENSG00000071051	NCK2	NCK adaptor protein 2 [Source:HGNC Symbol%3BAcc:7665]	47.26	22.64	43.13	44.99	30.21	39.04	24.69	34.81	12.41	14.62	51.44	23	29.37	18.19	51.62	32.57	44.35	32.77	54.11	35.45	56.37	25.01	42.58	47.81	34.66	24.96	63.17	24.64	25.84	61.63	14.06	39.57	38.47	30.37	28.69	29.49	28.81	12.95	50.74	18.91	35.67	16.2	21.82	24.77	64.56	22.24	30.99
ENSG00000071054	MAP4K4	mitogen-activated protein kinase kinase kinase kinase 4 [Source:HGNC Symbol%3BAcc:6866]	20.7	12.48	37.33	90.38	25.57	50.12	50.68	20.54	29.81	25.69	27.67	38.48	49.75	22.53	20.95	37.67	25.77	36.52	30.57	34.07	36.25	22.27	88.08	28.46	41.4	50.12	32.35	28.45	19.8	27.89	14.37	26.87	21.9	33.11	47.22	19.52	12.44	11.95	25.96	34.6	16.28	14.08	15.43	13.68	54.67	11.81	44.9
ENSG00000071073	MGAT4A	mannosyl (alpha-1%2C3-)-glycoprotein beta-1%2C4-N-acetylglucosaminyltransferase%2C isozyme A [Source:HGNC Symbol%3BAcc:7047]	5.44	0.83	2.69	1	1.38	5.15	0.86	4.94	3.36	5.53	4.97	10.3	1.17	0.56	1.74	0.98	2.46	2.39	3.08	3.57	1.21	6.83	5.6	2.63	8.85	4.7	6.29	4.34	3.86	3.84	3.83	3.37	3.49	6.53	1.59	1.59	4.41	1.95	3.88	9.81	2.96	2.81	1.49	1.64	3.48	1.06	21.47
ENSG00000071082	RPL31	ribosomal protein L31 [Source:HGNC Symbol%3BAcc:10334]	2239.62	1613.99	2068.74	3247.27	2170.53	2126.75	1781.96	1792.47	1633.75	1157.91	1758.78	1635.21	2466.07	1707.54	1937.62	1278.24	1911.66	1419.54	1819.63	1196.33	1909.01	3377.25	2767.11	1903.57	2910.18	1035.38	1202.94	1574.98	1026.16	1576.38	761.04	1450.81	1260.21	1630.09	2469.44	1511.41	988.51	1834.61	1702.21	2053.82	2983.96	1530.87	2110.21	1945.09	2602.61	1540.06	4394.3
ENSG00000071127	WDR1	WD repeat domain 1 [Source:HGNC Symbol%3BAcc:12754]	80	60.16	102.59	152.21	122.83	157.52	75.08	75.62	52.4	72.85	104.44	151.65	118.28	67.19	149.02	192.39	140.46	130.94	141.58	116.09	129.58	115.71	124.95	146.29	147.98	90.8	145.87	94	157.25	110.86	85.97	99.69	89.45	106	104.73	76.64	56.67	65.31	123.08	246.48	75.52	94.74	89.1	131.82	89.44	56.85	113.25
ENSG00000071189	SNX13	sorting nexin 13 [Source:HGNC Symbol%3BAcc:21335]	7.94	7.77	7.16	10.33	1.44	11.53	14.63	4.78	3.74	2.9	4.88	5.37	9.06	4.31	2.97	6.22	3.31	9.03	5.53	4.04	6.51	5.34	11.61	5.27	4.86	8.81	6.93	11.04	9.03	6.01	7.69	3.77	4.82	5.55	7.43	4.39	5.3	17.73	4.83	7.43	4.74	3.32	2.5	3.67	7.08	9.27	8.12
ENSG00000071203	MS4A12	membrane-spanning 4-domains%2C subfamily A%2C member 12 [Source:HGNC Symbol%3BAcc:13370]	0	0	0	0	0	0	0	0	0	0	0	0	0	0	0	0	0	0	0	0	0	0	0	0	0	0	0	0	0	0	0	0	0	0	0	0	0	0	0	0	0	0	0	0	0	0	0
ENSG00000071205	ARHGAP10	Rho GTPase activating protein 10 [Source:HGNC Symbol%3BAcc:26099]	2.2	2.77	28.73	17.7	6.87	14.6	4.71	20.63	3.8	4.84	19.25	11.54	5.95	5.18	33.3	9.62	29.83	16.24	33.87	6.15	42.48	6.37	8.2	20.01	3.57	5.95	32.72	5	4.04	35.64	2.78	9.11	17.58	3.99	6.11	9.11	1.19	3.49	25.62	9.07	23.8	7.41	19.54	5.16	5.3	2.11	9.95
ENSG00000071242	RPS6KA2	ribosomal protein S6 kinase%2C 90kDa%2C polypeptide 2 [Source:HGNC Symbol%3BAcc:10431]	4.71	0.47	5.93	6.02	3.46	8.2	7.88	7.79	3.77	6.5	6.12	15.22	0.96	2.56	8.87	3.43	9.01	2.89	7.32	14.11	4.76	10.4	7.55	12.94	4.32	6.4	4.15	5.63	8.58	6.25	5.5	6.84	4.41	4.89	1.14	2.81	1.37	3.1	2.99	5.07	2.29	1.57	2.03	8.29	4.41	1.05	8.37
ENSG00000071243	ING3	inhibitor of growth family%2C member 3 [Source:HGNC Symbol%3BAcc:14587]	7.4	4.84	2.28	2.5	1.65	3.91	3.93	3.88	2.45	2.64	2.89	3.68	2.61	3.86	3.2	3.64	4.03	2.13	5.8	2.85	6.09	4.81	5.14	2.8	3.95	5.64	3.84	4.62	4.72	4.96	3.53	2.59	2.01	3.15	3.5	2.38	2.4	2.86	1.55	4.36	3.24	1.16	2.19	3.51	6.19	5.1	8.7
ENSG00000071246	VASH1	vasohibin 1 [Source:HGNC Symbol%3BAcc:19964]	2.52	2.4	2.66	5.62	3.57	17.87	1.15	3.32	12.63	17.07	1.64	37.2	5.79	3.46	3.48	4.55	3.14	6.5	4.99	14.92	6.1	8.28	12.82	4.05	6.66	13.46	2.6	7.85	8.59	3.58	6.99	7.25	2.9	14.29	5.49	2.66	4.76	3.24	2.35	5.83	1.28	5.88	1.64	6.21	7.5	2.53	8.63
ENSG00000071282	LMCD1	LIM and cysteine-rich domains 1 [Source:HGNC Symbol%3BAcc:6633]	4.54	1.15	21.89	4.95	5.51	34.64	6.45	14.65	19.71	13.27	8.24	37.79	16.72	9.43	8.39	38.39	20.44	12.39	21.36	44.4	20.11	12.09	55.63	18.57	11.5	16.61	9.54	5.92	7.5	13.77	5.97	13.11	19.08	14.5	18.84	7.69	4.15	3.58	4.62	12.31	6.71	15.22	6.69	14.19	5.99	0.81	7.21
ENSG00000071462	WBSCR22	Williams Beuren syndrome chromosome region 22 [Source:HGNC Symbol%3BAcc:16405]	103.96	115.86	27.01	52.88	29.95	48.96	76.62	37.72	35.85	38.51	26.6	30.14	72.4	40.66	34.44	66.95	33.58	46.43	28.8	44.64	24.68	49.92	41.16	35.86	111.61	50.57	23.31	68.45	85.44	35.94	81.52	68.69	24.7	115.73	64.19	83.49	87.54	85.37	35.18	119.5	25.04	98.93	48.16	122.94	66.73	112.35	70.29
[truncated: 56,739 more rows]
[truncated: 3 more columns]
