# Supplementary material for: Oncogenic enhancers drive esophageal squamous cell carcinogenesis and metastasis
Source: Nat Commun. 2021 Jul 22;12:4457. doi: 10.1038/s41467-021-24813-2 (PMC8298514; doi:10.1038/s41467-021-24813-2)
Supplement: Supplementary file 4 — Supplementary Data 2 [file 41467_2021_24813_MOESM4_ESM.xlsx]

## Sheet: enhancer
chr	start	end
1	95932	97065
1	412480	412870
1	441899	442411
1	462853	463273
1	540444	541464
1	577681	577997
1	776575	778470
1	779063	779871
1	793901	794270
1	912967	913221
1	934378	937385
1	940643	942524
1	958794	961325
1	997773	1000736
1	1002764	1006670
1	1007216	1011144
1	1013722	1014085
1	1014110	1016331
1	1045412	1045987
1	1050608	1052330
1	1057057	1058333
1	1059663	1061672
1	1062706	1074743
1	1075645	1076401
1	1077001	1077594
1	1077909	1081421
1	1084585	1087000
1	1091489	1096611
1	1096946	1103931
1	1126425	1128228
1	1136101	1138831
1	1140402	1142724
1	1143173	1144813
1	1147565	1151374
1	1157938	1158231
1	1172396	1174498
1	1181630	1182623
1	1208181	1210072
1	1220463	1221103
1	1238408	1241907
1	1278935	1282131
1	1282426	1286668
1	1294334	1294597
1	1294989	1295907
1	1352830	1357511
1	1365723	1371994
1	1440476	1441027
1	1489720	1490251
1	1490662	1491245
1	1535662	1535957
1	1541730	1543172
1	1564316	1566911
1	1582937	1583472
1	1608735	1610779
1	1611882	1612128
1	1622775	1625539
1	1660385	1660867
1	1672649	1673009
1	1676146	1678770
1	1688888	1691792
1	1694306	1696409
1	1707265	1707696
1	1708012	1715179
1	1789399	1790217
1	1790482	1791248
1	1825076	1825423
1	1825769	1826071
1	1826456	1827089
1	1838571	1838867
1	1839664	1841403
1	1975895	1976562
1	2028847	2029182
1	2029723	2030896
1	2079651	2082500
1	2084032	2084335
1	2084754	2085018
1	2124870	2127751
1	2135881	2136343
1	2136783	2137372
1	2138682	2140736
1	2140972	2141411
1	2143552	2146222
1	2158065	2159193
1	2160153	2167672
1	2168282	2168775
1	2169181	2169527
1	2171061	2171647
1	2186090	2188308
1	2221278	2221479
1	2221652	2223048
1	2231033	2233675
1	2243258	2244645
1	2245406	2247501
1	2265488	2267559
1	2267713	2268096
1	2275169	2275947
1	2278930	2280010
1	2328767	2329257
1	2343196	2348782
1	2359009	2361297
1	2405596	2406480
1	2413685	2414195
1	2454605	2458862
1	2477163	2482311
1	2506410	2511035
1	2514885	2515747
1	2525560	2526237
1	2757184	2757555
1	2885061	2886598
1	2982306	2991720
1	2994621	2994940
1	2995203	2995899
1	3048745	3053164
1	3077311	3077906
1	3081997	3082611
1	3085588	3088798
1	3090160	3092318
1	3098698	3101175
1	3102836	3104795
1	3105071	3107443
1	3129881	3130314
1	3131910	3132209
1	3133645	3134005
1	3134366	3137297
1	3138701	3139745
1	3229601	3230845
1	3235952	3236620
1	3240032	3240409
1	3264611	3265591
1	3266009	3266624
1	3310436	3311048
1	3334135	3334613
1	3334882	3336030
1	3336348	3336617
1	3338761	3340081
1	3370043	3373339
1	3373663	3378516
1	3397964	3400474
1	3420473	3420761
1	3421213	3421594
1	3446305	3449546
1	3456697	3456958
1	3469773	3471022
1	3471287	3471765
1	3486067	3486328
1	3487082	3487408
1	3504399	3505239
1	3513499	3514927
1	3566091	3566634
1	3580573	3581574
1	3582251	3583892
1	3589059	3589897
1	3590127	3591549
1	3592675	3594228
1	3594587	3595646
1	3618558	3622154
1	3623150	3623837
1	3624155	3627057
1	3628838	3633563
1	3634221	3635358
1	3663374	3663934
1	3712254	3713586
1	3785163	3786502
1	3808020	3808438
1	3819287	3820840
1	4087925	4088201
1	4106986	4107489
1	4142296	4142615
1	4143766	4144205
1	4207305	4208446
1	4482818	4483585
1	4762541	4762938
1	4811693	4812149
1	4812410	4813167
1	4814875	4815233
1	4855930	4856456
1	5225230	5225641
1	5388783	5389085
1	5389428	5391439
1	5448141	5448870
1	5449326	5450142
1	5699532	5699844
1	6016326	6016583
1	6052812	6055370
1	6085256	6090073
1	6217347	6217759
1	6258897	6260670
1	6309544	6309801
1	6320244	6320994
1	6321277	6321533
1	6329278	6331113
1	6333005	6333327
1	6333971	6334313
1	6360109	6360406
1	6360533	6361694
1	6361923	6362533
1	6381667	6382972
1	6385875	6386213
1	6408225	6409614
1	6409752	6410581
1	6414480	6415012
1	6417434	6420876
1	6426972	6427316
1	6428038	6428719
1	6433518	6433861
1	6442046	6442640
1	6445326	6446587
1	6486711	6488082
1	6530976	6533205
1	6535889	6536201
1	6537072	6537355
1	6544893	6546658
1	6546880	6547423
1	6547956	6552696
1	6556251	6557850
1	6605434	6605961
1	6639554	6642768
1	6658108	6664573
1	6669849	6670227
1	6761000	6762505
1	6803104	6804061
1	6927884	6928188
1	6929219	6929544
1	6978676	6979542
1	7023338	7023983
1	7209548	7210312
1	7325017	7325727
1	7326073	7327249
1	7338585	7339351
1	7342274	7342926
1	7438853	7439102
1	7439662	7440606
1	7462273	7463206
1	7477747	7478064
1	7515572	7517154
1	7517466	7518795
1	7529798	7530104
1	7530382	7531923
1	7551186	7552543
1	7608450	7611231
1	7612050	7612345
1	7630735	7631341
1	7634176	7634450
1	7634709	7635011
1	7645865	7646319
1	7708597	7709558
1	7729827	7730095
1	7739657	7741294
1	7763898	7765915
1	7841442	7842625
1	7945912	7946333
1	7946721	7947024
1	7972499	7973604
1	7990167	7990788
1	8012272	8012669
1	8066893	8067244
1	8078279	8079479
1	8079797	8080079
1	8080608	8081222
1	8081569	8088138
1	8101235	8101543
1	8105805	8106088
1	8106654	8106919
1	8107272	8107903
1	8108148	8108480
1	8121749	8122865
1	8130460	8131960
1	8135268	8136059
1	8136389	8137505
1	8137800	8138847
1	8143668	8144042
1	8149688	8150215
1	8150442	8153196
1	8153656	8154496
1	8154898	8155392
1	8155738	8158291
1	8173703	8174177
1	8175741	8177293
1	8177871	8178614
1	8179442	8183109
1	8191936	8194035
1	8194624	8195864
1	8197358	8197720
1	8197806	8198251
1	8198553	8198874
1	8203357	8203611
1	8206009	8207108
1	8207452	8208401
1	8211115	8211377
1	8212261	8215011
1	8215445	8217021
1	8227625	8228278
1	8228910	8231013
1	8234112	8234456
1	8235040	8235660
1	8241993	8242504
1	8242785	8243708
1	8254763	8255776
1	8257558	8258349
1	8261569	8262397
1	8262854	8266539
1	8270384	8273868
1	8278385	8280766
1	8283193	8283866
1	8284115	8286064
1	8318074	8319867
1	8361867	8362127
1	8374654	8375799
1	8455277	8455913
1	8455944	8456223
1	8467534	8468228
1	8468557	8469189
1	8481865	8485793
1	8487806	8488431
1	8585200	8586323
1	8721008	8721275
1	8761199	8761491
1	8762108	8763660
1	8773502	8773801
1	8876304	8878694
1	8882294	8882717
1	8933039	8940789
1	8948904	8949821
1	8950100	8951440
1	8957790	8958442
1	8959362	8960060
1	8960314	8960946
1	8963076	8963718
1	8965278	8965976
1	8971424	8972592
1	8981228	8981546
1	8987094	8987856
1	9001191	9002689
1	9003298	9004115
1	9030608	9031930
1	9046032	9046390
1	9046618	9047403
1	9127002	9127291
1	9129279	9132298
1	9134763	9135227
1	9135838	9136388
1	9138833	9139187
1	9139576	9140092
1	9144432	9146261
1	9146515	9146920
1	9171097	9175213
1	9175509	9176044
1	9178892	9179231
1	9184015	9184642
1	9184996	9190097
1	9221275	9226214
1	9231652	9232174
1	9232517	9232980
1	9256714	9256976
1	9291950	9292632
1	9301487	9305671
1	9308109	9308433
1	9308685	9309744
1	9310024	9310858
1	9310932	9311341
1	9331077	9331349
1	9359844	9360192
1	9360522	9361144
1	9376051	9376417
1	9376721	9377547
1	9377782	9378761
1	9381011	9381467
1	9384038	9385610
1	9385778	9386810
1	9389184	9389459
1	9392201	9392661
1	9398399	9401274
1	9401299	9401672
1	9405104	9406137
1	9406496	9407067
1	9407898	9408214
1	9429672	9430072
1	9460679	9460946
1	9472328	9474169
1	9474752	9475001
1	9476371	9478486
1	9485315	9487289
1	9488403	9489768
1	9494025	9494795
1	9497490	9500052
1	9501638	9501892
1	9503426	9504087
1	9519435	9519877
1	9532515	9532889
1	9533446	9533703
1	9597264	9599245
1	9653047	9653548
1	9686621	9691551
1	9711124	9716058
1	9749651	9750270
1	9775305	9779639
1	9780429	9782241
1	9784710	9785127
1	9790919	9791397
1	9818265	9818511
1	9847388	9848455
1	9864216	9865035
1	9882756	9886046
1	9894833	9897149
1	9900782	9901070
1	9903058	9905037
1	9929261	9929843
1	9930163	9931422
1	9932463	9932813
1	9935280	9935697
1	9937857	9938086
1	9949193	9954959
1	9959881	9960205
1	9960646	9962947
1	9969001	9970254
1	9970689	9971863
1	10010122	10011137
1	10088891	10089421
1	10103984	10104734
1	10106284	10106971
1	10107450	10107759
1	10123168	10123963
1	10124569	10125458
1	10126680	10126901
1	10128349	10128921
1	10129515	10129798
1	10131354	10131691
1	10132035	10132413
1	10134816	10135577
1	10169085	10169405
1	10175247	10175500
1	10233067	10233395
1	10268389	10268762
1	10311574	10311846
1	10312155	10312637
1	10438025	10438429
1	10439003	10439872
1	10446575	10448136
1	10463146	10463641
1	10554888	10556830
1	10570099	10570469
1	10570479	10570994
1	10571391	10572397
1	10576548	10577021
1	10577157	10577470
1	10579122	10579721
1	10645630	10645930
1	10694217	10696733
1	10723145	10725327
1	10725651	10729654
1	10734694	10738694
1	10739167	10743201
1	10745214	10749624
1	10750097	10750778
1	10751656	10754500
1	10754916	10755748
1	10758853	10759680
1	10774906	10776536
1	10781994	10782261
1	10782619	10787925
1	10796986	10798792
1	10799185	10800246
1	10803900	10805241
1	10816301	10817083
1	10818511	10822641
1	10822985	10823366
1	10824008	10826532
1	10832983	10836706
1	10837393	10837725
1	10837930	10842124
1	10842915	10843306
1	10853468	10857095
1	10863100	10865454
1	10874610	10876394
1	10879255	10879537
1	10882611	10885130
1	10885405	10885991
1	10890351	10891014
1	10891302	10891891
1	10895570	10896473
1	10926760	10927773
1	10957877	10959037
1	10959355	10962556
1	10980119	10980395
1	11039928	11040299
1	11119386	11119968
1	11120339	11120860
1	11121196	11121597
1	11288330	11288758
1	11296623	11296880
1	11322081	11322689
1	11322891	11323375
1	11340597	11341169
1	11345642	11345895
1	11376402	11376821
1	11402475	11403025
1	11740595	11741945
1	11761659	11762028
1	11778937	11780008
1	11785000	11787032
1	11788987	11790194
1	11790623	11793314
1	11795459	11801502
1	11846647	11853166
1	11862768	11867629
1	11874445	11874943
1	11875431	11875929
1	11985472	11987981
1	11989282	11989712
1	11989884	11990475
1	12020537	12020965
1	12021265	12021578
1	12044897	12045215
1	12045501	12046429
1	12094730	12095448
1	12100178	12100424
1	12112348	12112570
1	12128267	12128544
1	12147627	12149267
1	12187948	12188419
1	12191831	12192121
1	12192383	12193836
1	12201948	12206290
1	12206868	12214368
1	12215022	12215411
1	12217285	12219621
1	12220401	12223076
1	12223742	12224125
1	12229905	12230175
1	12231757	12236084
1	12236637	12242329
1	12242652	12243391
1	12243955	12246427
1	12256593	12256855
1	12257119	12257355
1	12263899	12264751
1	12269292	12269677
1	12270911	12271234
1	12292760	12293233
1	12441655	12441963
1	12464927	12466829
1	12493388	12494972
1	12496021	12497050
1	12497322	12498636
1	12498927	12499450
1	12507091	12507347
1	12507381	12510452
1	12513345	12514837
1	12532228	12534146
1	12535170	12535869
1	12536450	12539488
1	12539832	12540735
1	12541010	12542401
1	12570375	12571646
1	12600399	12600853
1	12609062	12610300
1	12616363	12617146
1	12652721	12653587
1	12653850	12657514
1	12660927	12661300
1	12663532	12664281
1	12664716	12665058
1	12674528	12679965
1	12682257	12682675
1	13433242	13434341
1	13434764	13435086
1	13653997	13655099
1	13855900	13856969
1	13914255	13914783
1	13932361	13932746
1	13946819	13947080
1	13992688	13992990
1	13993767	13994078
1	13994607	13994945
1	14028828	14029277
1	14050013	14050378
1	14059846	14060254
1	14084721	14085018
1	14109126	14109473
1	14127205	14127708
1	14128247	14128967
1	14155353	14156003
1	14159481	14159879
1	14219422	14219702
1	14343696	14344113
1	14462519	14462788
1	14463350	14464484
1	14627495	14627892
1	14660609	14660943
1	14842830	14843821
1	14844281	14845111
1	14845741	14848222
1	14898893	14899217
1	14953831	14954667
1	14955177	14956039
1	14994676	14995018
1	15033421	15035903
1	15038725	15039045
1	15039241	15039575
1	15057883	15061526
1	15067498	15068751
1	15069074	15070295
1	15071412	15072090
1	15081642	15083185
1	15083894	15084394
1	15086076	15086366
1	15086681	15087046
1	15091891	15093101
1	15206982	15207473
1	15208250	15208596
1	15234001	15234633
1	15236807	15238046
1	15239532	15240854
1	15271356	15274983
1	15295494	15295977
1	15304495	15305049
1	15347463	15348242
1	15349532	15349936
1	15352624	15352889
1	15415110	15415927
1	15416594	15417439
1	15468258	15468507
1	15482641	15482922
1	15498316	15500434
1	15500476	15500737
1	15521519	15522570
1	15524151	15524412
1	15524930	15527033
1	15527323	15527745
1	15528034	15528518
1	15529285	15529998
1	15533562	15534248
1	15545468	15545813
1	15585254	15588758
1	15610513	15610791
1	15655698	15656456
1	15657062	15657399
1	15663416	15664118
1	15665732	15665985
1	15676071	15679883
1	15681930	15682559
1	15735537	15741494
1	15741747	15746542
1	15747892	15748313
1	15749488	15754405
1	15757100	15757615
1	15758975	15759370
1	15759941	15760299
1	15761001	15761325
1	15789413	15791428
1	15849865	15854346
1	15904018	15907076
1	15945587	15947090
1	15948501	15948877
1	16006273	16008865
1	16023075	16024364
1	16029565	16030798
1	16043669	16045238
1	16106659	16107087
1	16107529	16108420
1	16120096	16121442
1	16121948	16123284
1	16123646	16124041
1	16124588	16125546
1	16125904	16126596
1	16157880	16158344
1	16158645	16164441
1	16173227	16177053
1	16212139	16214000
1	16274434	16281849
1	16291006	16291458
1	16292867	16293237
1	16301848	16302832
1	16399735	16400118
1	16402304	16402613
1	16403091	16403404
1	16405928	16407054
1	16408178	16411071
1	16414186	16416122
1	16418062	16419084
1	16435398	16436166
1	16447198	16447457
1	16447991	16449524
1	16465266	16466659
1	16467529	16468852
1	16468950	16469322
1	16469597	16474069
1	16476876	16477409
1	16477494	16484155
1	16488123	16489098
1	16491197	16492415
1	16493549	16494610
1	16494789	16495407
1	16497890	16503605
1	16504661	16505735
1	16507468	16509722
1	16509949	16511900
1	16513083	16513357
1	16514177	16514404
1	16515001	16515460
1	16515827	16516258
1	16533261	16534841
1	16535200	16535526
1	16536274	16537148
1	16537731	16539160
1	16553023	16553967
1	16562767	16564838
1	16614478	16614762
1	16626308	16626753
1	16746586	16748726
1	16824911	16826388
1	16832474	16832838
1	16871010	16871618
1	16938997	16940614
1	16949993	16951254
1	16973339	16974791
1	16983574	16984004
1	17026744	17028202
1	17089812	17093572
1	17093904	17094718
1	17099009	17099344
1	17122645	17123513
1	17218800	17219275
1	17240031	17241603
1	17251346	17253247
1	17287296	17287767
1	17306274	17307775
1	17337542	17338426
1	17379692	17381328
1	17386544	17387207
1	17387635	17387901
1	17388209	17390813
1	17415718	17416949
1	17423488	17426683
1	17433627	17435112
1	17435576	17436120
1	17440292	17440558
1	17444903	17447007
1	17512039	17513345
1	17518422	17520124
1	17527602	17528324
1	17528662	17529068
1	17533371	17534081
1	17534876	17535140
1	17538269	17538508
1	17555091	17556710
1	17615821	17616048
1	17623887	17624428
1	17630827	17631195
1	17682608	17682922
1	17763783	17767961
1	17768417	17769900
1	17817908	17818186
1	17842279	17843437
1	17846352	17848161
1	17848199	17849254
1	17851265	17851971
1	17852867	17854109
1	17854210	17854717
1	17855689	17855968
1	17858441	17858791
1	17877928	17878161
1	17880836	17881396
1	17885852	17888780
1	17890776	17891207
1	17895689	17896440
1	17909086	17909359
1	17956233	17956672
1	17956979	17957276
1	18009199	18010138
1	18367352	18367695
1	18368007	18368527
1	18396815	18397115
1	18643852	18644149
1	18665930	18666245
1	18739050	18740175
1	18790474	18791412
1	18994783	18995040
1	18995627	18996401
1	18997021	18997423
1	19043298	19043693
1	19212282	19213215
1	19226133	19226625
1	19228627	19229806
1	19248564	19249489
1	19249753	19250065
1	19252717	19255088
1	19266390	19266723
1	19267243	19268793
1	19271091	19271468
1	19273685	19274433
1	19274747	19278866
1	19280866	19281523
1	19281717	19283199
1	19283441	19283891
1	19336761	19338755
1	19338992	19339357
1	19360916	19361533
1	19392374	19392929
1	19393156	19394037
1	19406084	19406465
1	19406902	19408615
1	19598840	19601071
1	19611268	19611680
1	19612071	19615898
1	19676252	19676712
1	19679004	19680092
1	19686057	19687394
1	19688530	19689435
1	19689936	19691125
1	19691406	19692049
1	19692995	19693841
1	19694170	19694733
1	19695824	19696788
1	19711694	19713449
1	19714381	19715478
1	19716016	19718962
1	19719819	19720291
1	19725273	19725571
1	19742244	19742643
1	19753051	19753289
1	19754618	19757661
1	19759855	19760179
1	19761233	19763294
1	19763747	19765493
1	19765908	19766486
1	19772381	19773073
1	19774058	19774796
1	19775175	19775452
1	19775997	19777275
1	19777669	19778229
1	19784991	19785309
1	19787355	19788084
1	19789964	19790670
1	19792193	19792766
1	19794148	19796677
1	19802581	19804789
1	19809672	19813630
1	19889913	19890605
1	19927067	19927415
1	19969380	19974209
1	19976219	19978685
1	20030537	20030983
1	20037967	20038305
1	20068998	20069350
1	20069405	20071267
1	20080271	20082192
1	20084532	20084810
1	20085160	20085513
1	20090485	20091280
1	20091635	20092163
1	20092805	20093039
1	20112841	20113978
1	20125191	20127698
1	20141890	20143325
1	20187098	20187601
1	20190007	20190271
1	20205023	20205357
1	20246846	20249351
1	20251257	20251622
1	20252059	20252771
1	20263698	20264179
1	20307760	20308026
1	20335405	20335852
1	20404489	20404793
1	20405176	20405442
1	20435634	20436001
1	20436254	20437913
1	20450810	20451928
1	20463786	20464145
1	20470479	20470924
1	20477752	20481768
1	20497508	20498058
1	20498422	20498696
1	20499114	20499374
1	20538538	20538857
1	20575136	20575680
1	20648851	20650102
1	20802521	20802974
1	20803584	20804074
1	20810381	20813779
1	20821291	20821547
1	20822073	20822782
1	20823088	20823332
1	20834119	20835014
1	20881254	20881783
1	20923302	20923746
1	20930213	20931256
1	20938733	20940441
1	21023121	21023793
1	21112254	21114761
1	21142441	21142765
1	21291233	21291466
1	21348036	21348724
1	21348968	21351102
1	21444382	21445270
1	21577535	21578475
1	21578927	21579270
1	21583762	21584719
1	21587877	21590162
1	21605504	21607807
1	21610342	21612291
1	21615675	21617846
1	21618822	21621954
1	21622294	21622678
1	21623148	21623776
1	21648960	21649359
1	21650472	21652983
1	21655884	21656563
1	21659728	21662525
1	21663806	21665914
1	21665955	21666290
1	21670517	21672527
1	21713607	21715815
1	21762905	21763620
1	21821848	21822160
1	21845351	21845649
1	21872893	21873297
1	21909045	21910946
1	21916465	21917335
1	21934763	21935062
1	21946711	21951831
1	21958077	21962329
1	21964670	21966802
1	21968872	21969253
1	21976491	21976809
1	21977167	21979591
1	21994718	21996771
1	22091688	22092075
1	22107737	22111372
1	22113872	22114540
1	22114933	22115444
1	22117477	22117903
1	22195980	22196250
1	22223558	22223953
1	22230134	22232218
1	22235958	22236965
1	22237691	22238043
1	22239689	22240333
1	22241235	22241561
1	22253425	22254100
1	22254387	22254978
1	22256352	22256662
1	22257355	22258628
1	22258992	22261807
1	22262061	22265048
1	22265356	22266203
1	22281997	22284824
1	22299845	22301200
1	22323748	22324139
1	22325326	22326142
1	22345163	22346420
1	22365609	22367732
1	22368753	22369007
1	22369300	22369745
1	22462960	22463991
1	22465209	22467028
1	22468179	22469519
1	22469761	22470448
1	22489037	22491266
1	22559715	22561011
1	22581069	22582209
1	22583572	22586219
1	22587835	22589073
1	22589328	22590662
1	22602050	22602425
1	22611593	22613187
1	22741033	22741657
1	22780503	22780808
1	22882871	22883749
1	22919386	22919713
1	22926861	22927128
1	23136555	23137022
1	23137286	23137964
1	23155718	23156875
1	23158033	23158615
1	23158843	23159377
1	23330198	23330517
1	23448750	23449374
1	23449649	23450034
1	23452839	23453280
1	23493651	23495365
1	23503925	23504610
1	23523267	23523544
1	23543398	23544225
1	23669824	23671846
1	23692733	23698102
1	23748764	23752020
1	23809960	23811200
1	23829837	23831023
1	23850768	23859012
1	23859034	23861402
1	23880283	23887484
1	23887595	23888895
1	23889617	23889961
1	23891095	23891525
1	23894249	23895858
1	23902069	23902442
1	23903278	23904352
1	23917577	23920480
1	23921071	23921384
1	23921597	23922022
1	23924970	23925335
1	23927105	23929273
1	23933063	23933871
1	23934274	23934747
1	23938344	23942280
1	23944712	23947997
1	23961264	23962075
1	24014855	24015868
1	24053162	24053419
1	24053714	24053987
1	24054733	24055787
1	24124937	24128249
1	24151307	24152536
1	24157221	24157547
1	24194227	24194794
1	24235076	24239854
1	24240193	24240537
1	24246131	24247383
1	24306305	24307584
1	24320099	24320441
1	24320661	24320988
1	24344427	24345373
1	24345820	24346283
1	24347143	24347444
1	24347731	24348002
1	24358604	24359110
1	24377297	24377595
1	24434866	24435464
1	24437515	24437941
1	24469059	24469818
1	24476684	24477648
1	24478293	24478570
1	24513158	24514823
1	24515287	24516219
1	24516855	24518153
1	24518725	24518983
1	24522125	24522508
1	24528732	24530926
1	24531600	24533161
1	24610327	24613921
1	24614023	24614280
1	24616838	24617135
1	24619858	24622507
1	24623642	24623950
1	24628159	24628511
1	24637680	24638331
1	24643314	24643644
1	24644962	24649929
1	24689756	24690020
1	24690343	24691685
1	24691979	24692786
1	24698527	24698901
1	24699231	24701364
1	24706759	24712176
1	24715616	24715874
1	24742318	24744373
1	24762887	24763288
1	24807310	24807882
1	24808330	24809827
1	24810150	24810423
1	24810705	24811249
1	24812488	24812972
1	24831697	24832078
1	24861584	24863229
1	24884107	24884748
1	24894182	24895385
1	25031091	25032897
1	25041249	25041636
1	25047890	25048238
1	25048970	25049346
1	25050512	25051627
1	25053647	25054105
1	25059552	25059884
1	25069030	25071542
1	25075183	25075617
1	25088967	25089367
1	25126786	25127102
1	25159264	25159604
1	25159923	25160375
1	25161044	25161270
1	25174646	25175421
1	25236842	25240227
1	25240736	25241254
1	25247605	25248751
1	25249578	25250410
1	25252056	25252806
1	25253064	25257627
1	25258517	25258881
1	25281204	25281432
1	25289098	25292417
1	25292814	25293073
1	25316340	25316947
1	25317356	25320002
1	25320351	25323349
1	25323638	25324074
1	25327388	25327889
1	25347407	25351449
1	25351954	25352230
1	25355226	25356027
1	25356635	25356946
1	25357591	25358797
1	25359042	25361799
1	25425864	25426134
1	25447349	25447973
1	25463574	25463825
1	25465612	25466460
1	25466836	25467218
1	25472119	25473445
1	25487468	25487790
1	25493351	25493608
1	25494397	25495775
1	25501304	25502027
1	25512739	25513258
1	25519562	25519934
1	25520252	25521146
1	25521402	25521733
1	25522785	25523280
1	25523553	25527170
1	25558375	25559924
1	25565606	25567215
1	25593152	25595014
1	25751175	25751414
1	25800479	25800765
1	25801496	25801880
1	25803936	25804191
1	25804849	25805139
1	25808776	25809162
1	25810105	25810572
1	25832742	25833969
1	25885239	25887594
1	25893033	25896107
1	25899477	25900282
1	25900625	25901282
1	25948200	25948472
1	25968634	25968926
1	26002843	26003411
1	26021720	26022492
1	26022857	26023882
1	26024220	26025108
1	26026281	26026541
1	26030581	26030850
1	26069670	26070790
1	26076036	26076269
1	26080952	26081212
1	26081550	26081815
1	26092248	26092545
1	26092995	26093896
1	26099742	26101323
1	26101587	26102332
1	26108910	26109308
1	26123741	26124074
1	26189116	26189733
1	26189992	26190366
1	26193058	26193880
1	26194359	26195196
1	26197791	26204221
1	26216028	26218418
1	26218947	26219426
1	26248802	26250007
1	26297218	26297846
1	26298775	26299162
1	26316652	26317412
1	26323441	26324600
1	26324873	26325351
1	26437143	26440501
1	26440766	26441085
1	26452460	26453082
1	26453227	26454056
1	26454380	26454825
1	26487520	26488799
1	26490518	26491218
1	26527843	26528418
1	26528822	26529288
1	26563183	26563505
1	26601642	26607767
1	26610127	26619696
1	26632646	26633789
1	26634391	26635361
1	26641423	26643502
1	26644211	26647985
1	26677158	26681730
1	26682707	26683620
1	26683909	26685497
1	26699061	26699745
1	26700601	26701209
1	26704787	26705082
1	26796189	26796805
1	26826586	26828541
1	26864734	26873429
1	26922394	26922762
1	26923074	26923573
1	26945870	26948860
1	26963166	26963733
1	27018791	27025169
1	27027924	27029267
1	27049865	27050132
1	27065397	27065724
1	27069210	27071683
1	27072110	27072439
1	27080163	27080497
1	27110974	27111498
1	27111905	27115846
1	27126121	27126655
1	27127241	27127603
1	27129795	27131720
1	27136881	27137158
1	27145103	27146100
1	27150865	27151211
1	27151607	27156029
1	27156295	27156866
1	27157180	27161073
1	27165193	27165743
1	27174565	27175862
1	27179893	27192861
1	27194034	27194403
1	27234415	27234883
1	27239066	27240592
1	27240979	27241417
1	27241795	27242331
1	27286027	27287544
1	27296107	27297334
1	27297608	27298957
1	27302954	27303214
1	27317405	27318652
1	27320197	27323650
1	27323849	27324272
1	27324335	27327076
1	27327305	27329514
1	27335575	27340368
1	27353703	27354457
1	27357602	27360843
1	27383925	27387470
1	27390335	27391734
1	27438210	27439861
1	27456938	27458175
1	27458582	27461428
1	27462329	27465159
1	27479271	27482638
1	27487706	27489052
1	27518687	27519601
1	27520638	27521368
1	27579544	27579988
1	27625183	27625841
1	27626261	27626961
1	27666878	27670991
1	27691609	27694599
1	27705583	27707870
1	27732106	27733690
1	27744715	27745158
1	27745483	27745747
1	27754809	27755325
1	27756890	27757263
1	27761491	27762284
1	27762427	27763027
1	27763352	27763658
1	27809532	27809904
1	27814684	27819151
1	27830347	27832382
1	27834545	27835983
1	27836421	27837307
1	27842247	27843137
1	27843466	27850964
1	27851810	27856434
1	27862211	27863373
1	27863640	27864513
1	27864807	27865245
1	27865547	27867794
1	27867970	27869004
1	27869184	27873510
1	27875490	27876592
1	27881821	27883006
1	27887501	27887994
1	27888257	27889286
1	27889729	27892093
1	27894422	27894896
1	27895191	27899162
1	27900367	27900719
1	27901160	27902653
1	27916255	27917211
1	27924474	27924878
1	27925234	27925732
1	27926008	27926321
1	27927756	27931251
1	27944166	27945421
1	27951301	27953279
1	27955457	27955693
1	27957112	27958148
1	27958171	27962376
1	27987950	27989857
1	27998296	27999462
1	28009232	28009601
1	28104873	28105525
1	28110439	28110969
1	28112486	28112938
1	28113907	28114168
1	28114710	28115214
1	28178827	28179088
1	28179661	28180171
1	28180573	28181362
1	28184823	28185713
1	28188608	28191561
1	28195100	28196726
1	28199027	28203486
1	28209763	28215565
1	28240464	28241756
1	28268042	28271107
1	28278138	28278533
1	28279153	28279520
1	28318646	28319012
1	28414116	28415955
1	28431384	28431651
1	28437239	28443087
1	28449442	28451138
1	28451462	28453271
1	28453920	28455760
1	28461324	28463376
1	28466114	28466729
1	28480884	28481201
1	28481617	28481869
1	28487103	28487541
1	28498413	28499143
1	28499297	28504035
1	28519520	28520341
1	28520564	28521152
1	28522938	28523474
1	28523862	28524255
1	28558922	28560070
1	28569978	28570394
1	28570757	28572422
1	28575409	28576586
1	28576949	28577564
1	28639978	28641742
1	28641989	28642474
1	28652534	28652774
1	28673177	28673491
1	28677733	28679294
1	28679566	28679970
1	28680255	28680703
1	28681057	28681386
1	28692165	28692491
1	28744284	28744633
1	28776108	28776418
1	28809070	28809965
1	28827086	28827630
1	28827902	28828568
1	28828896	28829570
1	28830265	28830608
1	28831774	28837111
1	28907342	28909983
1	29047729	29049106
1	29101573	29102522
1	29211132	29211477
1	29252350	29253407
1	29253810	29255356
1	29298355	29298945
1	29299402	29299657
1	29449411	29451855
1	29507069	29509494
1	29553606	29553918
1	29556911	29557897
1	29563006	29565791
1	29566082	29566560
1	29567013	29567454
1	29576178	29576748
1	29876025	29876647
1	29876977	29877510
1	30112474	30113002
1	30179656	30179929
1	30183037	30183763
1	30185581	30185888
1	30273014	30273518
1	30324145	30324461
1	30324848	30325428
1	30435459	30436139
1	30456123	30456953
1	30457446	30458002
1	30556380	30557315
1	30889900	30891203
1	30891709	30892453
1	30893311	30893626
1	31091504	31091838
1	31121997	31122476
1	31123902	31125119
1	31130721	31131769
1	31136648	31137190
1	31157348	31158126
1	31158461	31158958
1	31202324	31203718
1	31216820	31231543
1	31231826	31232184
1	31232616	31233879
1	31234379	31235460
1	31238538	31239217
1	31246063	31246339
1	31255527	31256428
1	31259373	31259804
1	31319748	31321131
1	31374783	31375624
1	31380847	31381184
1	31381676	31382100
1	31536682	31539171
1	31584483	31584889
1	31627063	31628649
1	31643931	31645094
1	31676434	31676699
1	31845705	31847000
1	31894516	31896554
1	31897707	31899885
1	31906821	31907236
1	31907503	31908197
1	31917114	31917404
1	31918167	31918555
1	31940472	31941077
1	31941155	31941434
1	31941986	31943238
1	31943512	31944422
1	31944676	31946450
1	31947107	31947443
1	31948492	31948987
1	31949738	31951032
1	31955373	31956347
1	31976369	31977524
1	31977914	31978404
1	31985890	31986199
1	31997496	31997807
1	32014871	32015643
1	32038580	32039468
1	32039782	32043334
1	32053696	32055068
1	32093424	32094034
1	32104899	32105155
1	32115668	32116042
1	32131084	32137382
1	32160892	32161902
1	32165750	32167289
1	32167608	32168410
1	32169243	32170308
1	32170614	32171205
1	32177760	32178200
1	32178902	32179500
1	32180201	32181324
1	32210669	32211112
1	32225875	32227142
1	32291986	32293074
1	32313559	32315032
1	32321389	32321847
1	32341252	32341578
1	32342330	32342738
1	32343425	32344071
1	32347340	32347761
1	32354385	32355591
1	32391076	32391706
1	32395665	32395947
1	32400682	32401564
1	32402183	32406645
1	32408064	32408639
1	32409326	32410979
1	32419298	32423806
1	32447986	32448354
1	32450848	32451858
1	32531895	32532145
1	32598698	32598960
1	32701222	32701722
1	32705423	32707507
1	32713153	32720811
1	32721167	32721550
1	32721851	32722217
1	32755176	32755899
1	32781611	32781924
1	32785378	32785810
1	32786218	32786477
1	32786977	32787323
1	32787371	32789253
1	32800325	32804922
1	32807177	32808147
1	32965433	32966676
1	32986384	32986704
1	33114460	33114743
1	33167278	33169271
1	33181166	33182283
1	33190253	33191465
1	33202483	33203382
1	33206605	33210626
1	33211278	33211578
1	33218904	33227951
1	33228267	33229037
1	33365457	33365746
1	33366024	33368541
1	33404453	33405247
1	33405509	33407126
1	33427617	33427971
1	33428248	33430880
1	33445648	33448263
1	33454359	33460019
1	33460713	33461028
1	33461303	33461580
1	33462430	33464947
1	33469161	33469556
1	33470667	33471480
1	33492267	33492607
1	33500918	33501437
1	33501672	33502499
1	33510926	33511750
1	33517751	33518640
1	33564410	33565870
1	33592143	33594171
1	33616131	33616604
1	33616674	33617014
1	33617669	33618010
1	33641723	33642248
1	33685057	33685532
1	33685799	33686826
1	33687571	33687864
1	33710155	33710536
1	33733544	33733909
1	33793246	33793518
1	33799901	33800834
1	33802914	33808855
1	33809312	33809617
1	33812017	33816625
1	33829194	33829579
1	33895879	33896504
1	34558092	34558372
1	34630380	34630669
1	34716175	34717075
1	34872250	34872681
1	35037268	35037524
1	35228380	35229232
1	35229421	35229759
1	35246550	35249949
1	35290966	35291287
1	35324468	35325782
1	35350791	35351719
1	35496506	35498018
1	35523268	35524097
1	35656606	35658875
1	35659110	35659799
1	35785948	35786345
1	35811053	35812032
1	35913639	35914168
1	35963608	35963878
1	36004649	36005368
1	36042577	36043918
1	36102946	36104371
1	36106006	36108281
1	36234750	36235643
1	36265610	36265898
1	36266209	36266849
1	36270303	36270530
1	36275669	36277485
1	36359595	36359923
1	36500158	36500428
1	36500767	36501155
1	36565418	36565712
1	36574264	36575254
1	36590458	36591453
1	36599547	36600365
1	36613870	36617739
1	36620525	36624072
1	36625113	36628725
1	36653391	36653928
1	36668828	36669900
1	36724073	36724350
1	36766445	36766878
1	36813812	36817822
1	36824392	36827402
1	36830950	36831270
1	36837324	36841409
1	36843240	36844675
1	36850150	36854090
1	36862461	36863930
1	36891887	36892288
1	36901783	36902506
1	36915599	36917103
1	36923780	36924638
1	36929096	36930953
1	36945685	36949461
1	36949798	36954888
1	36977663	36978561
1	36978956	36980131
1	36980787	36982096
1	37652711	37653195
1	37706490	37706843
1	37754032	37754331
1	37754760	37755601
1	37913848	37914248
1	37914638	37914921
1	37915755	37916420
1	37916767	37922591
1	37931708	37932441
1	37936548	37947633
1	37948161	37950023
1	37950074	37953728
1	37979657	37981277
1	38060809	38061898
1	38071624	38072722
1	38141476	38142095
1	38163234	38163555
1	38218190	38218888
1	38314564	38317927
1	38336100	38336661
1	38337597	38340460
1	38391971	38392253
1	38396711	38397414
1	38411915	38412813
1	38454978	38456383
1	38460300	38461213
1	38464804	38467511
1	38469553	38471569
1	38491247	38492171
1	38493112	38495889
1	38496074	38497198
1	38538978	38539643
1	38548699	38549044
1	38579713	38580095
1	38580471	38580752
1	38583191	38583490
1	38708593	38708947
1	38731399	38731850
1	38736838	38737458
1	38940600	38942981
1	39024529	39026530
1	39189992	39190844
1	39191886	39192979
1	39193442	39194493
1	39283653	39283912
1	39406848	39407586
1	39419259	39419622
1	39420929	39421162
1	39500071	39500526
1	39568848	39569214
1	39572995	39573605
1	39575990	39576265
1	39592908	39593149
1	39594164	39594601
1	39594932	39596148
1	39598447	39599217
1	39623890	39625089
1	39625480	39625873
1	39640344	39640762
1	39643914	39644370
1	39649839	39650342
1	39657308	39657873
1	39658486	39658820
1	39659542	39659813
1	39662106	39662424
1	39663131	39664282
1	39699906	39700307
1	39861229	39861530
1	39863789	39864293
1	39873685	39874488
1	39990859	39991579
1	40072087	40072760
1	40105116	40105730
1	40149502	40150110
1	40241378	40241945
1	40264417	40265565
1	40282657	40284117
1	40284509	40285155
1	40348777	40349599
1	40378843	40379134
1	40399252	40400934
1	40402048	40403261
1	40425520	40427174
1	40435152	40435467
1	40446402	40447134
1	40453795	40454055
1	40464928	40465814
1	40524106	40524445
1	40524883	40525236
1	40525510	40526037
1	40529990	40530644
1	40562574	40563298
1	40779897	40783389
1	40804501	40805694
1	40845329	40845601
1	40845951	40857395
1	40857650	40862195
1	40864878	40866137
1	40866548	40867049
1	40868159	40869076
1	40869418	40869753
1	41098615	41099926
1	41131036	41131329
1	41177284	41177981
1	41179270	41179558
1	41267795	41268545
1	41326776	41328754
1	41334601	41334873
1	41342907	41343748
1	41352433	41353263
1	41363040	41363342
1	41364107	41365300
1	41365528	41365953
1	41367427	41367733
1	41368060	41368769
1	41373134	41373459
1	41379411	41380491
1	41380954	41381672
1	41381991	41382965
1	41384226	41386222
1	41410809	41411101
1	41509794	41511449
1	41511719	41512967
1	41574368	41574650
1	41575231	41575568
1	41807520	41808639
1	41831075	41833074
1	41845213	41845500
1	41846764	41849163
1	41883833	41885657
1	41898245	41898491
1	41940597	41941089
1	41948349	41948895
1	41952531	41952800
1	41959204	41959455
1	41961506	41963169
1	41963520	41964495
1	41964755	41965573
1	41965828	41967441
1	41967632	41968090
1	41968320	41968658
1	41980701	41981186
1	41981476	41981735
1	41981974	41982614
1	42084599	42084877
1	42088811	42089580
1	42092156	42092509
1	42106110	42107160
1	42107681	42107995
1	42127172	42129239
1	42130737	42131034
1	42132494	42133039
1	42137706	42139243
1	42139557	42140388
1	42143902	42144291
1	42144663	42145085
1	42149245	42149834
1	42192740	42193648
1	42203658	42207227
1	42216697	42216987
1	42217262	42218313
1	42218419	42218784
1	42232732	42233442
1	42237084	42237495
1	42268445	42269544
1	42269782	42270057
1	42272100	42273050
1	42309699	42309944
1	42326591	42326926
1	42328446	42328895
1	42345728	42346202
1	42347916	42348289
1	42348585	42349942
1	42356336	42357738
1	42358135	42358522
1	42360652	42360924
1	42363453	42364774
1	42382254	42382959
1	42383048	42384205
1	42385413	42386147
1	42415325	42415715
1	42419454	42419819
1	42420138	42420509
1	42420734	42420987
1	42421660	42422220
1	42500818	42502032
1	42600389	42601103
1	42601681	42602399
1	42638157	42639702
1	42806248	42806805
1	43158339	43158811
1	43227999	43228315
1	43396345	43414539
1	43417659	43419654
1	43419797	43429596
1	43430055	43430682
1	43431695	43432800
1	43433016	43433880
1	43445549	43446150
1	43472392	43474728
1	43477753	43478287
1	43478640	43479308
1	43480557	43481046
1	43481419	43481891
1	43486698	43487370
1	43500676	43500983
1	43514784	43515131
1	43517379	43517705
1	43518958	43519265
1	43522172	43522432
1	43523086	43525556
1	43526060	43526800
1	43531680	43531979
1	43533475	43534946
1	43535276	43535592
1	43538315	43538576
1	43585705	43587717
1	43687086	43687787
1	43697468	43697808
1	43698080	43699103
1	43720964	43722372
1	43722742	43723517
1	43739361	43740793
1	43742000	43742785
1	43750213	43752301
1	43770293	43771188
1	43814023	43815735
1	43831399	43834727
1	43996150	43998675
1	43999992	44000308
1	44000867	44003213
1	44006215	44007805
1	44008031	44008451
1	44011659	44018479
1	44018824	44019371
1	44022492	44023381
1	44023729	44024497
1	44029358	44030030
1	44043283	44044519
1	44052072	44052369
1	44052426	44052786
1	44231817	44233039
1	44248860	44249329
1	44249832	44250215
1	44300325	44300572
1	44300835	44301732
1	44302564	44302808
1	44305566	44305908
1	44334200	44334472
1	44350433	44350974
1	44398351	44403313
1	44489819	44490631
1	44490876	44492263
1	44493729	44494148
1	44494447	44497103
1	44727176	44727661
1	44727738	44728341
1	44820476	44820928
1	45162570	45163042
1	45178375	45179141
1	45179812	45180196
1	45251915	45252763
1	45265193	45268222
1	45271835	45276876
1	45295461	45295791
1	45296431	45298238
1	45299347	45299682
1	45313619	45315396
1	45429001	45430033
1	45430569	45430882
1	45451687	45453169
1	45512506	45512756
1	45516639	45516926
1	45645784	45646421
1	45671649	45672686
1	45731489	45732124
1	45768704	45770702
1	45802007	45802481
1	45813696	45815767
1	45826372	45826700
1	45858989	45859386
1	45859804	45860687
1	45868142	45868963
1	45955822	45956882
1	45985537	45988985
1	45990293	45990527
1	46007637	46008143
1	46009324	46009793
1	46010747	46011011
1	46022594	46023128
1	46190066	46190278
1	46215314	46217542
1	46357545	46358606
1	46419934	46420252
1	46597204	46600490
1	46632101	46633176
1	46636826	46637694
1	46646122	46647895
1	46663405	46664777
1	46671769	46672133
1	46683784	46684085
1	46684412	46684993
1	46707316	46708147
1	46766882	46770393
1	46791330	46791579
1	46797373	46798245
1	46839611	46840103
1	46932097	46932491
1	46988343	46988698
1	46998738	46999385
1	47061268	47061531
1	47069135	47070139
1	47077753	47079580
1	47080193	47080652
1	47081399	47082966
1	47183550	47185416
1	47215800	47216185
1	47220716	47221184
1	47269267	47269859
1	47270244	47270584
1	47288254	47288836
1	47323059	47323530
1	47369545	47369807
1	47406378	47407432
1	47412913	47413331
1	47421120	47421393
1	47495367	47495688
1	47495726	47496800
1	47497193	47497790
1	47644719	47649318
1	47653222	47657159
1	47657545	47658652
1	47697702	47697964
1	47755308	47755562
1	47779337	47781078
1	47788736	47789011
1	47789850	47791300
1	47791564	47792145
1	47902452	47904086
1	47904532	47904897
1	47943549	47943838
1	47973450	47974251
1	47998952	47999538
1	48020215	48020510
1	48021331	48021783
1	48022068	48022357
1	48024043	48025813
1	48044065	48044313
1	48044753	48045182
1	48068120	48068974
1	48218056	48218446
1	48276063	48276409
1	48341715	48342539
1	48417171	48417507
1	48462214	48463365
1	48580749	48581391
1	48615813	48616212
1	48658493	48658793
1	48711001	48711526
1	48835297	48835563
1	48847859	48848650
1	48937012	48938591
1	48959576	48959827
1	49061478	49061729
1	49241982	49243314
1	50489248	50490052
1	50798907	50799298
1	50888043	50890275
1	50890552	50891242
1	50917940	50918837
1	51069702	51070162
1	51086484	51086824
1	51087143	51087548
1	51376248	51376587
1	51420334	51420665
1	51433059	51438078
1	51438478	51438787
1	51439050	51440657
1	51441838	51445199
1	51537597	51537876
1	51700971	51704124
1	51778887	51781383
1	51810224	51810759
1	51980277	51980664
1	51980983	51981414
1	52034786	52035103
1	52035476	52035748
1	52343178	52345544
1	52434614	52434872
1	52455924	52456232
1	52507194	52507488
1	52508083	52508455
1	52605721	52606034
1	52642368	52642999
1	52664848	52665061
1	52675476	52675809
1	52676093	52676635
1	52830608	52832394
1	53017788	53019793
1	53100914	53101277
1	53101590	53104839
1	53107329	53107603
1	53163275	53164497
1	53168531	53169680
1	53333668	53333997
1	53334956	53336592
1	53555476	53556886
1	53575750	53576133
1	53588551	53589369
1	53605036	53605480
1	53611690	53612483
1	53638880	53639153
1	53648332	53648622
1	53759708	53759994
1	53760468	53761102
1	53761543	53762781
[truncated: 55,676 more rows]

## Sheet: promoter
chr	start	end
1	28736	30008
1	235519	235810
1	236565	236997
1	459239	460944
1	523626	523951
1	713134	715507
1	752641	753604
1	761957	763558
1	839348	841379
1	844998	845795
1	859404	861013
1	875920	878617
1	894063	896811
1	901079	903562
1	907194	907442
1	911412	912562
1	934137	935429
1	935639	936212
1	948167	950445
1	954911	957374
1	967560	968422
1	968736	969296
1	994096	994928
1	995170	995458
1	999295	999643
1	1000041	1000363
1	1004454	1004653
1	1004887	1006694
1	1015510	1015752
1	1016083	1016316
1	1071390	1073663
1	1100519	1102368
1	1103129	1103744
1	1104521	1104823
1	1136893	1138986
1	1147849	1148246
1	1148345	1148786
1	1150649	1150904
1	1151821	1152085
1	1152841	1153368
1	1154481	1154830
1	1157337	1157693
1	1166267	1167456
1	1167683	1168490
1	1179202	1180197
1	1184582	1185028
1	1185942	1186436
1	1208617	1210054
1	1216993	1218071
1	1238774	1239293
1	1239526	1239749
1	1242542	1245713
1	1253221	1253627
1	1259345	1261424
1	1266152	1266432
1	1286623	1286972
1	1307155	1307500
1	1309592	1311769
1	1333822	1335832
1	1341729	1343519
1	1353543	1357564
1	1363035	1363392
1	1365865	1367200
1	1367400	1368014
1	1368852	1371816
1	1397382	1398276
1	1406039	1408121
1	1446526	1448575
1	1449042	1449353
1	1449503	1449809
1	1475618	1475933
1	1478859	1479271
1	1508986	1511297
1	1549650	1552064
1	1561826	1567118
1	1567198	1567838
1	1589745	1591454
1	1606344	1606632
1	1645931	1647964
1	1654968	1656738
1	1689481	1690151
1	1709262	1712528
1	1820983	1824057
1	1849959	1850657
1	1851199	1851654
1	1886544	1887126
1	1979351	1979767
1	1980762	1982834
1	2064125	2065629
1	2066137	2067110
1	2067503	2067913
1	2073904	2074448
1	2077494	2077951
1	2078353	2078602
1	2120522	2122339
1	2128650	2128914
1	2129756	2131488
1	2143361	2145514
1	2158135	2159278
1	2160205	2162028
1	2162312	2163483
1	2163670	2165098
1	2165399	2165881
1	2177758	2178237
1	2179478	2179897
1	2180284	2180668
1	2251897	2254377
1	2283967	2284552
1	2321530	2324495
1	2326092	2326373
1	2335731	2337282
1	2406856	2407624
1	2409218	2409591
1	2409984	2410337
1	2412784	2412972
1	2426041	2426535
1	2427276	2427665
1	2427958	2428264
1	2431146	2431796
1	2460666	2460850
1	2461288	2461475
1	2476996	2477521
1	2477803	2478395
1	2478756	2479540
1	2479668	2480113
1	2480380	2481303
1	2482175	2482491
1	2485731	2489969
1	2512334	2512950
1	2516034	2519369
1	2523491	2525447
1	2573533	2574767
1	2981210	2981998
1	2983953	2985758
1	2986360	2986797
1	3048640	3049264
1	3154479	3154811
1	3155248	3155510
1	3340885	3341179
1	3370122	3372297
1	3380696	3381049
1	3381319	3385165
1	3385214	3385432
1	3387433	3388038
1	3388128	3389780
1	3540221	3542549
1	3547553	3549610
1	3568293	3569612
1	3606432	3607809
1	3615888	3616598
1	3627152	3628498
1	3628851	3630519
1	3656144	3656567
1	3688061	3689000
1	3689348	3689925
1	3773174	3774704
1	3816049	3818125
1	4471493	4472021
1	5552965	5553298
1	6051608	6052504
1	6052807	6053797
1	6085497	6089292
1	6264734	6266986
1	6279782	6280338
1	6280622	6281176
1	6282455	6282917
1	6294620	6295998
1	6296246	6296662
1	6452780	6454648
1	6473845	6474574
1	6474822	6475118
1	6479197	6480688
1	6507142	6508033
1	6508290	6508695
1	6510255	6510858
1	6511587	6511981
1	6519700	6521914
1	6524275	6526745
1	6579729	6580029
1	6606416	6606731
1	6613947	6615157
1	6639399	6641203
1	6647801	6648153
1	6648463	6649323
1	6672256	6675710
1	6684817	6685940
1	6843960	6845182
1	6845461	6846382
1	7447300	7447650
1	7805703	7805989
1	7806328	7806844
1	7830765	7832303
1	7842487	7842773
1	7843067	7845173
1	8001823	8002849
1	8012505	8014799
1	8021001	8022435
1	8063307	8063613
1	8064002	8064906
1	8065309	8066334
1	8085069	8087661
1	8264998	8265880
1	8276758	8277905
1	8279798	8280234
1	8377856	8378694
1	8482492	8485238
1	8486192	8487545
1	8601259	8601507
1	8857016	8857354
1	8857637	8858239
1	8930684	8931269
1	8931597	8932379
1	8933188	8933675
1	8934023	8934713
1	8936067	8936328
1	8936951	8940003
1	8940378	8940742
1	8970810	8971102
1	9062190	9062690
1	9096402	9096897
1	9097150	9097962
1	9143492	9144008
1	9169764	9170728
1	9172235	9172890
1	9240592	9243724
1	9293158	9295922
1	9298209	9298483
1	9301499	9301899
1	9352233	9356156
1	9498772	9499395
1	9598835	9599207
1	9599490	9600420
1	9648827	9649684
1	9711263	9713647
1	9714083	9714615
1	9747277	9747836
1	9748169	9748423
1	9749674	9750232
1	9776448	9778724
1	9787930	9788825
1	9789126	9789874
1	9909211	9910222
1	9910502	9911128
1	10002638	10004303
1	10092447	10092682
1	10092921	10094067
1	10115650	10115931
1	10166173	10166930
1	10167325	10167901
1	10232090	10232624
1	10268997	10269247
1	10269706	10272211
1	10448137	10449587
1	10457769	10458124
1	10459041	10461269
1	10473723	10476987
1	10479819	10480165
1	10490065	10491386
1	10517041	10517573
1	10531901	10532632
1	10534459	10535770
1	10694760	10695443
1	10695700	10696591
1	10697300	10697763
1	10698223	10698493
1	10700220	10700868
1	10712691	10713859
1	10957309	10957617
1	11071909	11073386
1	11159276	11160490
1	11333176	11334104
1	11710295	11710919
1	11713650	11715469
1	11724032	11725255
1	11750585	11752237
1	11796061	11797909
1	11847280	11848643
1	11860161	11860848
1	11862757	11867562
1	11967866	11970282
1	11993796	11995482
1	12014724	12015841
1	12039193	12041851
1	12042196	12042585
1	12078951	12079296
1	12079538	12080271
1	12096014	12096543
1	12123564	12124022
1	12139004	12139785
1	12185146	12187692
1	12226662	12229010
1	12290002	12292095
1	12304273	12304855
1	12404870	12405565
1	12466288	12466868
1	12467581	12469008
1	12470173	12470464
1	12537276	12539893
1	12540299	12540594
1	12556860	12557142
1	12585796	12586240
1	12587469	12588402
1	12676906	12677413
1	12677893	12679959
1	13910144	13913587
1	13984083	13985113
1	14025973	14028449
1	14029352	14029979
1	14056569	14058199
1	14058511	14058740
1	14075142	14076886
1	14924570	14926397
1	15250116	15252041
1	15271415	15273380
1	15273843	15274203
1	15478694	15481648
1	15494724	15495125
1	15573680	15574287
1	15611752	15612120
1	15654851	15655393
1	15666292	15666938
1	15667210	15669572
1	15671346	15673542
1	15682840	15683300
1	15735734	15738427
1	15791657	15791939
1	15851706	15852962
1	15853265	15853966
1	15884371	15885814
1	15886328	15886701
1	15890041	15890746
1	15910715	15911826
1	15929149	15931411
1	15942891	15945312
1	16007664	16008743
1	16009144	16011808
1	16061663	16063371
1	16068952	16069648
1	16082503	16086182
1	16091205	16091558
1	16092658	16092989
1	16155833	16156411
1	16158826	16159370
1	16159684	16162330
1	16173348	16176252
1	16338905	16341049
1	16344069	16344805
1	16375364	16375646
1	16448962	16449435
1	16449890	16450755
1	16451068	16451535
1	16479995	16482870
1	16484717	16484970
1	16485020	16485497
1	16485769	16486322
1	16532414	16534300
1	16542896	16544953
1	16620343	16620621
1	16677824	16679818
1	16692806	16695097
1	16766431	16768315
1	16839582	16842154
1	16887139	16887402
1	16887708	16888007
1	16970256	16972409
1	16973518	16974039
1	16992366	16994131
1	17033967	17034784
1	17066324	17068014
1	17074757	17075140
1	17084395	17084715
1	17085399	17087013
1	17200018	17200752
1	17215231	17216548
1	17221666	17223592
1	17230077	17232522
1	17256284	17257186
1	17274550	17275658
1	17306138	17306434
1	17325537	17325823
1	17391599	17394960
1	17516700	17518130
1	17531218	17531623
1	17532508	17532783
1	17559143	17560357
1	17634271	17635273
1	17674194	17674891
1	17865695	17867208
1	17907057	17907524
1	17914424	17914951
1	17915219	17915464
1	17945049	17945986
1	17961622	17961803
1	18806594	18808307
1	19209275	19209546
1	19228813	19229786
1	19398628	19399497
1	19399937	19402946
1	19409078	19410447
1	19447945	19448725
1	19448995	19450020
1	19450964	19451242
1	19536002	19537935
1	19577479	19578816
1	19595612	19596207
1	19596579	19598542
1	19610575	19610833
1	19637930	19639429
1	19681302	19681648
1	19750913	19751173
1	19751343	19751725
1	19752434	19752773
1	19922617	19924676
1	19967025	19967532
1	19969845	19973859
1	19974347	19975784
1	20140852	20141666
1	20142079	20142350
1	20208312	20208622
1	20208819	20209654
1	20464500	20465533
1	20465849	20466574
1	20480115	20481598
1	20512032	20513471
1	20807469	20807870
1	20915122	20916967
1	20959746	20960943
1	20987241	20988709
1	21058943	21059207
1	21059275	21059531
1	21501411	21504086
1	21585002	21585352
1	21618894	21621035
1	21766281	21767154
1	21835284	21836108
1	21901190	21901592
1	21913575	21914144
1	21945320	21945719
1	21948413	21950158
1	22232606	22233041
1	22233337	22233858
1	22235995	22236422
1	22301770	22302169
1	22350675	22353082
1	22378575	22380960
1	22777694	22779567
1	23076485	23076878
1	23336644	23337975
1	23345149	23346946
1	23638474	23638761
1	23693953	23697957
1	23698596	23698842
1	23703374	23704006
1	23729618	23730258
1	23730895	23731375
1	23777727	23779517
1	23882672	23883708
1	23884548	23886694
1	23953225	23954499
1	23955415	23955800
1	24018211	24019281
1	24030906	24031658
1	24069328	24071496
1	24103841	24105595
1	24116331	24118981
1	24119676	24120511
1	24125343	24126002
1	24126104	24128046
1	24229206	24229646
1	24284842	24285300
1	24285472	24286068
1	24286318	24286961
1	24445847	24447626
1	24634304	24634669
1	24644334	24647373
1	24647562	24649783
1	24695257	24695571
1	24705540	24706360
1	24706791	24707329
1	24718056	24719322
1	24739584	24740752
1	24741389	24742038
1	24742321	24744066
1	24744495	24746353
1	24827991	24830292
1	24830627	24831248
1	24833510	24834610
1	24860965	24861287
1	24863380	24863595
1	24882175	24883241
1	24968028	24970808
1	25070257	25071500
1	25071826	25073795
1	25254670	25257824
1	25348029	25350826
1	25436004	25436262
1	25572737	25574708
1	25593292	25594523
1	25663345	25665898
1	25756277	25758352
1	25870042	25871344
1	25875632	25876824
1	25878122	25878960
1	25882544	25883213
1	25887602	25890696
1	25890992	25892027
1	25892130	25892618
1	25942562	25945074
1	25945644	25946121
1	26096756	26097143
1	26097430	26097691
1	26098505	26099289
1	26125947	26127456
1	26144876	26145212
1	26145403	26148129
1	26185223	26186581
1	26202277	26202621
1	26205008	26205933
1	26215838	26217063
1	26232092	26233649
1	26362073	26362550
1	26437085	26439405
1	26496104	26497065
1	26503640	26505048
1	26560114	26560418
1	26560640	26561813
1	26603685	26607505
1	26610183	26614040
1	26624380	26624652
1	26644385	26646397
1	26647448	26647894
1	26662554	26662865
1	26663362	26663772
1	26686361	26686900
1	26757894	26759524
1	26797885	26800048
1	26855826	26859293
1	26867778	26871081
1	26871991	26873677
1	26974580	26975388
1	27018563	27020576
1	27021405	27024782
1	27112457	27115757
1	27151501	27154471
1	27157742	27158292
1	27159046	27160162
1	27175089	27175787
1	27176326	27176709
1	27187900	27191546
1	27216053	27217426
1	27226075	27227515
1	27237357	27238697
1	27247377	27249065
1	27313259	27313729
1	27319580	27319973
1	27320222	27322632
1	27425407	27425896
1	27438859	27439251
1	27560415	27560745
1	27561022	27562549
1	27648446	27649533
1	27667219	27670955
1	27671845	27672112
1	27673998	27674575
1	27675316	27676837
1	27682852	27684171
1	27695197	27695421
1	27695829	27696790
1	27705733	27706874
1	27707434	27707898
1	27709258	27709806
1	27717747	27719702
1	27729221	27730726
1	27731160	27731869
1	27851008	27851576
1	27851858	27853190
1	27861463	27861900
1	27862215	27862605
1	27883425	27885346
1	27951280	27951741
1	27984875	27987468
1	28012735	28013125
1	28051217	28052210
1	28052491	28053320
1	28098727	28100881
1	28156581	28157924
1	28199050	28200718
1	28201218	28201767
1	28202211	28202682
1	28202853	28203048
1	28203313	28203640
1	28210457	28211545
1	28216185	28216486
1	28217172	28217882
1	28218201	28219087
1	28261630	28261984
1	28285413	28287718
1	28294869	28295116
1	28525559	28525945
1	28526253	28526556
1	28561890	28563617
1	28571971	28572306
1	28572887	28575169
1	28585254	28585557
1	28586023	28587288
1	28653675	28654115
1	28654515	28656743
1	28695639	28697176
1	28763749	28765195
1	28765214	28765657
1	28766206	28766448
1	28831815	28834648
1	28834940	28835215
1	28844696	28845539
1	28852830	28853408
1	28878938	28880668
1	28907364	28909377
1	28918778	28919430
1	28968737	28971037
1	28974005	28976150
1	28994151	28996510
1	29062601	29065185
1	29212834	29214902
1	29240461	29242090
1	29528470	29529344
1	29563098	29563361
1	29646838	29647215
1	30181498	30182560
1	31190560	31191118
1	31191542	31192782
1	31204617	31205059
1	31205349	31205710
1	31214472	31214709
1	31296361	31297414
1	31352332	31352929
1	31407834	31408201
1	31654873	31655252
1	31655658	31656011
1	31769039	31770597
1	31885646	31888279
1	31959357	31960916
1	31986605	31987117
1	32038804	32039094
1	32040744	32043311
1	32049369	32049705
1	32083329	32083816
1	32109415	32111338
1	32117042	32117799
1	32131138	32133263
1	32134152	32134478
1	32162309	32162683
1	32202486	32202738
1	32253809	32255105
1	32263877	32264218
1	32370460	32370825
1	32478583	32480866
1	32537931	32539315
1	32572917	32575046
1	32644616	32646541
1	32646752	32647204
1	32665938	32667673
1	32670719	32672040
1	32674767	32675161
1	32687308	32688921
1	32713955	32714342
1	32714964	32718559
1	32738430	32740561
1	32741004	32741272
1	32756312	32758765
1	32798042	32798466
1	32814942	32815473
1	32816363	32818134
1	32827227	32827953
1	32859425	32860879
1	33004828	33005872
1	33115186	33117690
1	33181352	33183112
1	33206602	33209471
1	33219169	33221533
1	33229268	33229533
1	33230839	33231121
1	33231877	33232669
1	33238997	33239380
1	33281368	33284523
1	33284765	33285120
1	33335894	33336175
1	33358736	33359700
1	33438447	33439036
1	33439415	33441209
1	33446385	33447448
1	33453636	33454126
1	33471808	33472075
1	33473064	33473438
1	33473681	33474273
1	33474622	33476014
1	33476301	33477684
1	33546803	33547248
1	33626938	33627283
1	33646777	33647680
1	33720950	33724070
1	33771988	33773202
1	33791840	33792378
1	33792709	33793006
1	33798832	33799081
1	33813999	33816398
1	33938231	33938675
1	35219395	35222041
1	35224798	35225207
1	35225452	35225870
1	35245358	35246106
1	35246160	35249210
1	35258369	35258857
1	35320338	35320607
1	35331173	35332620
1	35449842	35451384
1	35496444	35497696
1	35524356	35524723
1	35544496	35545802
1	35729975	35730256
1	35733919	35735226
1	35907964	35908822
1	35972134	35972796
1	35972989	35973208
1	36020545	36021162
1	36022184	36024243
1	36038991	36039960
1	36183987	36185097
1	36273024	36275403
1	36334806	36335218
1	36348465	36349622
1	36395792	36397532
1	36549507	36550266
1	36553877	36555661
1	36600915	36602256
1	36602589	36602843
1	36605407	36606741
1	36620712	36623686
1	36636609	36636981
1	36644078	36644407
1	36688397	36691175
1	36771133	36773458
1	36788516	36789971
1	36831517	36833369
1	36856381	36857307
1	36866322	36867310
1	36886667	36887130
1	36930102	36930503
1	36941007	36941267
1	36945840	36946099
1	37920967	37921440
1	37939103	37939913
1	37940230	37940847
1	37941049	37941496
1	37944396	37947695
1	37999390	37999894
1	38000366	38001033
1	38019214	38019966
1	38022593	38023145
1	38155635	38156198
1	38156512	38158722
1	38205191	38205432
1	38259200	38259884
1	38272914	38274947
1	38290925	38291281
1	38324578	38326229
1	38327121	38327600
1	38328343	38328885
1	38330342	38332348
1	38333494	38333810
1	38406292	38406648
1	38455189	38455675
1	38455946	38456328
1	38460801	38463042
1	38465139	38466077
1	38477758	38479019
1	38510530	38511119
1	38511685	38512387
1	38512859	38513426
1	38939865	38940288
1	38940698	38941070
1	38941311	38942343
1	39309636	39309884
1	39324005	39326157
1	39338400	39339632
1	39416504	39416781
1	39417046	39417761
1	39423983	39424791
1	39456097	39458087
1	39491243	39492914
1	39569797	39572812
1	39670156	39671901
1	39679455	39679871
1	39680716	39681785
1	39734169	39734574
1	39735171	39735438
1	39874673	39875815
1	39956630	39957071
1	39957423	39957988
1	39980160	39981386
1	40024958	40025303
1	40040723	40042577
1	40156813	40158088
1	40204062	40205122
1	40236318	40236703
1	40253721	40255429
1	40311139	40311563
1	40311655	40312005
1	40315708	40316295
1	40316631	40317563
1	40318522	40318788
1	40348802	40349124
1	40361386	40361746
1	40366498	40368321
1	40409539	40409873
1	40420840	40422892
1	40423328	40423560
1	40504080	40504354
1	40504555	40507366
1	40626472	40628104
1	40722774	40724613
1	40769368	40769778
1	40777648	40778987
1	40781256	40782966
1	40839277	40841230
1	40841708	40841980
1	40860688	40861131
1	40861580	40862097
1	40862472	40863004
1	40915309	40916672
1	40942716	40943602
1	40973999	40974964
1	40996704	40997792
1	41156833	41158614
1	41174574	41176979
1	41248558	41249378
1	41283545	41284446
1	41326390	41328653
1	41329407	41329994
1	41444720	41446746
1	41706617	41708550
1	41825598	41825855
1	41826802	41827631
1	42640323	42641339
1	42799787	42801715
1	42846020	42846849
1	42921105	42923178
1	43123372	43124857
1	43147021	43149310
1	43231886	43233543
1	43281839	43283147
1	43311534	43311902
1	43311922	43312895
1	43389245	43391129
1	43397657	43397974
1	43417968	43418935
1	43422833	43425393
1	43487348	43488810
1	43637569	43637933
1	43735336	43738543
1	43823637	43825403
1	43854834	43856084
1	43918912	43920114
1	43996053	43998536
1	44001888	44003574
1	44008816	44012674
1	44047174	44048766
1	44114740	44116686
1	44171740	44174126
1	44397356	44397905
1	44401594	44402361
1	44411443	44413421
1	44418826	44419122
1	44439645	44441918
1	44444475	44444797
1	44444978	44446847
1	44456161	44458334
1	44460209	44460678
1	44462579	44463903
1	44678202	44679771
1	45097016	45098570
1	45139267	45141146
1	45141366	45142223
1	45187299	45188391
1	45189271	45190324
1	45195978	45197566
1	45203745	45206035
1	45240148	45242922
1	45249543	45250663
1	45264970	45267691
1	45267869	45269466
1	45272176	45275414
1	45275668	45276160
1	45278697	45280311
1	45280432	45281154
1	45284546	45286627
1	45308534	45308962
1	45315007	45315344
1	45315914	45316282
1	45451906	45452205
1	45452480	45453202
1	45476175	45478549
1	45792038	45793752
1	45801100	45801551
1	45804756	45806551
1	45961796	45962090
1	45963446	45963790
1	45965128	45966661
1	45982553	45983012
1	46015666	46017656
1	46049229	46050639
1	46150994	46154737
1	46268770	46270050
1	46527469	46529464
1	46598229	46599322
1	46639830	46641382
1	46647474	46647713
1	46648128	46651092
1	46651553	46651872
1	46652537	46655028
1	46668960	46670377
1	46712493	46713015
1	46713469	46713939
1	46767324	46769913
1	46804986	46807437
1	46835695	46836046
1	46859819	46860365
1	47046419	47047122
1	47047492	47048072
1	47060438	47060797
1	47076725	47077450
1	47133465	47134494
1	47141214	47141443
1	47221555	47222291
1	47222866	47223767
1	47264765	47265703
1	47489223	47489901
1	47644462	47645938
1	47648007	47648767
1	47690872	47691378
1	47798404	47801211
1	47881792	47882565
1	47902938	47903662
1	48283350	48283898
1	48672874	48673234
1	48693511	48694014
1	49723053	49723570
1	50926389	50927159
1	51425139	51426986
1	51433065	51436334
1	51701188	51702992
1	51762661	51763282
1	51768753	51769409
1	51770187	51770916
1	51794574	51796881
1	51983202	51985147
1	52082684	52083579
1	52194814	52196058
1	52498379	52499730
1	52520180	52523016
1	52523516	52523825
1	52606731	52608674
1	52624610	52624963
1	52834159	52834663
1	52869116	52871040
1	53067558	53069072
1	53097200	53100487
1	53100943	53101258
1	53191937	53192987
1	53308460	53309906
1	53386648	53387561
1	53392647	53393663
1	53479923	53480472
1	53480778	53481179
1	53662204	53664067
1	53685449	53686937
1	53703564	53704913
1	53723900	53724174
1	53758419	53758889
1	53768870	53769762
1	53770052	53770696
1	53792029	53793629
1	53793883	53794326
1	53833451	53833804
1	53877385	53879012
1	53879170	53879968
1	53880330	53880640
1	54354960	54356323
1	54360962	54361723
1	54410583	54412939
1	54481425	54481981
1	54482375	54483131
1	54517632	54519940
1	54665290	54666432
1	54751272	54751930
1	55007678	55008756
1	55013914	55014552
1	55180851	55181982
1	55259640	55260187
1	55270560	55271606
1	55316974	55317247
1	55350948	55354052
1	55446038	55446754
1	55504725	55506129
1	56046089	56046395
1	56047001	56048504
1	57043385	57045440
1	57110467	57111592
1	59039314	59040978
1	59041231	59043076
1	59246191	59246605
1	59248847	59249651
1	59249914	59251524
1	59279550	59279796
1	59348445	59349931
1	59360974	59362937
1	59485000	59486871
1	59756309	59756684
1	59761273	59763619
1	59763861	59764108
1	60124264	60124745
1	60138103	60138420
1	60138729	60141301
1	60279811	60280224
1	60280463	60281361
1	60358250	60358616
1	61518653	61519021
1	61519359	61520084
1	61520390	61520722
1	61542291	61543654
1	61544199	61544767
1	61546196	61546942
1	61547215	61550749
1	61552976	61555031
1	62206817	62209167
1	62764985	62765233
1	62901152	62903743
1	63153208	63154748
1	63248842	63249158
1	63249424	63250268
1	63787779	63790315
1	63832702	63833874
1	63988278	63990067
1	64013697	64013999
1	64058492	64060403
1	64117307	64117657
1	64239635	64240812
1	64935434	64937584
1	64970930	64971966
1	65210229	65211587
1	65467294	65469266
1	65521799	65522332
1	65532005	65534309
1	65612857	65615158
1	65720168	65720663
1	65731448	65731957
1	65885048	65887265
1	65991077	65991919
1	66029771	66030444
1	66457322	66457578
1	66458244	66459547
1	66722389	66722751
1	66723208	66724505
1	66794449	66794780
1	66795825	66796532
1	66797402	66798887
1	66799136	66799841
1	66819034	66819319
1	67389883	67391727
1	67395431	67397582
1	67400043	67400315
1	67772946	67774495
1	67879961	67880312
1	68150058	68150419
1	68150865	68152569
1	68296609	68299716
1	68516160	68516454
1	68962114	68962799
1	70670623	70672148
1	70686655	70688163
1	70819443	70821007
1	70875992	70877489
1	71512682	71512985
1	71546013	71547225
1	74663433	74664356
1	75197527	75199473
1	76188152	76188844
1	76188964	76190869
1	76250676	76252768
1	76540047	76540994
1	76541258	76541502
1	77333045	77333321
1	77747331	77748612
1	78245228	78245943
1	78353911	78354908
1	78442912	78443286
1	78443552	78445927
1	78469751	78472281
1	78511075	78512951
1	79085267	79085752
1	79086143	79086685
1	79114966	79115272
1	79115587	79116051
1	82164135	82166703
1	82266005	82268063
1	84543110	84544359
1	84609880	84610611
1	84610875	84611486
1	84763892	84765203
1	84765522	84765907
1	84766800	84767289
1	84768303	84769225
1	84944656	84945567
1	84970485	84972707
1	85527566	85527829
1	85740707	85743464
1	85744492	85745182
1	85782304	85782770
1	85784897	85785239
1	85786035	85786663
1	86042187	86042809
1	86045922	86047220
1	86047575	86047996
1	86888461	86888854
1	86889201	86889512
1	86890078	86891228
1	87169398	87171684
1	87379260	87381194
1	87597618	87598009
1	87617081	87618004
1	87793228	87796737
1	87796825	87798929
1	89148572	89151206
1	89449864	89450218
1	89516137	89516490
1	89725610	89725874
1	89828295	89829016
1	89829606	89831499
1	89872925	89873745
1	89989565	89991256
1	90097825	90099982
1	90227563	90229188
1	90286041	90287960
1	90297482	90297795
1	90298425	90298709
1	90300058	90300354
1	90308419	90310055
1	90403666	90404126
1	90404875	90405345
1	90405664	90406454
1	90460002	90461438
1	91316624	91317102
1	91486902	91488050
1	91965955	91967326
1	92294033	92294498
1	92296280	92296647
1	92330392	92330784
1	92413354	92413645
1	92495358	92496070
1	92545704	92546542
1	92764040	92765137
1	92948273	92949155
1	92949217	92949995
1	93297588	93298616
1	93438472	93438792
1	93440067	93441338
1	93446263	93447675
1	93543913	93545846
1	93644876	93647495
1	93810650	93812763
1	93912206	93914926
1	94047824	94048071
1	94048164	94048431
1	94056795	94057051
1	94057354	94059097
1	94216799	94217091
1	94311307	94313891
1	94344233	94344697
1	94458709	94459146
1	94486561	94486914
1	94712848	94713839
1	94882997	94884913
1	95086740	95087016
1	95087523	95087808
1	95114183	95114513
1	95121748	95124122
1	95124463	95124713
1	95143541	95143825
1	95285073	95287077
1	95287502	95287864
1	95330926	95331219
1	95391179	95393844
1	95428397	95428849
1	95582543	95583599
1	95699007	95700296
1	95940730	95941043
1	96208362	96208690
1	96208717	96209950
1	97186789	97188459
1	99126832	99128216
1	99729816	99730215
1	100110162	100110440
1	100111072	100112824
1	100113114	100113433
1	100315098	100316289
1	100434903	100436251
1	100436946	100437227
1	100502810	100504994
1	100598021	100599288
1	100714685	100715575
1	100731267	100732669
1	100816468	100819199
1	100859195	100859809
1	100889310	100889555
1	101185813	101186259
1	101360346	101362611
1	101490756	101492085
1	101701388	101702168
1	101702375	101703355
1	101703711	101704154
1	104068239	104069187
1	107598720	107600450
1	108114468	108115159
1	108116113	108116544
1	108211433	108212016
1	108505754	108508419
1	108741945	108743510
1	108804822	108805270
1	108815423	108815842
1	108963685	108964389
1	109102679	109103764
1	109188946	109189338
1	109189748	109190075
1	109234254	109236381
1	109288848	109290190
1	109359332	109359797
1	109419048	109421067
1	109632048	109634809
1	109642438	109643690
1	109656840	109657101
1	109658148	109658507
1	109756104	109757705
1	109792242	109793104
1	109824455	109824807
1	109825393	109825655
1	109939984	109940539
1	110025751	110027286
1	110036602	110037263
1	110045502	110045951
1	110046810	110047207
1	110089143	110091896
1	110157641	110158463
1	110158770	110160545
1	110161251	110164704
1	110166674	110167293
1	110196918	110197593
1	110197913	110200598
1	110210746	110212553
1	110229844	110231113
1	110258684	110259231
1	110267023	110268054
1	110268515	110269246
1	110269757	110270039
1	110274662	110275033
1	110275478	110275859
1	110279379	110279781
1	110280809	110281175
1	110438128	110439233
1	110452784	110455285
1	110526899	110528303
1	110546859	110547417
1	110573520	110574186
1	110576411	110577995
1	110693172	110693558
1	110752081	110754876
1	110880147	110882956
1	110949628	110950977
1	111030760	111031122
1	111214670	111214931
1	111215710	111215990
1	111413877	111414754
1	111415053	111416584
1	111416670	111417135
1	111422358	111423480
1	111505549	111507281
1	111681964	111683572
1	111736910	111737582
1	111738596	111739279
1	111739771	111740126
1	111741384	111744626
1	111768730	111771397
1	111888696	111889528
1	111991134	111992733
1	112016046	112017460
1	112018542	112019123
1	112032023	112032418
1	112145461	112146143
1	112146626	112146959
1	112147314	112147571
1	112148325	112148674
1	112161642	112163894
1	112262738	112264188
1	112280690	112282899
1	112297511	112299103
1	112532179	112533022
1	112533366	112534063
1	112937043	112937609
1	112937867	112939720
1	113007325	113008794
1	113008807	113009409
1	113051532	113051966
1	113147876	113149530
1	113160030	113163996
1	113170033	113170309
1	113216764	113218406
1	113242001	113242549
1	113242793	113244419
1	113246890	113248839
1	113257215	113257738
1	113258131	113258814
1	113392089	113392844
1	113497919	113500117
1	113615356	113615601
1	113615779	113616622
1	113743055	113743377
1	113931561	113934530
1	114353969	114355715
1	114402575	114402831
1	114446628	114448446
1	114471296	114473678
1	114475027	114475313
1	115123517	115125067
1	115258622	115259900
1	115322732	115323804
1	115641192	115642586
1	116184388	116185453
1	116213569	116214048
1	116380065	116382538
1	116518511	116519876
1	116653029	116654144
1	116654425	116655382
1	116914817	116918173
1	117055965	117057050
1	117057444	117058816
1	117059732	117059984
1	117236791	117237259
1	117237526	117238441
1	117280675	117282289
1	117282510	117282951
1	117296607	117297331
1	117297528	117298952
1	117451973	117454195
1	117529186	117530627
1	117544403	117545023
1	117545634	117545899
1	117601954	117603563
1	117906363	117906679
1	117908692	117910672
1	118147802	118150505
1	118471612	118472932
1	119543791	119544770
1	119682384	119684170
1	120202259	120202698
1	120254582	120256406
1	120277541	120278682
1	120280323	120280874
1	120835875	120838401
1	120839019	120839285
1	120904707	120905605
1	120906014	120906584
1	120924360	120926142
1	121137853	121138431
1	121258539	121259055
1	121260506	121261957
1	143646690	143647442
1	143669891	143670303
1	143672558	143673815
1	143686637	143687619
1	143742378	143745811
1	143765258	143765564
1	143765926	143766257
1	143767214	143767754
1	143912655	143916125
1	144301093	144301715
1	144310972	144312069
1	144312475	144312737
1	144338623	144341678
1	144362915	144363114
1	144481073	144481798
1	144491517	144492343
1	144533214	144534806
1	144593290	144594725
1	145096082	145097211
1	145139073	145140211
1	145208544	145211053
1	145223083	145223588
1	145292869	145293406
1	145382273	145383437
1	145437091	145441000
1	145441299	145442322
1	145454441	145455343
1	145455597	145458003
1	145469967	145471127
1	145474063	145474642
1	145477014	145477833
1	145506304	145508480
1	145515147	145517237
1	145541212	145543561
1	145574930	145576638
1	145588860	145589374
1	145610214	145611737
1	145825900	145827160
1	145968375	145970286
1	146009199	146009464
1	146009521	146010009
1	146373556	146374654
1	146642512	146645223
1	146713901	146715229
1	147012551	147012880
1	147013208	147014200
1	147070825	147072483
1	147100190	147100979
1	147112814	147113284
1	147118092	147118685
1	147120269	147120531
1	147121832	147122346
1	147123845	147124144
1	147228504	147229179
1	147229787	147231130
1	147399727	147400111
1	147400449	147401494
1	147510217	147511948
1	147551498	147551766
1	147735265	147736563
1	147737056	147737330
1	147790430	147790946
1	147805904	147807759
1	147833900	147834908
1	147860068	147861253
1	147874135	147875111
1	147930364	147932566
1	147993449	147995239
1	147999124	147999476
1	147999844	148001031
1	148010109	148011060
1	148193056	148193828
1	148240649	148243415
1	148246464	148246841
1	148247088	148248274
1	148542965	148543228
1	148555525	148557274
1	148598155	148599499
1	148600003	148600307
1	148603980	148605759
1	148760084	148761832
1	148765644	148766700
1	148767053	148767812
1	148854251	148855385
1	148864121	148865128
1	148927798	148929217
1	149215281	149216222
1	149222480	149225120
1	149368179	149368556
1	149369291	149369825
1	149370124	149370369
1	149398623	149399197
1	149399519	149400565
1	149439656	149439925
1	149512283	149515069
1	149575158	149578383
1	149604537	149604838
1	149605019	149606230
1	149671451	149671951
1	149753712	149754795
1	149755142	149755787
1	149764118	149765949
1	149782296	149782654
1	149782770	149785332
1	149802418	149805384
1	149810085	149810307
1	149810779	149815694
1	149817072	149817295
1	149820832	149825938
1	149826081	149826315
1	149829291	149829503
1	149832188	149832692
1	149856668	149861159
1	149871062	149872133
1	149899038	149900600
1	149902559	149903729
1	149908297	149909715
1	149909850	149911094
1	149911196	149911669
1	150037973	150038208
1	150038758	150040319
1	150121069	150124915
1	150131194	150132639
1	150132895	150133595
1	150185565	150185857
1	150207414	150208200
1	150208763	150209494
1	150232511	150232837
1	150235391	150235970
1	150240188	150242338
1	150253774	150254663
1	150254974	150255548
1	150265721	150266941
1	150293191	150294654
1	150335128	150338594
1	150338671	150338961
1	150459314	150460565
1	150480202	150481598
1	150487367	150488850
1	150521141	150523925
1	150524303	150525905
1	150533725	150535458
1	150537047	150537457
1	150537695	150538262
1	150538633	150542804
1	150545549	150546579
1	150547070	150549031
1	150549462	150550932
1	150592078	150594707
1	150594947	150595471
1	150596241	150596586
1	150597025	150598733
1	150600002	150600343
1	150601135	150601452
1	150621775	150622414
1	150669167	150669913
1	150700714	150702281
1	150753576	150754634
1	150780572	150780933
1	150781735	150782077
1	150897019	150899364
1	150944233	150945332
1	150946554	150947151
1	150954920	150955380
1	150978914	150979386
1	150979698	150981843
1	151009123	151009697
1	151019547	151021248
1	151026794	151027020
1	151028005	151030217
1	151030408	151032112
1	151042111	151044255
1	151103446	151105884
1	151129128	151130150
1	151130463	151131340
1	151131613	151132076
1	151137486	151138363
1	151138553	151139219
1	151168516	151168755
1	151169007	151172497
1	151226543	151228048
1	151252766	151256534
1	151299035	151301133
1	151318420	151320782
1	151371310	151372813
1	151481751	151482303
1	151483925	151484608
1	151485162	151485580
1	151511494	151514267
1	151536833	151537249
1	151537510	151537944
1	151538375	151538842
1	151539967	151540252
1	151583246	151585877
1	151692911	151693924
1	151701706	151702352
1	151735388	151736677
1	151741157	151742846
1	151762592	151762918
1	151763456	151764000
1	151808398	151811741
1	151812285	151812946
1	151844450	151844938
1	151965110	151967360
1	152138870	152139174
1	152139420	152140287
1	152161523	152161771
1	152487799	152488251
1	152732531	152733529
1	152944492	152945022
1	152972395	152973696
1	152974695	152975100
1	152975406	152976256
1	153002892	153003402
1	153004129	153005380
1	153146808	153147091
1	153315857	153316183
1	153316552	153317183
1	153328939	153332145
1	153344431	153344691
1	153345090	153345513
1	153346455	153347088
1	153347436	153347719
1	153360839	153361170
1	153361992	153364421
1	153505326	153509431
1	153510463	153511152
1	153514240	153515014
1	153515163	153516286
1	153516831	153517612
1	153517844	153519841
1	153520931	153521790
1	153580541	153581433
1	153584755	153585570
1	153585846	153586537
1	153587256	153589631
1	153598951	153600756
1	153605202	153608316
1	153630655	153632016
1	153651630	153651920
1	153699765	153701564
1	153739895	153740830
1	153745703	153746352
1	153747137	153749135
1	153777364	153777865
1	153778260	153779014
1	153918161	153919225
1	153929807	153931552
1	153934183	153934473
1	153934849	153935289
1	153935309	153936038
1	153936328	153936622
1	153938675	153941243
1	153948421	153948859
1	153949021	153950885
1	153962569	153963964
1	154129926	154130180
1	154166523	154166856
1	154191770	154194637
1	154238481	154239046
1	154244181	154245752
1	154297302	154299312
1	154299538	154300285
1	154300553	154300976
1	154301234	154301926
1	154302540	154302958
1	154309742	154310059
1	154310311	154311083
1	154317340	154317785
1	154374175	154374461
1	154376537	154376817
1	154377027	154380050
1	154405182	154405687
1	154406540	154407270
1	154426390	154426831
1	154427418	154428449
1	154474287	154474856
1	154519959	154520760
1	154908349	154911601
1	154914815	154915106
1	154923827	154924479
1	154924860	154925080
1	154927914	154929430
1	154933185	154935176
1	154945263	154949103
1	154955176	154955525
1	154955807	154956656
1	154956934	154957265
1	154966091	154966626
1	154973164	154973527
1	154973855	154974110
1	154974189	154974447
1	154975125	154977161
1	154985067	154986288
1	154988229	154988665
1	154989100	154990847
1	155016462	155018122
1	155022023	155025814
1	155036150	155036990
1	155050721	155053378
1	155057355	155058665
1	155092384	155092703
1	155092993	155093821
1	155098005	155099711
1	155099934	155103348
1	155104886	155105186
1	155105922	155106328
1	155106585	155109741
1	155111560	155113084
1	155145049	155148770
1	155157581	155160424
1	155161255	155161575
1	155162687	155164558
1	155164844	155165289
1	155176846	155179608
1	155179942	155181549
1	155184355	155185221
1	155210183	155211016
1	155220099	155220635
1	155224180	155226364
1	155231273	155232788
1	155247272	155247731
1	155277611	155279976
1	155290007	155290449
1	155290796	155291170
1	155292455	155295475
1	155531446	155533688
1	155533912	155535052
1	155578479	155578875
1	155579265	155580622
1	155657093	155659592
1	155715226	155716169
1	155828371	155829197
1	155829850	155830791
1	155879196	155881854
1	155881882	155882139
1	155903551	155903979
1	155909917	155911428
1	155911509	155912634
1	155915337	155917344
1	155937077	155937920
1	155946675	155949721
1	155949871	155950207
1	155953205	155953545
1	155953815	155954113
1	155959415	155960788
1	155989938	155990831
1	156022841	156025329
1	156029940	156033068
1	156050403	156053079
1	156074537	156074849
1	156074925	156077291
1	156083666	156086482
1	156091110	156091718
1	156092321	156094906
1	156094946	156095639
1	156095884	156097157
1	156097506	156097798
1	156098209	156098550
1	156116210	156117260
1	156117659	156118998
1	156120979	156121380
1	156122239	156122575
1	156122679	156126062
1	156130978	156131255
1	156162878	156164512
1	156171241	156171709
1	156182019	156184210
1	156215266	156216011
1	156251327	156253619
1	156254123	156256159
1	156261306	156262242
1	156265080	156265403
1	156307076	156309031
1	156338803	156339392
1	156357955	156358758
1	156389725	156392025
1	156432375	156432816
1	156432984	156433811
1	156477731	156478327
1	156478438	156478743
1	156480168	156481362
1	156494622	156495132
1	156551149	156553062
1	156560969	156562346
1	156593959	156594486
1	156611701	156612554
1	156681997	156682256
1	156695942	156696506
1	156696966	156699221
1	156710241	156711731
1	156718484	156718847
1	156718983	156720030
1	156720214	156721426
1	156721704	156722380
1	156736183	156738324
1	156783332	156784590
1	156784850	156787127
1	156877501	156877858
1	157060228	157062756
1	157101875	157102161
1	157102839	157103276
1	157665143	157665780
1	157694318	157694733
1	157962835	157965078
1	158149914	158151486
1	158778253	158779707
1	158799739	158800916
1	158801229	158801617
1	158899981	158900358
1	158900630	158901060
1	158901365	158902251
1	158968840	158970509
1	158975346	158976289
1	158978271	158981275
1	158982472	158983559
1	158983853	158984250
1	158985510	158986055
1	158986719	158987108
1	159037099	159038052
1	159174565	159174938
1	159748877	159749237
1	159750137	159750376
1	159750736	159752032
1	159796633	159797271
1	159797564	159797854
1	159823901	159825606
1	159836951	159838524
1	159869240	159871201
1	159878169	159878810
1	159879084	159879407
1	159879821	159881363
1	159886357	159887629
1	159889945	159890213
1	159895648	159895993
1	159896766	159897565
1	159929547	159929742
1	159930001	159930620
1	159930998	159932059
1	160031884	160032394
1	160174177	160176293
1	160186823	160187219
1	160231011	160233485
1	160311955	160314080
1	160369787	160371354
1	160457523	160457895
1	160509591	160510824
1	160607613	160607828
1	160608185	160608794
1	160643130	160643380
1	160653778	160653961
1	160709112	160709973
1	160710712	160711003
1	160765134	160767419
1	160845197	160845451
1	160903128	160903406
1	160921609	160921894
1	160965006	160965527
1	160967394	160967838
1	161007978	161009143
1	161015100	161016495
1	161016736	161017825
1	161038955	161039616
1	161039931	161040422
1	161042983	161043525
1	161052285	161053966
1	161054277	161055462
1	161055660	161056177
1	161066458	161067465
1	161067736	161067984
1	161068171	161068795
1	161086814	161089711
1	161122672	161124736
1	161128371	161130003
1	161134764	161137153
1	161146534	161147737
1	161152440	161153080
1	161153573	161154002
1	161154416	161154968
1	161166735	161173444
1	161183949	161185886
1	161186350	161186789
1	161192923	161193438
1	161194511	161195522
1	161195822	161197720
1	161226648	161227194
1	161274996	161276514
1	161277026	161277390
1	161283483	161284870
1	161369700	161370037
1	161474633	161477827
1	161481271	161484962
1	161493763	161495923
1	161507453	161507938
1	161509582	161510543
1	161510738	161511109
1	161513567	161513819
1	161514232	161515498
1	161516380	161516916
1	161517394	161518616
1	161518950	161519877
1	161524562	161524861
1	161525123	161525528
1	161525647	161526251
1	161550408	161550912
1	161551180	161551563
1	161563039	161566401
1	161574807	161577945
1	161586413	161587155
1	161591006	161592493
1	161593221	161594696
1	161595453	161596861
1	161600280	161601379
1	161632944	161633731
1	161695546	161697624
1	161703783	161704170
1	161705500	161706520
1	161719230	161720152
1	161734661	161736931
1	162038980	162041035
1	162336553	162337697
1	162341659	162341907
1	162344037	162344341
1	162350474	162353375
1	162467061	162468381
1	162511270	162511667
1	162530565	162532634
1	162602237	162603470
1	162759302	162761527
1	163290964	163292366
1	164528363	164530227
1	164531994	164532436
1	164532942	164533304
1	164557944	164558514
1	164610460	164610696
1	164740333	164740804
1	164741245	164742090
1	164755786	164757089
1	165512852	165513807
1	165567259	165568192
1	165599366	165601678
1	165666855	165668187
1	165737572	165738918
1	165796280	165798778
1	165861037	165861306
1	165866068	165866493
1	165871922	165872203
1	165872491	165872928
1	165873777	165874616
1	166050709	166051120
1	166572839	166573339
1	166807828	166810003
1	166958540	166959191
1	167131162	167132192
1	167188802	167192026
1	167400191	167401570
1	167407327	167407951
1	167424975	167425254
1	167486902	167487732
1	167496984	167497373
1	167596966	167597452
1	167597702	167600881
1	167690103	167692137
1	167732341	167732732
1	167789225	167789932
1	167904186	167907140
1	168061351	168061663
1	168147587	168149257
1	168194660	168196473
1	168662985	168663362
1	169072079	169072669
1	169074943	169076949
1	169077403	169079098
1	169336662	169338110
1	169454097	169456171
1	169658577	169658851
1	169661420	169661808
1	169669232	169670368
1	169670868	169671063
1	169763244	169764705
1	170500177	170502115
1	170556177	170556710
1	170630675	170631025
1	170631301	170631790
1	170631994	170632754
1	170633050	170634553
1	171105807	171106359
1	171107502	171107772
1	171154429	171156003
1	171282854	171283063
1	171283340	171284001
1	171453566	171455911
1	171749583	171750522
1	171750744	171751629
1	171810127	171811339
1	171832406	171833200
1	172112504	172112777
1	172113365	172113909
1	172114356	172114612
1	172350270	172350452
1	172363415	172364098
1	172412664	172413616
1	172419376	172420120
1	172500898	172503346
1	172628174	172628780
1	172629475	172629674
1	172718883	172719131
1	173387174	173387655
1	173445315	173447944
1	173683608	173684834
1	173792894	173795139
1	173835871	173838856
1	173839321	173840086
1	173989929	173992863
1	173993060	173993363
1	174127647	174129853
1	174317867	174319252
1	174768732	174769789
1	174817576	174819009
1	174846510	174846787
1	174933050	174935191
1	174935443	174936039
1	174967721	174970872
1	174991748	174993364
1	176175372	176177507
1	178062464	178063930
[truncated: 22,824 more rows]
