# Supplementary material for: Oncogenic enhancers drive esophageal squamous cell carcinogenesis and metastasis
Source: Nat Commun. 2021 Jul 22;12:4457. doi: 10.1038/s41467-021-24813-2 (PMC8298514; doi:10.1038/s41467-021-24813-2)
Supplement: Supplementary file 5 — Supplementary Data 3 [file 41467_2021_24813_MOESM5_ESM.xlsx]

## Sheet: EC_vs_Nor.gain.enhancer
ID	Adj1002	Adj1102	Adj1202	Adj1302	Adj1402	Adj1702	Adj1902	Adj2002	Adj2102	Adj702	EC1001	EC1101	EC1201	EC1301	EC1401	EC1701	EC1901	EC2001	EC2101	EC701	LN1003	LN1103	LN1203	LN1303	LN1403	LN1903	LN2003	LN2103	SYMBOL	DE	FC
chr5:150122368-150122830	0.778621	0.463784	9.6e-05	2.47426	1.59547	1.07599	0.1	4.15297	9.9239	0.1	2.61959	10.6139	4.78687	1.2552	17.4681	7.15794	0.151629	1.08669	18.0913	6.03893	1.43974	3.67888	4.6871	1.55219	2.41747	0.126438	2.80461	13.1608	DCTN4	4.86051	4997.16
chr11:71407610-71407860	0.397863	0.499221	0.1	0.000443214	0.1	0.95227	0.1	0.1	0.1	0.431104	1.82328	0.7585	0.549838	17.5127	0.1	2.23844	1.41583	6.7886	1.69776	8.58598	22.5779	0.127591	0.1	5.36875	0.1	0.861939	0.118247	0.1	FAM86C1	3.869	3964.68
chr11:60788932-60790284	1.31049	0.0736312	0.452658	0.000343393	1.122	2.23497	0.954038	1.68662	0.1	3.031	1.43856	1.31556	0.639016	7.50738	2.41078	2.1252	3.08988	10.6863	1.99409	1.58347	0.1	1.3868	0.1	12.0867	8.50587	5.3879	11.4951	6.72389	CD6	2.18245	2191.59
chr10:94135257-94136322	0.1	0.1	0.463257	0.1	12.811	0.1	0.1	0.00106614	0.1	2.69349	16.9885	0.1	0.1	11.059	4.72083	14.4625	17.2888	22.0544	9.71768	0.104466	7.79744	0.127591	1.11227	11.3625	1.19467	5.77809	0.118247	1.86755	MARK2P9	8.00273	2138.3
chr13:106751780-106753969	0.000443214	1.54187	1.47581	0.291469	0.34486	0.473628	0.47437	13.6446	1.13247	2.11258	8.87029	3.69148	1.73367	2.6954	0.122361	22.7906	4.47265	4.52223	6.3951	3.61594	13.8114	2.50061	0.809958	0.565754	0.1	1.77678	0.118247	1.67098	LINC00460	3.74176	2009.19
chr10:64379580-64381328	1.62308	0.898347	0.1	0.447765	0.1	0.172684	0.00627764	0.862715	0.1	9.6e-05	1.00218	2.51704	9.96487	2.51752	4.67178	3.14309	0.489433	2.13331	1.53565	1.82538	0.1	4.85188	11.1721	0.521988	1.90907	0.501716	2.30688	0.905279	ZNF365	2.54893	1928.38
chr1:87032546-87032785	0.694217	0.1	0.000443214	0.1	0.1	0.744104	3.07128	0.1	0.954302	1.9931	5.44762	0.967259	6.40241	3.11533	1.16127	1.91259	3.51501	2.06297	1.29226	7.08793	0.1	0.127591	6.64396	0.1	0.1	0.1	0.118247	0.1	CLCA4	2.51072	1453.49
chr5:88692787-88693070	3.69674	2.0883	2.40419	0.000219607	8.2541	0.1	0.1	0.1	0.1	0.1	0.202522	2.6397	6.73893	3.08551	0.338738	2.71207	2.5257	2.88021	1.65614	5.47212	0.1	0.0989175	1.57317	0.1	2.92273	0.719904	0.118247	0.1	MEF2C	1.13081	1420.68
chr4:114486385-114486890	1.38327	0.00131904	0.281479	0.542484	6.09442	2.02449	0.226893	1.96191	0.1	2.7987	0.728786	17.1231	1.05719	2.125	0.635105	9.43062	5.98155	3.56729	0.1	7.88524	1.74933	6.25937	2.14658	2.63797	9.45312	8.37073	18.0442	8.35334	ANK2	3.32189	1302.65
chr5:178701462-178701830	0.621903	0.1	0.1	0.1	1.64123	0.287169	0.0011962	0.1	0.656212	0.1	1.34869	8.97759	0.210842	1.18908	1.49263	2.05411	14.0173	0.780155	0.868255	8.69676	5.9132	2.36358	0.561663	0.1	0.628874	0.905716	3.58717	2.19451	ADAMTS2	3.59277	1192.82
chr2:235540550-235541187	0.1	0.1	0.1	0.1	0.1	0.328653	0.1	0.00173096	0.1	0.1	2.14896	6.93678	3.31408	6.70059	1.06915	1.69874	3.66257	16.9739	1.02778	11.6467	0.1	0.127591	0.592891	6.48259	0.1	0.1	0.118247	0.1	ARL4C	5.40488	1017.63
chr9:134529847-134530311	6.90904	0.00173096	0.1	0.721662	13.8381	0.813626	0.379494	14.3536	0.1	6.46104	0.0802767	16.8231	4.06816	2.14542	7.16686	4.30679	2.3596	1.28892	7.64009	10.2505	0.1	4.16237	11.0696	0.898127	7.26821	1.63451	6.02446	3.15103	RAPGEF1	1.24515	985.269
chr17:26105550-26106033	0.1	0.46136	0.1	2.66358	0.1	1.82493	0.1	0.0009275	3.01275	3.43957	15.7989	9.62478	0.1	2.55156	0.971583	8.96925	0.944881	7.92325	0.1	1.40039	27.4528	0.127591	0.1	0.1	0.1	1.74524	0.118247	0.1	NOS2	3.65815	874.792
chr1:169680511-169681271	0.872196	1.93645	0.581404	2.07742	10.8463	1.4026	0.1	0.595661	0.1	0.000783107	2.1194	10.2804	4.45188	8.58804	11.4399	14.4577	2.19192	1.6599	2.08328	6.35005	1.72187	5.61928	5.2399	3.92274	10.8099	10.9958	5.87098	12.8668	SELL	4.51096	818.522
chr17:41791140-41791517	0.1	0.1	1.10179	0.374526	0.1	4.1572	0.00106614	2.75987	0.1	0.1	0.0656911	4.16665	1.31245	4.11341	11.8854	9.04102	7.44644	6.3675	12.9664	0.104466	0.1	1.7294	0.740656	2.1044	3.07995	0.1	4.22247	1.46824	SOST	4.8575	729.301
chr1:78537062-78537459	0.1	0.000219607	2.81939	0.1	0.1	0.1	3.24492	0.1	2.67188	6.45317	1.38457	1.48912	11.2417	0.1	1.70288	3.58804	0.277472	1.0279	0.1	0.730316	6.227	1.3476	0.164269	1.40501	0.1	0.1	0.118247	0.1	GIPC2	0.595239	686.31
chr10:29229502-29230439	0.1	0.1	0.0533636	0.1	0.1	0.1	0.520487	0.00220829	0.1	0.1	1.97758	1.20396	0.504396	3.14108	0.1	0.73534	1.20045	14.2573	2.77964	1.64373	3.28575	2.4234	1.7697	6.38429	1.67659	4.2945	0.118247	1.10436	LINC00837	2.62674	658.385
chr10:1281463-1282928	0.1	0.1	0.1	0.1	0.1	6.85808	0.1	0.1	0.1	0.1	0.1	16.2312	551.848	0.1	0.1	86.9511	33.6144	5.3351	3.14645	38.1374	0.1	0.127591	88.9099	0.1	0.1	20.1072	3.60484	13.808	ADARB2	72.7806	649.881
chr19:5948414-5948881	0.802045	0.1	4.1015	4.07968	0.1	0.00188864	0.757732	2.7841	4.82929	2.66841	2.78308	8.12858	2.82012	3.3785	4.40949	11.8239	8.12703	1.92315	2.1103	6.54643	0.1	0.127591	3.05691	3.1272	4.41676	1.11601	11.372	1.14222	RANBP3	3.18259	640.517
chr15:20747320-20747967	6.37564	11.0078	1.33832	2.10325	0.00233686	0.1	0.302832	0.33657	0.1	0.1	3.85331	2.98046	20.2831	1.75889	14.4774	1.59135	1.43867	0.675659	2.19826	5.69596	3.91806	0.127591	11.9505	1.24503	0.1	0.1	1.74726	0.1	GOLGA6L6	3.31864	631.375
chr20:62947724-62948432	1.5753	1.48084	0.1	0.1	0.1	0.1	0.1	0.586762	0.0009275	0.1	5.1	0.0938523	0.190941	3.22944	0.1	2.07492	0.1	21.2892	5.41079	1.6464	5.9955	0.127591	0.1	0.1	0.1	0.1	0.118247	0.1	LINC00266-1	3.49917	594.673
chr7:142153823-142154310	0.1	0.377244	0.844679	0.470442	0.1	0.0011962	0.75627	0.907936	0.1	0.0783319	2.87712	4.61506	3.28017	16.8773	1.14366	5.76132	1.96976	4.10094	0.844821	16.3129	3.66966	6.89768	1.40111	34.313	3.17473	2.16052	9.27392	5.63079	NA	5.40469	513.236
chr21:36311767-36312073	0.000818679	3.41821	1.67972	0.781408	3.22758	2.75963	0.992457	1.80251	11.9079	5.95362	4.13189	8.93208	2.01821	1.96461	2.09141	15.5136	8.69203	6.59401	2.61367	16.1453	3.58911	5.6029	5.18132	3.47971	2.5396	3.31408	3.27089	1.23286	RUNX1	3.6173	507.497
chr16:1223995-1224578	0.1	0.1	0.317117	0.465053	0.1	0.0009275	0.1	0.1	0.1	0.1	4.16902	9.83816	0.1	2.23633	5.64846	4.1817	3.01144	0.502014	7.12588	3.35062	0.1	0.127591	0.1	0.1	0.1	0.1	0.118247	11.3919	CACNA1H	3.86805	485.015
chr8:26009220-26009734	0.1	0.642218	6.61428	3.30182	0.00141314	0.145347	3.38339	3.58298	8.57956	8.37689	1.49731	2.07399	3.7528	1.74904	6.60629	3.47789	12.8952	0.0173341	4.98254	17.0521	4.56828	11.1306	5.56698	2.03042	9.17677	16.18	1.75813	2.8336	EBF2	1.93765	472.455
chr7:100782699-100783697	2.65735	0.391617	0.1	5.14578	0.0009275	1.8175	0.763627	1.34702	0.840634	6.1952	1.37116	2.77205	4.26899	4.64431	3.9727	17.3265	4.18423	6.89821	0.1	6.89631	2.72628	1.32895	4.23279	8.98291	1.47454	0.554296	1.00208	1.3592	SERPINE1	3.31748	435.579
chr7:50966163-50967109	0.1	0.1	2.33928	0.762586	3.30363	0.0045325	0.1	0.187284	0.1	0.1	14.3261	3.05625	9.81057	17.698	8.15008	14.6009	13.567	12.5721	25.2975	12.158	16.4064	2.39473	10.8351	15.4306	0.1	15.544	0.118247	2.40755	GRB10	12.4139	400.243
chr7:91256572-91257993	0.0672142	0.566385	0.597362	0.1	0.530607	0.1	0.1	0.00314389	0.1	0.1	0.282119	1.41435	0.1	9.2735	0.710547	1.45033	0.148982	11.5793	0.891178	2.03448	2.24927	2.92738	0.809616	35.7168	0.317117	0.0207256	1.65515	0.867552	MTERF1	2.56201	382.931
chr2:42832170-42832890	0.1	0.1	0.1	0.344158	3.89803	0.1	0.19617	0.00390267	2.9356	3.39814	8.81639	2.53178	0.883956	11.6429	2.64272	3.10599	4.14494	13.5138	5.63383	2.94779	9.59183	0.127591	0.471575	6.88477	1.85811	1.48597	1.69374	1.80064	MTA3	4.46881	367.45
chr2:201547745-201549383	1.79985	0.1	0.1	0.1	2.87336	0.1	0.0383229	1.34885	0.1	0.00405989	26.3069	13.366	0.800708	3.31103	10.3816	14.5679	17.6725	20.2899	3.49113	11.4437	16.0578	0.127591	0.0625848	8.89686	1.18193	9.41741	0.118247	0.1	AOX2P	11.5067	366.851
chr2:152493546-152494286	7.55423	0.1	0.1	0.0009275	12.957	1.18622	0.838966	0.900593	1.74399	0.1	1.42138	7.28801	4.49148	3.21179	6.3886	3.4189	9.53912	3.85775	1.19694	1.04026	0.1	0.127591	11.584	1.06762	9.9611	3.81601	14.5579	10.0736	NEB	1.63722	361.095
chr13:31412989-31414665	0.1	0.1	0.1	0.1	0.1	0.1	0.1	0.1	0.1	0.1	16.5392	0.1	14.7147	24.2762	19.745	39.4301	12.0257	198.81	5.92352	21.3	22.3583	1.98868	17.7746	37.1391	2.23875	3.00664	1.04755	1.19631	LINC00398	35.1864	352.864
chr5:136481605-136482060	0.453606	0.1	4.20613	1.0213	0.00417911	0.988713	0.378003	0.1	0.1	2.00816	7.11252	41.5	4.86804	2.19942	11.74	24.6368	16.4105	4.43839	8.48027	32.299	21.3156	3.63486	3.91676	1.07982	5.13565	2.98155	2.31352	2.12419	SPOCK1	14.4325	345.681
chr18:46281663-46282070	0.1	0.698976	6.68969	0.1	5.12698	0.0330457	1.77123	0.0051025	0.982698	0.1	2.5406	12.2717	0.274611	26.638	6.37564	1.07778	4.60614	15.7346	0.1	2.00022	3.9099	2.04257	3.33825	18.2191	2.22786	1.47918	4.27356	1.81625	CTIF	5.60115	344.965
chr6:134858812-134859207	0.1	0.1	0.1	4.29357	0.1	0.00131904	0.1	0.00836964	0.1	0.355483	1.02493	1.76343	9.37419	1.63673	1.66537	3.56884	1.04448	2.74189	0.972696	13.4784	0.1	0.127591	7.37317	0.1	0.1	0.1	1.40126	0.1	LINC01010	3.20122	322.999
chr2:40739005-40739277	3.10952	6.92121	1.72283	1.99223	11.7653	1.27074	1.17867	0.00266896	4.87608	0.1	4.33106	15.2705	6.91509	3.03933	8.57377	7.63601	14.0111	8.02832	2.84794	6.09689	4.85846	10.9249	7.48983	3.8112	2.15183	0.844093	0.118247	0.405489	SLC8A1	4.38107	309.734
chr7:141685463-141685943	0.0354587	4.04279	0.1	0.1	0.1	0.300433	0.1	0.0100429	0.1	0.1	5.23344	0.1	1.3656	4.20825	5.765	5.50535	3.05769	23.6995	17.694	2.16103	14.3793	3.62913	2.23091	36.1767	6.04218	6.81648	0.118247	5.50903	MGAM	6.38012	286.828
chr6:21918693-21919567	0.1	0.1	0.1	0.1	0.1	0.527556	0.1	0.00327929	0.1	0.1	15.1423	0.1	0.1	3.66884	0.730708	0.1	1.73882	8.21368	0.969615	8.79385	6.91591	0.127591	0.192374	4.38104	0.1	1.33409	0.118247	0.1	CASC15	3.82269	281.735
chr16:21528018-21529016	0.362295	0.00478461	7.55751	15.6421	4.7074	0.913827	2.66429	11.8206	0.1	2.68842	17.5543	12.8639	9.30912	19.2388	1.99504	9.47428	9.40629	7.33866	1.51648	8.48171	11.2066	8.60704	3.89119	7.9443	8.2541	2.90972	11.8656	8.59251	SMG1P3	5.07173	277.277
chr5:156341338-156341768	0.1	0.0323708	0.473761	0.1	10.6912	2.08933	0.00141314	2.85399	0.1	0.1	2.29418	6.24608	0.627985	6.28958	0.888499	7.57017	3.47761	0.543297	0.1	1.94619	1.79426	10.5628	2.28143	9.33215	11.4437	3.94746	8.94481	11.8213	TIMD4	1.34415	276.538
chr5:156527854-156528100	0.1	0.1	0.1	0.505164	0.1	0.00522457	0.1	0.1	0.514701	0.1	2.36837	7.69654	1.14929	4.48505	2.54891	13.0332	2.86243	1.66673	0.928665	6.97002	1.92773	6.7741	2.09159	0.1	4.87696	1.20124	3.68041	1.24067	HAVCR2	4.19841	275.79
chr2:85517935-85519099	1.93568	0.00327929	2.51838	4.18271	2.77895	3.61377	6.01034	1.49579	8.36269	6.47907	4.37881	8.88018	6.16714	2.89657	11.6998	9.2823	4.47458	3.68984	4.50586	8.55719	0.1	3.13968	5.0255	0.1	17.2184	3.91651	4.60388	2.86144	TGOLN2	2.71516	272.522
chr2:16079554-16084017	0.1	0.1	0.1	0.0109807	0.1	0.692358	0.997749	4.39006	0.689892	0.088142	1.66032	0.1	0.621122	28.645	1.04784	2.72349	0.743171	22.5147	5.91204	0.104466	1.60379	2.10928	0.432084	60.8307	0.332059	0.211492	3.09142	7.1678	MYCNOS	5.6803	266.252
chr12:46953585-46954287	0.1	3.4135	0.1	3.10468	1.42976	2.82682	9.58227	0.1	0.1	0.00669564	10.5842	4.98254	5.97812	8.88992	9.15638	14.2092	9.25359	1.29093	0.1	15.7022	6.43514	5.27789	4.96591	5.75113	5.50946	6.56015	0.118247	0.1	SLC38A2	5.93832	254.138
chr22:19087018-19087339	0.00162343	0.1	0.411831	0.1	0.244128	1.91012	5.63728	0.1	0.0824619	0.1	3.209	3.17879	6.52619	2.15434	14.403	2.3139	1.59975	0.742141	3.73536	17.1856	0.1	0.127591	1.38166	0.936725	0.1	0.1	0.118247	0.1	DGCR2	4.63606	233.093
chr8:142339640-142340006	0.1	0.791905	0.1	0.00252929	0.1	0.1	0.00277425	0.128174	0.1	0.1	7.99048	9.30073	4.47458	2.56413	2.69349	4.09376	2.21703	1.69524	10.4042	11.3198	2.06378	0.127591	5.74832	0.535557	0.416541	0.178213	0.118247	8.28476	LINC01300	5.5228	224.765
chr2:65081349-65081611	0.1	0.1	4.46112	0.00233686	9.82828	0.1	2.69771	3.06108	0.0799614	1.36477	2.08263	6.60346	9.68743	4.79873	0.830721	3.26608	3.989	3.71018	3.27311	2.2545	0.929144	15.5601	4.75167	0.1	0.916247	0.335256	4.6902	2.90804	LINC02245	1.87006	222.055
chr6:113133820-113134544	0.1	0.1	0.00341946	0.1	7.0235	0.1	0.1	0.1	0.1	0.1	7.34938	2.95187	5.80676	10.9112	4.63036	3.27549	1.09354	1.98363	5.04237	15.9082	2.43992	0.127591	0.1	11.7878	0.1	5.32062	0.118247	0.1	RFPL4B	5.11259	218.397
chr6:169567700-169568094	0.1	0.1	0.868815	0.1	0.1	0.00390267	0.629244	0.192522	2.18291	0.1	4.56735	18.88	2.476	3.34268	8.40661	5.60701	25.1807	2.40041	1.84627	30.9761	9.37283	21.0171	7.84636	1.17779	3.39505	1.85629	1.89165	2.95649	THBS2	9.93057	215.462
chr20:37089581-37091450	0.0888222	0.1	0.1	0.1	20.2628	0.127125	0.1	0.767371	0.1	0.661468	45.8514	2.93387	12.9391	18.9697	15.1934	31.9305	32.8445	42.1081	62.5475	17.9538	35.7861	14.874	11.4656	22.6582	17.9401	32.2375	0.118247	8.51772	RALGAPB	26.0864	215.25
chr11:129960439-129961454	0.1	0.1	0.1	0.1	8.77512	0.1	0.1	0.1	0.1	0.1	8.63651	0.1	0.997215	20.8196	4.4222	13.5934	15.3381	135.661	10.975	0.104466	16.7559	1.68184	3.98023	22.607	3.4475	8.21531	1.70903	6.86064	APLP2	20.0972	206.275
chr1:228747869-228752734	0.1	2.24764	0.1	5.77846	0.1	0.1	4.0259	0.937678	0.1	0.1	37.8133	3.41686	19.3081	0.1	0.1	113.022	7.87611	8.53154	11.2122	20.5511	23.8691	24.3116	12.5056	5.97734	0.0817786	5.14383	1.38933	0.1	DUSP5P1	20.8342	203.266
chr4:111557606-111558821	0.1	0.1	0.344158	0.1	1.43839	0.1	0.0123938	0.1	0.1	0.1	16.4283	11.416	0.299444	20.1146	0.599388	11.7861	14.4166	17.8833	3.61594	0.104466	15.8015	0.127591	0.1	25.8519	0.27734	8.47931	0.118247	0.1	PITX2	9.41692	197.798
chr1:228766307-228769416	0.1	0.618159	0.1	7.63098	0.1	0.1	3.05803	0.1	0.1	0.1	38.1092	0.1	20.1926	0.1	0.1	93.858	6.53572	6.61697	9.3468	27.9263	24.6925	3.61603	10.2485	6.41875	0.1	2.6954	1.39538	0.1	DUSP5P1	19.0878	196.381
chr2:176968553-176971810	2.41387	0.1	0.1	1.58438	0.877945	0.1	0.214627	0.0255696	0.1	0.1	0.449749	0.1	11.5669	10.2646	21.6455	14.6799	25.0454	37.4295	0.1	7.64679	8.85352	4.10094	13.2962	34.2887	1.41102	22.1564	1.0265	0.1	HOXD11	12.3312	195.277
chr2:10418148-10418438	8.80455	0.0107888	0.0601877	1.24514	3.52675	2.40072	0.903132	2.86018	0.808029	3.26068	5.96845	17.1856	10.3382	1.99614	16.5976	12.3316	11.2053	4.82799	4.34308	15.2158	12.1766	7.07776	6.04996	5.08774	6.43853	7.25082	5.15167	9.13674	HPCAL1	7.61294	180.094
chr20:4270086-4270536	0.00277425	0.1	1.8991	0.973812	1.32461	0.23881	0.0410903	1.59576	0.1	2.53846	4.24616	4.05056	1.95369	2.72647	2.61142	6.02002	2.67108	1.71253	12.0764	7.54595	9.21553	6.4982	1.74231	2.20143	2.27818	1.66732	1.45662	5.51326	ADRA1D	3.67999	179.189
chr1:228772316-228775307	0.1	1.06306	0.1	7.03526	0.1	0.1	4.12535	0.500347	0.1	0.1	34.862	0.1	21.0102	0.1	0.1	90.1312	8.62856	7.40571	10.7951	18.718	23.4733	11.2073	10.0576	6.71341	0.1	2.84814	3.28366	0.1	DUSP5P1	17.8527	177.317
chr5:79596610-79597587	3.54865	0.1	0.0051025	1.62036	2.41269	0.344827	0.1	0.502928	0.484366	0.755003	6.48128	1.79313	8.71856	0.557303	8.88101	0.189504	1.62036	1.92197	1.7991	0.915338	0.1	0.127591	11.3438	0.1	0.8426	3.21933	2.42119	0.1	LOC644936	2.30036	175.797
chr17:48356351-48358189	0.1	0.1	0.006133	0.0720294	2.04271	0.227959	0.1	2.60492	0.1	0.788949	1.68679	4.70448	9.29089	3.60978	5.05324	8.80188	2.09363	4.59762	4.83534	5.23945	1.97442	0.127591	3.96856	2.73761	0.993121	0.842177	1.91989	4.25602	TMEM92	4.37704	174.771
chr14:35507673-35509043	0.1	0.1	0.1	0.1	12.7554	0.1	0.1	0.1	0.1	0.1	15.3686	1.815	2.59916	2.3996	5.96156	3.8541	133.887	9.44749	3.60613	0.104466	2.42617	0.127591	2.28807	9.67344	16.5196	30.462	0.118247	0.1	FAM177A1	16.5388	173.129
chr15:43467506-43468543	0.0196953	1.9699	0.1	0.1	11.2527	0.1	0.181754	0.112856	0.861517	0.1	20.0986	2.54485	30.7736	0.1	11.7374	3.70535	10.8006	0.876406	43.7796	19.1161	10.1637	2.36235	26.5089	0.1	7.72813	15.8643	0.118247	15.929	CCNDBP1	12.8734	167.777
chr16:66298436-66300188	0.00977619	0.1	0.1	0.1	0.764813	0.691488	0.580979	0.1	1.34977	0.1	15.2474	3.39639	0.530055	1.95781	0.1	2.50332	6.41423	1.29534	0.1	0.00580379	8.26816	2.7641	2.44218	0.1	0.876479	0.626042	2.41823	0.640369	CDH5	2.76535	164.637
chr1:228246484-228248674	0.000343393	0.1	2.75335	0.620545	0.1	1.78361	2.26207	7.13602	2.1178	1.40475	0.535018	1.27295	15.0343	0.1	0.477241	5.34827	0.950867	0.22513	20.4053	14.7267	1.01353	0.127591	8.16157	0.1	0.1	1.97992	0.118247	12.7029	ARF1	4.07973	160.473
chr15:58432560-58434355	3.62417	0.1	0.00701593	1.33655	1.90923	0.203669	0.30824	0.0155334	2.42654	1.25034	1.45736	6.76506	9.66673	1.80857	3.28366	5.16799	1.93551	1.73697	2.07492	2.62906	1.56143	2.89942	10.7144	0.1	2.22666	0.1	0.118247	0.386034	AQP9	2.53445	159.538
chrX:30619352-30621596	1.02432	0.1	0.0119205	0.1	2.63166	0.1	0.348881	0.862021	0.1	0.1	3.32093	0.743306	16.023	14.5745	10.8758	2.39698	7.84975	2.20542	1.97758	1.75341	2.5202	1.55028	15.8629	5.81774	2.57028	3.56512	1.11274	0.1	CXorf21	5.63419	159.104
chr17:59552209-59553299	3.87591	0.1	0.1	2.26883	1.35499	0.73495	0.788627	0.042651	0.01396	1.43255	1.92197	3.60613	13.094	6.58856	7.70119	23.0293	3.13807	10.6689	15.4465	5.34332	11.9067	4.49604	8.22386	6.46344	6.71482	2.58652	1.13166	1.90079	TBX4	7.98255	157.176
chr17:76910611-76911113	0.1	3.04891	0.1	0.094027	1.76122	1.21072	0.201179	0.1	0.00398128	4.20365	2.66587	5.70275	6.71729	2.81876	1.18238	3.63118	3.18201	2.53178	5.51058	6.26617	0.1	0.127591	8.65779	0.1	0.324114	0.1	0.118247	3.75902	TIMP2	2.93851	155.61
chr8:47134398-47134858	0.1	0.1	0.1	0.1	0.1	0.1	0.1	0.0110642	0.1	0.1	0.1	4.17954	0.1	8.18055	1.03755	0.946622	0.148945	14.2545	1.57553	8.07689	4.85355	6.20554	0.607834	10.6728	0.352833	1.1255	2.92082	0.1	LINC00293	3.7689	153.18
chr12:21367570-21368134	0.370403	0.1	1.53	0.1	1.83665	0.1	0.1	0.0227323	0.1	0.0460453	1.11826	0.1	0.958545	26.6569	3.75482	11.5813	0.1	24.1363	5.26634	0.104466	0.1	1.18119	2.17368	45.2187	7.78509	0.1	0.118247	0.1	SLCO1B1	6.94712	150.677
chr3:144042400-144043053	0.1	1.27738	1.05987	0.1	5.65051	0.00220829	2.07953	0.1	0.1	0.1	7.24279	0.735136	1.03261	1.70734	2.17822	2.97382	9.53242	1.03769	3.39049	1.35062	13.8163	2.30516	0.647474	1.64003	0.1	23.5126	1.09769	0.1	C3orf58	2.06116	150.047
chrX:130712468-130713148	0.1	0.1	0.771245	3.81505	11.535	0.103927	0.00965471	0.171738	0.0972084	1.08382	11.7085	2.05682	18.2983	15.3483	11.7809	7.17113	9.00135	11.0802	25.6293	4.58284	11.9595	2.62472	9.59935	22.805	11.4876	16.3755	0.118247	10.3116	IGSF1	9.88699	150.015
chr20:30763220-30765049	0.1	0.1	0.1	0.325373	12.2085	0.1	0.1	0.1	0.1	0.1	38.777	10.3871	14.9583	18.1965	24.5331	20.0825	18.5929	10.2804	4.29905	25.1085	20.3104	0.127591	11.1585	8.47079	9.22322	14.0232	2.42388	0.447562	TSPY26P	17.1882	148.279
chr15:57598595-57599595	2.31174	0.0122395	0.961391	2.83131	2.49204	2.28329	1.28471	7.90755	1.51945	2.48444	4.66047	17.5836	2.68294	3.16417	0.802244	5.02778	8.77196	9.07828	11.9199	2.03138	2.62991	0.127591	0.33916	2.45931	3.24538	0.444647	7.33503	9.16995	LINC00926	4.16345	146.171
chr16:58429509-58431878	0.1	0.1	0.1	0.1	3.27191	0.1	0.142922	0.1	0.91031	0.1	100.228	1.89238	3.68338	9.37585	1.53341	21.51	6.76722	3.59938	0.1	0.104466	40.8521	2.7328	6.97302	2.51659	18.6326	2.31741	0.118247	0.1	GINS3	14.3769	145.186
chr19:42442543-42445523	1.05337	0.1	0.1	1.32112	16.1926	4.17606	1.72449	10.7187	0.1	0.0381751	5.44894	21.4809	1.12635	7.55423	11.0501	29.7575	14.7172	16.246	54.6249	23.8457	4.32331	1.17566	2.33386	6.0435	16.7359	11.3493	28.7139	22.3483	RABAC1	15.0327	142.571
chr2:182173085-182174792	1.44498	2.33185	0.1	0.883704	11.9761	1.6682	1.53962	0.421652	0.1	0.00162343	3.41547	11.9305	3.229	12.6207	2.56344	10.8639	3.14569	1.59181	0.1	2.17535	1.88416	13.9638	3.85986	4.78297	17.6343	12.6921	3.1443	15.6755	MIR4437	3.11681	140.757
chr10:124430376-124430803	2.14808	1.36358	0.1	0.0121306	0.1	0.114485	0.283302	0.1	0.1	1.84328	0.1	6.17252	0.247163	15.1551	2.00491	0.739606	0.507048	9.71405	1.76728	4.69899	0.1	0.127591	0.1	12.957	0.1	0.591574	1.19712	0.1	C10orf120	3.49418	140.203
chr7:101624749-101625234	0.512369	0.1	0.1	5.83566	0.0167027	0.17798	1.3796	1.4832	1.66967	2.75148	0.23442	2.51977	10.1705	2.8928	19.6293	13.6672	16.1956	1.5288	5.05496	3.08331	0.1	0.127591	1.87357	3.07688	6.26025	10.747	2.87508	0.1	CUX1	6.095	139.678
chr7:155159451-155159752	0.1	0.1	0.1	0.1	12.5565	0.1	0.1	0.1	0.1	0.1	39.2893	5.33566	0.1	12.2757	12.0786	15.6661	19.9732	11.7919	10.3692	24.7114	0.1	0.127591	0.1	0.1	0.1	0.1	0.118247	0.1	INSIG1	13.8134	139.609
chr22:23498907-23499218	0.1	0.389784	0.1	0.1	0.0051025	0.1	0.1	2.4595	0.1	0.1	10.7029	1.30901	3.12555	1.86245	5.38515	3.96274	0.487946	1.7899	12.438	0.845137	9.61061	0.127591	1.80179	0.1	1.38591	1.87325	3.52047	1.97021	RAB36	3.83544	139.373
chr1:8206009-8207108	0.1	0.042156	0.335196	0.1	1.06902	0.157475	0.1	0.0134341	0.1	0.0527504	0.294628	0.655474	0.687524	3.53877	0.1	6.32017	2.14055	15.4727	1.31467	5.77541	0.955682	1.63245	1.31093	7.42607	0.652344	1.43475	3.23157	0.294121	ERRFI1	3.42299	139.194
chr18:47103848-47105512	0.1	0.1	0.1	0.1	9.06958	0.1	0.1	0.1	0.1	0.1	39.7145	12.0367	10.0225	20.5295	21.1466	15.6434	24.5061	11.515	2.80593	0.104466	15.605	0.127591	11.9	3.45181	0.525363	3.82086	0.118247	0.1	LIPG	14.8055	137.111
chr2:202836540-202837323	1.28847	0.00645493	2.9175	0.475411	3.18139	0.1	0.1	0.110255	0.1	0.394191	1.80231	7.42748	0.1	4.66172	1.53994	0.161355	0.614403	18.5493	0.893159	7.59987	1.0187	0.127591	0.1	6.29535	0.0578372	0.1	2.76592	0.1	FZD7	3.46759	136.66
chr9:34136572-34138430	0.1	0.1	0.208402	0.1	0.1	0.1	0.1	1.41178	0.1	0.547494	103.308	5.15947	3.85847	1.86842	9.5715	3.18025	6.66403	0.299039	1.28835	9.34194	13.2183	11.6266	8.93554	0.1	1.43726	0.616714	1.74706	0.268339	DCAF12	14.1672	134.619
chr2:159643581-159644194	1.15193	0.00417911	2.42943	0.1	0.00266896	0.113473	1.55444	0.27712	0.1	0.1	2.28594	2.55416	0.198867	4.57161	1.58018	0.464856	1.11198	12.7994	0.697912	3.17625	4.43947	3.78116	0.567646	9.05035	0.920753	0.650484	2.39391	0.279702	DAPL1	2.36079	134.076
chr1:234621368-234621725	0.525796	0.0989275	0.1	0.1	0.1	0.1	0.1	0.121941	0.00788296	0.468239	2.50772	1.3113	0.815171	1.77399	0.1	2.26295	0.343248	1.57902	9.84258	2.62597	0.1	0.127591	0.1	0.1	0.1	0.1	1.79097	0.1	TARBP1	2.14391	133.812
chr13:111179521-111180801	1.45668	0.008914	1.87313	1.25683	2.27321	0.30893	1.29478	10.2974	1.23351	0.1	4.40529	11.2392	4.64461	3.27549	8.09383	14.2534	5.39772	1.11049	7.50684	0.740545	1.56403	1.25497	5.92479	0.1	4.4158	0.505443	0.118247	6.42883	COL4A2-AS1	4.05641	133.642
chrX:115370875-115371189	0.1	0.1	2.02061	0.00417911	0.1	0.1	0.532103	0.126289	0.1	0.47556	1.67137	0.575737	6.88477	5.25152	0.29037	1.4157	0.473592	0.852944	1.06635	7.12946	0.1	0.127591	3.03737	3.41718	8.71448	6.44217	0.118247	0.870199	AGTR2	2.19531	133.285
chr9:114558178-114558471	0.1	0.0045325	1.05495	5.53022	2.75544	1.70055	2.04103	0.1	8.28897	3.21375	4.39185	5.67168	5.69941	3.04205	2.88201	4.64178	0.639199	1.87816	0.617523	15.7346	0.1	5.09743	7.6832	0.1	1.40039	10.245	0.118247	0.926981	C9orf84	2.04088	132.905
chr8:99271980-99272972	0.0299261	0.1	0.1	0.489163	21.7922	0.1	0.1	0.114349	0.0971811	1.54432	24.2049	5.57231	9.50168	0.1	19.3445	4.35836	16.8201	0.1	12.9804	31.4994	14.8049	2.03685	8.30711	0.1	12.8048	21.9463	0.118247	2.43992	NIPAL2	10.0014	132.728
chr10:74878332-74878994	10.2549	3.36694	5.92131	0.1	0.307712	0.255752	1.85972	4.47852	0.427125	0.00766171	21.0906	3.59063	1.95467	3.37615	0.847159	3.98991	0.855745	4.58466	1.20568	9.70027	5.13659	10.0888	0.733808	1.79569	1.55941	0.429996	3.77111	1.10329	NUDT13	2.42158	132.594
chr2:120601051-120602799	0.0942307	0.1	0.0869907	0.1	9.75144	0.1	0.1	0.0111954	0.1	0.1	29.8393	0.556389	1.03646	7.72553	16.5772	4.28544	13.6259	7.20022	3.61052	4.9329	16.5583	1.82607	1.52358	5.96845	3.71822	3.72807	3.26017	0.67028	PTPN4	7.8846	132.078
chr16:29721456-29721781	0.00287725	0.467617	3.914	1.45123	0.1	1.38615	0.40943	0.417486	0.1	1.19479	3.66812	1.38591	1.43539	4.13007	0.481383	2.99915	1.93971	1.87481	1.00627	3.82122	3.32775	7.41501	2.28893	19.3292	1.82795	0.766709	4.10852	1.20956	QPRT	1.32984	131.051
chr17:78903951-78904264	0.1	0.1	0.1	1.55206	0.1	0.1	0.1	0.1	0.1	0.1	13.7756	44.2557	2.07972	23.5126	16.0742	6.67772	11.4344	2.44373	3.6102	28.6292	0.1	0.127591	0.1	5.47694	0.813232	0.1	5.61043	4.36369	RPTOR	15.0041	130.495
chr2:231321782-231322281	6.09558	0.00766171	0.1	0.610703	4.74629	0.760443	0.905232	1.62938	0.1	0.1	2.2133	8.55905	14.7342	0.1	3.97871	3.74824	1.84119	1.16902	1.72634	0.973251	0.1	0.127591	19.615	0.1	6.8122	4.60331	9.97017	8.46781	SP100	2.3988	130.05
chr3:104159236-104164509	0.684792	1.70837	0.28906	0.268339	0.0626907	0.051546	0.1	0.1	0.0905593	0.398302	29.9731	4.2654	0.1	0.1	35.8062	31.3205	0.689683	0.1	0.1	16.2944	28.5375	12.5488	0.1	0.1	0.1	0.435323	0.118247	0.1	MIR548A3	11.4995	127.567
chr1:30556380-30557315	7.45135	0.0217145	0.270003	0.589245	1.1369	1.49344	0.763703	0.0497094	0.365893	0.1	3.63937	17.9355	0.806055	0.1	2.39407	2.36096	11.7615	13.365	8.13708	13.3204	0.1	1.72706	1.13027	2.61339	1.10723	0.1	1.3863	1.85811	MATN1-AS1	6.1578	127.301
chr7:44774666-44775088	0.615199	0.1	0.1	0.810708	0.1	0.0299261	0.626698	0.1	0.1	11.5606	3.72977	20.3386	6.62258	2.69154	17.0947	20.8802	13.3302	5.45069	3.28904	17.4465	0.1	2.58103	8.5379	0.1	2.63818	0.458141	0.118247	0.248724	ZMIZ2	9.67307	125.784
chr5:133817429-133820382	1.73054	0.1	0.1	0.1	7.52884	0.1	0.1	0.1	0.1	0.1	13.0062	8.52421	20.8391	1.88507	15.3716	30.2262	0.1	19.9907	14.1258	28.8747	15.5294	10.1936	12.6833	0.1	1.90798	0.1	0.0641863	3.2223	JADE2	14.2884	125.522
chr22:39456795-39457111	4.164	0.894536	0.1	0.1	2.53692	1.38327	0.260643	1.20668	0.00162343	0.1	4.76257	7.20228	0.790348	4.7679	0.304557	1.5585	1.44389	4.81278	1.79253	7.29725	0.1	12.2749	0.369253	3.5705	3.48283	5.66958	8.58024	4.22125	APOBEC3G	2.39849	125.269
chr7:27202783-27210211	0.447056	0.1	0.1	0.1	8.12745	0.1	1.66967	0.1	0.1	0.1	42.8606	0.1	86.9511	12.6275	3.37591	0.143154	13.5837	14.052	0.1	0.773848	4.45067	0.127591	39.9239	12.1545	4.35583	10.0531	1.74288	0.1	HOXA10-AS	16.3624	125.19
chr5:39787470-39788568	0.1	0.1	0.1	0.1	1.04225	0.1	0.1	0.106785	0.1	0.1	21.7987	2.81897	4.62231	19.794	5.19728	6.65033	0.740545	11.2331	30.6894	26.2341	18.9457	0.127591	4.5438	24.4105	10.9537	3.72907	0.118247	0.5262	DAB2	12.783	124.366
chr17:62197253-62197760	1.49024	0.00877882	0.1	1.36989	10.0102	1.87981	1.16902	5.60747	0.436875	0.1	3.31636	10.6336	0.492632	3.9108	2.1044	14.1281	5.86082	2.76985	2.07713	0.104466	2.10007	2.06032	1.59317	2.58003	5.85169	1.98748	4.6944	4.3498	ERN1	2.32258	124.032
chr12:106218252-106218866	3.38219	0.508526	0.1	0.1	0.1	0.1	0.0684146	0.636174	9.6e-05	0.1	0.627818	7.52283	0.658073	4.70482	0.420153	0.0350351	2.13391	14.1836	0.1	5.33334	3.84015	9.29419	3.07837	14.5861	0.521102	2.13762	1.5832	0.469402	NUAK1	3.06242	122.165
chr9:93912548-93913305	1.03784	0.1	0.00233686	0.1	1.81063	0.11591	0.290061	9.57375	1.79066	0.1	2.56545	2.54869	2.12941	7.05669	2.23619	8.45947	1.91535	5.05631	0.604796	13.0062	0.1	2.38832	7.05344	6.27063	10.1714	2.11722	7.42214	2.35362	LOC100129316	3.06573	122.15
chr19:48927881-48928790	1.70267	0.0190267	1.87719	0.1	6.23138	1.43526	0.767371	1.83915	0.1	0.1	2.57352	20.5257	2.39114	3.11328	7.62323	29.0953	2.78215	1.41695	3.70032	3.88581	11.294	0.127591	1.35341	2.11843	2.15457	1.81715	2.93531	0.280826	GRIN2D	6.29353	121.445
chr2:74409324-74409589	1.27589	2.76926	0.1	0.738245	0.1	1.77729	2.43687	0.763974	0.1	0.00659868	5.2399	5.1896	8.12895	4.47963	0.576833	7.94925	5.01584	4.46957	1.85465	7.13929	1.83853	4.47415	6.32905	5.01362	5.07784	3.65933	6.21256	4.4207	MOB1A	3.99754	121.196
chr7:34245429-34245840	0.1	0.417932	0.1	0.1	1.09871	0.00680936	0.1	0.1	0.1	1.75105	13.2595	1.24101	2.25064	3.36548	18.2959	5.45069	11.3757	4.02755	3.59179	18.4013	4.93314	0.127591	6.81334	7.38089	7.79592	22.8517	0.118247	0.286217	BMPER	7.73851	120.931
chr5:121414165-121414542	1.45513	0.1	0.615004	0.1	0.467896	0.125681	0.0120298	0.524547	2.39698	0.1	3.60852	19.6526	2.11681	9.21091	7.30355	7.4236	8.33656	16.0934	2.75963	10.4132	2.55026	6.03815	2.57532	10.7314	0.49022	3.25588	3.09581	0.0199632	LOX	8.10216	119.819
chrX:13108156-13108337	1.05939	0.451063	0.1	2.08554	1.77177	2.01248	0.00379239	0.617523	2.79725	1.98265	0.62761	9.71835	3.52807	5.49744	9.64471	12.2913	4.18785	3.80609	3.92238	2.29418	5.55647	4.60719	14.9787	5.92223	14.6627	8.7962	4.81943	8.42038	FAM9C	4.26365	118.46
chr7:99866854-99867121	0.1	0.1	1.33704	0.344085	0.1	0.000818679	0.698503	0.1	0.0931195	3.32483	2.91695	5.40871	0.938373	6.69772	0.1	0.792588	0.1	0.797794	7.35293	3.71228	1.32175	0.127591	0.0265731	3.18852	0.1	0.872921	0.118247	14.5889	CASTOR3	2.26189	116.075
chr1:224287873-224289126	0.1	0.458836	0.1	0.1	5.15003	0.1	0.1	0.1	0.1	0.1	36.7154	0.371314	4.14995	8.06056	5.55824	14.7951	5.51583	42.9745	3.56453	0.104466	25.8386	0.127591	9.79616	14.2905	2.71684	1.53118	1.79337	0.1	FBXO28	11.5401	116.069
chr9:34352603-34353002	0.885061	0.1	0.1	0.1	0.1	0.1	0.199997	20.2303	0.00766171	0.1	2.51894	3.84707	0.1	9.50509	0.259375	2.14373	0.166892	0.1	7.57142	0.792278	0.1	1.15296	0.151604	0.816046	0.1	0.67434	2.88639	9.1552	NUDT2	0.508182	115.838
chr2:207448698-207450107	0.1	0.679617	2.8265	0.656212	2.74816	2.43187	3.74141	0.1	0.0113543	0.452142	13.0618	1.54329	0.993418	5.85169	7.07489	6.03299	1.63399	8.32212	10.372	5.90986	22.0898	2.17964	2.09064	11.4914	0.343186	3.39604	1.67049	3.48479	FAM237A	4.70487	115.743
chr3:120097054-120097470	0.1	0.1	0.1	0.1	2.41801	0.1	0.1	0.0128479	0.1	0.1	10.1536	0.1	3.66009	6.21175	7.30412	5.95953	2.37387	9.35527	13.737	0.104466	11.3306	11.3108	0.545086	16.4678	2.63492	3.57262	2.71881	2.52135	MIR198	5.57288	115.418
chr14:100905994-100906520	2.40434	0.1	2.39114	0.0372558	0.1	0.1	1.59538	0.1	1.50059	0.1	1.62065	4.10118	1.07721	20.6704	0.885886	0.414901	1.98051	34.6797	3.42629	19.0739	6.55304	10.5341	2.58514	2.28851	0.966753	0.146741	3.65167	0.777134	WDR25	7.95019	115.103
chr15:22695515-22698868	0.972358	1.27351	0.0412271	0.1	0.1	0.1	0.1	0.105844	0.00936773	0.1	1.15416	0.94753	28.7859	4.03011	2.48981	0.659546	2.14329	1.41999	2.16879	10.5504	1.69836	1.16873	26.7694	2.81015	0.378197	0.1	0.118247	0.1	GOLGA8DP	5.14472	114.382
chr2:19554555-19559199	0.0604996	0.1	0.1	0.1	0.1	0.1	0.358895	0.10502	0.1	0.1	5.35167	0.689445	1.54648	1.39567	0.449536	1.31752	1.46645	100.228	3.60527	0.104466	0.1	0.127591	0.612281	3.23574	0.924935	0.630642	0.118247	1.48045	OSR1	11.493	113.8
chr10:121020293-121021396	0.1	0.867391	0.1	0.1	2.73983	0.1	0.0215684	0.267825	0.1	0.1	3.24721	1.61836	1.54493	0.893612	25.432	0.488973	19.9592	6.40498	3.53311	8.01273	1.5417	0.127591	0.0416175	0.1	3.23109	14.4967	0.997957	0.1	GRK5	6.66384	113.766
chr5:33122150-33122959	0.1	0.1	0.1	0.1	5.18398	0.1	0.1	0.1	0.1	0.1	12.8223	7.99759	15.5262	22.2472	4.19512	4.30957	12.1909	2.43603	19.7112	16.2003	14.4125	2.66073	11.9139	30.6535	15.5909	18.4866	0.118247	0.1	LINC02120	11.1552	113.522
chr15:70610757-70611273	0.1	1.25251	0.1	0.1	0.26976	0.1	0.1	3.77142	0.00141314	0.0939864	2.35061	3.18288	0.614526	1.91518	0.184485	2.01669	3.19464	1.29665	1.42483	1.06969	1.26196	7.38573	0.785143	1.83366	5.10343	2.10761	10.3401	2.75936	TLE3	1.13611	112.413
chr2:198482745-198484084	0.1	0.919252	1.05072	0.343766	7.96531	0.10152	0.1	0.1	3.79825	0.1	26.6621	2.60328	0.557646	7.95107	29.3166	31.51	12.3652	35.554	0.1	3.7454	17.8177	0.127591	2.17701	12.1569	8.67132	9.38896	0.075177	0.1	RFTN2	13.5786	112.385
chr4:84106321-84106889	0.0161838	0.1	1.47191	0.1	0.0172001	0.1	0.1	0.566966	0.1	2.69706	11.4113	2.68639	0.502821	3.3095	2.10761	3.40215	13.9303	15.3059	3.10423	7.05287	14.9832	0.127591	0.1	0.00669564	0.1	18.454	2.86077	0.239064	PLAC8	5.75437	112.192
chr2:173081609-173082004	0.1	0.1	2.07343	3.83404	0.551147	0.306617	5.30776	0.110762	0.0114536	0.00277425	3.09637	4.19005	0.764702	1.70756	1.9635	0.468667	0.290871	14.8038	2.03257	2.02966	3.46198	0.127591	0.1	3.17221	0.1	0.1	0.118247	0.1	DLX2	1.89498	112.155
chr2:128546064-128547061	0.1	1.54727	1.43998	0.23359	3.3296	0.1	0.1	0.1	0.1	1.27643	70.8311	5.78852	10.0819	3.64052	15.6817	10.014	25.5914	0.312	1.30588	5.18767	21.5505	0.127591	13.2329	3.90452	9.53692	16.23	1.34735	0.1	WDR33	14.0108	111.565
chr20:51454108-51478062	0.356967	0.417719	0.0163265	0.220021	0.1	0.143499	0.295992	0.00153786	0.492987	0.1	2.19656	0.504537	0.188057	1.51568	0.1	0.958181	0.308019	1.54711	20.6426	3.18742	2.09173	2.00546	0.0686334	2.34636	0.0389149	0.495499	0.118247	10.6538	TSHZ2	2.90031	111.425
chr1:236263274-236263798	0.1	0.1	0.1	0.637217	0.522599	0.1	0.169311	0.0528858	0.0971939	0.1	2.2992	3.95519	1.62198	6.45064	0.458985	0.827465	1.54711	46.6641	1.83969	9.67407	4.06856	2.18786	0.38079	7.05427	0.1	0.368248	1.71739	0.458871	NID1	7.33593	110.52
chr19:9813032-9814473	0.778495	1.53482	6.63563	1.44077	0.0231646	0.519899	3.24299	0.1	2.08288	19.5496	7.90533	4.09534	6.20463	1.64754	24.5575	10.9857	8.60291	0.27241	6.25008	1.70375	1.16915	1.22336	2.32073	0.1	11.3749	3.19116	0.118247	0.89075	ZNF812P	3.63169	110.463
chr3:172384200-172384692	0.1	0.1	1.94805	0.1	2.79056	0.1	0.0268319	0.585792	8.58295	2.72207	17.4926	1.63085	20.7232	0.1	12.3484	11.2053	20.8436	2.93236	4.50158	0.104466	0.1	0.127591	5.85928	1.95809	4.39061	17.8236	0.118247	0.862582	NCEH1	7.48261	110.174
chr5:161463573-161463908	0.1	0.1	0.1	2.98027	0.522405	0.1	0.1	0.0188034	0.1	0.1	0.209001	3.3804	0.1	12.7401	0.122371	2.61923	0.1	14.5505	11.153	14.3729	14.6009	6.64522	0.474226	9.96287	0.939706	0.166658	2.37229	1.42988	GABRG2	5.5126	109.768
chr2:8738061-8738512	1.37742	0.756834	0.0106416	1.11895	7.28046	0.333684	0.595994	0.219073	0.1	0.1	1.19774	1.01095	9.51231	3.83655	9.59606	9.71137	2.53103	7.81458	5.11394	7.41831	6.07489	0.127591	13.1435	2.55392	1.3077	0.1	3.26421	1.55546	ID2	4.58498	109.517
chr3:158429284-158429676	0.1	0.1	0.1	0.1	0.1	0.1	0.1	1.10532	0.1	0.1	5.02097	17.8303	5.04139	5.04585	12.2537	49.8676	11.4936	2.5334	0.1	2.12316	3.92672	1.04584	3.11026	0.478342	4.45582	1.68037	0.118247	0.1	RARRES1	10.9305	109.006
chr5:147610149-147610642	0.1	0.970574	0.1	0.1	5.7229	0.1	0.434083	0.0401945	0.99736	0.1	2.00568	0.1	8.99766	25.7158	13.1382	14.8265	1.72662	8.82949	24.4105	31.1362	14.4656	4.21953	4.39216	21.7255	6.65339	5.2222	0.118247	11.9449	SPINK6	12.2221	107.734
chr1:167483385-167483735	0.1	2.48534	2.84203	0.0111954	5.62419	0.758811	0.1	0.788841	3.74165	0.895949	4.54884	3.68063	0.739397	11.157	4.42881	1.53153	1.4334	2.57766	1.61708	8.16157	3.54242	2.3139	3.76496	1.72922	7.84146	2.06045	12.0276	2.99667	CD247	2.25279	107.375
chr1:156134615-156134905	0.766787	3.76239	0.00314389	1.2731	3.01193	1.69126	0.1	2.46661	0.1	3.98795	1.84897	3.07415	3.11211	32.0383	13.8559	6.59446	3.49938	10.5086	0.1	14.9618	0.1	0.0994225	0.631266	19.3544	2.59862	0.287169	0.959231	0.1	SEMA4A	7.24304	107.079
chr2:43523513-43525639	0.1	0.1	0.421097	0.342362	5.93511	0.857165	1.19642	0.1	0.1	0.1	11.0802	8.81275	3.27996	25.8519	3.30856	6.89555	5.54746	20.6704	53.3474	3.35502	7.51525	0.127591	3.72603	27.6495	10.5375	9.01097	0.118247	15.8916	LINC01126	13.2897	106.92
chr10:7454674-7455474	4.03485	0.1	2.02548	2.28904	0.00936773	0.837515	0.536454	1.40756	0.1	1.26288	3.71208	3.13784	2.7133	1.368	9.04398	8.16646	5.23344	30.4404	2.2023	6.13819	0.1	8.86382	2.8833	2.6294	5.69335	1.50302	4.46142	2.2247	SFMBT2	5.95529	106.769
chr16:31115171-31115606	1.77203	0.381161	0.0781871	0.1	0.1	0.368248	0.0114039	0.1	5.49258	1.50209	14.1498	2.30563	4.28299	1.23221	1.619	6.86456	10.5989	1.89073	1.67372	0.104466	16.3072	10.7762	4.21534	1.89336	2.33276	7.57142	1.48259	2.66806	BCKDK	3.48163	106.465
chr9:131541735-131543170	0.686117	0.1	0.406225	0.1	4.14311	0.113581	0.1	0.134077	0.779436	0.0299261	42.9745	13.3835	3.71822	0.673209	9.42155	8.82228	4.73113	0.1	1.46771	21.5791	7.70273	0.127591	7.21403	0.1	0.597728	1.56997	3.64102	0.1	TBC1D13	10.0279	106.332
chr9:29450403-29450810	0.1	0.1	0.1	0.1	8.44931	0.1	0.1	0.1	0.1	0.1	18.3567	0.1	4.48002	39.9642	5.93602	18.1291	0.1	17.748	5.77348	1.5446	6.06469	2.4356	4.77329	25.6796	1.46679	2.25464	1.79894	0.800872	LINGO2	10.2783	106.266
chr3:11426208-11426781	0.1	0.1	0.1	0.1	0.1	0.0359921	0.1	0.0148904	0.1	0.1	0.980055	13.0207	0.60755	14.8401	2.05655	0.714429	1.76516	10.2171	1.05851	1.25645	0.1	0.0970514	0.1	13.2212	0.1	0.388713	4.11724	1.00661	ATG7	4.56657	106.185
chr5:38659564-38660576	0.544374	4.20019	2.69283	0.1	0.1	0.1	1.46452	3.05827	0.1	0.854299	0.249425	0.1	1.02225	18.8869	1.30664	2.00297	1.49122	12.2127	79.9212	29.1113	3.09702	14.4906	0.363176	17.6246	1.75757	8.69535	0.118247	7.31308	LIFR	13.309	106.113
chr3:157614456-157615079	3.02587	0.0925636	0.1	0.1	6.97818	0.0154822	0.1	0.696111	1.24213	0.770186	6.63133	0.678971	2.93671	20.3542	12.3632	11.8056	3.47889	10.3129	1.81113	1.74231	13.2267	11.3117	0.970796	30.9231	7.23301	4.43931	0.118247	0.1	SHOX2	5.89947	106.006
chr15:59468160-59468576	0.1	0.1	0.0155846	0.1	7.93597	0.698388	1.01695	0.1	0.1	0.1	9.6549	20.2741	5.98155	5.55904	11.2614	15.6015	16.4861	2.46186	5.08954	20.5295	7.69299	27.2788	9.88345	1.22914	6.12786	1.50682	2.87017	2.52306	MIR2116	10.2633	105.947
chr5:4614797-4616009	0.1	0.1	0.1	0.1	4.73308	0.1	0.1	0.1	0.1	0.1	5.39122	2.70696	2.98826	44.0509	1.08261	1.36948	8.1659	2.83708	9.26031	28.7139	12.8033	1.48024	0.62232	29.7277	3.88393	13.2115	0.118247	0.1	LINC01020	10.0934	105.507
chr12:70595273-70597054	0.1	0.1	0.587737	0.1	6.78579	0.1	0.156941	1.46118	0.1	0.00467229	8.46941	3.54336	2.14773	1.51307	7.63512	10.0032	12.5379	12.5127	9.00758	2.96428	11.903	7.72749	2.91558	3.42096	6.19974	9.47911	5.04585	2.70361	CNOT2	6.08381	105.304
chr2:33094289-33094887	0.1	0.1	0.1	0.1	0.1	0.1	0.1	0.1	0.1	0.1	43.5271	0.1	0.1	6.26268	0.132565	13.7112	15.2517	20.5199	4.90981	0.104466	19.0356	0.127591	4.39314	26.0599	1.93894	0.817343	1.45986	0.1	LINC00486	10.3619	104.619
chr9:34935901-34937219	0.1	0.798855	0.1	0.1	0.1	0.1	0.1	0.357811	0.0883859	0.1	52.7099	5.29253	15.598	5.56414	4.25875	13.3342	5.79826	9.8585	1.60329	1.6136	13.9203	10.9677	10.2811	3.85893	0.674469	0.307022	1.16195	0.282679	PHF24	11.3686	104.109
chr18:66595578-66595840	1.61315	0.1	0.1	0.1	0.628442	0.1	0.1	0.1	0.0126307	0.1	2.59152	3.73828	0.968324	3.79719	1.00937	1.00883	0.1	0.1	11.0087	5.34794	5.77348	10.5333	1.30624	0.787476	0.562639	2.57467	0.118247	8.52962	CCDC102B	2.67159	102.54
chr4:88631504-88631975	0.1	0.1	0.1	0.1	16.4178	0.1	0.1	0.611607	4.01195	0.1	9.29089	35.4842	4.58429	25.0714	16.5614	6.48672	11.8452	36.3037	16.3034	3.29814	18.2983	39.2893	3.92753	27.0891	9.80111	14.9365	2.54646	3.75426	DMP1	14.3488	102.504
chr4:169343461-169343726	2.1194	0.1	2.4585	1.71776	0.421652	0.1	0.154191	0.1	0.0011962	0.1	0.1	1.74986	0.223309	7.03367	0.208315	1.12485	0.1	10.2693	1.03367	1.71915	0.573225	0.127591	0.1	7.11252	0.1	0.1	0.118247	0.1	DDX60L	1.62895	101.813
chr9:103869994-103870404	0.1	0.1	0.1	0.1	1.23308	0.1	0.00788296	0.709758	0.868355	0.1	18.5518	7.83948	3.24247	11.9887	4.20272	12.2784	2.17535	12.6545	4.79001	17.4362	10.0437	12.2018	0.405654	23.1379	2.15074	5.54041	0.9534	0.1	PLPPR1	9.17405	101.608
chr9:18379592-18379977	0.1	0.1	1.51667	0.0295849	0.1	0.1	0.1	0.550744	0.1	0.845777	1.22077	10.7345	1.2731	24.6476	2.37324	0.616309	2.10835	5.63079	0.1	0.104466	1.26008	8.81226	1.30481	14.3234	0.28203	0.125782	0.118247	0.1	ADAMTSL1	4.52664	101.583
chr6:84576905-84577219	0.1	0.1	3.80839	0.1	0.010866	0.632579	0.825759	0.0576715	0.1	20.6112	0.994653	2.98408	12.9449	0.0808639	9.94539	4.9201	8.03563	0.15183	3.06523	13.6225	6.72343	0.127591	7.19497	0.79376	2.72315	2.30874	0.118247	1.52505	CYB5R4	3.03987	101.073
chr13:26465331-26465761	0.1	0.1	0.1	0.1	0.1	0.1	0.1	0.0115877	0.613323	0.1	1.24772	0.471836	0.454699	17.2002	0.289927	6.84798	0.691145	7.78294	1.29335	5.84924	5.98265	12.7355	0.280737	17.7023	0.530503	0.1	4.49015	0.739936	SHISA2	4.07041	100.429
chr2:4781344-4781741	0.1	0.1	0.1	0.1	0.0767848	0.161724	0.177416	0.219944	0.1	0.1	24.0054	0.1	4.35254	11.7583	14.5523	7.95366	4.28229	15.4293	13.6184	12.6636	13.27	15.0853	1.00085	11.7662	7.47089	3.52504	5.53879	2.54701	LINC01249	10.748	99.7972
chr2:87957429-87957699	0.1	0.1	0.1	0.0130057	0.1	2.48007	0.68194	3.69569	1.69137	1.92405	7.39089	6.99501	2.57843	10.3736	1.1159	0.102799	3.18838	18.278	3.71582	4.45694	9.94036	7.19457	4.09336	5.39999	2.25615	3.03087	6.34154	1.8751	MIR4435-1	4.73097	99.2598
chr8:48012169-48012573	0.1	0.0959157	0.1	0.1	11.4166	0.1	0.1	0.219298	0.1	0.1	25.7022	0.1	11.9769	9.24333	7.49127	5.71845	7.9211	15.3251	15.1205	16.3287	17.043	31.8029	9.02549	26.5049	3.51968	13.8227	5.02592	4.84627	LOC100287846	10.2496	99.1693
chr3:72772364-72773297	1.62463	0.1	0.1	0.00266896	0.733239	0.591474	0.1	0.123876	0.956202	1.60525	2.43515	1.21637	8.52089	2.17926	8.69441	2.97413	3.02629	2.50457	6.78579	2.86064	3.71481	0.127591	4.67429	0.1	2.06466	5.74493	0.118247	2.46932	SHQ1	3.52602	99.1638
chr8:137455927-137456310	0.1	0.452262	4.82036	0.0392694	0.565421	0.1	0.1	0.306377	0.0782465	1.47749	15.9615	2.34124	3.3801	23.1277	7.11184	1.93304	3.46464	4.88794	11.2331	15.8581	22.6802	3.87575	3.78116	17.0074	1.55065	1.49358	4.14904	4.65457	KHDRBS3	8.12597	99.1244
chr1:15038725-15039045	0.1	0.1	0.1	2.17946	0.243236	0.161759	0.1	0.00965471	0.1	0.1	10.041	7.60782	2.83131	6.66695	0.1	7.04125	1.9666	6.60673	0.1	3.34935	10.4211	0.127591	3.14796	19.1618	0.377499	1.29212	1.29187	1.63029	KAZN	4.31169	99.0262
chr5:14445940-14446221	0.1	0.1	0.548616	0.1	1.94136	0.1	0.1	0.1	0.1	0.1	10.0451	13.193	0.762129	21.6677	5.14673	2.98716	16.8132	18.8983	1.12183	13.8298	1.40756	17.5469	3.60009	11.0859	2.79219	2.87959	0.118247	0.952646	OTULINL	10.1175	98.9601
chr17:37039568-37039797	0.1	0.1	0.1	0.1	0.1	0.1	0.1	0.0294298	0.1	0.1	14.1638	8.5476	2.00836	10.4684	5.5528	12.8033	7.19965	9.2781	1.76017	4.64431	9.33071	6.66358	2.7565	11.298	7.75438	4.12984	6.62901	2.55156	LASP1	7.5497	98.6745
chr2:128545253-128545539	0.1	0.1	0.1	0.1	16.574	0.1	0.1	0.1	0.1	0.1	24.7548	0.1	0.1	3.49277	1.16497	21.714	18.3806	14.8466	14.9705	0.104466	13.3431	0.127591	6.48208	9.63608	3.03608	6.25312	1.32258	2.69283	WDR33	8.21548	98.4709
chr3:169397063-169397812	2.66228	0.38079	0.0843324	0.1	5.17413	0.1	0.1	0.15578	1.51247	0.1	22.4871	0.1	8.40014	23.081	1.28562	21.3035	3.33535	56.6193	18.6306	2.21159	31.4017	4.30507	7.68887	49.3758	7.60704	9.74145	2.07769	8.38339	MECOM	14.7084	98.3654
chr1:95179726-95180095	2.95187	0.00405989	1.50735	0.1	0.1	1.25011	1.63415	0.319168	0.1	8.38082	0.1	3.55852	9.50963	0.1	3.56884	12.5369	17.5637	3.69304	2.9225	3.27376	0.1	11.6609	6.91591	1.17269	0.1	11.6517	0.118247	0.401182	SLC44A3	4.04793	98.15
chr13:110242532-110242837	0.1	0.1	0.1	0.1	0.1	0.00314389	0.1	9.79002	0.1	0.1	0.646895	0.1	0.781408	2.35303	0.1	2.61554	0.626177	1.43234	6.09914	4.07577	4.14379	2.95624	0.1	0.1	0.1	0.1	1.46786	1.17973	IRS2	0.823713	97.9913
chr7:32504017-32504600	0.1	0.1	0.1	0.1	0.1	0.1	0.1	2.40455	0.1	0.1	13.102	1.17693	15.0108	8.63054	15.6106	12.1078	12.2583	10.7433	9.15819	9.46485	0.1	0.127591	1.72947	11.3392	6.23777	7.97772	0.118247	1.56358	LOC100130673	10.3959	96.9669
chr4:74591333-74591620	1.44316	2.77002	2.4285	0.00301382	0.285462	1.34831	0.559013	0.123779	2.2087	5.69499	0.1	3.7794	10.3669	2.67881	9.14767	3.41574	6.46705	3.53367	0.1	0.104466	0.1	10.0902	5.24907	0.1	1.14517	0.1	0.118247	0.1	CXCL8	2.28288	96.9305
chr5:76338779-76339063	0.1	0.1	0.1	0.1	3.08063	0.1	0.1	0.1	0.1	0.1	13.4349	0.1	2.54215	15.5601	10.5151	13.523	24.4269	11.5542	6.12619	9.29484	1.41902	0.127591	8.80098	9.61263	3.61663	4.12595	3.35998	1.85944	AGGF1	10.3097	96.9036
chr6:133911396-133911907	0.0172001	4.24354	0.511	0.1	0.1	3.60224	2.1212	0.1	0.808875	0.968324	15.4975	3.63705	4.68147	2.18989	1.7072	1.66262	0.0318662	1.11093	2.89294	1.8482	17.3778	0.127591	8.99083	0.1	0.1	0.1	0.118247	0.298601	LINC01312	2.26873	96.7077
chr5:172443839-172444725	0.1	0.1	0.1	0.1	0.1	0.1	0.1	1.31277	0.1	0.1	9.67154	15.6798	3.8825	8.05937	12.2137	17.193	12.6396	7.34455	4.0373	12.6478	9.79354	4.99318	10.8739	7.38645	6.85402	2.37788	0.118247	2.2831	SNORA74B	10.1156	96.5841
chr7:96108517-96108785	0.0164564	1.62018	5.51856	0.0174854	0.267762	0.546598	1.31364	2.77023	0.1	8.99414	1.95671	3.6157	1.73288	13.2676	4.10965	18.7657	4.44278	5.78097	2.41747	7.84382	0.1	0.127591	0.1	6.37643	2.57467	4.52782	3.1038	3.30603	NA	4.27682	96.0421
chr4:175699557-175700067	0.0865749	12.2793	1.6652	0.0247171	11.2206	0.160511	0.1	3.08464	0.1	1.59557	6.23662	1.5915	3.97983	18.7491	17.1856	4.52548	4.11977	15.6594	4.81395	4.05975	6.35444	1.15892	1.88769	33.9113	0.1	7.95107	3.98853	1.72691	GLRA3	5.06039	95.979
chr7:158766411-158767530	0.1	0.1	0.1	0.07424	0.1	0.1	0.1	0.99171	0.1	0.1	11.0936	1.9982	18.2615	3.34313	2.4367	17.7399	0.16121	34.7121	36.0798	0.104466	15.9252	1.80857	3.97534	6.33824	0.1	0.153989	4.84268	21.5682	LINC00689	12.4065	95.8787
chr7:113421731-113422183	0.1	0.1	1.10859	0.1	15.1571	0.1	0.154631	0.994118	0.1	0.1	29.0863	7.30258	4.21013	15.6219	26.569	12.1175	3.2635	15.6998	12.2682	15.2247	14.2378	14.6996	6.64251	25.2209	5.41333	5.35506	2.83273	0.1	PPP1R3A	12.3349	95.866
chr15:38850796-38851218	0.1	1.46198	0.1	0.222559	0.399179	0.1	1.3725	3.15808	0.00341946	3.40687	0.356576	2.49079	0.723986	5.37551	7.52715	9.15887	2.07798	1.97666	2.75335	12.9861	0.1	0.127591	0.698619	1.96622	9.52201	2.20264	7.88802	1.75725	RASGRP1	3.51024	95.8261
chr10:121013706-121014012	0.1	0.1	5.1326	0.1	1.79456	0.1	0.0434325	2.61266	0.0817079	0.1	7.87141	15.9059	1.57237	9.9611	6.37643	16.8528	9.91196	2.68227	2.35382	18.943	0.804952	12.7881	0.0420102	3.61377	1.24101	1.17838	3.29497	3.56241	GRK5	8.22661	95.7252
chr2:166593710-166594182	0.1	0.453338	0.00327929	0.1	3.02167	0.406999	0.191358	0.0185429	0.1	1.94315	20.6773	6.43575	0.187885	1.09835	3.64375	1.37223	1.61315	11.2428	4.11724	14.4244	5.9113	2.72017	2.91458	1.56902	4.65954	2.65786	2.09877	0.1	GALNT3	5.84744	95.7161
chr5:39400124-39400571	7.96691	0.1	0.1	0.223195	4.06045	0.1	0.1	0.1	0.1	0.1	9.68388	33.9443	5.15402	9.22048	16.3579	12.3652	18.4866	4.56931	3.81946	12.3862	2.69141	30.2886	7.76085	2.33565	3.70509	1.32665	1.76122	0.847994	DAB2	11.3037	95.3806
chr9:128172368-128173496	1.42851	0.462519	0.777134	0.1	9.2321	0.00701593	0.1	0.910204	0.019592	0.1	22.4688	3.13021	11.5235	2.53939	8.50422	2.48236	6.33686	15.7402	8.88974	0.104466	5.69638	1.07865	3.82296	0.1	10.2263	10.4745	0.118247	1.93197	MAPKAP1	6.85827	95.2906
chr16:2851480-2853018	0.1	0.1	0.281068	0.1	11.5369	0.1	0.161564	1.5176	0.0396404	0.353492	29.0003	4.31424	28.7949	0.0905593	32.3224	27.226	24.936	0.774439	3.26743	0.104466	11.6347	7.77765	30.7158	2.63653	15.1571	20.1349	0.0711922	1.20396	PRSS41	13.6541	94.9136
chr6:142135958-142136462	0.1	2.29581	1.24133	0.1	11.9654	0.129349	0.1	0.1	3.3918	0.0567628	10.7791	3.18103	6.12283	21.5791	11.3429	11.2277	9.03374	26.533	7.94262	9.51055	11.8862	10.8732	10.6667	33.603	7.55346	20.4244	1.67842	0.1	NMBR	9.77721	94.3208
chr1:40072087-40072760	0.1	0.1	0.1	0.1	3.35289	0.1	0.0174854	0.1	0.1	0.1	5.62733	6.82711	8.50696	0.1	9.84606	5.62041	8.64174	6.99667	2.25942	8.62519	0.1	0.127591	2.46266	0.1	1.74628	0.1	0.118247	0.382207	HEYL	5.88805	94.2792
chr17:41124422-41125774	1.45703	0.1	0.1	0.1	22.4998	0.1	0.1	0.69226	0.1	1.69555	31.1042	2.95682	18.0401	3.2994	35.9581	29.7091	27.2549	20.357	6.67884	18.0848	27.9101	2.5687	23.9244	12.4341	21.394	22.7275	0.118247	2.41487	PTGES3L-AARSD1	16.6499	94.2409
chr1:236035892-236036138	2.26093	2.37788	0.1	0.0124809	0.395203	1.50735	0.0460453	1.90848	2.9193	2.24909	3.30832	7.44986	0.694217	11.2826	4.05192	9.1038	0.1	5.52045	2.80415	0.104466	9.42155	10.1046	2.34166	4.70203	5.39161	4.62837	7.97701	6.40365	LYST	3.06431	93.7892
chr5:102158448-102158744	1.44406	0.1	0.1	0.962211	0.932445	0.1	0.1	0.1	0.1	0.1	5.17496	47.2718	2.54542	7.3762	2.4234	7.49518	10.5432	2.70725	0.1	21.6422	8.40848	3.85269	3.44568	1.67168	2.55534	2.59286	1.74182	2.46492	PAM	10.3241	93.6899
chr20:46154235-46155049	0.408119	0.1	0.286432	0.1	6.59011	0.0567628	0.1	0.108308	0.1	0.0676787	4.3	12.9307	1.82885	1.95713	22.1205	0.612017	15.0404	5.28634	0.1	37.6482	0.924546	2.01206	0.523759	0.1	4.94255	16.2199	0.118247	0.1	NCOA3	9.39067	93.6429
chr6:167616408-167617499	0.454209	0.0514886	0.1	0.795905	0.1	0.1	0.1	0.1	0.1	0.1	2.33117	15.7926	0.58339	3.05045	3.71228	0.509717	2.11901	0.0362332	38.0282	16.7038	7.16204	5.65631	0.195216	2.54842	0.1	1.92033	0.118247	20.9916	TCP10L2	8.08653	93.2612
chr6:129319651-129319994	0.1	0.1	0.1	0.1	0.406863	0.1	0.1	2.73086	0.1	0.1	25.3993	7.86564	4.37796	7.66447	13.9695	7.22596	2.1017	10.5265	11.7447	22.805	24.1501	0.127591	4.88193	15.2861	7.06979	4.36735	4.79222	1.16619	LAMA2	10.9743	93.0036
chr1:206275897-206277700	0.1	0.1	0.1	0.27952	0.0174854	0.1	0.1	0.1	0.823878	0.1	2.12821	0.1	13.9762	0.090937	9.73804	0.528624	2.45667	17.3855	2.35618	0.104466	3.39365	0.127591	15.0751	3.24589	0.8102	1.45885	3.54212	0.569996	RHEX	4.70439	92.6904
chr7:149895697-149896304	0.0782465	0.44205	0.247537	0.1	0.1	0.0114536	0.1	0.0371471	0.1	1.51088	1.53792	0.00588537	0.669146	4.72448	1.91316	1.81362	0.682473	24.6429	0.517811	0.0984314	15.3348	6.4426	0.0375003	13.4837	0.919889	0.473921	3.76019	0.1	ACTR3C	3.38785	92.2547
chr1:7612050-7612345	9.04398	0.1	0.00379239	2.26258	4.40854	0.907328	0.1	0.630304	3.01742	0.1	2.4559	4.13566	2.81802	5.49995	1.0828	1.80134	0.551312	1.91855	8.20988	11.8096	0.1	0.127591	0.1	1.18343	0.1	0.1	0.118247	0.677506	CAMTA1	1.97091	91.8737
chr1:87254513-87255126	0.1	0.0898284	0.1	0.1	0.00867039	0.995631	0.382207	0.722396	0.1	0.1	7.30517	14.8265	9.74545	7.82553	3.45882	4.6233	9.94308	2.66238	2.00297	5.01455	2.01815	8.81639	6.3049	0.1	2.61523	2.04158	3.13	0.313149	SH3GLB1	6.4709	91.7257
chr20:42443018-42443499	0.737151	1.62769	0.1	0.765863	0.595327	0.1	0.177866	0.1	0.1	0.04045	12.8349	1.31266	0.1	0.1	1.78058	6.29766	0.968324	16.9157	0.579327	26.3503	11.0717	0.127591	0.1	5.85259	0.630304	0.1	0.118247	0.1	GTSF1L	6.28951	91.7139
chr20:39589183-39590385	0.462519	0.896089	4.01521	0.79897	0.401182	0.405994	0.147716	1.80339	3.64391	0.0124809	1.0392	0.0585315	1.29436	1.24274	1.7133	2.60778	0.897809	31.6333	1.16992	10.9545	1.22241	4.34949	0.400009	0.871861	0.1	0.1	0.0831421	0.1	TOP1	4.0024	91.652
chr3:165290078-165290587	0.1	0.579513	0.1	0.1	10.2464	0.1	0.1	0.1	0.1	0.1	31.6846	4.55213	0.453606	13.5304	18.9933	28.6823	1.479	0.877774	13.4974	0.0147663	32.8061	1.25056	2.72561	25.0312	0.1	1.90164	0.118247	0.1	BCHE	10.2139	91.1907
chr14:92023164-92024793	0.1	0.86406	0.1	0.564437	6.3951	0.1	0.0382171	0.34162	0.1	0.483931	31.6333	0.404024	9.74981	9.12873	10.3197	2.05838	16.6388	3.40294	0.990218	1.19467	11.7156	0.127591	15.3016	6.76778	4.41725	18.6685	0.0103899	0.1	PPP4R3A	7.64332	91.0376
chr3:118632661-118633541	0.1	0.1	0.1	0.1	2.87729	0.1	0.1	0.12366	0.1	0.1	15.4382	3.53576	3.30578	14.2853	14.0173	15.7989	12.024	21.4395	1.04607	7.77471	20.7745	9.31151	3.10277	28.1023	10.3116	7.80131	0.118247	1.26167	IGSF11-AS1	10.4864	91.0333
chr9:94157679-94158056	0.1	0.1	0.871013	5.18018	0.1	0.1	2.29236	0.1	0.1	0.1	7.23942	25.2046	9.27742	14.3846	13.2004	18.4224	12.0144	7.00465	1.6242	16.2521	8.37536	19.9907	7.54408	9.46038	6.55372	2.35783	3.29732	1.72211	NFIL3	11.5581	90.8147
chr15:83666330-83667887	0.1	0.1	0.1	0.1	12.5008	0.1	0.0561035	0.1	0.791677	0.1	37.37	4.52768	7.9858	0.715318	11.6387	6.506	15.5795	3.27786	3.06605	2.0913	20.1502	0.127591	9.38041	2.46358	9.58917	9.73938	2.49716	0.1	RAMMET	7.87097	90.7237
chr10:101680522-101680822	1.38457	0.1	2.57646	0.1	0.0123938	0.152508	0.634356	10.962	0.1	2.39675	0.405489	2.45781	4.0198	3.17665	9.69642	1.15083	3.88581	2.6322	4.91025	7.05344	0.1	0.127591	1.02573	0.1	2.91241	12.7052	1.54963	3.10468	DNMBP-AS1	2.09697	90.6516
chr4:114316305-114316866	0.1	0.1	1.10456	0.1	0.1	0.0190267	0.744409	0.1	0.881077	4.15674	4.20461	2.38758	3.33954	1.01167	1.69271	15.0762	1.45318	1.53565	0.1	0.104466	0.1	0.127591	0.184485	0.1	0.1	0.866581	0.118247	0.1	ANK2	2.34997	90.5803
chrX:56722316-56722840	0.1	0.1	0.1	0.1	8.51122	0.1	0.1	0.1	0.0876649	0.1	13.6731	11.8194	4.12712	8.83826	21.002	12.2734	3.3414	4.74055	12.1243	17.4742	16.675	3.07779	5.93255	12.8064	6.69772	4.35884	3.07817	2.42524	NBDY	10.0015	90.3646
chr7:99406782-99407283	0.933212	0.1	0.1	0.1	0.485832	0.1	0.1	0.1	0.1	0.1	11.0335	0.1	10.7198	22.3235	7.51915	8.96143	2.97494	20.2628	21.9719	0.104466	3.59144	0.127591	6.78423	27.3548	3.22562	13.9909	0.118247	0.1	CYP3A43	10.3752	90.1488
chr5:34147523-34148728	0.1	0.1	0.1	0.1	4.52472	0.107597	0.1	0.352491	1.4229	1.38226	19.1566	8.41829	8.30969	40.2643	6.53073	6.32529	4.00766	4.35008	2.94229	32.8936	13.3383	16.4544	8.69848	48.5691	11.3999	7.46152	0.00923193	1.02714	C1QTNF3	12.4908	90.0001
chr19:49151828-49153617	0.1	0.1	0.1	0.1	1.43149	0.100298	1.23845	0.1	0.1	0.975928	11.7439	9.59249	19.2538	1.08294	19.5412	34.1206	8.58738	2.03381	8.91872	8.74954	21.9509	2.8296	9.44808	3.61276	8.79126	14.214	9.91743	3.31329	CA11	11.9278	89.5999
chr8:78852717-78853189	0.1	0.1	2.23574	0.1	6.26385	0.1	0.1	0.1	0.1	0.1	10.0636	3.01443	0.279702	13.919	12.7816	9.84918	0.904268	34.2887	0.953793	16.3479	3.32373	1.9044	0.1	12.1416	7.09329	4.34559	0.118247	0.1	PKIA	9.31025	89.5574
chr4:30618851-30619164	0.1	0.1	1.40209	0.254553	0.1	1.61222	5.90911	0.141456	0.00153786	0.1	3.81187	8.17187	1.39722	22.3878	3.26529	1.19694	3.62173	1.48825	0.95509	2.00168	5.16799	5.39283	0.146424	15.0061	0.693916	9.77162	0.118247	0.1	PCDH7	3.85768	89.4382
chr7:23074865-23075890	0.1	0.1	2.4779	0.1	10.671	0.1	3.52275	0.1	0.806358	0.1	16.2312	4.29932	28.2582	22.3583	21.9225	2.83872	23.1899	35.6624	11.1611	4.57362	6.24608	0.127591	18.3686	18.6467	11.1306	17.3765	0.118247	0.698976	FAM126A	15.2417	89.3518
chr3:130585987-130587892	1.79941	0.1	0.1	0.1	4.01595	0.1	0.1	1.69474	0.1	0.1	36.9694	1.6043	1.8372	11.5787	29.2791	44.7236	21.5569	8.81327	1.27536	3.42165	11.2481	1.55462	1.87001	30.0534	0.905068	11.515	0.118247	0.428661	ATP2C1	15.2849	89.3014
chr3:55004483-55004765	6.37845	0.1	1.05271	0.1	0.87182	0.1	0.1	0.1	0.1	0.1	8.27317	28.2183	1.09286	5.94167	0.159203	8.12895	16.8646	2.39323	0.1	27.3179	10.9312	6.44883	0.1	2.52993	1.70467	1.94882	0.118247	0.328653	LRTM1	8.94869	89.2165
chr19:40623212-40625036	0.1	0.1	0.1	0.665088	2.98631	0.1	0.1	0.1	0.1	0.1	35.7622	4.23579	5.23183	3.29794	11.5324	8.88101	15.4931	6.55746	4.79628	7.14493	14.874	0.127591	4.29647	0.88944	2.79947	8.58024	0.118247	0.1	ZNF780A	9.84815	88.9845
chr2:78768339-78769153	0.0783938	0.530339	0.240181	0.1	3.21274	0.1	0.1	0.173338	0.1	0.1	25.9773	6.25266	16.0827	10.6191	15.7544	7.66646	0.521491	1.64414	24.2271	3.20099	27.178	20.744	12.4916	0.1	10.8117	0.1	2.65561	5.70726	REG3G	10.7211	88.686
chr11:7882434-7882722	0.1	0.1	0.044477	0.1	0.1	0.1	0.289439	0.1	0.1	0.1	7.4639	3.78968	3.99217	16.5196	6.56997	22.0838	4.19246	1.45571	4.9856	15.2728	5.70976	0.127591	0.5976	9.69557	0.1	1.15107	0.118247	0.1	OR5E1P	8.51919	88.5654
chr16:28426975-28428770	0.1	0.1	0.1	0.1	4.1117	0.1	0.280087	0.1	0.1	0.730655	44.6492	1.63733	5.13993	0.979352	9.08133	11.1098	20.1235	11.9812	4.78512	3.13519	12.2111	0.127591	3.27251	2.50061	1.5153	4.02542	0.118247	0.821939	EIF3C	10.6799	88.1166
chr1:53334956-53336592	0.1	0.1	0.1	0.1	13.2353	0.1	0.1	0.1	0.524075	1.31083	31.8741	6.87017	14.8722	10.2693	25.4918	0.697327	5.60359	17.0905	2.78153	0.104466	15.6137	0.127591	20.5481	12.3069	30.1917	5.36468	0.118247	0.1	ZYG11A	9.9885	88.0086
chr5:108594879-108595503	0.0748869	0.1	0.1	0.1	7.55176	0.1	1.49344	0.143282	0.1	0.1	14.9255	4.45097	4.87382	13.6184	10.3744	4.7942	2.5731	9.27592	7.38449	26.0855	16.3741	4.66172	9.78139	18.6839	7.1279	6.67706	3.2008	2.80908	PJA2	8.84929	87.9217
chr2:25781632-25781930	8.37386	0.1	0.1	0.1	0.636362	0.1	0.188364	6.45317	1.15804	0.1	5.8059	16.9405	4.57513	22.3711	16.0111	16.4141	14.202	5.90863	1.46287	17.2105	2.34677	24.4269	5.52128	6.43911	17.1398	7.29725	6.27165	6.99794	DTNB	10.3592	87.8543
chr9:117039288-117039571	6.29596	0.1	0.1	0.1	4.53139	0.1	1.26882	1.50402	0.1	0.1	4.63591	21.9795	1.67706	19.5821	11.9974	16.0513	8.16718	1.0163	1.10124	26.2483	0.1	11.2966	0.462274	2.4796	0.344008	1.93551	0.118247	0.1	COL27A1	9.82562	87.6892
chr17:8837852-8838597	0.1	0.0117405	1.24029	0.1	1.97939	1.16492	0.350436	0.204838	0.570672	0.1	1.89723	7.48375	14.3742	2.43515	14.1222	11.9585	3.66112	3.17506	2.32694	13.2843	5.15267	5.38139	15.9252	2.84522	4.37505	1.61416	4.60361	2.06447	PIK3R5	6.88962	87.2611
chr17:71640993-71641395	0.006914	0.1	0.1	0.1	0.1	1.68196	9.97995	0.1	0.1	0.1	3.46897	11.6852	0.1	5.06725	0.721228	9.87805	10.5121	5.8944	10.8379	2.01749	5.97095	0.127591	0.1	5.0427	2.63751	0.638794	11.0101	2.10138	SDK2	4.78138	87.1894
chr1:182478577-182479214	0.1	0.1	0.821389	0.074629	13.9966	0.1	0.21469	0.1	1.47203	0.1	24.8018	14.1889	0.1	6.20136	10.8659	27.8808	4.90722	9.5041	0.1	0.104466	16.5063	6.48259	3.50737	23.8799	9.22048	4.98969	0.118247	1.07178	RGSL1	8.15753	87.1719
chr7:100338634-100339903	0.0610407	0.857793	0.1	0.1	0.455073	0.1	0.1	0.262146	0.1	0.1	23.6783	0.642681	2.61287	7.09616	11.8206	10.5914	15.3674	12.7355	3.52787	1.28392	3.80507	0.127591	0.162018	2.58472	0.611706	3.23848	2.49785	0.1	ZAN	8.71206	86.8012
chr1:224913695-224914485	0.0251959	0.1	0.00588537	1.04084	0.258877	0.1	0.1	0.209055	0.1	0.1	4.28847	25.7698	1.17941	0.769252	1.6043	15.6163	5.56665	3.85118	0.1	0.104466	23.1637	14.912	2.57684	3.914	3.80633	0.665024	0.118247	1.53638	CNIH3	5.681	86.7533
chr16:9683929-9684382	0.1	0.1	0.1	0.1	0.1	0.1	0.1	0.1	0.1	0.1	10.5094	3.99632	2.13142	1.95734	2.59642	16.5976	3.63874	24.0951	15.7468	5.34263	23.5675	0.127591	1.78843	12.0643	2.84572	2.75936	0.118247	2.61287	MIR548X	8.56118	86.6118
chr7:27210757-27214167	0.1	0.1	0.1	0.857675	5.47694	0.1	1.88319	0.1	1.53118	0.1	36.3249	0.1	31.6846	2.25904	7.80545	4.49843	11.6637	10.4989	18.718	1.10987	11.0884	1.74147	30.0883	9.81571	4.22247	12.0338	2.92181	3.05901	HOXA10	11.4314	86.4645
chr5:167287164-167287411	0.1	0.1	0.1	0.1	6.46915	0.1	0.1	0.1	0.1	0.1	16.0111	0.1	0.849373	9.49628	0.329776	12.3867	9.97349	10.3197	5.31889	21.2199	7.9874	0.127591	0.1	4.38394	0.1	0.1	0.118247	0.1	TENM2	7.86361	85.6805
chr12:54366345-54369556	0.1	0.1	0.1	0.1	7.03578	0.1	0.1	0.1	0.1	0.1	0.314951	1.42181	12.06	9.56227	9.96888	8.0522	2.78923	32.4331	13.4063	4.7181	11.3669	0.127591	6.33082	16.4494	3.27972	2.82794	2.85888	13.4224	HOTAIR	8.67911	84.8997
chr6:34365996-34366478	0.1	0.1	0.1	0.1	3.35083	0.1	0.1	0.1	0.1	0.1	9.70245	0.1	0.810708	6.91438	1.60539	7.19585	3.18742	51.4618	5.25284	0.104466	10.9606	6.13168	2.57007	24.0562	3.0117	8.78394	0.118247	2.22521	NUDT3	8.20845	84.7778
chr2:91844746-91844970	9.20891	0.1	0.3274	0.1	5.23614	2.91073	1.45548	1.29619	0.1	0.1	16.2927	22.7249	1.52129	17.0762	14.7267	5.89574	16.246	10.8148	1.08452	40.6902	11.0169	14.3618	0.668234	7.59905	1.49263	0.199665	1.25985	1.75139	LOC654342	12.6238	84.6518
chr5:34407469-34407927	0.1	0.0900801	0.00950114	4.29152	0.943376	0.0126307	0.1	1.31119	1.54951	0.1	1.56812	2.09093	6.6301	10.3889	1.95301	0.617003	1.60769	1.88589	0.1	3.88542	0.1	0.127591	0.555842	0.1	0.508355	0.1	1.78713	0.1	RAI14	2.22192	84.6488
chr1:183970993-183971423	0.1	1.82248	0.1	1.64346	2.125	0.519994	0.00242154	2.77964	0.1	1.21806	4.61001	1.63055	2.9617	8.03242	0.913522	7.31784	1.74524	21.714	1.60671	6.82093	12.9148	5.05084	0.90496	11.6248	1.08543	0.9167	0.118247	0.72347	COLGALT2	4.69419	84.6198
chr17:28135046-28135541	0.1	0.1	0.1	0.1	0.1	0.1	0.1	3.73916	0.1	0.1	3.81214	13.4063	9.89804	7.83049	17.6004	11.584	5.02999	9.37521	6.97936	8.19309	4.69656	0.127591	8.15432	0.626486	4.42393	4.72827	5.61875	5.60797	SSH2	8.90698	84.5844
chr1:228763078-228766061	0.398347	6.32529	0.1	12.3369	0.1	0.392901	3.54895	0.1	0.1	0.1	33.603	13.685	12.0653	9.77618	0.1	133.887	5.70616	8.53422	6.73705	13.9402	22.7393	29.7864	7.03787	7.46979	0.1	1.85251	1.78974	0.1	DUSP5P1	21.4532	84.3453
chr6:31821309-31823240	3.93605	0.1	0.0359921	0.1	4.6708	0.120592	1.28376	0.327469	0.462411	1.15867	43.222	11.1265	16.7504	5.21592	16.4938	15.0578	18.1755	7.41501	8.69615	15.5294	20.2561	1.05507	16.7828	4.52716	4.77215	11.403	1.0279	3.31156	NEU1	14.5487	83.7204
chr8:115598084-115599110	0.1	0.1	0.1	0.1	18.3013	0.1	0.1	0.1	0.1	0.1	6.72389	4.60164	14.6373	14.2401	9.7162	16.3536	0.436875	19.9224	5.06773	1.66709	11.2331	0.127591	14.9721	21.1263	5.48921	0.765863	0.118247	0.1	TRPS1	7.41655	83.7037
chr1:226789988-226790495	1.51217	0.1	0.1	0.1	2.71152	3.02528	2.51248	0.1	2.98607	0.1	4.76688	19.3762	1.27693	3.87945	5.03287	2.24635	11.6276	29.053	2.59688	28.8474	2.41211	1.83614	4.47573	5.85587	2.46385	0.88604	3.05053	0.765162	STUM	9.54561	83.5579
chr10:38327584-38327767	0.1	0.00557175	0.1	0.541375	7.07517	2.46125	0.216401	0.1	0.1	0.1	3.50546	3.64638	1.69608	10.608	6.33884	2.13792	2.476	2.46492	0.1	6.82556	0.1	0.998286	0.23442	0.1	12.5735	2.06623	0.118247	5.05157	ZNF33A	2.89993	83.3162
chr9:110018973-110019957	0.1	0.1	0.1	0.1	6.2276	0.1	0.1	0.1	0.1	0.1	15.4683	0.1	3.1307	10.1722	12.3578	22.0797	15.557	9.39676	6.87719	0.104466	8.36043	9.95485	5.02202	9.54953	4.32905	8.93981	3.03452	0.668407	RAD23B	8.81165	83.0848
chr1:161439267-161439571	0.1	0.1	0.1	0.1	8.72682	0.0776944	4.42475	0.1	0.1	4.84341	13.6172	2.92599	16.305	0.1	31.6114	26.1017	1.21905	4.85585	10.6522	28.2766	29.9731	0.127591	14.0173	0.1	2.22854	0.1	2.05386	0.241026	FCGR2A	11.6992	83.0252
chr6:34753385-34754839	0.348986	0.1	0.1	0.1	21.4212	0.1	0.468183	0.1	0.1	0.614627	33.8336	14.7183	18.5434	9.40488	24.9244	13.0841	21.8799	12.4776	0.1	0.104466	11.0986	4.22416	20.3003	12.4357	17.0382	20.8802	2.483	1.19502	UHRF1BP1	12.5618	82.8298
chr5:21107478-21108001	0.1	0.1	0.1	0.1	3.48877	0.1	0.1	0.1	0.1	0.1	3.53021	0.516244	17.4512	6.49092	11.305	9.42857	0.17755	16.4899	19.476	8.93033	7.39527	0.127591	11.0829	3.28682	0.45149	2.83834	1.96746	0.798524	GUSBP1	8.9407	82.8149
chr4:74592027-74593965	0.1	0.1	0.0245638	0.1	1.07767	0.1	0.0457045	0.118049	0.1	4.01759	0.1	0.579439	15.8484	0.1	6.26336	5.78328	4.08555	1.76715	0.615419	0.104466	0.1	7.37515	13.0062	1.98727	2.24597	5.10646	0.118247	0.1	CXCL8	2.94635	82.7174
chr8:78000706-78001094	0.1	1.31897	0.1	0.1	4.61478	0.1	0.1	0.1	0.1	0.1	22.8218	0.1	0.324974	9.68388	10.015	18.2876	3.4546	14.4678	3.90332	9.18226	2.07053	0.127591	0.1	12.395	3.37282	0.634446	0.118247	0.1	PEX2	8.55075	82.3508
chr11:64140656-64141066	0.1	0.1	0.1	0.1	0.1	0.1	0.1	0.1	0.1	0.1	14.2192	8.48836	6.10163	21.0641	1.76679	6.11376	3.97841	0.401	9.42721	10.4366	7.98849	9.10821	9.1996	9.37671	6.67138	4.46283	4.13272	5.79323	MIR1237	8.0997	81.997
chr21:44918281-44918549	5.88414	0.1	0.1	0.1	3.33252	3.27498	0.194333	1.76299	2.43334	0.1	7.17471	36.9987	7.6442	0.1	20.4869	6.06531	18.8672	0.166777	5.62826	26.1971	6.59227	1.58426	10.8296	0.708959	6.67884	6.3992	0.118247	5.6774	LINC00313	11.2047	81.8114
chr6:56620950-56621473	0.1	0.907936	2.48208	0.1	3.87342	0.1	0.1	4.54349	0.00252929	1.63085	14.3404	6.60016	0.1	3.64747	2.0799	3.62831	1.82365	2.16782	1.43712	10.5439	20.9345	15.226	1.40455	0.874604	2.2695	0.169492	1.84641	1.19061	DST	3.25285	81.738
chr9:132311941-132313123	5.59211	0.1	0.1	2.73409	5.23344	1.89305	2.93934	1.43493	0.1	0.1	9.95234	17.9048	3.87477	25.8457	10.8779	15.8504	13.6871	24.9124	30.2533	25.3042	16.918	4.98621	10.336	23.1126	3.27279	4.17402	4.53647	7.88221	LINC00963	15.8236	81.7073
chr13:47242368-47242847	0.1	0.0141285	0.0659085	2.20472	15.9687	0.774948	0.1	3.92698	0.1	0.1	4.2699	8.7852	1.9252	4.64149	3.37282	4.11254	7.52884	3.51907	1.03261	2.75795	0.00877882	7.52535	2.70663	7.45487	14.3578	8.36624	6.94134	7.15377	ESD	1.85902	81.5427
chr8:49816316-49816831	0.1	0.1	0.1	0.1	0.1	0.1	0.1	0.1	0.1	0.1	2.82302	16.2158	0.972358	13.7779	1.67944	3.18913	7.20893	19.4853	2.07523	13.9896	0.698976	0.127591	2.75375	1.89128	0.458345	0.165031	0.118247	0.1	SNAI2	8.04167	81.4167
chr5:981910-982565	3.25863	0.434191	0.885886	0.1	1.93447	0.295148	0.1	0.1	0.1	0.045185	8.67455	22.5355	1.14653	0.1	0.862322	9.46902	21.6173	8.72782	0.1	18.7882	5.49846	0.127591	4.08555	3.69368	0.618938	2.47459	1.57821	0.1	LOC100506688	8.47678	80.9644
chr1:73364101-73364958	6.56015	1.1298	0.1	0.1	4.44383	0.100204	0.1	0.118214	0.1	0.1	12.5201	3.37635	0.336814	24	13.9391	10.2358	0.831498	33.988	7.4503	8.52765	11.128	3.01517	0.1	16.6319	6.99871	0.1	0.118247	0.1	NEGR1	10.2353	80.9159
chr1:24320099-24320441	0.1	0.1	0.1	0.1	8.20449	0.1	0.22371	0.1	3.32629	0.1	18.7103	0.1	3.45862	4.8077	10.0707	20.557	13.6584	23.5409	5.4127	3.34465	10.3763	0.127591	9.5573	11.6539	3.83532	3.73672	1.7936	3.2341	SRSF10	9.12065	80.9101
chr10:127837285-127837741	2.92955	0.1	1.11451	2.73706	0.1	0.107068	0.491747	1.09506	0.1	0.1	12.3307	32.4918	2.05577	7.44767	7.33663	12.0387	21.8555	7.49216	2.90118	20.8888	11.1611	21.4809	8.46064	2.80725	3.28977	4.50069	0.118247	1.26802	FANK1	11.7964	80.8685
chr1:247611262-247611515	0.1	0.347601	0.0152306	4.07942	0.0851331	7.33003	2.26901	12.5497	13.1529	0.839075	5.14606	4.55525	10.2311	4.69092	4.2518	19.0819	6.34721	9.54264	5.97395	12.0682	7.78237	0.127591	11.74	0.0267449	5.20443	0.17343	7.29184	3.80955	OR2B11	4.11209	80.8403
chr6:126091241-126091898	2.72086	0.085648	0.0180756	1.1312	3.2599	2.64177	0.0659085	0.51914	0.1	2.15764	4.82261	3.12851	11.529	19.2816	6.95935	6.95118	4.05034	8.57319	2.93012	3.90753	8.22188	2.98483	8.47732	17.2286	2.53178	2.7928	3.40246	0.1	NCOA7	5.94333	80.7012
chr2:70024281-70026305	0.1	0.00680936	2.10854	0.474729	1.0306	0.497666	2.95563	5.17131	4.53404	0.0912979	3.45285	4.13965	0.656387	18.7237	1.08557	2.47329	2.03464	24.9708	1.71554	10.254	0.687655	6.18249	1.51471	21.6344	0.752689	3.2085	2.18457	1.40465	GMCL1	5.25358	80.6449
chr10:101597730-101598272	0.1	0.1	2.37159	1.04141	4.93003	0.1	0.1	2.39639	0.0902798	2.41322	21.9144	0.1	3.03675	19.9442	1.17353	22.8517	16.5526	41.0169	13.3393	14.2192	11.2957	0.127591	0.958662	32.0798	4.32265	4.3364	0.118247	0.1	ABCC2	14.0506	80.5621
chr6:88460538-88461935	2.41573	0.1	0.0915054	0.0539005	9.49919	0.1	0.1	0.224343	0.759006	0.1	28.4354	1.93315	12.3775	9.82227	19.7365	10.2906	9.85568	18.0982	0.757232	17.0819	28.5693	7.84479	21.1902	12.7952	2.61714	8.03164	1.07546	0.1	AKIRIN2	11.4945	80.4626
chr6:108590403-108591589	0.1	0.1	0.1	0.1	1.49105	0.1	0.1	0.382207	0.1	0.1	20.7232	6.53188	17.3009	3.104	14.7882	11.7035	4.51761	11.8194	3.79165	8.37854	2.67417	0.127591	12.1313	3.13845	1.40963	4.05765	0.087255	0.1	SNX3	9.99857	80.1355
chr2:156822318-156822864	2.87625	0.1	0.0754026	0.1	6.63067	0.657254	0.4588	0.161406	0.1	0.732433	38.4687	4.98168	14.1996	32.9596	10.3243	9.68909	5.49704	9.79616	8.62803	29.7777	19.9874	18.0933	14.411	33.4697	11.3669	11.4468	2.28835	3.70313	NR4A2	15.243	79.7013
chr5:92596740-92597193	0.1	0.1	0.1	0.1	6.64251	0.1	0.1	0.1	0.436513	0.1	13.3419	4.38057	2.05989	12.8836	7.50506	22.1248	0.676788	8.49909	14.8607	12.1766	17.1983	5.0889	6.35556	25.4271	7.02782	6.16714	0.118247	0.0587353	NR2F1-AS1	9.063	79.6606
chr2:72161947-72162453	0.673415	1.27319	0.019214	0.1	2.15235	0.157858	0.1	0.25765	0.1	0.1	1.79177	1.94353	14.1938	1.29055	2.87177	0.477933	0.763703	0.1	0.924074	1.56315	0.1	0.127591	13.5253	0.1	0.1	0.1	0.118247	0.1	CYP26B1	2.09866	79.3072
chr1:71979418-71979849	0.1	0.1	0.1	1.40795	0.1	0.202522	0.351984	0.1	0.1	0.1	24.2984	4.12788	1.86579	9.71768	2.33496	5.38918	2.46096	9.94308	7.73252	24.8275	19.5637	1.13417	4.08785	13.9933	2.14329	2.39639	3.27711	1.53247	NEGR1-IT1	9.00355	79.1805
chr5:108677436-108678595	0.1	0.1	0.1	0.1	8.74678	0.1	0.1	0.1	0.1	0.1	20.8865	0.1	1.78366	4.01061	9.14832	15.0471	15.8564	16.2866	4.88738	0.104466	14.0191	0.127591	3.95762	6.42353	1.283	2.4595	0.118247	0.1	PJA2	7.84642	79.0673
chrX:63477697-63478219	0.1	1.96386	0.1	0.1	0.377323	0.1	0.1	0.1	0.46136	0.1	20.6604	4.99869	3.61782	16.9198	15.5745	4.67677	2.80777	7.12588	14.3261	15.7187	23.5792	24.8087	8.49392	19.5412	11.0802	9.07716	3.4546	4.67012	ASB12	10.2924	79.0146
chr16:24120022-24120509	4.87382	0.1	0.1	0.647633	4.67677	0.1	0.1	0.0264319	1.27363	4.88349	10.9421	0.1	9.07454	2.60515	12.996	11.4832	11.2172	12.0717	5.15202	0.104466	25.1988	10.5494	21.599	5.94962	9.59249	8.72378	1.25034	1.03686	CACNG3	5.89645	78.8571
chr8:68223274-68224023	0.516622	0.00233686	0.1	0.22693	4.71505	0.112374	0.1	0.461047	0.0531086	2.8478	13.5388	0.807761	0.1	10.2811	0.337703	29.2433	5.56158	1.51611	2.68003	0.104466	2.79824	0.127591	0.1	0.802391	2.45042	0.453867	0.118247	0.1	ARFGEF1	5.50356	78.7879
chr2:153869911-153870664	3.96668	6.14986	0.68216	0.1	2.39882	0.0124809	0.1	0.246188	0.630452	0.821134	5.92255	7.3915	7.73688	3.21108	10.4709	8.02287	4.39909	8.5469	3.45078	8.49025	4.22738	2.14773	5.57288	0.528949	3.24158	7.56497	0.118247	0.1	ARL6IP6	5.2535	78.7844
chr1:45990293-45990527	0.1	0.1	0.508238	0.1	0.00327929	2.66902	3.29072	1.22776	0.1	3.84707	15.0121	1.67781	2.74026	3.78533	1.81351	1.54004	0.207826	0.823503	2.22046	3.6268	13.6386	9.3001	2.11365	0.1	2.0809	1.0296	2.43853	1.85826	PRDX1	2.15016	78.7622
chr2:186729030-186729807	1.08319	0.883131	0.1	0.0541314	5.60306	0.104151	0.1	0.166799	0.1	0.1	20.5021	2.72594	0.868919	11.4914	13.0631	3.64182	6.36634	32.019	14.3116	10.8245	15.2553	2.22854	0.1	13.1939	4.52804	9.38719	0.118247	4.21781	FSIP2	10.752	78.7274
chr5:40541159-40542198	0.0857542	0.1	0.1	0.1	12.5261	0.1	0.1	1.45388	0.1	0.1	9.97349	2.46145	2.41687	0.971583	8.5301	0.129586	0.1	0.1	36.46	24.0819	10.8486	7.51525	1.81027	3.09514	5.67396	9.88272	2.37514	6.36395	PTGER4	7.04593	78.3267
chr20:58002045-58002690	0.1	0.00314389	0.1	0.1	0.1	0.1	0.1	0.1	0.444042	0.1	1.00355	1.85886	0.278701	2.93327	1.24253	0.227892	0.450944	1.06383	10.8422	9.55269	0.817343	0.127591	0.779337	2.55156	0.307712	0.1	1.16453	8.50818	EDN3	2.82073	78.3213
chr8:133959165-133959425	0.441199	0.1	0.692787	0.1	1.25707	0.1	0.1	0.146601	0.1	0.1	6.93478	37.2687	2.79799	4.97358	4.04845	5.16008	10.9711	4.48756	1.38645	13.1078	15.6681	15.7369	4.44786	1.54873	5.5775	5.48143	4.50002	2.23131	TG	8.79987	78.2264
chr16:66223332-66223574	0.1	0.1	0.858307	0.1	0.1	0.1	0.1	0.109369	0.1	0.1	15.3338	9.6293	0.32522	12.6597	1.2952	5.34219	12.8126	4.44096	0.1	16.8448	18.9674	0.0789775	2.81015	9.52034	0.924546	0.538728	3.1971	0.2697	CDH5	7.70161	78.116
chr20:4116576-4117068	0.1	0.1	0.1	0.1	5.31445	1.08059	0.1	2.53359	0.0420102	0.1	7.71586	20.0472	1.94731	0.846849	1.56568	12.1909	9.20509	3.84508	8.21578	17.4844	19.0791	16.605	3.13556	1.88305	1.1274	0.1	2.7957	7.80545	SMOX	7.34935	78.1127
chr20:17787411-17787797	9.0948	0.1	3.79294	0.605189	6.86965	3.14774	0.568185	6.54087	2.05863	0.0251323	6.85959	13.504	1.20356	12.2306	4.48355	5.0255	11.8634	14.5996	5.80449	14.9803	0.1	1.91473	1.49451	2.53489	1.90344	4.09154	2.69907	0.936831	BANF2	5.77515	78.0558
chr22:49050105-49050352	0.1	0.1	0.1	0.1	1.10409	0.1	0.1	0.1	0.1	0.1	7.34197	5.09917	0.828041	13.4085	2.83791	13.564	7.09845	5.31407	0.910432	24.0143	1.59509	13.2136	1.10914	1.89898	0.1	0.1	1.46045	0.1	FAM19A5	7.84127	77.8359
chr1:25281204-25281432	0.1	0.905068	0.1	0.1	0.348986	0.0397834	0.968213	0.162794	0.1	0.1	4.07446	14.2416	5.84173	10.139	16.56	10.5418	10.2954	4.07356	2.6351	18.7597	1.95898	10.155	4.24472	3.48	11.6421	5.31723	6.57881	4.73113	RUNX3	9.42375	77.8322
chr13:99894584-99894882	0.1	1.15115	0.1	0.1	18.7581	0.1	1.14366	3.3624	0.1	0.1	24.17	4.74663	3.19956	18.4655	10.8704	14.2416	17.4536	28.4033	14.7882	0.104466	7.0235	0.127591	6.91281	8.86048	2.69463	1.24931	0.118247	0.1	GPR18	11.1428	77.8104
chr17:8826054-8826543	5.39594	0.1	0.1	0.1	1.74102	0.1139	0.1	0.618159	3.00616	0.1	5.14726	17.4442	11.9305	1.30703	14.8486	7.46591	13.5168	5.60644	1.48487	25.0516	0.1	10.6362	12.1463	0.1	4.15688	0.1	0.118247	0.1	PIK3R5	9.2428	77.7095
chr8:119560508-119561436	0.1	0.1	0.1	0.1	2.7896	0.118684	0.1	3.14645	0.1	0.1	6.90698	5.48669	1.09655	12.9318	4.99669	12.5672	9.3085	3.65898	11.6674	19.3468	25.7227	1.7431	1.23903	22.5635	2.18849	15.478	5.47374	10.2053	SAMD12-AS1	8.12128	77.6289
chr6:89940588-89941145	1.28332	0.0347968	0.293766	7.9542	17.2236	0.1	4.9047	0.107853	0.1	0.1	9.15332	12.9746	3.51293	21.2041	2.74635	2.68903	5.10938	7.67747	8.8832	19.0481	17.5893	4.86988	3.20917	37.37	3.35207	8.85036	3.21735	4.20129	GABRR1	6.08962	77.3213
chr6:18242263-18242690	2.18501	2.97822	0.0205001	1.51998	2.31221	2.09587	0.377499	1.57126	0.1	3.11409	5.50041	10.3516	14.5523	9.5715	3.95793	3.82263	6.35287	4.50989	2.10611	17.9048	6.81461	19.6315	4.00173	2.47197	3.50814	2.74888	4.89672	1.31781	DEK	6.23554	77.2199
chr2:47084569-47084939	0.1	0.1	0.1	0.1	1.7233	0.1	0.1	1.1274	0.1	0.1	0.972924	15.8808	2.61475	3.96916	6.42572	15.4352	20.1463	9.38328	1.41349	15.5711	0.1	3.64465	2.96654	4.67209	0.1	0.145802	0.118247	0.1	LINC01119	8.8162	77.2089
chr8:126844849-126845384	0.1	0.1	0.1	0.1	0.1	0.1	0.1	1.76343	0.1	0.1	3.60978	8.52695	16.1778	3.20991	1.65	27.9048	4.35676	0.1	1.80316	9.91991	8.26462	0.127591	0.51925	0.1	0.1	0.1	0.118247	0.350509	LINC00861	7.45956	77.1647
chr1:226302369-226304420	2.44884	0.1	1.21651	1.08808	2.22157	1.4869	3.57329	0.1	0.1	2.59166	41.9044	16.2573	21.0374	9.096	8.79071	17.7846	12.2057	10.3264	43.9165	9.1679	22.9642	5.9044	20.995	9.9533	9.53368	11.0733	2.31624	17.8665	H3F3AP4	17.556	77.0637
chr1:217869342-217870282	0.431226	0.1	0.1	0.1	4.56143	0.1	0.1	0.1	0.1	0.1	13.8812	2.72296	2.17783	16.6526	6.78136	8.26406	1.5764	35.3369	6.85104	0.104466	17.7213	0.127591	3.74223	16.0338	2.06032	7.69006	0.118247	1.35341	SPATA17	8.85562	77.054
chr2:73054114-73054738	0.1	0.1	0.1	0.1	0.1	0.1	1.45108	0.1	0.1	0.456697	25.8202	4.7534	15.3436	8.77418	11.4174	3.24647	3.80277	0.241878	4.6944	10.8209	17.0233	6.20993	12.1146	7.17471	5.30346	6.27658	1.27738	2.20794	EXOC6B	8.62075	76.923
chr8:134194995-134195561	0.1	0.344478	0.475895	3.1112	10.3284	2.10835	3.31432	1.87704	1.46589	0.0595922	7.50859	26.2645	12.8964	7.27934	7.15794	23.8691	14.0463	3.06523	2.84623	33.8336	15.8787	8.0997	12.2018	1.2465	0.0136169	2.76462	1.67459	0.1	WISP1	11.5582	76.8349
chr2:178810964-178811703	0.1	0.1	0.1	0.1	6.25338	0.1	0.1	0.1	0.1	0.1	18.8248	0.1	0.1	7.2634	4.84945	13.7636	17.6532	12.6636	6.26098	0.104466	0.1	0.127591	0.1	1.30782	0.1	0.1	0.118247	0.1	PDE11A	7.44301	76.8116
chr2:74412288-74413760	12.0523	0.755003	0.0264319	0.1	8.09599	1.61735	0.761999	1.96386	0.1	0.1	1.39861	5.73202	17.3236	4.26865	8.13402	11.0648	9.7162	2.13128	2.61309	1.36408	0.63181	6.03328	13.523	2.84927	11.0078	4.51586	6.8122	10.3933	MOB1A	3.81735	76.7255
chr8:99750569-99751379	1.59493	0.772362	0.0228494	0.1	15.3652	0.1	0.582507	0.1	0.826763	1.27151	1.2016	1.51717	14.8621	0.973753	15.8169	4.61506	6.81528	0.0505962	31.2281	8.87442	15.3086	4.32612	9.95729	0.777931	9.60009	5.91929	2.97882	15.8564	STK3	6.52189	76.7028
chr13:111618153-111618612	0.0134341	2.20401	0.1	1.1104	0.1	0.1	2.23602	8.04826	3.6829	0.1	7.04569	1.41829	2.17065	3.93974	7.4605	12.5156	2.00786	3.02654	12.8823	0.977308	12.2472	0.0697838	0.412014	0.0149497	2.94058	3.049	3.88361	9.0643	ANKRD10	3.57494	76.4665
chr1:149806609-149807123	0.1	2.71297	0.1	0.1	0.1	5.0478	1.95049	0.209988	0.1	0.1	20.4775	4.62812	4.5679	16.2944	3.67128	11.0633	2.99866	11.6592	9.49283	15.698	4.51823	2.46643	1.19239	1.92146	4.9329	3.27185	1.40823	0.813879	HIST2H4A	9.00298	76.2976
chr10:121464175-121464967	0.948623	0.384076	0.1	0.0117949	0.1	2.62089	0.995909	2.61349	0.1	1.11215	2.79725	10.3555	1.03705	7.84419	4.18572	20.0506	5.37291	2.15235	0.1	0.888169	1.40526	16.9369	1.69524	3.64441	18.4786	13.6039	13.3503	9.82047	INPP5F	4.57969	76.2858
chr5:5025601-5025970	6.26663	0.486924	0.1	1.37768	3.03339	0.1	0.1	0.512869	0.1	0.1	1.39454	3.37161	5.95953	27.9263	21.1498	13.3609	2.69692	16.918	10.1844	37.2968	7.9351	4.3463	8.24097	8.51531	5.38177	1.74071	4.10392	7.52953	LINC01020	12.8081	76.2362
chr1:173375858-173376452	0.1	0.0423575	0.1	0.1	0.1	0.224601	0.506266	4.70058	0.1	0.1	2.72135	10.3757	2.6686	11.4656	9.13556	13.204	6.0484	4.92366	5.54823	12.8208	1.69017	15.9722	4.24206	4.9201	9.24632	12.9094	12.7704	7.77225	LOC100506023	7.28381	76.034
chr7:150483026-150483257	6.13819	0.1	3.35699	0.232072	0.1	0.1	0.1	0.1	0.1	0.1	8.6125	19.561	5.59856	11.6125	12.6673	12.2127	11.6863	4.70448	0.1	9.79101	3.73402	13.2115	5.96389	9.38537	5.62375	3.47155	2.91313	4.10663	TMEM176B	8.61191	76.0336
chr2:158224999-158225570	0.1	0.1	0.1	0.1	1.98012	0.1	0.366451	1.30857	0.966473	0.1	13.8796	9.04693	3.83366	16.1307	14.1337	8.14703	6.46821	20.9408	8.37335	20.0213	7.33088	0.127591	3.88717	34.3494	3.46445	6.52496	0.118247	0.682053	ERMN	11.5754	76.0048
chr14:70941970-70942394	0.1	0.1	1.76076	0.1	7.39287	0.688072	0.1	0.414901	0.1	0.1	12.3017	0.1	6.73782	1.87858	8.61113	1.66709	18.4466	6.1246	16.4329	24.6177	15.1105	0.127591	9.34247	8.85804	8.05516	20.2177	1.22349	1.76922	ADAM20P1	8.60615	75.995
chr17:70712641-70712973	0.1	0.1	0.1	0.0433861	1.85294	0.1	0.1	7.46344	0.1	0.1	7.1554	13.5341	3.26968	0.1	3.96978	28.0049	20.0825	5.35357	3.19319	0.104466	18.7302	0.127591	1.94406	7.60517	4.40668	16.5653	1.66755	0.1	LINC00511	7.47078	75.8607
chr5:136386035-136386396	0.1	0.1	0.1	0.1	1.9176	0.1	0.1	0.1	0.1	0.1	8.50696	0.1	4.49965	5.59811	1.36779	9.41741	2.11319	28.1684	5.17801	12.0553	16.0028	1.80995	4.04628	11.1844	7.8298	2.71502	1.94255	0.344008	SPOCK1	7.41872	75.7083
chr4:160860041-160860837	0.1	0.1	2.18691	0.1	4.88269	0.1	0.1	0.601131	0.0251323	0.824487	13.9332	0.1	2.53429	10.3222	8.74521	9.42574	16.6347	16.6696	5.36358	7.18507	0.1	0.127591	0.922615	3.34501	0.570672	1.90236	0.118247	0.1	RAPGEF2	8.18934	75.6968
chr12:122952933-122953429	3.48306	2.68879	1.87609	0.1	2.39776	1.9535	7.6884	1.80957	0.00977619	4.50586	6.95042	1.43222	10.5934	4.93849	9.87366	7.54545	9.561	6.41274	6.68385	10.1851	12.59	3.28496	10.7988	1.59739	6.98446	7.21931	0.118247	2.65735	ZCCHC8	4.76635	75.6274
chr1:214579200-214579736	0.1	3.36518	3.19003	3.43157	0.1	0.111755	0.221787	0.0713514	0.668407	0.0274449	12.6556	7.41667	1.22389	9.16359	0.254553	0.543892	1.27333	5.00267	0.968483	14.7899	23.7803	1.68925	1.17733	13.7871	0.1	2.3856	2.09968	0.1	PTPN14	4.20051	75.5424
chr17:72508946-72509559	13.932	0.0547234	0.0277755	0.1	0.428449	0.153415	0.1	1.40028	1.06414	0.738546	2.46584	11.8623	10.7119	1.0164	4.67314	9.81892	5.91443	0.251543	2.53376	2.00491	4.34226	5.61401	7.19768	1.10216	6.51715	1.47018	4.98201	1.74089	CD300LB	3.32539	75.2098
chr19:747707-755260	0.1	0.1	0.00836964	0.48481	0.945388	0.237309	0.312536	5.78852	0.1	0.851906	4.23253	1.76367	3.79065	0.1	1.27753	1.03318	4.75427	0.648365	21.4688	1.40223	4.85753	0.127591	3.9751	0.1	0.1	7.28953	0.118247	21.2705	MISP	3.15424	75.0436
chr7:72698349-72699307	0.1	0.1	0.1	2.08073	7.34995	0.1	0.1	0.1	0.66496	0.1	23.1953	5.53022	7.19965	15.4337	17.6693	14.8334	9.43844	3.45736	2.91797	9.89367	23.2535	1.82465	11.5434	14.3457	1.5511	5.11346	0.118247	0.950766	GTF2IRD2P1	9.87734	74.969
chr15:33159338-33160103	0.734724	0.1	0.1	0.1	0.713888	0.1	0.1	0.1	0.1	0.1	6.36924	25.1988	4.08527	2.30533	5.7179	4.50655	17.3177	1.65606	2.42894	15.6947	14.2557	6.53188	6.49754	1.00124	4.05728	0.87576	1.24226	0.885126	GREM1	8.30319	74.8612
chr8:145498160-145498750	0.1	0.1	0.1	0.0123938	10.4334	3.15892	1.59294	4.53716	0.1	0.1	6.07272	18.3329	1.4221	4.75691	5.00384	4.14333	12.7588	4.9275	2.40247	7.14136	1.13478	5.49914	3.88796	5.48092	8.25679	4.3467	12.59	4.804	SCX	4.67272	74.8417
chr7:73211213-73212459	0.1	0.0959003	0.1	0.1	7.5098	0.1	0.200713	0.113581	2.46114	1.59883	26.7042	6.55797	8.5469	1.20261	23.3834	14.582	12.2149	10.9324	0.1	13.6197	37.71	24.8203	5.0933	5.73846	19.1483	22.8357	1.87226	0.889023	CLDN3	10.5464	74.7523
chr8:105757651-105758135	5.91244	3.3804	2.77964	0.1	9.56373	0.1	0.303053	0.605292	0.1	0.1	30.7286	5.11774	5.78908	10.8596	11.6355	19.6526	5.50079	2.93027	9.29089	31.5929	12.0367	0.127591	7.25251	11.6567	2.03349	2.73357	0.118247	0.343105	LRP12	11.0153	74.6963
chr1:184814594-184815436	0.0244096	0.1	0.1	1.02987	12.1516	0.1	0.1	0.1	0.1	0.503998	13.8345	0.1	2.93137	5.16309	14.6447	5.65495	5.46817	0.513069	2.5315	0.882642	18.2256	0.127591	4.04494	5.11774	11.8433	18.1269	1.9113	0.1	FAM129A	3.7414	74.6724
chr12:52810657-52811469	1.06902	0.0581048	0.1	0.1	1.77747	0.14408	0.440893	0.230575	2.39977	0.1	8.19381	17.5298	7.07179	8.72322	12.6098	8.69893	2.49785	3.69865	2.48412	18.8889	8.24552	3.72224	6.28083	3.48479	1.02264	0.526812	0.118247	0.1	KRT82	8.3977	74.6408
chr8:76235794-76237208	0.0706386	0.1	1.0566	0.1	6.18112	0.128505	0.0429521	1.8113	2.12869	1.37116	14.1597	4.73842	5.49288	12.0377	12.7599	11.2459	11.2668	1.07439	7.9143	20.7115	8.10393	2.60102	4.04954	10.9649	9.97581	10.3899	0.118247	3.66966	HNF4G	8.84105	74.4718
chr11:125406427-125406980	3.55214	0.1	0.41437	0.1	10.3614	0.1	0.1	0.1	0.1	0.1	18.5841	0.1	13.6584	14.0717	10.1019	9.42067	10.8986	16.4105	17.9454	1.67016	17.6867	1.33777	10.5671	11.6637	5.30916	14.2586	1.98393	7.12135	EI24	9.78334	74.4338
chr2:232230229-232231301	0.650133	0.0976096	0.0890169	1.5417	1.21611	0.110994	0.1	0.1	0.0476296	0.1	6.28315	2.49838	0.348881	1.47635	0.112606	2.96396	2.21729	19.5584	21.7987	0.104466	19.8118	0.0971036	1.63017	4.72482	0.862844	1.04439	2.23809	8.13061	MIR4777	5.3309	74.3406
chr6:106163930-106164968	0.586637	1.36085	0.1	0.1	0.578141	0.203388	0.1	0.000219607	1.4988	0.1	8.77016	2.68003	4.60969	5.61401	5.81645	0.381022	10.9507	0.1	3.67985	4.26096	7.66829	0.0478278	10.3343	4.19177	32.9284	10.1515	1.31049	1.00167	PREP	4.22349	74.1021
chr11:12209103-12209485	0.1	0.1	0.1	1.43308	1.08191	3.24105	1.74808	0.1	0.1	0.1	5.12108	39.9239	2.4815	3.66036	5.55958	8.65841	12.5255	3.94637	1.02972	19.7682	0.1	0.127591	4.8261	1.54814	4.26222	1.8743	3.20099	0.592525	MICAL2	9.45705	74.0237
chr20:8095052-8095669	0.1	6.82481	0.0489368	0.1	12.7072	0.642819	0.1	0.509581	3.74271	0.1	20.5534	3.09622	5.94033	16.5081	12.6417	8.67912	1.88384	69.9985	22.0012	6.95118	24.0707	4.97739	4.31495	36.7309	7.49082	6.32644	2.02082	11.9264	PLCB1	14.3377	73.8546
chr11:12178165-12178654	12.1369	0.1	1.29576	0.348803	1.51877	0.968873	0.1	0.1	0.1	0.1	4.59148	33.144	1.67268	1.95195	11.8924	9.07992	17.698	1.81169	0.631612	18.1204	5.14704	6.5422	1.86184	0.1	2.99126	0.1	4.0005	1.271	MICAL2	8.3825	73.8524
chr1:207903905-207904491	0.1	0.1	0.1	0.1	10.4433	0.1	0.1	0.1	0.1	0.1	11.7128	9.27519	11.1417	1.06204	9.54055	10.245	3.57709	8.13891	8.72505	9.71768	16.8646	2.73886	2.06854	0.1	5.85127	6.03255	3.38731	2.64015	CD46	7.17927	73.6868
chr21:37850877-37851139	0.579936	0.1	0.1	0.859106	0.1	0.739936	0.1	0.165263	0.1	0.1	1.92178	8.01659	1.65475	4.07244	9.24767	3.30624	14.7965	0.376318	3.35436	34.9731	0.1	10.2471	0.1	0.1	1.14336	0.1	0.118247	0.360187	CLDN14	7.87755	73.5229
chr2:109191472-109193501	1.00371	0.0375003	0.1	0.247216	1.64233	0.1	0.1	1.303	0.1	0.1	11.5136	17.2406	0.567526	5.31209	1.20821	8.01485	5.64262	2.42869	0.1	9.60009	37.614	9.51055	0.899649	2.41187	3.80701	1.3789	1.84101	1.02243	LIMS1	5.68945	73.4554
chr1:200322867-200323123	0.1	0.1	0.1	0.814966	1.21391	0.1	0.1	0.1	0.1	0.1	3.4243	30.0788	6.80189	8.20239	5.88814	4.70273	12.5431	1.79138	1.62769	10.9896	10.8191	8.86535	1.88636	1.45288	5.7514	0.149002	0.118247	1.61787	LINC00862	8.32211	73.451
chr6:27793722-27796313	4.20987	2.72919	0.300004	4.51546	22.2114	7.25187	5.61449	1.43689	0.1	2.38091	56.7922	1.18568	12.5028	23.4337	7.8682	7.64009	29.7777	24.8203	64.8648	0.0460453	3.41234	0.127591	16.7312	30.0624	15.7251	30.7046	3.16518	21.2395	HIST1H4J	17.8182	73.3443
chr3:48253581-48254064	0.1	0.1	0.1	0.1	1.3056	0.1	0.1	0.1	0.1	0.1	11.3246	0.1	0.1	14.0139	3.04524	9.13674	6.06212	26.8753	5.22155	0.104466	10.5558	13.6996	3.00945	14.8236	4.07849	3.25863	4.32107	1.81519	CAMP	7.37783	73.1719
chr6:21664468-21667596	1.17447	0.0715596	0.386379	2.09294	8.44515	1.35104	2.02372	0.109569	0.1	0.1	12.4434	28.0189	0.399112	14.7827	2.9008	2.35526	15.9709	21.022	0.1	11.7737	10.6579	7.24678	1.3312	22.6113	1.72817	2.16116	2.3218	0.340474	CASC15	9.39121	73.0814
chr15:63428401-63428727	0.594047	0.1	0.1	0.1	5.54233	0.1	0.1	0.1	0.481596	2.36082	2.45909	26.0697	7.68618	5.21306	16.5453	14.4491	16.0691	1.86792	1.38525	12.8836	7.59987	24.767	2.24043	1.09591	4.84416	2.09904	1.56568	2.95355	LACTB	9.50496	72.901
chr6:89657933-89658389	0.1	0.1	0.1	0.1	0.1	0.1	0.303126	0.1	0.1	0.1	9.68977	0.89075	1.0998	27.5875	1.30433	2.65435	2.42811	22.6257	4.87127	1.30111	4.31831	0.127591	0.1	14.3682	0.1	1.29396	0.118247	0.1	RNGTT	7.32496	72.8257
chr1:17026744-17028202	0.1	0.1	0.1	0.1	0.68174	0.725357	0.1	7.55905	0.1	0.1	15.2691	0.1	0.1	26.5985	2.21077	1.98154	3.62537	24.3582	24.9193	1.20062	10.8547	0.127591	0.1	7.67612	1.12156	7.0235	9.0643	8.58295	ESPNP	9.06973	72.7326
chr8:99830081-99830446	0.1	0.1	0.1	0.1	0.1	0.1	4.91843	0.1	0.1	0.1	19.2908	0.1	3.75512	0.1	4.65863	4.54465	1.15928	1.45637	5.43876	33.2085	8.102	0.127591	0.697587	5.78199	0.1	1.37074	0.118247	3.23687	STK3	6.78937	72.5764
chr7:69662321-69662806	11.0278	0.1	0.1	0.1	13.6342	0.1	0.928774	0.139156	1.76531	0.1	30.2886	5.22342	5.5834	23.8639	12.4776	9.27392	5.43942	9.92884	14.5878	19.7043	24.3504	3.13736	8.80275	23.4398	10.19	16.0675	4.97512	3.45376	AUTS2	10.8376	72.5622
chr11:75459000-75460739	0.1	0.402725	0.1	0.1	1.02951	0.176167	0.312592	0.649112	0.1	0.934565	7.59011	3.12291	3.19301	1.84433	2.23405	79.4887	2.06701	2.56911	11.9255	3.09113	7.5243	2.15089	2.00168	1.64305	4.66955	3.25339	1.90079	1.97631	LOC283214	11.3221	72.0544
chr21:47401679-47405453	0.1	0.1	0.400373	0.1	3.72407	0.342655	1.9002	0.688857	0.1	0.1	3.67602	9.50347	1.41902	0.051546	1.92299	2.51575	8.88564	3.09768	46.6641	10.0102	0.0343481	0.127591	1.01899	0.1	0.34356	0.1	0.0736312	10.0882	COL6A1	8.01903	71.963
chr13:46928613-46928921	1.08132	0.1	0.1	0.1	0.1	0.491308	0.1	0.1	0.1	0.1	1.87858	19.7815	1.98393	9.73338	9.23879	9.82227	17.5497	3.16537	2.385	5.69272	0.771206	0.127591	4.00233	0.1	1.61684	0.1	2.49443	0.1	RUBCNL	7.88586	71.7033
chr3:178577401-178578276	5.74232	3.32416	1.88829	0.1	5.77986	2.72135	3.08758	0.1	3.42445	0.1	25.4827	0.1	4.48235	14.5554	17.0631	14.4323	27.9498	52.4593	6.86237	2.05645	45.3246	5.381	6.27756	37.9406	9.36868	33.5488	2.0974	0.26575	KCNMB2	13.9176	71.6865
chr5:14036619-14036988	0.1	0.1	10.0629	0.0219232	0.495832	7.48229	7.4254	4.65889	0.1	4.38664	12.8732	17.0185	2.35526	7.20567	8.06289	28.8657	18.4493	3.24299	5.53427	33.3732	16.535	11.2554	4.72195	10.1988	3.04986	6.72867	2.43116	3.5384	DNAH5	10.2147	71.408
chr6:170491449-170492511	0.1	0.1	0.1	0.1	0.1	0.118483	0.447487	0.1	0.1	0.1	1.58369	1.12341	2.40545	23.5503	1.88695	7.47464	0.827101	11.8757	18.5993	3.80334	12.17	4.23549	3.18985	20.6236	0.561751	2.61937	1.91589	14.007	LOC154449	7.17639	71.3216
chr7:131240821-131241346	2.02695	0.0196953	0.1	1.18743	8.97699	0.101284	4.44677	7.66891	0.1	0.1	6.84709	7.04953	7.86325	4.73053	4.04628	3.04824	4.48952	17.9652	12.1281	11.3842	6.51961	9.32192	4.39786	8.69615	6.97597	6.11788	5.92255	9.48146	PODXL	5.48238	71.2945
chr1:144937294-144937773	0.093879	0.1	0.1	0.1	2.28462	0.107218	4.08694	0.1	0.1	0.1	0.51832	3.96366	1.51746	34.6986	0.390087	2.07145	0.847159	11.5706	0.1	16.9198	0.97793	0.127591	0.1	28.8576	0.50963	1.81977	0.118247	2.03743	PDE4DIP	6.54245	71.2921
chr8:93381990-93382471	1.71394	0.1	0.1	2.84225	0.411561	0.110915	0.1	0.1	0.582626	0.1	12.491	3.68671	0.463335	2.15802	0.845939	6.3179	2.06658	30.0187	6.27275	27.2549	4.53556	15.457	0.1	2.82984	3.21477	0.1	0.118247	0.279988	RUNX1T1	8.54146	71.2733
chrX:114581487-114582897	1.29676	1.6259	0.0884257	0.1	16.647	0.178905	0.1	0.688172	1.57359	1.02987	12.4884	5.32376	4.16784	29.2513	22.9642	14.0086	24.5619	10.2661	20.2691	6.45807	2.40802	0.127591	6.94532	27.8194	14.1245	15.7972	1.57753	2.39946	LUZP4	12.6431	71.1921
chr9:132800313-132801082	0.1	0.1	0.1	0.1	3.58379	1.43583	0.00907843	1.68169	0.1	0.1	4.48121	5.12176	1.97722	11.8183	1.15215	5.7179	3.57099	3.84593	4.83134	2.95987	0.1	1.81664	0.1	3.36694	13.3989	3.36723	9.96029	11.5949	FNBP1	3.81663	71.1837
chr15:68777024-68777401	6.52757	0.1	0.1	0.1	0.0151201	0.1	0.1	0.1	0.1	0.1	6.50035	24.244	1.42805	0.1	2.99717	2.89383	16.3464	0.1	1.27176	4.78258	6.4898	4.94276	6.64653	0.487791	1.85205	0.178869	0.118247	2.24391	ITGA11	5.33215	71.0887
chr1:40378843-40379134	0.1	0.1	0.1	0.0157164	0.558667	0.1	0.1	0.1	0.633025	0.1	6.27874	24.4269	0.808383	1.69374	7.2049	2.30398	16.9521	2.18236	0.1	6.05098	1.6632	11.4769	1.12497	0.823878	2.46309	9.18881	3.03123	0.1	MYCL	6.60947	71.0858
chr9:98459766-98460231	0.587737	0.972696	0.00405989	0.1	0.1	0.1	0.1	0.992309	0.1	0.1	26.2483	5.83992	1.18844	6.23077	1.57767	0.0679847	0.1	4.23388	8.45889	19.6583	16.2324	0.127591	0.1	12.323	0.1	1.88009	0.118247	0.616153	ERCC6L2	7.04474	70.8594
chr12:655375-655675	0.1	0.1	0.1	0.1	0.618416	0.1	0.1	0.902656	0.1	0.1	13.0344	0.1	3.35893	0.1	6.03947	31.2862	10.8012	0.1	5.18018	5.92698	14.1822	0.127591	3.6829	0.1	0.1	2.60623	0.118247	0.1	B4GALNT3	7.36062	70.7755
chr1:192469410-192470578	0.1	1.88725	0.1	2.996	3.88758	0.1	0.1	0.1	0.1	0.1	15.5554	10.6977	9.40754	20.6773	13.0154	11.3619	11.1648	1.09567	5.57697	14.8751	25.2851	1.44543	6.65104	18.6787	3.99185	12.5602	0.118247	3.61906	RGS1	10.3957	70.6291
chr1:113440805-113441764	0.465598	0.1	0.568591	0.1	6.45023	0.237576	0.1	0.1	0.0908477	1.60212	18.5135	2.27667	2.7616	0.666396	11.5767	3.98186	26.8585	8.78394	23.3452	0.104466	1.21028	0.127591	1.14087	8.87555	4.9275	7.3328	1.97535	14.052	AKR7A2P1	8.90539	70.6066
chr8:92209678-92210251	0.814506	0.1	0.1	0.1	7.00798	2.03018	0.596544	0.652415	0.1	0.1	9.79616	4.7805	0.1	19.9706	4.8947	10.6132	4.18243	12.9664	7.22965	34.0053	0.1	0.127591	0.1	42.5668	2.96071	1.58799	0.118247	0.1	MIR4661	9.69372	70.5699
chr5:180586976-180587766	4.80354	0.1	5.88317	0.1	14.1121	3.36879	3.63287	4.88299	0.1	0.090325	12.4842	17.5593	4.36936	12.2149	11.7422	9.64923	3.61424	17.7154	23.3736	14.5047	16.0691	3.94381	6.58906	9.8585	8.39397	8.96531	13.0783	23.5409	OR2V2	9.01533	70.3722
chr9:117040235-117040650	0.1	0.1	0.1	0.1	0.1	0.1	0.1	0.1	0.1	0.1	0.1	6.27275	0.817864	7.00981	4.48756	7.91758	6.41624	0.1	0.1	37.1199	0.1	6.63255	0.1	8.36861	0.1	0.954558	0.118247	0.965018	COL27A1	6.93417	70.3417
chr20:50720405-50722598	2.09968	2.48044	1.20689	9.23477	3.77696	7.11897	7.94049	0.019592	2.43229	0.565952	26.9428	8.31617	3.01942	4.64368	4.43789	16.1911	3.91261	12.8389	2.82254	12.5266	23.2183	0.127591	1.70425	9.37419	0.3358	0.983097	0.118247	0.1	ZFP64	5.87756	70.1737
chr10:29879458-29879734	0.0265731	1.06592	0.396682	1.96148	0.1	4.98881	10.9257	0.1	0.736192	0.0641863	6.82711	7.88144	3.77315	3.83212	5.475	4.43383	2.76033	14.8579	2.09725	13.9909	2.71623	18.8351	1.07952	12.5542	8.88391	3.45431	0.118247	1.3769	MIR938	4.55635	70.107
chr11:64309044-64309542	0.1	0.1	0.1	0.1	0.1	0.102447	0.1	0.1	0.1	0.1	2.72296	0.812277	1.59538	28.982	1.00542	14.1938	0.1	8.91595	0.1	12.0005	15.8895	1.07288	0.0481656	14.4678	0.697724	0.1	0.118247	0.526723	SLC22A11	6.94257	70.0891
chr8:22301626-22302118	0.1	0.1	0.1	3.46897	7.25136	0.695752	1.54544	0.00287725	0.1	0.1	1.32793	6.99667	2.62346	4.52259	7.44644	5.78443	7.36252	1.60238	0.1	1.73829	0.1	2.87625	0.937292	0.1	14.3846	6.45913	6.76882	4.79565	PPP3CC	2.60403	70.0184
chr20:36034832-36035337	0.61681	0.548919	0.1	2.3109	0.1	4.30794	5.48177	0.1	0.489433	0.0373912	3.89064	3.74509	3.01834	7.78352	5.2848	6.1438	3.50306	17.2664	1.32867	15.7386	9.15094	0.127591	3.33934	8.27831	3.23439	2.14438	1.91666	1.22984	SRC	5.36098	69.7892
chr1:78608705-78609174	7.4639	0.1	0.1	0.1	0.1	0.042156	0.183667	3.34764	3.43977	0.1	3.06234	7.12259	3.19116	12.361	7.37869	13.1055	0.1	3.93875	1.91589	8.32708	1.52698	8.53951	5.22587	4.57487	9.58756	5.57601	7.75438	4.85338	MGC27382	4.55258	69.7373
chr5:103787619-103788586	1.24812	2.21866	0.1	0.1	6.95227	0.0317435	0.1	0.626698	0.1	0.1	3.26678	0.78759	0.351984	13.924	11.1836	7.70899	0.1	19.6895	22.2658	5.19918	7.95754	3.18229	8.72717	19.5159	5.52008	0.000818679	0.118247	1.1666	RAB9BP1	7.29	69.7261
chr1:22602050-22602425	1.71029	0.1	0.1	0.1	0.00390267	3.06351	1.87638	0.1	1.30566	0.770962	2.58925	3.08425	0.1	1.99995	1.79055	0.1	1.11185	17.4389	3.7794	5.10127	0.1	0.127591	0.1	0.1	0.1	0.1	0.118247	0.1	WNT4	2.79647	69.6681
chr9:98920064-98920338	0.1	0.1	0.1	0.1	0.1	0.1	1.71169	9.72931	0.1	2.23648	13.0566	0.1	4.0544	1.19631	0.872066	19.6821	5.0404	15.7215	29.0863	25.8574	8.85804	0.127591	1.83665	5.74232	0.1	0.15225	5.46097	20.1012	LOC158434	10.029	69.66
chr7:19155970-19157180	6.1952	0.1	2.14575	1.9915	13.6368	0.707714	3.98438	0.1	0.529348	0.1	5.21306	21.352	0.927233	0.1	3.18742	8.9236	23.181	18.8286	1.56128	27.0891	3.61774	1.38563	1.86886	6.43071	2.99452	2.19366	0.118247	0.1	TWIST1	8.08726	69.5631
chr9:13037851-13038258	0.1	0.1	0.1	0.1	1.05701	0.1	0.0593071	0.128199	0.1	0.1	23.5792	2.74888	1.39344	2.36326	3.49113	4.2743	4.49361	7.94108	6.22846	14.8598	18.5493	2.88755	0.933312	2.91906	9.13039	5.22804	4.74555	0.860025	MPDZ	6.94286	69.5487
chr1:153320966-153321276	0.00491025	2.63529	0.1	5.75113	1.96641	3.5976	3.71582	0.1	0.1	10.3108	2.76075	2.49167	4.90199	1.69625	8.79773	6.13499	7.56446	6.33338	1.10723	1.84447	4.14904	7.97868	2.57242	3.02922	1.85679	5.11697	1.28892	0.1	PGLYRP4	1.5351	69.5302
chr8:24857677-24858701	0.0362332	1.51441	4.57513	1.88815	1.03465	4.32084	4.55994	0.1	1.63837	0.485575	20.3987	3.82075	0.550661	16.053	4.38633	3.04908	7.94108	10.0605	0.1	6.29457	23.6681	1.30158	2.58514	7.51571	0.803976	0.499298	0.118247	0.1	NEFL	5.25014	69.4445
chr8:140227924-140228226	0.1	0.1	0.1	0.1	0.1	0.1	2.1012	0.862021	0.1	0.1	8.93118	2.99866	2.96254	15.3381	0.220752	10.7818	3.18472	15.5246	0.1	26.1148	21.9334	9.10985	0.793829	10.8473	0.1	0.136741	1.54303	0.1	COL22A1	8.23939	69.4003
chr5:156771904-156772153	0.1	0.1	0.41639	0.1	0.1	0.1	0.15474	1.73451	0.1	0.1	4.48987	15.6617	0.894812	14.9748	5.22768	15.9237	2.6617	2.07228	2.28733	8.70478	2.14649	27.6945	1.09241	5.23375	6.96044	2.89342	6.07782	5.43503	FNDC9	6.98929	69.3242
chr9:90372985-90374508	0.1	0.1	0.1	0.1	0.1	0.1	0.1	0.1	2.16388	0.553999	5.10184	4.82651	0.272533	1.43302	9.65683	36.391	5.71298	4.94317	3.87646	4.20987	1.19266	0.127591	0.1	1.03333	0.1	5.24159	0.118247	0.652229	CTSL3P	7.29063	69.2769
chr9:6182810-6183220	0.1	0.4071	0.1	0.1	1.6436	0.1	0.161724	0.185822	0.694092	0.1	11.1417	1.94071	11.3854	14.2534	11.8056	8.15489	4.36316	6.14944	2.04158	16.7922	9.76044	0.127591	8.03838	18.6157	1.10222	6.2548	0.118247	2.61913	IL33	8.44358	69.224
chr4:85219573-85220383	0.1	1.31821	0.837059	0.1	2.39523	0.0616301	0.247287	0.1	0.0909525	0.1	10.3794	0.0136169	4.94843	18.7814	14.2281	1.47058	10.962	17.7722	7.72498	5.55837	7.87201	3.30252	6.21424	29.6745	7.64503	17.6298	2.31539	0.335446	NKX6-1	8.64887	68.9901
chr16:11717401-11717854	0.1	0.1	0.21754	0.1	0.1	0.1	0.1	0.1	0.1	0.1	3.29037	10.8072	11.4558	0.646118	8.98528	13.9203	7.66447	4.27376	3.92418	10.2068	0.559117	0.127591	6.42843	0.1	2.18927	0.1	5.32019	5.10985	LITAF	7.40567	68.9845
chr9:108544975-108545319	0.1	0.1	0.1	0.1	0.1	0.1	0.1	0.138423	0.1	0.1	12.7985	0.886411	1.80534	1.18932	8.49025	11.163	0.1	0.1	5.06828	27.3473	8.67048	4.80956	0.205708	15.8151	1.85409	6.68132	0.118247	2.45441	TMEM38B	6.791	68.9207
chr5:130153011-130153934	0.1	0.1	0.1	0.1	0.1	0.1	0.1	0.1	0.1	0.1	2.82774	3.08603	0.455734	9.40364	5.67511	8.2344	1.87001	6.21493	17.1273	14.0099	4.55722	0.127591	0.1	8.65288	1.31885	4.8261	0.118247	2.68227	HINT1	6.79049	68.9049
chr22:43144708-43145551	3.58927	0.1	1.92211	5.17255	2.3725	0.879952	2.84004	0.1	0.648478	0.1	32.8201	27.988	5.87271	0.918724	11.223	21.599	16.2232	15.4185	3.0588	20.2899	21.9641	16.1682	10.586	5.60674	5.92698	12.1204	2.04211	0.1	A4GALT	13.7687	68.9046
chr17:57576825-57578077	1.41087	0.1	4.00725	0.1	3.52026	0.1	0.768443	0.1	1.32883	0.1	3.88882	1.74781	0.1	28.7484	28.5039	14.4639	4.1782	20.6604	0.958545	1.52011	2.72885	0.127591	0.644672	29.5876	0.630763	0.642112	0.118247	0.1	DHX40	9.32345	68.8443
chr13:25544287-25545410	0.1	0.376786	0.1	0.1	4.39993	0.0524321	0.1	0.1	1.0801	0.512126	24.0644	0.1	1.89737	2.3929	14.176	9.33762	16.8057	5.26198	0.912435	0.862582	16.3188	6.19316	1.10532	6.25082	13.0264	9.77919	2.43477	0.444805	TPTE2P1	6.88896	68.8329
chr12:114840921-114843728	2.54461	0.1	4.12944	0.1	2.27831	0.107817	0.694608	0.1	0.1	0.1	5.13826	16.4312	0.731487	22.7077	1.97958	2.58218	12.2793	24.0487	0.1	1.02549	3.68632	1.07408	0.1	10.1785	0.1	0.1	0.118247	0.1	TBX5	7.67691	68.7824
chr7:19157458-19157860	15.7846	0.1	0.1	0.1	3.27447	1.20432	4.07391	0.1	1.66111	0.1	4.60543	14.2057	2.01248	3.92724	4.02668	8.43579	8.28176	15.9108	0.1	31.6637	0.96774	2.95767	0.1	3.43087	0.753867	0.71338	1.20134	0.1	TWIST1	6.66712	68.7818
chr10:22418443-22418849	0.1	2.02267	0.1	0.1	6.31085	0.1	0.1	0.1	0.1	0.1	8.23494	0.895514	0.675659	15.1025	3.09142	1.94136	3.83687	16.4938	12.3316	9.64424	0.0915646	0.127591	0.1	24.5518	3.28296	6.59227	1.11493	0.330955	EBLN1	6.31144	68.3542
chr2:131965537-131965945	0.1	0.1	0.1	0.1	0.1	0.1	0.1	0.1	0.1	0.1	1.02089	1.41048	0.1	14.2784	13.3124	8.38339	0.1	26.726	0.586455	2.33722	0.1	0.127591	0.365266	17.4975	5.04761	0.1	0.118247	2.35842	POTEE	6.72552	68.2552
chr19:40383941-40384448	0.1	3.30289	0.1	0.1	0.1	3.93737	0.1	3.81409	0.1	0.1	0.906153	2.28527	1.45171	36.7948	2.05741	8.66972	2.3146	3.82622	2.36869	21.9012	0.1	32.6015	0.1	34.1365	1.07358	2.39776	6.33421	3.46369	FBL	7.08214	68.1842
chr9:92038579-92038919	0.1	0.1	0.1	0.1	0.1	0.1	0.1	0.1	0.1	0.1	3.75093	13.0774	4.43517	2.79824	14.0217	11.9312	10.2326	2.44863	1.57523	3.85331	0.1	1.27433	10.9118	0.1	7.29394	0.1	5.3863	0.1	SEMA4D	6.71244	68.1244
chr9:22354446-22354831	0.0817786	0.1	0.212281	0.1	2.23857	0.1	0.1	0.1	0.1	0.1	33.4268	7.51331	0.298668	1.09429	3.06523	7.36072	0.554598	1.98106	6.26268	1.85495	6.84895	3.39442	1.46513	2.21048	2.37045	0.183667	1.64544	2.39078	DMRTA1	6.01796	67.7739
chr21:46143228-46144097	0.942432	2.83764	0.851958	0.1	0.456518	0.54466	0.1	0.04045	2.59297	0.1	2.01631	2.30688	0.615875	4.618	2.38982	1.08895	0.939706	19.5755	0.1	12.6993	0.1	0.127591	0.0600751	4.87299	0.1	0.1	4.9747	0.454305	TSPEAR	3.77838	67.7462
chr6:45709503-45709855	0.00795771	0.1	1.31885	0.1	1.1697	0.259716	0.193684	0.237905	2.4005	0.1	2.90027	16.8506	3.03475	0.1	4.64055	13.932	6.12161	8.48955	0.0641863	1.6133	2.13697	27.5372	3.34501	4.45793	3.07508	5.26254	5.4685	3.46918	CLIC5	5.18585	67.7328
chr13:40266613-40267023	0.1	0.1	0.38374	0.1	0.1	0.1	0.1	0.1	0.1	0.1	4.56859	33.4865	0.368311	1.97842	3.00433	1.67796	19.8285	0.489433	0.938703	1.6524	0.1	5.36635	0.88604	0.1	0.1	1.73276	0.118247	0.1	MIR4305	6.67095	67.7209
chr5:1136498-1138262	0.1	0.1	1.63437	0.1	4.40641	0.1	0.1	0.1	0.1	0.1	0.1	0.1	4.39341	28.4114	0.119543	10.7301	1.49263	9.19681	13.7349	3.6025	0.1	0.127591	3.00715	41.3469	0.1	3.95901	2.61632	3.43508	SLC12A7	6.50405	67.6399
chr9:68989069-68989381	0.1	0.1	0.1	0.1	0.1	0.1	0.1	0.805934	0.1	0.1	10.5636	13.4744	1.02324	8.1051	3.08293	1.12063	2.43515	2.82874	10.0961	17.3765	1.12864	9.66887	0.1	0.1	0.1	0.883826	0.118247	0.00327929	PGM5P2	6.84005	67.6287
chr5:130355603-130356202	0.1	0.1	0.1	0.1	0.1	0.1	0.0368454	4.51789	0.1	0.1	8.03905	6.57144	0.477148	1.94203	1.42194	0.111239	13.2843	1.07087	8.29027	4.54492	2.33079	1.0479	0.705101	0.752689	0.789101	19.4495	0.118247	4.26329	HINT1	4.03985	67.4759
chr5:141454785-141455330	0.1	0.1	0.1	0.1	1.70284	0.1	0.42064	0.1	0.1	0.1	10.9794	0.1	0.197827	9.72401	2.86445	8.19491	5.98728	30.4801	6.04905	0.104466	10.1644	0.127591	3.32065	12.1947	2.55045	1.17247	0.118247	1.81382	NDFIP1	7.1758	67.4214
chr17:1592007-1594090	0.1	1.17614	0.1	0.1	4.30124	0.1	0.1	0.1053	2.03349	0.1	39.7594	2.15434	3.04205	0.1	5.68209	4.58745	8.14344	2.61011	1.39289	8.90526	22.3634	0.127591	2.67448	0.0533636	2.13191	4.8944	1.28384	0.0566346	PRPF8	6.81608	67.4001
chr1:119529885-119530705	0.1	0.1	0.1	0.1	0.1	0.1	0.1	0.1	0.1	0.1	1.22129	2.85086	0.1	2.49675	0.1	9.37521	9.15703	21.6173	19.745	0.728677	5.51856	2.49265	0.0450648	4.74492	1.11347	11.4037	1.66262	4.37385	TBX15	6.63922	67.3922
chr13:111380063-111380592	0.0454585	0.1	0.1	0.1	0.508355	0.1	1.98635	4.41196	0.1	0.1	0.295242	5.05038	1.09625	7.53026	11.4244	40.6902	2.86815	2.91642	8.0823	1.79353	6.01822	3.17452	2.84176	1.75084	3.81558	4.85921	6.46705	8.03654	ING1	7.4195	67.3502
chr7:27083717-27085445	2.08201	0.1	1.42882	0.1	1.13706	0.148676	0.213239	1.4611	1.4157	1.51498	35.7306	3.38124	18.4209	0.950973	87.5054	3.555	105.524	3.66699	0.1	1.59024	3.85178	0.0976611	34.0763	1.56541	8.00634	28.2934	0.118247	0.1	SKAP2	25.0824	67.2739
chr15:82162227-82163757	0.618938	0.1	0.1	0.1	0.516333	0.1	0.1	0.431965	0.1	0.1	15.5535	2.32645	19.7507	12.6534	4.85113	2.8484	0.406999	12.7041	2.64666	20.2077	19.4867	2.45888	15.6881	10.0444	4.75748	0.526101	1.03226	0.1	MEX3B	9.16818	67.2338
chr6:94913324-94913751	0.1	0.1	0.1	0.1	1.61561	0.1	0.248257	0.1	0.1	1.34048	19.8261	3.3987	2.28083	12.5099	13.9861	6.42718	1.20033	13.542	7.01288	11.784	13.2278	0.0327714	2.25147	29.2678	8.53616	2.30688	4.00937	2.52067	TSG1	8.80636	67.2258
chr22:36791347-36791920	0.1	0.1	0.289217	0.1	0.1	10.7029	6.98586	0.1	0.1	0.1	23.3452	7.56868	3.93634	0.906986	12.5379	0.526812	3.84614	8.72227	3.75067	8.70765	27.3309	0.127591	0.249579	4.03637	0.1	4.23763	0.118247	0.1	MYH9	5.51706	66.9604
chrX:100670181-100670583	0.1	0.1	2.25891	0.1	5.61726	0.1	1.4951	1.13262	0.1	0.816833	9.53164	10.985	8.56516	9.81057	7.9572	30.2415	15.5893	0.597728	2.26446	19.3831	6.98896	6.58358	0.1	1.86988	8.63008	10.9545	5.05248	9.19353	HNRNPH2	10.3105	66.8225
chr8:49408754-49409493	0.1	0.1	0.0293188	0.1	0.1	0.100038	0.437161	0.1	0.1	0.704121	0.294029	4.91792	11.4329	0.777448	1.84724	16.9985	2.9172	0.1	0.1	14.0306	8.35192	1.98512	7.42797	0.911091	1.43149	2.58558	0.118247	0.520242	EFCAB1	5.15451	66.6837
chr4:7845518-7845814	7.07776	0.1	0.375686	0.38902	4.36439	1.33056	0.1	0.1	0.1	0.1	4.39006	18.3734	1.85409	4.8989	2.88563	15.0588	17.0947	4.31948	1.41829	22.3235	4.11032	1.2519	2.61878	0.629958	1.79719	0.79329	4.09154	1.96906	AFAP1-AS1	7.85794	66.542
chr16:88296799-88297211	0.1	0.1	0.1	0.1	0.1	0.103871	0.946855	0.1	0.1	0.1	4.06734	14.8536	2.2074	6.55304	11.4046	1.98748	22.1783	7.23487	4.48678	11.4368	9.23115	11.6495	7.01039	4.07037	3.06002	4.0259	1.19774	2.72812	ZNF469	8.45594	66.5001
chr20:12787310-12787641	0.1	5.54426	3.55189	0.1	4.9802	0.1	0.1	0.78715	0.1	0.1	15.0853	1.30741	1.55279	5.02349	9.33626	1.34476	0.919889	4.44189	12.9887	30.3149	10.8359	0.127591	0.998687	5.32999	1.91966	0.1	0.118247	0.1	SPTLC3	6.68518	66.496
chr8:6420282-6420793	0.00901654	0.1	0.1	0.1	0.1	0.101858	0.1	0.1	0.1	0.1	1.82806	10.7607	1.08117	12.0407	1.83951	1.42277	4.69479	2.68569	1.62549	10.0785	3.78748	7.65936	0.257459	25.2756	2.35131	1.04577	0.118247	0.1	ANGPT2	4.71465	66.4779
chr2:197391757-197392313	1.6752	0.1	0.1	0.1	32.8061	0.1	0.0706386	0.1	3.73994	4.61001	10.8628	12.9479	10.5424	1.55065	34.5077	18.278	13.6672	2.26714	22.5409	8.32034	13.9019	1.76892	6.29117	0.1	13.145	9.40697	0.118247	5.60472	HECW2	9.20832	66.4711
chr13:19683410-19684031	0.649112	1.17767	0.1	0.440838	7.68792	0.165618	0.1	0.0583743	2.47213	0.381116	11.0703	0.1	3.04602	1.45076	1.33318	4.64461	0.314225	33.7699	6.96596	0.104466	19.2115	6.06159	2.80865	5.06962	1.93645	8.07689	1.10987	1.02225	RNU6-52P	4.95666	66.3849
chr8:11749575-11749938	0.409122	0.1	0.1	0.1	0.0756348	0.788841	0.1	0.1	0.1	0.1	7.16349	15.2053	4.64055	0.1	12.2659	16.2848	19.2724	4.48235	1.49731	1.09821	0.1	0.127591	0.975928	0.1	0.782647	0.1	0.118247	0.1	CTSB	8.00368	66.3288
chr1:19267243-19268793	0.1	0.1	0.1	0.326974	1.02714	0.132452	2.07698	0.1	0.723131	0.1	3.84668	3.60527	0.558869	9.02061	1.83895	11.7604	1.79482	28.665	0.922615	17.5984	11.9364	7.68247	0.508355	16.6075	0.951906	1.73098	2.93833	0.411466	IFFO2	7.48249	66.305
chr19:43827437-43835619	0.1	0.1	0.0615208	0.63321	0.1	1.89073	1.3906	3.45645	0.1	2.8973	56.2666	2.77826	0.1	0.1	1.65969	38.9873	5.50272	0.1	2.88541	0.990013	16.9235	1.13893	0.1	0.1	0.1	27.9418	0.118247	0.1	PRG1	9.86402	66.2631
chr10:72446398-72447387	0.1	0.0948536	1.42421	0.1	4.78591	0.1	0.249029	0.1	0.1	1.11274	16.9307	2.68888	1.91426	5.9981	10.5522	3.96956	9.00692	22.4063	10.0759	0.104466	10.5889	9.0948	2.80073	8.66972	2.89028	3.86438	2.57412	2.34425	ADAMTS14	7.54805	66.1964
chr2:102644363-102644621	0.1	0.1	1.6876	0.1	1.7834	0.44046	1.43583	0.979506	0.1	0.1	7.34689	30.162	1.79531	2.51659	5.09185	5.18193	17.5906	5.50104	0.887461	21.8968	7.14086	25.7085	1.99295	3.57832	4.2134	1.76715	6.47534	0.504874	IL1R2	9.11436	66.1649
chr7:142116337-142116678	0.1	0.1	0.1	0.1	0.1	0.1	0.1	0.751843	0.1	0.1	1.49629	10.3292	1.63715	31.5929	7.84146	3.67514	0.789357	1.41007	0.1	8.46621	1.0789	0.127591	0.1	28.7687	0.1	0.1	0.118247	0.1	NA	6.56859	66.1152
chr13:106865288-106866371	2.61959	3.46531	0.1	0.33088	5.3879	0.1294	0.1	0.144928	0.0898942	0.869235	13.18	2.71521	8.40661	23.5454	8.29731	37.71	0.788627	2.27307	14.776	16.6932	24.2371	8.63737	13.6184	20.2329	3.77551	4.10929	0.118247	2.98933	LINC00460	11.5148	66.1149
chr3:171542942-171543312	4.57923	0.1	0.1	0.608058	0.1	0.1	0.1	0.378381	0.497745	2.30709	1.17238	18.5823	5.53795	2.32264	10.6139	19.6293	10.0481	3.57169	1.37757	1.58358	12.8512	16.2944	6.04694	3.97694	2.08312	2.90551	2.66187	1.75566	PLD1	6.55689	66.1085
chr4:3632671-3633342	0.0127617	3.30736	0.1	0.1	0.565048	0.122391	0.1	0.11604	0.1	2.46525	4.01759	2.87525	0.351312	10.5597	0.956719	3.92044	0.460645	2.17718	17.1668	18.2562	0.1	0.127591	0.1	0.1	0.1	0.1	0.118247	2.13374	LINC02171	5.3753	66.0963
chr7:44347163-44347474	3.48877	21.2199	18.6213	1.62894	0.00988225	8.92558	14.1638	0.1	0.1	0.780155	11.5247	2.77895	0.762449	6.6516	5.4706	6.14743	3.07176	5.87098	2.04558	14.8722	4.03597	0.127591	0.174056	5.63079	0.1	0.612484	2.10463	0.1	CAMK2B	-0.984201	66.0272
chr9:97692967-97693228	0.1	0.1	2.83684	0.244128	1.907	0.1	0.1	1.52197	0.1	0.1	11.7351	4.73698	0.0154822	5.42581	1.82433	7.14554	6.07442	1.04286	8.87642	25.0586	0.633876	5.83086	0.1	0.584093	0.1	1.2397	0.118247	7.22075	C9orf3	6.48256	66.0143
chr2:119618633-119619348	0.1	0.1	2.09141	0.1	0.1	0.1	0.1	0.10992	0.1	0.1	1.86232	4.35105	0.1	19.3418	0.83844	18.4082	3.26807	11.1427	1.17299	6.6079	10.1653	0.127591	0.417393	25.1807	0.1	0.21469	2.26871	0.1	EN1	6.40922	65.9927
chrX:70560900-70562412	0.1	0.1	0.5061	0.1	4.95618	0.1	0.1	0.190487	1.60975	0.1	22.796	2.15901	14.1424	0.1	17.3032	7.69419	26.0951	7.30355	0.1	0.104466	9.85144	0.127591	14.96	2.36477	8.40661	14.72	0.118247	0.1	TAF1	8.99355	65.9327
chr20:62643184-62644186	0.1	0.1	0.1	0.1	3.42261	0.1	0.859649	0.1	0.1	0.1	5.53456	9.72698	2.47669	21.494	3.78308	2.95943	5.01742	2.28672	0.590567	20.166	0.1	0.127591	5.58869	11.3681	19.0267	12.8234	0.980234	9.99183	C20orf204	6.89532	65.9291
chr9:92325980-92326298	0.1	0.1	0.1	0.1	0.1	0.1	0.1	0.1	0.1	0.1	2.67646	14.8188	3.01971	1.95934	14.9473	7.2101	14.7342	2.88127	1.22298	2.40595	5.07784	13.1125	4.35105	3.83109	9.0948	1.97939	4.4608	2.08029	UNQ6494	6.4876	65.876
chr5:54860316-54860552	0.1	0.1	0.1	0.1	0.1	0.1	0.1	1.82581	0.1	0.1	4.61251	6.72489	6.81051	9.65741	15.0095	5.36468	5.81274	1.26882	2.71684	9.01636	0.1	0.127591	4.02102	0.1	0.1	0.473104	0.118247	0.1	PLPP1	6.42685	65.7949
chr17:46088990-46089299	0.1	0.1	0.1	1.26386	7.13525	0.120407	0.1	0.1	0.1	0.38798	8.48441	20.6142	3.01002	12.48	5.99348	10.6489	4.92722	15.7635	2.7648	0.904325	3.97772	11.6339	1.42751	8.78285	2.15262	0.236803	1.34723	1.82967	MIR152	7.60834	65.7128
chr7:3902349-3902652	2.2088	0.1	0.1	0.1	1.88769	0.1	0.1	0.1	0.1	0.1	0.1	13.6981	1.84597	9.35413	1.54739	12.3783	14.6199	13.5168	0.1	0.104466	0.1	3.02438	6.02498	9.60529	2.1089	1.95809	0.118247	1.59538	SDK1	6.23686	65.7042
chr2:238065456-238066313	1.72315	0.657176	1.79367	0.1	1.3234	0.1	0.1	0.0383229	0.1	0.1	7.3762	29.5729	0.815952	6.01471	6.7548	4.93055	21.0848	4.10392	0.1	17.3523	6.12108	10.929	5.27789	2.38463	3.77111	2.08128	3.02959	0.57701	COPS8	9.20704	65.6751
chr1:240739433-240740146	0.0870563	5.17033	4.38725	2.56978	4.95851	1.00218	0.00327929	1.29977	0.857393	1.42781	2.3618	3.09753	0.1	1.80402	0.430368	2.88653	1.96915	7.84146	12.9701	5.25714	2.82123	2.64918	1.94155	1.5332	2.1159	0.916015	1.8005	4.88738	GREM2	1.69547	65.6744
chr7:73249283-73251516	0.1	0.1	0.1	0.1	4.44347	0.10035	0.147762	0.1	0.1	0.656505	9.49775	0.1	14.7935	0.568421	13.6172	11.6309	23.2437	7.19275	5.65722	1.25782	22.6724	0.127591	16.0122	1.32811	13.803	30.1841	0.118247	1.46162	CLDN4	8.16112	65.6285
chr20:48650159-48650434	0.362044	0.1	0.1	0.629762	0.686117	0.1	0.1	0.810315	0.1	0.1	5.11969	16.6255	4.27405	0.1	2.11636	5.19589	13.4798	1.15928	11.9863	12.1436	3.39814	10.7607	5.76246	0.1	3.13784	0.18772	1.35181	8.21984	TRERNA1	6.91124	65.5868
chr21:47480116-47480562	2.88677	0.1	0.274098	0.1	9.54351	0.845137	1.32365	0.1	0.1	0.1	5.07584	25.1522	0.32136	9.47008	8.82792	16.0243	13.3291	6.17039	4.32538	17.0129	1.5722	2.18015	1.6121	4.73875	3.48246	1.71529	4.86973	2.13161	COL6A2	9.03363	65.4196
chr1:169750828-169751386	0.1	0.1	0.1	0.1	1.78528	0.1	1.71345	0.1	2.0435	0.1	0.0373912	1.19061	4.68457	10.197	4.95902	28.665	0.192922	19.3515	1.78577	0.910631	19.637	5.52929	6.22082	18.7145	1.31093	0.843966	1.49054	1.73707	C1orf112	6.57322	65.4131
chr5:134256524-134258064	1.59517	0.00242154	0.437265	1.91666	0.419229	0.136314	0.1	0.1	1.15427	0.329536	1.37607	1.48929	1.0229	1.86671	0.129896	1.70837	0.1	0.740656	12.0197	1.07112	1.1251	1.38096	0.912895	1.11353	0.383424	0.594196	3.79165	1.73923	NA	1.53338	65.4107
chr5:139972635-139975847	1.10151	1.30383	0.311239	3.68041	6.71141	1.89646	1.64594	3.45285	1.75585	0.0131364	1.6608	3.87823	17.0631	3.65876	7.99404	8.34636	3.75258	2.78444	9.6879	7.59143	8.77934	4.17516	17.1966	2.13128	3.2001	5.15545	1.43234	3.16758	SLC35A4	4.45451	65.2387
chr1:44300325-44300572	0.1	0.1	0.1	0.1	6.76179	0.1	0.1	1.51663	0.1	0.1	8.74606	12.2845	3.63342	3.91704	8.835	21.4834	8.39397	6.98635	0.1	6.0506	7.73688	11.7669	11.1977	3.69865	9.99951	9.96029	6.61546	4.19117	ARTN	7.1352	65.2003
chr17:3697854-3698865	0.1	0.0273205	0.1	0.1	1.9124	2.68623	1.42647	3.88661	0.955183	0.1	4.29229	8.61769	1.93086	4.1456	10.122	2.73983	12.3286	2.56147	0.1	21.5539	6.95488	6.61966	2.47829	4.50286	8.37262	3.02167	8.61769	8.19824	ITGAE	5.7098	65.0376
chr2:112791799-112792219	0.0450648	3.34119	3.20569	1.45637	7.14621	0.100673	2.47096	0.338091	10.5247	0.1	18.7814	12.1927	1.76482	4.26259	3.06569	17.3352	4.76257	2.11016	0.1	4.55155	28.8845	17.7357	1.77225	4.64237	0.620434	9.15574	2.5011	1.38139	TMEM87B	4.01978	65.0207
chr13:96392598-96393128	0.1	0.1	0.1	0.1	4.1137	0.125701	0.1	0.208927	0.1	3.66281	9.71178	0.1	10.6177	1.52842	9.81731	9.05859	3.79185	0.85756	31.3635	1.44817	12.8223	0.127591	4.61138	12.9599	3.2223	11.1313	0.118247	7.98144	DNAJC3	6.95838	65.0084
chr2:55969040-55969694	0.1	1.46933	0.1	1.3229	0.275015	0.119806	0.1	0.110573	3.93029	0.1	32.3758	3.25784	2.83872	19.3728	1.65956	9.79273	1.5915	11.8807	6.19804	6.76662	12.3724	1.95898	6.02446	20.1044	3.50471	7.84521	2.85253	2.35599	PNPT1	8.81063	64.9384
chr2:33395081-33395553	0.1	1.01424	0.1	0.1	9.64615	0.1	0.1	0.0689177	0.1	0.1	7.02083	7.21455	10.1936	4.27285	6.4328	7.35222	5.64404	0.273211	21.352	7.86911	15.353	16.7656	10.84	0.545086	11.2674	9.31098	1.30942	4.35077	LTBP1	6.61959	64.8791
chr11:65005782-65007498	0.713916	0.1	0.1	0.1	17.8191	0.1	0.1	0.1	0.1	0.1	0.804243	6.61319	23.406	2.39817	16.6671	0.259903	23.0918	1.95221	4.18271	2.65175	3.10043	0.127591	17.5222	3.6638	1.33948	19.3445	0.118247	1.78791	SLC22A20P	6.2694	64.7619
chr2:58340177-58344229	0.1	0.0338584	1.83915	0.1	0.1	0.240181	1.33888	0.260643	0.712644	2.65191	22.0371	6.88331	3.50441	0.067736	19.6082	3.52047	8.24369	0.199758	2.4223	0.744718	4.57692	4.05216	2.52692	0.1	0.0716661	7.33916	0.118247	0.1	VRK2	5.98544	64.7594
chr18:47252915-47253230	0.1	0.1	0.1	0.1	4.72579	0.1	0.1	1.71695	0.1	1.04879	4.6905	22.5736	0.216073	2.64597	0.183815	10.139	8.58886	5.12916	13.9841	15.8293	4.60474	2.19808	1.71515	4.57063	0.327738	0.228747	1.37731	0.824172	ACAA2	7.57889	64.65
chr7:111571501-111571788	0.1	0.1	0.1	0.1	0.1	0.1	0.1	0.1	0.1	0.1	6.41624	8.01218	0.944703	8.0991	2.48706	6.08792	7.15712	10.0392	0.1	15.2592	9.703	20.4496	0.301062	18.9194	1.26677	2.46231	0.118247	0.567227	DOCK4	6.36027	64.6027
chr8:127817392-127817948	1.29534	0.1	0.1	0.1	30.3149	0.10112	0.166528	4.67356	0.1	0.1	14.3706	0.1	21.352	0.1	7.98144	11.4103	4.82199	24.8675	2.46309	24.6626	22.3663	9.34512	14.0056	12.1497	24.823	16.4721	0.118247	1.58006	PCAT1	7.50781	64.525
chr10:121480965-121482068	0.1	2.19457	0.1	0.1	3.53545	0.1	0.1	0.402423	0.438167	1.50858	23.1	10.3525	7.84479	9.00455	15.5424	3.72175	16.8109	7.05734	4.1817	6.34297	0.1	0.127591	11.6495	1.62788	2.30242	10.3591	1.41298	0.1	INPP5F	9.53797	64.5219
chr7:73748624-73749073	0.1	0.1	0.1	0.1	0.1	0.1	0.1	0.12104	0.1	0.1	2.21413	9.77714	0.825759	26.0658	3.24439	2.83198	4.64774	7.52953	0.76716	7.83511	2.89681	1.89578	4.00802	43.627	0.1	0.1	0.118247	0.1	CLIP2	6.47177	64.4299
chr2:119619968-119620370	0.967259	1.08078	0.0860118	0.1	0.0681175	0.1	0.1	0.147784	0.1	0.1	3.54435	4.47286	0.1	25.9693	2.5664	18.979	1.22632	11.0717	0.1	5.93511	7.24105	0.127591	0.1	21.6804	0.1	0.1	0.118247	0.1	EN1	7.11151	64.3657
chr16:28677173-28677580	0.1	0.1	0.1	0.1	3.43182	0.535912	0.1	0.19571	1.47581	0.577783	11.9208	4.67872	0.205029	2.80908	8.25245	14.9456	2.6944	73.2704	6.14112	6.35836	20.4559	1.68843	4.32576	13.739	0.408446	1.98653	1.41524	1.60941	EIF3C	12.4559	64.2921
chr6:43705695-43706062	0.363007	0.1	0.1	0.1	2.08554	3.14929	0.1	5.13334	0.1	0.1	3.04385	1.68626	1.32546	40.4584	4.92898	3.50441	12.8253	5.58773	5.69384	0.994221	5.31369	35.8062	2.33149	15.6755	0.1	10.577	3.84707	10.601	VEGFA	6.87172	64.2784
chr12:52784326-52784768	0.1	0.1	0.1	0.1	0.518405	7.36072	1.12635	0.1	0.1	0.1	11.7095	0.867391	1.72965	8.32948	5.08479	10.31	5.34871	15.2202	2.1178	22.6995	12.1689	0.127591	3.58328	12.4295	0.1	1.62965	0.118247	0.1	KRT84	7.37114	64.2692
chr8:75860507-75860896	3.63437	3.9781	0.1	5.78908	17.6561	3.97957	2.76462	0.1	6.1899	0.1	19.9384	0.1	3.69245	4.35172	10.1093	9.10821	9.69934	33.8336	1.10436	25.3699	12.9107	0.127591	6.506	29.8584	9.0129	7.80429	0.118247	0.1	CRISPLD1	7.30156	64.1771
chr2:206579295-206579773	8.75037	0.0259365	0.1	1.41999	4.83066	0.677921	0.974851	0.682385	0.1	2.18338	2.74787	13.7831	1.57446	35.1894	4.21593	7.50738	13.9569	28.0569	0.0670029	1.75757	0.1	0.127591	0.201554	14.0111	5.84343	6.99708	4.74933	0.1	NRP2	8.9111	64.1111
chr11:20071447-20071840	0.1	2.08716	10.7021	0.1	0.1	1.98944	7.06153	0.1	0.1	0.1	11.3236	1.39426	1.87015	20.4641	5.2253	6.84132	0.1	10.2221	0.1	16.3271	17.0354	0.127591	0.1	14.6363	2.44301	1.32883	0.118247	0.1	NAV2	5.14279	64.0919
chr11:67615706-67616125	1.02199	0.1	5.65176	0.1	0.1	6.31085	8.19247	9.10326	0.1	4.6687	8.54957	2.00168	5.50439	44.2557	14.1436	1.92886	13.4287	13.6085	2.14487	11.1585	10.5247	3.62591	7.1684	23.4733	2.38935	18.7103	0.118247	1.03153	FAM86C2P	8.13754	64.0628
chr1:161411443-161411927	0.1	0.1	0.1	0.1	0.1	0.1	0.1	0.1	0.1	0.1	8.58455	0.1	17.0382	0.1	12.2574	5.24907	0.1	0.70115	3.42326	16.5041	24.6021	9.89975	7.23578	2.53639	6.06972	4.96397	0.118247	2.45643	FCGR2A	6.30577	64.0577
chr20:32720053-32721303	0.1	6.91161	0.825039	0.26058	6.52716	0.1	0.1	0.335517	0.1	1.14382	10.2213	1.65387	1.02177	3.1784	1.37939	14.2309	1.5134	104.404	4.9047	6.05878	15.0692	0.127591	0.511506	11.3904	0.1	0.646411	0.118247	0.326116	EIF2S2	13.2163	63.9061
chr2:50167981-50168232	0.1	2.66877	0.1	0.1	0.1	0.124967	3.2603	0.1	5.56372	0.1	4.68366	10.8786	0.814758	25.8202	2.78684	4.3364	0.924775	13.18	1.58399	12.6736	0.587377	0.127591	0.1	11.4519	2.4088	0.749995	0.118247	0.462632	NRXN1	6.54652	63.8936
chr20:47444655-47445388	1.62374	0.1	0.1	8.29027	13.827	8.4908	4.57401	14.1922	0.0689177	0.1	14.5919	8.62273	14.2784	8.76781	12.6478	9.6805	9.90386	22.3878	18.8262	12.033	2.58072	10.8668	11.0169	2.83727	15.0108	11.2783	18.4655	16.5284	PREX1	8.03731	63.8353
chr9:42695852-42696409	0.1	3.14569	0.1	0.1	9.71028	0.1	0.1	0.527238	5.29373	0.1	19.6821	1.23052	11.6504	0.1	3.77204	5.74127	13.9614	0.1	27.4698	12.0501	14.1608	12.3512	8.85525	5.22928	6.64552	15.1809	2.19192	4.77423	NA	7.64807	63.8012
chr1:185379909-185380393	0.700094	0.371823	0.230023	0.1	0.1	1.06502	0.889927	0.030548	2.00741	0.1	3.14669	3.4189	3.12388	8.31321	0.398175	5.95896	1.24617	12.2696	2.02287	11.3227	7.11079	0.127591	1.79353	6.51511	0.710872	4.06546	0.118247	0.880947	GS1-279B7.1	4.56263	63.7264
chr11:75998309-76000196	0.792519	0.0682218	0.348986	0.1	0.00341946	0.1	0.1	1.05185	0.1	0.565222	1.4964	2.06315	0.369304	1.49657	1.91366	0.464316	0.702643	0.458546	1.31998	1.79216	1.14914	5.72021	2.86678	0.0113543	3.8145	3.05555	15.8151	2.84044	WNT11	0.884651	63.6269
chr16:35243757-35244066	0.946622	0.1	0.1	0.1	0.1	0.1	0.1	0.1	16.5063	0.678152	13.459	11.5732	1.16671	23.8997	1.97455	8.27777	6.23979	2.97127	3.3804	40.4083	6.45023	31.9674	0.1	0.1	0.1	0.1	0.118247	0.1	LINC02167	9.45196	63.5039
chr18:73628088-73628407	0.346384	0.0376111	0.335019	0.006133	0.1	0.1	0.361895	0.348358	0.1	0.1	1.9919	0.1	0.250972	3.22508	0.1	0.850374	5.8467	18.8605	0.1	1.92033	0.1	0.127591	0.1	2.57784	0.1	0.1	0.118247	0.1	LOC339298	3.14105	63.5019
chr5:167285733-167286697	0.667719	0.345598	0.1	0.1	5.10043	0.1	0.1	0.11136	0.1	0.1	10.0794	4.31465	1.08168	2.38481	8.4418	6.43954	7.21149	4.204	3.92032	35.7306	6.40107	1.07808	0.230298	1.9777	2.25212	3.89424	1.2279	0.361415	TENM2	7.69831	63.4671
chr2:112167605-112168167	1.60166	1.15815	1.09392	3.90473	8.69394	3.04463	2.14911	0.372558	4.56594	0.0238021	8.72855	5.0715	6.7886	8.50696	14.4323	4.90166	3.07485	13.2125	0.1	13.7036	12.7456	4.23579	8.99704	7.11897	3.07107	0.774785	6.28002	1.36046	MIR4435-2HG	5.1912	63.4129
chr4:120548561-120549261	4.75167	0.1	4.64774	0.953734	2.20029	2.19942	4.86625	0.1	1.66861	0.814758	11.4336	30.4062	1.93988	12.4084	3.66784	3.07187	11.6193	29.0621	2.33773	13.5767	0.1	2.76214	0.1	11.7851	2.15398	1.60095	2.68179	0.86406	PDE5A	9.72212	63.4033
chr6:100644127-100644804	3.47367	0.1	0.577887	1.60329	6.39733	0.357274	0.192976	0.661599	0.0297213	6.66077	10.9965	0.1	12.0276	15.2791	7.50684	2.70434	2.89587	8.38082	16.5914	20.5481	10.8538	6.41423	12.5497	31.0953	4.28429	12.2963	0.118247	4.94843	MCHR2	7.69761	63.2242
chr4:48365213-48366028	0.761777	0.475753	0.394191	0.1	7.88091	0.1	0.0439228	0.1	1.941	1.50463	2.53918	6.02135	1.87609	17.8921	2.81728	20.6647	6.11199	8.35602	4.50222	0.104466	4.79832	0.127591	2.83547	10.4221	6.62806	4.49413	0.118247	0.856965	SLAIN2	5.75833	63.1777
chr17:41399810-41400169	27.5372	26.9155	25.6897	0.1	0.283035	1.0309	0.1	4.11977	0.1	0.1	13.718	29.7188	4.39571	6.54839	20.8765	55.9599	0.1	10.2653	3.89996	39.3619	49.7	41.1849	22.2169	9.97449	3.04205	2.57068	9.53843	6.39464	LINC00854	9.88684	63.141
chr3:128672297-128673171	0.1	0.1	0.1	1.23681	1.73041	0.1	0.1	0.33282	1.16833	0.1	34.6493	1.09585	2.01808	0.1	12.2805	10.2136	12.164	0.192785	0.067108	2.2041	2.6591	3.19699	2.39776	1.80941	2.34754	5.22473	1.80033	0.8057	KIAA1257	6.99169	63.1264
chr2:176961264-176962773	0.1	0.1	0.1	0.1	1.47547	0.1	0.1	0.920625	0.1	0.1	13.2901	1.90364	3.96562	17.8054	13.5304	13.4049	7.26513	23.1726	0.998417	1.04482	16.9307	10.9058	9.43401	16.5223	2.00408	8.5356	4.41055	0.408743	HOXD12	9.31848	63.112
chr1:228779696-228784275	0.93416	2.0441	0.1	8.86606	0.1	2.0654	3.91107	0.722696	0.1	0.1	33.4123	5.62194	22.4178	4.66709	1.43839	45.462	9.93794	10.4388	9.60163	21.7697	22.8306	4.84088	14.4787	7.54712	0.483931	6.14596	3.24105	0.255511	DUSP5P1	14.5824	63.0316
chr17:34410979-34411240	8.27457	0.1	0.1	0.1	0.1	0.1	0.199722	4.5604	0.1	0.1	7.32058	2.53982	12.5721	13.8632	12.6069	8.78661	6.80409	3.2085	0.1	8.93509	8.58127	7.63699	13.7871	2.77875	16.0162	4.9925	0.118247	3.16645	CCL3	6.30022	62.9693
chr17:55433385-55433666	0.1	0.1	0.1	0.1	0.740981	0.0557421	1.34977	4.62405	0.1	0.1	7.35448	10.2299	1.28432	10.577	2.39488	15.7316	2.41994	1.82806	4.60719	0.104466	3.39103	5.04628	3.3826	1.64991	6.87866	2.06576	7.08297	3.14711	MSI2	4.91612	62.9214
chr11:40351287-40351522	0.1	0.1	0.1	0.1	0.1	0.1	0.1	1.3476	0.1	0.1	0.865304	11.9036	6.40752	0.1	9.0908	21.494	3.97957	3.63776	2.94969	5.85127	0.0446339	0.037742	12.8126	1.98987	0.650967	1.56506	2.05232	0.1	LRRC4C	6.40319	62.9117
chr6:159998934-159999602	0.1	0.1	0.1	0.1	0.1	0.101917	0.1	0.779436	0.1	0.919889	0.1	18.4822	10.622	3.2006	4.82199	16.3863	5.98306	5.21806	2.56303	3.08673	2.65497	4.2636	7.96658	3.1537	1.01106	0.596664	1.6949	0.860665	SOD2	6.79627	62.8559
chr14:96165025-96165326	0.1	0.1	0.1	0.1	0.448988	0.1	0.1	0.0114536	0.1	0.1	0.0217145	9.3125	0.718372	3.67041	0.128372	0.672173	1.0801	4.32498	1.1058	8.42517	0.1	12.1483	0.1	0.1	3.24512	1.2071	10.5202	3.03426	TCL1B	2.81992	62.7957
chr1:180916126-180916804	0.1	0.1	1.0089	0.1	0.1	0.397061	1.75447	0.1	0.1	0.1	3.18359	1.61735	1.13016	14.8372	1.70694	1.72119	1.65291	22.9984	1.12207	16.6651	0.889927	0.127591	0.1	11.1942	0.1	0.1	0.118247	0.1	KIAA1614	6.27745	62.7704
chr3:108467894-108468703	7.25842	0.1	0.630964	0.1	14.3652	0.0564163	0.355483	0.1	0.1	0.477716	16.675	1.50959	3.4286	4.28299	14.9971	11.9778	7.29725	19.6486	11.8096	5.94799	19.3652	0.127591	3.89308	19.0402	6.23662	11.2073	0.118247	1.87403	RETNLB	7.40303	62.6572
chr7:2479958-2480271	0.1	2.20603	2.55101	0.1	0.1	7.96761	8.08561	0.1	0.1	0.1	8.27506	1.28964	8.36861	4.64938	36.7154	0.439205	1.46606	3.50788	4.50491	4.41017	0.1	4.16482	3.57099	3.85057	0.0414843	0.15056	2.08394	2.41593	CHST12	5.22161	62.473
chr9:38323837-38325513	1.11093	1.28143	0.1	0.1	4.43481	0.100079	0.220613	0.1	0.1	1.5103	36.599	0.1	0.241132	41.9044	8.15583	6.18663	4.17484	4.93483	3.78585	0.104466	4.61284	0.127591	1.12243	2.11599	1.92693	2.20205	0.118247	1.39382	ALDH1B1	9.71288	62.4335
chr10:5695721-5697304	0.1	0.1	0.1	0.1	0.1	0.08036	0.1	0.809849	0.1	0.1	14.502	8.48714	12.6609	4.42285	0.693706	6.96044	2.36439	2.34862	8.09436	2.22453	9.79193	6.48313	1.55609	2.81685	1.22077	0.329182	3.26002	2.77895	ASB13	6.10687	62.4015
chr10:127750359-127751110	0.1	0.1	0.1	0.725012	1.9002	0.148759	0.1	0.1	0.1	3.51161	3.35725	23.1447	4.02001	1.29769	9.84705	4.16141	23.8242	0.941754	3.34999	8.02005	5.92625	27.8745	5.02829	3.40186	5.80208	3.75635	1.80957	1.40053	FANK1	7.50785	62.3609
chr11:32110164-32110398	0.1	0.1	0.1	0.1	0.1	0.1	0.1	0.184123	0.1	0.1	0.200545	18.0617	6.07381	8.06526	2.92105	17.434	1.25827	1.43593	0.1	7.42748	1.0844	0.127591	2.08328	8.62389	0.1	0.1	0.118247	0.1	RCN1	6.18939	62.322
chr10:11288383-11289626	0.1	0.1	0.1	0.1	0.036107	0.131627	0.1	0.1	0.1	0.1	1.01695	3.34915	0.639574	23.8029	0.1	0.125354	1.28392	29.2362	0.1	2.49509	1.16926	4.36693	2.06073	15.0813	2.77431	1.86637	5.23018	2.58023	CELF2	6.11814	62.296
chr11:68749670-68749988	0.1	0.1	0.1	0.1	1.14783	0.1	0.1	0.1	0.751478	0.1	1.70577	1.15363	0.766468	38.777	0.443345	2.58103	0.348463	3.57444	1.68397	13.1252	0.1	1.87218	1.08873	12.8612	0.506851	0.180364	0.118247	0.375197	MRGPRD	6.146	62.2947
chr2:18073864-18075093	0.0788166	0.41115	0.0905593	0.1	0.1	0.492632	0.1	1.50112	0.1	0.950168	22.0572	6.98041	2.22046	3.65769	3.31837	9.5253	8.9	6.83103	11.6511	1.93328	19.8341	0.127591	1.39997	4.56366	0.409122	9.28656	1.10669	4.31465	KCNS3	7.31503	62.2544
chr18:22204663-22204965	0.1	0.1	0.1	0.1	4.71053	0.1	2.0659	0.1	0.1	0.1	16.3775	1.30928	3.87125	10.5283	2.59862	3.98084	1.47973	9.89532	7.5488	8.60974	21.0191	1.03625	2.27372	17.2485	8.46134	5.23214	3.5098	4.42504	LINC01915	5.8623	62.2478
chr2:226895667-226896202	2.20029	0.1	1.8528	2.3281	0.1	2.43582	1.2536	0.108438	2.96961	0.1	5.51287	13.6966	5.0369	3.70483	3.07372	5.06332	7.17803	25.7227	2.74989	20.0898	2.99833	0.127591	4.7251	3.99072	1.10887	1.80225	3.25619	1.28753	LOC646736	7.83801	62.1358
chr3:132670932-132671477	0.1	0.1	0.1	0.1	9.63316	0.1	0.1	0.1	0.422316	0.1	8.39397	3.39416	1.76579	0.1	0.410015	25.8033	10.2693	0.270751	3.35699	11.1417	13.6325	0.127591	1.4796	0.00557175	2.02131	5.42183	0.118247	0.615313	TMEM108	5.40505	61.9381
chr9:78679007-78679398	0.1	0.1	0.1	0.1	0.1	0.1	0.1	1.73282	0.1	0.1	12.8612	7.3138	1.07073	10.8161	0.972696	4.37758	10.6139	2.724	4.05408	9.67154	0.1	0.127591	1.71739	0.1	0.1	0.1	0.118247	0.1	PCSK5	6.18429	61.9089
chr21:15899646-15899934	0.1	0.506906	1.70655	0.1	1.05573	0.1	0.141075	0.121496	0.529663	0.1	6.80409	15.1382	3.11954	14.5484	6.14596	15.4525	10.0772	4.02477	1.12385	10.5889	2.1199	9.7462	1.56684	1.18697	14.8412	7.7933	1.8275	6.48911	SAMSN1	8.2562	61.8133
chr2:109225704-109226002	0.1	0.1	0.1	0.1	0.1	0.1	0.1	0.761672	0.1	0.1	3.36858	15.7972	2.08029	4.76491	9.03919	6.25625	1.45278	3.86039	0.1	18.3441	6.24282	0.127591	0.1	2.14174	6.44217	1.74126	9.2335	1.75905	LIMS1	6.3402	61.7102
chr6:21001257-21001499	0.1	0.1	0.1	0.0802044	1.78223	1.83687	0.1	0.1	0.1	0.1	3.27948	7.58376	1.03503	23.1379	2.2042	0.267084	3.11816	7.61174	1.87769	8.20884	0.0859222	0.127591	0.874811	21.4543	0.1	0.1	0.118247	0.1	CDKAL1	5.39246	61.7016
chr21:45169516-45170274	2.32033	0.1	0.438611	2.73626	0.007542	1.45076	0.305284	1.35499	0.1	1.95683	2.25415	2.22026	3.63009	6.13054	4.11844	1.04188	1.17704	18.4265	1.47031	8.37034	2.87601	3.08149	2.4197	10.5522	0.674257	2.49852	4.65863	1.20857	PDXK	3.8069	61.6912
chr7:155260373-155261334	0.1	0.1	0.1	0.1	0.1	0.1	0.1	0.1	0.1	0.1	0.967536	1.32693	0.784122	8.69335	0.183721	6.66077	0.1	31.521	0.1	11.2651	15.5745	6.17641	0.297768	26.8753	0.1	0.1	2.62839	0.877504	EN2	6.06024	61.6024
chr5:81701194-81701459	0.1	1.20559	0.1	0.1	8.60139	0.1	0.1	0.932731	1.18249	0.1	10.4921	21.2014	5.97627	4.45156	13.8941	10.1793	18.6508	5.0427	2.10526	9.15475	9.86436	14.9485	12.043	2.70225	3.77806	4.52332	1.85538	0.1	ATP6AP1L	8.86262	61.5437
chr5:137304201-137304764	0.1	1.65434	0.1	0.1	2.50332	0.1	0.1	0.1	0.1	0.1	0.223574	2.31668	14.5326	0.1	17.2445	5.40532	5.13742	0.609089	31.1042	3.58539	3.08718	6.77722	13.1961	0.1	8.57461	9.53598	0.118247	14.4774	FAM13B	7.5301	61.5265
chr7:50320913-50321146	0.1	0.1	0.1	0.1	0.1	0.1	0.1	0.0278745	0.1	0.1	5.2579	20.9539	1.62894	1.44543	5.3735	4.626	3.17201	0.983846	0.1	15.3278	2.52692	12.2913	1.87539	2.25268	13.4995	9.69131	5.32999	4.84302	IKZF1	5.79415	61.4151
chr2:178837350-178838237	0.1	1.48307	1.50765	0.1	1.59302	0.714769	0.471916	0.122068	0.441513	0.921532	30.6163	0.460091	4.14802	17.1721	7.83425	0.211492	2.04495	10.2437	11.4709	8.91485	23.4477	1.52718	4.75564	23.7162	3.01069	6.90744	1.54245	3.52707	PDE11A	8.56611	61.0065
chr20:30057639-30058413	0.1	0.1	0.1	0.1	0.1	0.1	0.513719	0.1	0.1	0.1	1.59317	0.1	0.1	3.40872	0.388168	6.17641	0.1	43.222	2.64094	3.29003	0.1	0.127591	0.1	4.73053	0.1	0.1	0.118247	0.1	DEFB124	5.96057	60.9389
chr4:183769003-183769546	0.447487	0.476086	8.96531	0.1	5.88991	3.555	5.08579	0.1	0.1	0.1	0.1	2.64051	1.35104	27.5947	32.0066	9.80199	13.2222	28.1739	0.77063	2.6465	0.1	0.127591	0.1	15.3328	0.1	6.05459	0.118247	0.1	DCTD	9.34885	60.8569
chr3:126190932-126191161	0.1	0.1	0.1	0.1	0.1	3.18556	3.17948	1.73041	0.1	0.087829	9.43476	11.5622	11.0021	0.1	5.70915	4.57801	6.71397	2.89681	5.6406	14.8252	9.59249	3.72674	10.0417	1.4611	5.25081	10.3525	4.15161	12.7166	ZXDC	6.36795	60.8507
chr2:109636694-109638947	0.1	0.1	0.1	0.1	0.1	0.1	0.1	0.0437804	0.1	0.1	0.976894	1.21998	0.1	14.0044	1.18369	0.1	0.0578372	18.2155	0.00106614	1.59827	6.27707	0.127591	0.505443	16.6887	0.0609378	0.419017	3.40899	0.61826	EDAR	3.65139	60.8488
chr1:145299524-145299838	0.1	0.1	8.66691	0.56384	12.3867	0.1	0.1	0.1	0.1	4.28871	8.04955	12.4771	3.03452	13.9262	23.5059	24.3776	4.72154	3.69462	4.75497	3.22058	4.71543	0.127591	0.416976	0.1	4.49292	0.206499	0.118247	4.49936	NBPF9	7.52563	60.8451
chr6:158720718-158721358	0.1	0.54428	0.1	0.0429521	1.92002	0.1	0.273211	0.1	0.1	0.1	4.41512	3.42601	2.11365	15.1503	2.15731	2.70707	1.94805	8.86048	0.598051	5.3735	5.5072	8.57768	3.44162	27.2397	1.36294	6.27375	2.26478	0.866684	TULP4	4.3369	60.7952
chr3:46437143-46437650	0.929899	0.1	0.1	2.6454	0.1	0.1	0.1	0.898483	0.382981	0.1	5.38668	6.61697	12.4512	0.972194	19.4695	8.19126	8.47079	0.159401	2.63377	4.25104	1.54062	14.8886	7.86511	2.39158	6.27314	0.883499	0.118247	2.01663	CCRL2	6.31461	60.7723
chr4:39354575-39355017	0.690489	0.1	0.1	0.1	0.611925	0.17347	0.762368	4.63591	0.1	0.0965632	4.63992	6.20312	4.31737	13.7697	11.2603	18.9905	6.88893	5.5624	2.77698	18.5184	2.56734	11.8222	8.6862	4.6927	13.492	9.21626	10.2456	11.3842	RFC1	8.55569	60.7278
chr1:148531413-148532870	0.1	0.1	1.23681	0.1	0.1	0.1	1.17138	0.1	0.1	0.1	3.40766	3.84479	0.954737	12.7419	9.05035	5.1214	0.819215	21.4779	3.08849	1.82104	2.04822	0.127591	0.1	13.5449	1.05061	0.298871	1.78945	0.636242	NBPF15	5.91193	60.7006
chr1:163615316-163616330	0.886936	0.779436	1.45496	0.1	5.97395	0.154389	0.1	0.115381	0.1	0.692965	9.8312	10.6793	13.4744	6.70347	6.5392	12.2428	3.47682	27.527	12.9539	15.672	20.2201	3.914	3.58746	19.8389	11.4046	12.5306	0.118247	1.03855	NUF2	10.8742	60.6973
chr1:77464907-77465247	5.17065	0.1	0.932445	0.23244	0.1	0.1	0.1	0.1	0.1	0.1	0.1	8.84976	3.89094	7.48882	6.13888	8.25984	7.18964	13.6098	0.1	12.7849	2.78535	5.35081	1.22349	6.81528	2.59308	3.48852	0.118247	0.574669	ST6GALNAC5	6.1377	60.5738
chr5:171556923-171558948	0.525256	0.1	0.0221792	0.1	1.14713	0.1	0.167621	0.1	0.1	0.1	1.33421	2.74026	9.89026	0.858258	8.25486	4.22355	2.30588	0.186316	1.70425	3.91914	0.1	3.07323	6.69724	0.09012	1.61546	0.13321	2.53599	1.76908	STK10	3.29548	60.5736
chr18:12048072-12048894	0.1	1.91837	1.84381	0.1	0.969265	0.437984	0.0441786	0.474481	0.693916	0.1	1.10329	39.4946	1.76611	0.1	2.80845	4.33173	23.406	0.1	0.1	2.84759	10.1869	7.08546	2.94955	1.05543	1.25243	1.26288	3.95441	0.870604	ANKRD62	6.93758	60.5001
chr17:76627306-76628155	0.1	0.1	0.1	0.466818	6.1007	0.1	0.681209	0.563147	0.413291	0.1	2.23587	2.3665	3.39923	2.25942	22.2228	35.6624	2.21178	0.882569	12.7211	12.4112	0.1	2.97751	5.10043	2.78188	17.4634	6.19036	5.82827	9.03494	DNAH17	8.76477	60.4828
chr15:53832284-53833561	0.510544	0.1	0.1	0.455348	8.40082	0.197002	0.455603	0.133173	0.1	0.442985	14.3124	1.00772	15.7038	14.5634	3.95343	4.42806	7.90691	22.4473	15.7083	5.00749	11.1179	0.127591	10.5914	10.2845	9.32548	14.0588	0.118247	6.35709	WDR72	9.41433	60.4379
chr1:168679923-168681775	0.365481	0.1	0.1	0.28903	0.1	0.1	0.1	0.1	0.1	0.1	4.81569	8.54828	1.05755	2.40062	1.58312	28.7859	2.20205	5.65913	1.36153	9.02018	15.1301	1.70734	0.985279	2.01821	0.1	0.1	0.118247	0.1	DPT	6.39795	60.366
chr8:94762508-94763386	0.1	0.1	0.1	4.76217	2.51307	1.70516	0.17005	0.1	0.1	0.664411	41.8708	0.1	5.73885	2.8399	2.54254	0.300219	4.87028	7.48831	1.13569	6.4898	13.4144	1.84777	6.3708	5.79229	0.354797	1.52246	2.72561	0.1	TMEM67	6.30616	60.3529
chr12:113905192-113906468	0.1	0.1	0.1	0.1	0.1	0.181896	0.976759	0.13785	0.1	0.1	1.06502	4.41872	0.1	2.03364	2.75854	0.459488	6.87866	0.574222	21.2472	27.3548	7.34506	0.127591	0.1	0.0859222	0.1	3.42123	0.118247	1.81728	LHX5	6.48938	60.3513
chr1:171787252-171787784	2.49273	0.1	0.1	0.1	0.1	0.1	0.1	0.1	5.07956	2.09343	3.62591	12.581	3.84421	4.9495	7.71345	23.5949	5.4903	1.20184	1.61517	14.3682	17.8191	3.85574	1.15002	0.1	0.991018	0.1	2.60299	0.1	DNM3	6.86188	60.2388
chr15:89942885-89943658	0.1	0.1	0.1	0.1	1.12469	0.110362	0.1	2.50468	0.1	0.935603	15.6421	9.68909	2.67188	1.96434	5.79796	11.7166	9.84258	9.19599	7.84419	9.76661	26.9865	8.02989	0.867756	5.84924	8.28616	2.87985	7.02978	2.40955	MIR9-3HG	7.8856	60.1973
chr9:90327077-90327337	0.1	0.1	0.1	0.466999	0.1	0.1	0.0552846	0.336711	0.1	0.1	3.55426	10.4968	1.10216	0.0503148	2.35763	2.62139	19.1269	0.226536	1.55294	3.74348	1.86579	0.127591	0.1	0.1	8.17898	0.1	3.25736	0.58307	CTSL	4.32733	60.1038
chr9:139969293-139969788	0.0543971	0.0993739	1.46531	0.451387	1.91731	6.8467	3.57169	0.1	1.80517	0.1	22.1126	12.6449	0.658209	3.89119	7.38449	13.4719	13.5795	2.9525	3.34915	1.66915	22.0472	2.55534	0.1	6.29251	0.833897	6.60574	0.118247	0.395484	UAP1L1	6.53023	60.0512
chr2:19304694-19304950	0.1	0.1	0.1	0.1	0.1	0.1	0.1	0.1	0.1	0.1	4.09617	8.89285	4.62552	3.03517	3.35062	2.97257	3.22122	16.3145	4.52741	9.00959	7.8682	0.127591	9.83447	0.1	0.1	4.84268	0.118247	3.5195	MIR4757	5.90456	60.0456
chr7:151540983-151541562	0.1	0.1	0.1	0.1	0.297572	0.1	0.1	0.1	1.00246	0.1	2.03018	17.0819	1.92266	0.0740177	6.17784	14.3781	11.2299	3.57329	13.0681	6.3442	13.7764	11.1541	5.43788	2.5334	6.50364	3.09358	5.18132	6.37361	PRKAG2	7.37801	60.0138
chr12:117197388-117198980	0.1	0.1	0.1	0.1	0.587211	0.153959	0.1	1.05171	0.1	0.749695	33.0885	0.862322	10.0765	1.56233	4.34949	1.48359	0.391983	0.962511	11.7662	3.16227	1.66634	0.127591	7.40642	0.1	0.737204	2.10953	3.22102	4.37219	RNFT2	6.45632	59.9656
chr4:107497858-107498117	0.1	5.72664	4.61571	0.0860343	17.0312	0.725618	0.20629	0.735955	0.058623	0.1	14.7214	4.54079	5.57357	14.9891	16.4575	5.77446	4.15261	5.98015	7.06617	11.8154	14.3749	4.04155	6.94219	9.17062	8.34966	2.24082	4.46648	0.242224	GIMD1	6.16851	59.9306
chr18:21441733-21441968	0.1	4.29003	0.0623339	0.275376	0.1	0.898849	0.1	2.54785	1.8088	0.1	15.2653	14.0453	1.37359	22.6465	7.43322	11.2165	8.73352	11.7095	2.19366	15.7155	11.2145	28.7859	3.97328	11.6105	3.18852	2.18975	6.14596	0.244128	LAMA3	10.0049	59.7311
chr10:116020438-116020911	0.1	0.1	0.1	0.1	0.1	0.1	0.1	1.68969	1.35245	0.1	4.33886	18.9933	1.53153	14.4192	3.40639	1.61055	2.61349	8.61769	2.0728	12.0973	0.1	4.96163	0.588469	13.5658	1.72886	1.31998	0.118247	0.617823	VWA2	6.58589	59.6738
chr1:15083894-15084394	0.1	0.1	0.296113	0.1	0.1	0.0350351	1.9849	0.1	0.1	4.9458	1.91778	0.568886	5.45182	10.6952	1.25929	9.68844	1.85572	15.4022	0.1	3.50022	0.00432007	1.65551	2.05607	15.1521	3.40469	5.48401	0.118247	1.04295	KAZN	4.25777	59.6022
chr20:31380435-31380939	0.1	0.1	0.462519	0.1	0.0219232	0.1	0.145716	0.1	0.1	0.1	3.17665	3.82981	0.892149	11.0328	1.00208	3.33562	1.26236	18.9053	1.85679	11.8267	5.66557	2.30874	0.1	10.8768	1.56065	0.914275	7.17574	3.57072	DNMT3B	5.57901	59.5937
chr7:101513482-101513872	5.25152	0.1	0.0331857	0.1	0.1	0.1	0.1	2.56619	0.1	2.77326	0.612571	2.13374	8.10393	9.76661	5.45975	6.88331	7.81405	4.66397	2.704	6.04218	5.82504	0.127591	8.29158	8.55389	3.87945	10.3955	0.118247	2.76094	CUX1	4.296	59.5927
chr2:177356312-177356709	0.1	0.1	3.38273	0.1	0.1	1.39097	7.01518	0.20112	0.1	0.1	7.12324	15.0272	3.96604	11.9123	7.48103	18.2073	9.43973	7.28801	1.21742	11.5417	8.41538	4.1137	1.48248	3.20444	2.00246	2.05887	3.46844	1.96622	MIR1246	8.06138	59.4873
chr1:46707316-46708147	0.0892104	0.1	0.847994	0.1	11.5538	0.1	0.1	2.14896	0.1	2.01778	11.3599	0.819997	1.17252	10.7616	0.944355	15.0417	12.2047	24.8628	6.60673	0.0992393	2.43708	0.127591	0.1	9.53242	0.1	0.192851	0.118247	0.1	RAD54L	6.67157	59.4768
chr1:241767547-241767947	0.1	0.1	0.1	1.11726	2.80303	0.1	0.1	0.1	2.97751	0.1	3.84059	13.364	2.81577	14.5621	9.84483	7.71586	6.75251	15.323	3.12371	7.87201	9.18307	7.68792	4.60581	9.36669	5.75174	1.70267	0.118247	1.26529	CHML	7.76167	59.4433
chr19:56601137-56604529	0.1	0.1	0.1	0.1	0.517557	0.0691216	0.341397	0.1	0.1	0.1	3.87861	0.987237	19.2061	2.31936	16.6075	5.54426	0.734288	0.271615	5.40485	15.8984	7.18576	1.44898	17.7213	1.71253	15.5035	1.9777	0.118247	2.25026	ZNF787	6.92241	59.411
chr8:65598479-65599006	0.1	0.1	0.1	0.1	4.90084	0.1	0.1	0.103913	0.1	0.748636	17.6693	1.34501	1.09724	2.81559	4.9628	10.3507	12.8783	8.05732	4.97582	3.03013	5.34904	0.127591	1.09047	4.90603	3.01942	2.13118	0.118247	0.1	LOC401463	6.07289	59.392
chr1:151572034-151573705	0.1	0.1	0.823503	0.1	1.74147	0.1	0.1	0.403346	0.1	0.1	34.7304	4.88117	3.51676	1.8845	5.04761	1.43099	6.78636	10.2412	2.94327	3.45751	21.1088	0.127591	3.35893	1.38351	1.83172	2.19673	0.118247	0.1	SNX27	7.12515	59.3702
chr17:47227353-47227961	0.1	0.1	0.1	0.1	1.86852	0.1	0.38719	0.274248	0.1	0.1	4.46411	1.19186	0.1	22.763	2.83894	1.98064	2.10665	51.055	9.44233	0.104466	13.717	0.127591	0.1	20.0178	1.01608	0.508803	1.05532	1.1833	B4GALNT2	9.2817	59.3588
chr20:6301937-6303059	0.990013	0.805814	0.1	1.66709	12.183	0.1	0.1	0.537101	0.1	0.661599	10.9206	7.87331	12.3538	38.8349	2.70335	9.1375	0.166714	40.6273	20.9481	31.1042	22.2021	6.33503	13.1158	49.2804	5.86786	0.844493	0.118247	8.34636	FERMT1	15.7425	59.3035
chr14:61527431-61527814	0.1	1.06475	0.1	0.1	9.50509	0.127722	0.1	0.1	0.1	0.1	20.0629	5.03632	12.0805	1.36989	12.9349	0.378197	1.42636	2.24501	5.86119	15.3032	16.1844	0.127591	16.0474	11.6557	9.02587	6.15672	1.55065	1.42894	SLC38A6	6.53008	59.2542
chr8:128319328-128319924	0.1	0.1	1.79862	0.1	0.481095	0.1	0.1	0.00405989	0.1	0.1	0.865663	0.1	2.00077	3.6181	1.74359	1.19891	0.300081	1.38615	0.1	18.4209	2.07228	0.127591	0.1	0.1	14.8598	2.26179	0.118247	0.456518	POU5F1B	2.67504	59.2199
chr2:62814810-62815127	0.1	0.520487	0.1	0.1	0.1	0.1	0.1	0.1	0.1	0.1	6.37643	8.67849	2.55429	10.0489	1.76611	2.50527	3.3801	17.6867	3.08293	10.1325	1.13417	7.25187	2.68593	3.87288	1.28432	1.36885	2.5506	2.80998	TMEM17	6.47912	59.2006
chr1:168323331-168325176	1.12621	0.724325	0.319528	0.1	3.24512	0.1	0.206992	0.1	2.86182	0.1	10.0621	4.99009	15.8895	10.2631	12.5783	12.4512	1.38382	19.0198	2.67982	9.73533	16.5757	6.85994	13.7293	16.6331	8.20988	10.4968	0.118247	0.0315135	MIR557	9.01691	59.1744
chr20:42816896-42817145	0.1	2.94281	0.1	0.1	0.531226	0.1	1.0262	0.1	0.1	0.1	5.35201	5.55904	9.63921	0.1	2.83523	1.78423	2.99147	4.61251	0.1	36.5433	0.1	0.127591	2.41447	0.1	0.1	0.1	0.118247	0.1	JPH2	6.43167	59.1454
chr7:6322713-6323002	0.1	0.1	0.0697838	0.1	1.93835	0.0252595	0.1	0.363085	0.1	9.75357	2.04257	9.34782	9.02061	3.70285	4.2496	2.98856	9.35174	1.59746	9.00959	18.3901	2.11157	16.6202	10.0249	0.0535742	2.09141	0.1	0.00501857	10.1844	CYTH3	5.70508	59.0603
chr20:32810473-32811461	0.1	0.1	0.1	1.07546	2.16012	0.314635	0.1	0.186692	0.0385301	0.1	9.71324	15.6779	6.39348	3.48	41.158	15.5994	12.1483	11.5732	0.1	1.4221	2.92955	10.3816	3.6536	12.8482	3.38206	5.21418	2.79991	0.1	ASIP	11.299	59.0005
chr6:88038494-88039304	0.350174	0.1	0.1	0.1	9.24767	0.12453	0.1	0.188157	0.1	0.1	14.5878	1.90728	9.52303	0.1	14.929	4.29326	6.81086	0.1	22.7224	10.0497	13.9262	0.127591	7.04013	8.47184	6.84308	21.3086	1.08505	13.1642	GJB7	7.45128	58.9413
chr2:130444174-130444571	0.1	0.1	0.1	0.313059	0.0457925	2.9151	2.49571	1.16139	10.4334	2.81159	19.0481	1.67384	4.14831	11.8836	12.8262	8.71243	5.09941	9.47229	16.076	21.9205	12.942	16.6616	10.6377	26.2737	8.65841	9.63784	1.89024	6.65384	PLAC9P1	9.03846	58.9282
chr8:23508366-23508702	0.0578372	0.1	0.0749846	0.1	0.472649	0.46136	0.1	0.0335137	0.1	2.11877	10.8473	1.01818	2.31187	13.1505	0.512869	2.44454	1.52563	4.98403	5.88052	0.104466	5.2685	0.127591	0.769623	23.026	0.880433	3.31069	0.118247	0.80753	NKX3-1	3.91608	58.9278
chr12:3506620-3507546	1.88373	0.1	0.1	0.1	0.504113	0.1	0.1	0.13972	0.1	0.1	0.643399	7.18334	1.47871	16.4461	2.41169	0.348986	3.52787	22.621	4.1806	9.05664	5.72588	3.08211	1.93971	24.4471	0.1	2.44799	0.118247	1.30235	PRMT8	6.46708	58.925
chr7:77138860-77139464	0.1	0.1	0.1	0.1	0.941208	0.1	0.1	0.1	0.1	0.1	7.43633	0.1	0.1	12.6077	3.46763	9.84705	9.48089	8.392	6.00627	4.58368	10.6377	11.7468	2.90891	14.1785	2.31647	2.62582	3.9246	4.19096	PTPN12	6.01803	58.9223
chr12:52409055-52409601	0.1	0.1	0.1	0.1	0.0396404	11.1071	3.01085	0.158939	0.1	1.25211	25.4567	7.2985	0.579117	9.62195	1.75067	0.1	0.394963	13.6981	1.5838	16.2686	11.8276	1.67429	0.303053	16.4442	0.0801477	0.1	0.118247	0.736589	GRASP	6.06838	58.8883
chr1:9001191-9002689	0.1	0.1	5.76088	0.785064	0.1	0.686203	1.69671	0.0488082	0.511834	2.47988	10.8268	2.98716	14.5111	0.1	2.99667	26.4687	3.58152	18.1798	0.1	11.4394	18.0703	4.09797	1.08204	2.27081	0.542017	2.14575	1.23112	0.1	CA6	7.89217	58.8718
chr7:55028554-55028916	0.1	0.1	0.371712	0.1	0.1	0.119369	3.08718	0.1	1.44087	0.1	9.3178	4.53404	1.26424	0.7244	2.69115	29.5308	2.7098	1.71879	1.14744	14.6306	0.1	6.60629	0.1	0.1	0.333133	0.671338	1.52578	0.334179	EGFR	6.265	58.8635
chr9:71588730-71589005	0.1	0.1	0.1	0.1	0.1	0.1	0.1	1.75684	0.1	0.1	6.28573	6.17146	1.79468	14.3816	7.29067	4.58881	3.97391	1.74113	2.53577	11.734	0.1	12.5201	1.57075	6.45807	5.94799	7.04618	10.491	1.93287	PRKACG	5.78409	58.8557
chr7:32708243-32709252	3.05177	0.1	0.1	0.320245	0.1	0.1	0.243294	10.9578	0.1	0.1	1.8113	2.96522	11.4769	2.27687	13.9997	13.5316	1.9312	5.99065	5.66001	9.58169	2.65636	0.127591	12.6301	1.72211	2.99549	4.89173	0.118247	5.48177	DPY19L1P1	5.40519	58.8338
chr2:145660925-145661401	0.1	0.1	0.1	0.1	0.1	0.1	0.1	0.1	0.1	0.1	9.84403	5.53601	3.82154	21.0102	7.80943	0.137862	0.1	0.0679847	2.41138	8.02229	21.1712	13.1382	7.66891	22.5212	0.624281	0.1	2.35526	0.643518	TEX41	5.77608	58.7608
chr13:20175783-20176800	5.91712	0.1	0.1	0.1	1.45108	2.21845	6.22809	10.6674	0.1	0.1	14.7985	2.38421	5.44762	14.0159	16.1937	9.90727	5.21285	12.9559	31.4087	3.43633	3.92274	1.17227	6.33007	11.6801	0.605774	1.1953	4.36474	13.176	MPHOSPH8	8.8779	58.7106
chr8:39800600-39802284	0.1	1.55168	0.1	1.08944	1.35471	0.102736	0.1	1.86211	0.1	0.1	0.183853	1.85217	16.125	2.21502	23.8242	17.4536	17.9679	1.58652	4.10036	1.08177	1.35089	2.90624	13.4074	2.71916	15.5193	8.60355	0.118247	1.14055	IDO2	7.99298	58.6142
chr2:130174427-130174778	0.1	0.739936	0.1	0.1	0.1	0.1	3.18774	6.59446	0.1	2.05158	9.5715	11.3214	7.95042	14.0056	6.08909	7.26051	4.83221	6.09064	11.117	16.6552	14.0086	11.3482	1.33523	8.99939	4.07329	6.74032	0.118247	2.02923	PLAC9P1	8.17199	58.5799
chr15:82089981-82090987	0.1	0.1	0.1	0.1	2.08242	0.0211203	0.1	0.1	0.1	0.1	11.1496	0.1	16.5719	1.13166	2.72991	0.0661801	7.17634	9.39178	9.18764	3.32895	16.7752	0.0948925	11.6603	5.61533	7.3737	19.6486	0.118247	0.1	MEX3B	5.79304	58.4823
chr9:92445291-92446013	2.25268	0.1	0.1	0.0695137	3.85214	0.103204	1.09429	3.68751	4.43993	0.1	4.62516	5.74232	1.39607	16.6388	2.32476	7.70769	6.75328	3.7128	1.34159	18.8818	1.48202	4.91698	1.57767	9.12063	9.97182	11.6018	12.4522	7.8794	UNQ6494	5.3325	58.4383
chr16:86653389-86653825	0.1	0.504537	0.1	0.1	0.1	0.1	0.447851	0.1	0.1	1.48024	0.472996	0.1	3.14363	14.8621	1.05741	23.2035	1.54432	7.4639	7.71127	2.08166	16.4861	2.34447	2.48936	1.79313	0.522599	0.414809	2.96933	4.21498	FOXL1	5.85082	58.4201
chr17:13251301-13251642	0.1	0.1	0.1	0.1	5.67923	0.1	0.1	0.25333	0.1	0.1	2.80725	21.7435	10.6793	0.1	1.31062	2.94994	4.41762	0.1	0.1	15.5351	2.21502	0.127591	8.48769	0.1	0.1	0.1	0.118247	0.1	HS3ST3A1	5.30108	58.3953
chr2:43893102-43893689	0.0635289	0.1	3.45403	0.1	7.8298	0.1	0.198322	0.331498	21.0344	0.1	13.328	3.15544	1.66375	17.5745	5.89069	9.82523	1.89024	14.2714	17.527	1.36137	12.1791	4.76491	2.5011	22.341	4.89126	4.55178	0.118247	4.61322	C1GALT1C1L	5.31761	58.361
chr2:102091198-102091467	0.1	0.1	0.1	0.629322	0.1	0.1	2.07507	0.139181	0.1	0.1	9.94539	12.6504	2.06241	3.29981	4.8396	6.35005	18.278	10.0651	1.57406	12.217	10.4921	10.9965	6.63627	2.54485	5.8059	4.50754	6.20554	3.70967	RFX8	7.77383	58.2758
chr1:101313415-101314119	0.1	0.397863	0.1	0.1	0.487704	0.1	1.75585	0.1	0.1	0.1	0.59646	18.485	1.02504	32.2375	2.33276	6.61319	5.12758	9.63784	0.1	2.64503	2.6509	4.92536	0.335256	18.0135	1.67885	0.231056	0.118247	0.517432	EXTL2	7.5459	58.2715
chr6:125709476-125710782	0.0341811	1.02428	0.1	0.532821	1.21403	0.333328	1.48202	0.748636	0.1	0.1	16.7922	3.90964	0.1	0.1	2.8336	4.07138	9.4011	5.16799	4.40203	1.45288	14.2853	0.127591	0.1	0.1	1.58742	1.54152	1.82008	0.1	HDDC2	4.25616	58.2622
chr14:106043252-106044735	0.0802767	0.1	0.1	0.1	22.0107	0.1	0.1	1.93337	0.1	0.1	0.610809	23.3933	0.501716	11.298	0.1	13.7418	1.53048	0.1	0.1	6.83977	0.1	2.4559	0.1	4.20895	15.7872	19.0541	22.4398	12.352	TMEM121	3.34915	58.1715
chr5:127149718-127150147	0.1	1.13016	0.478777	0.1	0.1	0.148245	0.1	0.1	1.85728	0.517115	4.8384	18.7302	3.23172	3.58239	8.57826	22.1051	18.2026	3.1828	0.618416	12.8705	7.2049	18.406	4.39517	2.90056	1.52183	1.44462	2.22267	1.05755	CTXN3	9.13088	58.1501
chr17:34218706-34218967	0.1	0.1	0.1	0.1	0.1	0.0853451	0.1	1.83804	0.1	0.1	2.32558	8.87963	0.582507	11.7681	8.08085	13.378	8.43452	6.37291	0.605392	1.29239	2.73603	5.58773	4.20951	8.15838	7.47464	2.44015	3.33845	6.19737	CCL5	5.89966	57.991
chr9:137313302-137313548	0.1	0.1	0.1	0.1	0.1	0.1	0.1	0.1	0.1	0.1	16.7656	1.59348	1.61539	1.8088	4.4582	5.27039	0.822202	2.31221	4.06408	19.2294	9.65902	3.83483	2.18321	1.83853	1.37768	4.46766	1.54032	8.05462	RXRA	5.69397	57.9397
chr20:18966470-18966734	0.1	0.1	5.97095	4.82453	0.776425	0.0378605	0.1	2.73904	2.06032	1.94882	4.85585	24.7496	0.897586	3.55325	1.59269	2.867	19.6432	0.75627	2.80186	12.5201	6.01428	10.1177	1.72588	0.1	1.41775	0.474481	3.45882	0.947944	C20orf78	5.55795	57.9211
chr1:121279590-121280158	0.1	0.1	0.1	0.1	5.4545	0.177316	0.189134	0.105533	0.0898284	0.1	9.93597	2.73425	4.76257	3.81033	4.15297	3.20175	0.1	7.66829	14.5092	11.2518	19.2211	11.1505	2.23561	10.2492	3.71416	5.39919	3.07247	4.17343	EMBP1	5.56108	57.848
chr2:87871354-87872849	0.1	0.0117405	0.1	0.1	0.1	0.1	0.1	3.51321	0.1	0.905862	2.46284	5.11853	1.61489	4.35353	0.913324	1.98868	1.33018	9.66559	0.888169	3.52367	2.94685	3.01466	2.66877	8.52185	3.5752	2.36339	10.344	2.5406	MIR4435-1	2.67286	57.8129
chr9:85389933-85390214	0.1	0.1	0.693619	0.1	9.08534	0.1	0.1	2.86586	1.83256	0.1	12.5222	1.58809	1.39267	18.1409	1.62361	2.92082	2.5798	5.61233	6.92975	19.1948	15.6125	17.1833	0.648995	15.2619	2.00511	2.53692	2.49225	1.99713	RASEF	5.74276	57.7393
chr17:26785191-26786346	2.07192	0.0500654	0.1	0.577783	5.88738	0.1	0.518465	0.119675	0.0558665	1.1968	31.6114	14.5297	3.47527	0.1	23.2868	14.299	14.6708	2.38381	2.08157	4.69377	9.73804	5.44362	3.02035	1.92377	5.66557	3.52787	0.118247	0.1	SLC13A2	10.0454	57.674
chr1:9818265-9818511	0.1	0.1	0.1	0.1	0.1	0.718139	0.1	0.1	0.1	0.1	13.8114	14.0914	2.14896	0.1	1.34659	0.69331	5.06962	0.1	3.22612	17.6813	5.68455	0.127591	1.68006	0.1	0.0592213	0.70995	4.20108	0.1	CLSTN1	5.66505	57.6718
chr15:98634730-98635214	0.1	0.1	0.1	0.1	0.1	0.1	0.1	0.1	0.1	1.44657	7.73999	9.28589	14.1121	0.965328	1.35961	3.75339	4.08694	6.18112	9.24487	12.5843	10.0094	0.127591	10.814	0.1	2.21433	5.50903	1.94336	1.25146	ARRDC4	6.6967	57.5992
chr3:150186446-150188280	1.57767	0.1	3.61552	1.40756	3.03073	3.74632	5.15973	0.00923193	0.611607	18.3587	9.92954	1.05976	14.6231	0.1	19.6034	3.9002	23.5088	5.00775	0.1	3.57668	11.0597	9.59855	19.3381	8.13197	23.4685	14.1337	0.118247	0.25418	TSC22D2	4.37922	57.5869
chr17:59573791-59574232	0.1	0.1	0.1	0.1	0.1	0.1	0.43383	0.1	0.1	0.1	1.60263	0.891071	0.53325	33.4697	0.762252	2.19942	0.1	15.2247	0.996327	1.83548	3.15628	16.4079	0.42064	26.3764	1.86362	1.56345	2.91054	0.498357	TBX4	5.6281	57.5379
chr20:61863319-61864632	0.561547	0.1	0.338655	1.35341	1.05246	0.0761656	0.1	0.1	0.829577	0.0260636	0.971431	2.44612	7.29902	0.786398	1.12663	3.05107	6.31566	0.0344318	17.3199	10.4648	1.62173	2.31843	6.04218	1.16535	0.1	1.58592	1.24157	1.9252	BIRC7	4.52776	57.5341
chr12:40371988-40372546	0.0263205	0.1	0.1	0.1	7.87425	0.1	0.157858	0.1	0.1	0.1	4.48454	3.01715	2.14266	17.7023	1.59692	4.42533	5.53922	8.65371	0.1	0.858019	5.03527	0.127591	0.1	11.0546	2.2585	9.05268	0.118247	0.1	SLC2A13	3.97614	57.4666
chr1:162575885-162576434	0.0953107	0.1	0.1	0.1	2.67152	0.1	2.4197	0.1	0.1	1.08751	2.51199	25.1581	14.1054	0.97198	6.12283	8.00991	1.79554	3.24744	1.23616	18.5159	10.5402	13.1594	11.6557	0.719798	3.1781	0.732603	2.04334	0.87723	DDR2	7.48011	57.3705
chr6:44609522-44610037	0.1	0.0676787	1.05587	0.1	0.1	0.1	0.1	0.200218	0.457321	0.356967	0.604796	21.5569	0.1	0.1	0.804524	1.99756	19.0739	2.71117	0.1	5.48993	1.87371	29.0863	2.39796	0.599308	1.27421	1.99804	1.98254	0.1	MIR4642	4.99007	57.356
chr9:140182877-140183150	0.1	0.1	0.1	0.1	0.1	0.1	0.1	0.1	0.1	0.1	7.03578	1.87729	0.665088	4.36936	7.13602	5.99101	1.20062	9.37283	11.8807	7.81352	0.1	0.127591	0.43358	1.35705	0.1	0.669146	1.42882	4.32677	TOR4A	5.63422	57.3422
chr8:134151227-134152335	0.1	2.81897	1.88069	0.886138	10.1397	1.5709	0.1	4.97312	2.37229	0.0358776	4.87554	15.2911	7.99404	5.08854	10.8602	14.9518	9.73456	1.86035	0.1	14.3816	3.31749	8.7192	13.2491	6.71397	14.9993	4.867	12.0024	7.92325	SLA	6.026	57.3374
chr8:29998821-29999403	0.0376111	0.1	0.1	0.1	0.0761656	0.1	1.00801	16.1631	0.1	1.8897	6.0608	9.93297	7.73819	1.04416	6.30095	8.31828	1.58999	5.62943	5.59259	1.19342	2.96801	0.127591	5.6774	0.1	1.75976	2.20115	6.55568	1.95934	MBOAT4	3.37262	57.269
chr18:19182507-19182819	0.1	0.1	0.0193335	0.1	0.1	1.69474	0.581927	2.81328	0.1	1.89012	4.95034	4.29838	8.09176	0.575444	3.28235	1.17454	1.64373	1.74607	1.70349	3.36056	1.30521	1.57508	5.04207	0.1	2.98951	2.98974	6.02135	0.995437	ESCO1	2.33273	57.2551
chr12:50935509-50936000	0.1	0.1	0.829577	1.72612	0.1	4.40854	6.76019	0.1	0.1	2.60847	21.1839	17.0832	2.52793	1.55206	10.4738	12.8668	12.1734	0.1	6.16319	36.0081	54.8846	19.3515	6.60629	2.60121	3.47258	4.28299	4.13244	10.764	DIP2B	10.3299	57.251
chr11:13686728-13686989	6.46821	0.1	0.1	0.1	0.1	10.1869	9.86305	5.33217	0.1	0.1	7.52884	7.10321	2.05069	14.9089	5.66039	5.29327	14.4308	0.782106	4.5219	22.6617	6.18368	0.127591	0.1	0.1	1.93779	2.59044	0.118247	0.1	FAR1	5.24914	57.2361
chr2:40241298-40241789	0.1	0.1	0.322624	0.1	0.916617	0.1	0.1	0.738863	0.1	0.1	14.3971	0.912435	6.26617	7.83114	3.9145	5.0061	0.1	24.4647	23.1997	0.104466	10.8978	15.3483	1.57384	14.0271	10.4357	0.1	2.23425	3.9099	SLC8A1-AS1	8.35182	57.2313
chr16:28460000-28460360	0.1	0.1	0.1	0.1	3.19542	0.1	0.1	0.1	0.1	0.1	8.14703	1.76186	1.4988	0.1	1.16411	7.80712	1.86062	19.9973	14.5007	1.43998	12.2894	0.127591	0.275759	3.79964	0.432135	0.1	0.118247	0.344245	EIF3C	5.41821	57.1498
chr1:17956233-17956672	14.985	0.0223145	5.47212	2.35026	13.7454	0.411944	3.60581	1.42471	1.09943	4.04071	4.22416	11.9988	3.18334	22.1304	14.04	1.32224	8.76841	19.4433	2.61795	1.17767	2.34796	15.5745	2.33656	11.9804	4.1566	2.43708	2.05431	1.58333	ARHGEF10L	4.17485	57.0974
chr12:34508033-34508307	3.34385	0.1	0.1	0.478153	6.27957	0.1	0.1	0.1	0.1	0.1	5.66868	12.2025	3.89181	7.47878	11.2973	5.05038	2.40247	21.3	5.4963	4.81047	4.36122	0.0710701	1.24602	13.3302	3.42801	0.1	0.118247	1.35705	ALG10	6.87972	57.0675
chr6:96206249-96206749	0.1	0.1	0.334498	0.1	0.1	0.1	0.1	0.339227	0.1	0.1	7.55778	1.94307	2.26347	17.1081	13.563	3.76043	0.1	10.6629	6.81862	2.30994	13.0783	1.27882	3.16738	38.9873	2.49818	0.79986	2.87156	1.60023	MANEA	6.46136	56.9809
chr4:1039710-1041369	0.1	0.1	0.1	4.74856	0.362295	2.5941	0.773255	4.68831	0.1	0.1	7.93202	1.122	5.94078	0.1	1.15309	13.7618	3.81724	7.51863	38.8796	1.54862	5.73202	0.127591	3.8541	0.1	0.1	0.673745	0.118247	12.5247	FGFRL1	6.81073	56.9279
chr2:81708269-81709448	1.38809	1.18697	1.01931	1.23337	8.96381	0.13974	0.1	0.1	0.1	1.94752	74.2759	4.87431	24.9436	31.9461	18.8225	7.51186	0.232702	39.6852	0.1	10.0282	23.2478	4.0546	17.4179	22.8821	0.799963	4.69118	0.118247	0.040584	CTNNA2	19.6242	56.9173
chr7:150481121-150482783	0.1	0.1	0.0227323	1.42882	8.25316	0.0755843	0.058623	1.84849	0.1	0.1	1.59108	11.8727	2.88541	13.4557	5.46097	8.49152	7.69239	9.59309	3.23172	1.62272	3.46004	9.28984	1.05094	21.8267	4.5328	1.92197	2.18057	2.55045	TMEM176B	5.38098	56.8943
chr16:10940875-10941236	0.1	0.1	0.1	0.459337	0.556837	0.1	0.1	0.1	0.1	0.1	3.76415	6.82682	6.51459	5.77686	11.0011	7.04618	4.66468	4.70235	1.22152	18.8869	3.15892	2.45551	19.1546	1.74868	5.51906	0.1	3.04295	2.4325	TVP23A	6.85891	56.8605
chr3:102231057-102231750	0.1	1.71582	1.21335	0.1	0.1	0.125321	0.1	0.152164	0.1	3.61297	2.81728	6.95682	3.55722	13.1728	4.17575	9.54351	5.48606	33.2266	0.924173	2.93833	3.49584	0.127591	0.718009	28.4949	3.57146	1.93688	0.118247	0.1	ZPLD1	7.54789	56.8073
chr2:219193955-219195324	4.0708	0.0358776	0.667056	1.51913	10.7567	0.100435	0.1	4.97383	0.36031	0.1	2.22157	12.2734	3.49591	23.4477	5.7971	9.72158	7.42279	25.5187	3.7224	1.6949	0.1	2.1798	5.3498	20.2177	9.58169	3.76829	9.71684	3.24158	PNKD	7.26319	56.7285
chr9:96881343-96882457	4.63211	4.13713	0.1	0.1	3.18838	0.1	0.1	0.1	0.1	0.1	9.45541	0.568096	4.69781	1.05815	1.31245	12.6174	4.25906	0.1	8.6547	25.0378	16.7704	1.13536	6.40691	7.38162	7.33663	12.8349	2.4405	2.74247	PTPDC1	5.51032	56.6839
chr4:121569233-121569625	3.02629	0.386343	0.1	0.1	1.84927	0.1	0.1	0.1	0.1	0.1	11.1161	8.9	4.59022	29.2092	8.68114	2.29125	1.85205	4.2945	0.74913	10.5516	7.77765	0.127591	0.675013	30.3454	1.40837	0.1	1.30317	0.1	PRDM5	7.62732	56.6783
chr1:113612593-113613334	0.929018	0.1	0.617523	0.0882449	12.6488	0.0839093	1.47221	0.152076	1.16168	3.61345	14.6753	0.0754026	2.20401	8.45845	6.82682	20.9303	25.2756	26.454	10.6801	0.104466	11.4824	0.127591	6.53313	13.6788	3.51061	14.4429	0.118247	3.3221	LRIG2	9.48177	56.6295
chr14:94259151-94259479	0.1	0.098624	0.1	0.1	1.8814	0.154797	1.11093	0.1	0.1	0.0160459	2.21605	0.914845	6.46057	2.59862	0.309182	0.1	0.531713	4.93889	0.1	6.29878	0.1	0.0626907	4.04741	0.1	0.1	9.6e-05	0.118247	0.1	PRIMA1	2.07069	56.6254
chr3:162954784-162955135	0.1	2.5118	1.3808	2.58736	14.0842	1.14504	0.880765	1.52961	0.1	0.0954481	24.8203	3.46724	4.41843	15.9898	19.9874	5.79435	3.81409	15.4382	10.3066	17.4821	17.6246	3.47738	6.92554	17.8781	7.41211	6.07884	1.8278	0.875154	LINC01192	9.71035	56.609
chr3:114102879-114103348	2.33149	7.62274	1.62117	2.92207	13.9952	0.1	4.61427	5.52205	0.1	0.1	6.0506	15.3501	2.86144	2.0672	19.6687	50.5962	15.0046	6.30263	2.46402	2.25429	5.80502	0.127591	0.1	0.813626	3.45129	4.3323	5.96017	4.0569	ZBTB20	8.36908	56.6025
chr1:22368753-22369007	0.1	0.1	0.1	0.1	0.1	8.4105	13.9775	0.1	0.1	0.1	9.06324	14.6436	2.90958	11.1942	4.30635	7.48176	7.93393	6.30216	4.20698	3.79879	2.14266	0.127591	1.40991	0.1	3.70829	8.076	5.55771	1.35118	CDC42	4.86526	56.5706
chr20:60364753-60365154	0.1	1.21742	0.1	0.1	0.1	0.1	0.4071	0.1	0.1	0.1	4.66789	3.94499	0.565952	2.85718	1.03107	21.9719	1.42224	4.26865	6.06783	14.4567	14.1968	1.29123	0.768011	0.0707768	0.1	0.486131	0.118247	7.24629	MIR1257	5.88298	56.5605
chr12:7010239-7010635	0.79816	0.1	0.1	1.2214	0.1	0.1	0.1	0.425276	0.1	0.1	0.1	0.1	15.7701	0.1	11.25	2.75074	10.1397	5.13594	15.2158	0.104466	1.38539	1.5262	7.3006	1.58731	1.14144	12.3724	0.118247	12.4644	LRRC23	5.75219	56.5591
chr22:35842849-35843386	0.1	0.1	0.1	0.1	1.95934	0.1	0.377897	0.883037	1.98324	0.0944432	6.76408	18.0313	0.600928	5.05496	8.25984	13.1191	12.3497	1.58896	12.0037	8.0207	0.902568	0.127591	0.1	0.646411	0.713859	1.08505	1.61244	1.7072	MCM5	7.99953	56.5378
chr19:36404184-36404628	0.1	0.1	0.1	0.1	0.1	0.1	0.1	0.1	0.1	0.1	3.03499	13.7432	7.29298	0.643004	5.31407	11.7764	7.03311	0.1	2.47183	5.12272	10.1558	1.64929	2.71383	1.85572	4.15416	0.1	2.6351	2.33705	TYROBP	5.55323	56.5323
chr4:137220263-137220662	0.1	0.629244	0.1	0.1	6.67033	0.1	2.30606	1.85167	0.1	0.1	23.3834	1.69296	3.86605	3.97661	25.8618	10.4892	11.374	17.8101	6.89375	5.72344	11.5136	4.33049	6.32644	13.2717	16.0295	10.8277	3.90794	1.62211	PCDH18	9.90139	56.4443
chr1:145262151-145262662	2.53412	0.1	2.83493	0.42064	0.998772	0.136691	0.1	0.1	9.13837	3.45926	7.68565	11.5334	6.07884	19.5991	15.3173	16.5703	7.52363	17.8122	1.15892	24.8675	3.14192	27.0059	8.40451	4.26082	6.97645	4.34058	0.118247	3.65769	NBPF10	10.8324	56.4339
chr20:38907604-38907958	0.1	0.1	0.1	0.1	0.1	2.32349	8.22616	0.1	0.1	0.1	10.3807	15.9381	8.39012	0.0628784	7.97995	4.65596	13.1158	1.1312	0.780293	11.3669	2.82631	1.29977	3.6069	0.1	3.08087	6.3956	0.118247	0.1	MAFB	6.24523	56.39
chr1:230249759-230250448	0.1	0.1	0.1	0.1	1.11387	0.1	0.1	0.842177	0.1	0.1	2.11974	5.55771	24.2601	0.1	1.40795	1.28432	9.49283	0.1	5.51367	7.9162	5.29698	10.197	28.0118	2.50955	2.01459	3.46996	3.0541	1.46467	GALNT2	5.49965	56.3828
chr1:170776143-170776643	3.5946	0.1	1.51913	0.1	0.268559	0.1	0.214127	0.1	0.906153	0.024286	2.15868	5.12003	0.205241	7.29616	0.797705	2.24958	0.1	22.2571	0.1	4.61251	0.1	0.127591	0.1	26.0658	0.1	0.1	0.118247	0.1	MROH9	3.79701	56.3436
chr16:11302483-11302728	0.1	0.1	1.37922	1.71076	1.78682	0.399037	0.1	0.11693	0.1	0.1	1.76516	18.5561	2.43853	21.5539	15.3593	20.0154	6.07334	6.48047	5.57638	11.5111	4.05192	5.56902	0.825039	7.16054	2.01874	2.6523	3.40818	1.58287	RMI2	10.3437	56.3364
chr1:35963608-35963878	0.638001	1.70961	0.1	0.0355207	0.1	0.129604	0.1	0.1	0.1	0.00936773	0.848676	5.24356	0.271523	5.49099	0.171579	3.36335	0.486544	21.3234	0.614403	1.40053	0.1	0.127591	0.1	10.4057	0.1	0.1	0.118247	0.1	KIAA0319L	3.61924	56.3114
chr1:82161695-82162476	0.1	0.1	0.1	0.1	0.1	0.118501	0.253637	0.1	0.00220829	3.47576	1.82824	3.07019	11.3699	2.68608	0.832647	1.34977	0.834325	2.32404	0.719595	1.4565	0.1	0.127591	1.94752	0.1	0.1	0.1	0.118247	0.1	ADGRL2	2.20212	56.2072
chr6:143629007-143629870	0.1	0.1	0.1	0.1	15.9178	0.1	0.1	0.1	0.1	0.1	2.85801	8.87292	15.9454	0.1	23.4582	3.54152	6.20856	0.1	5.54179	12.811	12.0776	9.72158	12.2904	0.1	2.46723	5.23018	1.23097	1.17576	ADAT2	6.26196	56.1266
chr1:245951310-245951557	0.1	0.1	5.32999	0.1	2.39574	0.978921	0.246371	1.24117	9.64	0.1	6.68873	31.4226	0.1	1.76211	3.64539	8.14215	17.3293	5.09396	1.41505	7.78509	0.1	0.127591	0.89564	0.944243	1.11027	0.1	0.118247	0.1	KIF26B	6.31522	56.1032
chr8:90794149-90794551	0.474729	1.37024	2.04878	2.93475	5.70132	1.40331	0.019592	6.93624	5.10127	1.79512	5.34448	3.29311	14.4229	1.63294	8.07823	13.4144	10.2565	1.43986	1.63085	8.45226	0.1	24.3582	14.1938	2.33875	10.0518	9.04102	4.46473	11.4519	RIPK2	4.01802	56.0974
chr13:31876475-31876792	0.1	0.1	2.10995	0.1	4.47883	0.117753	0.1	0.735047	0.1	3.92012	23.3289	2.77741	3.89308	10.956	10.6932	6.60452	0.150106	8.03983	10.9216	32.5318	11.9322	0.127591	4.48571	12.0058	6.66125	3.23237	0.118247	0.771497	B3GLCT	9.80348	56.0897
chr4:169307627-169308229	0.1	0.1	0.1	0.1	1.04673	0.207841	0.1	0.1	0.1	0.1	0.338923	4.7251	0.631984	31.4843	2.04317	2.30533	2.05141	12.0248	2.01533	1.44153	0.1	0.127591	0.1	17.4878	0.1	0.1	0.118247	0.1	DDX60	5.70072	56.0177
chr15:55223820-55224279	0.1	7.47253	7.48229	0.1	0.901262	0.136241	1.34702	0.155983	3.97896	1.40756	39.0432	18.0787	2.52906	2.55818	11.9585	8.19381	2.25004	8.45449	9.74981	13.0436	36.0481	0.127591	8.26518	11.4868	11.7896	2.54542	3.40714	1.21853	RSL24D1	9.27775	55.9771
chr14:61188310-61191006	0.788949	0.1	0.1	1.45185	8.57461	1.16992	2.22362	5.8059	0.1	0.1	38.0504	12.5497	8.74383	22.4144	4.18633	8.16311	23.1859	10.6579	6.91509	19.4281	13.6705	0.127591	7.32299	19.4695	3.73591	18.6088	0.118247	0.1	SIX4	13.388	55.9763
chr2:112472302-112472607	0.0321816	0.1	0.1	0.1	5.78955	0.1	0.1	0.1	0.1	0.1	8.60291	2.76901	5.66073	2.11636	13.4613	4.10007	8.50074	2.55818	1.59285	1.61185	10.6442	2.17016	8.14077	1.18546	2.36699	4.81522	1.58873	0.074629	ANAPC1	4.43523	55.8747
chr6:170747832-170748425	0.370503	1.58059	0.1	0.1	2.3668	1.8044	1.15498	0.66247	0.1	0.1	4.50521	4.32052	1.05391	4.81522	1.72055	5.57017	6.08872	3.54408	23.5539	23.4611	1.43772	0.127591	4.55525	2.09968	0.48426	0.1	3.45765	1.77123	FAM120B	7.02937	55.817
chr2:90449538-90449877	0.1	0.1	0.1	0.1	9.52102	0.1	3.80973	0.110545	0.1	2.72247	13.8154	3.88193	2.79553	0.1	3.10738	3.80667	10.8277	29.2861	4.43424	0.104466	0.1	0.127591	0.1	0.1	3.97219	0.1	5.37259	0.1	MIR4436A	5.53956	55.6468
chr17:1510876-1511280	9.36796	0.1	1.90713	0.1	13.0795	1.77374	0.0691216	2.6117	1.68486	0.1	4.97009	23.5297	5.21418	5.65764	9.94308	7.10882	5.36999	6.28573	1.16255	17.5543	12.8559	1.96811	8.46177	7.25136	5.20163	1.64544	5.56596	3.25863	SLC43A2	5.60021	55.6235
chr10:121554228-121555288	0.1	0.1	0.1	0.1	0.0723844	0.1	0.1	0.1	0.1	0.1	24.3217	8.75112	0.868629	3.26048	1.67627	1.39976	3.49214	3.85695	1.62532	5.72539	5.38384	0.127591	0.1	2.14575	1.36327	0.1	1.81674	0.1	INPP5F	5.40054	55.6173
chr20:23087018-23088714	0.1	0.1	0.0231646	0.285462	2.41447	2.47292	1.71901	0.444732	3.16885	0.0855263	4.60021	9.12142	7.25082	10.7005	5.7298	2.8859	2.19914	4.83066	1.13075	4.41468	4.02542	9.40697	7.87331	10.944	1.97264	0.862844	2.73626	0.317614	CD93	4.20497	55.537
chr6:127914144-127914836	0.1	0.1	0.1	0.1	4.5606	0.1	0.1	0.632724	2.44761	0.1	8.71089	1.37601	2.48517	19.6554	5.19302	4.41725	0.576623	9.23388	2.71623	16.6167	4.97873	0.127591	1.87313	25.9256	1.46974	3.2609	0.118247	0.246485	C6orf58	6.26402	55.5222
chr2:9747811-9748162	0.1	0.1	0.900964	0.1	4.88794	0.703777	3.90452	8.33798	0.1	0.1	6.69426	12.5591	6.09017	8.81524	19.3318	12.4318	9.78139	5.55585	9.36796	14.8997	6.0608	6.98896	5.0042	0.1	15.6899	17.8177	12.754	23.8997	YWHAQ	8.62921	55.4913
chr2:76578010-76578323	0.1	0.1	0.1	0.1	0.1	0.248074	0.1	0.0350351	1.0654	0.1	0.935752	1.7133	1.88899	1.05642	3.14381	0.908729	0.191047	15.6318	3.44711	1.18546	5.53526	24.3941	3.63486	5.60321	0.86812	1.68364	1.79541	1.28076	GCFC2	2.8054	55.4223
chr1:117971770-117972479	0.1	0.1	0.1	0.1	2.878	0.1	0.1	0.8942	0.368581	1.82345	7.96691	0.1	1.64735	18.2155	7.34197	7.77593	15.8548	17.4079	4.59343	3.52707	1.93447	0.127591	0.1	7.36509	0.904563	8.06496	2.00131	0.1	MAN1A2	7.78667	55.202
chr1:144935919-144936829	0.1	1.35281	0.496518	0.1	0.1	1.82355	2.27006	0.774544	1.99836	0.1	2.49571	4.35676	0.286796	42.3857	1.70946	5.49805	2.14134	11.4797	0.1	6.34186	2.10051	3.67615	0.550868	22.3289	3.20426	3.19985	5.18364	2.55968	PDE4DIP	6.76796	55.1956
chr2:157225349-157226240	0.1	0.1	0.1	0.1	0.385205	0.1	0.1	0.1	0.574315	1.45826	10.3464	1.2748	0.719669	2.3616	2.32334	3.15719	7.13082	29.0094	2.53359	2.1858	12.1483	1.20758	0.69555	4.80196	2.25082	2.22743	0.118247	0.354122	NR4A2	5.79249	55.1941
chr8:116382697-116383436	0.1	0.618726	0.1	0.1	5.70863	0.36958	0.1	0.140305	0.1	0.403213	21.8443	8.4951	16.3205	0.1	15.2297	3.52409	7.55724	0.365928	2.43175	16.4364	2.25004	7.1318	13.6562	0.1	8.62325	4.19246	0.118247	0.1	TRPS1	8.45646	55.1843
chr9:72048724-72048997	0.1	0.1	0.1	0.1	0.1	0.1	0.1	0.1	0.1	0.1	1.48444	1.3373	0.321137	21.599	0.1	16.6372	1.30901	3.54284	1.64219	7.19965	4.20722	1.37939	0.949433	7.75807	0.285929	1.74372	0.118247	0.1	FAM189A2	5.41728	55.1728
chr11:26986655-26987392	0.1	0.1	0.1	0.1	9.09543	0.1	1.51016	0.182271	1.76962	0.1	11.9364	6.04505	4.07849	13.8843	15.7251	4.65415	7.98285	13.8479	13.9997	5.40785	21.0686	1.60453	2.79739	17.4167	7.82739	10.4948	2.46331	3.16331	FIBIN	8.44042	55.0963
chr18:60707928-60708172	0.1	0.1	1.28471	0.1	2.67859	0.332059	0.914069	0.274864	0.0912711	0.1	1.03189	3.52504	0.1	38.2889	2.82154	3.55652	3.72674	10.2229	0.743975	6.07184	0.1	8.18182	0.1	8.74439	0.315034	8.28476	3.25588	0.1	BCL2	6.41138	55.044
chr10:32259051-32260045	0.1	0.1	0.1	0.1	0.1	0.369085	6.66238	0.1	0.1	2.16255	33.6705	4.57542	0.1	0.1	2.15715	2.51752	8.68277	8.37536	5.19302	0.104466	28.9896	7.71822	0.779531	1.3947	8.42817	9.58227	3.84638	0.0185429	ARHGAP12	5.55822	54.9888
chr2:10872815-10873055	0.1	0.1	0.1	0.1	0.1	0.1	0.1	0.1	0.1	1.13289	7.14554	6.13113	2.17766	5.40029	2.3637	20.6142	5.02097	2.74596	3.12194	2.72463	11.3456	2.18906	0.1	0.1	0.1	1.74437	0.118247	2.70483	ATP6V1C2	5.54131	54.9619
chr3:158494177-158494599	4.91984	0.0911446	0.1	0.1	0.1	0.100626	0.1	0.1	0.1	0.1	9.60342	0.920921	4.25104	1.28952	13.9715	17.871	9.69642	6.57761	0.1	0.104466	0.1	4.08161	11.1208	0.1	4.9881	1.74249	0.118247	0.1	MFSD1	5.85742	54.9559
chr2:99350028-99350304	0.1	0.1	0.1	1.54179	0.250806	0.310836	0.302569	0.89995	0.86406	0.00795771	2.28411	0.906712	0.531938	0.0225117	1.42326	2.42237	0.99736	1.76597	0.1	3.92672	7.44708	1.28206	2.3288	1.31542	2.70245	1.54951	7.37059	4.39631	MGAT4A	0.990298	54.9532
chr7:40962300-40962720	0.558831	0.1	0.706907	0.0768538	0.1	1.0804	2.43976	0.13706	1.0606	0.34176	1.29132	1.65969	9.1922	1.32387	31.4553	0.925178	10.6847	9.86372	0.1	37.0927	4.37881	4.0373	7.58455	7.26265	3.5903	2.4815	2.55596	0.893159	SUGCT	9.69865	54.9521
chr10:45872688-45873934	0.0205734	0.1	0.1	0.1	1.07087	1.2465	0.1	0.1	0.1	0.1	2.06734	7.3892	12.7838	5.24712	10.0677	5.61928	6.84614	2.25231	3.01921	5.9619	0.1	2.44015	9.77538	1.76715	5.2273	0.156516	5.54384	2.1948	ALOX5	5.82161	54.9392
chr3:158818792-158819344	0.1	0.1	0.1	0.1	5.66337	0.1	0.1	0.1	0.362673	0.1	17.9175	1.12955	0.540033	8.49824	5.67036	13.2987	0.912064	2.5626	7.54147	7.86945	18.8406	0.127591	1.64735	27.2112	1.21305	2.52421	3.09376	0.1	IQCJ	5.91139	54.9077
chr1:52642368-52642999	0.1	0.1	0.404667	0.0931195	12.1078	0.1	0.1	0.1	0.0639104	0.508156	10.251	4.00814	13.8796	4.09336	9.06146	5.91275	4.08615	0.326598	14.1159	1.25906	6.86237	7.88256	11.178	0.1	5.25555	9.02549	0.118247	6.93138	ZFYVE9	5.33164	54.8201
chr20:61865010-61865811	0.1	0.1	0.1	0.1	0.0131364	0.1	0.1	0.502492	0.0982336	0.1	1.11578	4.39875	8.77934	1.0719	1.28599	1.87121	2.3313	0.814673	10.5644	14.5271	0.1	0.127591	9.18226	0.1	0.1	0.1	0.118247	0.1	BIRC7	4.54466	54.8014
chr13:20353747-20354520	0.1	0.1	0.214424	0.83273	14.8091	0.113204	0.1	0.919094	0.1	0.1	18.5216	0.1	1.04262	25.2756	1.0937	7.90361	15.5035	14.1849	6.25834	2.30994	13.204	4.64662	5.86995	27.3179	3.32546	7.83586	4.79995	4.91526	PSPC1	7.48052	54.7474
chr12:54371700-54372755	0.1	0.1	0.1	0.1	0.597435	0.1	0.1	0.441293	0.1	0.1	2.01602	0.467723	2.52118	13.9303	9.49577	5.26254	1.01385	19.5086	12.955	10.5449	2.95812	0.127591	1.08248	13.8606	1.82666	2.51858	0.118247	19.8437	HOTAIR	7.58772	54.7217
chr17:190352-190714	0.680245	0.1	5.79475	4.84211	2.9673	0.194403	0.1	0.718734	0.1	0.1	16.1019	0.660914	0.1	4.62033	10.3474	8.26128	1.05337	4.13965	6.8203	38.4687	3.59921	0.127591	0.0531086	0.1	0.1	0.1	0.118247	0.225955	LOC100506388	7.49763	54.6417
chr11:126462380-126465277	0.1	0.1	0.1	0.1	2.09112	0.1	0.0628784	0.115204	0.1	0.1	3.33373	0.636174	0.1	13.5151	0.153726	10.975	0.1	27.3179	0.534593	1.62177	1.81674	0.127591	0.73752	16.2003	0.1	0.1	0.118247	0.1	ST3GAL4	5.53188	54.5954
chr5:43087145-43088098	0.1	0.1	1.77193	0.1	0.248463	0.1	0.1	1.03212	0.800282	0.1	13.8662	0.1	0.1	0.1	13.831	9.561	20.5534	22.4178	20.4839	0.104466	14.6306	0.127591	0.1	7.91176	0.500266	8.93734	0.118247	0.1	LOC100506639	9.6665	54.5889
chr2:159207574-159208171	0.877169	0.1	0.1	0.1	0.1	0.1	0.1	0.1	0.1	0.1	16.5561	4.27496	3.18742	19.7507	3.21253	10.1637	0.221124	0.776225	6.75251	4.34281	12.2805	0.127591	1.04003	32.748	7.83586	2.98856	0.118247	2.19434	CCDC148	6.74609	54.5694
chr6:6546427-6546714	0.1	0.1	0.1	0.1	0.1	0.1	0.1	0.1	0.1	0.1	2.78053	9.87224	2.82437	5.59966	4.8331	3.08293	6.39213	16.5392	1.26786	1.21288	0.1	3.29072	3.62267	8.0997	2.80043	0.1	4.62097	1.26745	LY86	5.34049	54.4049
chr14:32334342-32334678	0.1	0.1	0.1	0.1	0.443744	0.1	0.1	0.263607	0.1	0.1	2.11767	11.4121	12.0397	0.1	13.3393	0.1	11.8947	0.1	11.0717	2.62161	8.96446	0.127591	15.6254	0.0631302	2.48208	11.007	0.118247	0.220986	NUBPL	6.32895	54.4016
chr8:92539972-92540285	0.1	0.1	0.1	0.1	0.1	0.1	0.1	0.1	0.1	0.1	5.73202	0.707037	2.7737	0.1	1.46531	7.82022	1.88373	13.4297	6.26992	14.2082	4.65225	0.127591	0.746909	4.75779	2.97341	0.1	0.118247	0.1	SLC26A7	5.33899	54.3899
chr4:77117053-77117481	0.1	0.1	0.1	0.542127	0.1	0.0449258	0.1	3.71631	0.1	0.1	2.81289	19.3115	2.92717	5.80634	3.11533	2.70109	16.6489	1.78808	0.1	2.33419	4.20461	0.127591	0.1	0.1	0.1	0.138793	1.73969	0.1	SCARB2	5.25421	54.3815
chr16:29796177-29796519	0.1	0.1	0.0127617	0.1	1.72478	0.170968	3.2994	1.65788	0.1	0.1	1.1093	9.36796	4.11341	6.31374	9.21395	2.13463	7.12135	1.42647	0.680557	2.58661	3.0674	4.20108	6.6689	3.66606	3.64311	10.5034	11.9538	6.58148	KIF22	3.67022	54.3753
chr8:108252728-108253458	0.1	3.09716	2.51166	0.1	5.92807	0.402821	0.1	1.43749	0.1	2.30843	25.3553	0.1	2.2353	11.2691	12.743	6.99708	2.34882	19.0696	11.4113	14.2784	12.4285	3.51937	4.58284	29.0274	11.223	14.3971	1.39752	0.229842	ANGPT1	8.97222	54.3737
chr8:73793059-73793852	0.1	6.60063	0.1	1.54951	3.73916	1.23378	2.5999	0.236305	0.1	7.32058	32.984	5.08479	4.67797	6.29977	12.5554	7.47714	7.48053	10.2724	10.4169	17.0312	11.8424	0.127591	1.69776	12.0478	5.79323	6.73492	0.118247	0.811124	TERF1	9.07001	54.3717
chr4:74653886-74654233	0.1	0.1	0.508471	0.1	0.1	0.1	0.1	0.845553	0.1	1.99068	4.19074	12.3689	1.93107	27.8194	2.31869	1.38672	0.845137	18.3441	2.26276	11.8699	0.1	0.127591	0.1	10.1861	0.1	0.1	0.118247	0.1	CXCL8	7.92926	54.3378
chr15:21995793-21996039	3.89001	0.1	0.1	0.1	10.553	0.1	0.1	0.1	0.582326	0.1	19.9907	26.5597	2.83301	3.08063	10.8038	1.24261	2.92846	4.18452	2.90027	12.3387	13.9877	25.6099	7.70769	2.22116	9.05332	0.2697	4.97873	2.71945	CXADRP2	7.11371	54.2819
chr11:95993140-95993431	0.1	0.1	0.1	0.1	0.1	0.1	1.03465	0.1	0.1	0.1	8.38862	11.3609	9.4141	3.87085	8.58696	6.18417	4.9881	2.13302	2.98826	0.85265	10.4837	1.14215	10.6046	3.16227	5.99226	4.52686	5.70451	4.25079	MIR1260B	5.68329	54.2616
chr12:15062000-15064663	1.29212	0.0443347	0.1	0.1	1.21359	0.1	0.1	0.1	0.472221	1.81251	1.38429	1.73264	4.29152	7.59011	0.724325	2.93731	1.14989	33.5488	0.1	11.223	4.10421	1.62862	2.43155	20.5604	0.1	0.337539	0.118247	0.1	MGP	5.93472	54.2329
chr10:81181982-81182233	10.8023	0.1	0.1	0.0549564	0.4077	0.1	0.1	1.07916	0.1	0.1	2.37288	11.1297	0.385607	2.84733	1.54616	5.3135	25.8033	2.07137	2.2162	3.57389	0.993976	4.40433	3.07436	5.05248	3.04336	2.9605	4.94913	0.646046	ZCCHC24	4.43158	54.1964
chr11:68662402-68662644	0.1	1.58532	0.1	0.1	0.1	0.1	0.840515	0.1	0.1	0.781517	1.40735	2.75604	0.348358	45.462	0.713859	0.199458	0.263515	4.0273	1.10302	5.05496	0.1	0.127591	0.15977	9.34194	0.1	0.1	0.118247	0.0483764	MRPL21	5.74285	54.1133
chr7:66223414-66223810	0.1	0.1	0.1	0.1	9.52201	0.1	0.1	0.0642799	0.1	0.1	5.63728	12.955	11.3482	2.40228	15.4505	6.90295	3.55038	2.77161	4.85482	1.94726	1.90987	17.0725	10.2351	4.22595	4.92197	0.58504	3.5638	1.1709	RABGEF1	5.7434	54.0722
chr2:192035915-192036448	2.78123	2.754	1.87555	1.91714	0.1	0.251628	2.78021	0.1	0.1	0.1	0.847452	10.0605	3.79624	15.2716	15.1778	27.9418	6.97597	6.23023	0.594196	19.2944	7.82677	7.07125	5.70054	21.8708	2.84044	1.56016	0.118247	0.472692	STAT4	9.34304	54.0467
chr9:70199305-70199583	0.0428232	0.1	0.0251323	0.1	2.24043	0.1	0.1	0.1	0.1	0.1	9.65	2.19451	2.0562	1.30383	0.987401	3.17642	5.22069	0.1	2.78356	8.4908	5.6448	0.127591	1.09168	0.1	2.00955	16.0545	0.118247	0.1	FOXD4L5	3.2955	54.0299
chr4:114366746-114367036	0.1	0.1	2.99515	0.1	0.1	0.380331	4.59272	0.1	7.32437	0.1	4.22595	17.1811	8.50273	7.37813	11.8318	8.78743	16.2815	6.63067	0.1	3.75902	8.50948	23.5355	1.92822	4.42026	4.28636	2.74247	0.118247	0.930609	ANK2	6.87858	53.9569
chr11:68841237-68841732	0.1	0.1	0.1	0.1	0.1	0.380929	0.1	0.1	0.699364	0.1	0.089681	1.88899	0.888299	39.7594	0.369759	1.56939	0.1	6.55304	1.50059	3.65769	0.1	0.127591	0.1	11.5073	0.525547	0.1	0.118247	0.1	TPCN2	5.44965	53.9334
chr9:133556344-133556596	0.1	0.1	0.1	0.1	0.00491025	3.05691	1.20195	8.16029	0.1	1.5999	4.70349	1.95386	1.85572	0.042756	1.70041	3.28847	3.03426	1.47072	10.2412	1.93624	3.80998	2.99126	1.95421	0.1	2.4373	0.715754	5.38293	4.5722	EXOSC2	1.57032	53.926
chr21:46403794-46404111	0.1	0.1	0.1	0.1	0.1	0.1	0.1	0.1	0.1	0.1	1.57659	0.1	0.448151	1.13514	0.1	0.720036	0.282356	5.90288	3.36751	40.2245	0.0643862	0.127591	0.1	0.1	0.1	0.1	5.04345	0.690279	LINC00163	5.28572	53.8572
chr3:98555703-98555961	2.12131	0.1	0.1	0.1	0.903564	0.434511	0.1	0.1	0.1	0.1	11.6709	2.63377	0.214789	2.59725	0.1	1.34126	23.5355	19.0759	4.73593	0.104466	5.25349	0.127591	0.1	11.899	2.50447	8.46134	1.39553	0.1	DCBLD2	6.18504	53.7675
chr1:228103015-228103462	0.1	0.1	0.1	11.9551	0.1	0.461133	2.13349	0.1	0.1	0.1	20.5442	2.99988	0.1	5.77846	4.18199	4.26295	2.48788	11.1071	1.98782	11.7391	21.3284	0.127591	0.205976	6.29925	2.64597	8.83166	0.118247	0.1	MIR5008	4.99397	53.7495
chr8:77589449-77590871	0.1	0.1	0.1	0.1	2.68003	0.1	0.0564163	0.1	0.1	0.1	3.44816	1.81179	0.1	0.1	9.67986	39.1293	1.67885	4.2496	0.1	1.44005	0.1	0.127591	0.337631	0.509147	5.31114	0.1	0.118247	0.1	ZFHX4	5.82011	53.7159
chr1:28437239-28443087	0.00327929	0.1	0.0462827	0.915785	1.71287	1.40823	0.593995	0.50619	0.1	0.1	0.525715	3.80609	11.9177	1.33845	6.78025	6.30095	2.90166	1.86977	3.89752	2.38152	0.0106416	4.28516	9.85084	0.721228	3.02499	0.341136	2.06447	2.32909	EYA3	3.6233	53.7136
chr10:120941296-120941923	0.1	0.1	1.21228	0.1	0.976894	0.1	0.281132	0.1	3.43258	0.1	12.6336	1.24902	3.69148	0.1	6.92428	13.2533	6.19084	20.9054	2.51307	2.24973	3.26678	2.24485	8.90247	3.10998	2.73904	1.89224	4.26329	0.342362	PRDX3	6.32078	53.6797
chr14:72917777-72918027	0.499555	0.1	0.717412	0.1	0.1	2.60989	5.15947	3.21505	4.50491	2.58863	6.39733	23.2932	2.84467	20.408	7.46783	3.63225	3.24512	4.06408	2.52034	8.77934	0.1	0.127591	0.1	2.75495	4.71033	2.91906	12.4209	3.26634	RGS6	6.30572	53.5696
chr17:26551097-26551793	0.91031	0.1	0.1	0.1	5.77809	0.1	0.1	0.1	0.395173	0.1	23.886	9.58294	2.28287	2.61073	1.41876	7.00741	8.16157	18.7491	9.40364	0.104466	11.6175	0.127591	2.08208	1.7834	1.31173	0.529489	0.118247	0.1	PYY2	7.54239	53.5272
chr17:72685200-72685454	7.12744	0.1	0.1	0.1	1.79426	1.54113	0.1	1.80282	0.1	0.1	8.77838	18.3102	9.06069	6.94185	13.8176	13.0154	10.538	0.7507	3.4189	3.47761	2.68812	0.127591	1.03732	0.1	11.1808	1.81572	6.53188	5.88852	CD300LF	7.52438	53.5267
chr7:14352943-14353327	0.907098	0.661844	2.30778	0.1	5.90651	0.1	0.0545968	0.0288591	1.86755	1.4991	11.0576	2.23162	2.88418	1.28485	14.9738	2.87508	1.02163	13.0415	5.562	0.950508	7.57628	2.86099	1.98324	0.833121	4.22875	1.77247	1.19909	0.708282	ETV1	4.24494	53.5173
chr8:75314482-75314884	0.1	0.44046	0.1	0.1	7.10955	0.1	0.1	0.205872	0.753283	0.1	24.4363	8.88727	3.51697	2.22432	16.4377	3.14252	11.6852	0.1	1.65486	5.99348	9.54199	0.127591	1.45123	0.465782	1.33374	6.16527	1.14175	0.1	GDAP1	6.89696	53.5161
chr9:134573848-134574482	0.869688	0.1	0.1	0.1	11.9079	0.529258	0.1	2.55045	9.54953	0.1	8.73976	11.559	14.3652	2.35341	12.4628	5.68668	10.3769	3.04385	3.26511	12.5179	17.6298	26.7623	14.1446	3.76043	10.8416	4.68859	7.01948	7.45736	RAPGEF1	5.84638	53.5101
chr9:111549799-111550171	0.1	0.705101	23.4279	0.1	0.1	10.5485	14.4296	0.1	11.6421	1.30001	12.4112	13.0087	5.66039	11.8379	15.4838	9.46297	14.1849	10.015	0.1	22.017	5.15947	9.65578	2.02405	6.48007	5.11267	17.4201	0.118247	0.1	ACTL7B	5.17286	53.4994
chr1:33517751-33518640	3.00664	0.1	1.54358	2.21703	3.72553	0.1	0.580417	0.118767	0.1	6.4515	10.7607	1.43283	3.85145	16.1065	5.79077	18.7396	13.4157	25.1424	8.28616	1.65568	7.46286	1.77864	8.13134	13.8213	3.71796	5.67131	3.43995	4.26899	AK2	8.72383	53.4545
chr7:25783438-25783802	5.18364	0.1	0.845137	0.1	0.1	0.593394	0.1	0.1	0.1	0.0457925	9.73251	0.1	8.54134	3.71796	2.14701	1.4254	1.11601	0.1	5.12964	18.1305	5.28296	1.13945	2.69201	13.9019	3.35172	0.591474	2.51988	0.345368	RNU6-16P	4.28724	53.3419
chr5:34306466-34307713	0.1	0.1	0.1	0.0523115	4.2518	0.100351	0.1	0.495832	1.43126	0.547352	22.7308	0.1	1.15498	3.51357	8.5447	9.43476	12.1369	3.52535	1.57384	0.104466	6.60236	1.1034	4.48235	2.19596	4.15994	6.19247	2.67646	0.347101	C1QTNF3	5.55404	53.2821
chr9:123258373-123258981	0.569883	0.1	1.94683	0.1	4.9778	0.1	0.1	3.57329	2.00269	1.56358	19.5755	0.0635289	1.04003	15.9602	0.1	24.2207	8.24097	20.096	8.14444	4.60677	16.3464	0.127591	2.25891	10.4141	0.1	1.54873	2.65159	1.31467	CDK5RAP2	8.70141	53.2395
chr1:42421660-42422220	0.1	0.1	0.1	0.1	0.1	0.1	0.1	1.01325	0.1	0.1	2.84163	1.24459	0.431747	13.3627	1.33421	27.2397	1.38854	8.81054	4.36104	0.104466	4.78425	0.127591	0.1	9.49971	0.1	0.1	0.118247	2.44817	HIVEP3	5.92059	53.1782
chr11:69724169-69724462	0.1	0.1	0.1	0.1	0.1	0.1	0.1	0.1	0.1	0.1	9.53598	1.2552	0.1	29.1655	0.1	0.1	5.93511	4.57542	1.44062	0.965662	13.6374	0.127591	0.1	15.0471	0.1	0.267393	0.118247	0.1	FGF3	5.21735	53.1735
chr17:76532031-76534175	0.336261	1.66599	0.1	0.672041	2.5406	2.6006	0.0548678	0.551509	0.1	0.1	3.14953	3.80032	0.791905	27.9048	6.77988	17.6414	15.6032	31.2176	3.29814	8.6862	13.229	5.47694	1.08882	39.2893	1.54217	12.7185	5.44461	3.49584	DNAH17	11.0151	53.1367
chr11:95169218-95169840	0.1	0.1	0.1	0.1	7.36072	0.283227	2.64109	0.0552846	3.42025	0.1	16.1495	5.42862	4.11113	3.12212	11.3819	0.938551	4.77178	11.3819	8.87442	2.79905	18.6136	0.127591	2.59823	10.8821	5.93511	10.1676	4.67429	2.02795	SESN3	5.46985	53.1245
chr3:101556402-101556765	0.1	0.1	0.212494	0.1	12.9981	0.1	0.297051	1.51785	0.1	0.1	0.257117	7.74204	7.54341	13.8056	3.98619	10.8969	9.48981	3.62913	3.00216	10.375	0.1	0.127591	6.03893	4.78105	2.48999	1.34607	0.118247	0.1	NFKBIZ	5.51019	53.0933
chr21:45776977-45777427	0.960906	0.624424	3.25041	0.1	0.1	0.385447	0.1	0.1	0.50053	0.1	1.94976	0.1	1.59883	19.8699	3.91261	3.63992	2.56166	21.5614	1.50959	3.66784	0.612017	2.00461	1.94041	14.2203	1.38304	0.1	2.56247	0.651196	TRPM2	5.41498	53.0874
chr6:150576773-150577429	0.989234	0.481383	0.1	0.1	1.76299	0.466324	4.58745	0.1	0.45863	0.1	13.6697	8.0981	7.57451	8.39543	12.7962	7.23245	5.68455	3.4838	0.1	28.1274	18.7204	6.18286	6.30603	12.2805	1.88899	8.4951	1.15828	0.921826	PPP1R14C	8.6016	53.0677
chr13:113237433-113237870	0.1	0.722196	2.94644	1.29255	8.14444	2.54623	1.18034	0.172855	0.008914	0.1	2.05705	8.03497	8.79071	4.81439	7.68453	4.22416	3.77783	2.48236	3.57032	7.13669	2.56229	1.83218	5.39772	1.05105	5.41439	1.70301	3.14149	1.90642	TUBGCP3	3.53591	53.0465
chr18:46460575-46460776	3.27972	0.1	0.1	0.1	11.0364	1.54399	3.78351	5.10499	1.52321	0.1	9.33626	16.4159	4.38057	20.2628	9.02968	13.8831	10.5934	5.51583	2.89409	10.1235	7.48755	2.09064	5.52392	4.24665	11.6835	3.06401	7.6465	10.8038	SMAD7	7.57633	53.0265
chr7:75402586-75402847	0.1	0.1	0.1	0.1	0.1	0.1	0.1	0.1	0.1	0.1	6.10991	6.83977	1.53802	7.80943	2.67746	3.50156	2.17822	1.38687	11.2638	9.70854	9.05859	0.0989614	0.1	3.61255	0.1	0.683528	2.75074	4.88063	CCL26	5.20136	53.0136
chr15:43137522-43137752	0.1	0.1	0.1	0.1	0.1	0.1	1.55922	0.1	0.1	0.1	14.9818	1.35062	2.74164	1.17369	2.28246	0.996858	1.96677	0.1	1.37849	27.8106	0.849926	4.58992	0.1	0.1	0.1	0.428351	0.118247	0.1	TTBK2	5.23236	52.9422
chr14:103697848-103698799	0.1	0.1	0.1	0.1	0.1	0.1	0.1	0.661134	0.1	0.1	16.8109	3.10324	2.26969	0.0906139	1.22866	0.468295	5.19918	5.80449	17.3009	5.53758	3.88796	0.127591	0.350652	0.972101	0.1	1.4776	0.118247	11.6495	LINC00605	5.62524	52.887
chr5:151128735-151129188	0.1	0.1	0.896967	0.462519	9.27662	0.1	0.1	0.1	0.1	0.1	4.11748	17.4419	2.56054	2.73745	11.4207	11.6243	10.2552	5.33093	0.664762	2.4425	1.96545	21.4613	2.69692	5.00971	13.6751	3.40792	7.19457	7.51637	ATOX1	5.72597	52.8776
chr8:91102400-91107941	1.82697	0.434042	0.0877829	0.291258	0.1	0.1	0.1	0.1	0.886411	0.0920625	89.5679	7.48831	0.1	0.1	11.3411	28.4436	5.0068	0.1	0.1	1.09506	14.8768	18.5493	0.00341946	0.1	0.1	4.42475	0.118247	0.0588549	CALB1	13.9324	52.8682
chr2:96756672-96758548	1.22228	0.1	0.1	0.21502	1.43354	0.1	0.295303	4.23847	0.1	0.0266154	17.2911	1.87609	0.1	7.72358	0.877774	3.59341	1.64462	12.8559	19.5016	5.80476	10.1109	2.56691	0.37267	6.26479	0.1	0.447299	0.118247	10.0375	ADRA2B	6.34376	52.809
chr20:57198610-57199613	0.1	1.69212	0.434191	0.1	0.1	0.128668	0.704989	0.1	0.1	0.1	3.97066	17.7023	1.49088	0.1	1.492	9.32664	6.34805	7.51234	15.0095	15.1809	10.2351	0.127591	0.812277	0.789575	0.1	1.30741	0.118247	7.93202	STX16	7.45732	52.804
chr1:155617546-155618424	0.1	0.1	1.98635	0.1	1.73079	1.04175	3.38582	0.1	0.1	0.1	4.00233	10.197	11.0303	0.1	5.89042	10.1109	8.62913	8.61032	6.26715	21.4987	10.3007	0.127591	11.0677	6.42035	0.437611	9.92465	0.118247	1.74808	YY1AP1	7.75915	52.7966
chr1:181105619-181106021	0.1	0.1	21.1438	3.73639	0.1	5.80634	1.69625	1.31531	0.1	17.4634	10.4716	17.6513	12.2884	12.3387	16.6202	30.5225	16.6718	6.88569	5.47175	26.9791	13.6172	2.61266	8.52695	7.3006	6.02135	3.99385	5.79515	11.7306	IER5	10.4339	52.7897
chr20:60012073-60013177	0.666843	1.26127	0.04045	0.1	0.1	0.44659	1.93287	0.1	0.501905	0.1	2.71383	6.00407	0.1	11.5129	0.76303	18.2256	0.1	24.2084	4.40819	10.0794	27.4642	5.93511	0.270206	26.2341	0.480697	0.1	1.71502	1.75155	CDH4	7.28654	52.6584
chr15:31734744-31735065	0.1	0.1	0.1	0.1	7.21931	1.57446	0.924277	0.434556	0.1	1.16397	6.95998	20.7028	4.19971	9.01558	10.1025	9.30195	19.5848	2.64332	6.73193	18.1755	14.5714	8.71296	3.70313	0.1	3.58613	6.63317	3.78626	0.511	KLF13	9.56016	52.6295
chr3:175734045-175734295	0.1	0.1	0.1	4.52055	4.12813	0.1	0.149002	0.1	0.1	0.1	18.1321	4.41055	9.32439	23.7742	18.7345	6.95042	3.04124	1.67412	0.1	9.00758	20.2329	0.127591	8.58544	0.1	6.13054	3.01466	0.118247	0.1	MIR4789	8.56513	52.62
chr22:16204056-16205300	1.06635	3.24047	4.5988	0.508156	4.41468	0.1	0.1	0.000588893	0.1	4.38559	10.1851	15.5535	31.1196	13.5268	24.0487	2.41348	7.64576	0.181117	5.8346	25.3378	9.96227	7.2783	18.0291	9.9337	11.2987	0.1	0.118247	1.67634	BMS1P18	11.7332	52.5455
chr15:55164011-55164310	0.1	0.0384324	0.1	0.1	0.1	0.1	0.1	1.02225	0.1	0.1	8.47877	11.1771	2.35061	0.1	3.26396	2.18484	1.24362	18.1049	3.94881	0.104466	19.2145	0.127591	1.89592	0.707593	0.1	4.69679	0.118247	0.1	UNC13C	4.90965	52.5288
chr15:20485861-20486268	14.0086	0.420515	0.1	0.1	0.1	0.1	0.1	0.1	0.1	0.1	14.1029	24.5115	1.20956	13.2147	5.61497	4.53199	2.23602	2.8465	1.48782	15.4247	24.3776	14.9787	2.01889	0.1	0.1	0.77063	0.118247	0.1	CHEK2P2	6.99516	52.4959
chr8:19498849-19500416	0.0978189	0.1	0.288517	0.341585	71.7466	0.1	0.1	0.1	0.1	0.1	11.8471	16.1825	3.35782	4.13336	7.36252	7.49956	7.38718	3.15314	1.31781	2.41473	11.8821	6.24476	2.68155	0.1	1.60795	1.93113	1.78381	0.751363	CSGALNACT1	-0.841873	52.4504
chr22:16192148-16193630	2.0883	4.84945	0.459225	0.561751	18.3501	0.110334	0.34155	0.1	0.758118	2.42775	27.2112	21.2428	39.8468	43.2923	31.9829	21.6143	5.79934	8.80985	19.8083	34.9359	21.2815	1.9081	23.1592	65.408	19.637	1.08382	0.118247	4.54542	BMS1P18	22.4497	52.4486
chr7:100745961-100746439	0.1	0.1	0.1	0.1	0.367535	0.751478	0.1	1.2748	0.1	0.00645493	0.271286	0.755003	0.1	3.86573	2.06016	2.34677	1.48653	2.13814	18.2671	1.72086	1.39538	0.127591	1.90571	5.90952	0.1	1.342	0.118247	6.65104	TRIM56	3.00113	52.4458
chr20:21082413-21082882	0.0722861	0.1	0.1	0.1	1.10741	0.1	0.1	0.1	0.1	0.1	6.37141	4.79526	4.66397	15.3701	2.26734	4.58992	2.41933	0.1	4.62552	6.85557	10.0338	0.127591	0.1	2.42368	6.26439	0.1	3.72786	4.87028	KIZ	5.00787	52.4386
chr7:82653348-82653865	0.650854	0.1	0.0525461	0.1	0.264777	0.1	0.151364	0.1	0.1	0.1	8.32212	4.53073	0.84039	31.1862	11.0152	1.09209	0.173128	0.666159	3.52807	4.23015	9.46144	0.127591	0.1	98.3806	0.1	0.1	0.118247	0.228141	PCLO	6.38647	52.3859
chr10:80302773-80303196	3.24951	0.0611726	0.1	0.687358	14.2769	0.174253	0.1	0.568527	0.1	0.1	8.34149	16.032	1.16183	1.5915	3.25736	3.40516	13.202	0.463052	5.52626	3.72135	0.1	0.127591	0.1	0.1	0.1	0.590904	0.118247	0.1	LINC00595	3.72843	52.366
chr1:66861771-66862187	1.51667	0.1	0.1	0.1	10.3757	0.1	2.76853	0.1	0.1	0.1	1.09821	5.75491	7.12434	21.022	6.88722	5.69906	9.11685	9.22211	1.35977	1.70889	5.10613	7.11184	6.85668	8.92272	8.36043	1.87661	1.81642	2.00937	PDE4B	5.36325	52.3592
chr2:200327715-200328949	0.1	0.1	0.1	0.1	0.1	0.1	0.1	0.1	0.1	0.1	0.462274	2.69958	0.734398	0.1	8.57715	4.81881	4.17931	15.9442	14.7342	0.0993789	1.78356	3.37374	1.23695	0.0344318	0.743678	1.89978	1.93518	2.2892	SATB2	5.13493	52.3493
chr7:2306990-2308778	0.480532	0.1	0.1	0.1	7.6087	0.1	1.59387	0.1	0.1	0.1	3.82682	0.1	4.31424	15.9336	0.293216	5.01282	13.7886	10.7393	14.4774	0.104466	0.0244096	0.127591	5.41908	5.90651	0.560843	14.6716	0.118247	4.82799	NUDT1	5.82075	52.3473
chr1:3486067-3486328	0.1	0.0074125	1.33904	0.1	0.1	0.1	0.1	0.1	0.387327	0.1	1.54245	1.65356	0.1	3.61412	0.824849	0.290964	0.143948	14.5326	1.10663	8.79302	3.91874	0.127591	0.771245	2.91094	0.1	0.1	2.17052	0.1	MIR551A	3.01683	52.3429
chr1:56972158-56972729	0.0100429	1.44222	8.42655	11.7362	3.67089	7.34406	4.20309	3.57444	5.1234	3.71962	5.01584	12.1006	17.1081	5.8237	8.87088	17.3961	5.92051	3.4187	2.50699	16.6993	6.3049	0.0284926	10.2326	4.7076	7.97333	6.60911	0.118247	0.1	PLPP3	4.56102	52.2487
chr10:64866387-64866726	0.1	0.1	0.1	0.1	0.1	0.1	0.1	0.1	0.1	0.1	1.44348	23.1049	7.16891	4.97659	3.06062	2.92461	4.61044	1.96014	1.45033	1.54549	0.704883	1.74706	8.09488	1.12864	1.68803	0.546901	1.41402	0.419651	NRBF2	5.12455	52.2455
chr20:5667159-5669714	0.343522	0.0125558	0.1	1.5748	2.93626	0.212729	0.262001	0.10753	0.1	0.0953107	0.552976	3.8351	12.0347	0.567646	4.71961	4.46411	1.73176	2.13391	2.0386	2.40171	0.801172	0.127591	13.2639	2.57068	2.54215	0.1	2.15316	0.1	C20orf196	2.87354	52.2392
chr13:113665889-113666248	0.434855	0.1	0.303531	0.1	0.305385	0.653501	1.06475	0.1	0.1	0.1	4.55994	1.60502	0.860749	7.60332	0.879232	8.24691	0.383693	6.29368	16.895	16.8702	21.2625	4.93624	0.431012	10.3946	1.50672	0.833418	5.77541	4.42665	MCF2L	6.09357	52.1853
chr7:158224027-158224686	3.32093	0.1	1.26067	0.609089	4.75924	0.1	0.1	8.45096	0.1	2.33349	2.44015	6.90402	1.0024	6.00444	4.18023	12.4084	14.7033	2.52957	16.0659	19.5991	0.1	0.127591	0.1	0.1	0.1	15.9569	0.118247	4.18526	MIR595	6.47032	52.1781
chr10:104887973-104889834	0.1	0.1	0.1	0.1	3.02959	0.1	0.162837	0.1	0.1	3.6826	18.7118	2.74635	1.06969	6.45681	4.05325	4.77178	19.226	3.54743	2.88441	0.894488	11.2436	0.127591	0.324974	6.08295	6.68385	10.0695	2.34714	0.1	NT5C2	5.6787	52.1533
chr13:111182095-111183204	0.1	0.1	0.1	1.58208	0.1	0.1	0.1	4.33397	0.1	0.1	4.25052	4.10565	4.4871	2.66587	3.2953	18.9636	3.21629	2.9635	12.5359	1.05385	2.36718	0.127591	2.29524	1.51103	5.27158	0.1	0.118247	13.5505	COL4A2-AS1	5.08216	52.1451
chrX:1586655-1588034	1.35891	0.1	0.0636428	0.1	12.5577	0.1	0.0513768	1.6711	0.1	0.1	3.82951	6.37418	2.85998	12.2178	7.87425	14.5403	5.08407	1.79894	1.20045	2.95883	0.1	3.76307	3.74113	3.18938	18.7931	5.85528	13.4209	12.8639	ASMTL	4.25356	52.1332
chr11:14737482-14737872	0.1	0.1	0.1	0.1	0.25771	0.1	0.1	0.116392	0.1	0.1	12.829	0.1	4.71282	10.494	3.01875	5.37173	1.89058	0.241422	15.2474	0.104466	8.45344	1.74761	3.59938	21.545	9.40039	6.52016	3.28904	9.63504	PDE3B	5.28361	52.1288
chr5:141072941-141073255	0.951353	0.1	0.337453	0.676728	5.02965	0.1	3.73639	1.9849	0.1	0.1	3.30927	17.017	2.00426	10.7843	3.72224	4.59917	9.06174	0.179496	6.22357	21.3772	3.65876	2.19769	1.77835	3.53278	9.02968	5.0384	13.6682	6.67587	ARAP3	6.51617	52.0779
chr2:58339506-58339909	0.1	0.1	0.1	0.1	0.1	0.1	1.40603	0.1	1.18495	1.81829	14.7498	12.2696	5.84566	1.56074	8.56516	6.49616	7.56497	1.93356	1.13858	0.104466	0.598669	11.8433	5.9232	0.1	3.94381	11.6067	0.118247	0.341397	VRK2	5.51194	52.0606
chr5:40142359-40142754	0.1	0.1	0.1	0.1	0.1	0.1	0.1	0.1	0.1	0.1	1.14668	2.54083	0.583579	20.127	0.1	0.197543	2.44181	5.63383	1.28625	18.0007	0.628121	0.127591	0.00405989	14.392	0.1	0.1	0.118247	0.0462827	PTGER4	5.10582	52.0582
chr17:30247224-30247553	0.572862	0.1	0.311758	0.538924	0.643615	0.18649	0.1	0.106571	9.78282	0.1	1.98545	7.71393	1.71045	7.13841	0.838543	10.8473	5.9619	23.7224	1.9642	7.82677	3.83939	0.127591	0.64528	15.0736	0.1	0.1	0.118247	0.1	SUZ12	5.72663	51.949
chr11:134709368-134709639	0.1	0.1	0.1	0.1	14.1822	0.1	0.1	0.1	0.1	2.33913	0.966644	8.02229	0.437497	12.3446	11.9934	0.418737	4.42583	23.0293	1.50302	16.5897	0.1	0.127591	2.89681	0.1	0.1	0.1	0.118247	0.1	LOC283177	6.24097	51.9416
chr7:136866359-136866827	7.5488	0.1	2.29862	0.0875661	6.90057	0.805013	0.240542	0.1	2.95411	0.1	5.12176	0.646782	7.83114	8.34017	2.22157	6.33775	3.74251	26.0406	0.93416	12.8976	17.3939	1.6608	3.4146	18.5609	9.74545	3.90309	2.4258	0.1	LOC349160	5.29788	51.9249
chr20:30657040-30657430	7.50859	0.1	0.1	0.296048	0.1	0.0498787	0.018661	0.1	9.33831	0.1	0.326839	1.55884	6.8451	0.704652	3.07535	3.17073	3.7497	4.82019	1.27604	8.88635	3.24027	0.127591	4.64738	1.74455	2.80259	0.640267	0.118247	1.79703	HCK	1.67023	51.8925
chr3:122451248-122452534	0.883037	1.04498	0.0480549	2.18438	5.73987	0.111162	0.1	0.249029	1.23041	1.75531	8.97395	0.819997	10.9367	0.1	17.3377	11.0389	16.4242	0.1	13.8422	3.72496	24.2762	0.127591	9.32327	0.1	4.29789	12.8022	1.30546	9.03129	HSPBAP1	6.99524	51.8922
chr2:799557-800076	0.1	0.1	0.1	0.1	0.1	0.1	0.1	0.298546	0.1	0.1	6.41423	4.5679	3.4165	2.6539	2.05774	5.89753	0.150377	5.71904	21.2705	3.49318	27.3359	4.71983	2.89433	2.64457	2.13959	1.28666	3.39589	6.01034	LINC01115	5.44423	51.8375
chrX:18122445-18122832	1.14713	0.0762448	1.2498	0.1	5.58242	0.1	0.1	0.1	0.506266	0.1	6.57965	1.85014	1.79924	11.3236	5.01584	1.76531	4.37111	15.6899	2.12066	15.0285	8.73276	17.2386	0.941499	13.6446	2.50477	2.12924	0.118247	0.1	BEND2	5.64822	51.8313
chr12:120411113-120412063	0.1	0.1	5.55585	0.1	1.06037	2.46898	1.22617	2.7861	0.0154289	9.4101	5.79161	0.967616	12.6122	3.25534	2.10526	1.70071	6.48208	2.00982	6.27375	4.0097	8.63118	0.127591	3.16709	0.1	1.58855	2.16085	0.118247	2.82045	BICDL1	2.23851	51.8148
chr21:44583216-44583536	0.336665	0.1	0.1	0.1	17.6364	0.12363	2.483	1.84777	0.1	0.526561	3.77372	10.8694	4.10439	13.3332	3.09216	15.615	3.38606	7.91176	7.12911	10.7361	6.28125	4.91663	2.65676	5.32265	4.92111	2.88151	1.00566	8.33093	CRYAA	5.65969	51.8084
chr12:131528833-131530339	0.1	0.1	0.0853451	0.1	0.488443	0.1	0.1	0.1	0.1	0.1	1.1845	1.06926	0.1	7.48688	0.894812	9.0948	0.184634	29.8094	0.595434	2.00408	15.5246	1.01025	1.21319	6.44989	3.67859	0.247916	3.1914	0.0423575	ADGRD1	5.105	51.7293
chr20:49362616-49362929	0.591128	0.1	11.5576	0.1	0.1	0.1	0.0141865	2.77567	1.25978	3.90964	3.31013	12.1533	0.1	29.524	1.8148	2.24583	0.69139	4.02315	2.76248	7.42797	5.31165	10.3852	1.68307	13.4	1.36904	0.1	0.118247	3.20239	PARD6B	4.35451	51.7266
chr12:115129496-115131378	1.90941	0.1	5.77001	0.307665	0.954302	0.1	0.22047	0.1	0.1	0.1	4.35744	0.1	0.74701	18.3102	1.14087	11.8931	0.1	29.7575	1.29724	2.24987	2.97801	0.127591	0.1	13.7036	0.1	0.1	1.20145	0.1	TBX3	6.02914	51.6552
chr9:136982995-136983938	0.1	0.1	0.1	0.1	0.1	0.1	0.1	0.1	0.1	0.1	21.8141	1.88909	0.1	0.639199	4.17986	10.4221	9.16289	1.80517	1.52011	0.104466	4.26395	0.127591	0.173001	1.89978	1.92732	2.4813	1.33128	0.904563	WDR5	5.0637	51.637
chrX:7511392-7511956	2.48936	0.1	0.1	0.1	0.1	0.1	0.1	3.26167	0.0706386	0.337917	5.18102	0.907328	7.81206	9.62153	0.1	1.78945	0.1	6.92428	19.2294	12.2953	12.4071	1.48333	7.46344	18.1163	3.3221	0.1	0.118247	3.1272	VCX	5.72008	51.6116
chr1:224914834-224915683	3.16063	3.20126	0.363855	1.11106	2.24937	1.04311	0.0450648	0.1	0.1	0.1	3.79276	26.6954	1.01403	1.08132	3.5363	19.7476	13.5288	8.78743	0.1	9.32004	33.9571	13.3462	1.69897	0.90117	2.63476	0.1	1.46561	0.685512	CNIH3	7.61294	51.6086
chr15:72393573-72394396	0.544092	0.1	0.395895	0.1	9.26258	0.187521	0.1	0.22575	0.1	6.55516	12.7109	4.21046	2.15868	17.0947	5.51583	7.8	7.82905	10.514	10.5724	8.55451	12.8244	0.127591	0.790803	5.20352	0.598122	1.5	0.118247	1.83548	SENP8	6.93894	51.5949
chr20:24940991-24941452	0.1	0.1	0.1	0.1	0.1	1.30942	0.355127	0.2317	0.1	0.852732	7.77682	13.625	2.4813	19.527	2.28484	8.53742	3.73429	3.00715	2.09419	6.29206	0.1	0.127591	1.05607	4.31035	16.3845	0.4545	7.94711	11.8142	CST7	6.60112	51.5285
chr5:102006268-102007433	0.1	1.10028	1.61708	0.1	2.28035	0.1	0.422585	0.1	0.662999	0.944703	6.17747	1.82994	3.81829	11.0381	7.45207	8.8143	2.08109	21.8022	0.1	22.9237	9.76595	1.92981	1.08103	10.3205	0.5061	1.04406	0.118247	0.1	SLCO6A1	7.86092	51.4955
chr1:27145103-27146100	0.1	0.1	0.1	0.1	0.639105	0.1	0.1	0.858982	0.1	0.0864214	6.77893	0.1	1.69309	11.4378	5.97954	3.76615	10.139	56.7922	6.76064	2.7987	4.78723	0.127591	3.18004	11.7942	0.1	3.85874	0.118247	0.223772	ZDHHC18	10.3962	51.4613
chr3:183196734-183197098	0.1	0.1	0.1	0.1	0.1	0.11239	0.1	0.607139	0.1	0.1	14.3178	7.13841	1.5339	4.18851	1.34487	1.90973	2.01835	11.9538	1.35798	15.8762	28.1274	4.63518	0.1	0.563747	0.86764	0.29926	0.118247	0.1	KLHL6	6.01201	51.4441
chr7:3996093-3996553	2.99667	0.1	2.12029	0.1	0.1	0.746549	6.13054	0.105327	0.897028	2.87836	1.10314	10.8463	1.29789	20.0178	0.626913	13.0371	6.012	18.2216	4.23348	6.19146	0.1	0.0835251	0.393851	12.3124	0.1	0.6294	0.118247	0.486286	SDK1	6.5413	51.4206
chr5:177894909-177895345	0.1	0.1	0.1	0.1	0.1	0.198914	0.31108	0.1	1.3113	0.1	3.81991	6.38284	1.52393	4.74331	2.94555	2.94824	2.45799	13.094	2.29883	16.4312	0.973295	6.11582	1.20002	4.40499	1.60166	1.11578	0.118247	0.560287	COL23A1	5.41245	51.3883
chr7:55154215-55154458	0.1	1.80566	2.35181	0.1	0.1	3.28951	7.99338	3.34058	0.1	0.1	5.36829	16.5952	4.92075	17.2501	0.664016	21.0641	16.5334	2.29724	1.64929	24.4105	1.00713	25.0273	2.12219	10.6199	2.12472	0.856397	0.118247	0.1	EGFR	9.14719	51.3865
chr2:16834363-16835336	0.0283784	0.1	0.415749	1.20396	5.03421	2.07713	2.5334	3.54612	0.1	0.1	8.0207	13.4957	2.29456	7.03458	8.91872	8.07062	4.21433	3.97661	0.998772	6.62532	1.40111	12.6381	3.53197	2.84956	9.93708	3.16784	6.8116	4.12303	FAM49A	4.8511	51.3636
chr8:103809553-103810767	0.460443	0.1	0.1	1.71879	0.27049	0.0177774	0.252577	1.54091	0.1	0.1	1.42882	0.486234	10.5449	0.1	2.05876	5.81774	0.597728	1.25612	3.4475	2.75375	0.1	0.127591	8.39102	0.1	0.414055	0.973812	1.56016	0.913827	AZIN1	2.38305	51.3533
chr19:1469720-1470712	0.1	0.1	0.1	0.1	2.59916	2.35868	4.64027	1.31093	0.1	0.1	19.561	0.709124	18.1934	0.1	4.41954	1.9982	5.09236	4.91526	6.57077	5.42733	3.35893	0.127591	10.1167	1.03176	3.91726	4.52548	6.23839	1.793	C19orf25	5.54779	51.3011
chr15:28147807-28148672	0.1	0.1	0.1	0.1	0.1	0.1	0.1	0.1	0.1	0.1	2.83791	1.73114	0.18157	24.3504	0.0434788	0.14816	0.1	18.3243	1.0466	2.53065	3.13705	0.127591	0.17904	50.2832	0.1	1.07532	1.73697	0.1	OCA2	5.02942	51.2942
chr17:38573534-38574189	0.324198	6.38909	0.448151	7.23373	9.44491	2.59793	4.61917	7.42607	0.0236865	3.41074	41.2956	5.67776	4.5805	28.6929	13.2901	8.87597	10.1731	33.2677	8.46941	3.25951	15.2592	6.42718	3.17926	35.2974	21.2672	10.4004	8.08662	12.1533	TOP2A	11.5665	51.2479
chr2:47038935-47039736	0.45149	0.1	0.1	0.1	0.1	0.526304	0.158318	0.112144	0.1	0.1	5.67168	23.7886	1.42471	1.55826	4.45213	4.1383	9.43618	12.5602	0.1	0.719798	9.23031	5.00749	3.65167	6.84132	2.1194	1.16005	3.25356	1.34549	LINC01118	6.20016	51.2463
chr7:119694512-119694751	0.1	0.1	1.78089	0.1	0.972696	0.1	0.1	0.1	0.1	0.1	1.32151	21.502	0.594766	3.74374	6.76451	1.43701	15.4197	0.619626	0.736192	5.70086	2.56606	2.06087	0.1	0.1	0.1	0.1	0.118247	0.1	KCND2	5.42863	51.2095
chr9:119620012-119620414	0.445267	0.1	0.1	0.454599	0.1	2.49796	1.93381	0.10667	0.1	0.1	3.16566	9.64	13.3251	12.95	2.1063	2.44015	1.73478	3.69029	1.49171	17.4167	1.50044	0.127591	4.70847	1.32083	0.1	1.71345	0.118247	0.1	TRIM32	6.20224	51.1864
chr17:46095105-46095791	1.25073	0.0716661	0.1	0.215912	0.932174	2.28662	0.0275344	4.22988	1.08645	0.1	0.1	13.5649	16.5371	11.4677	2.81957	8.00797	2.5406	1.22848	4.05352	0.104466	4.86658	10.2869	19.6972	4.47883	7.03578	2.33088	12.9612	11.1029	MIR152	5.01233	51.1706
chr19:1150987-1151510	13.7871	2.49317	1.88305	3.71481	0.0428232	0.461459	2.22554	0.185636	0.858982	1.07778	6.19804	12.2035	10.5621	0.774439	19.3468	14.9803	4.27688	1.00234	5.06506	3.07093	5.1338	2.10854	1.04673	2.14658	3.41843	0.891826	0.0837108	1.89521	SBNO2	5.075	51.1474
chr15:101228474-101228777	0.1	0.1	0.346677	1.18155	6.77447	2.357	0.1	0.237346	4.15737	0.594627	5.82261	23.234	6.43461	2.04658	1.76324	2.78169	17.1628	4.89094	1.49054	3.84264	7.55612	6.38796	7.87501	3.53759	3.19631	2.36521	2.36383	0.351213	ASB7	5.35206	51.1355
chr6:2763467-2764342	0.1	0.1	0.1	0.1	0.0643862	0.219629	0.1	0.119933	0.1	0.942078	2.71623	4.1446	8.65371	2.3281	2.62873	4.15468	0.515809	2.76868	24.2762	1.77808	1.08623	0.127591	8.62463	0.880114	1.66507	0.477502	3.4165	15.5502	WRNIP1	5.20188	51.1063
chr2:102743257-102743603	0.1	0.1	0.1	0.1	0.1	0.1	0.1	0.154023	0.1	0.1	15.557	9.5715	0.819729	8.6879	3.67637	2.77294	3.71148	7.31087	0.1	1.4593	2.37621	6.51872	2.63377	1.22914	1.17599	0.203417	4.06856	0.1	IL1R1	5.2613	51.1028
chr12:111304724-111305081	2.56713	0.1	3.05691	0.0761656	8.24026	0.1	0.1	0.140476	3.22758	0.1	10.3007	0.1	0.374041	8.30711	8.84286	12.9391	1.83687	26.2123	4.00149	5.96313	6.26817	0.127591	2.32114	3.01324	0.1	3.50846	0.965931	0.35975	CCDC63	6.11691	51.0502
chr17:25515642-25516062	0.1	0.1	0.1	0.1	11.6266	0.1	0.1	0.128571	0.1	0.1	12.2462	1.5999	4.50464	1.1808	13.6386	5.59416	0.862419	0.212438	18.1269	6.64922	22.9397	4.98706	3.77968	0.1	1.50463	12.7246	2.0728	5.06133	MIR4522	5.20601	51.0467
chr11:64337131-64337405	0.1	0.1	0.1	0.1	0.1	0.1	0.1	0.1	3.13325	0.1	12.1844	13.2367	0.752149	6.10492	3.37143	1.88305	0.1	2.14373	2.42524	11.1817	23.1497	4.04991	0.731155	3.76615	0.455734	1.27853	4.16045	1.13438	SLC22A11	4.93501	51.0355
chr2:91598631-91598859	43.7232	50.3779	0.1	0.1	0.334964	0.114958	0.1	0.1	0.1	0.1	58.6024	53.6778	2.86018	0.1	13.0832	2.06561	6.72522	3.55114	0.1	31.694	0.1	38.7556	0.1	0.1	0.1	0.1	0.118247	0.1	LOC654342	7.73086	50.9738
chr9:88772010-88772467	0.1	0.1	0.1	0.1	0.1	0.1	0.1	0.1	0.1	0.1	9.15819	2.125	3.27089	5.3931	5.05657	5.22381	2.79184	2.09515	7.58591	8.27128	1.55906	0.127591	2.39444	0.1	0.1	1.10228	0.118247	0.850059	GOLM1	4.99717	50.9717
chr15:82022648-82023086	0.0317435	0.709607	1.5207	0.1	6.46104	0.864217	1.13909	0.880765	0.819337	0.1	14.1292	7.74068	15.3686	0.1	6.60574	1.7834	5.31209	0.77697	6.54643	2.59488	15.0785	15.7775	14.9632	2.81706	8.5476	6.09442	0.946855	0.638001	MEX3B	4.83316	50.9691
chr19:47026504-47027134	0.1	0.1	0.1	0.1	0.1	0.1	0.1	0.110007	0.1	0.1	1.79253	3.53498	1.15638	19.7915	2.30432	9.26031	2.51704	0.209947	1.37034	9.01141	0.1	0.127591	1.10546	2.90992	2.95227	7.06153	16.125	7.76582	PNMA8B	4.99387	50.9296
chr3:159504903-159505273	0.1	1.02562	0.303053	0.1	3.73402	4.60816	6.97079	0.1	0.1	0.1	10.2881	6.38042	2.35303	10.8859	14.9443	10.9844	13.6028	13.9461	0.1	13.4604	18.48	0.127591	0.214789	10.675	2.18866	5.54703	0.118247	0.1	IQCJ-SCHIP1	7.98037	50.9128
chr8:82339516-82339990	0.1	0.1	0.1	2.99903	3.07877	0.0736312	0.546172	1.49414	0.1	0.1	19.9017	3.00478	4.51912	14.7925	6.22892	5.70484	1.95545	7.95655	1.21382	12.9391	14.6033	15.3251	3.96274	16.0934	5.86564	8.43263	4.36058	1.76516	PMP2	6.9525	50.9125
chr4:57947725-57948273	2.27432	0.1	0.1	2.10451	0.449749	0.1	3.46346	0.1	0.1	0.1	2.39717	7.51234	2.12605	13.6073	5.31645	10.2422	8.42885	12.5156	2.51019	13.799	9.68249	22.7339	3.08464	13.3717	2.545	2.07731	1.61762	1.03526	IGFBP7-AS1	6.95631	50.8828
chr4:111797582-111797864	0.1	0.1	0.1	0.1	3.65933	0.1	0.1	0.1	0.1	0.1	18.3013	0.1	4.46806	0.1	15.0736	6.47438	4.80876	4.23348	0.1	11.8836	10.429	0.127591	2.18766	0.1	6.31836	10.2237	4.17931	0.477241	PITX2	6.09838	50.8815
chr1:113316210-113316504	0.1	0.1	0.1	0.1	0.1	0.1	0.1	0.1	0.1	0.1	19.6034	0.0483764	0.1	2.08468	9.00959	2.98803	8.95271	2.66767	5.30681	0.0832447	5.17096	0.127591	4.07679	4.56461	0.1	0.899402	0.118247	0.30675	FAM19A3	4.98446	50.8446
chr15:33446333-33446969	0.522405	0.0399098	4.75242	1.46522	0.25328	2.15262	0.1	1.20801	1.50799	0.422782	2.20311	14.363	2.05396	0.813879	7.86651	3.15663	8.70268	16.1376	3.1541	3.45064	10.3474	2.7936	7.42214	1.9467	5.84993	1.82263	2.56229	0.671191	FMN1	4.94775	50.8256
chr11:35364482-35364937	0.1	0.1	0.1	0.1	0.1	0.1	0.1	0.1	0.1	0.1	0.1	1.73054	4.37421	0.1	36.4863	2.87474	3.43487	0.1	0.1	1.50272	0.1	0.127591	8.02832	0.1	1.15322	0.175878	0.118247	0.1	SLC1A2	4.98034	50.8034
chr15:69978201-69978468	0.1	0.1	1.51046	0.1	0.1	1.34289	0.1	0.837847	1.13231	0.1	14.7629	14.8401	1.71253	2.86878	1.56233	3.12882	4.24383	2.11078	0.94393	11.8414	17.6051	0.127591	0.356375	0.1	0.1	13.9824	3.32608	0.249029	DRAIC	5.25919	50.801
chrX:10141198-10142299	0.342494	0.521878	0.0234585	2.42175	0.1	2.94456	1.94787	4.36826	2.06364	1.71461	6.85301	13.8965	9.53164	6.29766	3.74607	11.6407	8.77838	7.10955	5.14606	3.74271	8.85124	4.2249	6.04568	9.59068	2.90958	3.30872	2.01341	2.54826	CLCN4	6.02938	50.7781
chr6:169848769-169849096	0.1	0.1	0.1	0.1	0.1	0.356576	0.1	0.1	0.1	0.1	1.01533	1.36516	0.514256	37.1928	2.0789	0.26132	1.00157	2.99102	1.88305	2.65127	0.1	2.03186	0.1	23.6482	0.1	0.1	0.118247	0.1	THBS2	4.96981	50.7666
chr17:9519373-9519812	1.51913	0.1	0.1	0.1	3.18288	1.74134	0.1	1.06	2.13853	0.1	22.5987	3.43211	6.55797	13.8066	11.6164	3.12426	3.74666	2.62761	6.89222	20.5908	13.216	1.83115	10.2961	14.1308	7.12206	7.37317	0.118247	3.08643	USP43	8.48514	50.7363
chr7:95709674-95710341	0.1	0.1	0.1	0.1	0.1	0.1	0.1	0.1	0.1	0.1	0.617823	2.82556	0.242145	14.8936	0.844586	0.729376	0.1	27.745	0.1	2.5717	12.7174	0.127591	0.474943	12.8314	0.1	0.1	0.955943	0.1	MIR591	4.96698	50.6698
chr12:42036844-42037292	0.1	0.1	0.1	0.1	0.1	0.1	0.1	1.59649	5.41165	0.4099	12.6993	0.1	0.2317	13.5615	15.8484	4.12842	3.10114	11.8067	0.1	0.808383	10.8873	0.127591	0.1	26.7623	0.1	8.38339	0.118247	0.1	PDZRN4	5.42675	50.6091
chr2:53813886-53814657	2.26005	0.1	0.25868	4.26222	11.4902	0.146481	0.661728	0.121757	0.931447	1.55396	86.1244	1.62036	15.3624	28.4516	12.4921	13.3593	5.46329	32.146	9.43062	17.0631	16.8356	7.80993	10.7894	40.6273	10.6342	10.7386	0.118247	1.81251	ASB3	19.9727	50.6042
chr9:138036804-138037613	0.614526	0.1	0.1	0.1	0.1	0.102076	0.292007	0.1	0.1	0.1	0.651561	2.67746	0.1	13.826	0.365026	18.0291	0.575063	5.45748	2.27444	7.89813	8.21772	3.84638	1.50416	10.5019	0.1	0.467166	1.19031	1.0937	LOC401557	5.01456	50.5639
chr21:35925176-35925607	1.51978	0.1	0.247968	2.66478	1.14184	0.169946	0.445267	0.938996	0.1	0.1	2.10478	24.251	15.3823	5.55585	5.8788	5.59896	10.189	4.12879	1.23473	11.9687	5.98728	23.9244	12.9216	0.1	2.63106	1.038	1.07653	0.984828	RCAN1	7.88644	50.5422
chr9:71208525-71208785	5.34633	0.017282	0.1	0.1	1.91789	0.102638	0.1	1.9002	0.0191101	0.1	3.52917	4.52837	0.840982	4.18547	2.19384	2.12402	1.72509	0.28837	2.33705	3.07974	0.1	2.34811	0.1	2.38579	2.49785	3.52462	8.514	2.49796	TMEM252	1.51287	50.5285
chr22:46374662-46375025	0.1	0.1	1.4737	5.05212	1.20458	14.7704	8.7042	0.259632	5.15647	8.15966	30.6647	16.1654	11.7869	1.83151	12.3369	4.51095	11.7257	3.32851	8.84893	17.525	11.2651	0.127591	10.0961	6.01666	10.3474	11.2741	4.93677	2.56659	WNT7B	7.37438	50.524
chr13:31439555-31439795	2.28733	0.1	1.38734	0.45149	4.20895	0.13518	0.1	1.10971	4.61001	0.1	2.94028	18.4968	3.6238	0.1	12.4285	4.97873	16.6616	5.32019	1.74161	10.4499	3.43069	0.127591	1.52606	0.1	0.309969	0.719234	4.03653	0.1	MEDAG	6.22514	50.5157
chr11:35364027-35364282	0.1	0.1	0.1	0.1	0.1	0.1	0.1	0.1	0.1	0.1	0.1	2.55561	7.83425	0.719595	32.4825	1.84136	2.55708	0.1	0.977176	1.3415	0.1	0.127591	5.20518	0.1	0.1	0.1	2.5867	0.1	SLC1A2	4.9509	50.509
chr2:101410656-101411183	0.1	0.1	0.1	0.921739	0.607957	0.135723	0.1	0.260779	0.0753061	6.89442	3.03382	2.2406	3.77551	1.30291	5.379	0.872556	1.12864	4.18572	27.8745	0.104466	2.07154	0.127591	2.06967	0.1	0.1	0.793943	0.118247	9.26258	NPAS2	4.06018	50.4691
chr13:40351183-40351490	0.1	3.98744	0.96512	0.228108	1.57446	0.622017	0.816869	0.1	1.10358	0.1	6.68613	34.5823	2.98898	6.62616	15.9352	9.57748	19.325	4.29932	1.44513	30.3278	0.966473	9.59373	4.77215	3.98226	6.66403	2.67108	3.21768	1.20834	MIR4305	12.2196	50.4436
chr11:74654432-74654969	0.1	0.1	0.1	0.1	0.1	0.137549	5.39772	0.1	0.1	0.0770359	7.51525	3.68861	2.64563	0.718314	1.90543	20.6406	1.17353	1.44797	0.903238	12.6077	10.7578	3.67041	2.54542	2.7486	1.41842	1.4318	1.05117	3.12426	XRRA1	4.69339	50.2181
chr3:119225715-119225978	0.1	0.1	0.1	0.1	0.1	0.1	0.1	0.1	0.1	0.1	0.187657	2.45231	0.512947	6.60016	6.86734	18.3567	3.07688	0.368071	0.1	11.6548	0.1	18.2256	2.76145	2.94028	5.40485	2.4389	0.118247	1.57673	TIMMDC1	4.91769	50.1769
chr5:122577911-122578316	0.1	0.63976	0.1	0.1	4.62097	0.206567	0.1	0.1	0.1	0.939113	10.4756	15.538	10.9775	1.26516	6.01366	8.35024	1.82897	0.53368	17.8351	6.11681	6.20653	1.64334	6.7777	0.1	5.29021	4.68567	0.964017	3.66575	PRDM6	7.19283	50.1686
chr20:10584468-10584756	4.32641	0.1	0.1	1.37877	3.04629	0.1	0.283752	0.1	0.1	0.1	7.06898	8.01393	1.61147	6.32215	1.91918	16.7961	7.3719	9.27519	0.1	11.0566	8.97231	1.98012	2.73538	0.554735	0.1	0.607895	0.118247	1.05007	JAG1	5.99003	50.1362
chr10:127769818-127770280	0.1	0.1	0.1	0.1	0.1	0.1	0.1	0.1	0.1	0.448151	2.27066	15.605	1.83115	2.50251	3.79964	1.94437	14.9337	3.55781	1.12327	11.3681	0.1	1.40526	1.02664	0.618027	2.3766	0.623427	0.118247	0.1	FANK1	5.75879	50.1047
chr17:70115767-70120969	0.1	0.1	0.252482	0.1	4.76727	1.57126	4.09032	23.3879	0.890361	5.45426	12.7174	1.54276	3.13899	32.1737	1.56506	5.35299	4.17516	30.3278	14.7704	7.97701	15.2877	1.43839	3.7826	66.5399	0.593515	2.26295	0.118247	12.5431	SOX9	7.30273	50.0875
chr2:118282912-118283426	0.431226	2.91419	0.765538	0.403109	6.53073	0.1	0.758118	1.89592	0.1	0.1	10.3997	0.605774	1.10954	18.3347	10.6667	6.36395	1.77925	14.9738	21.5142	13.8861	31.6114	10.2832	3.26472	14.785	5.94509	10.0062	2.99473	1.98448	DDX18	8.56349	50.0777
chr20:43621170-43621543	0.1	0.1	0.1	0.1	0.1	0.1	0.1	0.1	0.1	0.1	5.22242	5.86364	6.67426	9.61764	3.42391	5.19765	1.30846	1.77549	1.82841	9.15887	7.55905	7.62395	9.76044	2.67936	3.70591	0.1	5.29405	1.69595	STK4	4.90708	50.0708
chr2:167845038-167845360	0.1	0.698786	0.1	0.939613	16.904	0.1	0.1	0.1	0.1	0.1	15.9722	2.0974	2.30043	11.0936	6.19199	3.39387	4.34173	6.208	14.0633	2.24259	17.9283	0.0375003	6.19804	16.0077	8.25984	4.18526	4.96874	2.62761	XIRP2	4.86626	50.0395
chr1:237238417-237239257	0.581348	0.1	0.1	0.405489	2.2965	0.1	0.1	0.652057	0.1	0.0915371	13.2345	0.1	2.03589	0.825175	4.41676	9.53453	0.214004	17.4317	18.5902	12.9676	24.0644	0.127591	0.500011	9.53598	2.788	2.54374	0.118247	3.628	RYR2	7.48234	49.9868
chr7:76032758-76033208	0.1	0.1	0.1	0.1	0.1	0.1	0.1	0.1	0.1	0.1	1.75186	9.44808	1.47048	11.0371	4.13515	3.37374	3.84456	0.1	13.8861	0.922125	4.09797	0.127591	0.1	3.95178	1.793	0.1	2.38152	0.1	SSC4D	4.89692	49.9692
chr4:142053360-142054592	7.84382	1.14563	1.83196	0.1	2.14403	2.33594	4.27713	0.113961	0.356485	1.00462	9.86963	10.558	1.27965	30.4404	5.87949	2.93182	11.2165	19.1984	2.85634	0.104466	0.747859	2.11187	0.633025	25.5187	1.16345	0.688432	3.49709	0.307688	RNF150	7.31811	49.8778
chr2:61232082-61232538	0.1	0.0173863	0.1	0.1	5.15185	0.101265	0.680692	7.76171	1.60472	0.1	10.9305	2.02851	17.8326	6.95998	14.5092	0.512126	4.62882	0.653747	1.02151	0.913827	3.22797	3.73031	10.571	5.42581	4.08248	6.30216	2.55045	2.48807	PUS10	4.42732	49.8436
chr21:44886978-44887288	1.98835	0.1	0.1	0.1	5.3735	2.75173	0.18649	0.1	0.1	0.1	3.03407	3.59366	1.38495	7.00387	4.14802	2.88804	2.274	16.3579	4.79189	15.1138	3.22969	12.9655	1.98093	4.32107	3.94881	1.75566	3.87591	0.477933	LINC00313	4.969	49.8001
chr7:150015572-150015844	0.1	0.1	0.1	0.1	1.24919	0.880114	0.1	2.00725	1.79253	0.1	1.85294	11.9389	0.059705	0.5722	2.86203	6.31374	15.7172	2.67092	1.53514	18.48	1.61561	0.127591	0.1	1.0262	0.1	0.231139	0.118247	0.1	LRRC61	5.54738	49.7862
chr2:131967111-131968370	0.87608	0.1	0.1	0.363855	4.91307	0.1	0.1	0.1	0.1	0.1	5.07983	0.0660583	0.1	11.7781	13.7625	3.0999	0.1	37.2687	4.93849	0.104466	6.61228	1.86051	0.1	13.2305	6.83511	0.1	2.45759	1.44592	POTEE	6.9445	49.7746
chr10:98492510-98492764	0.1	0.1	0.1	0.1	0.1	0.1	0.1	0.1	0.1	0.1	14.2251	3.66366	1.04969	2.72514	1.26703	15.6576	5.06681	2.29568	2.18733	1.62411	9.28109	17.7192	2.20176	0.1	0.588039	2.53082	3.04205	0.1	PIK3AP1	4.87621	49.7621
chr5:134237616-134237912	0.1	2.21317	0.586109	0.00277425	8.27128	1.10503	2.41424	0.1	0.1	0.1	3.73429	6.85159	4.2654	0.694323	0.966564	6.49794	2.99495	0.932525	1.39825	16.906	0.1	0.127591	6.79685	0.0130057	7.40986	2.81876	13.0975	5.71679	PCBD2	3.02492	49.7596
chr8:27471814-27472195	0.1	0.1	2.94346	0.481383	2.02489	5.32019	3.99865	6.78636	3.98307	0.1	21.2931	15.4022	3.97014	3.09768	5.63234	11.7932	4.45669	6.69522	4.97545	11.4428	24.0387	0.127591	3.44546	7.52884	6.66492	9.38586	4.60581	15.1055	CLU	6.29208	49.7513
chr4:130775023-130775536	1.35062	0.1	0.1	0.1	6.12206	0.1	0.1	0.984362	1.70301	0.1	6.50141	0.1	7.87611	28.5592	11.3236	5.71008	0.1	29.4509	15.1085	2.83708	9.77361	0.127591	8.78661	33.0885	6.82947	2.30965	0.118247	0.1	C4orf33	9.68069	49.7279
chr4:7650190-7650858	0.1	0.1	0.960848	2.11807	3.27089	1.92553	3.61906	0.552368	0.1	0.1	7.84419	12.7211	3.82622	10.7679	10.2186	7.17803	6.69155	3.21704	14.2864	12.4842	0.819625	2.45398	4.41614	0.561751	3.44458	3.01642	0.0352854	3.17713	AFAP1-AS1	7.63885	49.695
chr20:56477062-56477573	0.1	0.0401945	0.1	0.944881	0.1	0.1	0.1	0.105302	0.568369	0.1	0.1	0.0627547	0.487862	0.595661	3.42123	22.7831	1.03578	5.12307	3.76043	16.0934	2.65594	0.127591	3.38496	4.03597	0.411762	0.1	1.02187	2.19706	NA	5.12046	49.6673
chr22:36829076-36829405	0.1	0.1	2.14487	2.02656	2.754	0.146266	0.1	3.30252	0.1	0.1	0.932624	17.9926	1.27573	0.552633	0.272822	3.28622	15.9772	0.19617	4.24847	8.15383	3.1971	0.127591	0.1	1.37622	0.343641	0.1	2.33791	3.92274	MYH9	4.20141	49.654
chr6:44174815-44175139	0.1	0.1	0.1	6.44582	0.607649	0.159995	0.338738	0.1	0.1	0.1	17.2694	8.02407	0.422285	15.5017	8.16718	2.37143	5.34482	0.299116	1.05573	17.9312	4.1137	2.26807	0.1	10.8724	0.1	0.1	0.118247	0.1	SLC29A1	6.82347	49.6464
chr1:25253064-25257627	7.03952	0.559532	1.20458	4.82799	20.5082	3.05555	4.34173	5.58112	0.0100429	1.86232	10.9058	17.6999	3.32119	25.3993	12.2419	24.2137	15.6237	27.1341	4.37919	2.31221	6.3346	13.5057	6.12014	21.1839	29.8891	18.5017	33.9113	22.1248	RUNX3	9.42405	49.5473
chr2:176458845-176459345	5.32961	0.1	8.15706	0.1	18.0884	3.28235	1.6411	0.309029	6.6079	0.1	30.4404	4.23606	2.55376	22.005	18.0173	5.44216	13.3676	32.7309	0.767905	11.0036	20.2594	16.1631	1.63055	22.4818	7.90477	11.8124	1.32811	0.596834	LNPK	9.68492	49.5302
chr4:76943971-76944412	0.1	0.0937603	0.1	0.1	0.1	0.1	0.1	0.1	0.1	0.6294	2.07523	8.24369	0.603609	24.7924	2.57906	0.711244	0.628121	9.11173	0.1	0.83211	0.1	0.127591	0.1	16.0775	0.1	0.1	0.118247	0.1	CXCL10	4.8154	49.5259
chr2:12085475-12085737	0.1	0.1	0.1	0.1	5.66613	1.39765	1.96976	4.6772	0.1	0.1	1.64764	18.2097	3.57995	19.1483	4.05867	6.14477	6.75539	3.96233	0.76378	5.18912	1.57327	1.53514	3.51564	1.71148	11.7313	9.02354	14.1199	4.24876	MIR4262	5.51489	49.4774
chr3:152099777-152100029	0.1	5.85587	0.1	5.9864	0.1	1.66933	6.41423	0.1	0.1	0.1	5.75267	10.7903	3.94014	19.5848	8.77897	11.9679	7.58755	7.70193	1.58665	20.3542	4.07105	5.41488	2.07679	1.47233	7.93202	2.39092	0.118247	2.94192	MBNL1	7.75193	49.4612
chr3:16282132-16282578	0.1	0.1	0.1	3.02048	0.1	0.1	0.1	0.1	0.1	0.1	1.46357	20.0178	8.72782	0.566696	5.80398	3.00664	3.5752	0.1	1.58986	5.14606	5.06104	0.127591	4.80111	2.41059	1.37473	0.0339544	1.69757	0.1	DPH3	4.60772	49.4497
chr2:83315945-83316434	0.360907	0.849658	0.440893	0.209222	0.0225117	0.1	0.349832	0.1	0.1	0.1	8.64411	0.1	0.1	0.1	3.71691	1.53462	0.1	23.2659	3.53924	2.05665	6.78765	3.104	0.1	0.1	0.1	0.1	0.118247	0.1	DHFRP3	4.05244	49.4134
chr1:19360916-19361533	1.85572	0.1	0.357615	1.19356	0.1	17.2038	6.81051	0.1	0.1	0.1	4.02979	1.11703	0.887824	0.1	9.30511	21.3194	12.6841	6.88062	0.1	31.195	13.3186	2.86371	0.536803	2.352	2.07004	8.13708	0.118247	0.1	UBR4	5.96976	49.3817
chr4:188399715-188399971	0.1	0.1	4.18745	0.1	0.73534	0.209414	0.302188	0.1	0.1	0.1	1.82767	13.3767	0.1	12.1369	0.893159	4.70349	13.6305	6.11626	0.1	8.92948	2.24501	10.0444	5.16679	16.5392	1.72228	1.62703	2.59957	2.76182	LOC339975	5.57797	49.3675
chr11:68791502-68792167	0.1	0.1	0.1	0.1	0.1	0.1	0.1	0.1	0.1	0.1	0.375344	2.02154	0.46707	32.5672	0.140513	2.02835	1.04236	7.07321	1.01079	2.55101	0.1	0.127591	0.1	7.7313	0.1	0.1	0.118247	0.1	MRGPRF	4.82774	49.2774
chr21:45197263-45197604	0.1	0.1	0.1	8.82491	0.1	7.22701	5.72141	0.1	0.1	0.1	8.03242	4.31853	8.62389	1.26579	16.9235	1.9312	3.93237	4.10531	3.83687	3.31156	0.1	0.127591	0.502321	0.1	0.1	0.786951	0.118247	1.14914	CSTB	3.38081	49.2619
chr20:36723095-36724124	1.80389	0.1	0.1	0.986117	9.75905	1.25848	0.389969	4.28871	0.805013	0.1	4.56331	22.7393	15.9381	1.96588	13.5017	18.149	12.5672	2.43539	1.51581	5.0404	0.1	11.0178	14.582	3.06679	18.4444	14.2265	10.1431	9.30612	RPRD1B	7.88248	49.2183
chr1:36574264-36575254	0.1	0.1	0.1	0.260905	0.1	0.1	0.1	0.641573	0.1	0.1	0.803147	11.4736	0.538728	7.23744	3.76643	1.56345	11.8528	30.0534	0.1	11.6429	1.74838	4.86153	6.05098	6.42718	1.89382	2.30181	7.48882	0.343248	COL8A2	7.73295	49.1994
chr12:50909111-50909445	0.1	0.1	0.1	0.1	2.69726	0.134087	4.17606	1.21145	0.1	0.1	2.78567	4.24714	9.50859	4.24532	5.06332	4.1027	2.0174	0.650291	2.49716	22.546	3.10789	15.9381	8.51205	3.91286	2.06877	5.76132	8.01597	9.98682	DIP2B	4.88448	49.1794
chr3:153037546-153037829	0.1	0.1	0.1	0.599308	5.03202	0.1	2.50527	0.1	1.82248	0.1	6.65814	2.83842	1.98835	35.213	7.24812	26.8585	8.05387	4.29618	1.69229	0.104466	0.1	10.6261	0.222379	6.91727	5.9232	1.68352	0.118247	2.46953	RAP2B	8.43923	49.1781
chr13:40488679-40489031	0.1	0.1	0.1	0.1	0.1	0.1	0.1	0.1	0.1	0.1	3.16869	17.4798	1.81159	1.87052	3.13899	2.91558	1.91989	12.5228	0.521584	3.82296	0.1	7.9438	1.44222	0.533355	0.1	0.1	0.118247	0.1	MIR4305	4.81724	49.1724
chr10:107142732-107143078	0.1	0.1	0.1	0.1	0.632348	0.1	0.1	0.1	0.1	0.1	15.3501	7.57546	2.86388	3.1889	3.48535	3.24081	0.1	11.6748	4.50617	0.104466	6.43403	0.127591	2.87055	9.47008	2.476	2.03674	3.78235	0.324974	SORCS3	5.05576	49.1558
chr22:31422516-31422794	0.1	0.1	0.1	0.1	0.1	0.1	0.1	0.487946	7.00849	0.1	15.2297	4.88589	7.66829	4.33848	3.17848	2.87201	8.22188	0.392466	1.0998	2.66238	7.89612	7.53301	1.82263	3.45403	2.69692	9.07454	1.43086	0.252051	TUG1	4.22529	49.1532
chr2:38644240-38645024	0.51871	9.10102	0.348881	0.0951839	0.789251	1.94514	4.38828	0.1	1.32409	2.14941	5.07869	0.848315	1.86774	27.3678	2.28229	8.35953	1.97156	17.853	1.9699	1.96069	3.38287	2.143	1.98635	28.9572	3.21293	0.838707	0.118247	0.1	ATL2	4.87995	49.1331
chr2:31719021-31719763	5.93226	1.57117	1.43215	0.1	3.83404	0.115169	1.13706	3.07837	1.01095	0.1	9.69292	9.92319	13.2802	15.0588	17.7797	6.01822	8.78743	20.3816	18.3146	23.403	15.4683	9.2244	16.9693	15.0392	10.7129	22.375	0.118247	3.91237	XDH	12.4329	49.12
chr15:23421666-23424116	0.1	0.42338	0.1	0.1	0.1	0.1	0.1	0.1	0.1	0.1	0.99736	2.18364	15.4525	1.00491	25.26	0.288082	0.538504	0.41893	3.15984	1.47203	2.32665	1.9656	9.74417	0.1	0.1	0.795462	0.118247	0.1	GOLGA8EP	4.94524	49.1079
chr20:49982431-49982719	3.49709	1.3863	1.11185	0.1	17.0185	1.02935	1.13634	0.179567	6.26439	0.1	8.75112	31.1755	3.14128	5.99179	11.7439	16.2573	14.6917	1.40566	2.83472	36.5588	0.1	22.0472	0.1	0.1	0.1	0.1	0.118247	0.1	MIR3194	10.0728	49.1015
chr2:39133714-39134373	0.1	0.1	2.23109	0.1	0.355209	0.1	0.1	0.10479	0.1	0.1	9.8585	0.701981	4.30261	9.80727	0.895866	6.49236	0.614526	16.6435	0.797705	4.49965	15.8056	2.51036	3.23848	13.3055	1.17531	0.718904	1.16232	0.634446	ARHGEF33	5.12228	49.0997
chr1:201551598-201552040	1.6159	0.1	0.1	0.1	0.1	0.664317	0.1	0.1	1.96129	0.1	0.87986	14.5444	2.37024	0.1	10.1855	5.13303	17.152	3.71604	1.01818	0.104466	6.98635	0.127591	4.97582	3.64358	1.78217	0.1	3.73001	0.1	RPS10P7	5.02622	49.0517
chr2:38982669-38983883	0.0531086	0.1	0.0805093	0.704121	6.87288	0.509408	0.932445	1.12477	0.806801	1.01222	12.395	1.64037	10.7409	29.3937	6.90698	20.9201	7.58818	14.2265	0.779337	1.69975	11.0957	6.37418	10.914	15.231	10.6132	8.73884	2.33738	0.736997	GEMIN6	9.40946	49.0455
chr17:57933309-57934021	0.1	0.1	0.242417	0.779782	5.94398	0.154434	0.1	21.8924	0.695858	0.890835	4.48355	16.7393	5.70054	2.06257	2.49356	19.637	9.94661	4.87082	15.9144	1.64881	2.93626	1.53	12.1254	2.364	3.14336	8.46882	2.31668	7.38842	MIR21	5.25975	49.0372
chr13:46243836-46244448	2.94685	0.1	0.1	0.1	6.18554	0.1	1.5062	0.1	0.409666	2.59908	11.4806	1.31965	2.78761	11.1081	4.34458	10.934	3.2001	14.4015	31.6846	1.41303	14.0345	0.127591	1.03449	14.0753	2.274	8.19247	3.93662	3.13784	SPERT	7.85265	49.0118
chr4:77114936-77115398	0.1	0.1	0.1	0.1	0.24013	0.146601	0.1	0.117685	0.694323	1.01205	3.90248	15.3593	9.38896	5.09429	2.21091	2.21398	7.09067	4.84114	4.12879	10.3507	0.1	2.47945	0.929467	0.1	1.16121	0.1	0.118247	2.27903	SCARB2	6.18705	48.9976
chr2:86260508-86260820	0.1	0.1	0.1	0.1	0.1	0.0170535	0.1	0.1	1.31212	0.1	6.20914	5.1009	1.02404	2.92375	0.982155	2.76322	2.44499	2.61329	1.47624	11.3565	7.2368	0.127591	0.517744	0.907764	1.75701	0.398748	7.95042	2.17387	NA	3.47651	48.9706
chr20:50416856-50418958	0.860329	0.680786	0.933009	0.937023	12.2111	1.58911	3.69687	0.224934	2.50132	0.1	17.8986	15.9237	10.8758	12.3403	3.82601	22.8218	11.9157	48.2435	11.0515	18.3834	4.64461	2.17727	22.4038	26.1971	5.5993	4.69479	1.6099	3.23134	SALL4	14.9546	48.965
chr1:220418481-220419027	0.1	1.93537	0.1	0.445902	21.859	0.1	0.188468	2.17114	0.1	0.1	1.19917	2.59015	1.28417	0.1	15.4743	9.6879	1.16038	0.1	30.1476	5.77297	4.79682	14.0762	2.11344	12.2709	17.3069	4.18976	4.71148	12.566	AURKAPS1	4.04167	48.9391
chr2:7148556-7148830	2.28768	0.1	0.1	6.22938	0.1	1.31301	2.26378	1.86964	11.5679	2.85253	5.16309	36.1056	2.41712	18.4344	7.95829	5.4786	12.2727	8.39397	2.42636	12.8189	2.99344	0.127591	3.02549	0.1	0.373578	0.1	4.27931	0.1	RNF144A	8.27852	48.8813
chr9:70895480-70896591	0.1	1.18495	0.487862	0.1	1.89797	0.1	0.1	0.1	0.705768	0.1	14.5427	2.39473	5.26634	0.0912016	5.08627	6.6301	8.72782	0.0339544	24.4218	13.8422	8.58949	9.81851	6.27474	0.960333	4.88623	22.317	1.40603	2.90852	FOXD4L3	7.61606	48.8779
chr16:86697575-86699054	0.818438	2.16273	0.485496	0.315788	0.1	0.0632938	0.1	6.57592	0.525068	1.75701	0.1	9.561	16.6853	2.58003	2.85782	19.5637	7.10076	2.68656	12.7945	12.9835	33.1585	12.6534	19.7043	3.22441	3.59533	3.25149	4.37568	10.7061	FOXL1	7.40094	48.7925
chr5:54178665-54179020	0.1	0.1	0.0671611	0.1	6.97514	0.312	0.1	1.1184	0.1	0.1	9.86499	7.63601	1.28876	0.1	20.6773	5.68011	18.4043	1.69105	0.669442	7.92272	2.84285	3.53665	1.88305	0.1	10.1689	4.6376	1.07371	1.13594	ESM1	6.48619	48.7845
chr12:57733168-57733446	0.6507	0.1	0.376128	6.48525	4.16482	2.2379	0.199243	0.504446	0.62285	0.0341811	2.12605	3.50259	2.0677	7.90892	6.29925	2.19995	1.1528	0.1	7.88664	14.4099	4.36981	0.127591	2.19049	0.933312	0.570061	0.259497	2.0809	4.5219	R3HDM2	3.22783	48.7727
chr20:40134356-40134647	0.1	0.1	0.1	0.1	0.1	0.1	0.1	0.1	0.1	0.1	1.06012	0.1	0.911955	31.1362	1.03333	0.636362	0.355127	9.76317	0.1	3.5963	0.1	1.21998	0.0738206	20.646	0.281479	0.874527	0.118247	0.1	CHD6	4.76925	48.6925
chr7:32719629-32721426	0.1	0.1	0.411762	0.095213	0.069642	0.175772	1.26918	1.45752	1.83378	0.488563	0.3391	2.40637	10.2505	16.3305	10.2351	11.8444	5.96425	8.73441	3.66366	17.4389	1.06306	2.24937	7.3138	12.0676	0.893373	5.18491	0.118247	1.15002	DPY19L1P1	8.12058	48.6601
chr11:68543193-68544279	1.20689	0.1	0.1	0.1	0.1	0.408743	0.0295849	0.0500654	0.0977325	0.1	1.39005	1.38382	1.23321	32.7309	0.424062	0.1	0.442449	4.47286	1.25321	1.0306	1.20847	5.0933	1.7351	13.2253	0.869022	1.00061	1.79941	1.17518	TESMIN	4.21682	48.6541
chr4:119888299-119888636	0.1	0.990013	2.3072	0.1	0.1	1.69659	8.09176	0.1	9.71463	0.1	2.70225	11.1594	0.665423	19.5289	2.5315	2.36196	4.14904	10.8072	0.930238	11.6759	0.1	0.127591	0.340067	14.1159	2.72108	0.716414	2.11302	0.314951	SYNPO2	4.32116	48.6019
chr7:93791013-93791280	3.19892	0.537826	0.497328	1.39126	0.752689	0.666777	0.1	0.362578	0.1	0.0143982	1.47918	6.57761	0.777353	8.14968	2.44476	3.64102	2.21784	3.85085	1.29226	5.92352	4.81206	2.19251	1.17288	5.4969	5.63188	9.7462	8.67048	5.12032	BET1	2.87323	48.5951
chr1:48615813-48616212	1.0589	0.1	3.93399	3.18531	0.1	0.213239	2.2103	0.1	5.2168	0.1	8.58373	4.35813	8.34216	17.8971	9.56166	3.098	1.00073	6.74813	6.75958	24.7015	3.50128	0.127591	5.20564	33.5784	0.939613	2.0908	0.118247	1.39442	SKINT1L	7.48322	48.5817
chr12:34488381-34488870	0.1	0.1	0.1	0.1	0.893735	0.1	0.1	0.1	0.1	0.1	1.60415	4.18102	0.397587	4.3201	3.33462	3.33462	1.87752	26.5177	4.23606	1.72784	0.1	0.127591	0.1	8.96644	0.1	0.1	0.118247	0.1	ALG10	4.97375	48.5697
chr4:1829683-1830235	0.1	0.982072	2.44612	0.1	1.41402	0.1	0.731937	0.454209	0.1	0.1	12.8649	1.0245	0.1	13.1995	4.69745	7.73581	9.10579	17.1668	9.15165	0.104466	3.77551	0.127591	0.1	7.84343	0.1	2.08029	0.118247	0.362044	LETM1	6.86225	48.5205
chr1:210770891-210771148	0.1	0.1	1.15564	0.1	4.79001	3.48283	0.670936	0.0636428	0.1	0.1	3.63601	16.0906	0.547728	6.7048	0.1	0.34333	1.60735	10.7484	2.24341	2.62472	27.0821	3.3292	0.195755	7.84873	0.497522	1.10675	0.118247	0.464696	HHAT	3.39833	48.4871
chr8:89697902-89698378	0.1	0.1	0.1	0.1	3.37489	0.1	0.1	0.275143	0.490523	0.571094	31.9674	4.51789	0.682385	2.28574	14.0914	3.7758	1.55906	1.65536	4.87696	9.57053	6.69242	0.127591	0.1	4.73593	2.36255	1.41541	0.118247	0.1	MMP16	6.96708	48.4775
chr8:62664936-62665218	0.1	0.1	0.1	0.1	0.1	0.1	0.1	0.290252	0.1	0.1	11.3886	0.417206	0.1	6.24549	4.22416	8.00634	4.3294	15.8895	3.085	5.19746	0.1	0.127591	0.1	3.84733	0.1	0.1	0.118247	0.1	MIR4470	5.76929	48.468
chr2:10881565-10883114	0.780155	2.53429	0.1	0.459649	1.95442	0.107444	0.051546	0.764813	1.39545	2.39323	6.3956	0.1	5.13923	2.20794	14.567	25.1807	8.45711	5.67292	7.57406	3.42717	4.23847	8.47775	0.863045	2.4189	2.02548	11.1721	2.22505	6.19146	ATP6V1C2	6.81807	48.4594
chr6:32563028-32563463	0.1	0.1	0.1	0.1	9.86877	0.116707	0.162018	0.1	0.1	0.1	11.1897	0.1	0.1	1.73864	1.03033	10.7951	1.72817	18.7814	6.08528	0.104466	3.33157	0.127591	0.1	4.21084	0.366803	0.1	0.118247	0.1	HLA-DRB5	4.08056	48.4263
chr13:31444334-31444560	5.1259	1.14421	9.09238	0.1	1.39524	0.787476	0.1	0.1	0.1	0.1	9.55073	26.9335	11.3519	1.71013	12.7041	9.78926	18.0219	0.1	15.6594	8.11324	1.78045	13.6172	18.4945	0.1	1.92233	7.09252	0.118247	5.02592	MEDAG	9.5889	48.4234
chr8:102690374-102690781	0.1	0.1	0.1	0.1	16.9349	0.1	0.1	0.1	0.1	0.1	10.3135	3.36403	1.86331	1.20245	14.7457	0.1	1.54399	0.147368	15.2691	14.5315	3.09942	2.59221	0.596834	5.95607	5.45748	9.23115	0.118247	4.45793	NCALD	4.5246	48.4224
chr5:36724285-36725318	0.1	0.1	0.1	0.1	11.3447	0.1	0.727846	0.165848	0.1	0.1	3.68804	10.1805	6.88722	3.7865	10.6285	8.37622	6.46982	0.264117	3.75166	10.6046	0.1	1.40659	7.84343	1.95056	16.9307	6.42302	10.0323	10.2646	SLC1A3	5.16988	48.4166
chr21:37295217-37296558	0.1	0.1	0.1	0.1	0.435237	0.787929	1.18652	0.1	0.1	0.1	3.68338	16.0691	1.35665	7.73999	2.92043	4.90199	2.78567	16.2444	0.1	1.66093	11.6421	0.127591	0.285462	8.61947	1.27951	0.1	1.51663	0.1	RUNX1	5.43529	48.3824
chr2:74236940-74237493	0.0581048	1.24702	1.87587	0.1	0.1	4.9495	8.59527	2.29807	0.1	1.29255	20.3622	2.76985	2.85609	4.07138	6.43699	0.387793	4.22656	8.25761	1.86964	2.11385	18.9728	19.5465	7.02906	4.79607	3.42909	2.69115	4.09639	2.02114	TET3	3.27356	48.3762
chr17:73185742-73186083	0.1	0.1	0.1	0.1	0.1	1.55767	0.929789	8.62736	2.27548	0.1	3.42818	11.1702	2.87474	9.95802	16.23	22.4257	2.47022	2.49591	11.8026	2.45276	6.51607	23.4582	4.40366	4.21046	8.88202	6.94773	5.88991	15.4003	SUMO2	7.13181	48.367
chr6:64235361-64235639	0.779674	0.1	0.1	0.1	0.1	0.1	0.1	0.749995	0.1	0.429025	1.09382	11.8287	7.15636	12.0843	3.43821	5.35046	2.66019	0.628241	3.2792	10.0345	3.06482	0.127591	2.66738	1.65208	1.5183	3.40818	2.82203	1.47635	PTP4A1	5.48952	48.3603
chr2:64269071-64269342	0.1	0.1	0.1	0.1	0.1	1.63124	0.1	0.1	0.1	0.1	14.5745	1.66739	1.92247	4.62775	7.63766	1.75322	3.39416	5.94844	2.25869	6.22082	4.3372	0.127591	5.80398	4.51193	2.28716	2.81728	6.02219	0.520487	VPS54	4.74739	48.3594
chr10:29533122-29533430	0.1	0.384736	0.1	0.0464351	0.1	0.1	0.1	0.1	0.1	0.1	1.41745	3.61552	0.442137	8.09176	1.31781	0.63321	1.25929	14.7329	1.42834	8.76227	0.0299261	2.92419	0.184528	0.557035	0.1	0.1	0.118247	0.1	LYZL1	4.04696	48.3592
chr16:86651963-86652934	1.03069	0.1	0.407198	0.0874982	0.508803	0.128341	0.1	1.07439	1.7197	0.1	0.371536	12.024	3.24855	12.1988	0.1	12.9402	2.24987	2.20903	6.24282	8.56456	29.7015	5.7726	2.00568	6.92748	0.1	0.423478	0.118247	3.98511	FOXL1	5.48928	48.285
chr12:55872792-55873503	0.1	0.1	0.1	0.1	0.1	0.1	0.1	0.292639	2.75462	0.1	7.50577	12.5542	0.1	9.64693	5.11179	4.05352	1.6721	17.477	0.1	1.63664	10.0387	7.3892	1.49614	0.1	0.1	0.666582	0.118247	1.21238	OR6C70	5.60107	48.2568
chr10:26370300-26370796	0.1	0.1	0.1	0.1	0.1	0.1	0.663456	0.1	0.1	0.1	11.9602	11.8916	0.26109	3.27112	1.48112	3.68712	0.1	4.47265	10.4675	0.719473	13.1524	1.03361	0.1	0.1	0.1	0.151168	0.118247	4.37544	GAD2	4.67484	48.2269
chr1:170563349-170563739	0.1	0.1	0.1	0.0379688	2.17874	0.1	0.487946	0.1	5.96017	0.1	0.1	4.34559	0.23442	9.43767	0.1	4.92584	1.54276	8.19126	0.642515	5.20935	3.82951	17.3265	2.11093	14.7256	1.18385	2.18927	4.18304	0.929144	GORAB	2.54646	48.1944
chr2:158753727-158755399	0.1	0.1	0.1	0.414619	3.30073	0.0624362	1.5832	4.72944	2.27066	0.1	4.15297	13.1489	2.09028	6.16909	11.5129	15.2015	8.12452	3.10114	0.0545286	2.03277	1.14668	2.83023	1.98448	3.46918	13.252	13.0994	14.0463	11.8308	ACVR1	5.28275	48.1901
chr15:91372753-91373332	9.19419	0.1	0.1	6.4515	6.72813	0.166626	0.1	1.75067	0.906712	0.1	7.02028	13.7306	11.5689	3.92832	10.9354	7.43718	4.13189	5.24533	4.33795	13.1975	0.651352	0.127591	15.8033	0.660664	7.59071	0.1	4.96525	1.4951	FURIN	5.59355	48.1701
chr17:8011876-8013623	0.0766676	0.1	0.1	0.0899752	0.242002	1.50226	2.19612	0.1	0.1	0.1	18.6394	0.731376	2.32909	0.802683	2.57725	0.862959	2.72135	5.33301	3.23501	10.0852	6.52926	0.127591	1.1912	0.579513	0.623529	0.310603	5.12873	1.66567	ALOXE3	4.27103	48.1641
chr15:76638363-76639098	3.43139	0.1	0.1	0.1	5.88531	0.10761	3.59794	3.88193	0.1	0.1	13.542	18.6865	13.7807	6.17252	2.68522	3.08573	9.81571	3.62591	3.42247	2.41269	20.4304	0.127591	8.27942	4.21302	1.80615	20.2201	0.118247	0.1	SCAPER	5.98253	48.1489
chr7:3901063-3901656	0.447765	1.67098	1.33888	1.9002	2.36292	0.0410903	0.987516	1.09821	4.38725	0.1	0.1	7.49851	0.209055	12.6646	0.0257081	17.4265	4.77786	15.7926	0.1	2.64563	0.604078	4.57076	0.500828	10.4784	0.867552	0.522599	0.118247	1.23189	SDK1	4.69057	48.1342
chr19:20260123-20260619	0.1	0.1	0.232991	0.1	8.614	0.1	0.755789	0.1	0.1	0.1	9.84847	0.441636	0.731937	5.0068	3.35782	2.49752	2.50251	21.7987	3.92182	3.89401	2.29883	0.127591	0.18602	4.57296	0.484366	1.62049	1.54363	0.24475	ZNF486	4.36984	48.0932
chr21:39807505-39807949	0.1	0.1	1.77663	0.461921	1.18522	0.114446	0.220832	0.1	0.1	0.1	3.52873	3.34236	0.678727	0.830935	1.63852	3.2635	2.56691	14.0271	1.14396	21.6766	0.741365	0.127591	2.18275	0.1	1.60769	0.990106	0.118247	0.1	ERG	4.84383	48.089
chr6:14018084-14018601	8.57103	1.54399	0.1	0.1	0.363855	0.1	0.1	0.1	0.1	0.478691	0.523647	0.514655	2.27006	14.3706	0.347288	0.1	0.79816	29.137	0.698165	2.67548	3.16846	16.46	3.25619	7.0503	0.833418	0.237052	0.118247	0.354058	RNF182	3.98774	48.0677
chr3:170406423-170407100	0.1	0.1	1.86684	0.1	0.1	5.11774	7.02935	0.1	0.1	0.1	17.3523	1.65193	0.345598	5.23809	0.1	10.9118	3.46692	19.9632	0.1	3.37591	33.931	1.60751	1.21823	23.5204	0.1	4.43424	0.118247	0.1	SLC7A14	4.77918	48.0625
chr11:68534162-68534740	0.1	0.1	0.1	0.1	0.1	0.1	0.1	0.1	0.1	0.1	0.1	0.363495	1.82399	34.7121	1.95828	1.10085	0.428661	5.3973	0.1	2.02509	1.04236	3.47284	0.742683	13.701	0.583168	0.349197	3.74327	0.892338	TESMIN	4.70098	48.0098
chr4:167491150-167491442	0.1	0.760245	1.60224	0.0943077	0.776906	0.1	0.1	0.149496	5.19688	1.603	22.2391	0.511236	0.1	15.0163	6.04996	4.38012	1.18586	4.28544	4.41658	7.43944	10.2897	3.33232	2.26492	10.7756	3.9254	1.92852	1.21914	1.48063	SPOCK3	5.5141	47.9956
chr1:7529798-7530104	1.31623	0.1	0.1	0.80529	0.382903	0.929144	0.747232	1.05802	0.1	0.1	4.18816	13.5079	8.27574	1.82726	0.796228	3.70335	12.0046	4.36826	2.62379	20.408	3.76212	7.89813	2.21502	3.91914	0.778263	1.37223	2.89231	1.23078	CAMTA1	6.60645	47.9865
chr2:203399239-203400722	0.1	0.1	0.1	0.1	8.97955	0.1	0.1	0.238737	0.1	0.1	20.9666	1.27221	0.1	12.1927	0.193445	3.97924	0.697978	15.675	2.09818	0.104466	13.2491	0.127591	0.1	10.5294	1.63385	0.178713	0.951353	0.496603	FAM117B	4.72616	47.9794
chr9:122817543-122817946	0.1	0.0815558	0.1	0.1	0.619033	1.23286	0.2509	0.1	0.1	2.10093	10.0576	4.18785	2.25321	4.70651	1.80645	6.63843	0.1	19.4629	4.54465	19.8389	5.13624	3.9435	0.1	7.95178	0.1	0.1	0.00252929	0.1	MIR147A	6.88113	47.9743
chr5:42734805-42735327	2.8444	0.1	0.373331	0.1	5.0068	0.108839	0.055385	0.1	0.698279	0.0971036	8.46882	0.1	4.14929	17.8191	7.85835	3.12106	10.2196	2.90503	29.0003	0.104466	5.58395	15.3636	9.23599	32.4042	8.66277	12.3749	3.52275	2.87295	CCDC152	7.4262	47.9705
chr1:222147909-222148414	0.1	0.1	0.010866	0.1	0.1	0.1	0.1	0.121439	0.1	0.00901654	2.32979	1.60525	3.36986	3.42228	1.09466	0.266934	3.70007	0.1	3.28864	0.104466	5.02467	7.49338	1.23097	0.1	0.86872	12.8303	0.118247	2.36567	DUSP10	1.84406	47.9615
chr17:17345350-17346644	0.629048	0.1	0.1	0.1	7.53026	0.1	0.1	0.82296	0.1	0.1	1.57254	0.1	1.81715	2.13567	1.1345	1.78858	6.94856	16.6671	32.7641	0.104466	9.80427	0.127591	7.90183	3.01642	2.34425	0.819585	1.58347	11.6355	NA	5.53504	47.9488
chr14:106160847-106169915	1.48959	0.1	0.353812	1.20945	21.9176	0.464225	0.862419	3.12106	0.1	0.1	4.41762	24.8386	0.635542	7.2285	1.04843	14.7079	7.104	0.1	3.21955	14.7975	5.96097	0.0328963	1.05061	5.12108	22.005	20.0537	29.548	13.8191	ELK2AP	4.83796	47.9295
chr15:56401460-56402064	0.1	0.1	0.1	0.0617451	0.679285	0.1	0.1	0.1	0.1	0.1	15.5456	6.19199	0.823618	7.00613	1.84028	4.39216	0.873088	1.29619	2.84449	4.2725	0.1	0.127591	0.1	2.66256	0.1	0.220347	0.0656911	0.1	RFX7	4.3545	47.8574
chr1:86682000-86682527	0.1	0.1	0.1	0.1	3.46511	0.1	0.1	1.94336	0.1	0.1	12.6044	0.1	2.14592	10.7029	8.62062	12.9409	4.24235	9.1434	4.30566	0.0951561	10.7247	0.127591	0.307867	9.4252	3.47052	0.270414	0.118247	0.908037	COL24A1	5.86928	47.8566
chr2:1711952-1712628	8.42038	1.92002	1.70704	0.266194	6.56233	1.59181	1.02752	0.1	2.22489	0.1	7.28537	5.45128	10.2819	17.1193	1.47624	12.9449	5.73611	27.0697	4.07138	11.7831	15.0237	14.6022	14.6786	10.2256	1.64684	1.95828	2.6393	0.1	PXDN	7.92991	47.8337
chr8:57472633-57472930	2.54352	0.1	1.56641	0.1	13.0245	0.211168	0.1	2.69622	0.1	0.351619	2.31869	24.2762	4.20425	3.00519	17.4512	7.94177	9.67154	4.50386	2.41447	14.0972	6.26385	21.6766	11.4985	3.79294	10.1471	6.22225	12.6673	6.03685	LINC00968	6.90908	47.7981
chrX:11725375-11725828	0.1	0.1	0.824417	4.02755	7.78978	2.37565	0.161678	0.458061	12.8022	1.76985	38.7556	1.72015	4.5816	5.0744	10.2613	3.95006	3.56964	15.672	9.11685	11.1105	40.1996	12.5306	7.15273	14.4148	5.07917	4.69331	5.07584	5.85882	ARHGAP6	7.3403	47.7837
chr2:238512030-238513439	4.05747	0.1	1.1037	7.13024	5.51058	2.43383	2.04703	2.0913	2.21398	0.0295849	2.39015	12.1597	6.43575	1.19314	6.90972	13.1321	4.96701	4.336	1.60811	9.99143	2.29753	11.7703	2.25707	1.35604	12.5028	7.62072	14.6846	14.5579	RAB17	3.64054	47.7781
chr10:103575817-103576192	0.1	0.1	0.1	0.1	0.480983	2.29214	4.29257	0.57119	4.78456	5.74417	7.02001	14.6373	7.37317	15.0549	11.2801	10.1812	5.53987	3.75512	2.26226	3.24657	0.1	0.127591	4.28909	2.97689	6.95193	4.94116	7.35335	3.28604	MGEA5	6.17849	47.765
chr18:12140611-12141437	2.0316	0.1	0.0733805	0.00701593	0.1	0.1	0.1	0.1	0.1	0.1	0.1	3.16645	1.01439	1.93575	1.64305	0.325642	1.24022	0.1	7.9921	4.31495	0.1	0.127591	0.1	1.09099	0.0675499	0.635768	0.118247	5.27114	ANKRD62	1.90206	47.7605
chr8:56887353-56888050	0.858019	0.0504516	0.717178	2.23996	0.709358	0.1	0.245492	0.706384	0.1	1.17385	3.42076	14.4323	9.54557	9.5041	7.50859	9.61133	7.53373	3.61401	2.19517	6.39733	1.06317	4.58284	6.59401	0.519855	4.70137	2.32316	1.95238	2.22362	LYN	6.68622	47.7507
chr18:11958643-11960301	0.1	0.1	0.1	0.1	1.18985	0.148902	0.1	0.117951	0.1	0.1	1.85409	0.49916	18.7237	6.17101	1.17315	1.71613	13.7045	1.20821	3.44733	1.06672	0.1	0.127591	20.308	0.1	0.1	10.398	0.118247	0.1	IMPA2	4.74073	47.7419
chr12:109247291-109247920	2.1087	0.1	1.73079	20.4204	0.999114	12.3669	3.69382	0.1	0.1	0.1	6.06641	29.1887	3.18985	3.59533	11.4234	15.3086	15.9144	4.6409	2.46166	9.2616	9.94999	20.8865	5.84487	7.62228	6.80778	3.04824	2.35044	1.9791	SSH1	5.93312	47.7405
chr16:16038861-16039224	0.1	0.0996829	0.1	0.1	0.1	0.1	0.1	1.39515	0.1	0.1	18.7956	11.4527	0.288449	2.21077	1.46252	8.25921	0.637495	0.513232	3.60306	0.938462	17.3047	1.80966	0.1	0.1	0.639472	0.895243	0.118247	2.65269	ABCC1	4.58666	47.7214
chr18:13369411-13369661	0.1	0.1	1.60642	0.1	0.1	0.1	0.1	0.990349	0.1	0.1	4.45582	1.8783	0.1	3.62831	1.72991	1.37757	0.337453	1.96364	8.49328	25.6147	1.61787	3.61401	0.821835	1.45843	1.73899	2.64808	4.55117	4.48788	LDLRAD4	4.61823	47.7199
chr20:32816990-32817350	0.728259	0.1	0.1	0.1	5.22621	0.1	0.1	0.1	1.90987	0.1	9.48981	6.43171	0.445017	2.94134	0.177714	3.09216	12.0248	9.12953	7.51734	11.9458	6.911	0.127591	0.1	1.81552	3.22714	1.04566	0.118247	0.1	ASIP	5.46309	47.7104
chr11:72515582-72516220	0.1	0.1	0.1	0.1	0.1	0.1	0.1	0.1	0.1	0.1	5.43751	0.539058	13.5728	5.22512	3.05919	2.20061	4.69404	4.84048	1.06991	7.04289	0.1	0.127591	9.4428	0.1	1.32715	0.561835	1.19599	1.34048	ATG16L2	4.66816	47.6816
chr20:56751813-56752464	0.1	0.1	0.1	0.1	0.1	0.1	0.1	0.1	0.1	0.1	3.11211	0.0202627	0.497522	3.45902	1.33097	2.06108	0.630387	14.8966	2.31704	19.3445	4.4625	3.46464	0.89995	13.1995	0.1	0.414901	1.09699	2.1954	C20orf85	4.66695	47.6695
chr12:2173366-2173920	0.0595922	0.1	0.1	0.259844	4.87223	0.116792	0.724075	4.18745	0.1	0.1	6.82556	12.267	0.1	13.5812	5.59061	8.28406	9.16844	10.5879	2.30033	7.59192	0.0763146	1.91604	0.1	12.149	10.8821	2.96189	17.1759	3.8115	CACNA1C	6.5677	47.6665
chr16:33760309-33761023	0.1	0.1	1.23321	0.1	1.10833	0.118214	2.00022	0.649891	2.26628	3.62438	23.1497	7.97995	5.4896	9.90165	8.77579	3.40349	3.45376	10.2782	10.4453	10.9904	15.4871	5.61978	6.89708	16.4283	8.26785	12.8886	2.36477	0.767905	NA	8.25674	47.6657
chr19:46064352-46068112	0.1	0.1	0.1	0.1	0.72193	0.00252929	0.369001	3.74055	0.1	0.1	0.999268	0.863101	0.1	1.16023	0.118344	1.00048	0.283302	0.153163	3.27013	1.61884	1.28471	0.127591	0.163668	2.67448	4.06045	2.08141	21.4779	2.38398	OPA3	0.413286	47.6648
chr2:68989652-68989997	0.784967	0.1	0.1	0.1	10.5777	0.1	1.77448	3.47284	0.1	0.1	8.52421	7.02511	2.82556	10.957	8.95817	10.2406	7.35335	3.41493	2.68656	12.2419	1.5626	2.47807	5.82324	1.3737	14.0531	6.06469	6.85761	4.35676	ARHGAP25	5.70174	47.6601
chr15:93366244-93366569	0.0234585	0.1	3.27279	6.19036	0.866061	4.4582	2.37428	1.80033	1.83429	0.1	9.06174	3.76442	9.59126	2.0691	1.88829	3.70698	8.55011	1.49894	2.54395	4.0373	5.51541	0.127591	6.27568	0.1	3.84755	0.835886	1.39216	0.1	ASB9P1	2.56923	47.6403
chr2:97216051-97216537	0.1	0.1	0.208578	0.1	0.1	0.1	0.962411	5.16518	0.1	0.1	8.3635	0.1	0.966644	0.1	13.2443	0.835086	2.09141	1.17191	16.4875	7.78038	6.41023	0.127591	0.1	0.1	0.1	0.1	0.118247	9.1996	ARID5A	4.41046	47.6142
chr3:45106623-45107514	8.67341	0.1	1.57254	3.99963	1.17138	0.242782	0.712444	2.17138	0.0295849	0.1	0.1	3.07247	15.8658	0.1	9.79273	5.9044	6.29066	0.1	11.5896	0.104466	2.43017	28.7687	21.8208	3.05462	5.16645	1.61398	2.46059	4.74172	CLEC3B	3.4147	47.5192
chr6:160122896-160123813	0.1	0.1	0.1	1.16811	1.74607	0.326974	4.09336	0.734724	0.1	0.1	3.96702	14.1041	10.1077	8.86945	11.5754	15.4947	11.305	0.815571	2.2258	10.5539	0.1	13.5571	8.2183	1.31495	2.38025	2.28177	0.118247	0.223837	SOD2	8.04495	47.5068
chr5:168070204-168071443	0.1	0.1	0.409187	0.1	13.3055	0.1	0.1	0.1	0.1	0.1	3.04425	2.74053	3.9653	3.79995	23.8407	22.805	6.13321	5.55242	2.15421	0.104466	0.604796	1.33222	17.5127	0.582401	3.44591	0.580878	0.118247	0.1	PANK3	5.96253	47.4823
chr4:121177476-121177902	1.0683	0.599002	0.1	0.1	7.64748	0.1	0.1	0.260986	0.1	0.1	5.05496	1.56955	7.26102	28.4261	20.9082	1.54078	1.06969	15.2576	2.27293	0.0552846	7.97333	0.127591	4.73271	24.2601	3.54558	3.33731	2.15802	0.1	MAD2L1	7.32403	47.4805
chr6:134611021-134611288	0.1	0.1	0.1	0.1	0.1	0.1	0.1	0.1	0.1	0.1	1.68969	7.15377	5.5539	8.37335	2.68315	3.41129	6.86237	6.89442	2.60561	2.20246	1.50343	29.2092	6.02982	6.48208	2.40899	4.59613	0.118247	3.41262	SGK1	4.643	47.43
chr1:161432448-161434160	4.71659	0.1	0.1	0.1	5.95483	0.1	0.1	0.1	0.1	0.1	7.17634	0.1	19.873	0.1	22.1783	14.2068	1.23568	3.71173	5.96425	1.70934	20.6112	1.64066	12.2709	0.1	3.86847	0.00327929	1.41727	0.1	FCGR2A	6.47839	47.4253
chr7:3998585-3998989	0.322923	0.1	0.1	0.1	0.1	0.1	0.1	0.1	0.1	0.1	0.460848	4.49385	0.1	12.9786	2.10953	6.52659	0.0513225	17.6749	3.23134	0.104466	0.636242	12.9492	0.164229	9.89026	0.1	0.0699361	1.85674	1.54931	SDK1	4.65085	47.4133
chr16:53447385-53449170	0.1	0.503238	0.1	0.1	3.28224	0.1	0.204963	0.1	0.1	0.1	4.14831	1.72845	22.9552	0.1	9.73731	5.77809	12.7782	0.1	6.00018	1.42805	0.1	2.48044	24.5025	0.1	4.58805	20.5229	0.118247	3.13502	RBL2	6.00634	47.3843
chr5:172756128-172757100	9.70111	0.1	0.357412	0.729168	5.21104	1.39034	2.64238	0.1	0.1	0.1	14.6564	8.06289	3.51061	0.843966	4.16347	9.96487	13.229	20.5604	5.65017	10.5457	19.1364	10.4057	1.98903	2.63601	2.77119	0.858636	0.0473874	1.49054	STC2	7.0756	47.3655
chr3:13567573-13568287	0.457441	0.1	1.6752	0.1	1.68503	0.1	0.166202	0.1	0.1	0.515326	2.65866	17.5186	0.208052	0.1	5.18594	3.16397	21.9696	11.4605	0.973406	0.104466	3.833	5.59211	1.16116	4.99618	1.88881	2.11557	2.44441	0.1	FBLN2	5.8344	47.3567
chr1:179109967-179110538	0.1	1.5576	1.65146	0.1	0.228924	0.136844	0.148759	0.581927	0.1	0.1	7.8794	13.9262	1.74716	4.72906	3.61005	20.8888	6.20914	2.64524	1.2828	10.9775	9.43401	20.6008	2.01257	2.99452	4.03839	0.409122	4.47265	1.70694	ABL2	6.91898	47.3388
chr20:33531651-33532012	0.1	0.1	0.1	0.1	0.337983	0.1	0.1	0.1	0.716464	0.1	3.51697	0.844679	3.89932	8.6645	0.355483	0.655028	0.371314	16.6331	0.1	12.5984	3.60306	3.16989	2.49367	11.1355	1.77063	0.283516	1.00246	0.1	GSS	4.57843	47.3024
chr11:68810859-68811962	2.62696	0.380331	3.03675	0.1	1.96219	1.15107	0.766709	0.127002	0.5434	0.1	1.66861	6.29878	0.55727	27.1275	1.0721	3.19341	5.42048	11.0576	2.95784	8.05034	0.0708831	0.127591	1.22129	16.5843	1.89436	0.1	1.66641	0.805608	TPCN2	5.66095	47.2058
chr2:159950771-159951435	0.1	0.1	9.33551	0.1	0.1	4.81943	4.99938	0.422691	0.1	7.54086	17.6343	18.1321	1.87263	5.842	3.56679	6.50141	10.6855	3.16172	0.749405	12.3475	2.91642	12.9238	0.1	1.49439	2.42433	9.74701	3.96307	1.93243	TANC1	5.28754	47.205
chr5:119482860-119484281	0.490578	0.1	0.226355	0.1	0.243842	0.1	0.1	0.1	1.09203	0.1	0.1	2.40321	4.4158	11.4359	1.22285	23.0968	0.8025	6.18052	0.1	0.769102	2.46231	0.127591	7.9916	0.1	3.79557	0.655643	1.45619	0.1	PRR16	4.78739	47.1699
chr19:55844822-55845338	0.1	1.16926	0.0557421	0.958404	0.1	0.0106416	0.1	2.04675	0.1	0.334733	2.62761	3.99284	1.06	3.77189	0.1	2.58637	1.01988	0.159918	16.4348	0.104466	2.96522	0.127591	0.1	0.851191	0.599976	1.66032	0.118247	12.2127	TMEM150B	2.68823	47.1623
chr11:110079865-110080276	0.1	0.1	0.1	0.1	9.77851	3.32629	5.00775	1.70041	7.60942	0.1	7.76685	11.463	6.34721	13.8831	12.2375	1.08403	8.15126	12.9163	4.72377	6.52137	11.3117	22.3006	10.1245	7.77337	10.157	7.40087	6.89599	3.30578	RDX	5.7172	47.1237
chr19:5172557-5173013	0.1	0.1	0.1	0.1	0.1	0.1	0.1	0.1	0.1	3.10738	18.6088	9.06505	3.46511	0.1	2.50668	3.2657	4.33349	1.33655	4.38491	0.735445	15.1188	0.127591	0.1	0.1	0.1	0.1	0.118247	0.1	KDM4B	4.37943	47.0899
chr2:3616497-3617677	0.1	0.1	0.1	0.1	1.64207	0.1	0.1	0.1	0.1	0.1	22.2955	1.21022	0.1	0.1	1.99085	7.16401	0.943426	14.2005	0.1	0.84039	36.2125	0.127591	0.1	2.15109	1.40991	0.1	0.118247	0.1	RPS7	4.64028	47.0753
chr10:93509475-93509724	0.1	0.1	0.1	1.51746	0.1	0.1	0.1	0.111141	0.1	0.545037	3.66344	7.55655	4.84302	1.80795	13.737	3.56679	2.54685	2.04103	7.74204	7.9143	13.3796	0.127591	10.4091	0.1	6.04634	7.79485	0.118247	1.66375	TNKS2	5.25453	47.0633
chr17:59539470-59540014	0.0301321	0.1	0.1	0.1	0.1	0.457622	0.622526	0.1	0.0900801	0.1	1.35151	0.6839	2.25082	9.22322	0.132665	0.205376	1.12252	23.7552	4.94206	0.812756	1.74113	2.10111	2.40917	1.23545	1.95532	0.446409	0.118247	0.1	TBX4	4.26796	47.0553
chr5:131998542-132001194	0.1	0.1	0.1	0.252405	1.09454	0.00599911	0.1	2.1998	0.1	0.1	0.929899	0.887824	0.647768	1.62237	1.60174	1.28365	0.716588	1.53576	19.2176	2.38758	0.0161838	0.127591	0.211754	0.596164	4.82839	0.134845	5.67865	17.5147	IL13	2.6678	47.0435
chr8:123485590-123485979	0.1	0.1	0.1	0.1	0.1	0.1	0.1	0.1	0.1	0.1	2.37599	0.796021	0.819215	23.4761	0.13748	0.569996	1.02714	8.69441	0.661599	8.48441	7.32896	0.127591	1.56388	15.2399	0.904478	1.36542	0.118247	0.849491	ZHX2	4.60423	47.0423
chr22:45406048-45406374	2.08352	0.1	0.948203	0.0909214	1.08364	0.1	0.998772	1.35844	0.0110642	1.57327	10.2992	2.83	0.1	9.82448	0.1	1.54862	0.00988225	9.37419	3.38551	0.104466	1.3719	0.127591	0.1	18.0617	0.1	0.1	0.118247	0.1	PHF21B	2.92285	46.9948
chr7:50818274-50818957	0.1	0.1	0.1	0.1	0.1	0.1	0.1	0.1	0.1	0.1	0.598445	1.49566	0.798609	26.1017	0.667563	0.654618	1.31654	11.4359	0.1	3.82407	0.1	0.127591	0.1	18.8155	0.1	0.1	1.51978	0.1	GRB10	4.59931	46.9931
chr9:137914564-137915069	0.1	0.788713	2.12457	0.1	1.10652	0.369001	2.46096	0.238872	0.1	0.1	0.900964	0.786608	1.29181	17.2485	0.1	1.62788	0.1	10.8422	0.905509	22.7434	1.97592	3.04524	1.63045	8.73675	0.448776	0.757991	1.95934	1.30978	OLFM1	4.90583	46.9521
chr13:96296047-96296865	6.66976	0.1	2.67011	0.1	7.08218	1.42626	6.8995	0.1	1.68612	0.1	17.4959	13.6839	1.38854	14.7132	3.19192	19.7815	12.4008	12.9691	2.66108	3.5019	13.9178	5.15202	0.867235	23.5264	0.734724	0.273984	0.118247	0.1	DZIP1	7.49539	46.9519
chr19:3655546-3655788	6.66773	0.1	0.1	1.09591	0.493242	0.1	0.464946	2.06946	0.909564	0.1	6.97645	19.409	2.80211	2.34469	4.40014	5.18398	19.7365	0.82325	7.09067	13.2507	0.0933076	0.127591	2.47213	0.1	0.1	1.0312	1.93	0.1	CACTIN	6.99166	46.9207
chr13:47685326-47685733	0.850374	4.81852	1.22493	1.20245	0.1	0.0689896	0.1	2.71798	2.47329	0.966473	4.49724	8.05732	4.80495	9.65	15.5928	16.6973	4.52514	2.75101	6.76179	3.16537	13.3013	1.34476	1.83327	0.1	0.1	1.12252	0.118247	0.734288	HTR2A	6.19799	46.9136
chr9:89656591-89657246	0.1	1.12022	0.1	2.61616	12.3006	1.46685	0.1	1.26305	6.00018	0.1	12.6098	9.47105	5.28328	29.1113	8.05979	7.97049	0.1	0.91825	21.9012	25.8945	16.0453	4.46473	4.78553	21.5714	4.7323	2.6476	0.118247	3.71359	LOC440173	9.61526	46.8924
chr14:28657242-28658163	0.602422	0.1	0.1	0.1	7.88802	0.1	1.70694	0.1	0.1	0.1	8.76897	3.06046	0.1	21.4364	5.39957	2.83158	0.592258	5.17681	2.26693	10.4453	9.43844	0.0988111	0.458546	28.6012	2.73466	1.8482	0.0807881	0.1	LINC00645	4.91809	46.8763
chr7:157280495-157280999	0.1	0.1	0.1	0.1	0.1	0.1	0.1	0.1	0.1	0.81986	1.64754	2.39364	14.8598	4.55307	1.51551	10.6327	0.1	6.78484	3.08353	10.4566	22.4214	0.127591	1.53374	0.1	0.1	0.1	0.118247	0.1	DNAJB6	5.43074	46.846
chr1:185372809-185373635	1.93645	0.1	0.0492009	1.23602	2.45888	1.78058	2.58065	1.07767	0.1	0.1	5.35393	12.361	13.0048	2.95017	2.35181	2.98662	4.29388	3.83452	2.75117	3.96916	5.3054	3.97694	8.78459	1.2325	2.1279	6.45109	2.50938	1.23789	GS1-279B7.1	4.24376	46.8141
chr8:95073447-95073923	0.1	0.1	0.326974	0.1	2.66935	1.37799	0.1	0.1	0.1	0.1	22.0078	1.28098	1.37563	1.85572	0.189307	4.41383	6.36867	13.216	0.1	1.22487	16.3815	7.58818	2.38728	11.4459	0.1	5.04326	0.118247	0.1	PDP1	4.69584	46.8021
chr17:55456734-55457172	0.1	0.768816	0.1	0.1	0.1	0.15287	0.401609	0.1	0.75526	0.088142	18.7366	6.10294	0.404981	10.1136	1.58769	3.33128	1.47203	6.52813	2.89231	5.02757	18.7847	1.22579	0.1	7.74674	0.1	0.53325	2.81081	1.3763	MSI2	5.35305	46.7974
chr2:47100070-47100328	11.7085	0.1	0.1	2.98094	0.333004	0.100037	0.265931	0.207684	0.574591	0.592788	4.66575	30.6017	1.76028	4.91612	4.97873	3.60852	15.9687	5.67865	1.93482	0.104466	0.698889	18.5699	3.87085	2.3906	1.43526	2.26807	1.32378	0.787675	LINC01119	5.72542	46.7625
chr8:127330895-127331319	0.1	6.98446	0.0252595	0.1	10.2485	0.810315	0.336149	8.62856	7.65212	3.7363	8.1213	0.0943882	5.62635	14.6685	10.9878	4.44444	1.91281	23.2986	10.7616	2.20603	24.0054	4.32379	3.98481	16.336	12.2717	10.513	6.08482	2.00741	FAM84B	4.35002	46.7598
chr7:128947760-128948088	0.1	0.1	1.11514	0.1	0.1	8.49681	10.5418	0.1	6.1011	0.1	4.91984	9.94999	12.2111	8.42315	6.25972	1.53553	2.15383	8.60355	0.1	7.44137	11.5804	8.13891	0.808964	9.79885	4.24354	1.81691	1.70542	1.29619	AHCYL2	3.47433	46.7328
chr15:59492559-59492955	0.1	0.1	0.1	0.1	0.1	0.139379	2.62067	1.73584	0.1	6.4463	2.5677	15.5893	12.5247	0.1	8.91949	4.74403	8.8148	0.370322	3.14108	6.45361	5.59856	0.127591	10.558	0.1	0.742368	0.1	0.118247	0.1	LDHAL6B	5.16828	46.7037
chr5:158103994-158104420	0.1	0.1	0.1	0.1	0.1	0.1	0.1	0.1	0.1	0.1	2.16714	17.2174	0.556277	10.3827	1.3532	0.276934	1.7466	4.61917	0.639574	7.74125	1.56786	2.29602	0.564836	0.935603	7.22446	5.63154	15.5484	5.56332	EBF1	4.57003	46.7003
chr22:36741842-36742150	0.1	0.1	0.1	0.1	0.1	0.387718	0.443082	0.1	0.1	0.1	0.914906	6.77508	1.44676	1.5298	5.842	2.41019	4.21534	14.6948	2.43463	11.4736	1.05171	0.127591	0.1	0.1	0.1	0.1	4.70235	0.992309	MYH9	5.01063	46.6846
chr11:47118745-47119566	0.1	0.1	0.1	0.1	0.738081	0.1	0.228667	0.1	0.1	0.1	7.09252	0.1	0.1	6.25972	3.52213	6.40425	7.82371	19.8699	2.82631	0.104466	5.75322	0.127591	0.1	6.49754	1.4593	0.211231	3.22276	0.1	ARFGAP2	5.23362	46.6558
chr1:95005164-95005558	0.1	0.1	0.1	0.1	0.1	0.1	0.1	0.1	0.1	0.1	21.9749	1.71901	0.885886	5.98155	1.62036	2.34636	1.79264	1.75684	2.95322	5.61449	0.1	1.60654	0.1	0.1	0.1	10.2316	0.118247	0.538356	F3	4.56453	46.6453
chr10:7299884-7300148	0.1	0.1	0.1	0.1	0.1	0.1	0.1	0.1	0.1	0.1	16.4779	8.84685	1.02067	4.43216	4.04926	1.01967	1.30573	4.5995	3.11954	1.77247	5.58548	0.127591	0.411246	0.1	0.1	0.1	0.947812	0.1	SFMBT2	4.56437	46.6437
chr7:121185176-121185531	2.04373	0.1	1.53553	2.81623	0.593584	0.1	2.62258	2.94172	14.8997	0.555358	3.93751	25.7499	14.2265	6.45456	13.364	12.7788	17.4389	4.03154	3.20354	20.3747	9.97511	18.2615	3.98991	0.540033	0.52834	1.54795	2.8928	2.47554	FAM3C	9.33516	46.6207
chr4:184739393-184740640	0.1	2.04549	0.408683	2.13199	22.2303	5.49199	5.50218	0.1	0.0943882	2.47689	19.2388	3.85434	2.24597	14.5729	56.2666	6.76506	23.5737	24.9959	0.1	0.784184	17.6141	8.46552	8.20515	22.3795	0.1	22.4038	0.118247	0.1	STOX2	11.1816	46.5985
chr4:128576875-128577406	3.98254	0.0641863	1.59269	0.1	11.4754	0.1	0.1	1.40807	12.728	0.994883	8.49568	7.45544	10.8959	29.7497	9.91661	2.04068	0.850207	11.5669	2.85277	5.08031	13.0225	2.06378	3.52594	34.6255	6.00018	0.162062	6.51607	0.1	INTU	5.63583	46.5943
chr6:43083800-43084127	5.83139	2.07798	5.05084	0.0417432	3.89888	1.97819	3.56729	1.29271	0.1	0.1	0.87576	19.7365	1.16232	4.87696	1.03646	1.55244	18.7237	15.3189	1.5597	30.5311	6.53832	0.127591	0.435578	0.1	0.1	0.896181	0.118247	0.1	PTK7	7.14348	46.5768
chr22:43122689-43123419	0.0641863	0.1	1.05927	0.661026	3.05644	0.252405	0.1	0.135692	3.04316	1.41558	18.1204	1.49941	2.38345	0.1	3.94435	12.9318	9.38896	2.19116	1.67641	3.50002	15.3674	4.95185	0.1	0.827465	0.635863	9.9695	2.13885	0.453867	A4GALT	4.58482	46.5291
chr19:50672419-50673335	0.1	0.1	4.26642	0.1	0.1	0.314474	0.1	5.34332	0.1	4.42315	6.24796	7.75922	1.40756	2.05386	2.08716	4.64334	7.9874	0.1	18.7975	2.86563	14.6676	1.81945	0.559117	0.1	0.1	11.535	0.118247	15.0095	IZUMO2	3.90022	46.5092
chr6:83267880-83268553	4.16858	1.06452	1.48232	0.1	5.95362	0.1	0.1	0.1	0.396111	0.0727772	13.4049	6.02498	3.50231	10.6293	9.12873	5.62194	8.89114	4.85846	5.34124	10.0976	11.4861	4.16347	0.1	34.668	2.70417	10.8513	0.0863161	0.1	TPBG	6.39627	46.5011
chr1:230958312-230963789	2.30492	0.703039	0.801064	0.743088	0.386564	0.102559	0.1	9.48427	0.1	0.1	1.33704	1.86988	1.3592	2.3725	1.25393	0.415796	1.74888	4.22815	41.8708	1.2737	3.96307	1.71703	1.78541	1.87357	0.757842	0.135276	1.21016	2.36036	C1orf198	4.29044	46.4807
chr10:50385735-50386147	12.3897	0.1	0.1	2.07679	12.5156	0.980749	3.56562	1.68352	0.1	1.95056	10.2371	30.4715	7.41988	4.65889	17.4419	17.4179	21.0344	4.39363	4.54492	18.3277	1.02237	18.5726	7.07461	5.97233	10.8959	3.78323	7.17253	1.76728	TMEM273	10.0485	46.4491
chr4:111331912-111333072	1.45076	0.818151	0.1	0.1	12.2035	0.202591	3.25709	0.1	0.775156	2.71541	6.80875	0.1	3.79104	17.1902	19.2657	2.97092	4.47632	22.3832	6.19572	0.883131	12.3403	10.7451	5.6782	21.9304	7.40944	11.9157	2.99495	0.545295	ENPEP	6.23424	46.4396
chr11:34987819-34988787	0.1	0.1	0.1	0.1	0.1	0.1	0.1	0.1	0.1	0.1	0.510885	0.846477	7.79266	2.1525	29.2923	0.834227	1.0446	1.51046	0.1	2.33738	0.1	2.83617	18.2876	0.760245	0.399679	0.192611	2.55337	0.0238021	MIR1343	4.54215	46.4215
chr13:107175528-107175834	0.1	0.592606	4.15161	0.1	0.1	0.970485	1.40823	0.1	4.27496	0.1	14.9738	4.78512	1.3674	2.64256	8.65102	10.8388	1.07304	5.52626	3.3512	12.4921	11.8792	18.3587	0.984511	5.31407	1.90178	2.30336	0.0647419	0.569781	EFNB2	5.38034	46.3976
chr5:159868971-159869350	0.1	0.1	0.1	0.1	0.0274449	0.1	0.1	0.208466	0.1	0.1	0.266424	8.77418	0.0710087	12.7732	0.996858	14.835	1.02187	4.26395	0.907578	2.06665	0.1	0.127591	0.1	8.37689	0.49605	0.1	0.118247	0.770962	PTTG1	4.49408	46.3936
chr15:80907308-80908447	0.1	0.1	0.1	0.1	0.1	0.116904	0.1	0.1	0.1	0.1	3.52675	2.194	20.0898	4.90059	0.718851	2.05232	1.97693	7.46911	2.62675	1.13501	2.1998	2.21892	12.7732	7.14297	1.27656	1.43055	2.6634	0.510336	ABHD17C	4.56732	46.3934
chr5:152271642-152271987	0.0874432	0.1	0.1	0.1	5.27947	0.1	0.1	0.1	2.57885	1.28728	11.3582	1.84857	5.47899	6.23227	4.42806	6.48848	1.38304	9.45151	13.3989	24.3985	5.32658	0.127591	2.83872	3.52653	2.0518	0.1	2.42036	1.30728	NMUR2	7.46334	46.3709
chr2:46409558-46410120	0.1	0.1	0.1	0.1	2.22248	0.1	0.1	0.936333	0.1	0.1	2.89342	13.4875	8.96786	3.24613	1.0858	6.16598	6.33233	0.932731	2.70125	2.42368	12.2659	12.9528	9.55073	0.1	0.700442	9.12396	0.118247	0.272568	EPAS1	4.42779	46.3666
chr15:59467315-59467923	0.1	0.1	0.788503	0.1	0.1	1.73671	0.1	0.164813	0.1	0.387793	5.46097	10.2107	5.01126	4.02568	9.10782	13.9505	9.49352	0.97281	3.70566	9.04604	2.01551	5.67131	6.52545	0.1	5.65367	1.8814	0.118247	1.11687	MIR2116	6.73071	46.3661
chr10:25246414-25246905	0.1	0.1	0.1	0.1	0.457441	3.18531	0.662257	1.69047	0.396899	0.1	5.31007	16.2135	11.8213	9.44233	2.86077	5.18018	12.2913	8.84545	1.03578	0.104466	9.60009	3.09142	10.1227	3.86438	2.73847	1.54129	0.118247	1.92713	PRTFDC1	6.62127	46.3198
chr9:116937468-116937943	0.1	0.1	0.701467	2.8908	0.1	0.279356	0.1	1.07842	0.758266	0.1	0.1	10.6348	0.541714	29.3408	2.23897	0.249918	7.67304	14.3652	0.1	23.1447	0.1	0.127591	0.1	11.1576	1.36224	0.852343	4.29693	1.96577	COL27A1	8.21808	46.3184
chr13:51556204-51556618	0.1	0.1	0.216073	0.1	9.70398	0.1	0.282119	0.669986	1.8055	0.1	21.8555	1.63866	10.239	1.16127	4.87127	12.1243	0.1	0.281003	0.0271895	4.66133	10.7529	11.6617	18.1269	0.1	5.17131	0.442921	2.98566	1.14041	RNASEH2B-AS1	4.37818	46.3088
chr1:203320470-203320898	0.1	2.05265	0.00202018	7.55905	4.71702	0.142167	2.38619	14.3816	0.698889	0.377025	2.4197	16.3775	0.802045	5.92479	1.35813	1.15558	8.68069	6.70617	5.24593	4.86603	4.62713	15.567	2.60433	7.68731	1.89562	2.59784	1.42016	4.91792	FMOD	2.112	46.291
chr20:18812890-18813152	2.12527	6.88893	1.69788	0.1	0.1	0.1	0.0656911	1.21891	1.27074	5.51426	6.62156	25.9824	0.669246	8.99414	5.42362	5.24593	16.8317	0.331498	2.19656	3.95936	5.83331	9.41188	6.64203	4.08002	3.72977	1.31212	1.73899	1.26335	C20orf78	5.71743	46.2862
chr16:85957968-85958248	0.1	0.1	0.1	0.441928	0.1	0.1	0.1	0.1	0.1	0.1	1.94071	6.97302	1.86743	2.56948	2.88639	14.0575	1.79734	2.34183	4.00613	9.82448	5.71904	4.04879	0.1	0.1	0.539008	0.1	0.118247	0.76303	IRF8	4.69224	46.2762
chr6:26254117-26254545	0.1	0.1	0.1	0.1	0.1	0.1	0.1	0.1	0.1	0.1	18.755	0.645157	2.60182	0.1	0.0657777	9.31098	0.1	6.25671	8.30969	0.104466	0.1	0.127591	11.0294	0.1	0.1	0.1	0.118247	0.1	HIST1H2BH	4.52496	46.2496
chr1:229674048-229674470	0.1	0.1	0.958181	0.1	0.1	0.1	0.1	0.1	0.536026	0.1	2.65581	14.6832	6.39637	9.15265	3.70454	2.1171	0.979046	2.86144	2.95065	8.85256	10.8296	0.127591	11.4066	0.1	0.1	0.1	0.118247	0.1	ABCB10	5.20591	46.2243
chr2:109188732-109189475	0.0912386	0.1	0.1	0.1	0.77158	0.234828	0.276981	0.339707	0.1	0.1	6.10746	14.3567	1.18975	4.99318	3.8115	3.25171	5.59145	2.03018	0.1	14.3883	31.9233	0.127591	0.710444	0.1	1.36382	0.14598	0.118247	0.1	LIMS1	5.36059	46.2169
chr11:123065406-123066254	2.47001	0.1	0.1	0.1	0.885371	1.27683	1.11316	0.1	0.1	0.1	3.59938	8.59045	2.44373	0.1	2.55685	2.4826	12.4729	14.96	1.54996	16.8033	3.24697	6.57825	13.6305	14.8027	2.36311	0.997957	3.01694	1.36077	CLMP	5.92138	46.1969
chr22:40896796-40897204	0.1	1.01707	0.305162	0.1	8.21984	0.104434	0.1	0.1	8.01818	1.5446	4.80611	14.2884	0.461689	14.7565	1.64976	12.7267	1.0028	11.3519	9.91093	5.90082	8.49752	0.127591	0.1	3.68632	0.1	0.516333	1.88305	0.84315	MKL1	5.72463	46.1856
chr9:27690451-27691259	5.48793	0.1	0.1	0.1	3.88067	0.957066	2.43155	6.18249	7.75807	0.1	33.2085	12.6044	2.80752	26.1745	1.59589	3.41771	3.17377	8.19174	5.96463	3.24927	11.0447	4.59804	0.801656	11.2966	2.21529	3.59723	4.1928	2.18191	C9orf72	7.32902	46.1789
chr17:76273511-76275391	4.69092	0.53012	0.1	0.268559	16.2312	0.311327	0.1	1.33383	0.1	0.794939	4.93157	9.19271	18.5545	8.20515	2.61937	5.58957	2.30688	0.879611	18.4154	1.02801	8.04759	2.81328	22.8784	3.86134	6.36553	3.73701	6.0125	2.92207	LINC01993	4.72618	46.178
chr12:49831178-49831529	3.08624	0.1	1.72965	0.1	0.375197	0.1	1.30697	0.495454	0.386034	0.1	11.8979	8.06838	11.229	7.54086	17.8947	6.13862	4.00578	1.38809	1.31873	17.6693	8.47395	0.127591	11.8124	1.56159	1.29013	3.71719	3.33173	0.458713	LOC100335030	7.93719	46.1496
chr17:36293858-36294380	8.82792	0.1	0.1	0.1	5.09358	0.1	0.1	2.63695	0.1	0.406225	6.40164	1.22536	4.31893	0.1	20.6063	13.7705	0.0644987	2.84087	24.9959	4.38633	11.7012	0.127591	9.67933	0.1	4.27744	0.1	0.118247	1.82133	TBC1D3	6.11457	46.1398
chr13:47684675-47685120	2.93881	0.1	0.1	0.1	1.08168	0.1	0.1	0.1	0.1	0.1	8.91541	5.24494	6.57304	2.82123	10.7417	15.4961	3.61113	3.21445	4.80028	3.00261	11.7413	5.3593	13.0274	0.0310779	0.1	2.76882	3.56729	0.353396	HTR2A	5.96004	46.0602
chr20:48933661-48934527	1.18238	0.1	0.1	0.0881954	0.387549	1.6259	2.86967	0.104985	0.1	0.1	3.72845	8.68534	2.57447	16.642	7.08546	5.8483	2.78886	10.8747	0.540311	2.4304	10.0701	0.0954068	4.35448	18.8307	1.59557	3.50495	0.118247	0.698388	LINC01270	5.45396	46.0588
chr8:77220275-77220881	3.24398	0.570852	0.552135	0.1	22.4473	0.120637	0.1	5.58444	2.99549	1.64079	43.4562	6.2838	9.46297	25.3663	23.4872	16.2531	0.1	41.2956	1.23831	33.988	12.6962	6.98001	7.76526	33.8654	14.5957	0.95396	2.44697	0.672173	ZFHX4	16.3576	46.0502
chr3:112383549-112384112	5.75782	0.1	0.1	1.37984	14.7719	0.104931	0.1	0.272499	0.1	1.57741	10.6943	0.77766	7.62584	7.63207	19.0136	1.58832	7.29394	19.0658	20.4527	7.53871	5.24754	5.61577	3.50231	4.4207	8.3113	19.8673	2.22802	6.84759	CCDC80	7.74185	46.0059
chr1:221967166-221967776	0.1	0.635704	0.1	0.1	0.959739	0.985161	0.1	2.35868	0.960964	2.87601	0.1	14.697	2.65175	34.9359	2.97939	4.31679	4.52686	9.69036	1.78561	1.94882	9.03187	17.6414	5.79766	17.9018	11.7869	9.67478	10.0902	13.8066	DUSP10	6.84562	45.9394
chr17:40518762-40519140	0.1	3.37489	0.1	0.1	0.826763	0.1	0.1	0.1	4.12456	0.1	4.71961	8.58544	12.5255	4.53793	2.55456	12.8133	1.78945	6.66125	2.69418	2.24654	2.78923	7.94108	12.4864	2.28687	2.98249	1.31799	4.1588	1.92178	STAT3	5.01016	45.9223
chr5:152456098-152456576	1.84986	0.1	1.07408	3.48266	2.32476	0.1	0.170779	0.1	0.1	0.1	4.32612	1.90152	0.885762	8.128	1.68469	3.92434	2.0518	14.7975	5.02349	18.4043	2.28484	0.127591	0.1	4.20586	0.1	0.1	0.118247	0.725771	GRIA1	5.17253	45.8747
chr1:241705928-241706158	0.1	0.535211	0.1	0.1	24.4982	0.183369	3.32775	0.245129	0.870543	0.1	0.245129	2.96447	6.76179	23.2659	3.61932	2.88735	6.36008	7.94177	2.73983	9.68977	6.48467	8.60082	5.58205	15.1532	11.3214	11.4936	3.45356	2.42595	KMO	3.64152	45.8515
chr5:1504384-1505094	0.479138	0.1	0.1	0.1	5.92086	1.55065	1.80631	0.382825	0.1	0.1	2.70685	11.4066	4.79607	13.8495	11.3794	3.74947	6.12206	0.784834	0.946238	13.285	0.1	3.52026	4.39571	6.20109	10.5963	10.0731	13.4224	11.3134	LPCAT1	5.83863	45.8263
chr2:36345189-36345690	0.1	2.47988	0.1	0.1	2.70125	0.1	2.56892	1.25497	2.72315	0.366976	15.5502	0.510232	1.74868	21.0586	5.26159	3.788	0.436319	9.16202	7.03526	8.89607	9.38719	1.53915	3.97014	24.1632	5.01999	1.93159	0.0799614	4.47333	LOC100288911	6.09517	45.7903
chr2:124897341-124897777	0.1	0.950098	0.821835	0.1	0.770011	0.00341946	0.1	0.1	0.530055	0.1	12.0257	0.1	0.438793	1.64288	7.15273	0.500011	0.1	14.8049	4.25539	0.782549	8.98528	2.85459	0.43591	1.14733	0.980983	0.1	0.118247	0.1	CNTNAP5	3.82275	45.7742
chr11:68695134-68695768	1.08071	1.73814	2.00676	0.1	3.13609	0.1	0.412376	1.45571	3.39049	0.1	1.2247	5.96958	2.6315	40.959	3.80167	2.00836	1.09266	6.11339	1.02922	1.3527	1.60552	6.40107	4.75668	16.7814	3.72466	1.86306	3.24589	1.31848	IGHMBP2	5.26625	45.7445
chr9:136429094-136429811	0.1	0.1	1.20018	0.1	0.1	0.1	0.1	0.1	0.1	0.1	2.57068	9.55961	0.1	1.9394	1.76219	2.21141	0.1	0.1	13.0371	14.4464	0.1	0.127591	0.1	0.1	0.1	0.1	0.118247	1.0245	ADAMTSL2	4.37266	45.7351
chr9:132113841-132115123	12.2332	0.1	1.27506	0.833319	11.3125	6.13862	3.25564	0.24423	0.055385	0.747771	5.7912	14.5181	4.51525	3.29687	12.043	12.6935	7.80712	11.2436	12.3585	21.9107	13.381	0.127591	8.26612	8.1079	2.8307	1.96606	4.41913	1.3568	C9orf106	6.99821	45.7159
chr9:128170447-128171720	8.58804	3.97534	0.0276647	0.823503	7.45088	0.831498	3.57832	1.7283	0.1	2.29259	12.3369	23.6306	9.46408	3.59093	13.2029	2.70383	15.4838	23.9549	7.43718	12.3689	7.40833	10.6186	12.458	2.90804	11.2566	5.57981	4.32538	5.0645	GAPVD1	9.47779	45.6818
chr19:3275557-3276003	0.1	0.1	0.1	0.1	0.826342	0.1	0.1	4.12561	0.1	0.1	10.8704	4.81206	1.60714	2.76638	5.8054	1.74182	2.65143	11.1987	13.2507	6.97768	3.78563	3.50788	0.1	0.564108	4.09732	2.2103	11.5401	9.5253	CELF5	5.59298	45.6516
chr19:33537235-33538142	0.1	0.1	0.1	0.1	0.1	0.1	0.1	5.2819	0.1	0.1	8.05034	13.8941	0.388713	5.37259	0.438294	2.92063	0.14473	0.1	12.0786	2.36036	1.5426	4.02477	0.267705	0.1	0.1	7.97149	0.118247	18.2615	RHPN2	3.95664	45.6502
chr1:161409880-161411057	2.38236	0.1	0.1	0.1	11.1693	0.1	0.1	0.129604	0.1	0.1	6.29117	0.0922518	20.7339	0.1	19.2294	8.76431	4.00642	7.58786	5.52858	0.104466	13.1824	0.127591	12.59	1.29814	8.87442	9.78768	6.12108	0.1	FCGR2A	5.80571	45.6208
chr11:36578649-36579643	0.1	1.43767	1.59964	0.1	2.31283	0.118049	0.1	0.1	1.72509	1.84597	10.1869	1.73187	4.83066	10.7958	102.042	3.44816	8.61835	7.36443	6.3746	9.76116	10.5202	1.56358	6.21662	10.1385	4.56644	15.2843	3.39639	1.10047	RAG1	15.5715	45.6192
chr4:138417451-138417865	2.57123	2.18484	0.1	0.1	2.10345	0.1	0.205466	0.1	0.1	0.769623	9.86088	3.78672	5.22702	10.9711	6.33596	4.39786	1.98154	18.8452	4.16665	1.27015	5.83165	0.127591	3.70847	8.19491	0.1	1.48232	0.118247	0.849604	PCDH18	5.85084	45.5953
chr12:83134448-83134772	0.1	5.68975	0.1	0.1	0.1	0.1	1.39892	2.9216	0.1	0.605718	10.3197	8.04893	8.61032	1.63451	6.90105	15.4821	3.10181	6.098	0.1	11.8916	9.90329	0.127591	2.85531	0.1	2.26295	1.24318	0.118247	0.1	TMTC2	6.0972	45.5828
chr8:131005221-131005787	0.1	0.1	0.0920045	1.81046	5.39161	0.849373	0.1	0.383484	0.1	0.1	5.24266	3.67985	13.4024	0.1	7.81606	11.6825	0.436783	0.856397	1.1358	18.7345	12.1052	0.127591	15.6274	0.1	0.832792	0.1	2.86182	0.446796	MIR5194	5.406	45.5459
chr3:128266916-128268996	0.624716	0.1	0.1	0.1	1.96724	0.142252	0.1	0.1	0.977435	0.1	0.1	2.06526	16.9868	0.1	4.00874	14.1849	6.56478	1.81991	17.3118	6.03815	0.783455	2.15434	17.054	0.1	1.13718	0.591222	0.118247	4.34173	LINC01565	6.48686	45.5375
chr14:106145637-106153931	0.1	0.1	0.1	0.1	14.0017	0.1	0.1	2.68766	0.1	0.1	1.93159	14.912	0.1	2.00297	0.1	10.2653	3.06627	0.645157	2.11344	11.0957	1.67049	1.06969	0.563518	2.66552	17.1651	18.1409	28.4758	16.9216	ELK2AP	2.87431	45.5119
chr10:46007709-46008047	0.1	0.1	0.1	0.1	0.1	0.1	0.1	0.198407	0.1	0.1	14.0685	6.91509	0.966143	5.62551	1.42976	0.117074	2.05863	3.5528	3.15213	9.38113	8.93981	0.127591	0.273847	0.1	0.1	0.1	2.71846	0.1	2020-03-08	4.61683	45.5046
chr2:223681019-223681323	0.1	0.1	0.1	0.1	8.81054	0.158769	0.200982	0.466818	0.976069	0.1	9.82677	1.1159	10.5202	1.47665	8.48836	6.99667	8.65245	5.59211	4.02217	12.1453	11.3864	3.18501	5.21553	6.15234	3.04786	6.71643	2.35746	0.622415	ACSL3	5.77234	45.5031
chr6:158660323-158661076	1.82399	0.1	0.1	0.237052	9.86436	0.0699361	0.1	0.172323	0.0945675	2.19656	15.0285	0.1	0.1	14.6817	3.72067	9.44491	13.3599	8.97395	5.8054	0.760138	10.2316	0.127591	2.16085	5.6008	1.00982	1.77953	0.0805093	0.988068	GTF2H5	5.72164	45.5012
chr2:64738492-64738958	0.852343	0.787476	0.0100429	0.1	9.73533	0.406142	0.1	1.67268	2.55894	0.695858	34.0763	0.1	2.73585	8.69676	4.13661	5.81645	3.09753	12.4192	5.40871	0.104466	18.665	0.127591	7.9103	6.8685	2.389	2.58038	0.118247	0.699576	AFTPH	5.9673	45.4901
chr5:81685237-81685541	0.837798	0.724543	0.722396	2.73585	5.42313	0.067441	0.1	0.1	2.14554	0.1	4.27052	40.4584	1.07275	0.0934731	9.21045	10.5348	19.6687	1.154	0.1	2.61959	8.69441	32.9726	0.798524	1.16168	3.28923	2.13005	3.4189	1.31708	ATP6AP1L	7.62259	45.4831
chr1:183912366-183912909	1.26579	0.1	3.07485	0.1	0.733475	0.1	0.1	0.1	0.1	0.1	2.90972	2.21991	5.00049	1.09404	3.93291	18.662	2.86203	2.03658	3.41574	14.2631	4.34601	14.3327	3.36879	2.36739	1.63354	0.350925	0.118247	0.1	COLGALT2	5.06224	45.4821
chr6:24817475-24818351	0.1	0.1	14.3432	0.1	0.1	0.1	1.42483	0.1	0.1	0.1	9.34782	0.1	12.2345	3.294	3.54895	2.33004	5.65305	6.55596	5.53456	14.2545	4.65791	0.127591	8.0831	5.29812	1.63813	4.84945	0.0413631	0.483507	GMNN	4.62853	45.4478
chr21:44857273-44857889	0.1	0.1	0.556163	0.1	1.40691	0.1	0.1	1.0589	0.1	0.1	3.73121	3.84947	5.46292	3.89701	7.91797	4.07679	2.23374	1.29231	11.8326	14.1461	2.36948	1.18703	2.09987	0.1	1.42865	4.60388	1.34934	4.50701	SIK1	5.47182	45.4341
chr13:114064361-114066159	3.28811	0.0395104	0.1	0.1	1.06339	0.1	1.00969	0.1	0.1	0.1	2.56112	5.06169	2.82898	0.1	1.80913	1.97137	0.1	1.46162	19.409	6.57825	4.62552	0.127591	2.78444	0.1	0.1	0.1	3.24613	1.68612	ADPRHL1	3.58804	45.4182
chr15:55545248-55545740	0.1	0.1	4.39909	8.13402	1.24834	5.55095	4.44096	3.00496	0.1	0.1	16.2866	22.6768	8.38035	0.1	3.39103	18.698	12.2191	14.5609	0.1	4.78425	23.2077	0.127591	0.1	0.1	0.1	0.452523	2.143	0.1	RAB27A	7.40187	45.4075
chr8:132868723-132868968	0.333067	0.1	0.1	2.43383	0.577675	0.1	0.1	0.1	1.21806	5.58957	3.12475	13.5649	5.40201	5.44461	5.61006	8.22968	15.521	0.299562	1.48202	7.56806	0.1	4.83348	7.52283	0.1	3.73321	3.11631	2.17857	0.301694	EFR3A	5.55944	45.4072
chr5:169078458-169078709	3.90332	0.1	0.1	0.1	11.3599	1.54078	1.76579	3.23664	0.1	0.1	3.64825	13.0344	3.0968	13.9231	13.5571	9.53843	13.9807	7.23744	0.0339544	13.459	6.76506	3.89338	9.03984	9.53763	13.202	6.45361	8.24629	3.19192	DOCK2	6.92027	45.3944
chr21:46998719-46999324	0.1	0.1	0.1	0.1	0.1	0.1	0.1	0.1	0.0308671	0.497086	2.28431	3.45812	0.511834	2.72017	1.99727	0.348659	0.435237	3.17765	9.1038	4.71188	2.1159	5.4127	1.81534	0.618726	0.312758	0.1	1.66009	1.45736	SLC19A1	2.7421	45.3746
chr6:22072076-22072349	2.03178	0.1	0.1	0.1	2.40247	0.190272	2.73603	0.1	0.1	0.1	1.10723	12.8413	1.33845	6.90057	2.84572	2.85357	3.25061	9.92668	0.1	12.4522	0.1	9.2804	0.1	9.78526	0.1	0.1	0.118247	0.1	CASC15	4.56557	45.3506
chr1:227635174-227635604	0.1	0.1	1.68022	0.1	0.1	0.0198957	0.1	0.827862	0.1	0.1	5.45128	3.15339	0.232768	0.925321	2.34049	2.6436	2.24381	2.06278	14.4947	3.15485	2.01084	0.127591	1.06969	0.1	7.04953	0.1	0.118247	7.81206	ZNF678	3.3475	45.3142
chr7:84879065-84879531	1.3637	1.69367	0.1	0.1	3.08149	0.1	0.414168	0.198278	0.1	0.1	5.20402	4.56931	0.0312078	25.3257	2.46976	6.53472	0.1	1.61458	2.83523	9.01558	9.58638	1.35275	0.1	34.9359	8.61642	7.23453	1.41367	0.255268	SEMA3D	5.04488	45.3124
chr15:73806386-73806776	4.86625	0.822831	0.881474	0.462944	7.38449	0.1	0.28481	0.1	0.1	0.1	21.8526	0.1	5.5953	11.4883	10.947	1.40196	3.08758	12.7659	15.2145	11.1039	16.3658	0.127591	2.69077	12.8491	3.14012	6.25516	1.1673	4.1237	REC114	7.84543	45.2961
chr18:9139681-9139993	1.73969	0.0248693	0.1	11.06	9.03425	7.43565	6.89555	0.292316	0.1	3.23989	4.05521	9.33888	2.37599	7.94177	5.92698	10.0425	2.99372	3.63705	3.14595	12.4653	8.30429	13.7816	2.82063	2.27979	14.5336	4.4121	2.17517	4.16272	ANKRD12	2.20011	45.2518
chr2:109153923-109154293	0.1	0.1	1.02278	0.1	0.1	0.1	0.1	0.109291	0.1	0.1	13.7156	7.73581	0.512317	4.38425	2.29945	3.04866	3.25784	1.99679	2.47258	6.43403	27.9985	3.84027	2.31575	0.1	1.15268	0.1	0.118247	0.1	LIMS1	4.39253	45.2254
chr1:185862056-185862454	3.77881	1.04843	0.1	0.1	0.1	0.1	0.1	0.292907	0.1	0.0882449	12.8843	6.99906	0.956491	1.15296	6.5842	14.4063	0.509879	0.842774	14.0258	5.54652	17.5106	1.90642	0.1	1.26955	4.14093	0.138762	3.77446	1.14929	HMCN1	5.80999	45.2173
chr10:12407771-12408026	0.1	0.1	0.1	0.1	12.3024	0.1	0.1	1.75131	0.1	0.1	1.96148	9.58802	1.50445	15.0799	2.01396	5.51675	3.53009	2.09363	2.78188	5.10677	0.1	1.80933	4.53404	2.7648	7.99289	1.06567	8.48171	7.93597	CAMK1D	3.43232	45.2052
chr1:93507694-93507978	0.1	0.1	0.1	0.1	0.1	0.1	0.1	5.0744	5.92479	0.1	2.23875	10.9802	1.98545	12.8915	1.58438	6.31612	5.35201	3.39149	2.39762	3.70779	0.1	0.127591	0.663761	1.32378	8.1751	3.93265	12.7235	12.3006	MTF2	3.90461	45.1635
chr6:37543524-37544332	0.1	0.1	0.433287	0.0918782	0.1	0.1	0.1	0.1	0.1	0.1	24.3707	2.64389	0.1	2.12188	1.27951	0.731937	2.42016	1.1515	1.39861	8.82792	26.1818	1.13231	0.1	0.1	0.1	0.1	0.118247	0.1	MIR4462	4.37209	45.1567
chr15:68723655-68724058	0.1	0.1	0.1	0.1	1.83151	0.1	2.12821	0.1	0.1	0.1	3.54589	18.149	0.517189	3.33798	2.83617	2.35143	20.0569	3.78161	3.06482	9.28156	0.1	0.127591	1.94246	2.33404	0.47033	0.485062	1.11826	0.1	ITGA11	6.21628	45.1267
chr18:1521751-1522252	0.1	2.43364	0.1	2.06364	11.8239	1.05233	5.14971	0.1	0.547007	0.1	7.17331	9.01359	1.72255	22.5934	3.95078	7.82095	0.0247171	15.0359	6.26859	17.8054	1.9105	2.03257	2.8092	29.4509	10.0497	1.14905	0.118247	0.1	LINC00470	6.7939	45.1254
chr8:104801106-104801518	0.1	0.808184	0.237962	1.02904	11.298	0.161678	0.1	0.1	7.33003	0.0416175	16.032	8.56986	0.453257	0.0939864	1.18343	6.19939	1.99634	0.733098	16.1019	8.72505	10.5213	0.0103899	1.50959	0.5907	2.87712	2.27386	0.0796436	0.329678	RIMS2	3.88819	45.0509
chr6:76151313-76152384	0.1	0.1	0.282181	0.1	14.6373	0.1	0.1	0.1	0.1	0.1	12.2868	0.378476	0.1	7.03142	1.23429	6.30528	15.7595	1.9931	1.11804	0.104466	2.70483	1.88801	0.748721	5.57317	5.59676	13.0297	3.16566	0.282811	FILIP1	3.05919	45.0209
chr1:222167557-222168186	0.0257081	3.31045	0.905509	0.1	0.274461	1.57024	0.412869	0.568886	2.1575	0.0558665	3.1578	20.2201	1.58399	0.1	3.33562	4.84945	16.0794	10.975	0.902448	13.6661	11.1987	4.11317	1.45908	3.37305	2.46953	0.522911	1.40938	1.11238	DUSP10	6.54883	45.0208
chr1:232746321-232746690	8.74023	0.1	0.0442881	3.04052	0.1	0.238872	0.1	0.1	0.0881535	2.22854	5.24494	1.81572	9.96647	5.04207	3.66675	5.58079	8.14703	2.17154	3.51831	3.51719	4.8401	8.40911	10.466	0.687197	2.76868	1.79836	0.118247	1.31987	SIPA1L2	3.38902	45.0158
chr1:103573764-103574112	0.1	0.1	0.1	0.1	0.1	0.1	0.1	0.1	0.1	0.1	2.45409	10.0425	0.1	1.15019	1.43772	1.02067	19.4646	3.92619	0.537101	4.81599	2.34636	4.18102	3.59895	0.538255	1.69788	0.570169	2.22743	0.340983	COL11A1	4.3949	44.949
chr14:61123639-61124704	0.966699	0.1	0.422394	0.1	9.50231	0.1	0.426291	7.77682	0.1	0.1	14.9891	6.03122	15.087	14.7704	5.02467	8.22714	25.9773	12.8624	3.37282	1.10268	9.17788	0.127591	6.94917	10.1019	3.56856	23.8496	5.5834	0.000443214	SIX1	8.78502	44.9387
chr5:56467453-56467683	0.1	0.1	0.1	0.302117	14.2557	0.1	1.34476	1.45123	0.1	12.7401	11.117	0.1	10.4948	0.1	14.6185	11.7831	6.15854	5.80926	10.3946	0.104466	7.17574	0.127591	10.0163	5.49744	2.54931	2.93404	4.89564	6.6408	GPBP1	4.00865	44.8843
chr6:20828525-20828836	0.0219232	2.98566	0.541375	0.380331	4.07138	0.1	0.1	0.1	1.74808	1.24213	3.48246	14.8598	1.78238	8.69116	3.82296	1.77029	10.6166	13.0543	0.620247	3.89424	5.02218	11.7728	1.17503	6.04121	1.5722	1.49297	3.02167	1.23545	CDKAL1	5.13035	44.8811
chr10:45430492-45431119	6.94069	0.1	0.246073	0.1	11.0466	0.332314	0.1	2.14329	0.491411	0.1	2.18536	8.47316	1.33301	21.7838	3.53258	1.96116	9.36669	14.1673	3.71056	2.64008	0.1	1.1892	1.16486	12.7004	1.27618	0.344314	3.80167	1.20409	TMEM72	4.75533	44.8751
chr5:42851996-42852307	1.07044	4.5037	0.00432007	8.49025	0.1	0.1	0.179548	0.142771	0.475196	1.33018	0.1	7.22645	1.67244	4.32677	0.643615	0.340713	1.83834	1.35693	12.4321	4.53014	0.567526	10.4724	1.22398	2.71706	0.1	1.904	2.02204	1.64233	SELENOP	1.80711	44.8493
chr17:46641168-46642263	8.19247	7.26302	22.2424	3.16023	13.6291	18.2001	7.36928	0.1	18.4995	0.1	25.6796	30.851	1.50357	10.029	13.1877	32.4918	18.5216	23.7284	0.1	19.4894	12.3669	15.82	2.78273	9.50509	15.3173	12.0092	0.978921	3.6546	HOXB3	7.68261	44.8073
chr2:11141801-11142306	0.1	4.55374	0.1	0.405774	1.59415	0.197346	0.1	0.584683	0.1	1.02752	9.70952	9.68124	2.49897	3.26488	1.21472	12.1254	1.70704	3.61932	22.6873	3.50668	13.282	0.127591	1.15193	5.73331	4.75497	6.89631	2.12316	0.1	KCNF1	6.12519	44.8008
chr18:22613495-22613828	0.1	0.1	0.1	0.710102	12.7747	0.18624	0.1	0.1	0.1	1.21661	0.1	0.1	0.1	4.25906	0.133944	1.83548	9.0895	2.01414	29.178	31.7166	0.1	0.127591	0.1	0.1	0.1	0.1	0.118247	4.56244	ZNF521	6.30391	44.775
chr11:60746585-60747139	0.1	0.1	0.1	0.1	5.05819	0.1	0.143441	0.371387	0.462632	0.1	6.72687	3.36966	3.22177	7.46437	3.55807	7.02782	7.29139	5.92533	1.271	9.89237	3.71719	1.03305	2.44199	6.07782	8.30643	5.31209	9.33382	7.60285	CD6	4.9113	44.7266
chr8:129909227-129909921	0.1	0.1	0.772588	1.53031	15.1412	0.1	0.478342	0.109204	0.1	0.1	13.4472	1.97316	15.4671	0.1	2.15333	3.98654	5.69027	0.352833	10.8023	10.9727	24.7977	6.71684	15.975	0.1	9.82299	10.2609	0.118247	1.91666	LINC00977	4.64138	44.7173
chr2:187437860-187438108	0.1	0.1	0.1	0.1	0.1	0.1	0.1	1.67595	0.1	0.1	4.24411	6.86629	0.397863	16.3034	5.91381	4.2515	1.01651	4.94798	5.32162	0.104466	3.58014	12.2845	0.851906	15.8681	2.26883	2.2023	2.84339	2.00191	ITGAV	4.67916	44.7149
chr9:117313984-117314298	1.38404	0.1	2.09227	0.1	0.1	0.1	2.35618	2.80239	1.53087	0.751363	0.1	8.43062	2.90056	0.0624362	16.3305	17.4714	19.3672	0.968946	3.89679	8.3244	8.59403	18.2562	2.30127	1.59302	4.94558	1.39186	3.1197	2.05597	ATP6V1G1	6.65358	44.6599
chr6:11807763-11808001	0.1	0.1	0.1	0.1	0.1	2.63239	2.16936	0.1	0.1	0.1	0.847612	1.17767	0.1	22.6509	2.00918	0.1	0.414507	13.7468	2.33639	1.73146	0.1	0.127591	0.1	20.3671	0.1	0.1	0.118247	0.1	ADTRP	3.95128	44.623
chr1:205893718-205894867	0.1	0.1	0.0433861	1.53743	0.1	0.1	0.1	0.687358	0.1	0.1	0.750497	0.1	16.4045	0.847532	0.652286	0.992931	1.37262	0.214842	1.71435	1.14175	0.1	1.14344	12.8823	0.1	1.04591	0.0664214	0.118247	0.1	SLC26A9	2.12231	44.6212
chr1:17306274-17307775	2.24868	0.1	0.0700526	3.13122	1.81812	2.85155	1.63852	0.1	1.87203	2.15376	8.85658	15.2428	1.01059	6.57592	7.08174	3.64658	23.8457	24.1744	2.89503	21.9983	1.07099	0.127591	0.9976	2.93182	2.5976	3.03809	1.47399	0.1	MFAP2	9.93438	44.6125
chr18:10058019-10058362	1.71879	0.1	4.66354	0.1	0.306239	1.84433	4.66011	1.23262	0.1	0.1	6.65218	12.6706	9.18108	5.50639	13.1316	6.89599	11.1826	5.52806	2.60606	17.8833	4.66575	17.4317	9.40364	1.34392	4.04628	0.501905	0.118247	1.03019	VAPA	7.64122	44.6006
chr19:46224323-46225938	1.13869	0.1	3.51719	4.2277	0.1	3.73001	2.11187	6.32596	0.0375003	3.71877	9.39518	4.48505	12.0248	0.1	7.01601	6.38796	10.9198	0.1	11.6567	5.78852	5.07956	3.09391	10.1493	1.99934	1.44153	9.06629	3.13968	5.12272	FBXO46	4.28663	44.6003
chr1:224432214-224432799	0.0842637	0.1	0.1	0.1	0.919094	0.953793	0.1	2.19596	0.1	0.1	4.18547	20.3789	2.0076	2.7384	7.85782	1.7451	4.09154	0.1	4.16925	5.19841	0.1	0.127591	0.1	1.47665	10.4795	6.72466	22.3101	7.65313	MIR320B2	4.77194	44.5937
chr6:166688602-166689175	0.1	0.1	0.1	0.1	0.566696	0.1	0.1	5.94659	0.434659	0.1	1.98429	11.5597	11.5423	5.4969	8.54957	4.9915	1.75352	2.94387	1.05987	5.46097	0.1	0.0796006	15.2705	0.609302	0.1	0.1	6.26715	0.1	PRR18	4.76945	44.5912
chr3:128908088-128908743	0.1	0.1	0.1	0.320103	0.1	0.1	0.43597	0.1	0.1	0.742767	1.32978	0.0897686	4.71505	0.1	2.89139	27.3179	10.5341	2.0967	3.46763	1.58911	2.1252	0.127591	0.252577	0.1	0.1	1.04428	2.09141	0.720471	CNBP	5.19326	44.5697
chr1:158789665-158790019	1.20654	0.1	0.1	0.1	0.1	0.791819	3.49297	2.30165	0.1	0.1	3.85955	4.78829	7.3676	9.49352	5.14704	6.33233	7.27142	6.73417	2.049	14.0953	1.32209	5.23772	10.0539	3.32002	2.56112	2.28574	5.9629	4.79392	MNDA	5.87453	44.5611
chr12:66341411-66341890	0.1	2.34754	4.43242	0.1	3.54501	0.777134	3.04176	0.037742	9.12535	1.69524	1.17838	3.72407	0.30309	4.82331	0.32097	3.72825	12.7617	14.0606	0.1	3.58692	0.751679	0.127591	0.1	3.01368	0.1	2.79514	0.118247	0.1	HMGA2	1.93851	44.5426
chr3:17902214-17903221	0.1	0.1	0.1	0.1	1.92391	0.1	0.1	0.1	1.83884	0.1	13.7317	4.23187	5.72504	8.21578	5.56596	0.175688	0.833319	4.53169	13.9085	6.00981	7.81047	10.9118	5.48606	6.01966	4.99586	1.0397	1.31277	2.02835	LOC339862	5.83666	44.5005
chr12:54387803-54391639	5.67079	0.1	0.1	2.49367	9.45739	0.976759	1.21778	1.03824	0.433686	0.1	5.99226	2.13109	15.9861	17.0129	9.3125	12.5629	10.3596	20.9605	35.6014	13.1316	23.5088	2.73904	16.7465	11.8548	9.95583	15.6295	1.73089	33.931	HOXC9	12.1462	44.4998
chr1:10311574-10311846	0.1	0.0389149	1.52246	4.49965	0.1	0.285672	0.260288	1.9699	0.1	6.36136	2.04199	9.23522	6.13321	3.381	12.7801	2.7727	6.90368	0.0439228	1.74821	5.02508	0.0224365	10.7655	4.99471	0.1	7.61128	1.96097	3.74683	0.399249	KIF1B	3.48268	44.4842
chr1:26963166-26963733	0.1	0.1	0.1	0.1	1.92126	0.145571	0.1	0.168726	0.1	0.1	3.29188	1.2731	3.554	11.1913	6.02135	2.43097	0.905068	30.2184	4.28544	0.0606305	1.70409	1.3003	1.29463	7.4762	1.15892	5.48257	0.118247	1.31103	ARID1A	6.02966	44.4545
chr2:63949245-63949502	0.1	0.1	0.1	0.1	1.90877	0.1	0.776156	0.1	0.1	0.1	28.9725	0.1	1.20245	7.68887	1.75813	3.58198	5.00717	1.94006	0.1	0.104466	14.1654	0.127591	0.656083	0.1	7.44389	0.14858	0.118247	0.1	UGP2	4.69707	44.4276
chr8:18605873-18606129	0.1	9.32259	0.1	2.56892	0.1	1.94501	3.1797	0.1	0.1	0.1	5.58816	5.31754	5.34592	2.24317	4.88794	8.30969	6.11488	16.2622	1.22824	10.2406	2.26248	5.70517	8.73675	8.64878	4.07194	2.60282	1.24955	0.231528	PSD3	4.79222	44.317
chr11:92869814-92870306	0.1	0.1	0.989674	1.18677	4.00445	0.1	4.31327	1.27164	5.67678	3.65397	32.5476	0.1	3.18004	11.8115	13.958	8.51827	3.51161	9.61923	13.4534	14.3045	18.9087	3.81946	2.84998	22.0371	5.9968	13.3013	1.37462	2.12316	SLC36A4	8.96075	44.2973
chr19:45189591-45189849	0.695277	0.444537	0.0226318	1.90595	0.1	3.12961	0.1	0.128153	0.466746	2.38646	0.353689	9.55663	8.27882	3.48221	1.22306	6.9946	1.59012	1.84809	3.0824	3.93573	2.72181	7.10811	9.92182	2.31518	1.71198	2.70141	4.19332	1.35018	CEACAM16	3.0966	44.2679
chr12:132344377-132344954	0.1	0.1	0.1	0.1	0.1	0.1	0.442137	0.1	0.1	0.571931	15.5173	0.973406	2.80259	2.20639	5.75322	6.80778	1.90621	2.90528	6.29816	3.1797	10.7451	0.127591	0.1	0.1	0.0304972	0.78006	1.03755	7.74068	MMP17	4.65359	44.2512
chr20:2804840-2805706	0.1	0.1	0.1	0.1	0.1	0.1	0.743856	0.0689896	0.1	0.1	9.65246	1.48307	0.1	0.757732	0.1	23.0842	7.93004	2.36948	4.4632	0.104466	9.94227	0.127591	0.248375	1.16315	2.54975	0.329611	1.78326	0.502014	TMEM239	4.84318	44.2458
chr21:40477024-40477319	0.1	0.1	2.25833	1.01106	2.95784	0.1	0.0493382	1.07721	0.0373912	0.1	8.10908	8.57461	2.94327	5.67243	5.25844	5.92386	2.38821	15.2337	0.895949	12.1154	9.05496	0.127591	1.61398	0.1	2.28157	0.1	1.76783	0.1	PSMG1	5.93237	44.2429
chr7:74599630-74599886	0.1	0.1	0.1	0.1	0.1	0.1	0.158117	0.0649186	0.1	0.397903	6.81267	8.61312	3.48508	6.81818	1.81233	5.09462	0.994547	5.89849	1.21998	2.67277	6.8198	1.75531	6.01776	7.11725	4.13149	2.9471	7.28497	4.1561	NCF1C	4.21008	44.2427
chr5:130648207-130649000	0.1	0.1	4.83177	1.09174	3.9872	1.31974	2.39158	11.9208	0.1	5.17131	13.3462	8.44931	14.7009	16.4839	16.4312	14.9485	11.753	7.94617	17.9429	29.8584	17.9538	0.127591	5.39654	16.2944	8.57768	12.3986	4.84114	15.1205	CDC42SE2	12.0846	44.2328
chrX:148668647-148669064	2.55596	0.1	0.1	1.04906	1.42057	0.1	0.1	0.1	0.0786456	0.1	9.70622	6.51511	0.1	1.25576	9.74071	4.37479	3.55562	6.83692	15.3101	2.1883	0.1	0.127591	0.1	0.1	0.888924	0.1	0.118247	0.1	MAGEA9B	5.38793	44.2231
chr8:102803961-102804248	0.1	0.0523115	0.1	0.1	0.1	0.1	0.1	0.1	0.1	0.1	3.94971	1.04249	0.1	16.6115	0.1	3.01085	1.72055	6.49506	0.1	10.139	0.1	0.127591	0.439171	15.567	0.1	0.461921	0.118247	1.64475	NCALD	4.23169	44.2196
chr4:185129499-185129792	4.3048	3.8538	0.0335137	0.1	7.74125	0.703335	3.13609	1.59121	0.422255	0.1	9.28984	0.727167	1.41814	21.714	8.83921	1.00898	1.36885	6.63627	8.47251	15.3086	12.1112	2.93012	0.658412	15.2716	0.612484	3.79065	2.82346	9.09543	ENPP6	5.27973	44.2136
chr1:107993970-107994331	0.989131	4.32052	0.1	0.1	2.16598	0.721662	0.0695137	0.894317	0.38902	0.1	0.796228	5.58707	0.698976	24.232	1.83357	4.53938	4.13891	11.153	0.630039	10.9354	0.1	0.127591	0.1	8.87597	10.1577	3.6546	3.34764	8.09653	NTNG1	5.46945	44.153
chr1:219884623-219885412	0.1	0.1	0.1	0.1	0.1	0.1	0.1	0.1	0.1	0.1	0.778726	7.71998	0.1	3.54802	0.117196	4.22074	0.179204	19.8943	5.62087	1.97219	16.0265	0.127591	0.1	0.1	0.1	0.1	2.06841	0.1	RNU5F-1	4.31513	44.1513
chr15:23069023-23069438	0.1	0.1	0.1	0.1	0.1	0.1	0.1	0.1	0.1	0.1	4.10421	5.21941	0.1	7.75922	0.673844	2.3919	0.51931	0.1	9.07716	14.2047	0.1	0.127591	0.1	0.1	0.1	0.1	0.118247	0.1	NIPA1	4.31497	44.1497
chr7:73062204-73062777	0.1	0.1	0.1	0.236109	0.0503148	0.1	1.64976	0.1	0.1	0.933312	2.99298	3.84356	1.04933	0.548726	2.40831	0.962411	4.13661	18.5365	10.7926	6.42353	5.75737	0.127591	0.59555	1.71582	0.1	1.07358	0.118247	3.14817	VPS37D	4.82251	44.1353
chr19:14238378-14238891	0.1	0.1	0.1	0.1	3.92418	0.1	0.1	0.328221	0.1	0.1	1.42976	1.87296	13.5239	7.43148	5.61043	9.21045	3.56856	2.20816	2.1112	4.16314	2.3313	13.4378	10.1667	1.5398	6.48595	3.40277	4.16925	2.07083	ASF1B	4.60776	44.1272
chr17:7303866-7304145	0.1	0.1	0.1	0.1	0.1	0.1	0.1	0.1	0.1	0.1	1.41115	0.918602	9.44749	0.1	12.4954	0.1	5.6774	0.1	0.1	13.7705	0.1	0.127591	0.1	0.1	0.1	0.1	0.118247	0.1	TMEM256-PLSCR3	4.31206	44.1206
chr13:99309571-99311674	0.0944432	0.1	0.0668408	0.1	0.1	0.1	1.7197	2.82277	0.1	0.44259	5.01697	1.60941	4.84268	0.1	2.49429	8.47017	1.58033	0.219106	18.7396	0.104466	21.9719	3.02341	8.91541	0.1	1.39591	5.61533	0.118247	8.25486	SLC15A1	3.75306	44.0939
chr20:31718847-31720224	0.1	0.1	0.1	0.1	0.0217145	0.1	0.1	0.523759	0.1	0.1	2.03589	3.03228	9.23982	1.57853	3.46897	0.483507	1.97758	2.96933	5.58957	3.61193	4.87979	3.10181	2.48444	0.1	0.1	0.1	0.118247	0.272499	BPIFA2	3.26419	44.0914
chr4:74680285-74681042	0.09595	0.1	0.1	0.1	0.804524	0.1	0.1	0.1	0.1	0.1	0.329861	10.239	11.0011	10.0731	4.41512	1.08694	2.37853	4.14698	2.54175	1.70756	0.1	1.01818	4.96367	4.90084	1.82607	1.05701	0.118247	0.697475	CXCL6	4.62195	44.0676
chr6:133347438-133347805	0.1	0.1	0.1	0.1	0.419017	0.1	0.307712	2.41573	3.67341	1.57371	17.0015	0.491308	3.8145	9.88065	10.3786	7.9921	3.02609	10.1038	12.8314	10.1362	25.1198	0.127591	3.46139	14.874	7.74411	5.1207	4.76119	0.678971	LINC00326	7.67666	44.0521
chr1:12600399-12600853	0.1	0.1	0.1	0.1	0.1	0.0644987	0.1	0.345426	0.1	0.1	6.04505	4.01934	1.18343	1.37782	3.4414	7.90421	3.79719	4.31357	7.68792	2.97341	0.1	3.06133	2.30043	2.75629	0.941299	1.32474	1.31383	12.5994	SNORA59B	4.15334	44.0292
chr2:32358293-32358675	3.70299	0.1	0.607265	0.1	0.1	0.1	0.1	0.1	2.75357	0.1	1.35721	8.85036	13.307	7.66195	5.7514	5.25893	5.3845	3.46106	1.63643	5.37173	1.71287	7.13963	4.28122	0.834887	2.74	0.1	1.02077	0.476569	SLC30A6	5.02767	44.0273
chr6:43894700-43895083	0.1	0.1	0.1	0.729898	0.1	0.511419	0.0308671	8.83657	0.745723	0.1	3.95851	10.5571	3.79752	11.132	4.92465	3.66215	4.35994	19.7476	6.14743	3.35041	14.4625	40.9002	0.1	16.3205	2.2632	1.53374	0.118247	3.57389	LINC01512	6.02829	44.0021
chr13:67804740-67805591	0.1	1.68006	0.28412	0.1	2.37203	0.1	3.78672	14.4333	0.1	0.1	9.25406	17.9373	1.71161	0.642586	2.0486	17.647	12.9148	9.44808	5.59211	8.69026	0.1	0.127591	0.1	0.1	3.4084	1.21672	7.87546	0.1	PCDH9	6.28302	43.989
chr9:140307875-140308166	0.1	0.1	0.367205	0.1	1.35865	1.84973	1.02705	0.207257	0.1	0.1	1.42277	6.37708	8.19491	0.1	2.8271	9.06958	5.17033	3.61005	12.7659	18.1372	0.1	0.127591	2.54072	0.1	0.1	0.1	0.118247	5.11809	EXD3	6.23651	43.9783
chr1:229327413-229327686	0.1	0.1	0.040328	0.0166015	0.1	0.1	0.0619982	0.1	1.36856	0.1	1.4593	1.13303	8.29531	0.666295	2.11137	1.87769	1.70055	3.81748	1.5426	6.11843	0.1	4.07479	2.93116	4.26295	2.08208	0.719669	0.118247	1.48959	RAB4A	2.66346	43.956
chr6:159537809-159538587	0.1	0.1	0.1	0.1	3.3169	0.1	0.490523	0.1	0.1	0.1	2.63069	13.3917	3.89701	5.39772	11.8493	3.30204	12.6155	1.26434	2.91818	8.21434	1.2465	18.2893	5.1395	3.27348	17.748	6.43514	10.2068	8.8256	FNDC1	6.08734	43.9451
chr12:45344618-45345189	0.571879	2.36837	0.1	0.1	1.60751	0.488973	0.392656	0.212637	0.406061	0.863266	10.9104	1.63969	2.2232	22.7532	0.133173	9.02968	8.74804	24.832	0.1	10.2631	22.2571	0.127591	1.29505	24.179	9.76234	11.8956	0.990013	0.1	NELL2	8.35212	43.928
chr4:52903943-52904942	0.874604	0.1	4.16858	0.1	12.441	5.23104	16.8284	9.94118	1.49327	0.1	9.09424	15.3808	2.89255	13.2465	9.15332	10.0835	19.5377	35.0175	25.9543	11.6908	8.26128	0.127591	1.98137	13.1696	8.42038	5.04139	9.3125	6.14477	SGCB	10.0773	43.9001
chr1:114039876-114040288	0.1	0.0874432	2.30105	1.92822	0.867756	2.20061	1.35138	1.94601	3.61276	0.735393	37.8408	0.571879	3.17285	3.8655	9.25095	9.22381	6.17101	6.64492	10.197	18.3759	33.7233	8.38633	7.0686	21.394	10.0121	10.4272	0.118247	3.77474	MAGI3	9.01841	43.8975
chr10:7649433-7649707	8.77897	0.1	0.1	0.1	0.1	0.1	0.596761	0.12353	0.1	0.1	0.387381	0.1	9.6805	1.15596	10.5424	0.927233	1.28485	3.39986	2.45296	16.0627	4.92835	12.458	21.2532	4.52472	1.28199	1.51247	3.83825	1.21371	ITIH5	3.57945	43.8936
chr20:50817198-50817553	3.31013	5.05359	0.1	0.1	0.1	1.64258	2.25567	0.504193	0.1	0.1	11.1693	2.29978	2.71117	33.4365	0.948763	1.84792	2.50734	9.84847	0.791905	3.44458	14.0217	0.0332574	0.1	14.4099	0.1	1.17118	0.118247	0.1	ZFP64	5.57396	43.8929
chr6:20544065-20544414	0.1	0.1	1.08157	0.1	2.26611	0.147047	0.279773	0.1	0.1	0.1	3.07462	4.48987	1.80018	4.9802	0.815841	5.36955	0.153357	23.2568	2.18205	1.96205	1.0306	1.30204	0.1	7.46634	0.1	0.306617	0.118247	0.1	CDKAL1	4.371	43.8545
chr9:112179660-112180061	0.1	0.898733	5.10847	0.1	0.364953	0.1	0.190487	1.29132	0.1	2.42101	0.645583	2.74445	0.754016	40.2245	0.230977	0.989403	0.511307	6.57385	0.520691	7.37958	1.44579	10.3231	0.453436	10.6962	2.31372	0.829191	4.70517	0.509717	PTPN3	4.98994	43.8459
chr20:9107574-9108485	0.1	0.1	0.1	0.1	0.1	0.1	0.1	0.1	0.1	0.1	6.19412	0.56647	0.780807	9.69485	0.573821	1.0858	0.561835	18.9277	1.82248	3.58613	10.4745	3.43902	0.209532	9.59183	0.842774	0.778815	0.118247	0.464536	PLCB4	4.2794	43.794
chr20:36825774-36826359	3.96388	0.1	0.1	0.0500654	0.1	0.1	0.634639	0.1	0.1	0.1	1.59615	8.74606	5.50535	0.563518	8.25798	3.34915	1.06635	2.35618	2.35684	11.8846	2.15492	5.30085	2.90624	0.1	1.67152	0.618159	0.97793	2.05324	KIAA1755	4.03336	43.79
chr17:61516312-61516998	0.989674	1.30221	0.1	0.1	0.1	0.1	0.768613	5.10646	0.1	0.1	3.53051	22.4303	1.94805	5.43345	4.02142	14.577	12.6545	4.58838	4.16697	9.82747	9.05268	12.7581	4.30999	4.46919	8.99549	6.66077	8.72855	13.2544	CYB561	7.4411	43.7898
chr9:29188707-29189743	0.1	0.1	0.1	0.1	0.1	0.1	0.1	0.203283	0.769878	0.1	6.25774	4.15563	0.0494612	11.1576	0.609811	13.3124	0.1	15.825	1.86362	0.0603956	1.4234	3.49661	0.1	9.73396	0.1	0.1	1.40526	0.469132	LINGO2	5.16184	43.7298
chr12:4618132-4618584	0.633696	0.922186	4.60361	0.1	4.73842	0.1	0.1	0.467358	1.32649	0.429247	6.26715	0.1	0.957477	28.2934	1.88009	1.45278	2.3668	27.6553	5.66815	17.9679	1.33628	0.127591	0.766901	50.7966	3.88361	3.776	1.5985	0.1	C12orf4	7.9188	43.7039
chr7:111697153-111697651	0.1	1.37614	0.1	0.1	0.1	0.1	0.1	0.434467	0.518405	0.1	0.912698	6.00235	1.73697	18.1542	3.73429	7.41329	1.36617	11.6116	1.37169	7.00387	0.1	2.88653	4.51697	27.1202	1.3725	0.1	3.56035	0.1	DOCK4	5.62781	43.6948
chr5:14448362-14448987	4.1889	0.0765722	2.93892	2.11319	11.9232	0.688349	1.5542	0.860437	5.64716	1.1673	4.88063	28.2766	1.72391	42.699	8.90933	2.94134	18.48	11.1381	1.01846	18.2026	4.55811	12.9402	5.27574	22.5275	2.96202	1.64166	2.82586	1.73953	OTULINL	10.7112	43.6867
chr2:150025788-150026269	0.0229649	4.40137	17.5203	2.25248	0.1	7.19845	7.05427	0.455177	3.7348	1.96915	8.79681	10.2763	3.2782	0.1	3.02609	17.0947	4.78337	2.11448	1.37129	25.0714	14.6799	2.15731	0.911304	0.0549564	4.65863	10.8153	0.118247	2.50898	LYPD6B	3.12037	43.6679
chr14:25839509-25839752	0.1	0.788397	0.1	1.0432	0.1	0.1	0.1	0.125885	8.41613	0.0151201	4.41137	3.63486	0.1	3.14451	3.73301	1.48248	9.33071	0.1	1.0397	3.5916	0.1	0.127591	0.1	0.1	9.81057	7.60285	0.118247	0.1	STXBP6	1.96795	43.6657
chr4:78501616-78502962	0.1	0.1	0.1	0.1	0.1	0.111529	0.1	0.138985	0.593944	3.18396	2.50718	2.40831	10.7518	8.56579	11.6366	5.34124	0.863719	2.58885	0.978439	3.11508	0.1	0.127591	11.0546	0.838063	0.288305	0.1	0.118247	0.1	CXCL13	4.41286	43.6478
chr3:142227439-142227795	0.439719	0.852454	0.1	0.1	0.1	0.1	0.1	1.70025	0.1	0.1	0.819625	7.81921	0.953793	10.3933	2.70274	21.9606	2.13551	2.05099	2.49734	1.73754	0.1	1.85086	0.1	0.1	9.31608	0.507689	10.1689	3.78847	ATR	4.93782	43.6051
chr9:17290585-17291667	3.76809	7.79441	0.712861	0.1	0.1	0.10769	0.1	0.337038	2.06988	4.46943	11.7107	3.86336	11.8699	24.6885	1.47385	9.86157	5.75603	0.739936	3.48535	3.9352	13.7886	1.58097	7.75015	17.8054	2.87295	9.15402	0.118247	0.399679	CNTLN	5.78249	43.5771
chrX:129247954-129248303	0.1	0.1	0.1	0.1	0.075975	0.147655	0.1	3.69837	1.72204	0.1	0.1	2.26115	3.31045	13.7143	4.77622	3.13502	12.5554	0.1	7.04779	2.79628	0.1	0.127591	1.03138	9.03984	1.23581	3.06024	0.118247	3.63507	ELF4	4.35525	43.5593
chr17:13297923-13298328	1.29078	0.548253	0.1	0.1	6.80663	2.08669	0.1	0.342563	2.19302	0.1	3.22058	31.1196	9.30426	8.48769	11.1306	10.6801	5.23579	7.38779	2.12083	11.6528	16.5127	3.69718	3.82951	2.22598	3.00616	0.965417	2.54003	1.77835	HS3ST3A1	8.66722	43.5349
chr6:28956012-28957087	1.55219	1.9708	0.0358776	0.216334	0.3923	0.152603	1.74337	0.53446	1.59387	0.418882	9.39863	0.425752	14.7172	0.714429	1.28021	0.0115877	1.51119	1.5344	8.75626	1.18314	4.81141	0.127591	12.5721	1.38368	0.74177	1.16671	3.02674	2.27307	ZNF311	3.09222	43.5176
chr5:139981637-139982565	1.00157	0.1	0.445975	0.1	0.63976	0.1	0.179939	1.19467	0.1	0.1	1.29611	11.2196	17.8468	3.35172	12.9492	9.54264	7.2235	1.37101	2.9571	6.15962	3.4622	18.1409	18.8943	2.34252	4.40366	1.21547	1.55094	2.72582	CD14	6.99554	43.5151
chr3:154988232-154988833	0.1	1.40097	2.6221	0.1	1.80645	0.538924	0.299116	0.424994	3.0541	13.8676	27.1275	0.1	17.5906	7.18755	28.5133	5.43503	3.34058	19.4667	1.9548	19.6687	21.4114	0.127591	13.7807	7.25842	1.16926	0.1	1.57237	0.1	DWORF	10.617	43.4831
chr14:62061732-62062380	0.498792	1.42585	0.1	0.0835251	1.74337	0.558031	0.364119	1.63085	0.1	0.1	2.82319	9.28401	13.1919	4.12879	19.1765	19.5848	7.92624	1.11106	2.76827	14.4906	0.0903975	7.8794	10.8859	1.36879	2.79514	1.04014	1.5709	2.5345	FLJ22447	8.78808	43.4656
chr9:128386042-128386259	0.0563263	0.1	1.84965	0.1	1.84582	0.1	0.155049	0.791173	0.1	0.1	14.7156	0.635768	0.1	6.64748	0.1	2.38778	8.44719	1.08054	1.9688	0.104466	4.39185	1.61121	0.1	0.1	2.2353	3.5814	2.2092	0.1	MAPKAP1	3.09896	43.4654
chr14:105529715-105534609	8.97106	4.22627	0.0337279	4.23847	18.0743	5.42087	3.58175	7.45267	1.07099	0.971318	4.19724	8.72433	13.8002	8.89737	14.3316	14.0453	14.1922	3.38731	8.59672	4.80011	1.127	8.76707	19.8368	8.93798	24.8807	18.4154	39.6852	29.5392	GPR132	4.0931	43.4565
chr9:31294092-31294691	0.1	0.560843	0.597856	1.30221	0.1	0.1	0.1	0.524637	0.1	0.1	16.0843	1.79109	3.27301	1.07459	4.78723	5.70863	0.299444	0.1	15.4985	0.104466	12.2615	16.8174	3.34976	0.528857	7.06738	7.27563	3.90497	2.54542	LINC01242	4.51357	43.4509
chr15:45174428-45175016	1.23351	0.1	0.1	0.430552	0.1	0.1	0.1	0.1	0.1	0.1	2.02225	11.6248	0.90185	3.10245	2.41221	10.6648	6.84308	5.11301	1.13186	3.84911	1.21448	2.48967	2.34049	7.13841	7.30468	2.29418	7.54652	2.16273	TERB2	4.52013	43.4252
chr2:152219661-152221079	0.1	0.1	0.745497	0.1	0.1	0.1	0.198588	0.167741	0.1	0.1	0.1	1.1539	10.7926	18.6123	6.41423	3.90394	1.56997	18.2373	0.1	0.024286	0.1	0.127591	11.592	9.81116	0.1	0.1	0.118247	0.1	MIR4773-1	5.90968	43.4193
chr1:25048970-25049346	0.1	0.1	0.1	0.1	1.56554	0.1	0.1	8.93798	0.1	0.1	0.1	7.57768	6.13888	5.28378	13.378	3.92724	5.94844	17.8727	7.57904	5.7816	5.81846	5.88922	8.40014	10.4654	2.52282	7.03183	1.98137	12.59	CLIC4	6.22839	43.3911
chr17:65257004-65257252	2.83708	0.1	0.1	0.1	4.20108	0.1	0.1	0.742462	0.1	0.1	19.0658	2.2632	0.613064	11.0421	2.71738	14.3404	12.6275	11.2339	0.1	0.104466	11.463	0.127591	0.1	1.55629	0.1	0.1	0.118247	1.57839	HELZ	6.56271	43.3405
chr19:5173591-5174152	0.1	0.957724	1.43296	0.0525461	1.70071	1.39267	0.173937	0.800872	0.1	8.92272	19.3292	6.08578	4.164	6.54537	9.12791	15.3624	8.07945	0.373078	4.19041	9.26701	25.8108	1.95532	6.82376	0.1	1.55782	2.26207	0.118247	0.1	KDM4B	6.68904	43.3373
chr1:234505792-234506774	0.1	0.1	0.1	0.501905	0.1	0.1	0.1	0.1	0.1	0.1	20.9605	8.64542	1.60054	2.14928	1.05185	0.565048	0.0681175	2.02225	2.82373	5.13205	28.2361	0.0985564	0.690388	0.1	0.1	0.702325	0.118247	0.1	COA6	4.36168	43.2977
chr5:74938096-74938522	1.58242	0.1	3.00869	0.1	8.8148	0.1	0.903238	2.34208	0.0692613	2.11488	9.63784	0.693819	8.0777	14.0232	14.9322	3.42195	2.2353	14.744	15.7972	8.71998	10.0249	0.127591	4.77899	15.3754	8.62736	12.1281	2.93404	4.54492	ANKDD1B	7.31479	43.2834
chr8:130971050-130971357	0.949936	0.1	2.86893	0.1	0.1	0.1	0.1	0.1	0.1	0.1	5.43586	0.1	5.8054	8.82429	5.93226	8.84416	3.35535	12.0119	1.43583	2.00003	17.5906	13.5778	7.35293	4.91506	5.54866	0.316025	4.36649	1.217	FAM49B	4.91262	43.2784
chr20:48316872-48317180	0.1	0.1	0.655643	3.41328	0.1	0.1	1.18663	2.80186	0.1	7.11678	4.45345	8.95148	3.24027	5.39208	2.26207	21.1902	7.63512	5.98433	4.86509	3.06351	9.85724	15.5035	4.55653	0.0182931	1.91885	3.68187	1.68786	0.0103899	B4GALT5	5.13634	43.2746
chr5:3740509-3741262	5.39122	1.43787	1.3674	3.35871	15.771	2.26005	0.327469	0.1	2.5506	2.71285	1.10532	12.3897	4.86772	19.8026	0.561235	13.5944	1.89238	38.8349	0.97198	37.7326	0.1	0.127591	9.28589	22.6839	0.1	3.42801	0.118247	0.1	IRX1	9.64757	43.2746
chr12:24716678-24717014	0.1	0.1	0.1	0.1	0.1	2.15398	1.30168	0.1	4.52768	1.33409	16.7038	4.0544	0.237576	6.37564	8.18055	2.02751	4.30999	7.21186	0.1	0.735955	0.862715	0.127591	0.416541	0.1	0.1	0.1	0.118247	0.1	SOX5	4.00198	43.2464
chr8:80706611-80707304	0.1	0.1	1.7171	4.07244	0.841801	0.156674	0.1	0.254328	0.1	0.95227	3.07296	13.8334	4.7074	1.87278	6.6689	21.5914	8.72576	5.78199	0.0855263	3.25	11.0389	1.07568	0.609893	0.1	0.1	0.1	0.118247	0.1	HEY1	6.11955	43.2258
chr1:43526060-43526800	0.0781871	0.485411	0.1	0.404892	2.36775	0.1	0.823364	0.1	0.1	0.1	2.07909	4.60816	1.57553	5.73553	1.96691	1.43867	3.04866	19.7013	1.26961	13.754	0.1	0.127591	0.1	3.29585	0.1	0.1	0.037742	0.1	FAM183A	5.05179	43.2175
chr13:53055427-53055812	0.1	0.1	0.61826	2.07769	5.475	0.1	0.1	0.1	0.526561	0.1	0.222257	0.1	15.1205	1.75628	10.0094	13.4349	0.863814	13.6538	1.50876	11.9247	0.819419	2.51575	16.4002	0.1	0.690737	0.331498	1.08895	0.662709	TPTE2P3	5.92969	43.199
chr16:1592729-1593235	0.336757	0.1	0.1	0.1	5.77686	1.25624	4.07446	0.108874	0.1	0.1	4.88466	9.64841	3.54475	2.12859	9.31408	8.93734	8.90933	0.221448	18.6066	6.52195	3.4286	3.85057	3.99284	1.09111	3.49849	2.07304	4.34949	11.1476	TMEM204	6.0664	43.1956
chr5:73544791-73545462	0.1	0.1	0.1	0.313597	1.40654	0.825578	1.5262	0.1	0.1	0.1	1.3789	1.03705	0.375869	7.6582	1.51945	3.74683	0.351312	29.7497	3.66914	3.91261	0.1	0.127591	0.0564163	30.6783	0.1	1.52229	0.118247	0.712861	ARHGEF28	4.87271	43.1502
chr11:68397908-68398286	0.1	1.27589	1.30636	0.1	0.1	0.126163	0.1	0.1	0.1	0.1	0.1	8.13708	0.1	13.5364	0.865389	1.09476	0.1	22.1533	0.582124	4.29299	0.1	0.127591	0.1	6.02844	0.1	0.1	0.118247	0.1	PPP6R3	4.75537	43.1434
chr5:6966023-6966841	0.1	0.546699	0.1	0.623708	2.03622	0.1165	0.1	0.1	0.1	0.1	4.42776	8.87908	1.50029	17.368	1.71107	6.32905	0.0664214	5.32658	3.53437	18.36	13.6818	5.73106	0.146144	37.7884	0.277632	1.92178	0.118247	0.984362	MIR4278	6.35795	43.1408
chr7:75399044-75402312	0.1	0.1	0.1	0.1	0.1	0.629048	0.1409	0.067441	0.1	0.1	6.07184	6.17904	1.00098	2.26194	0.874811	2.28574	2.23686	0.178307	23.3596	1.16567	8.84893	0.127591	0.465137	1.86607	0.1	0.1	0.118247	7.98472	CCL26	4.40774	43.1291
chr15:79972821-79973154	0.1	0.1	0.1	0.1	0.1	0.1	0.1	0.459596	0.1	0.1	0.9534	16.7794	0.902568	9.10281	0.32601	1.10289	2.77023	16.8863	1.96238	5.52806	1.71263	6.8878	0.1	9.05418	0.328376	0.1	0.118247	0.1	MTHFS	5.49544	43.1019
chr1:174123155-174123542	0.1	0.1	0.223772	6.13764	0.1	0.224601	0.1	0.0105046	0.943216	0.1	9.12597	3.20444	3.16758	0.1	3.05259	23.8594	0.918086	1.14825	2.76094	3.52826	9.22694	0.127591	0.1	0.1	1.41087	0.1	3.34403	1.06277	RABGAP1L	4.28258	43.0931
chr15:66112843-66113166	0.1	0.1	0.1	0.1	0.1	0.1	0.1	0.1	0.1	0.1	3.01466	8.89242	2.42636	4.77899	2.14314	3.79027	0.88944	0.153726	2.90992	14.0899	0.1	0.127591	0.1	0.1	3.61868	0.169973	9.11619	0.663653	DENND4A	4.20888	43.0888
chr22:43154917-43155343	3.60788	0.1	3.1301	2.0429	3.06215	2.43438	0.1	0.1	2.72135	1.23761	8.1079	26.43	1.78401	2.19192	7.19585	11.9157	13.1594	1.41308	4.30978	10.0731	28.6377	0.127591	3.39251	0.1	0.1	0.228533	0.118247	0.1	A4GALT	6.80443	43.0882
chrX:39299222-39300016	0.380019	0.1	0.1	0.1	4.72083	0.1	0.1	4.86867	0.1	0.0773215	1.83853	3.88109	0.818661	10.7824	4.79682	6.63255	6.1899	1.62862	5.77713	6.46104	3.39768	13.3593	1.70267	2.49639	9.92182	5.17096	11.4266	8.56579	LINC01281	3.81599	43.0566
chr9:123257552-123258021	0.407315	0.1	2.8542	1.778	10.767	0.1	0.1	0.612658	3.25264	0.1	18.8225	5.604	3.08718	8.27506	4.58466	9.55449	8.01547	3.92274	4.09797	13.8717	10.3176	8.22188	6.59922	2.8695	6.75073	2.55999	1.87296	0.1	CDK5RAP2	5.97639	43.0492
chr2:129494462-129494715	0.1	0.0707768	0.32434	0.1	6.93342	6.45913	1.94291	0.485194	0.1	1.19314	6.21805	11.5525	2.46096	8.31557	12.9914	5.83277	9.59183	6.87438	8.93861	3.6121	0.1	0.127591	0.822743	1.11451	0.428001	3.18173	6.09283	1.07344	HS6ST1	5.86792	43.0444
chr1:25041249-25041636	0.1	0.1	0.1	0.1	0.1	0.117966	0.733098	0.1	0.1	0.1	4.00725	2.36521	2.08451	6.82334	1.24388	0.828368	0.174954	14.5634	1.77415	9.44749	1.07754	8.57252	2.03788	2.75585	0.1	0.129989	3.35916	1.45674	CLIC4	4.16615	43.0353
chr3:185017783-185018356	0.899068	0.1	0.698165	0.1	14.8699	3.71078	0.1	1.12429	0.1	0.1	8.66891	14.0373	1.57048	18.5118	3.32373	16.6538	0.560928	3.52894	0.1	7.83164	14.582	0.127591	5.21881	20.3884	5.19841	1.67669	7.60461	2.13227	MAP3K13	5.29853	43.0158
chr20:48544724-48545113	0.858413	0.1	1.79138	0.1	0.1	0.134415	1.81812	3.58014	0.1	0.1	1.71502	4.32331	1.29448	14.7267	2.42913	2.71828	0.497086	27.9644	1.45801	16.9646	0.868919	4.5122	2.01187	11.9247	1.22212	0.216378	5.34871	1.54836	RNF114	6.54085	43.0045
chr17:29894855-29895099	0.1	1.17721	1.75405	0.1	0.1	0.069642	1.59108	4.35616	0.1	0.1	3.77091	4.22524	7.1678	17.3352	7.70319	4.90762	6.93797	8.58295	2.13567	3.6102	4.87259	0.040517	3.01218	10.3775	2.99012	2.24196	1.53743	0.1	MIR4725	5.69286	43.0027
chr5:19045488-19045749	8.80729	0.1	0.1	0.1	0.1	0.1	0.1	0.666582	0.1	0.489587	1.14943	1.30888	0.1	34.0196	2.93137	0.20601	0.544	2.36196	1.0354	12.1909	0.1	13.282	1.16411	3.01875	0.1	0.446796	3.4187	0.1	CDH18	4.51841	43.0027
chr21:35925942-35926331	4.86153	0.1	0.987859	5.86671	1.19827	0.278791	0.1	0.234702	0.1	0.1	0.706815	19.8514	6.71482	2.43976	6.42933	0.818071	4.9321	2.0386	0.87529	14.8868	1.83183	15.7267	3.63577	1.49614	1.33504	1.47797	1.3113	1.51672	RCAN1	4.58652	42.9801
chr8:27729628-27730075	0.1	0.1	0.1	0.1	0.1	0.504537	2.51838	0.31679	0.413734	0.1	11.0477	12.9936	9.28984	1.348	1.05007	6.3346	3.9674	5.06038	5.08627	3.00925	14.222	0.127591	13.4944	0.1	0.1	0.1	0.118247	1.20775	MIR4287	5.48336	42.9782
chr4:183897396-183897897	1.06339	0.1	1.74947	0.243236	0.612958	0.0812327	2.37514	0.1	1.41007	0.343029	0.34706	5.2844	1.51702	39.8083	13.6871	8.76963	6.43171	6.65218	0.1	4.25875	2.45687	12.5894	1.44034	14.8	3.23687	0.310293	1.41308	0.1	DCTD	7.87776	42.9701
chr1:143998596-143999195	0.1	0.1	2.15457	12.7719	14.9183	3.15117	3.914	0.486623	1.97107	0.1	2.68522	21.2395	12.2727	28.4182	13.6682	29.9291	9.47229	5.27231	0.1	15.8715	10.9745	7.69419	12.4613	4.72125	17.525	11.0975	1.55396	6.49236	FAM72D	9.92614	42.9603
chr12:53365819-53366565	0.1	0.1	0.1	2.23602	0.1	0.822021	1.37087	0.1	2.30633	0.1	5.99179	7.27999	1.85728	9.94661	6.79024	5.41771	2.79824	2.66019	7.27091	16.741	0.933009	0.127591	0.154023	0.7244	1.27556	2.18888	0.118247	6.68174	KRT8	5.94187	42.9438
chr20:48319152-48319610	0.1	0.1	0.0479482	0.1	0.366024	0.1	0.241373	0.1	0.1	2.83617	1.00371	1.20033	2.6263	7.2155	1.23198	18.1436	0.982155	7.76263	1.24503	3.3956	4.5995	11.3205	0.757991	1.0187	0.557646	8.58295	2.20816	2.70645	B4GALT5	4.07153	42.9113
chr19:51893616-51894710	0.1	0.748121	0.337539	8.38822	3.89255	3.97627	2.41368	2.26075	0.1	0.410606	10.7762	8.32212	20.0825	5.22982	15.244	9.40364	9.79956	4.44128	21.6143	8.88391	8.91485	3.76335	18.9216	1.94455	4.60816	4.91025	6.6079	12.9691	C19orf84	9.11697	42.9092
chr4:114351479-114351834	0.1	0.1	0.1	2.2444	0.1	0.0793496	0.668627	0.154576	0.1	0.1	8.09176	2.08256	8.63187	2.68105	9.88741	1.50682	1.68943	2.19748	2.68724	7.82207	3.43821	0.127591	3.45501	0.1	0.716126	2.73819	1.16755	0.1	ANK2	4.35307	42.8956
chr4:165271853-165272384	0.507143	0.1	0.1	0.1	3.32823	0.1	0.1	0.3391	0.0284926	0.1	8.9539	0.1	0.1	12.459	3.85742	4.59985	5.0427	17.3631	3.82296	0.104466	0.1	0.127591	0.1	32.5318	0.1	10.4784	1.08132	0.1	2020-03-01	5.16005	42.8252
chr2:122257917-122258208	1.90848	2.73933	0.1	0.1	1.30368	1.26434	0.362891	0.1	0.1	0.1	11.6731	7.50684	0.932303	2.84176	2.78972	4.6772	0.1	2.66877	0.1	34.7686	25.6208	4.86357	0.140273	4.241	1.22166	0.381581	0.118247	1.13132	CLASP1	5.99795	42.8086
chr13:102068138-102069294	0.1	0.1	0.1	0.1	0.1	0.0518484	1.04767	1.51797	0.1	0.1	1.40016	1.50125	0.1	0.1	0.30833	3.5484	5.8237	4.35583	31.5929	0.104466	3.99284	0.127591	0.703335	0.1	0.394191	0.1	0.118247	0.1	NALCN	4.55175	42.7937
chr20:4223185-4223902	0.1	0.1	0.1	0.1	0.1	0.1	0.406451	0.111064	0.1	0.1	0.608372	1.3789	0.1	14.445	0.305738	0.70737	0.180002	10.966	3.32457	11.9997	0.956967	0.127591	0.432413	32.2375	0.1	0.315593	1.56733	0.285543	ADRA1D	4.26981	42.7875
chr13:50703532-50705436	0.1	0.1	0.1	0.278933	6.18876	0.805814	2.90774	1.39234	0.0158269	0.1	5.05976	10.569	3.07688	6.33338	6.72867	11.1663	13.6291	9.94481	2.70225	2.05758	5.90176	13.6572	2.78535	7.68049	8.50948	8.31489	12.0821	3.85847	DLEU2	5.92783	42.7851
chr2:171005935-171006582	0.1	0.1	0.1	0.1	1.0713	0.1	0.1	0.1	1.22802	0.1	12.3242	10.3446	3.82437	0.1	4.25015	0.986718	6.02135	2.28261	0.1	6.49537	8.48441	0.127591	1.88683	0.1	1.70243	0.1	0.118247	0.1	MYO3B	4.36301	42.7842
chr9:141008087-141008874	0.1	0.1	0.1	0.1	0.1	0.1	0.1	0.1	0.1	0.1	9.64361	0.1	1.42882	1.58782	1.87539	9.26997	3.31455	0.1	11.8699	3.56999	13.9167	4.49216	1.51247	1.92344	0.975669	0.408156	2.9225	2.07117	TUBBP5	4.176	42.76
chr1:244411996-244412481	0.1	0.0998882	0.425852	0.1	0.0899752	0.115874	0.1	1.27589	0.398543	0.1	27.3309	5.97588	2.18078	2.20346	0.705481	3.18151	0.90117	2.24523	1.99924	1.61505	3.06569	8.1659	2.52493	1.20422	2.8415	9.82677	2.74706	0.491015	C1orf100	4.55327	42.7526
chr6:25027629-25028276	0.1	0.1	0.1	0.1	3.01443	1.14472	0.1	3.77736	0.1	0.1	16.3553	15.0692	1.19917	5.9693	11.4846	3.06002	2.43198	1.0359	0.1	0.916015	12.5933	21.6621	3.61663	5.66039	13.804	5.44315	16.1956	11.9189	RIPOR2	4.89849	42.7166
chr8:22722247-22723625	4.06651	0.1	0.809181	0.1	0.486131	2.64666	2.22218	0.1	0.1	0.1	2.35085	1.05105	0.404813	1.88522	0.743421	0.931582	5.73553	34.1098	4.1237	0.967536	0.1	0.127591	0.1	10.0009	0.1	0.1	0.118247	0.376614	PEBP4	4.15728	42.6914
chr9:32709787-32710874	0.1	0.1	0.1	0.1	0.1	0.1	0.1	0.1	0.1	0.1	6.69155	0.994344	1.56403	1.2572	0.135664	1.10003	0.1	0.218136	28.6823	1.934	2.29821	15.0799	1.11611	0.1	0.1	0.1	0.118247	1.27406	TMEM215	4.16772	42.6772
chr17:68455106-68455350	0.1	0.1	0.1	0.1	0.1	0.1	0.1	3.39149	4.83773	6.13533	18.3203	0.1	3.61134	0.1	13.4297	2.92338	3.70535	6.06748	10.3493	1.56568	14.445	1.7609	1.08694	11.756	7.32477	0.1	0.0495619	0.1	KCNJ2	4.51081	42.6085
chr3:126645828-126646409	1.59858	0.1	0.1	2.29568	1.4064	2.91458	6.55797	0.1	1.19804	0.1	2.67766	20.5199	2.87038	23.7224	5.26521	8.40612	17.4941	14.3058	3.7678	2.46114	7.85972	19.615	2.84044	47.6508	4.76015	2.94578	0.118247	0.1	PLXNA1	8.51192	42.6021
chr10:73869010-73869267	0.1	0.1	0.1	0.1	0.548253	0.1	0.1	0.391023	0.1	0.1	1.93287	8.92164	1.14905	8.10658	6.54693	3.73746	7.18055	3.78064	0.728677	8.67092	0.1	1.29751	0.1	2.42794	11.8213	4.30316	12.0561	10.7366	SPOCK2	4.9016	42.5887
chr5:103854464-103854745	0.1	1.06022	0.1	1.63045	10.5587	0.1	2.20903	0.111346	2.35599	0.374354	17.5497	0.1	3.19257	8.28309	13.5837	8.23168	2.76397	10.8191	11.3961	9.77714	26.7694	6.24608	11.4824	12.6869	7.15082	6.99794	3.72825	1.0526	RAB9BP1	6.70969	42.5572
chr1:147421621-147422649	0.1	0.1	0.1	0.1	0.1	0.1	0.1	0.1	0.1	0.1	2.50389	3.01834	0.0618674	8.77897	0.286432	20.3622	1.76728	0.692447	3.76579	1.31411	3.4299	2.89486	0.638537	6.31501	0.95312	1.48307	3.80756	0.755692	NA	4.15514	42.5514
chr9:90691033-90692280	1.69962	0.1	0.1	1.92275	1.45373	1.5323	3.80998	17.202	0.1	0.1	6.57259	5.62668	1.20226	22.9984	2.92694	5.05496	2.4088	5.49502	18.2073	15.2994	2.5092	0.127591	1.04767	13.0147	1.39621	1.66648	4.29533	7.34197	SPATA31C2	5.77718	42.5448
chr11:68803706-68804144	0.1	0.1	0.1	0.1	0.369719	0.574669	0.1	0.688349	0.1	0.1	0.1	2.35763	0.1	35.7861	0.860437	4.13121	0.0518484	8.40451	0.992813	0.924775	0.1	0.127591	0.1	10.9736	0.1	0.1	0.118247	0.1	TPCN2	5.13766	42.4857
chr16:11169926-11173338	0.47863	0.0516589	0.883037	0.847062	10.7495	0.304172	0.1	2.99515	0.1	3.19171	2.66613	14.6594	1.44965	14.4002	5.79323	8.01818	4.9233	4.22416	3.66966	7.48617	0.552806	1.8967	0.586968	10.4684	9.23599	2.49509	13.2728	4.44156	CLEC16A	4.75892	42.457
chr2:192031228-192031551	0.1	0.1	0.1	0.1	0.377601	0.1	3.42663	0.1	0.1	4.61138	0.628978	14.3908	3.57583	9.61986	7.9542	6.27568	7.77636	5.40112	0.1	5.15765	1.18134	4.37191	3.65644	11.4037	2.15802	1.6876	0.118247	0.1	STAT4	5.17649	42.4376
chr6:106038978-106039364	1.85743	0.0315135	0.1	0.1	0.1	0.1	0.627285	1.11238	3.78847	6.759	1.10571	6.60166	3.58885	4.13965	5.17413	6.69968	9.33382	1.81113	0.1	11.0539	1.32047	1.59964	0.521772	3.05137	12.5247	3.17948	1.32096	0.1	PREP	3.50324	42.4275
chr19:44138950-44139508	0.1	0.1	0.1	0.1	0.1	0.375261	1.80214	0.1	0.633274	0.1	5.42762	3.83212	0.785298	9.08806	0.48875	2.4553	2.76882	16.0906	2.35438	5.52858	3.12528	0.127591	1.18285	6.36867	0.348685	2.42775	3.14669	1.19558	CADM4	4.53088	42.4207
chrX:6850415-6850852	0.1	0.1	0.1	0.1	4.69377	0.1	0.1	0.1	1.21909	0.1	7.60394	7.14297	5.59369	7.42683	1.78511	0.362842	1.31885	9.93212	7.82441	2.29993	3.5087	0.127591	3.88361	11.1152	0.920569	2.31408	0.118247	5.58478	STS	4.45778	42.361
chr6:14777053-14777812	0.1	0.1	0.1	0.1	0.1	0.133601	0.1	0.1	0.1	0.1	18.6957	16.0647	0.444114	2.03574	0.865182	0.208315	0.805814	0.18536	0.1	2.98027	7.2985	14.5326	0.225016	0.1	0.310909	0.182711	1.1395	0.1	JARID2	4.13515	42.3327
chr1:234980177-234980468	0.1	0.1	0.1	2.93262	0.1	0.0130057	1.29349	1.04767	0.1	0.586544	3.51907	7.97469	2.93218	1.53638	2.89364	1.85193	3.84733	5.74232	9.52102	2.07083	2.06045	4.76039	4.99029	3.07995	3.71987	1.29952	5.50439	8.21134	LINC01132	3.55161	42.331
chr5:130711638-130711956	0.1	0.1	0.1	3.76556	4.12535	0.275655	0.0126307	3.25688	3.91066	0.0397834	0.273211	1.88507	1.08414	2.18709	9.0902	1.4327	2.11843	1.93159	2.52662	8.50948	0.0555919	9.54403	0.359278	1.32623	6.97684	2.64944	10.5972	3.58328	RAPGEF6	1.5352	42.3261
chr12:104671572-104672119	3.74798	0.1	0.1	0.1	0.1	0.1	0.1	0.330955	0.1	0.1	12.0128	0.978666	0.552935	0.1	3.9395	13.9695	11.3769	0.1	10.9312	0.104466	20.8865	0.127591	1.17545	0.1	0.584353	5.25349	2.09515	2.178	TXNRD1	4.91871	42.3039
chr7:430766-431780	0.448045	0.1	0.1	1.6043	0.1	0.698503	3.32747	0.1	0.1	0.1	1.53624	0.1	0.887131	13.7715	0.463894	3.86872	2.27903	15.8352	3.15137	20.0407	13.193	2.69063	0.347288	13.759	0.1	1.00928	0.118247	0.636784	LOC442497	5.52555	42.3019
chr12:122430631-122432321	0.445829	0.1	0.884434	0.1	12.0407	4.23671	4.62419	0.1	0.1	0.808184	31.4328	13.24	3.11596	7.36509	24.6064	22.9642	25.7949	7.29067	2.21209	28.0049	29.1038	3.06523	5.14152	7.91797	9.59935	12.1533	3.87995	1.10859	BCL7A	14.2587	42.2799
chr14:48370470-48370810	0.1	0.1	0.0886326	0.888499	0.754757	0.1	0.1	0.1	0.1	0.1	14.5361	2.96912	1.46191	21.8229	3.9751	8.57715	0.1	8.88391	2.4367	0.104466	0.0765	0.127591	9.1233	10.033	0.1	0.1	1.84694	0.1	LINC00648	6.24354	42.2397
chr11:68559964-68560447	0.1	0.1	0.1	0.1	0.1	0.1	0.1	0.1	0.1	0.1	1.67873	1.29676	2.39323	25.5914	0.703583	0.1	1.14668	3.78832	2.33913	3.18792	0.1	0.127591	3.60142	14.1889	0.1	0.1	1.45288	0.361667	TESMIN	4.12258	42.2258
chr5:142730323-142730550	0.1	0.1	0.1	0.1	0.1	0.1	0.1	0.162062	0.1	0.1	3.21658	6.66695	7.19086	3.76809	2.91119	5.16445	0.723078	2.96327	0.1	10.6368	2.46684	13.8632	2.91338	0.675357	3.20354	0.449086	5.00223	1.83687	NR3C1	4.22792	42.2065
chr21:35856147-35856446	0.1	0.1	0.1	0.0936126	0.0635289	1.5545	0.0200826	12.8843	12.6715	4.45582	5.07106	11.9322	2.66552	0.1	0.613753	3.83939	4.23402	0.990218	4.3948	3.99593	5.30496	3.16111	0.1	0.1	0.317047	2.93012	1.31495	0.2384	KCNE1	0.579356	42.2038
chr13:101045646-101045883	0.1	0.1	0.636464	0.1	0.416976	0.134926	0.1	2.91581	0.1	0.1	1.40465	12.594	2.52776	0.1	12.2248	13.8915	6.28573	3.30005	3.43585	4.64178	7.04222	0.127591	3.92418	0.1	0.430823	0.435399	3.08784	0.314741	PCCA-AS1	5.5702	42.1999
chr1:72353916-72354364	0.1	0.661295	0.1	0.1	14.4889	0.1	2.02329	2.07475	0.905014	0.1	18.8653	4.92651	0.407615	5.61726	12.0643	5.35561	1.71169	2.42775	8.78198	9.9533	17.4742	0.127591	0.553532	0.1	0.1	0.1	0.118247	0.330518	NEGR1-IT1	4.94581	42.1993
chr1:236322746-236323368	0.1	0.1	0.1	0.1	2.63002	0.1	0.1	2.97859	0.1	0.1	1.22813	7.70592	0.511307	9.40414	5.44157	13.2717	0.311829	3.89861	5.86995	3.51321	5.38868	10.4989	2.84004	6.14112	9.9239	1.38705	7.57904	7.70438	GPR137B	4.47478	42.154
chr2:118900108-118900772	2.08109	0.0644987	3.07093	1.43761	13.5069	0.1	0.14212	3.86696	0.1	0.474774	12.4257	7.03631	1.61684	15.7386	8.4055	5.67213	3.8651	25.7949	18.2816	9.93297	23.6885	0.127591	0.1	19.6315	3.93751	7.09039	4.52741	1.24169	INSIG2	8.39248	42.1485
chr4:21161018-21161452	0.1	0.1	1.33318	0.1	13.102	0.1	3.38731	4.04446	4.97873	3.04758	22.84	0.1	3.3918	9.74545	10.773	7.87777	4.13244	14.299	14.1901	14.8049	15.7989	2.41201	11.3261	17.1966	8.76707	7.77765	5.94223	3.2225	KCNIP4	7.18613	42.1463
chr2:97642280-97643156	0.312536	0.00977619	0.983727	0.24423	1.79894	0.1	0.1	0.1	0.1	0.1	5.15947	0.1	0.1	11.7439	0.1	0.86695	3.71307	26.2737	0.1	3.66725	0.1	0.127591	0.1	25.3699	0.1	0.1	2.05069	0.1	FAM178B	4.79751	42.1189
chr9:107631819-107632185	0.1	1.04236	0.1	0.1	1.80744	0.987652	0.308422	1.9585	0.1	4.01142	19.2487	9.25962	4.48788	8.17818	3.64557	21.0878	16.8814	0.914663	1.14041	12.3662	10.0663	25.0067	6.85104	3.42601	6.61004	9.0895	4.01337	1.76679	ABCA1	8.66946	42.1088
chr14:23700971-23701781	6.62555	1.24717	4.06359	0.0102933	0.626486	0.525907	0.859348	0.574889	0.867235	0.1	11.4487	13.567	0.722287	2.18291	4.61251	3.73301	2.91144	0.1	0.1	17.8036	20.4594	2.14716	0.621122	0.697197	0.0443813	1.57673	0.118247	0.1	SLC7A8	4.16809	42.1028
chr1:168606257-168606514	0.869818	1.90277	6.67062	0.1	0.1	0.1	0.1	4.53608	0.1	0.1	1.55407	6.0484	0.1	1.35201	2.69889	16.1495	3.30755	1.96775	1.27406	16.7722	0.1	9.1038	0.1	0.1	0.1	0.516527	0.118247	0.1	XCL1	3.66451	42.0956
chr9:115603799-115604637	0.0567628	0.0209857	0.090805	0.887715	0.1	1.16559	0.1	9.08534	1.59917	0.0942579	2.39675	6.24411	1.2218	2.30688	0.818438	1.53539	0.687976	0.915831	1.8743	4.4753	0.69599	1.3892	0.1	0.1	0.1	0.1	2.13085	0.321525	SNX30	0.927616	42.0952
chr7:111571893-111572166	0.1	0.1	0.1	0.1	0.889543	1.42439	0.1	0.1	0.1	0.1	2.12066	4.51912	1.88305	2.01232	1.22417	3.24538	1.82697	14.6292	0.1	14.6373	7.65886	9.36868	1.73983	10.8447	1.02416	0.685684	1.42636	0.264696	DOCK4	4.30843	42.0941
chr21:40386577-40386805	2.6263	0.457532	0.1	0.1	2.54003	3.54731	0.310484	2.28687	0.1	0.1	0.1	12.6174	7.02721	0.1	7.3915	10.9384	9.37771	1.29301	0.647357	27.861	12.0704	20.2129	4.11058	0.669595	4.223	3.91838	3.54688	0.585292	PSMG1	6.5185	42.0734
chr15:32759126-32759486	0.1	0.0207256	0.1	0.589674	21.2113	0.258608	0.1	1.37302	0.1	3.47607	1.2969	5.70484	1.95683	0.1	4.56859	12.1678	5.03093	0.780807	1.44005	0.104466	4.9175	16.7504	7.17901	1.18429	12.8022	2.98997	3.83057	5.93911	GOLGA8O	0.582179	42.0537
chr2:14768568-14769109	0.1	0.1	0.1	0.1	0.1	0.194845	1.29902	0.669442	0.1	8.9142	2.47197	10.3222	13.5778	0.640369	4.85585	2.74483	2.03842	2.53164	8.19491	4.11977	3.65985	0.127591	3.63452	0.1	0.907723	3.6933	0.118247	5.24356	FAM84A	3.98203	42.0532
chr2:69026128-69026394	0.1	0.1	0.1	0.1	0.1	0.37695	0.788713	0.14502	0.1	0.1	3.69595	0.915831	8.91059	3.72496	7.0263	17.174	1.4325	5.28928	0.1	9.29089	0.1	20.9605	4.20698	9.47105	4.57487	3.72067	3.80998	0.715017	ARHGAP25	5.55496	42.0495
chr12:96896660-96897104	3.12276	0.1	0.1	0.754413	21.3331	1.55053	0.1	2.71263	0.1	0.1	6.47086	22.7986	2.92528	15.5002	5.3274	16.9327	9.58917	2.12364	0.1	3.17473	0.635303	15.9237	2.1159	0.78759	11.6257	7.63699	4.86941	2.52712	CDK17	5.49691	42.0449
chr12:80871276-80871763	0.52396	6.89222	0.421258	0.1	8.78105	0.737372	0.420153	0.981404	4.41804	0.909431	18.3834	3.43508	6.35444	28.0801	14.8858	7.27665	10.116	27.5947	1.7204	22.2169	25.4602	1.06012	3.49529	19.5193	3.54688	5.60602	0.118247	0.1	PTPRQ	11.5879	42.0047
chr10:31092561-31093551	2.37788	0.644916	0.1	0.1	8.85525	0.568527	0.1	0.1	0.0835003	1.01152	5.02899	14.202	0.932525	10.1731	7.39432	2.5037	8.52479	17.7235	1.09316	4.0145	0.1	4.21799	0.1	2.67922	2.8744	0.8505	3.08263	0.354296	LYZL2	5.76491	41.9975
chr7:83779534-83779948	0.1	0.1	0.1	1.05246	2.58709	0.1	0.1	0.1	0.1	0.1	10.9642	3.81214	0.713076	23.3452	0.1	11.0576	0.1	2.16439	2.42542	8.51531	16.7465	0.0983386	0.151168	32.8201	7.87003	0.1	0.118247	1.46409	SEMA3A	5.87577	41.9741
chr6:158711495-158711791	3.24158	0.1	0.342362	0.1	12.9051	0.305463	0.1	0.1	0.652687	0.1	2.6894	10.688	0.916497	14.5505	8.20354	5.3863	4.02902	1.60379	1.90907	8.62605	0.1	2.98272	2.01511	2.91144	15.6617	10.5842	3.8825	7.8016	TULP4	4.06549	41.9674
chr1:166998856-166999140	0.1	0.553693	1.42865	0.1	0.1	2.09274	0.333133	0.1	0.1	0.1	3.2597	3.11255	1.86211	17.3554	0.828694	8.47251	3.63632	5.24638	9.26701	3.81923	2.60911	1.11387	0.1	1.17122	0.708959	0.1	0.118247	0.1	MAEL	5.18517	41.9653
chr6:141473209-141473658	0.1	0.1	1.64777	0.1	1.47262	0.126716	0.1	1.82307	0.1	0.689756	0.772725	9.67478	0.286217	27.988	1.7061	0.763296	0.817734	6.09507	0.858877	5.2912	0.1	6.13411	0.165635	28.2582	1.77016	0.1	2.36118	1.50077	MIR4465	4.7994	41.9491
chr7:47520325-47520798	0.1	0.1	0.1	2.97047	8.70765	0.22248	0.409341	9.69485	0.1	0.1	4.06921	8.44683	3.18869	12.2913	15.1105	13.3291	10.0882	1.26598	5.26375	11.9208	5.91988	28.8657	7.13433	4.51546	12.6174	2.67564	5.25451	6.04634	TNS3	6.24696	41.9453
chr12:25006887-25007245	0.1	0.1	0.1	0.272723	0.850059	0.1	0.1	0.1	0.1	0.1	1.69711	9.52857	1.9966	7.11622	2.40209	1.5537	17.1558	1.83012	1.2296	4.04807	0.1	0.127591	0.174401	0.1	0.1	16.4678	0.118247	0.1	BCAT1	4.6635	41.9314
chr12:123129201-123129560	0.1	1.88653	0.1	0.253692	3.75702	0.0582576	0.1	2.3146	0.1	0.0148904	1.05573	0.0116862	14.4906	1.45159	8.92948	1.99325	0.0255696	0.1	4.18785	2.66755	0.1	3.05961	5.35745	0.998687	3.27595	2.86118	2.48343	3.24105	HCAR2	2.62284	41.9106
chr1:185407392-185410100	0.1	0.1	1.80709	0.1	0.1	0.1	0.1	0.89798	0.1	1.95644	1.55043	7.00387	12.4049	7.12259	10.3933	7.6884	5.91652	0.8905	1.23221	2.61714	2.13601	14.6661	9.81406	0.813383	8.16646	2.62472	0.118247	0.800282	GS1-279B7.1	5.14583	41.8267
chr15:45841283-45842166	1.00208	0.426731	0.1	0.260288	0.0693998	0.0306503	0.1	0.1	0.1	0.441293	5.02778	7.25904	19.2755	1.23041	2.97708	2.3665	3.07323	1.39798	1.50682	8.3048	5.31488	3.52307	13.0184	0.990488	4.66437	0.238573	0.118247	0.1	SLC30A4	4.97887	41.8217
chr1:194626618-194627200	0.1	3.83452	0.713859	0.1	0.1	0.1	0.1	0.108722	0.1	0.1	0.193935	7.274	0.72347	4.30261	4.20561	5.43455	1.40139	22.5096	0.1	5.14704	5.93104	8.79385	0.1	0.701779	0.597362	0.1	2.39864	0.1	B3GALT2	4.59351	41.7799
chr17:73306711-73307135	0.369798	0.1	2.37853	0.1	0.1	0.244354	0.1	0.924546	0.0852631	0.1	3.29712	1.71313	8.88635	3.032	12.0171	10.837	7.48882	0.310603	5.97627	4.78512	0.1	10.622	6.35926	0.783622	3.67693	0.1	1.38879	6.00235	SLC25A19	5.3841	41.7791
chr2:43290062-43291492	0.1	0.1	0.1	0.1	0.1	0.1	0.1	0.493914	0.1	0.1	1.49308	0.721662	4.56294	13.2533	15.7479	0.981527	0.276634	16.5526	1.28199	0.104466	0.1	0.127591	10.9324	15.4652	0.890835	4.20788	0.118247	0.1	ZFP36L2	5.35822	41.7748
chr1:233819719-233824727	0.936115	0.1	1.00258	0.1	0.1	0.749037	0.996633	0.937023	0.1	3.46724	61.5046	3.93399	1.61573	1.45662	21.9435	18.43	2.06204	1.09578	4.76755	5.14869	33.2266	10.8086	1.17315	0.1	0.1	7.73581	0.118247	1.60975	KCNK1	11.347	41.7659
chr6:49764787-49765112	0.1	0.1	2.13314	0.1	0.1	0.1	0.6853	0.1	0.1	0.1	6.30603	0.998928	0.1	3.56278	8.97759	3.48109	0.1	16.8605	1.44916	0.104466	3.73061	25.388	1.30728	4.84147	3.30379	3.83143	2.01568	2.24812	PGK2	3.83221	41.7599
chr11:71624031-71624354	0.1	0.1	0.1	0.1	0.1	0.1	0.1	0.1	0.37285	0.86859	14.6152	0.819793	0.327057	17.283	1.27197	0.796893	1.41727	4.66976	0.1	4.58492	16.1403	11.9595	0.1	8.26908	0.596975	0.885474	0.118247	0.329611	LOC100133315	4.38444	41.7556
chr6:150259438-150260038	2.19596	0.1	0.042756	3.31815	4.44677	2.95109	2.94538	0.1	0.831857	7.23578	6.6644	2.12956	5.80857	9.97182	7.81291	7.66703	10.4334	23.8242	4.74699	18.1049	0.675859	3.43797	17.152	9.16728	0.642335	17.5482	2.96189	1.93632	ULBP2	7.29961	41.7537
chr19:50738071-50739005	0.0910546	0.1	0.1	0.1	0.1	0.1	0.1	1.75876	0.1	1.63354	15.0417	1.89128	2.94369	0.1	0.443256	8.99507	9.46364	0.145902	1.17447	3.39251	25.0665	1.99903	3.91237	0.0149497	0.696746	17.1856	2.0395	2.24712	MYH14	3.94081	41.7468
chr7:26300775-26302210	0.480336	0.462632	0.1	0.647124	7.98924	0.14994	0.142437	0.295148	0.0649843	0.1	46.9773	10.2427	4.27475	8.11444	33.8179	11.8087	19.056	2.70459	0.990106	0.104466	10.3634	28.1413	13.5364	2.52153	16.8001	3.42165	2.85657	0.393752	SNX10	12.7659	41.7447
chr8:130998067-130998708	0.729616	0.1	0.1	3.381	0.307268	3.584	1.10914	1.89737	0.1	0.1	3.93912	8.03242	5.10391	0.090325	5.73142	14.4477	2.05741	2.94308	2.20115	23.2478	5.36745	0.127591	9.79816	0.1	0.92318	0.878084	3.50306	1.62361	MIR5194	5.6386	41.7369
chr12:97123218-97123511	0.1	0.1	0.1	0.1	0.563255	0.1	0.1	0.1	0.477994	0.1	6.88623	0.1	1.53638	7.93451	13.9347	5.02097	1.45752	15.8658	1.63886	0.104466	13.3767	14.1551	0.948087	4.0708	3.45356	10.4822	0.118247	0.1	NEDD1	5.26382	41.7227
chr1:145152718-145153654	0.0789062	0.0163265	0.1	0.1	3.01921	0.479428	1.36402	0.451664	0.1	0.1	4.10392	2.40157	8.14385	8.03719	3.2775	6.58781	1.77105	3.45129	3.14381	0.104466	2.34183	10.1143	5.55958	0.1	7.92471	1.0482	3.75454	4.23305	NBPF10	3.52129	41.7166
chr2:69413899-69414406	0.627818	1.72947	1.33932	0.1	0.357412	0.1	4.33106	0.1	0.1	0.1	0.666582	5.55958	1.38429	29.948	2.07458	0.172495	6.86965	5.10467	0.9086	4.29152	4.38057	12.6087	1.30611	23.5737	1.67748	0.241586	2.72017	0.560928	MIR3126	4.80949	41.6953
chr13:40796354-40796767	4.35744	0.0912175	0.1	0.1	2.67548	2.49752	2.9605	8.15432	0.614526	0.0810234	9.96743	13.4	2.23358	17.8546	6.86191	14.3641	10.2281	9.62153	2.05544	4.08026	10.0852	16.2503	3.11631	4.05192	16.9941	8.6547	8.70026	8.96786	LINC00548	6.9035	41.6726
chr12:113646216-113647080	0.824581	0.1	0.1	0.0710701	2.20401	0.1	0.667056	0.322855	0.1	0.1	4.8058	10.5705	4.18423	8.74735	10.8478	8.64683	7.5346	0.907723	0.79986	2.67417	0.1	1.71476	4.89741	1.27406	8.3635	8.99607	14.1222	10.6348	IQCD	5.51293	41.6694
chr18:30442602-30443013	0.1	0.1	0.1	0.1	0.1	0.1	0.1	0.1	0.1	0.1	6.33233	0.1	0.1	9.35599	0.752881	5.54652	8.9752	6.66773	1.62954	2.20816	14.3682	4.03426	0.0480549	6.25338	4.36794	15.7494	2.26024	0.1	KLHL14	4.06684	41.6684
chr1:42130737-42131034	0.40238	0.1	0.1	5.42939	0.1	6.33824	4.25079	0.1	2.05741	0.600062	5.14025	12.2386	8.32708	20.4815	7.97701	8.15706	3.95762	8.54134	4.37385	14.7678	0.1	0.127591	3.28622	1.83523	3.1119	0.884886	5.9232	5.68455	HIVEP3	7.44837	41.6341
chr7:4228984-4229568	0.1	0.1	0.00867039	0.626486	0.1	4.13336	4.13007	0.1	0.1	0.1	1.2536	4.09558	0.1	16.3072	1.06228	8.88727	1.39945	20.9876	1.90798	8.31911	8.08602	3.31176	0.879167	8.27882	0.1	0.148186	1.11523	0.1	SDK1	5.48214	41.6314
chr10:76955458-76955707	0.1	0.1	8.9236	1.36631	0.1	0.1	3.66546	0.0252595	0.517314	2.75713	0.853884	0.859749	7.21403	2.59061	4.63829	1.93988	8.12895	8.21531	1.28291	1.60069	0.1	0.127591	4.2867	0.1	0.1	1.06592	0.118247	0.1	VDAC2	1.96692	41.6138
chr5:39204993-39205254	1.50903	0.1	0.1	0.1	1.87001	4.12595	4.56331	2.16363	0.1	0.1	1.87675	9.0643	2.01778	15.3451	4.26096	13.1382	1.91	1.19174	4.51697	9.89804	2.45042	10.553	0.1	4.73154	9.53453	3.86134	6.91032	11.2876	FYB1	4.84878	41.6097
chr11:68222275-68223700	0.1	0.0224365	0.1	0.1	0.1	0.1	0.202171	0.1	0.1	0.1	0.1	2.20134	0.613468	0.814966	0.23881	0.1	0.773476	27.8389	1.60379	0.104466	0.1	0.127591	0.1	0.680155	0.1	0.185636	0.118247	0.1	PPP6R3	3.33646	41.6084
chr4:171709713-171710061	0.1	0.1	0.1	0.1	1.17953	0.1	0.1	0.1	0.1	0.1	7.14297	4.03562	0.210722	0.1	11.1648	2.09195	0.441513	20.2275	4.06359	2.34663	5.37459	2.7244	1.11252	1.04026	1.9656	1.52666	0.118247	0.564108	LINC02431	4.97458	41.607
chr20:46376991-46378591	0.640699	0.0738206	0.1	0.299039	0.334822	0.104308	0.1	0.470232	0.1	0.1	1.37849	6.97514	13.0147	0.847159	5.43127	5.07193	3.44113	1.29423	0.740456	7.69759	2.83047	4.78425	10.868	0.1	1.13382	1.57538	3.20444	0.468295	SULF2	4.35691	41.6009
chr7:158854564-158854907	4.42806	0.1	1.74868	0.778674	0.1	0.178424	0.1	0.358294	0.1	0.1	0.738455	0.372734	1.88237	5.30776	1.83705	1.55906	0.1	13.4085	0.905716	32.9596	0.1	0.127591	0.1	4.90059	0.1	0.1	0.118247	0.1	LINC00689	5.1079	41.5971
chr1:143467095-143467741	0.1	3.14907	1.90488	2.01726	1.33556	0.686571	5.02508	3.54475	1.88653	5.34794	39.6558	12.1387	0.187332	0.1	4.82292	2.2133	1.17004	2.03743	8.86535	14.1396	15.1571	10.8473	0.159367	2.46077	1.82008	2.0939	5.80449	3.37869	NA	6.03329	41.5546
chr8:10223267-10223519	0.1	0.1	0.806358	0.99171	0.255586	0.146144	0.606885	0.0327714	0.1	0.1	2.40263	1.30942	0.1	16.6552	1.36316	0.779531	2.69813	8.78341	0.1	7.72633	6.8995	10.2027	0.768613	13.4252	2.39223	1.7523	3.82577	0.576623	PRSS55	3.86783	41.5436
chr12:40340451-40340899	1.79313	0.1	0.1	0.1	2.91458	0.1	0.1	0.1	0.1	0.1	3.28923	5.48793	19.2211	1.16987	24.8018	0.1	7.29669	1.0466	4.10831	2.05887	14.5326	5.33416	10.4453	0.592891	6.86734	7.78693	3.5166	3.31478	SLC2A13	6.30727	41.5238
chr12:112272558-112273688	3.43524	0.1	0.745394	0.924935	16.4562	0.0707768	1.03933	2.26365	0.677081	0.1	13.7112	5.54091	8.64683	10.1944	21.0137	14.5418	12.9449	4.74646	26.3231	7.29431	13.0774	15.744	12.0356	3.71257	13.5753	12.7599	6.99592	13.6609	MAPKAPK5-AS1	9.9145	41.5132
chr1:540444-541464	10.4957	1.33704	0.1	0.1	0.1	0.36557	2.03828	0.122348	4.40433	11.0901	4.7177	3.65424	0.891178	7.38718	13.2329	2.51107	2.10138	23.0562	0.792698	2.24679	1.34246	0.127591	0.1	3.02438	4.54884	0.1	1.04225	0.1	OR4F29	3.0438	41.5026
chr12:88763833-88765655	0.531645	1.74359	2.55367	0.0547234	0.1	1.82767	0.541624	0.15121	0.627532	8.40721	1.075	4.03083	10.7307	3.86922	32.5048	1.78442	4.62837	0.1	0.1	2.14033	4.16925	4.64461	10.773	0.1	2.72035	16.7594	0.118247	0.549198	KITLG	4.44248	41.4886
chr13:31446529-31446794	0.1	0.1	0.89043	0.1	0.1	0.343827	1.15583	0.25771	0.1	0.1	1.6062	12.7146	0.1	5.89753	2.55981	2.82631	17.6896	11.7257	2.62916	9.16656	3.57032	7.35998	3.23594	8.24153	0.617114	0.227892	1.52729	0.857165	MEDAG	6.36677	41.4875
chr11:59312332-59313032	0.1	1.39647	0.1	0.1	2.25082	0.245412	0.1	0.803313	0.1	0.612184	0.888673	9.93794	21.0344	3.77249	16.8506	4.43903	3.65933	0.698976	7.6613	6.7336	1.42781	16.5719	16.1811	1.35216	6.04121	3.18139	2.91498	2.92548	OR4D9	6.98681	41.4722
chr4:78415129-78415719	1.27721	0.1	0.423991	0.1	2.35303	0.387381	0.1	0.1	0.1	0.1	0.564335	1.04236	0.814966	25.872	1.26978	1.76783	1.3947	8.88163	1.04014	2.48967	0.1	0.127591	0.204168	16.8073	0.1	0.1	3.43115	0.1	CXCL13	4.00959	41.4673
chr16:30180631-30181808	0.1	0.1	0.1	0.1	4.28847	0.1	0.1	1.12765	0.1	0.1	10.8006	0.1	1.17693	1.91226	2.47829	6.27375	3.26208	34.399	14.7244	0.104466	7.99289	0.127591	3.46844	9.19599	1.4157	0.1	0.118247	2.83123	CORO1A	6.90156	41.4628
chr2:1006396-1006753	0.1	0.1	0.1	0.1	0.1	0.1	0.1	0.1	0.1	0.1	2.61902	1.9124	1.76272	13.2473	1.06982	0.246902	0.700442	19.0739	0.1	0.725487	2.52984	10.0972	2.13931	8.38339	0.0572184	1.33461	0.118247	0.0284926	SNTG2	4.04579	41.4579
chr10:82236647-82236890	0.0442881	0.1	1.77415	13.701	0.1	0.527238	5.47646	2.00231	3.03146	10.6586	8.45226	9.40697	5.52303	3.91503	10.3852	8.87705	9.2058	4.78876	0.962076	10.0459	3.77711	15.7038	4.0167	3.58885	2.3668	2.36016	3.85671	1.54195	TSPAN14	3.41466	41.4337
chr16:60010307-60010872	1.7609	0.1	0.1	0.1	3.25226	0.1	0.1	0.521669	0.1	0.1	14.2557	8.66891	3.36148	5.15947	9.95729	5.86747	4.56211	0.320103	6.02284	6.59874	17.802	7.57821	1.44704	0.739889	0.1	12.4209	0.118247	1.23537	APOOP5	5.85392	41.4181
chr12:114400064-114400315	8.84609	1.52974	0.1	0.1	0.1	0.102969	0.735673	3.0968	1.27638	0.913929	10.1213	5.86564	1.08064	16.535	14.0882	7.76008	3.25073	0.994547	1.89436	9.64081	6.13168	14.3954	0.1	8.81226	8.79966	3.92238	12.3242	0.748721	RBM19	5.44298	41.4154
chr11:63301804-63302145	0.1	0.1	0.1	0.1	1.82069	3.00796	0.1	5.04384	1.8783	0.987954	8.57377	12.8196	2.40127	11.8807	4.49535	8.53616	4.49015	2.18391	1.34275	5.69771	8.36861	8.55905	3.42818	4.93658	9.03245	4.21473	10.608	10.6377	RARRES3	4.91826	41.3877
chr2:197046711-197046995	0.1	0.1	5.80749	0.1	0.1	0.1	0.1	0.1	0.1	0.1	5.89966	3.15561	1.93926	6.70889	2.34985	5.33996	1.54862	2.62823	1.91701	11.8033	0.1	6.22809	1.479	2.03395	9.92668	11.6111	1.30961	6.60121	STK17B	3.65829	41.3845
chr20:11613406-11613831	2.22958	0.1	0.1	0.1	5.58957	0.1	0.0346528	0.1	0.1	0.1	11.0771	0.1	2.63887	0.1	4.70137	2.78188	0.1	12.6556	14.5729	7.65886	21.6391	20.1115	8.00465	27.4204	10.4272	11.1993	0.118247	2.38329	BTBD3	4.78328	41.3776
chr2:218874082-218875940	0.1	2.79892	2.86118	3.61193	0.1	20.646	24.5115	0.1	0.1	0.1	1.94601	3.17102	0.522514	11.2683	1.13203	3.5056	5.72099	14.608	12.0228	11.1764	2.56785	0.127591	0.807398	16.5127	3.87861	2.7737	3.84145	4.5995	TNS1	1.0144	41.369
chr1:180920600-180921333	0.1	0.1	0.1	0.1	0.1	3.61611	3.34878	0.1	0.888806	0.1	1.66709	1.16232	1.30645	15.3173	0.347382	1.99295	0.1	15.8947	3.26859	5.24131	0.741236	1.71013	2.12316	10.0094	1.58275	0.181969	2.15565	0.377114	KIAA1614	3.77444	41.3624
chr2:119613104-119613598	0.1	0.1	0.1	0.1	0.957066	0.1	0.1	0.1	0.1	0.1	2.51248	1.12375	0.1	1.20545	1.38809	8.16813	2.61737	12.95	2.99667	9.51578	16.4779	0.127591	0.1	6.09283	0.1	0.1	1.15583	0.1	EN1	4.07207	41.3347
chr2:96570722-96571461	0.1	0.372558	0.1	0.1	0.1	0.1	0.629535	0.941632	0.1	5.98682	8.24207	3.15103	2.22813	0.796781	6.99708	7.14957	5.14383	0.38949	14.0953	7.25577	2.8928	6.27474	0.198443	1.81782	10.914	8.91151	1.00914	1.98803	FAHD2CP	4.69186	41.3344
chr12:38778991-38779466	0.1	0.1	3.81649	4.7408	2.06087	2.19789	5.7987	0.1	0.1	5.08997	15.6015	0.1	8.46781	0.1	18.3177	10.2344	20.408	9.69352	13.9861	0.0983886	10.155	0.127591	6.08416	14.3404	10.9118	16.7559	0.118247	2.40917	ALG10B	7.29027	41.3135
chr1:222168670-222169239	0.1	0.948203	0.1	0.422548	0.1	0.1	0.1	0.1	0.370945	0.1	4.44551	29.5126	0.587737	1.02187	1.77365	2.79532	14.6732	13.5521	0.1	0.104466	9.46408	16.1609	9.18552	4.74966	2.74467	2.75246	2.19869	0.562713	DUSP10	6.61247	41.3133
chr9:2115102-2116081	0.1	0.1	0.373721	0.1	0.1	0.403346	0.1	0.1	1.35373	0.1	0.828368	1.8897	0.251187	13.6697	0.609302	0.767256	0.768443	21.6492	0.1	1.62327	0.1	0.127591	0.1	16.5976	0.401876	0.1	1.18797	0.1	SMARCA2	3.93256	41.3028
chr20:20805942-20806188	0.1	0.1	0.1	0.1	0.1	0.1	0.447056	0.171825	0.1	0.1	2.11752	4.01792	1.68586	22.928	1.69975	0.666582	0.951353	11.0711	1.42626	0.104466	1.90571	3.3987	2.33314	16.2832	1.73603	1.71488	3.2085	3.46198	RALGAPA2	4.52499	41.3024
chr1:220474073-220474324	1.65501	0.1	3.45194	0.38079	1.44556	0.1	0.801172	0.1	0.1	1.8592	3.49629	9.82828	3.9246	0.1	9.77162	21.022	6.99152	4.70847	3.25041	10.9871	10.9887	22.7224	7.43857	8.72159	1.98818	2.58725	0.118247	0.1	RAB3GAP2	6.40866	41.3
chr14:51201506-51201870	0.1	1.74888	0.1	0.1	0.473664	2.42119	2.84285	0.1	1.95809	0.1	9.4779	2.23131	7.19457	12.5752	2.96654	0.930864	0.354733	3.42756	0.1	7.80429	7.41831	0.0876073	0.712644	5.29534	1.62437	1.55313	0.118247	0.562024	NIN	3.71183	41.2895
chr17:53579100-53579507	0.1	0.1	0.1	0.1	3.80964	0.1	0.1	0.825479	1.38961	0.1	20.2177	0.1	0.979506	5.51608	6.54874	3.36474	6.95935	21.8555	15.605	0.104466	15.5262	3.18288	10.5504	23.0562	5.81774	9.06119	0.118247	3.85118	MMD	7.45263	41.1843
chr20:23317564-23317870	0.1	0.1	0.1	0.1	0.1	0.1	0.1	0.1	0.1	0.1	2.50527	2.5334	1.16926	2.84044	0.753176	9.13556	1.38827	1.25284	8.54575	11.0404	0.00441498	4.39147	2.82556	2.37009	0.1	0.175998	0.118247	15.7666	NXT1	4.01644	41.1644
chr4:86997143-86997566	0.1	0.526393	0.1	0.1	0.1	0.1	0.1	0.106168	0.1	1.84338	3.88829	34.6255	0.1	17.9283	0.767736	0.7682	1.59121	5.90471	3.92647	0.823063	1.3229	33.2085	0.611362	23.7599	5.4759	5.81551	1.69595	0.1	MAPK10	6.71476	41.1545
chr1:236327101-236327859	0.1	2.05544	0.1	0.1	0.844586	0.1	0.1	2.12383	0.1	0.1	1.5339	7.45135	2.06003	7.96335	4.10663	2.51704	0.243662	3.23193	17.748	8.06496	5.53456	6.32529	0.16465	0.529348	2.66644	0.1	3.81991	8.61182	GPR137B	4.9197	41.1319
chr2:172177717-172177977	0.1	0.1	0.1	0.1	1.43393	0.1	0.1	2.64524	0.1	0.1	5.27673	5.20819	1.10397	8.59307	0.770745	7.42214	3.49742	2.33722	0.681844	9.18476	3.33752	4.19226	1.78891	7.99404	4.84879	4.39031	8.50818	3.1971	TLK1	3.91969	41.1102
chr11:59466724-59467484	4.0889	0.1	1.0482	0.1	0.483299	0.323912	0.1	1.52273	2.89383	0.1	15.147	0.69331	1.07557	3.37689	18.9053	2.56948	13.2379	1.90381	0.1	18.4866	10.8834	3.65898	0.995032	3.26782	0.99171	6.33596	1.43099	0.723986	OR10V1	6.47351	41.1013
chr14:97378443-97378691	0.1	0.1	0.1	0.1	0.1	0.1	0.1	0.1	0.1	0.1	2.24485	13.8861	0.609302	3.73321	1.27376	0.246292	0.165379	14.2168	0.1	4.62231	0.1	4.03996	2.56093	1.02468	0.988713	2.09419	2.82026	1.37381	VRK1	4.0098	41.098
chr2:207037016-207037316	0.668627	1.65929	0.1	0.1	5.33026	0.1	0.1	0.1	0.1	0.1	11.0414	1.79569	3.72067	2.33241	4.53376	1.76549	10.4619	18.4631	0.644419	1.84957	3.42909	5.85397	2.98974	1.2965	3.68041	5.35393	2.06749	0.1	SNORA41	4.82502	41.0822
chr19:18108944-18109248	0.1	0.0362332	3.49938	0.469014	0.91454	0.245492	3.83558	4.39786	6.58087	12.8469	4.19888	12.2515	3.04124	2.43477	2.1668	4.07549	8.79126	0.531548	15.2653	12.0449	0.1	4.75106	0.166315	0.1	2.68608	0.766122	2.24853	8.96317	ARRDC2	3.18757	41.0819
chr5:130714404-130717959	5.02218	1.49803	1.59779	2.04789	11.2741	1.71695	1.54101	4.74331	1.02141	0.0279777	2.65479	13.9896	9.76234	11.3506	11.1817	21.2264	7.85721	4.67012	2.80865	10.2667	2.97562	29.9231	10.4866	7.66762	23.7886	13.8708	8.53354	15.742	RAPGEF6	6.52774	41.0667
chr7:100120940-100121879	0.1	0.1	3.74824	0.1	8.45801	0.10035	0.317117	1.37052	2.58436	1.05791	15.4337	2.51388	4.2481	4.79189	14.8997	15.117	6.24227	6.36813	5.64199	3.39986	10.9236	3.628	10.4381	5.16518	7.59011	4.64579	2.12472	0.680557	AGFG2	6.072	41.0661
chr11:81866801-81867250	0.1	0.1	0.1	1.33609	3.72592	0.1	0.1	0.1	0.1	0.1	10.4548	1.76855	2.09173	0.00153786	5.1338	2.59352	0.562303	17.1361	6.21424	0.104466	18.611	0.127591	0.181938	7.06564	7.4126	0.238661	0.118247	1.468	MIR4300	4.01991	41.0636
chr2:232241180-232246317	0.569241	0.1	0.1	0.1	0.1	0.1	0.1	6.52195	0.1	0.1	2.72606	0.749647	0.341055	1.08505	0.0298219	0.860437	0.1	0.424994	36.579	0.80529	9.79681	0.127591	0.87785	0.1	0.1	1.10843	0.989572	13.335	MIR4777	3.58102	41.0357
chr5:132655147-132655822	0.659546	0.1	0.1	0.1	0.1	0.319904	0.1	0.1	0.782914	0.1	3.79825	3.91758	1.24798	7.86076	2.98543	1.03345	0.726946	11.5026	4.5878	11.2491	2.30931	1.33112	0.834887	4.74522	0.813044	0.136572	0.118247	0.239959	FSTL4	4.64475	40.9753
chr5:67185161-67185819	0.1	0.1	0.1	0.1	0.1	0.1	0.1	0.1	0.1	0.1	6.72914	0.0592213	10.9216	0.1	8.69116	2.62779	0.1	1.8275	6.18824	3.72025	9.42574	10.4491	9.08057	1.54195	6.27658	8.53742	2.68096	2.34049	PIK3R1	3.99649	40.9649
chr12:12580391-12580767	0.1	0.1	0.268185	0.1	2.20671	0.102345	0.282328	0.1	3.98254	0.1	1.67885	6.58709	0.0343481	8.856	2.96202	2.32196	2.83944	17.043	0.899476	3.32523	0.1	0.127591	0.1	0.1	0.498699	0.1	3.37955	0.1	BORCS5	3.92053	40.9343
chr13:57860895-57861245	0.1	0.1	0.1	0.1	0.271615	0.1	0.1	0.1	0.1	0.1	10.176	1.4196	1.46287	4.23997	1.0359	15.4594	0.410015	0.1	5.66337	1.62156	0.550167	8.80188	1.32602	5.71348	0.626486	1.31858	2.72349	1.154	PRR20E	4.04171	40.9342
chr15:28612516-28613198	0.1	0.1	0.1	0.1	0.1	0.1	0.1	0.1	0.1	1.64334	3.13807	5.21992	3.56999	4.03996	22.25	0.195952	0.938373	0.862582	0.502239	3.33312	0.1	0.127591	0.1	0.1	0.1	0.1	0.118247	0.1	GOLGA8F	4.15069	40.9199
chr11:89051939-89052742	0.1	0.1	0.1	0.1	3.25339	0.1	0.1	0.1	0.921011	0.1	6.22846	0.0917311	10.2565	9.91301	3.6121	5.16348	3.28743	4.29533	0.572735	1.5093	17.9627	0.127591	4.58606	26.9495	0.1	3.69245	0.118247	0.1	TYR	3.99557	40.9185
chr12:92707615-92708014	0.1	0.1	0.1	0.1	0.1	0.1	0.1	0.1	0.1	0.1	14.6948	3.92012	6.0506	2.22902	0.207767	0.482942	0.924685	1.96825	2.62453	7.80649	13.7401	3.65596	5.00106	3.36879	8.26462	1.15162	3.13502	1.89012	CLLU1	3.99092	40.9092
chr14:62039664-62040557	0.0962896	0.1	0.0604996	9.50796	1.33205	6.09689	4.65902	1.05902	0.1	0.1	2.89119	12.3601	10.155	0.1	5.03258	12.9936	3.54123	0.1	0.1	7.95829	2.93453	0.127591	6.2467	0.1	0.848915	0.533778	1.40912	3.09036	FLJ22447	3.21203	40.8837
chr10:104227477-104229247	0.656387	0.0397834	0.1	2.36454	0.1	0.559637	0.28912	4.4158	0.1	0.1	2.0272	5.65495	10.4107	2.40618	7.78421	3.94087	2.85609	2.95435	3.83787	2.46492	0.1	3.49629	14.7629	1.37902	2.39502	0.409187	2.16206	1.85972	MFSD13A	3.56121	40.8816
chr6:89470898-89471300	0.1	0.1	0.1	0.0494612	0.1	0.1	0.1	1.1397	0.1	0.1	3.61424	3.18359	0.597728	11.4496	0.527556	0.786608	2.53751	6.21805	1.62938	4.30702	0.1	0.127591	0.1	21.6391	1.05708	0.1	5.03905	0.253077	RNGTT	3.28621	40.8778
chr1:120874195-120874451	0.1	0.1	0.1	0.505443	1.35772	0.1	0.326462	2.17295	0.1	1.45343	1.58208	7.44513	5.06887	0.1	2.10903	23.7224	2.20372	4.80245	1.47464	7.4306	8.52566	0.127591	2.34413	0.1	2.97357	0.1	5.49099	2.56911	HIST2H2BA	4.96229	40.8756
chr2:9677392-9678210	0.92329	0.1	0.341467	3.64686	1.75254	0.1	0.361415	0.1	0.1	0.1	0.970485	0.487402	1.66986	12.8823	1.79253	7.48464	4.80956	24.2371	0.00501857	6.27375	2.16857	5.03332	3.51854	13.3857	2.64272	2.00802	3.93573	0.773053	ADAM17	5.30871	40.8683
chr6:27452297-27452676	5.91472	0.1	1.86349	0.222814	10.9407	0.220752	1.46956	2.33791	0.0212418	0.1	15.9082	2.67662	0.523535	16.0742	3.12922	13.3477	2.87729	38.5786	4.02646	3.78707	10.8941	3.61932	3.72528	16.5081	2.93856	2.57665	3.44798	2.12252	ZNF184	7.77378	40.8513
chr9:14074569-14075180	0.1	0.1	0.1	0.1	0.1	0.123756	0.1	0.1	0.1	0.1	3.67827	1.62909	0.993596	20.5643	0.945388	0.735136	0.197543	9.80029	0.1	2.33463	3.11409	4.75748	0.316501	17.2739	0.594766	0.905279	1.38054	0.276799	NFIB	3.99545	40.8372
chr1:77470745-77471425	0.0504516	0.1	0.254479	0.1	2.4179	0.1	0.1	0.378738	1.256	2.01135	7.31308	0.1	6.90858	12.6134	6.66773	5.71298	4.32302	0.1	3.33049	5.70132	11.0829	6.78396	5.25284	8.70683	7.72083	10.61	1.08452	1.55028	ST6GALNAC5	4.60017	40.8103
chr1:198611857-198612060	8.59881	0.1	0.1	4.87696	1.88256	0.133292	1.38404	0.1	0.1	0.1	2.78867	16.3242	3.05586	17.3118	1.88039	8.25861	3.18273	1.26703	0.644013	12.6006	6.9376	21.5177	0.755478	2.69302	13.5179	8.9884	2.58842	4.01178	PTPRC	4.99383	40.8049
chr1:165130654-165132812	0.1	0.1	0.1	1.02504	0.309099	0.638603	2.4067	0.1	0.1	0.1	4.91638	3.18742	0.442528	8.56869	1.08234	2.60204	0.579041	29.0274	0.0500654	1.56045	2.02267	1.85427	0.665605	26.1017	0.599473	0.0623851	0.118247	0.1	LMX1A	4.70369	40.8019
chr11:12453023-12453284	0.1	11.0438	3.61134	0.388546	0.34155	1.75982	3.012	2.61209	0.1	0.1	10.8557	25.9693	3.52707	25.8892	7.4337	9.6845	17.6414	9.40364	3.12337	16.1474	6.27474	0.127591	1.40581	10.6139	0.1	0.861008	0.118247	0.1	PARVA	10.6606	40.7948
chr2:148484540-148484969	0.1	0.1	2.61329	0.1	0.1	0.108919	0.1	0.846849	0.1	0.1	1.23473	6.9563	4.44551	6.99501	0.177388	0.1	1.09156	0.372734	5.53671	18.4968	8.36673	9.66203	9.61379	2.02357	16.0111	0.787331	0.118247	3.86255	ACVR2A	4.11377	40.7944
chr2:136992241-136992800	0.1	1.65606	0.1	0.0457045	0.44046	0.1	0.783876	1.29255	0.1	0.0971482	0.906712	1.61663	2.69972	15.404	1.02634	0.993917	0.1	12.4	0.1	1.0532	1.32474	5.02699	2.75101	32.9125	1.4832	2.3027	4.62812	3.00715	CXCR4	3.15848	40.7907
chr7:157140435-157140864	0.1	0.1	0.793602	0.1	0.1	0.1	0.1	0.1	0.1	4.34256	2.41138	7.79156	9.92954	3.67806	4.75041	8.21984	8.2443	0.536913	3.36403	22.9642	0.1	0.127591	0.1	0.1	0.1	0.1	0.118247	0.1	DNAJB6	6.5954	40.7765
chr2:62806584-62807139	0.1	0.1	0.1	5.06231	0.587434	2.97193	7.33411	0.1	0.1	3.7144	7.29232	8.26612	9.53843	1.84282	8.65179	1.27797	4.30763	9.32004	4.24714	16.7656	11.911	10.3427	12.8413	2.85399	1.20703	0.543002	1.34097	3.1696	TMEM17	5.13396	40.7264
chr9:98278726-98279055	1.56918	1.55012	1.47248	0.1	2.39488	1.82422	4.09732	6.28958	0.1	0.1	13.6003	6.85994	1.49054	6.55183	1.87878	6.84934	4.41265	13.3942	0.629013	31.3519	4.84341	0.127591	0.86844	13.4364	1.47569	0.407359	2.08628	1.49691	PTCH1	6.75208	40.7178
chr6:168460869-168461280	0.444647	0.1	0.1	0.1	0.1	0.1	0.1	3.68096	3.05462	0.1	3.07817	5.03487	0.489587	1.30624	0.948533	28.4114	0.554938	1.16116	9.61263	2.9026	1.9649	0.127591	0.1	5.30731	0.1	1.4674	0.118247	3.22038	FRMD1	4.56199	40.6867
chr1:148540295-148541442	0.1	0.1	0.63822	0.1	0.1	0.1	0.1	0.1	0.1	0.1	0.0569067	1.45874	0.496518	3.66628	5.93911	19.876	0.1	7.75604	0.1	1.65316	1.71476	1.72558	0.345139	0.1	0.1	0.139929	0.118247	0.1	NBPF15	3.95645	40.684
chr20:39284174-39284471	0.1	0.1	0.1	4.23187	0.017282	0.1	0.1	0.1	0.1	0.1	3.36171	5.16096	1.34861	4.21987	0.334247	0.230643	0.1	13.6018	1.35306	13.492	1.85368	1.06686	0.1	2.26734	0.819122	0.1	2.56978	0.634859	MAFB	3.81538	40.6826
chr11:71359937-71360255	0.1	0.4545	5.10938	0.1	0.1	0.1	0.1	11.9298	0.1	0.931582	10.5289	0.56867	0.403109	13.5546	1.72933	3.47388	3.21223	3.25073	7.82618	1.41367	23.6725	0.127591	3.53718	6.43816	0.1	0.1	0.118247	5.10646	KRTAP5-11	2.6936	40.6371
chr5:32208132-32209262	0.1	0.1	0.1	0.1	7.19965	0.1	0.1	1.00016	1.24472	2.10111	11.4007	0.427064	2.47329	13.8334	5.71746	4.92835	5.65668	8.62132	11.8792	0.0751379	4.58915	1.00218	5.3931	10.3231	5.21418	4.16237	3.47041	2.49429	GOLPH3	5.2867	40.6189
chr2:72342249-72342580	1.3808	3.99685	0.1	0.26518	0.1	3.09753	11.3864	0.1	5.75113	0.1	4.89249	0.1	4.89218	9.05496	2.56205	6.78579	5.19728	8.65534	3.31636	20.4148	8.86945	3.88472	8.75361	4.92798	1.24589	2.82486	0.118247	0.304038	CYP26B1	3.95933	40.6182
chr11:2287013-2287442	0.1	0.1	0.1	0.1	0.1	0.429996	2.80092	2.7781	2.31956	0.1	5.96958	9.9695	5.37551	6.43461	8.64749	5.46097	2.86655	3.12406	1.47126	2.67126	1.20884	24.936	10.4648	5.44461	10.2116	5.37971	7.85071	3.7826	ASCL2	4.30622	40.6162
chr7:6911039-6911340	1.65221	0.1	1.35705	0.1	0.1	0.082257	2.33276	0.933952	0.1	0.1	0.965662	7.22733	2.55213	13.2892	9.4499	1.97455	1.85115	13.5847	3.06679	3.39619	0.1	28.9896	2.30015	11.592	0.276981	1.33556	1.39647	1.19227	CCZ1B	5.04993	40.6102
chr2:154260007-154260918	1.75522	0.436691	1.55081	0.384158	12.1508	0.1	0.21502	1.50242	1.74161	0.1	11.9048	9.32398	7.78116	18.4444	33.2677	5.63829	18.4106	30.1131	7.14712	15.5893	14.9485	8.37034	6.57702	23.5454	8.656	26.8322	0.118247	1.16005	RPRM	13.7684	40.5948
chr8:98307631-98308284	1.16101	2.84704	1.04767	0.519102	7.73534	1.00741	3.12625	0.766787	1.60795	0.1	36.4863	1.29977	8.43849	20.7001	10.2492	21.002	5.56698	24.9244	18.406	25.8162	18.5699	5.69212	3.89679	34.379	5.26875	11.3782	0.118247	3.88855	TSPYL5	15.2971	40.5881
chr6:129493962-129494292	0.1	0.1	0.1	0.1	5.65228	0.240326	0.1	0.1	0.1	0.1	1.29638	2.79672	1.26386	20.118	21.406	5.71226	0.235943	9.78282	1.38139	0.955682	2.37306	4.22656	0.406999	13.2183	0.745927	0.1	0.118247	0.1	LAMA2	5.82565	40.5865
chr1:60118590-60119954	2.13005	0.1	0.1	0.272884	3.82682	0.294628	1.0213	0.181493	0.1	0.424484	12.8303	3.98325	15.5484	4.95948	9.03011	6.48595	8.84488	3.19171	10.8808	11.4234	10.3123	1.53822	9.47192	0.1	13.3029	13.4166	0.118247	2.33088	MIR4711	7.87266	40.5854
chr2:127643564-127643977	0.31146	0.1	0.742462	0.1	0.321137	1.74986	0.1	0.1	2.24501	0.1	4.8822	7.49474	0.198914	0.973206	2.94265	2.43418	4.63136	22.3583	3.79212	2.28751	0.852986	0.127591	0.1	2.67277	0.1	0.1	0.118247	0.1	BIN1	4.61252	40.5638
chr9:4293821-4294149	5.31723	5.89152	0.1	2.57007	4.72827	0.156419	0.1	0.516622	0.1	0.1	7.30551	37.0927	2.17201	4.67314	11.0438	11.0626	13.564	2.15698	1.08117	15.0708	13.799	13.2253	1.03503	0.835727	3.75981	0.288305	0.118247	0.1	GLIS3	8.56426	40.5603
chr5:168078425-168078676	0.1	0.1	0.1	0.1	0.1	0.1	0.1	0.1	0.1	0.1	0.1	10.814	6.02371	0.856965	0.941632	9.06629	1.2587	0.183123	2.19897	9.10985	0.1	0.127591	0.1	0.1	0.1	0.1	0.118247	0.1	PANK3	3.95533	40.5533
chr19:47754170-47754626	0.1	0.1	0.1	0.1	0.1	0.0587353	0.0350351	18.7302	0.0196953	0.726946	12.3975	0.700251	2.72904	1.92963	3.2116	1.01403	0.1	0.1	3.39892	2.28119	0.1	0.00282575	0.1	1.76318	1.11117	0.627285	1.89938	1.33128	CCDC9	0.779153	40.5517
chr8:142295851-142297158	1.65387	0.1	0.0301841	0.386564	0.344936	0.136125	0.1	0.695124	0.1	0.1	20.3947	4.54118	3.76947	3.74403	5.06654	5.58444	2.93731	3.5786	5.67644	6.61174	28.0801	5.56014	4.32224	0.522911	3.83057	3.47761	0.118247	5.26583	SLC45A4	5.82577	40.5427
chr15:23453883-23454248	18.8732	0.1	0.1	0.1	1.70321	0.1	0.1	0.1	0.1	0.1	3.72378	9.07992	10.0345	7.17386	1.7548	0.119675	0.1	2.50832	2.53692	8.8482	11.258	16.0794	9.60927	2.65111	1.4102	1.29789	2.75854	0.1	GOLGA8EP	2.45036	40.5241
chr2:47086388-47086814	0.1	0.763974	0.329678	0.235816	6.30603	0.372558	0.1	0.1	0.1	0.1	0.192485	32.6015	2.48061	0.1	10.6629	4.72755	21.8406	1.93926	0.1	9.94816	8.1079	9.24767	4.28385	3.46065	3.26068	1.23321	1.36516	0.770011	LINC01119	7.6085	40.5208
chr9:93570826-93571257	0.1	0.1	0.1	0.1	1.57109	1.88154	0.820818	0.1	0.1	0.1	5.9991	4.40693	11.2331	3.85775	5.63188	5.841	6.88331	0.1	1.22306	12.1781	0.1	0.127591	5.29327	0.1	3.51501	3.48688	8.91595	3.48605	SYK	5.23807	40.5055
chr2:209676333-209676750	8.15489	0.1	1.67259	0.1	2.45687	0.114938	0.231822	0.1	0.0765	0.1	11.7878	3.12078	3.49959	8.58949	6.19036	6.5828	2.81271	1.25146	15.2098	0.104466	8.0997	0.127591	0.1	1.03226	6.08792	8.33848	0.118247	0.73463	PTH2R	4.60417	40.4947
chr16:54114907-54115602	0.1	2.4815	2.72219	0.1	5.30591	0.306877	1.96273	1.88653	1.61147	0.0609893	4.03996	5.7446	14.2112	4.47883	3.62417	2.23742	2.14101	7.0678	0.1	18.2516	2.23715	0.0607126	7.52617	11.3919	0.1	0.126931	0.118247	0.1	FTO	4.53584	40.4856
chr22:35843724-35844000	0.1	4.46702	0.1	0.1	4.1464	0.0494612	0.1	4.39253	0.1	4.77786	1.65093	8.88908	2.00705	1.06926	5.14297	7.61491	9.22827	5.21173	10.4998	8.53217	3.09514	1.57417	1.14382	5.70726	4.27713	1.44363	5.34535	1.67934	MCM5	4.15129	40.4712
chr20:20376616-20377094	0.1	0.1	0.1	0.1	0.1	0.1	0.1	0.332314	0.1	0.1	0.935143	2.90406	0.1	20.9408	0.1	0.669526	1.14184	21.574	0.1	7.06898	6.31727	6.34482	2.12773	16.46	0.352193	0.18602	1.69284	0.1	INSM1	5.4302	40.4524
chr21:16058349-16058597	0.860025	0.1	0.1	1.50523	0.1	0.732997	0.663843	3.28622	0.1	0.1	6.42843	17.1248	8.80188	7.79156	3.96056	13.0852	5.67131	4.59148	2.52906	3.97896	4.09273	4.9269	10.4795	0.0782465	8.45285	4.71462	7.46437	11.5935	LOC388813	6.64148	40.4395
chr7:31774726-31775097	0.1	0.1	0.1	0.1	0.1	0.1	0.1	0.1	0.1	0.1	3.97251	3.63632	1.10794	0.577548	0.689977	0.1	1.34869	20.5908	1.66771	6.72943	0.00836964	6.63067	0.1	8.24986	0.404139	0.338328	2.74967	0.1	PPP1R17	3.94209	40.4209
chr8:39975715-39976241	0.70945	1.31809	1.38933	0.1	6.46344	0.756408	0.818151	2.12675	0.1	0.1	6.76609	16.0338	2.85888	24.5276	15.1205	15.3395	9.60163	10.014	3.92498	5.68209	5.95362	1.80933	1.81945	15.5994	0.620247	0.446066	0.118247	1.66673	TCIM	9.59875	40.4169
chr22:43144318-43144680	0.1	5.97349	0.1	9.88065	5.7816	4.27405	4.03597	0.760975	0.1	0.1	12.9131	34.1871	3.9926	7.38089	6.01776	13.8965	25.1467	8.46552	2.16973	18.5135	14.4889	14.8518	9.6696	2.95227	2.99752	5.73663	3.7794	0.840256	A4GALT	10.1577	40.4007
chr20:56587064-56587435	0.864581	0.1	0.1	0.1	0.1	0.7585	0.1	0.0480549	4.43633	0.1	2.46953	0.620489	0.1	3.84059	0.1	4.18423	1.56955	13.274	3.61005	5.59259	3.32806	3.29665	0.497745	4.09493	0.1	0.130564	0.118247	0.994827	NA	2.86536	40.3645
chr21:34616726-34617091	0.845858	0.1	1.34306	1.12297	6.95118	0.561835	0.672278	4.56735	4.74663	0.1	1.63852	27.9568	2.85912	11.6703	8.392	4.09832	8.79176	0.919094	0.1	8.77758	4.89702	4.01915	4.09298	7.46508	12.0387	3.32373	14.3883	11.3854	IL10RB	5.41923	40.3603
chr5:73547335-73548189	0.426435	0.1	0.1	0.1	0.847994	0.102653	0.350341	0.435237	1.07158	0.1	1.35332	15.3868	2.18975	1.11578	3.92783	7.25636	8.34281	13.1894	2.36212	8.17315	1.89817	1.80605	1.82526	7.17253	0.625459	0.1	0.118247	0.802045	ARHGEF28	5.96631	40.347
chr1:247553070-247553718	0.1	0.1	0.1	0.1	1.92673	0.1	0.1	1.44077	0.1	0.1	2.11385	8.34904	9.53598	2.49383	1.95973	5.56746	2.00317	4.81489	4.61427	5.22197	1.31308	0.127591	12.7329	0.1	4.64431	2.31906	6.60574	1.45801	NLRP3	4.25067	40.3355
chr10:50347530-50347932	0.839668	0.1	0.886138	0.876243	2.41951	0.1	2.11883	0.23248	0.1	1.5756	4.45793	29.3408	1.74919	3.55794	9.027	6.66318	19.2908	1.23365	1.11436	2.37274	1.44535	2.26969	0.1	0.1	5.70616	0.1	0.118247	0.614091	FAM170B-AS1	6.95591	40.2175
chr11:68282567-68282900	0.1	0.1	0.1	0.1	0.1	0.1	0.1	0.1	0.1	0.1	2.34062	3.40899	1.34224	4.59466	1.73847	0.100906	0.1	26.4687	0.008914	0.104466	0.1	0.127591	0.1	0.1	0.1	0.1	3.471	0.1	PPP6R3	3.9208	40.208
chr4:159741573-159742146	0.1	0.1	0.1	0.1	0.456	0.960333	0.1	8.88443	0.1	0.1	4.43383	9.9353	1.6602	3.64539	4.45067	4.96525	13.9293	0.1	2.85972	2.23561	2.36972	12.4995	2.32264	0.640267	5.61577	1.03318	0.118247	1.14175	FNIP2	3.72145	40.1936
chr11:110219467-110220178	1.89592	4.35204	0.422255	5.27348	5.81691	0.321839	0.0283784	0.1	2.11574	0.0944664	2.45296	11.7543	1.02693	6.04056	2.58782	6.30777	4.61168	11.0733	0.1	9.54307	1.99634	21.0906	2.89612	4.41954	10.494	2.3074	5.79908	4.81522	RDX	3.50773	40.1923
chr1:179485859-179487039	0.454767	0.1	0.1	0.1	0.0150091	0.1	0.1	22.0633	0.1	0.1	5.17131	3.39232	0.488393	2.2164	3.61052	1.67934	0.633412	1.78682	5.19688	1.38304	17.3554	0.127591	0.494817	0.899746	0.1	0.178782	0.118247	3.26167	AXDND1	0.232537	40.1905
chr22:40930440-40930689	0.1	0.1	0.1	0.1	0.1	0.1	2.87336	1.5542	0.1	0.1	4.64041	20.3155	0.980132	3.01002	1.28076	4.03798	6.54874	1.99344	0.1	5.46442	5.02097	26.3364	10.5171	3.62117	9.8079	5.01789	9.75502	6.74032	MKL1	4.31439	40.1854
chr3:159176053-159176348	0.1	4.91612	2.16769	0.1	0.1	0.390045	2.16913	0.186964	0.1	0.1	1.76662	7.82739	0.1	22.5275	3.47506	1.07261	2.87336	9.37771	0.759351	6.06694	2.07433	0.127591	0.161425	28.3759	0.1	0.1	0.118247	0.1	MIR3919	4.55166	40.1825
chr12:56469254-56470881	1.57839	0.0912979	1.17888	1.28249	11.6908	2.41424	0.937678	0.940406	0.0971321	1.48069	33.5371	0.0871979	26.3615	21.8708	20.9201	7.19188	20.1146	1.02264	30.1917	2.74989	21.1643	2.6351	23.8457	16.2383	9.15033	11.0566	0.118247	9.8312	ERBB3	14.2355	40.1613
chr1:205375548-205376028	0.1	0.1	0.1	0.326256	2.5717	0.209833	0.1	0.716268	0.1	1.69616	3.9352	5.27745	5.62087	0.718956	2.83412	15.2176	2.3725	0.1	15.3483	0.104466	10.0464	2.72863	6.08528	0.1	2.22218	1.40741	4.60969	12.7419	LEMD1	4.55092	40.1572
chr2:71822774-71824003	0.1	1.39147	0.1	0.0926657	0.1	0.00977619	0.745827	1.17627	0.1	0.1	1.94657	1.33832	0.1	13.7233	0.990013	0.952505	1.04552	22.8784	1.21141	9.16924	2.68616	2.48501	0.477716	12.6087	0.1	0.1	0.118247	0.1	DYSF	4.94392	40.1512
chr22:36024979-36025453	0.1	0.1	0.390935	0.378813	0.1	0.1	0.343186	0.1	0.1	8.41829	1.904	1.17744	1.81413	2.05349	21.2931	3.96388	10.2162	5.93911	1.86321	1.90145	5.43876	0.127591	2.81518	3.33252	6.98001	11.7296	4.108	3.13267	MB	4.19948	40.1463
chr5:87976087-87976392	0.1	0.1	0.1	0.1	5.93384	0.1	0.1	0.106067	0.1	0.390347	3.25643	0.1	3.35323	2.69663	6.32215	5.52045	0.919423	22.6901	1.97648	3.21704	1.51046	0.127591	0.965662	0.1	6.95022	0.1	1.67098	0.1	LINC00461	4.29217	40.1456
chr2:42335911-42336220	0.1	0.1	0.1	0.1	0.1	0.1	0.1	0.1	0.1	0.1	1.30611	10.7198	1.71345	5.95691	0.241941	1.61233	1.0606	2.45687	1.42513	13.6316	0.1	2.29739	0.1	0.1	5.52929	1.76808	9.22381	8.23586	EML4	3.91248	40.1248
chr9:90924730-90925149	0.442137	0.1	0.1	0.1	0.1	0.1	0.1	5.12212	0.1	0.1	2.56457	2.50553	1.58799	7.91685	1.30928	2.19192	1.00772	0.736874	9.81455	13.1642	0.1	3.51778	1.65769	0.731487	1.63576	0.899746	2.15473	3.04891	SPIN1	3.64353	40.0925
chr11:68786337-68787215	0.355259	5.4786	3.34878	0.1	0.1	0.575737	0.526812	0.116189	2.16997	0.330005	0.1	0.680887	0.586109	28.8845	0.675229	3.30307	4.06601	8.45285	0.1	6.05999	0.829914	0.127591	0.308174	19.5234	0.390347	0.1	3.21223	1.06815	MRGPRF	3.98073	40.0793
chr12:104694654-104694921	0.1	0.1	0.1	0.1	0.1	0.1	0.1	1.80351	0.1	0.1	12.3109	3.44816	1.22699	4.08372	1.44978	2.00376	1.18369	2.95649	1.86118	12.323	9.81503	24.7333	1.20385	0.682289	1.32522	0.8462	2.66574	0.1	EID3	4.01442	40.0552
chr6:160016636-160016911	0.1	3.13225	0.1	0.1	0.764176	0.1	0.1	0.1	0.1	0.1	1.16519	8.99277	2.69418	1.11274	0.18021	15.4652	2.68623	5.65128	1.54848	9.38677	0.1	2.19101	0.182888	0.1	0.1	0.1	0.118247	0.1	SOD2	4.41866	40.0207
chr2:74265023-74265385	1.73208	0.1	0.1	1.27123	0.580782	0.0665237	1.40512	1.33421	0.1	0.1	7.81971	4.72045	11.6248	4.87382	4.98201	4.96439	2.65888	3.37615	3.30153	10.7679	3.37731	2.10928	8.1966	2.58521	6.35287	1.73018	5.22242	8.18611	TET3	5.22997	40.0122
chr5:39343152-39343651	0.1	0.1	0.1	0.1	0.264438	0.1	0.1	0.1	0.1	0.1	0.0269629	2.90027	0.717056	5.82782	3.71941	0.158637	1.46834	2.15183	11.8249	13.5268	0.1	0.127591	0.1	0.1	0.1	2.18709	0.083843	0.1	C9	4.11576	40.0092
chr6:45030211-45030614	0.422255	0.0657777	0.1	0.1	21.8208	0.1	0.1	0.0389149	0.553532	0.1	16.3802	6.20608	4.02512	1.59576	14.3641	8.04438	2.89984	0.00417911	10.7558	8.09599	14.7329	42.9745	4.13046	11.1721	8.74083	12.2515	5.51769	3.38411	SUPT3H	4.89703	39.9949
chr20:33987328-33987575	0.1	0.1	3.09277	3.91758	0.448045	0.1	1.95625	1.25588	3.10201	0.1	10.7337	12.4735	8.59107	7.61283	12.2784	4.61284	3.34976	4.56614	1.89267	8.354	12.2963	0.127591	0.224012	0.0504516	0.1	1.78432	0.118247	0.1	UQCC1	6.02923	39.9824
chr6:56689178-56689814	0.1	0.1	0.1	0.1	0.615313	0.1	0.1	0.1	0.1	0.1	1.27753	4.68904	0.797125	1.10843	1.58486	5.93104	2.34905	20.8936	0.858518	1.80631	0.800378	2.08912	0.191202	2.25212	1.67168	0.0422464	0.0157164	0.1	DST	3.97802	39.9682
chr16:53899055-53899368	0.1	0.098485	5.27829	0.1	0.1	3.82852	6.71946	0.1	1.50553	0.1	0.574764	0.1	12.5454	3.20935	11.0049	11.8296	4.68794	3.57583	0.577164	20.8436	2.93198	4.10255	7.61356	5.48752	3.46971	4.08068	0.118247	0.1	FTO	5.10182	39.9647
chr4:123866490-123867451	0.1	0.1	0.1	0.1	10.7198	0.1	0.1	0.430932	0.1	0.1	3.75809	1.64819	6.40498	2.78516	13.3599	1.87892	10.2221	0.665946	9.86499	3.10863	1.39765	1.0051	2.81753	0.6877	4.77274	12.5591	2.21048	2.24837	SPATA5	4.17462	39.9502
chr13:104116828-104117421	1.40104	0.1	0.259808	0.1	0.1	0.1	0.1	0.1	1.94406	0.1	2.64457	1.00343	0.8905	0.1	0.0276647	18.1005	0.627818	18.3514	7.46783	0.820897	0.1	0.127591	0.1	1.88223	0.1	0.1	1.63333	0.1	MIR548AS	4.57297	39.9474
chr21:27290778-27291158	0.1	0.1	0.1	0.396027	3.67768	0.1	0.188858	1.67842	0.393752	0.1	9.59183	2.53126	1.62862	0.1	14.3154	0.164444	6.35776	1.87786	12.3332	19.0032	11.9526	9.14272	5.89152	5.47242	6.59802	8.42315	3.8145	8.92029	APP	6.10689	39.9444
chr12:120450670-120451665	0.1	0.1	2.08222	0.1	2.79298	0.655404	1.37823	1.69933	0.1	9.63697	4.87818	8.76897	2.4752	20.2691	6.48595	15.7635	8.59672	1.39692	2.54931	1.57431	0.967032	9.71526	2.98208	5.62635	11.2145	8.32212	15.0813	11.3943	BICDL1	5.4113	39.9441
chr7:155677936-155678804	2.41187	0.1	0.1	3.76263	0.799186	0.1	0.1	11.0689	1.13438	0.1	3.22441	5.62419	0.1	0.1	2.49079	13.605	10.2351	0.0770359	6.0256	9.38394	16.4839	9.71259	0.40524	0.1	0.1	5.39342	0.118247	3.78323	SHH	3.11891	39.9281
chr17:74456985-74457379	0.1	0.1	0.1	2.1537	0.807037	0.1	0.1	0.1	0.0874432	0.1	8.37622	1.42301	2.31143	0.1	7.94262	16.8389	3.02692	0.1	5.19861	0.916299	3.43797	3.82296	3.67144	1.78058	0.642681	1.51638	1.53553	10.9829	AANAT	4.24858	39.9267
chr15:98538737-98539213	0.1	0.1	0.53733	0.255213	0.1	0.808287	6.94069	4.88395	1.19665	0.1	0.901445	2.91144	14.1326	4.97223	7.00532	3.22122	4.16045	5.48606	2.32979	23.7511	3.84097	3.96916	7.87141	2.44218	4.23015	1.32165	0.118247	1.17145	ARRDC4	5.38495	39.9132
chr3:141559230-141559984	0.0977443	0.85201	2.81346	2.09804	1.76715	5.45217	13.1636	0.1	0.1	0.1	22.5212	6.33617	2.02795	0.1	4.15932	16.9693	14.299	8.32343	0.1	6.96317	17.0074	0.127591	0.459649	0.1	2.08468	13.7756	0.118247	0.1	ATP1B3	5.52554	39.9033
chr7:28651944-28652277	0.1	0.1	0.992931	0.1	0.1	0.464316	0.48426	0.1	0.1	5.27615	3.33128	12.4369	8.6003	5.89807	9.87721	8.73276	10.3525	1.6949	1.43867	17.4512	1.56859	0.127591	5.98475	0.821521	0.1	0.153959	0.118247	0.1	CREB5	7.19961	39.8925
chr3:5056259-5056603	0.1	0.1	0.860121	1.77123	0.1	5.02218	3.6829	0.554296	0.1	0.1	1.78199	11.1611	4.86941	4.53229	12.0682	16.9251	4.5722	2.33056	5.90044	7.27091	2.23425	0.127591	2.8106	1.4254	3.44986	2.82319	4.65552	7.60461	BHLHE40-AS1	5.90215	39.8863
chr3:27762278-27764020	0.1	0.1	0.1	0.1	0.1	0.100282	0.503021	1.81591	0.1	0.1	10.7393	0.59646	2.26594	12.2963	3.75635	5.0267	1.02886	4.647	3.43069	1.32008	1.87801	2.52662	3.85546	9.64	12.9994	2.64474	11.6318	8.97231	EOMES	4.19885	39.8781
chr1:244414147-244414363	0.1	0.1	0.1	0.1	0.1	0.1	0.1	0.1	0.1	0.1	15.696	11.294	0.504874	1.36664	1.37449	3.26511	0.177288	0.825665	1.96775	3.3512	6.03461	0.127591	0.1	0.1	0.1	0.47556	0.118247	0.1	C1orf100	3.88231	39.8231
chr20:50041765-50042505	0.1	0.386748	0.1	0.1	10.3933	1.24702	1.34048	6.94532	0.1	0.1	4.94798	5.81443	2.30208	17.3236	9.15402	9.37671	8.43412	18.901	1.5999	10.398	2.40145	7.93314	1.41505	10.1357	17.3327	7.24216	16.4026	12.9467	MIR3194	6.7439	39.8164
chr20:49074321-49075151	0.031609	0.1	0.227959	0.0333291	5.14831	2.03364	1.79658	1.19653	1.41986	0.1	1.78974	11.106	5.1816	4.65915	6.77206	5.50946	3.3221	26.156	3.65769	3.76307	0.017282	1.4674	8.19579	17.0979	0.1	0.871652	1.3381	1.04091	PTPN1	5.9829	39.8144
chr8:128733977-128734327	0.1	0.1	0.1	0.1	0.1	0.1	0.1	0.1	0.1	0.1	0.573928	1.17798	1.08783	14.8209	0.1	1.45249	0.0710701	8.8482	0.832381	10.8277	0.1	0.127591	0.1	17.1328	0.1	0.1	0.118247	0.1	MYC	3.87924	39.7924
chr20:51263660-51264173	0.1	0.1	0.1	0.1	1.30782	0.1	0.1	0.1	0.1	0.1	2.17894	6.10594	0.790097	3.72135	1.49593	0.892037	0.143561	0.770962	11.6266	13.427	0.1	1.29576	0.1	0.1	0.1	0.1	1.20601	5.1693	TSHZ2	3.89445	39.7708
chr5:53941947-53942940	1.48597	0.1	2.10155	0.1	16.8057	4.0582	4.78011	6.14431	3.05803	0.1	7.62917	18.2701	15.3636	8.58886	15.2119	11.3144	12.7971	4.36194	0.675357	10.9324	0.1	0.127591	13.9569	0.1	15.4293	15.1138	20.3046	11.7035	SNX18	6.6411	39.766
chr2:68643247-68643646	0.1	0.1	1.15333	1.68626	0.93818	3.46424	8.19058	0.1	15.4169	0.1	14.985	10.0772	0.716126	34.9159	3.22508	2.0841	1.6464	7.62917	1.59883	4.50259	9.06324	6.29596	1.17627	24.8087	0.408683	5.43503	5.32229	1.02468	FBXO48	5.01308	39.761
chr7:158094988-158095271	0.1	0.388358	0.1	0.1	0.1	0.1	0.1	0.170283	0.0152306	0.1	0.786398	9.0902	1.68803	3.84356	2.56948	2.92321	4.32905	15.1117	0.0505962	12.0621	0.717869	1.54045	1.79531	2.54785	0.1	0.1	0.118247	0.1	MIR595	5.11804	39.7491
chr13:111598131-111598997	0.875154	0.1	0.275223	0.1	0.32522	0.1	0.1	2.14542	0.1	0.1	2.5664	6.92499	0.45149	3.98342	1.27363	8.85926	0.736691	2.7486	12.3662	5.88852	4.53376	0.127591	0.1	1.17258	0.0705245	0.94393	0.118247	1.04213	ANKRD10	4.15782	39.7361
chr20:10539214-10539610	3.71915	0.1	0.33916	4.04279	0.1	3.85085	11.6783	0.1	1.05769	0.1	15.3555	8.78588	2.87931	6.29663	2.2992	8.91004	4.64901	13.1667	0.1	13.7756	12.024	6.25338	0.1	8.7852	2.05597	2.27877	0.118247	0.1	JAG1	5.11298	39.7255
chr8:122346628-122347031	4.50864	0.1	0.1	0.719109	12.9786	0.1	0.1	0.1	0.1	0.1	18.5068	1.3725	9.11941	0.1	10.0972	6.75191	9.02902	0.185636	10.3456	2.3996	32.2375	17.6246	5.09941	0.1	5.74925	13.6215	1.25334	6.03947	HAS2-AS1	4.90013	39.7059
chr7:40863344-40863876	0.1	0.1	0.1	0.1	0.1	0.0710701	0.282576	0.1	0.1	0.1	0.1	0.0395104	0.1	17.1811	1.04295	1.20621	1.1666	10.574	0.1	8.43959	0.1	1.93139	0.1	18.3859	0.285232	0.1	0.118247	0.1	SUGCT	3.87963	39.6872
chr7:113382973-113383425	0.1	3.0535	1.37877	1.55922	0.1	0.0331857	0.1	0.738361	1.30852	0.556837	2.45476	6.64251	0.550553	2.75668	5.85362	9.1335	0.1	10.3703	20.3649	1.96238	0.778726	3.72629	1.46332	0.1	2.12188	0.1	1.35989	1.5323	PPP1R3A	5.12608	39.6783
chr8:115649065-115649888	3.31204	0.1	0.1	0.1	26.2645	0.1	0.1	0.1	0.36673	0.1	6.64298	0.1	15.0132	8.13261	3.88522	12.4303	1.37473	0.1	3.87477	1.22097	12.2501	1.87752	9.02106	9.33968	8.86317	13.4744	1.10946	0.295992	TRPS1	2.21315	39.6438
chr10:71167130-71167546	8.88018	0.1	3.18695	0.1	0.545398	3.06401	2.54993	1.16671	0.1	0.075975	13.145	9.82299	1.31479	8.46781	3.66761	1.80795	3.67806	3.04891	3.92434	12.2212	11.245	0.127591	0.1	0.1	0.849604	0.1	3.84015	2.1044	TACR2	4.13295	39.6273
chr3:122499036-122499478	0.1	0.1	0.1	0.618093	2.13477	0.1	0.1	0.401182	0.1	0.1	3.34633	1.33112	2.14716	0.1	0.906004	19.1984	6.758	3.10632	5.88451	0.104466	11.8548	16.2025	4.46612	4.25425	1.30782	1.59766	3.97351	2.52677	HSPBAP1	3.90282	39.6029
chr2:85650675-85650951	0.1	8.91485	0.1	0.1	0.736691	2.09783	0.218031	5.01863	0.1	0.1	8.17066	11.3117	2.78042	7.82371	0.346384	1.54795	0.763521	1.62078	8.04438	12.1473	0.1	1.18685	3.76442	1.17657	0.563518	0.1	0.118247	2.16065	SH2D6	3.70709	39.5967
chr4:67427214-67427599	0.1	0.1	0.1	0.1	0.1	0.211087	1.35245	0.1	0.1	0.1	14.1486	2.19728	0.428793	2.77588	2.86371	3.65644	1.30961	0.545961	4.44598	10.3401	0.1	0.127591	0.1	0.1	0.1	0.1	1.16384	0.1	EPHA5-AS1	4.03488	39.5753
chr7:121878308-121879001	0.570169	0.1	0.1	0.1	6.74542	0.1	0.804116	0.1	0.530411	0.1	4.87856	3.47183	3.41178	6.99412	10.5661	1.82422	3.62831	18.4365	7.24216	2.58396	9.17125	0.0784748	5.95199	11.1256	1.96461	2.63492	2.21178	0.318567	FEZF1-AS1	5.37874	39.5513
chr1:169749728-169750302	0.1	0.1	0.1	0.1	0.1	0.561923	0.1	0.1	0.1	6.64622	0.531289	3.39923	3.20426	10.6962	1.75684	20.9697	0.511671	13.76	1.94336	0.104466	17.8947	0.127591	0.52845	19.745	0.1	0.1	0.118247	0.1	C1orf112	4.88688	39.5361
chr1:119374056-119374509	0.1	1.22758	1.38951	0.267293	0.1	0.0229649	0.196503	0.142693	0.1	0.1	5.93439	1.30122	2.54019	2.13534	3.33658	1.44005	1.72871	1.42882	17.2002	3.82497	2.46723	13.5436	0.1	0.1	0.1	4.91843	0.118247	0.300925	TBX15	3.7224	39.5356
chr2:134976556-134977096	0.1	0.1	0.1	0.0747294	0.1	1.70243	0.1	5.27348	0.1	5.46292	1.01342	2.53939	4.626	7.2985	12.7121	2.09756	5.55439	9.31548	2.95487	3.36453	0.1	2.29902	7.47327	1.73657	8.5469	4.20722	12.5619	8.24026	MGAT5	3.83627	39.5282
chr2:1903249-1903625	0.1	0.1	0.1	0.1	0.1	0.1	0.1	0.1	0.1	0.1	5.22155	0.480697	0.1	22.6641	1.24035	1.62088	0.1	6.74477	0.1	1.25371	5.27877	0.127591	0.1	16.6156	0.1	0.1	0.118247	0.1	MYT1L	3.85261	39.5261
chr17:26837175-26837654	0.0295849	0.1	0.1	0.1	0.1	2.02468	0.1	0.1	0.726351	0.0931432	4.65831	2.31821	5.86564	7.22075	5.45069	11.9239	1.88636	0.316648	0.1	0.0914734	4.70372	0.127591	1.1888	0.1	2.29902	1.23143	1.63069	2.51213	FOXN1	3.63582	39.5048
chr2:72371711-72372143	0.1	0.1	0.1	0.37695	7.94049	2.5828	1.39355	0.0529954	0.1	0.1	5.0715	0.554296	10.962	4.08589	0.745827	1.63333	1.91316	2.451	4.90166	12.0889	0.1	0.127591	15.9548	1.69897	0.1	0.311829	0.118247	2.14843	CYP26B1	3.15607	39.4971
chr10:63776859-63777263	0.0962083	0.1	9.55961	5.33301	0.1	1.25045	0.457321	7.37958	0.1	2.3799	4.32846	24.8275	4.32797	11.3961	3.88316	7.46437	13.0668	3.71665	1.97928	12.5783	0.1	12.3783	10.2758	2.44984	18.1622	16.336	22.375	10.1276	ARID5B	6.08125	39.481
chr21:43606831-43609139	0.715368	1.91503	0.037742	3.58778	8.43521	2.97382	1.91439	4.65332	0.759888	0.1	2.62258	13.282	10.3176	7.62299	10.1564	10.0801	9.65246	4.48002	0.964252	9.66559	1.91979	10.6815	17.3293	6.75539	14.1822	10.5914	19.7417	12.9923	ABCG1	5.37515	39.4622
chr1:146894934-146895408	1.76017	5.47146	0.0783319	2.21106	4.59549	0.413505	0.363782	0.1	0.738863	0.421571	5.57385	5.4531	3.12984	29.4817	2.39391	10.6442	3.87499	27.4642	18.6894	0.104466	6.98041	0.127591	0.1	32.4635	2.43364	9.54117	0.118247	2.70125	LINC00624	9.06554	39.4552
chr2:131011237-131011751	0.1	0.1	0.1	0.40664	0.450545	1.39382	1.47692	0.1	0.1	6.95682	9.75416	3.35229	0.1	0.1	1.9535	3.12238	0.230426	10.8557	14.6864	0.104466	31.3794	2.31729	3.19727	0.0906139	0.1	0.1	1.59632	3.55781	TUBA3E	3.30745	39.4478
chr7:144042812-144043435	2.92981	2.04084	0.1	1.47547	3.08402	0.115497	0.1	1.39945	0.1	0.1	20.4869	1.71667	2.27725	2.58804	1.66552	18.9053	0.983727	1.96036	1.20124	17.4603	22.0503	3.90514	5.02028	3.34574	1.36443	4.29647	3.01368	0.634513	RNU6-57P	5.78001	39.444
chr2:25739371-25739644	0.1	0.1	0.1	0.1	0.1	0.1	0.1	0.1	0.1	0.1	11.7577	6.09689	0.892859	0.1	0.1	0.441107	0.869346	17.3993	1.6799	0.104466	19.209	2.89548	1.82806	0.1	0.1	0.411064	0.118247	0.276981	DTNB	3.84416	39.4416
chr8:47128960-47130638	1.22077	0.1	0.493807	0.655474	0.1	0.1	0.1	0.1	0.1	0.1	2.01903	2.06032	0.1	7.74953	0.817259	0.231176	0.601131	16.1978	0.825665	17.3327	4.8947	0.127591	0.1	13.3951	0.1	0.1	0.118247	0.1	LINC00293	4.48646	39.434
chr7:123410846-123411075	0.1	0.1	0.1	0.1	0.1	0.184872	0.1	0.1	0.1	8.85525	0.347181	6.57965	9.15094	6.45733	11.5606	2.63773	3.06943	0.672173	0.1	5.90471	3.14694	0.127591	0.1	0.1	0.1	2.8833	0.118247	0.1	WASL	3.66396	39.4307
chr10:33390369-33391300	0.1	0.1	0.1	0.1	0.1	0.1	0.662872	0.1	0.1	0.1	4.48505	1.67914	0.504742	12.3475	0.111711	2.06333	0.988068	16.0474	0.0672142	1.97156	0.994771	3.38789	0.1	11.1071	2.63002	2.2119	1.68651	0.1	ITGB1	3.87028	39.4267
chr2:182842803-182843056	0.1	0.0945194	2.12722	0.1	0.1	2.01057	1.20869	0.273211	3.53258	0.1	0.327469	13.76	5.08854	4.08459	14.7827	0.867235	3.34957	1.00319	0.1	4.70718	9.10233	8.87642	5.86626	4.58368	0.72646	1.29918	2.08688	0.352754	PPP1R1C	3.84237	39.3893
chr7:74651045-74651548	0.1	0.1	1.4842	0.1	0.1	0.768613	1.77793	1.61416	0.1	5.78199	10.1019	4.81177	1.53792	0.90024	1.44757	1.28634	0.436095	3.28622	21.545	4.43633	10.4795	0.127591	0.467166	0.63932	0.1	0.1	0.118247	6.18554	GTF2IP4	3.78624	39.3822
chr9:70450565-70451088	0.46922	6.76945	0.847895	0.1	7.00151	0.1	0.578249	0.188925	0.0935457	1.13154	15.8564	2.77138	10.1637	0.1	10.0752	4.99773	12.0805	0.1	25.1807	5.21992	10.0158	0.127591	6.71244	4.54979	6.25008	18.7732	0.118247	4.10392	NA	6.92651	39.382
chr12:52515072-52517794	0.1	0.1	0.298055	0.1	1.02014	0.101756	0.1	0.992017	0.1	0.1	0.748121	1.68037	0.1	30.4801	0.299604	0.737372	0.451144	12.6715	1.8596	2.0877	0.1	1.81591	0.1	38.0017	0.707593	0.130275	3.94151	0.525796	ATG101	4.81035	39.3719
chrX:49825001-49825246	0.1	0.1	3.32608	0.1	8.38922	0.1	1.51247	4.20613	2.11538	0.1	14.5567	0.1	1.9656	6.06641	7.64275	4.78297	9.48572	15.698	5.87726	12.4341	7.13238	0.127591	7.12983	11.1039	6.68969	7.64176	0.118247	1.0626	CLCN5	5.85602	39.3686
chr6:93852654-93853032	0.1	0.1	0.718009	0.1	0.1	0.1	0.1	0.164553	0.1	0.1	0.1	2.94281	0.1	1.11788	8.5505	5.38763	7.27753	16.1194	4.1027	0.0595922	0.1	25.2661	0.1	4.21366	1.99504	15.9082	0.118247	0.1	EPHA7	4.40755	39.3485
chr1:25088967-25089367	0.1	0.1	0.1	0.1	0.1	0.988927	0.1	0.1	0.1	0.1	0.2607	0.1	10.6586	0.1	9.70111	2.73645	3.47024	1.88785	0.1	12.7899	0.1	0.127591	6.64591	0.1	0.1	0.1	0.118247	0.1	CLIC4	3.99159	39.3451
chr11:75203098-75203534	0.1	0.1	0.1	0.1	1.11328	0.1	0.1	2.26757	0.0409833	0.1	1.85694	2.11344	1.44619	3.25061	7.77182	2.91187	2.65718	3.09659	3.02959	16.8721	0.761777	3.00193	1.09591	4.37647	6.70844	0.1	9.23823	3.93265	GDPD5	4.08845	39.3352
chr16:1738865-1739164	0.1	0.1	0.1	0.1	0.1	0.1	0.1	4.79565	0.379494	7.30699	3.15083	3.61842	8.54269	2.12987	2.09631	6.24227	12.0956	2.47116	4.9837	6.30263	1.6799	1.45637	3.49684	0.1	4.9047	4.06359	0.118247	1.73451	JPT2	3.84513	39.327
chr3:132095530-132096361	2.16815	0.686874	0.1	0.1	18.9636	0.282731	0.552527	5.61829	0.864483	2.99206	17.2888	0.0373912	18.1204	11.1071	8.40014	8.39397	25.26	19.6526	7.6123	14.3165	9.93114	3.49318	9.21968	20.0213	14.2599	21.4907	1.91503	0.672479	DNAJC13	9.78605	39.3241
chr16:30273766-30273999	0.1	1.66388	0.1	0.0245638	0.1	0.1	0.1	1.74716	0.624201	0.1	13.2507	0.1	0.1	4.16665	2.00058	1.36689	0.0784748	0.1	3.10863	5.05397	6.67706	0.127591	0.1	0.1	0.1	0.1	0.118247	2.33101	SMG1P2	2.46661	39.3229
chr2:14647342-14647639	7.7933	0.1	1.20033	0.1	16.4861	0.1	0.1	0.1	0.925734	0.00977619	4.37219	8.40661	4.52686	6.60728	8.51122	11.4813	7.91797	2.19498	11.1961	0.0991615	15.4465	6.46496	0.580417	0.1	0.771654	9.71526	0.118247	1.41102	FAM84A	3.83985	39.3168
chr17:59652593-59653570	1.59817	0.1	0.1	0.1	1.96036	0.1	0.174081	0.1	0.00659868	0.1	16.5115	1.16369	0.364187	5.38475	0.404231	1.08773	0.41765	1.64447	1.66221	3.18664	10.2804	7.63601	0.1	0.1	0.875605	0.589245	0.118247	0.476769	NACA2	2.74878	39.3151
chr16:31276271-31276651	0.1	0.1	0.1	0.1	0.1	3.50713	1.38933	6.38722	0.1	0.1	0.0904692	0.1	2.32349	14.9154	11.7166	16.8773	3.65197	10.8588	7.94494	1.30057	0.1	0.127591	0.848554	11.8871	2.56842	1.23767	1.1155	5.85993	ITGAM	5.77958	39.3055
chr7:155919889-155920174	0.1	0.1	1.1808	0.1	0.1	0.240101	0.431264	0.225056	2.30714	0.1	9.77967	9.95155	1.1469	2.01953	0.1	6.25008	0.1	2.85951	0.810802	13.424	27.5026	1.74716	1.2869	8.66026	0.1	0.768296	0.118247	0.1	SHH	4.15577	39.3039
chr16:11893799-11894354	0.1	0.1	0.1	2.87809	0.665423	0.1	1.41929	0.1	0.1	0.1	6.51136	5.98964	6.60402	4.32153	7.24728	9.4821	3.61377	2.90774	1.24035	5.06133	4.89045	5.02467	4.21366	1.57342	3.27112	3.46198	5.60236	4.39786	ZC3H7A	4.73163	39.2904
chr7:114670715-114671143	0.1	0.1	0.1	0.1	10.1206	0.521491	0.1	0.149414	0.0523115	0.1	2.36016	0.1	10.7386	2.54826	9.576	0.219419	0.1	10.953	4.17894	7.98115	5.74971	1.49024	8.71568	14.8846	10.632	10.5366	2.26276	0.50103	MDFIC	3.73116	39.284
chr6:24505292-24505536	0.1	0.1	0.1	0.1	0.799268	0.1	0.1	0.1	0.1	0.1	2.31624	1.17104	6.40107	13.9461	3.78351	3.8318	1.1398	1.47749	3.70988	4.7686	3.13899	13.0225	3.75512	7.89436	0.1	3.87342	1.23568	4.79607	ALDH5A1	4.08463	39.2354
chr10:121074941-121076293	1.55563	1.11238	0.225836	1.35545	0.1	5.9968	6.51414	0.887226	0.1	0.1	15.9983	17.5421	6.36074	3.554	8.45226	17.4052	15.0373	4.98095	7.85495	16.1577	15.4364	6.838	13.2792	0.1	3.16566	3.83939	2.58456	2.70317	MIR4681	9.5396	39.2315
chr6:108181509-108181981	0.1	0.1	0.1	0.56647	6.78985	0.200461	1.08607	0.269535	0.609414	0.349961	12.3446	9.29341	2.10007	11.8781	10.7484	2.75563	4.55229	16.9847	6.9376	14.007	17.0284	2.23487	1.04646	30.3844	1.14535	13.5753	0.118247	2.00982	SCML4	8.143	39.2293
chr13:99774633-99775104	0.1	0.1	0.1	0.1	0.1	0.1	0.1	0.1	0.1	0.1	3.47682	1.25748	0.483931	6.29066	0.343641	14.5248	1.12523	7.06332	2.59308	2.06967	4.43725	1.08783	1.35614	12.9676	0.1	0.256599	0.118247	0.1	DOCK9	3.82286	39.2286
chr9:114727517-114727796	0.0699361	0.1	9.39759	0.371927	0.1	0.6049	1.10115	7.81096	0.1	2.44984	3.6238	9.24487	9.70027	6.56435	15.2642	4.62183	12.0377	0.805934	5.44611	8.7192	0.1	2.04427	9.09859	0.1	0.37462	0.851739	0.0412271	0.326679	MIR4668	5.3922	39.2285
chr13:41473931-41475319	0.0967544	0.0467411	0.1	0.633025	0.468624	0.399378	0.1	0.1	1.45483	0.1	23.9549	0.0809639	0.239873	1.66433	0.725487	12.5041	1.23932	8.93914	3.131	0.104466	11.7694	0.127591	0.266194	2.451	1.15928	1.27604	0.0323708	0.314031	TPTE2P5	4.90843	39.2183
chr22:42771365-42771770	0.1	0.1	1.63484	0.1	0.1	5.79291	5.30307	0.1	0.1	0.1	3.03452	4.48867	5.92807	2.7144	15.0751	29.6036	11.7669	6.8549	3.80167	2.14592	3.36908	0.127591	1.62579	10.0489	5.76746	3.92434	0.118247	3.27498	NFAM1	7.1983	39.2108
chr4:152447321-152448414	0.997215	0.1	0.401876	1.71482	0.747944	0.607009	0.82948	0.1	0.493242	0.1	21.9362	5.04237	9.47911	0.1	0.1	0.1	14.8012	8.73024	0.1	19.0356	2.438	0.127591	18.9728	0.757732	4.76915	7.59465	0.118247	0.1	FAM160A1	7.33331	39.207
chr3:89400387-89400765	0.1	0.874907	0.0510676	0.1	15.2821	1.0466	0.271153	3.58274	12.7667	0.988168	17.6513	4.62392	4.0512	11.5282	8.53286	5.68707	0.1	12.3256	13.366	4.72579	15.1138	17.3089	8.5917	24.0099	14.5505	4.00336	4.67552	7.33866	EPHA3	4.75286	39.2041
chr17:74366264-74366613	1.65128	0.1	2.25794	0.1	0.1	0.428213	0.434855	0.123343	0.1	5.1207	6.61966	18.9877	4.56143	0.727987	12.1964	24.0487	3.2069	0.1	0.1	7.39487	1.75366	20.3914	2.04427	1.09354	1.46846	0.1	1.7834	0.1	SPHK1	6.75274	39.194
chr3:45132744-45133484	0.1	0.1	0.1	4.12212	0.394469	3.75841	5.66001	0.169973	0.1	0.0743891	2.03257	5.10924	3.10823	1.1126	2.31624	0.680887	2.28882	1.16862	8.67996	14.0564	0.1	0.127591	1.03646	0.1	0.1	0.213156	0.118247	0.1	CDCP1	2.59742	39.186
chr6:51739489-51739988	0.1	0.1	0.1	0.1	1.65515	0.106399	4.02542	6.92499	3.73591	2.86428	10.7679	2.32909	3.76666	13.6921	10.6489	7.00222	5.06773	23.1277	8.29731	20.1317	13.1983	0.127591	5.93602	13.6705	2.06016	7.20802	2.04801	2.35303	PKHD1	8.51192	39.1651
chr12:77572775-77573541	3.16492	0.0313804	1.72295	0.817957	3.93056	0.512743	0.147081	0.1	1.78891	0.0226318	6.90744	3.08808	1.7991	16.8073	5.88255	9.81571	0.702431	9.44491	4.68366	3.3217	16.6255	0.127591	2.99693	37.8935	9.40232	3.18869	0.118247	0.901058	E2F7	5.02137	39.1437
chr2:72259904-72260247	0.1	1.37302	0.1	16.8668	0.482041	7.59783	6.25774	0.1	3.57784	0.1	7.52715	12.9436	5.667	4.72732	4.78105	1.55065	2.41019	1.08882	1.21042	22.7799	1.28225	2.61252	8.51122	0.574591	0.287127	0.1	0.118247	0.410336	CYP26B1	2.81308	39.1182
chr20:4062970-4064608	0.679732	0.1	0.1	0.1	5.24451	1.86579	0.392901	1.36178	0.1	0.1	2.55232	13.8831	12.2501	3.26892	8.77385	10.7882	6.29368	13.7079	2.96848	3.01275	1.40196	0.127591	12.2212	3.14669	5.51218	1.63886	7.77525	2.18709	SMOX	6.74545	39.1128
chr5:21512093-21512338	0.1	0.1	0.1	0.1	0.1	0.1	0.1	0.1	0.1	0.1	20.1012	7.62542	0.1	1.5498	0.119587	1.14739	2.07999	0.1	1.89993	4.38244	6.16714	4.09869	0.1	0.567175	0.1	0.1	0.118247	0.1	GUSBP1	3.81058	39.1058
chr17:34618781-34619018	0.1	0.1	0.1	0.1	0.1	0.1	0.688755	3.33599	0.1	0.1	0.1	1.07332	2.25925	7.50205	14.96	3.65688	2.82774	0.516064	0.1	8.99996	0.1	2.41152	2.91294	0.664317	13.9807	2.49383	0.118247	4.2277	CCL3L3	3.71705	39.0775
chr12:12566526-12568384	0.0850814	0.1	0.1	0.220752	10.5884	0.1	0.1	0.289873	0.568369	0.1	9.26515	0.1	1.60594	0.1	3.335	0.1	11.4079	16.8109	43.222	1.48477	11.7325	0.127591	2.06685	7.59833	1.23378	8.87856	2.64614	17.043	BORCS5	7.51792	39.0691
chr10:95094160-95094700	0.1	1.15486	0.1	0.1	0.25216	0.115677	0.379721	0.1	0.1	0.1	11.692	10.145	1.02014	8.93445	3.28622	6.30373	2.83472	3.51357	1.1007	4.42979	13.9293	35.7306	1.50343	11.2919	0.50153	15.244	0.118247	0.1	MYOF	5.07579	39.0683
chr5:79563442-79563801	0.1	0.1	0.1	0.1	0.1	1.5667	0.92887	1.23351	0.916351	0.1	2.2023	4.00233	9.61809	3.35916	13.8002	7.15082	2.33386	7.09945	3.69889	4.39834	0.71415	4.55964	9.81641	2.05558	1.84354	5.50041	3.75635	1.61772	SERINC5	5.2418	39.0673
chr1:77297225-77297846	0.1	0.1	0.1	0.1	0.1	0.1	0.1	0.1	0.1	0.1	1.61762	1.5417	0.189828	6.93624	1.3725	0.995909	0.438087	23.0842	0.1	2.78822	0.1	0.127591	1.28384	11.359	0.1	0.1	0.118247	0.1	ST6GALNAC5	3.80643	39.0643
chr17:21240697-21241574	0.1	0.1	0.1	0.1	0.1	0.1	0.1	0.1	0.1	0.1	3.72743	3.03697	0.1	0.1	3.54558	0.8057	1.75684	0.0124809	14.2497	11.7266	3.87591	0.127591	0.721983	0.1	0.364472	0.294366	1.43671	6.45064	KCNJ12	3.80613	39.0613
chr10:121467840-121468533	0.1	0.1	0.1	0.1	0.1	0.1	0.1	0.453867	0.1	0.1	0.667056	9.71137	0.1	10.3501	3.26836	12.1524	2.52195	0.344936	0.1	0.104466	0.1	0.0829509	0.1	2.40114	7.94494	8.52566	13.6724	5.46442	INPP5F	3.79667	39.0517
chr3:102939279-102939628	0.813123	0.1	0.1	0.1	1.93	0.1	0.1	0.1	0.1	0.1	3.961	3.20524	0.5548	2.85017	6.97254	9.12953	0.513624	5.3655	14.1608	2.42016	5.41646	14.929	3.17348	6.23475	3.87189	0.155916	1.56801	0.450263	ZPLD1	4.55903	39.0483
chr10:124058516-124058859	0.1	0.1	0.1	0.502418	11.1663	0.143871	4.85188	5.50809	0.1	8.63324	8.56986	4.69222	3.75093	4.94461	10.2061	8.09103	17.3236	4.25931	14.8548	2.36922	1.11866	0.127591	0.508897	1.44363	13.6871	6.69116	0.118247	1.39279	BTBD16	4.78559	39.029
chr1:219833912-219834426	0.1	1.54091	1.94699	0.553243	0.706246	1.74288	0.226355	0.0379688	4.47602	4.0512	0.797001	4.10094	0.528624	13.261	1.51672	0.405047	5.02859	12.5266	2.22722	1.63437	7.83239	3.27134	1.68726	19.1647	3.32706	2.97238	4.56511	0.218665	RNU5F-1	2.66443	39.0286
chr20:55500128-55500861	0.1	0.1	0.1	0.1	0.1	0.113788	1.39085	0.119634	0.865604	0.1	2.94327	3.12739	1.49214	1.92886	0.562507	2.60247	0.85225	23.3547	1.66134	6.90002	0.1	0.127591	0.1	0.1	0.1	0.1	0.118247	0.1	TFAP2C	4.23351	39.0162
chr16:79020707-79021097	0.1	0.553532	0.405891	0.211538	1.58079	3.41949	4.99902	0.1	1.10268	0.1	3.50104	8.35472	1.92055	23.7511	4.23052	3.93634	2.19517	13.6111	1.21251	8.15008	10.8409	1.70577	2.14085	14.4137	0.959447	0.0675499	0.118247	0.1	MAF	5.82902	39.0092
chr5:149542982-149543583	0.1	0.1	0.1	0.1	0.860707	0.112853	0.0359921	0.1	0.1	0.1	0.201075	0.62761	0.320332	0.1	1.83103	1.25663	5.32604	0.466999	13.6713	7.49474	0.1	0.055491	0.279118	1.24697	0.1	0.1	1.76343	15.3147	CDX1	2.95862	39.0061
chr12:19250353-19250858	0.1	0.1	0.1	0.1	0.1	0.1	0.256453	10.1167	0.1	0.1	11.2674	1.05246	1.91604	3.78748	0.957939	17.5906	2.23174	9.87414	1.36007	0.104466	16.0545	1.64079	0.428661	4.54149	0.1	1.56656	0.118247	2.94918	PLEKHA5	3.89692	39.0043
chr5:132735575-132737307	0.1	0.611001	0.1	0.1	0.1	0.393099	0.471027	0.1	0.1	0.1	0.856397	1.84236	0.0537932	18.3203	0.690489	0.769878	0.257553	11.1867	0.1	7.20567	0.1	6.62087	0.605392	15.9898	0.899746	0.142152	1.79569	0.355483	MIR1289-2	3.91081	38.9655
chr20:5007563-5009153	1.75038	0.1	1.16799	0.1	3.99711	0.1	0.166418	0.574764	0.1	0.546306	4.94166	0.046994	0.326462	6.78262	2.21784	2.97067	1.28835	16.3917	25.1467	0.104466	8.58373	0.127591	0.886293	8.22548	1.05912	1.25946	2.33404	3.76283	SLC23A2	5.16146	38.958
chr5:18744780-18746862	7.93393	0.93818	0.898955	3.58667	16.2124	3.17665	3.8351	6.466	3.76307	0.1	2.73374	12.2111	13.924	29.0094	22.2914	19.5797	12.2594	8.71296	2.79416	33.9752	9.86675	15.3363	12.3182	5.15003	20.7961	13.7215	15.9629	16.0723	CDH18	11.058	38.9514
chr6:117761281-117761749	0.1	0.0891346	0.0603956	0.1	1.44316	0.1	0.1	0.1	0.1	0.1	7.85495	1.10779	3.82407	8.26462	0.671338	2.32139	2.21141	2.77767	0.1	7.78482	11.7653	6.2694	3.89064	22.5934	0.1	0.403926	0.118247	1.69331	ROS1	3.46254	38.9359
chr20:36858401-36858765	7.96209	0.0276647	0.816869	0.1	1.40553	0.167077	0.622017	0.444204	9.35174	0.778935	3.43069	3.20935	4.44156	4.56735	3.61971	33.3486	4.13856	2.16116	0.703207	6.05345	3.2814	0.127591	0.1	1.29036	0.1	0.792002	2.72269	1.57508	KIAA1755	4.39975	38.9091
chr1:206881000-206881264	2.97092	0.1	0.1	1.45236	3.53695	0.137969	0.1	1.82195	10.0266	4.10852	5.84439	12.9664	3.68984	12.8064	3.98283	19.5875	6.24967	5.64821	3.46424	10.9242	1.77895	0.127591	1.54963	1.31056	0.1	0.1	3.14724	0.1	MAPKAPK2	6.08084	38.9045
chr12:115980862-115981207	0.1	6.35926	0.556648	0.1	5.59292	1.46425	0.603662	0.1	0.1	3.23778	23.2781	18.1372	1.95106	6.27658	7.94494	4.11317	3.69382	6.62869	0.90156	4.45381	15.567	8.72576	1.12777	3.2069	1.2587	4.84147	1.1539	0.500433	MIR620	5.91644	38.893
chr5:132634369-132635251	0.659099	0.1	0.1	0.1	0.1	0.1	0.1	0.144386	0.1	0.1	19.2657	8.87504	0.727167	5.94006	3.48406	0.833773	0.419651	0.573928	1.57109	13.7112	21.8406	7.32058	0.1	1.57431	0.435578	0.0277755	0.976759	0.320416	FSTL4	5.37982	38.8826
chr18:32990151-32990529	0.1	0.355483	12.8859	0.1	0.1	3.18445	2.98716	3.08887	0.1	16.3129	22.9597	14.0882	3.02569	4.16141	4.16272	7.3676	24.5896	1.85368	2.43942	9.07038	15.663	0.127591	3.48688	0.1	0.435323	10.2926	0.118247	0.676174	ZNF396	5.45036	38.88
chr1:99906350-99906646	2.61407	0.1	0.1	0.1	0.1	0.1	0.1	0.1	0.0423575	0.1	1.77105	8.8918	0.280087	1.01982	0.15287	0.266507	2.4367	12.6494	0.69871	11.4596	0.1	0.127591	0.148441	2.20061	0.1	1.07767	1.33222	0.1	PLPPR4	3.61701	38.8741
chr10:57659548-57659790	0.1	0.1	0.1	0.1	0.1	0.1	0.1	1.35945	0.1	0.1	14.4244	1.23028	0.845351	9.48483	4.70273	1.16063	1.01976	8.09599	1.35373	4.0544	0.570243	5.6999	0.1	1.36604	0.1	1.76028	1.96449	0.1	PCDH15	4.41126	38.8716
chr19:16996530-16997479	0.1	0.1	0.1	0.558082	0.1	0.1	0.631903	0.1	0.1	0.1	4.23015	0.1	2.31741	2.64723	3.59921	3.27279	1.37799	1.58505	16.8548	6.16319	2.23686	0.09677	4.49688	0.500011	0.1	2.41871	2.06815	10.538	F2RL3	4.01579	38.8151
chr6:147386505-147387019	0.1	0.1	0.1	0.654148	0.1	0.1	0.1	4.05176	0.1	0.1	0.656212	1.71793	15.8079	12.6266	3.4608	2.41059	2.08628	1.11939	3.94971	6.74701	0.1	2.88705	5.95483	0.557934	0.310405	1.34418	1.58127	0.1	STXBP5-AS1	4.50766	38.7943
chr3:161571742-161572048	0.1	0.1	0.1	0.1	0.1	0.1	0.1	2.87336	0.1	0.1	3.03294	0.1	0.789784	0.1	4.04071	3.76019	21.358	0.1	5.50104	0.104466	23.1953	12.7155	7.82371	1.29106	0.728197	12.6877	0.118247	0.701981	OTOL1	3.51138	38.7906
chr5:1583313-1583734	2.11722	3.98254	0.501141	0.1	2.84733	0.103002	0.1	15.7215	0.1	0.1	2.15421	1.26464	1.68385	8.61569	5.03582	9.29174	2.62675	6.44167	4.0708	13.7662	0.1	1.37974	0.1	6.75586	0.450633	0.1	1.44605	5.53758	SDHAP3	2.92786	38.7877
chr20:46465056-46465901	0.1	0.476929	1.45801	1.9987	0.1	2.01152	2.35599	0.1	0.1	0.1	14.9337	1.84161	2.95295	1.59982	3.77249	15.151	3.63992	2.7133	1.17369	14.6142	21.1498	3.83404	2.13445	0.1	0.1	8.30178	0.118247	0.1	SULF2	5.35915	38.7838
chr12:53318454-53322234	0.1	0.1	0.1	0.1	0.240267	0.1	0.1	14.2192	0.1	1.29657	10.3525	1.2587	0.62285	1.37223	0.631984	1.71029	1.23602	6.17555	21.8022	1.43414	11.7235	0.127591	0.358464	2.76592	0.345563	10.8254	0.118247	12.5795	KRT8	3.01405	38.7719
chr10:33428240-33429199	0.356163	1.59806	0.0798098	0.1	4.8058	2.53178	2.06143	0.0247171	0.928774	0.677191	2.95749	9.49352	1.679	14.6231	4.56931	4.39407	3.55987	4.74376	3.71018	3.96475	0.1	2.66699	2.0534	4.90981	9.60584	3.82752	17.7266	4.76603	ITGB1	4.05313	38.7698
chr4:3557783-3558764	1.62982	2.31381	0.392777	1.10833	0.273519	0.102767	0.0124809	1.12674	0.1	0.1	3.90556	1.18908	8.75626	4.02246	9.06734	2.90647	3.29585	1.07486	1.20356	2.03395	3.01565	14.111	11.9338	2.48278	3.04124	0.143649	3.31863	2.53011	LINC00955	3.02952	38.7666
chr20:17836385-17836637	2.39078	0.1	0.1	0.0946415	13.6871	0.1	0.1	7.68618	0.1	0.759771	3.69809	11.5851	0.316501	5.21941	0.484169	11.1053	4.01142	15.7513	5.45881	3.07485	1.72896	8.66026	1.38748	3.39768	4.25721	3.63095	3.71359	4.75722	SNX5	3.55864	38.76
chr7:1559009-1563584	0.1	0.1	0.1	0.236997	0.681844	0.588039	0.751133	0.114465	0.738455	1.45278	0.1	1.40924	27.988	0.1	3.55232	10.8209	17.6298	0.1	32.6015	0.104466	9.23667	10.0551	14.4051	0.1	2.68927	6.5766	1.03393	15.1778	MAFK	8.95425	38.757
chr10:3945188-3945508	12.1204	0.1	0.1	1.11171	5.93439	1.23398	1.21823	0.444373	0.1	2.22885	5.83801	31.3205	2.70335	7.09945	9.03494	3.88294	21.3492	2.0702	1.27123	1.5759	0.0279777	4.53781	4.53938	6.05792	8.10658	9.91034	7.43565	7.49127	KLF6	6.15538	38.7378
chr10:31236583-31236866	0.1	1.54329	0.1	0.1	0.1	0.1	0.1	0.1	0.1	0.1	15.8643	1.7834	0.691145	2.18559	2.96494	0.419415	0.840256	1.51568	0.550744	13.5812	0.1	0.127591	0.1	0.696963	1.73379	0.304245	4.2636	0.1	ZNF438	3.79534	38.7288
chr2:112205511-112205759	0.773848	0.0166015	3.35289	0.1	1.93381	1.11465	0.1	0.870846	7.55952	1.00575	8.00797	4.63713	0.929235	3.28518	6.72522	7.12391	5.10391	1.6015	1.49322	1.46383	0.0619982	9.06505	1.40073	0.545346	5.58773	2.35599	10.4979	2.64686	MIR4435-2HG	2.35432	38.7197
chr4:16944521-16944769	0.1	0.388287	0.1	0.1	2.69463	0.1	0.1	0.1	0.1	0.1	13.8744	4.65457	1.81902	1.54062	11.2035	0.101067	0.67404	5.68793	12.1324	1.25393	12.9786	2.5976	0.770386	8.62273	3.44868	1.88669	0.118247	2.51129	LDB2	4.90586	38.6979
chr2:102537392-102538898	0.1	0.991245	0.1	0.395203	0.1	0.0465822	0.158637	1.61068	0.1	0.1	2.53178	2.60031	12.2696	0.1	7.78753	5.38384	1.90973	2.52099	1.91837	0.96512	0.1	1.12058	15.6237	0.1	2.53272	2.64292	5.65305	0.392731	MAP4K4	3.42849	38.6781
chr9:134233636-134233908	0.0883246	6.06212	0.72248	4.1572	0.1	0.592434	1.19712	0.1	0.759211	0.0798893	19.8317	3.80357	1.94898	0.0920625	1.22655	5.28094	0.1	1.35166	1.62993	9.7317	16.4026	0.127591	0.1	0.1	0.1	0.1	5.93439	0.1	PRRC2B	3.11384	38.6621
chr1:9503426-9504087	0.1	0.1	2.39639	0.1	0.0691216	0.95124	1.65929	0.103978	0.488658	1.55609	3.7454	10.7775	2.1488	5.13088	2.70913	8.11991	6.35926	12.2297	0.708657	28.8048	8.79681	4.12699	2.62566	3.7144	1.58411	2.12879	0.987954	1.013	SPSB1	7.32093	38.6576
chr10:25809885-25810317	1.50749	0.1	0.1	0.0744689	0.823307	0.1	0.1	0.237138	3.09306	0.1	5.89181	0.824172	9.35413	7.13929	8.02989	0.824581	8.18055	0.1	7.54595	8.2344	5.8054	0.127591	3.37824	10.2782	7.70119	1.11907	0.118247	1.78038	GPR158	4.98893	38.6571
chr14:19937845-19938255	0.1	0.0822207	2.20575	0.1	0.946994	0.1	0.1	0.1	5.15913	0.1	6.01871	4.72125	10.8038	15.5364	4.002	0.1	0.97281	0.1	2.12651	9.21968	3.8145	22.7753	2.5414	15.4247	2.43334	0.282949	0.118247	2.09072	BMS1P18	4.46071	38.6434
chr4:26884214-26884611	0.0796436	0.810365	0.1	0.1	0.1	0.382089	0.1	0.0172001	0.1	0.1	1.28835	3.8112	1.18155	2.62716	0.305284	2.36775	2.70434	4.62358	0.0823813	2.13314	1.28562	10.6327	4.13713	3.74564	4.42806	5.36914	7.22701	2.45296	STIM2	1.92354	38.6226
chr1:9256714-9256976	5.37259	0.1	0.1	12.441	2.05607	0.207841	0.801937	1.48528	13.045	2.83791	2.59329	17.8947	10.1235	6.90858	7.24922	16.2383	12.6207	5.94167	3.05625	9.19353	1.59779	19.5016	9.93027	3.5619	3.5622	1.35201	3.25902	2.54485	H6PD	5.33722	38.6086
chr5:40409671-40410280	0.320721	0.1	0.1	0.443644	8.93861	0.110358	1.66881	2.3665	0.1	0.1	2.22936	1.90331	5.02321	18.539	6.61546	10.9785	7.23453	3.10599	3.79557	12.4225	3.24081	23.0562	9.97263	6.34297	12.6524	1.81233	5.73703	5.56014	PTGER4	5.75988	38.6054
chr3:177238125-177239037	0.1	1.68662	0.1	1.04213	4.19096	0.455664	0.1	1.679	0.1	4.53589	0.610423	0.1	15.2145	0.1	16.899	12.8314	17.647	0.1	1.88992	0.104466	1.58191	0.127591	16.5583	1.28225	1.53851	21.4364	0.118247	0.518638	LINC00578	5.15064	38.6048
chr8:145847496-145847956	1.34476	0.1	0.1	1.13275	0.409265	0.00491025	0.1	8.12195	0.1	0.643004	3.0824	0.1	2.27848	0.1	1.51611	1.52213	2.25047	2.28504	1.70734	4.02923	0.1	0.127591	2.45476	0.1	0.1	2.65651	0.118247	0.631455	ARHGAP39	0.681456	38.5987
chr7:23514171-23514757	0.1	0.591668	0.362295	0.1	2.60182	0.942078	0.162151	0.1	1.99934	4.07244	27.405	2.17201	1.12397	3.32677	15.3436	0.1	10.4648	0.1	0.62513	0.104466	1.71822	3.57583	0.340901	18.7054	8.21531	1.15268	5.31723	0.736778	IGF2BP3	4.97339	38.597
chr9:79303401-79303713	10.0877	0.1	0.1	8.03313	0.0321136	0.1	0.1	10.7377	0.1	0.1	1.71394	2.25583	1.88653	8.63187	1.03008	3.37706	3.8112	0.0457045	4.50962	19.409	0.1	0.127591	0.1	0.1	0.1	7.20303	0.118247	0.1	PRUNE2	1.71802	38.5817
chr22:43164188-43166196	0.1	1.31005	1.53174	0.1	1.40405	1.98782	1.71793	7.6766	4.32876	1.55306	36.2612	5.44018	0.347019	0.1	2.91187	13.2792	8.50515	2.20756	16.2312	0.104466	32.6187	2.24635	0.144013	1.45986	1.35877	11.4174	5.49228	6.16825	A4GALT	6.36778	38.58
chr12:43864766-43865167	0.904813	1.90372	0.1	0.640929	4.17762	0.230124	0.1	0.1	1.79498	1.25225	17.0199	8.614	1.93447	38.6616	6.80663	24.0269	6.35079	9.56975	5.67865	17.2566	19.3788	0.127591	0.1	30.6347	13.4694	1.13145	0.118247	0.1	ADAMTS20	12.4715	38.5188
chr12:116200344-116200880	0.1	0.1	2.60989	0.1	0.1	0.162448	0.1	0.1	0.585859	0.1	28.0049	1.12914	0.271153	0.670167	0.152831	1.82697	0.194049	5.39256	0.1	1.80898	3.14669	2.11488	1.24754	0.762723	0.1	0.285584	0.118247	0.1	MIR620	3.54926	38.5047
chr7:55765001-55765361	0.376404	0.1	0.1	0.1	0.362891	0.227048	1.66739	0.110206	0.541861	0.1	1.1786	1.92247	2.83273	3.45476	0.1	12.4447	6.06404	18.1678	2.34174	7.18576	4.5377	13.9824	0.703937	12.2636	2.36869	1.30417	0.118247	1.44137	FKBP9P1	5.20068	38.4986
chr17:2464613-2465136	0.1	2.73538	0.1	0.0930814	0.1	0.553693	0.1	0.1	0.1	0.1	6.47824	5.71008	8.09319	0.1	0.1	3.28604	2.86993	0.1	3.65028	16.2866	15.2603	3.21528	11.9458	0.1	0.544863	3.09473	3.67776	1.74854	PAFAH1B1	4.25922	38.4878
chr14:68334821-68335577	0.493807	0.1	0.803147	0.1	6.80704	0.1	0.1	0.124179	0.1	0.1	2.94513	8.5453	1.98767	0.1	7.57981	7.36569	3.776	0.1	10.3089	7.34088	13.793	4.82651	2.55729	1.98363	4.39407	13.27	3.87861	4.59102	RAD51B	4.12212	38.4725
chr2:99089576-99090170	2.07235	0.494817	0.609618	0.0900247	0.1	0.760443	0.73534	5.35573	1.08064	0.1	7.91922	3.92345	2.68115	13.7943	3.63141	16.2944	3.98595	3.00081	3.04124	14.879	1.85266	3.13021	4.76572	5.94799	7.73999	0.573061	6.93342	9.00959	INPP4A	6.1752	38.4704
chr2:70715942-70717278	0.0446339	0.565537	0.47196	0.1	0.512743	0.543615	1.15638	1.25045	0.1	2.52528	10.7409	3.88717	0.823993	10.1109	1.65979	0.845062	0.723847	25.7085	0.654339	4.03711	4.00095	0.127591	0.072926	17.7213	0.347411	1.23738	0.118247	0.1	TGFA	5.1921	38.4491
chr6:52913494-52913933	7.70769	0.1	3.45017	1.00542	0.683528	0.891826	1.62455	1.80103	0.1	0.1	6.07884	21.6455	0.463691	11.7792	2.12029	5.82225	12.1427	15.9527	2.19021	10.7366	7.30022	31.2728	1.76908	10.4805	3.88339	2.50588	3.67341	2.35868	ICK	7.14678	38.4324
chr15:31961526-31962161	0.1	0.1	0.1	0.1	0.1	0.1	0.1	2.03464	0.1	0.1	2.23648	0.463592	2.00529	3.84947	1.27319	0.178406	1.91933	0.76378	22.7986	3.66281	0.920921	4.11946	0.1	0.1	0.1	1.8592	0.118247	8.01818	OTUD7A	3.62163	38.4247
chr9:129921951-129923015	4.25539	0.1	0.303452	0.1	3.7949	0.1	0.370623	0.14582	0.1	1.98377	2.37921	23.7803	1.68626	2.94346	4.47602	4.43481	19.3276	1.03355	0.1	9.84847	3.37698	1.55906	1.1251	0.1	1.51485	1.29587	2.13477	0.611001	ANGPTL2	5.87557	38.4082
chr20:33572103-33572906	0.1	0.1	0.1	0.1	0.1	0.1	0.464039	0.390045	0.1	1.53341	3.0096	3.03608	2.71916	0.640072	5.66485	0.62834	2.77119	2.28193	20.9279	9.16128	8.38922	1.15472	0.1	0.1	0.1	5.47374	0.0798893	11.6935	MIR499A	4.77529	38.4057
chr2:119565898-119566624	0.1	0.00659868	0.1	0.243509	0.945881	0.1	0.1	0.1	0.0632206	0.1	0.745394	0.544988	0.1	0.894898	0.878626	0.1	0.1	25.8618	0.627985	1.76662	4.40137	1.46545	0.0731291	4.49843	1.10546	0.695858	2.95187	1.28934	EN1	2.97611	38.3865
chr6:15509169-15509418	0.1	0.1	0.1	0.1	0.1	0.1	0.1	0.1	0.1	1.42356	0.335517	6.4375	6.51774	3.52347	7.85894	7.31027	2.30874	3.39251	0.1	8.56713	0.1	5.68257	9.25095	1.41603	3.03737	2.86203	0.118247	1.16508	JARID2	4.40283	38.3865
chr21:28162987-28163831	0.1	0.1	0.1	0.0940614	0.1	0.1	0.1	0.1	0.1	0.1	4.80642	3.11679	0.789499	11.1858	0.15674	1.63055	1.07568	6.60121	1.50445	6.79374	2.23405	2.44779	0.1	31.4697	0.0490829	0.1	1.36113	0.641184	ADAMTS1	3.66668	38.3671
chr6:37209776-37210217	0.0344318	0.1	3.45559	3.57041	7.34032	1.6043	2.95355	0.1	8.6842	26.6233	8.26681	10.7081	12.6145	7.70709	11.2683	2.89906	21.4731	1.85944	3.19892	28.6012	8.07469	15.2387	9.44341	2.12979	9.60264	5.68889	0.118247	1.37256	TMEM217	5.41303	38.3632
chr4:78503234-78503982	0.890588	0.1	0.0383229	0.1	0.1	0.284704	0.1	0.107425	1.05858	1.5203	0.1	1.75038	8.41231	3.61842	8.51338	1.28666	0.1	2.07937	0.1	0.104466	0.1	4.41137	4.67464	4.45381	1.18596	0.0261996	0.118247	0.640809	CXCL13	2.17651	38.3485
chr3:123324410-123324947	0.423991	0.493424	0.1	0.1	2.73012	0.1	0.1	3.03884	0.1	2.77875	4.45982	0.965848	13.4798	1.619	8.41977	9.35413	8.46134	6.47534	3.09473	14.9044	0.837953	8.00465	3.51216	3.39639	2.43418	1.14131	0.118247	1.52705	MYLK	6.12691	38.3145
chr6:142290928-142291514	0.0930814	0.1	1.66967	0.1	1.25422	0.1	0.0615208	0.386343	0.0664214	0.460091	2.33833	3.85695	0.73521	3.93751	0.395722	5.49584	7.47556	6.49286	3.97391	12.0058	3.47806	7.18404	0.1	10.7696	0.1	19.6777	0.118247	0.1	NMBR	4.24164	38.3022
chr5:176389003-176389664	2.8381	0.1	0.1	0.1	5.51518	0.1	0.360953	0.276731	1.66833	0.1	19.3358	0.574013	0.290022	8.81275	6.54416	10.9283	15.0343	15.9861	3.90587	6.69696	14.0295	0.127591	0.14906	8.11887	0.1	1.09316	5.09114	0.1	UIMC1	7.69489	38.278
chr16:31880101-31880754	1.14131	1.17126	0.1	0.1	0.1	0.807894	0.195548	0.1	0.1	0.504655	2.79514	2.0552	17.0266	1.5207	9.31911	11.1193	8.60355	2.06701	1.43322	3.56164	1.12109	12.9972	14.3954	1.84724	7.15377	6.21873	6.6644	5.07554	ZNF267	5.51808	38.2688
chr2:112236359-112236994	0.1	0.1	0.1	0.293092	9.12063	0.0840475	0.325058	3.12194	0.1	0.606389	7.61602	6.77251	4.16636	3.57234	5.21418	10.2492	11.1753	9.07524	2.24654	1.55094	3.12426	4.42089	5.45426	2.37565	12.2119	2.09254	6.62555	4.61879	MIR4435-2HG	4.76875	38.2564
chr14:51562119-51562623	0.390172	0.368761	0.633739	2.25495	13.283	6.881	4.35229	1.98527	0.1	0.1	27.0288	16.3019	3.4858	0.97426	10.4507	13.6386	16.7814	11.9521	1.22336	23.8193	12.8133	1.34877	3.46424	8.91673	2.13697	1.79752	7.98924	0.1	TRIM9	9.53071	38.2485
chr11:49802259-49802698	0.1	0.1	0.1	0.1	4.11401	0.1	0.1	0.337213	7.00387	0.501621	10.5571	0.87182	1.7291	16.7773	15.8293	0.994653	0.777931	17.2758	0.908197	5.1151	4.06446	1.32096	1.07626	18.278	0.1	0.570852	3.20775	0.1	OR4C13	5.82796	38.2484
chr19:14894637-14894934	0.1	9.33831	0.1	0.1	11.0501	0.1	0.1	1.91918	0.1	0.1	4.49451	8.70532	9.67407	1.5183	6.83848	11.9828	3.44591	0.962211	2.52195	4.40137	0.1	9.4428	8.31035	0.1	5.66868	1.79734	4.59917	3.9804	ADGRE2	3.15374	38.2442
chr6:136723590-136724219	0.1	2.27099	0.1	0.873568	0.419575	2.01602	0.452455	0.0164564	0.1	0.781713	0.78759	15.5337	9.84483	2.34049	2.27172	1.708	1.76219	4.03426	0.1	7.9916	10.2613	8.72907	13.9303	1.73208	0.335019	0.1	3.8278	0.1	MAP7	3.92436	38.2371
chr1:42216697-42216987	0.1	0.1	0.1	2.60253	0.1	0.1	0.244809	0.1	0.1	0.1	1.89836	3.03909	10.9599	5.02426	0.4456	8.076	0.783288	4.34281	1.27618	7.62584	0.1	2.00664	11.4537	0.653181	3.01389	0.13798	4.97917	3.10579	HIVEP3	3.9824	38.1768
chr21:36517764-36518222	0.1	0.1	0.1	0.1	0.34356	0.386379	0.065551	0.1	0.0209857	0.1	4.53823	0.82948	0.207108	10.8602	0.1	3.05586	1.2188	15.5136	0.1	3.05137	3.50104	4.62448	1.33655	9.50347	0.1	0.340172	0.118247	1.06107	RUNX1	3.80581	38.1558
chr5:35797191-35797666	0.31217	0.1	0.1	0.1	1.07304	0.1	0.1	2.80954	0.1	0.1	0.046994	2.0386	1.37179	7.69986	2.12905	1.0279	3.23664	2.73761	8.98023	13.4875	1.0107	1.90256	2.06364	4.44786	3.71018	2.61878	10.7417	10.1855	SPEF2	3.78614	38.1534
chr3:99590921-99591190	0.1	3.74996	0.1	0.1	0.467814	0.1	0.1	11.2884	0.1	0.1	0.0468547	13.8617	1.02493	0.555304	1.2196	1.71161	14.985	0.1	2.51799	16.5719	0.1	2.30146	0.1	1.46162	2.43743	0.1	0.118247	0.393909	FILIP1L	3.63887	38.0447
chr6:128830968-128831494	0.1	0.1	0.1	0.1	1.59509	0.439489	0.1	4.31465	0.1	0.1	4.28327	3.37824	2.8695	5.07068	3.34574	14.7578	5.38475	2.55322	2.69907	10.7301	9.54264	0.127591	0.1	0.1	0.1	1.89397	0.118247	2.4304	PTPRK	4.80232	38.0425
chr11:71632155-71632936	0.1	0.1	0.1	0.1	0.1	0.1	0.1	0.1	0.1	0.1	15.2219	1.65167	0.191531	11.8666	0.1	0.1	1.74212	4.11401	0.1	2.91294	32.9125	0.127591	0.1	4.56614	0.1	0.1	0.118247	0.1	LOC100133315	3.70008	38.0008
chr1:37914638-37914921	3.95968	0.1	0.1	0.1	0.1	0.1	0.1	0.1	0.1	0.1	4.90121	4.15261	7.24429	2.0317	1.89817	0.495781	4.02246	6.72626	0.884996	10.3877	0.969375	2.25768	5.79653	0.1	1.21672	0.1	2.84599	0.1	LINC01137	3.78855	37.9677
chr2:11309387-11309953	0.1	0.1	0.967259	0.1	0.1	0.1	0.1	10.7762	0.1	0.1	1.39508	2.82415	2.44927	5.06681	4.04879	1.46052	0.919531	4.88862	15.1532	6.78136	0.1	0.127591	2.27497	0.1	0.1	0.1	1.51456	3.04703	PQLC3	3.24438	37.948
chr4:146046985-146047278	0.525068	0.537624	0.533893	0.1	7.30699	0.1	1.02249	4.46545	3.41129	0.1	3.60642	13.0469	1.8643	19.2176	3.03933	6.5018	5.98554	3.02528	1.36904	8.01332	4.84596	8.21368	4.88432	6.27816	14.1121	2.90284	9.83447	8.22767	ANAPC10	4.75667	37.9304
chr1:224730952-224731213	1.11866	2.58989	0.831769	0.1	0.1	0.1	0.1	0.1	0.1	0.654148	1.56585	25.3833	2.04763	5.5647	0.273916	4.06637	8.6777	9.06174	8.39955	3.38675	7.91308	18.9053	2.67662	0.1	2.24812	0.212077	0.118247	0.410336	CNIH3	6.2633	37.928
chr22:39864212-39864583	0.1	0.1	0.1	0.1	8.70356	0.1	0.1	3.18814	0.1	0.1	7.31505	1.1469	0.1	3.12388	1.47399	4.80445	3.57683	2.97729	7.85384	9.89462	2.4559	0.127591	1.64388	0.1	3.06679	9.9611	5.22473	9.71835	MGAT3	2.95752	37.9259
chr5:132946737-132948559	0.1	0.1	0.1	0.1	0.1	1.27363	2.81922	0.1	0.1	0.1	2.19329	0.1	0.848186	2.29862	0.1	0.102094	0.574591	23.2616	6.4312	2.63002	7.39089	1.0721	0.647887	4.91984	4.99125	0.8836	2.50991	1.33655	FSTL4	3.36468	37.8914
chr8:124720457-124720837	0.1	0.1	0.339969	0.326903	10.4201	2.00146	2.02767	0.1	1.57579	0.736047	0.698503	11.4709	2.4868	0.1	10.466	17.7023	21.105	18.7882	4.36369	28.3312	18.4344	7.48755	9.1247	12.7772	0.1	5.26321	0.118247	7.47878	ANXA13	9.77847	37.8715
chr9:127045693-127046536	4.07549	0.1	0.1	1.41239	2.13043	0.236175	0.708865	1.67627	0.1	0.1	4.95268	12.3145	2.26446	3.95706	6.75958	4.63136	9.66411	4.85614	9.41288	9.54055	0.819625	9.67344	2.89255	0.1	1.37716	0.720036	3.10114	5.73106	NEK6	5.77137	37.8654
chr12:50914911-50915207	0.1	0.1	0.1	0.1	0.1	1.60941	3.33865	0.135227	0.1	0.1	4.42285	0.1	3.75127	1.99519	8.42038	3.09565	4.70304	0.1	0.748303	18.0173	0.1	7.32734	4.99618	2.04257	1.89279	1.11156	11.4058	2.45425	DIP2B	3.95707	37.8624
chr2:158422803-158423309	1.85048	1.08432	1.99564	1.7061	9.18307	0.52845	1.038	0.1	0.1	0.1	11.4832	0.1	5.76184	26.3615	31.494	15.8932	7.45207	6.38532	8.36624	16.5788	16.4562	2.11917	6.26775	42.4664	15.5173	12.741	0.0045325	1.92042	ACVR1C	11.219	37.8624
chr3:41158576-41158832	11.0576	4.96564	0.1	7.80826	1.84957	0.1	0.1	3.28316	3.13194	0.1	6.29878	9.99588	3.25041	2.38345	5.92751	13.0984	6.59505	7.04438	4.33747	13.9484	9.34866	5.409	4.436	8.46446	8.00704	5.39864	7.70119	4.56893	CTNNB1	4.03835	37.8545
chr2:16051161-16051487	0.1	0.1	0.1	0.1	0.946238	0.1	0.1	0.405774	0.1	0.1	1.95171	1.7257	1.65457	21.2472	1.03565	3.14669	0.1	5.21	0.968213	5.66073	1.59433	0.0952957	0.1	18.2026	0.1	0.1	0.118247	0.1	MYCN	4.05484	37.8482
chr13:100620550-100622581	0.505392	0.1	0.1	0.1	0.1	0.1	1.18356	0.1	0.1	0.1	8.96057	0.1	16.8791	5.30469	6.46396	0.298947	4.76884	0.1	2.0924	4.43216	9.16202	0.127591	13.9704	11.1907	0.1	3.12371	0.993596	1.15363	ZIC5	4.69117	37.8472
chr17:61538537-61538804	0.1	5.27158	0.1	2.13774	0.236445	0.100026	1.58652	0.215912	0.1	0.1	4.78757	11.9232	3.24158	4.35204	6.41089	15.73	5.7225	5.0645	3.48556	4.75292	10.2724	2.42388	3.57709	4.14059	4.30794	2.03018	5.51856	0.715668	CYB561	5.55226	37.8411
chr5:132760905-132761203	0.1	2.42433	2.47213	0.1	0.1	0.100411	0.864386	0.110272	2.42119	0.1	2.32349	0.736192	0.242577	13.5698	0.368507	1.34746	3.7362	16.2312	2.22619	4.94495	5.73703	0.127591	0.1	4.88269	0.1	0.1	0.118247	0.1	MIR1289-2	3.69339	37.8323
chr2:46452108-46452733	0.0159289	4.37219	0.810508	0.951739	2.32586	0.0608379	2.49317	0.1	0.1	0.1	3.35015	15.2127	5.88163	2.98693	5.10273	4.87002	5.09358	1.87623	0.618027	4.47883	1.88992	3.32297	5.01833	1.71681	3.14953	0.714239	0.118247	0.0295849	EPAS1	3.81406	37.821
chr10:35081973-35082341	0.1	1.93063	2.51436	0.931834	0.0454585	0.159755	2.95156	0.1	0.1	1.87638	16.9114	7.34617	1.55835	14.8387	1.90877	6.34186	2.78948	7.7433	2.389	8.81874	11.846	0.127591	0.485304	4.94364	0.1	0.1	0.118247	0.1	PARD3	5.99358	37.8118
chr15:92105617-92105910	6.32215	0.1	0.1	0.1	0.1	0.113825	1.3892	0.1	0.1	3.53924	4.49936	10.8797	5.11544	1.23504	0.719473	3.59435	9.43347	14.2814	1.52321	5.10938	11.3847	10.0046	4.40819	3.29867	1.211	0.383424	3.51676	0.1	SLCO3A1	4.44264	37.8067
chr2:203530394-203530654	0.1	0.1	0.1	0.1	0.1	1.85182	0.1	0.149216	0.0925876	0.1	0.704515	10.8986	4.36504	3.74055	6.4483	2.53775	0.76303	5.28878	3.81601	3.0758	2.46898	2.95514	3.54688	3.2225	6.89078	6.35873	10.2734	5.46511	FAM117B	3.88447	37.7987
chr3:171271240-171271787	0.0356233	1.26852	0.1	2.68066	1.29977	0.827101	0.1	0.4627	1.67566	0.1	4.4225	4.62516	12.1436	6.48672	9.87996	7.69654	6.12906	2.67621	2.4474	4.08602	7.74234	3.95936	13.0154	4.5219	2.81623	1.04514	3.42142	1.99068	TNIK	5.20432	37.7951
chr7:101435106-101435348	0.1	0.1	2.14472	0.1	0.1	0.1	3.70032	0.1	0.1	7.87082	3.98342	2.75834	4.52223	0.1	14.5697	12.4029	7.63936	2.41407	1.12183	2.1574	7.39639	0.127591	9.52947	6.06032	2.01533	5.16993	0.118247	0.1	CUX1	3.72534	37.795
chr11:68788011-68788355	0.1	0.1	0.1	0.349876	0.1	0.1	0.1	0.297937	0.1	0.1	0.1	6.9019	0.657347	51.6518	2.2928	0.34272	0.14816	6.28002	0.702548	9.77083	0.1	0.127591	0.1	11.74	0.1	0.1	0.118247	0.1	MRGPRF	7.74003	37.787
chr11:74866100-74866415	0.567646	1.73899	0.1	0.1	0.439982	0.604647	0.71338	0.1	0.0307892	0.1	7.38645	2.19414	2.58119	0.713748	3.81665	4.92366	2.37159	2.35916	7.01368	5.90231	0.1	3.38073	1.17566	0.1	1.70288	0.1315	3.79212	5.57288	SLCO2B1	3.47672	37.7777
chr2:71805771-71806385	0.1	0.1	0.372209	0.1	0.1	0.105472	0.1	0.1	0.1	0.1	1.91745	0.1	0.204754	2.32033	0.614941	0.283227	2.996	25.908	0.1	3.49661	2.93218	3.21043	1.619	3.89064	0.1	0.469402	2.20846	0.39741	DYSF	3.66636	37.7769
chr10:126212193-126212478	0.1	1.15982	0.0160459	0.413734	16.5025	3.46708	0.715524	2.78838	0.1	0.543235	4.94317	16.3479	2.85357	9.91404	14.0031	12.6218	19.6128	8.69776	6.37025	7.28801	4.5604	1.80615	2.78886	3.02325	14.1673	6.04311	3.84264	3.25811	LHPP	7.6846	37.7464
chr21:39238832-39239064	0.1	0.1	0.1	0.1	1.44195	0.118069	0.1	0.838543	0.400681	0.1	2.12722	8.99083	7.29184	5.21915	5.96738	4.87328	5.81222	1.03943	1.87184	3.15808	7.75331	11.1098	10.2237	1.90958	2.43155	1.47692	2.9213	3.43633	KCNJ6	4.2952	37.7318
chr8:142424648-142425827	14.776	0.1	0.0817786	2.49128	19.4401	4.89672	3.45736	5.06681	3.93429	0.1	10.2693	10.5386	5.03093	4.9201	17.6164	12.4503	16.9114	18.3539	21.9463	19.0172	13.0194	10.8758	4.02646	20.2561	13.7401	9.39932	22.0259	19.4213	PTP4A3	8.27101	37.7288
chr17:79197174-79197654	0.1	0.1	0.1	0.1	0.1	7.3138	2.96327	4.00382	0.1	0.1	5.17255	0.381581	2.06642	8.99277	10.0779	3.6745	1.37302	13.5079	7.44557	3.15748	7.68453	2.85277	4.52531	21.3234	9.82523	3.96856	11.2165	13.3621	CEP131	4.08688	37.7282
chr1:89777347-89777758	0.1	0.1	2.0809	13.4546	0.1	1.51139	0.268699	5.61782	0.0965411	0.1	3.18814	18.1622	8.0467	10.929	7.54086	12.2717	8.43521	3.41234	1.93518	2.35218	0.1	22.4109	7.19807	0.492488	5.48283	1.77415	3.72067	4.76997	LOC729930	5.28435	37.7278
chr21:36523673-36524318	0.1	0.1	0.1	0.1	0.1	0.494001	0.1	0.1	0.1	0.1	1.84354	5.11736	0.192025	5.80926	0.117685	3.30578	0.947944	15.0427	0.1	7.87546	1.05399	2.18057	0.38374	8.72717	0.733587	0.161146	0.118247	0.394469	RUNX1	3.89578	37.7152
chr6:158692517-158692710	0.1	1.59649	0.1	0.1	0.1	0.1	0.1	0.1	0.1	0.1	3.09306	5.10235	2.35477	14.3618	3.54435	6.87118	2.90306	2.15731	1.24201	0.865803	1.86902	18.5159	2.60455	4.79475	10.4325	2.85531	7.18821	2.02154	TULP4	3.99992	37.713
chr13:106755919-106756648	1.70704	0.1	0.1	0.513474	0.1	0.1	0.1	1.56096	2.58132	3.82407	1.12599	1.95023	0.976958	3.93399	2.72647	27.2788	3.63287	0.34176	2.54254	7.31638	7.59011	5.15576	2.15492	1.90164	1.11703	1.66682	1.15919	1.03399	LINC00460	4.11391	37.7091
chr2:121492462-121495990	3.45194	0.369001	0.361835	0.1	0.543266	1.77706	1.8968	2.36502	0.1	0.1	52.5971	11.7065	0.1	1.96577	1.24261	4.37942	15.117	10.5869	4.57616	24.7235	42.699	3.5548	0.035572	4.70804	1.59361	9.0019	1.07518	0.511307	GLI2	11.593	37.709
chr17:37930274-37930793	0.1	0.1	0.1	0.1	16.9739	0.259571	2.14928	6.73417	0.1	0.1	5.37094	9.38174	1.2845	15.9722	4.79089	8.33273	3.74683	5.04237	0.505642	1.70624	0.0198957	0.127591	0.1	3.79772	18.0371	6.39637	17.6392	7.40986	IKZF3	2.94172	37.7089
chr20:5803613-5803901	4.54273	0.0932554	0.1	0.244974	0.1	0.100417	0.1	0.1	10.9703	0.1	7.27265	0.607834	7.42417	6.97768	5.81013	3.04295	5.42631	3.65124	3.69085	8.66891	0.1	0.127591	2.21227	0.1	0.1	0.367777	0.118247	0.1	C20orf196	3.6121	37.7049
chr2:26133855-26134116	0.1	0.1	0.1	0.1	3.58014	0.1	0.1	0.1	0.1	0.860555	14.1182	0.1	0.1	13.7647	6.69155	2.72561	1.94291	3.80521	0.944703	0.104466	15.5893	0.127591	1.88431	0.1	2.07415	0.873652	0.118247	1.14544	ASXL2	3.90566	37.7003
chr1:156367802-156368246	0.1	0.1	7.93899	0.1	0.365128	1.74277	1.33762	1.79138	0.1	0.1	4.72301	11.6709	14.3058	1.22813	3.19266	6.02059	4.24131	1.68364	18.1622	0.104466	14.8174	0.127591	7.22075	0.1	4.42475	3.61635	0.118247	5.37094	MIR9-1	5.16568	37.6998
chr1:209549118-209549546	0.1	3.68712	2.39864	0.0718931	0.1	1.36542	1.13893	0.1	0.1	0.1	2.27006	8.29731	7.43718	8.58373	2.1199	5.70662	1.89624	4.11435	1.44222	14.6817	2.41289	0.127591	4.76257	8.18841	3.26912	1.4509	0.118247	0.1	MIR205HG	4.73873	37.6873
chr6:15188672-15190345	0.1	0.548671	0.1	0.598669	13.6788	0.1	0.170487	0.316108	1.51061	0.1	7.69814	1.52213	3.47682	10.1038	9.10281	5.00717	22.8119	10.2767	6.58781	2.39834	7.88336	1.51684	5.91929	9.50963	5.13993	6.13054	3.99111	2.63377	JARID2	6.17624	37.6797
chr5:142562936-142563200	1.98448	0.1	0.1	0.1	7.89898	0.0717874	0.802045	1.73282	0.1	0.1	3.12671	12.1313	2.1766	5.20723	8.97887	5.45881	2.52236	6.43071	0.1	9.49775	5.88052	0.127591	0.339641	5.3713	7.9555	1.8904	8.40661	2.06378	NR3C1	4.26402	37.6738
chr2:118981087-118981324	0.722396	0.1	0.1	0.1	0.1	0.1	0.1	0.1	0.1	0.1	1.93214	4.22906	0.1	6.88062	3.09277	1.83415	7.26781	10.1785	2.36855	1.43	13.4581	3.91758	0.828286	21.1498	4.71543	2.2444	3.16492	0.748811	INSIG2	3.76912	37.6489
chr2:55932648-55933328	0.1	1.00587	0.627818	0.814758	0.327159	0.1	0.1	0.1	0.592258	2.22743	4.84048	2.06693	3.77828	3.48294	1.13465	2.47352	1.3592	27.3678	0.1	0.104466	3.36672	8.34367	7.74526	5.70275	1.76431	2.06946	1.32589	0.845553	PNPT1	4.0713	37.6441
chr12:116308953-116309245	0.1	0.1	1.94084	0.1	0.951105	2.97562	0.504113	0.1	6.05149	0.1	19.5086	2.50426	4.09797	0.1	1.01976	3.50043	2.57398	2.77922	0.1	11.7878	19.1483	1.40881	1.54653	0.1	2.16703	0.220752	0.118247	0.1	MIR620	3.50489	37.6282
chr1:23330198-23330517	0.1	0.1	0.1	0.1	0.1	0.1	0.165954	0.1	1.61505	0.1	1.17423	14.4787	2.14754	0.739936	0.672614	15.083	0.943092	1.36843	3.27472	1.18463	0.1	2.09587	0.1	0.99514	0.1	1.56187	0.118247	0.0128479	TEX46	3.8486	37.6202
chr9:138035902-138036357	0.1	0.1	0.609209	0.973694	5.3845	0.19495	0.345669	0.1	0.1	0.1	3.80756	1.11322	0.216283	22.117	0.1	24.1405	0.219691	9.73086	2.53775	5.65668	9.01792	0.127591	0.1	17.1193	1.44556	0.1	0.118247	1.21742	LOC401557	6.16315	37.6014
chr2:238586842-238587263	0.1	0.1	0.697327	0.1	0.718489	0.1	2.35999	4.25677	0.927408	0.1	3.96274	9.34314	8.39671	4.34758	15.0665	11.1922	5.80449	3.96159	1.92732	4.9047	5.37729	21.5318	20.127	5.5647	10.6377	2.74225	6.82604	9.35929	LRRFIP1	5.9447	37.5983
chr15:80244377-80244714	0.706123	3.49091	0.1	1.80826	0.333567	0.1	0.00795771	0.335886	0.500137	0.631903	3.06259	4.57464	9.21292	6.673	4.39571	3.66036	1.7165	1.19804	0.799186	2.37133	0.1	2.71117	10.5225	0.489433	2.00816	0.879167	1.44447	1.06175	BCL2A1	2.96495	37.5869
chr1:223574151-223574898	0.1	0.1	1.05559	0.1	1.50511	0.1	1.29093	0.111562	0.1	0.1	4.49328	2.46266	4.84766	0.1	1.17215	0.656351	0.318903	0.475895	26.483	2.4005	4.59381	3.53498	8.8687	1.91518	8.72964	1.92673	3.71774	6.47581	CCDC185	3.88472	37.5842
chr6:164062696-164063137	0.1	0.1	0.1	0.1	0.1	0.1	0.556737	0.1	0.1	0.1	0.269629	3.55169	0.0602803	3.17392	0.616607	0.1	0.1	19.2487	0.839893	9.70547	6.26025	6.95998	0.753761	2.12252	0.75226	1.10028	0.972584	0.8102	QKI	3.62095	37.5842
chr7:4660647-4660908	0.1	0.0678492	0.0431879	4.69479	0.298361	0.11394	1.9974	1.90319	3.27376	1.60751	9.61263	2.43539	3.52486	9.60264	6.40241	15.4858	0.36578	0.1	4.65225	1.60795	9.11821	15.8044	2.89906	0.723604	2.35498	0.589353	0.118247	1.32631	FOXK1	3.96897	37.5709
chr11:126224750-126228953	1.55081	0.0325111	1.36125	1.64881	5.44263	2.31778	3.96274	1.18522	0.1	3.34935	8.14385	7.98369	4.32084	15.7346	7.61128	8.17187	8.73441	22.3451	8.35472	8.30546	7.45088	5.07036	7.72749	10.0656	5.85259	3.0458	6.15623	6.00981	GSEC	7.87547	37.5545
chr10:6199134-6200477	0.1	0.1	1.07123	0.55727	1.7908	0.169272	1.39591	0.1	0.1	0.0607126	9.23982	10.2824	14.5982	1.50662	5.63802	8.98765	11.3951	2.99012	1.0482	3.58634	9.44434	17.9715	7.54476	1.74089	3.63675	5.26375	0.959739	0.634111	MIR3155B	6.38272	37.5415
chrX:130385166-130385527	1.63576	1.65515	0.1	0.1	0.759668	0.1	0.1	0.1	0.84926	0.1	4.18633	1.25011	3.73785	10.4409	1.81426	4.2987	0.352063	8.39875	4.07849	9.23982	16.2866	3.37082	5.12873	20.816	12.7704	4.4753	2.35477	2.17256	IGSF1	4.22975	37.5186
chr2:125119465-125119883	2.64457	0.942755	0.859246	0.1	0.1	0.1	0.1	0.1	2.24111	0.1	6.60346	8.2366	0.1	1.39382	1.24955	0.145802	0.1	30.1735	7.19965	2.9919	0.671452	0.127591	0.1	0.1	0.1	0.1	0.118247	0.0151201	CNTNAP5	5.09066	37.5108
chr14:106025322-106042993	0.738081	0.1	0.1	0.1	22.7578	0.177064	0.0622017	3.79165	0.1	0.1	1.75084	18.6422	0.1	2.2928	0.161701	10.344	1.91078	0.1	2.28527	5.03555	1.58742	1.99774	0.452804	3.17558	18.4209	16.874	29.3243	15.3173	TMEM121	1.45964	37.5103
chr15:45128922-45129174	0.1	0.492376	0.264476	0.1	0.1	0.1	4.21084	0.1	0.1	0.1	4.23876	1.78306	4.84671	0.1	9.60009	1.0437	9.73533	2.4382	8.26718	9.38938	2.32627	23.4218	1.46497	0.1	4.21781	4.57362	1.12851	2.27432	TRIM69	4.57747	37.5032
chr3:124085531-124085964	1.32096	0.1	0.1	0.1	0.773349	0.1	0.1	0.1	0.1	0.1	3.90532	0.784967	0.0704499	0.1	3.41201	0.76303	2.08468	28.4614	2.24259	2.24418	0.1	0.127591	0.278933	2.61035	0.1	0.437161	1.63813	1.32355	KALRN	4.11743	37.4881
chr3:155299783-155300125	0.1	0.1	0.1	0.1	0.1	0.1	0.1	0.1	0.1	0.1	0.537101	0.1	1.11284	1.78561	10.9727	5.79291	1.48184	15.5456	0.0441786	0.104466	8.53686	4.31737	4.6708	7.32241	6.28958	2.42451	5.77001	3.74908	PLCH1	3.64772	37.4772
chr3:185666832-185668677	0.1	1.25762	0.1	0.314892	0.1	1.55384	3.09473	0.1	0.1	0.1	29.4118	3.55189	2.58038	0.1	2.81271	19.204	10.8231	0.561751	0.1	0.104466	84.1218	1.66853	4.79832	0.543235	0.1	8.41941	0.118247	0.383646	NMRAL2P	6.24291	37.4709
chr4:141649731-141650052	0.1	0.1	0.1	0.1	0.1	0.1	0.1	8.33848	0.1	0.401909	6.16971	6.34186	1.76017	5.6863	8.14272	0.629889	4.1027	7.85721	3.24012	5.22069	1.10954	3.35916	2.9917	3.5056	7.81352	11.9	5.68889	7.5098	TBC1D9	3.9611	37.4667
chr16:57905732-57906009	0.0931725	0.1	0.1	0.1	3.6745	2.53599	1.08817	0.1	1.0482	4.28122	0.297389	21.6105	13.2239	0.1	8.06496	7.1026	13.4116	0.1	0.1	15.3674	8.21306	6.42933	7.01368	0.1	1.46441	1.43986	1.37326	0.1	KIFC3	6.62572	37.4542
chr6:119635105-119635369	0.1	0.1	0.1	0.410782	2.17822	0.170652	2.86878	0.890061	0.1	5.3054	5.78908	15.3214	4.13272	9.70854	3.92935	10.0046	11.9199	2.05665	2.91094	12.5954	9.99652	8.29465	2.72384	5.39015	10.6149	2.56545	11.0141	5.35127	MAN1A1	6.61447	37.4446
chr1:12242652-12243391	0.0408369	0.558869	0.1	2.57486	3.68698	0.352754	3.0448	0.849067	0.1	0.1	4.10239	12.0939	8.59474	10.4228	3.80925	6.7396	4.2117	2.57412	1.32191	12.4447	0.87608	2.86774	10.5808	3.05215	3.91066	2.05032	4.45724	2.27725	MIR4632	5.4907	37.4313
chr7:129789535-129789807	1.90728	0.1	0.25333	0.1	9.3523	0.1	0.1	3.7865	1.17238	0.1	4.13748	13.7526	3.46614	9.55882	2.68677	3.17348	3.5019	2.90246	0.983232	5.66557	1.12145	3.60642	2.78169	1.81705	11.7266	6.80626	10.8538	7.09547	TMEM209	3.28567	37.4268
chr7:96653352-96654076	4.68859	4.86772	1.04975	0.645953	0.1	1.02416	6.21175	0.1	2.93806	0.500828	19.637	6.10961	11.6143	3.50087	5.41118	11.9255	5.01833	26.8404	2.23929	8.23235	16.4938	0.127591	10.7271	12.476	0.1	10.7662	0.118247	0.1	DLX5	7.8402	37.4094
chr1:117300471-117301661	0.1	0.1	0.1	0.1	2.16776	0.0801477	0.207857	2.74467	0.1	0.1	4.1149	4.58881	1.62519	8.51602	7.71822	9.51799	3.28904	1.90331	0.808029	3.86438	1.29731	18.0658	2.54019	8.59474	15.9898	7.57089	14.3067	7.52283	CD2	4.01455	37.4007
[truncated: 6,972 more rows]

## Sheet: EC_vs_Nor.loss.enhancer
ID	Adj1002	Adj1102	Adj1105	Adj1302	Adj1402	Adj1702	Adj1902	Adj2002	Adj2102	Adj702	CAN1001	CAN1101	CAN1104	CAN1301	CAN1401	CAN1701	CAN1901	CAN2001	CAN2101	CAN701	LN1003	LN1103	LN1106	LN1303	LN1403	LN1903	LN2003	LN2103	SYMBOL	DE	FC
[truncated: 9,642 more rows]

[truncated: 10 more sheets: LNC_vs_Nor.gain.enhancer, LNC_vs_Nor.loss.enhancer, LNC_vs_EC.gain.enhancer, LNC_vs_EC.loss.enhancer, EC_vs_Nor.gain.promoter, EC_vs_Nor.loss.promoter, LNC_vs_Nor.gain.promoter, LNC_vs_Nor.loss.promoter, LNC_vs_EC.gain.promoter, LNC_vs_EC.loss.promoter]
