# Supplementary material for: Oncogenic enhancers drive esophageal squamous cell carcinogenesis and metastasis
Source: Nat Commun. 2021 Jul 22;12:4457. doi: 10.1038/s41467-021-24813-2 (PMC8298514; doi:10.1038/s41467-021-24813-2)
Supplement: Supplementary file 6 — Supplementary Data 4 [file 41467_2021_24813_MOESM6_ESM.xlsx]

## Sheet: AllSample.DiffPeaks.Specific.en
Group	ID	Adj1002	Adj1102	Adj1202	Adj1302	Adj1402	Adj1702	Adj1902	Adj2002	Adj2102	Adj702	EC1001	EC1101	EC1201	EC1301	EC1401	EC1701	EC1901	EC2001	EC2101	EC701	LN1003	LN1103	LN1203	LN1303	LN1403	LN1903	LN2003	LN2103
G1	chr1:912967-913221	9.37081	1.92534	0.691488	2.72847	0.915559	0.30556	0.25418	0.0258122	3.47135	0.1	2.41651	3.88427	2.37803	0.552935	11.9485	0.406061	0.665605	7.55423	11.2027	1.30942	0.1	0.127591	0.1	0.1	1.89471	0.1	0.118247	3.02569
G1	chr11:66354643-66355745	0.0876649	0.1	0.1	0.1	7.22264	0.1	0.168288	0.1	0.1	1.48444	14.062	2.1235	5.04832	0.1	4.64492	4.64055	8.46491	2.22026	1.07165	1.01818	2.60224	0.127591	1.66052	0.1	0.1	1.54783	0.118247	0.1
G1	chr11:68282567-68282900	0.1	0.1	0.1	0.1	0.1	0.1	0.1	0.1	0.1	0.1	2.34062	3.40899	1.34224	4.59466	1.73847	0.100906	0.1	26.4687	0.008914	0.104466	0.1	0.127591	0.1	0.1	0.1	0.1	3.471	0.1
G1	chr11:68559964-68560447	0.1	0.1	0.1	0.1	0.1	0.1	0.1	0.1	0.1	0.1	1.67873	1.29676	2.39323	25.5914	0.703583	0.1	1.14668	3.78832	2.33913	3.18792	0.1	0.127591	3.60142	14.1889	0.1	0.1	1.45288	0.361667
G1	chr11:68662402-68662644	0.1	1.58532	0.1	0.1	0.1	0.1	0.840515	0.1	0.1	0.781517	1.40735	2.75604	0.348358	45.462	0.713859	0.199458	0.263515	4.0273	1.10302	5.05496	0.1	0.127591	0.15977	9.34194	0.1	0.1	0.118247	0.0483764
G1	chr11:68788011-68788355	0.1	0.1	0.1	0.349876	0.1	0.1	0.1	0.297937	0.1	0.1	0.1	6.9019	0.657347	51.6518	2.2928	0.34272	0.14816	6.28002	0.702548	9.77083	0.1	0.127591	0.1	11.74	0.1	0.1	0.118247	0.1
G1	chr11:71541826-71542735	4.61879	2.63377	6.38222	0.538059	1.09293	5.01999	8.63909	0.710872	1.10641	0.1	9.81731	19.3381	0.958798	15.0427	8.04504	17.4821	5.03527	14.7629	1.51307	8.95927	17.4465	5.37637	0.299077	7.90421	1.87587	1.48487	1.04236	0.1
G1	chr11:72092255-72092752	2.22007	0.1	0.1	0.1	0.1	0.1	0.1	0.494209	0.1	0.1	1.14799	1.2108	0.869143	8.71243	0.230157	0.1	2.90056	13.7432	1.4025	3.87025	0.1	0.127591	0.1	0.1	0.1	0.1	0.118247	0.1
G1	chr11:72093045-72093379	0.437713	0.445128	0.451226	2.19826	2.87819	0.12499	0.154111	0.103804	0.1	0.1	2.12987	0.558031	1.48112	5.30496	1.78598	1.51061	0.941848	13.432	1.21611	2.22414	0.1	0.127591	0.1	2.88755	0.1	0.1	2.47669	0.1
G1	chr11:72194314-72195343	0.1	0.878626	1.37491	2.01122	2.63773	1.57417	0.936333	0.203576	0.1	1.09392	2.26986	10.3435	9.31098	8.33218	13.3989	4.7679	5.22892	4.74579	0.641184	3.03407	0.1	5.03527	8.84685	3.23474	4.43312	0.602201	1.67398	1.44916
G1	chr11:72551715-72551960	0.1	0.1	0.1	0.1	0.1	0.1	0.1	0.1	0.1	0.1	2.40652	1.13819	0.1	2.3614	1.5323	0.214979	3.21445	13.4974	0.1	5.24356	0.1	0.127591	1.7748	0.988713	0.1	0.194654	0.118247	0.1
G1	chr11:75417073-75417440	0.1	0.1	0.1	0.1	0.590904	0.1	0.1	2.06391	0.1	0.1	1.63373	1.94217	1.34549	2.03448	1.57024	17.1606	0.1	2.12821	3.39951	1.71119	0.1	0.127591	0.1	0.97962	0.718009	0.1	0.118247	1.3937
G1	chr11:77747667-77748820	0.1	0.1	0.1	0.1	0.1	0.1	0.1	11.3493	0.403769	0.1	1.27738	0.931398	2.02026	2.74754	0.81855	0.37577	0.496885	1.86707	4.20272	5.02635	0.1	0.127591	0.1	0.1	0.1	0.1	0.118247	2.55708
G1	chr1:25521402-25521733	2.89028	0.1	0.975034	2.64666	5.02349	4.22857	0.564249	0.460341	0.512369	0.546172	7.75397	5.00106	2.2339	8.63118	1.39344	2.04141	1.30333	17.3177	1.3003	3.36966	1.64258	0.127591	0.667056	3.06108	0.1	0.1	0.118247	0.1
G1	chr11:95833084-95833350	0.1	0.1	0.1	0.1	0.663372	1.08682	2.41095	1.29918	0.1	0.1	1.35512	1.79253	0.581404	6.08137	1.54045	3.06166	0.1	13.5795	2.38345	5.13565	0.1	0.127591	2.93327	2.60732	0.1	0.1	0.000343393	1.00741
G1	chr11:104950795-104951578	0.1	0.435578	0.1	0.0479482	0.1	0.1	0.441928	0.465411	0.75526	0.340067	3.8984	4.12422	7.10741	2.07785	5.91889	3.47135	3.51676	0.42605	0.1	6.27063	0.1	0.127591	2.36615	0.1	0.833997	0.1	0.118247	0.1
G1	chr11:105051404-105052303	0.1	1.34354	0.432528	0.1	2.90246	0.562802	0.387273	0.1	0.1	0.1	1.09738	1.98448	15.7386	1.52261	4.54198	3.13784	2.43364	5.53347	0.667056	2.31988	2.15602	4.38828	7.50577	0.1	0.957383	0.1	0.118247	0.1
G1	chr11:105052551-105052942	0.1	0.1	0.1	3.0117	3.68609	0.1	0.335559	0.1	0.1	1.32355	2.44147	11.0546	7.63338	2.96153	7.3167	3.35456	3.14595	1.56491	1.06738	7.9637	0.563147	10.0531	2.13715	0.767736	2.04244	1.88845	0.118247	0.1
G1	chr11:115586634-115587211	2.45398	0.1	0.1	0.1	1.39591	0.1	1.32727	1.11962	0.1	0.1	1.16218	1.45185	0.906004	0.88664	1.29619	0.181366	0.810897	19.8799	0.809472	2.11557	0.1	0.127591	0.26518	7.89961	0.1	0.1	0.990582	0.1
G1	chr11:117959622-117960035	0.331303	0.1	2.07365	0.1	8.75261	3.76062	5.5624	0.450757	0.635704	8.70765	5.76907	8.57893	6.88331	1.56045	2.33738	3.73723	4.74024	1.79426	4.57513	6.97254	0.1	0.127591	0.1	0.1	2.83851	9.99551	0.118247	0.837662
G1	chr11:119866804-119867298	0.1	0.1	0.1	3.95178	0.1	0.980132	0.558581	0.1	0.1	0.1	6.68916	0.713639	0.2823	4.64524	2.15868	0.832513	1.02693	12.3512	1.54113	4.79158	0.1	2.90914	0.1	1.48597	0.1	0.1	2.62889	0.1
G1	chr11:128294331-128295732	4.30679	0.715368	0.1	1.65152	0.249327	0.366404	0.6294	6.4717	3.64638	0.1	1.74716	4.73015	0.180954	2.9525	2.6111	1.06022	2.40852	1.23681	10.0046	3.2609	0.1	0.0798893	0.1	0.1	0.651561	0.1	2.704	2.01714
G1	chr11:128322817-128323385	1.4334	0.415703	0.1	0.1	2.9137	0.1	0.1	4.7534	0.1	0.1	3.50613	19.0172	1.43222	2.28716	9.23031	3.76307	14.6323	2.0805	2.5792	4.21858	0.1	0.127591	1.0719	0.1	1.67641	3.08482	0.118247	1.76855
G1	chr11:130515791-130516221	0.835324	0.1	3.24613	0.1	0.28092	0.542806	0.1	3.22374	1.03153	0.1	1.90987	7.9874	1.0265	0.938373	1.978	1.80389	2.01396	1.04755	13.1339	2.727	1.37724	1.0858	0.289362	0.1	1.12969	0.0351329	0.118247	0.370836
G1	chr11:134709368-134709639	0.1	0.1	0.1	0.1	14.1822	0.1	0.1	0.1	0.1	2.33913	0.966644	8.02229	0.437497	12.3446	11.9934	0.418737	4.42583	23.0293	1.50302	16.5897	0.1	0.127591	2.89681	0.1	0.1	0.1	0.118247	0.1
G1	chr1:26922394-26922762	1.57165	0.1	0.1	0.1	0.781517	1.18441	0.1	0.1	0.1	0.386307	16.7857	6.76778	1.06875	1.99547	5.50689	0.249089	2.9193	5.01406	2.84704	3.24744	0.1	0.127591	0.1	0.1	0.354058	0.00301382	0.982891	0.1
G1	chr12:8548898-8549321	1.84268	0.575973	0.1	4.48756	11.852	0.1	1.7204	2.08419	0.1	0.1	3.3636	2.20115	15.7666	1.93107	14.0086	5.28835	7.78192	16.7273	4.03041	0.104466	0.1	0.127591	15.3421	0.1	2.17709	0.1	3.99685	0.1
G1	chr12:12112081-12112531	0.0879475	0.1	0.1	0.1	7.14957	0.113335	0.789101	3.35408	1.68969	0.1	0.654884	5.66106	2.4285	5.94467	3.81505	2.31796	20.4869	7.69986	2.05789	3.78151	0.1	4.2725	0.1	0.1	0.505642	5.3135	0.118247	0.1
G1	chr12:12326257-12326511	1.56433	0.1	3.74632	0.1	1.2965	0.12995	0.1	0.228141	0.1	0.1	1.7233	4.56644	1.28485	3.13984	0.580417	1.44657	0.583168	18.2562	1.72295	4.40188	0.1	0.127591	0.1	0.1	0.1	0.1	0.118247	0.1
G1	chr12:12396434-12396804	1.46074	0.1	0.1	0.0170535	0.656695	0.136607	0.729616	2.24549	0.1	0.1	0.183456	3.70405	1.13275	0.688277	1.85167	0.510544	1.20499	11.6731	1.8783	1.28994	0.1	1.37922	0.1	0.1	0.1	0.37669	0.118247	0.1
G1	chr12:12580391-12580767	0.1	0.1	0.268185	0.1	2.20671	0.102345	0.282328	0.1	3.98254	0.1	1.67885	6.58709	0.0343481	8.856	2.96202	2.32196	2.83944	17.043	0.899476	3.32523	0.1	0.127591	0.1	0.1	0.498699	0.1	3.37955	0.1
G1	chr12:14713717-14714055	1.6574	0.1	0.692128	0.1	0.1	2.70261	0.1	8.19491	0.1	2.02676	2.00786	4.47883	5.07956	7.68247	4.22074	0.728197	6.1246	1.62308	4.90225	3.26017	0.1	0.127591	0.1	0.1	0.1	9.61866	0.118247	0.1
G1	chr12:19534372-19534934	0.0236865	2.87557	1.14452	2.51347	0.883037	2.79147	2.57843	0.367717	1.52404	3.79794	3.91758	9.6879	1.74491	9.98738	6.20856	5.9619	8.04504	25.5016	2.45004	15.8454	0.1	0.127591	0.171419	22.6901	0.1	3.87288	0.118247	0.1
G1	chr12:24716678-24717014	0.1	0.1	0.1	0.1	0.1	2.15398	1.30168	0.1	4.52768	1.33409	16.7038	4.0544	0.237576	6.37564	8.18055	2.02751	4.30999	7.21186	0.1	0.735955	0.862715	0.127591	0.416541	0.1	0.1	0.1	0.118247	0.1
G1	chr12:25006887-25007245	0.1	0.1	0.1	0.272723	0.850059	0.1	0.1	0.1	0.1	0.1	1.69711	9.52857	1.9966	7.11622	2.40209	1.5537	17.1558	1.83012	1.2296	4.04807	0.1	0.127591	0.174401	0.1	0.1	16.4678	0.118247	0.1
G1	chr12:27615773-27616496	0.347525	3.87646	3.61166	3.28467	1.94372	0.743578	2.60182	0.146681	9.29829	1.28764	4.30978	8.93798	1.01894	22.4952	3.85286	11.5121	5.16268	11.3178	0.1	3.80218	0.1	0.127591	0.1	36.1604	1.1398	2.46791	0.118247	0.1
G1	chr12:34488381-34488870	0.1	0.1	0.1	0.1	0.893735	0.1	0.1	0.1	0.1	0.1	1.60415	4.18102	0.397587	4.3201	3.33462	3.33462	1.87752	26.5177	4.23606	1.72784	0.1	0.127591	0.1	8.96644	0.1	0.1	0.118247	0.1
G1	chr12:34508033-34508307	3.34385	0.1	0.1	0.478153	6.27957	0.1	0.1	0.1	0.1	0.1	5.66868	12.2025	3.89181	7.47878	11.2973	5.05038	2.40247	21.3	5.4963	4.81047	4.36122	0.0710701	1.24602	13.3302	3.42801	0.1	0.118247	1.35705
G1	chr12:48336753-48337438	0.1	0.462944	0.1	1.38139	0.1	0.1	0.1	0.1	0.1	0.1	2.19706	0.923565	3.2994	0.748387	0.320103	0.330165	1.15665	1.33256	17.8899	4.66789	0.1	0.127591	0.845939	0.1	0.1	0.1	0.118247	1.40534
G1	chr1:3240032-3240409	0.1	0.1	0.1	0.1	0.1	0.1	0.1	4.72414	0.1	0.1	3.34058	2.68201	1.28741	5.68127	0.893735	3.30401	2.5294	12.9804	3.10599	8.06555	0.1	0.0642799	0.1	0.1	1.31417	0.330005	0.118247	1.99131
G1	chr12:51260058-51260457	0.1	0.1	0.1	0.1	0.1	0.1	0.1	0.1	0.1	0.1	5.68793	1.02416	2.55123	3.24179	0.917606	0.407399	1.18797	1.88958	6.6528	4.55722	2.95624	0.127591	0.1	0.1	0.1	0.1	1.38777	0.969069
G1	chr12:51366268-51366744	0.387273	0.1	0.1	0.226239	2.33617	0.1	0.1	0.1	0.46922	0.1	1.60212	6.38971	1.17104	0.819665	1.70243	1.39138	4.85188	0.220499	20.6502	6.25574	0.739842	11.9338	0.531226	0.1	0.623427	0.1	0.118247	8.30969
G1	chr12:52257582-52258287	1.936	0.800971	3.18359	0.0845068	0.686476	1.45861	2.39639	1.11376	0.1	0.0867357	8.10011	3.20991	0.1	2.9144	5.17801	0.109822	3.47083	22.0221	3.09089	3.32237	2.4819	0.127591	0.1	0.1	1.12109	0.1	2.15262	0.1
G1	chr12:52803463-52803678	0.1	0.1	0.471426	0.504994	0.1	0.130153	0.860665	0.158519	0.355758	0.468903	6.9626	1.60642	0.874527	2.43992	5.09236	3.14363	4.58915	0.598352	3.51697	38.8601	0.1	0.127591	0.1	0.1	0.1	0.44046	0.118247	0.1
G1	chr12:52809572-52810158	1.93688	4.15953	1.10381	0.714893	2.38678	0.246188	0.647474	0.120898	0.1	0.1	9.90727	9.42857	6.22809	5.15167	6.51243	23.4398	1.26275	0.967978	2.13331	15.9861	8.68534	0.127591	1.25274	4.83671	0.732517	0.271859	0.118247	0.898483
G1	chr12:52810657-52811469	1.06902	0.0581048	0.1	0.1	1.77747	0.14408	0.440893	0.230575	2.39977	0.1	8.19381	17.5298	7.07179	8.72322	12.6098	8.69893	2.49785	3.69865	2.48412	18.8889	8.24552	3.72224	6.28083	3.48479	1.02264	0.526812	0.118247	0.1
G1	chr12:52867130-52867441	3.02357	1.32535	4.68986	0.839893	1.17299	11.9769	7.83164	0.357147	5.28094	9.10172	14.9456	12.9887	12.9786	0.682053	13.9555	20.9605	4.60085	2.60732	2.94369	27.1341	12.6155	0.127591	9.26573	0.1	3.59653	1.6709	0.118247	0.1
G1	chr12:53198288-53198843	0.1	0.1	4.85806	3.05323	0.1	0.1	1.02264	0.1	1.74986	8.49439	10.7477	1.3765	12.4295	2.40652	3.2394	1.05072	1.01364	0.878626	1.05939	2.89548	4.15358	0.127591	6.11788	0.1	6.12108	3.40113	0.118247	0.1
G1	chr12:53365819-53366565	0.1	0.1	0.1	2.23602	0.1	0.822021	1.37087	0.1	2.30633	0.1	5.99179	7.27999	1.85728	9.94661	6.79024	5.41771	2.79824	2.66019	7.27091	16.741	0.933009	0.127591	0.154023	0.7244	1.27556	2.18888	0.118247	6.68174
G1	chr12:54701188-54702064	8.36138	0.617644	1.14773	0.435465	3.18501	1.24486	0.1	1.39836	0.453062	0.1	0.715417	1.30291	14.1182	1.57109	2.79725	6.38429	0.959819	0.1	4.98201	1.82697	0.1	0.127591	5.05867	0.1	0.1	0.1	0.118247	0.1
G1	chr12:57294745-57295019	0.1	0.1	0.738667	1.25929	0.1	0.1	0.1	0.123641	1.25243	3.78096	1.04779	1.29292	9.37081	2.73266	3.72708	0.129646	1.2279	0.1	4.36936	0.104466	0.1	4.12944	0.147421	0.1	0.1	0.1	0.118247	0.1
G1	chr12:57576092-57576432	3.5158	0.0238021	0.1	0.1	0.903132	1.54203	0.97962	0.1	0.1	0.1	5.55958	0.959596	0.553461	0.695223	3.26951	18.8003	7.87082	1.65373	3.69148	0.104466	10.2485	0.127591	0.1	0.1	0.1	1.30624	0.118247	1.73389
G1	chr1:28677733-28679294	2.62665	1.40111	6.63843	2.93048	1.35742	2.29556	1.08358	5.9113	1.57099	7.53096	8.38035	4.19477	14.2102	0.1	6.84934	1.85486	4.43175	3.73269	6.33922	4.44677	1.49243	0.127591	4.89774	0.1	1.37922	3.77681	0.118247	2.31668
G1	chr12:76913567-76913909	0.1	0.1	0.1	0.1	0.1	0.1	0.1	0.1	0.1	0.1	0.193788	6.68712	10.6815	2.04746	2.61532	1.80507	0.640369	0.1	1.28365	0.865487	0.1	0.127591	2.17572	0.1	0.1	0.1	0.118247	0.1
G1	chr12:77058929-77059402	0.1	0.1	0.1	2.04509	0.822096	0.308762	0.354935	0.786398	2.83412	0.1	1.66303	12.5795	5.75859	5.69872	1.77864	2.46684	1.07585	2.56924	2.41626	6.39677	0.1	0.127591	3.55581	0.1	0.1	0.1	0.118247	0.1
G1	chr12:83134448-83134772	0.1	5.68975	0.1	0.1	0.1	0.1	1.39892	2.9216	0.1	0.605718	10.3197	8.04893	8.61032	1.63451	6.90105	15.4821	3.10181	6.098	0.1	11.8916	9.90329	0.127591	2.85531	0.1	2.26295	1.24318	0.118247	0.1
G1	chr12:92521324-92521628	0.1	0.1	0.1	3.76019	0.1	0.129188	0.1	0.415989	0.1	0.798048	1.09848	2.27372	8.95927	7.51072	2.60966	4.87382	1.55122	0.339641	1.1588	4.61478	3.94971	0.00173096	1.44786	2.05694	0.291582	0.1	4.1043	0.1
G1	chr12:96133646-96134066	0.0824619	0.1	0.1	0.404416	0.247287	0.188686	2.57467	10.0927	0.1	0.1	1.65291	2.8973	1.51201	2.01187	1.20775	1.53757	2.55232	2.39796	0.1	9.9419	0.1	0.127591	0.655947	0.664762	0.1	0.1	0.118247	0.1
G1	chr12:100687905-100689606	0.1	0.1	0.1	0.1	0.88432	0.1	0.1	0.722588	1.42943	0.336002	28.0456	4.22222	1.87675	0.1	0.570326	1.45159	0.779045	4.72482	2.20176	0.104466	11.8259	0.127591	0.1	0.1	0.1	0.1	0.118247	0.1
G1	chr12:102254215-102254852	3.73209	4.1782	2.0287	0.578141	0.1	0.185945	1.09848	0.1	4.08026	2.30575	0.446219	6.15045	1.25334	22.4473	5.20786	0.943326	2.55284	2.47877	0.848315	5.82782	0.936191	2.69889	0.410111	14.2453	1.69757	0.189557	0.118247	0.1
G1	chr1:30556380-30557315	7.45135	0.0217145	0.270003	0.589245	1.1369	1.49344	0.763703	0.0497094	0.365893	0.1	3.63937	17.9355	0.806055	0.1	2.39407	2.36096	11.7615	13.365	8.13708	13.3204	0.1	1.72706	1.13027	2.61339	1.10723	0.1	1.3863	1.85811
G1	chr12:104687046-104688097	2.91419	0.1	0.1	2.02767	0.1	0.662573	1.22389	0.162448	0.6853	0.606008	14.293	5.34448	0.331949	4.1617	1.00396	0.118344	0.644586	1.36395	0.1	2.87959	5.55242	0.127591	0.162236	0.1	0.1	0.1	0.118247	0.1
G1	chr12:105975134-105975411	1.85504	0.1	2.54152	0.1	0.1	2.92921	0.198524	0.128837	0.1	7.59588	1.13145	1.22984	7.02197	3.93573	1.48796	4.64524	1.04607	1.32623	1.04933	11.9264	0.1	0.127591	0.1	0.1	0.1	0.454089	0.118247	0.1
G1	chr12:106327765-106328076	0.1	2.7551	11.8471	0.815652	0.1	7.15338	4.50617	0.933748	4.50934	4.65268	4.53556	14.6519	3.98111	21.7342	2.57955	2.81706	9.26997	15.0588	1.1953	9.2335	1.01516	1.26367	1.4816	12.3986	0.1	0.583898	0.118247	0.1
G1	chr12:110547211-110547842	4.77178	7.12855	5.76578	0.563255	6.37517	4.40306	3.72807	4.05252	0.1	0.605144	8.36419	18.1089	5.2912	4.69185	10.0275	17.1057	14.1245	3.24439	13.3332	9.88938	9.16428	0.127591	4.40606	1.10051	3.75777	0.972436	0.118247	4.36794
G1	chr1:31584483-31584889	0.1	0.1	4.33142	1.05532	0.1	1.75889	3.28847	1.71119	0.1	0.1	7.63207	6.61873	11.335	4.19724	9.15165	1.98973	0.743578	1.92165	4.44756	4.95948	2.96428	3.08263	9.10326	0.1	0.535599	3.2603	0.118247	2.06821
G1	chr12:114075684-114076478	0.1	0.1	0.0147663	0.725249	0.0846497	0.142003	0.226704	1.00491	0.1	0.1	3.45311	2.02623	0.1	6.63627	0.140987	0.682565	1.88345	28.8576	2.13959	2.26564	0.1	0.127591	0.1	0.1	0.1	0.1	0.118247	0.1
G1	chr12:114840921-114843728	2.54461	0.1	4.12944	0.1	2.27831	0.107817	0.694608	0.1	0.1	0.1	5.13826	16.4312	0.731487	22.7077	1.97958	2.58218	12.2793	24.0487	0.1	1.02549	3.68632	1.07408	0.1	10.1785	0.1	0.1	0.118247	0.1
G1	chr12:116335023-116335288	1.67335	0.1	0.1	0.1	1.37974	0.121185	0.238988	0.1	1.5838	0.1	14.5403	12.8234	1.12927	4.47602	2.44967	0.47486	1.81977	1.70425	1.23568	2.93507	11.2471	0.127591	0.1	0.1	0.995751	0.1	0.118247	0.1
G1	chr12:116835289-116835574	0.1	0.1	0.1	0.1	0.1	0.137408	2.47773	0.219772	2.70685	0.1	8.0006	3.92208	9.34397	6.48595	2.61575	0.1	1.75105	0.1	1.24691	0.81506	1.82263	12.7599	0.659546	0.1	0.821241	0.1	1.79606	0.1
G1	chr12:117480511-117480833	0.1	0.1	0.1	0.1	0.1	0.159332	0.1	3.94014	0.1	0.1	4.46734	0.979795	0.1	0.765162	0.131997	0.836758	1.98461	0.744197	10.6674	1.04514	0.1	0.127591	0.1	0.1	0.1	0.1	0.118247	4.77622
G1	chr12:120411113-120412063	0.1	0.1	5.55585	0.1	1.06037	2.46898	1.22617	2.7861	0.0154289	9.4101	5.79161	0.967616	12.6122	3.25534	2.10526	1.70071	6.48208	2.00982	6.27375	4.0097	8.63118	0.127591	3.16709	0.1	1.58855	2.16085	0.118247	2.82045
G1	chr12:126459286-126460215	0.1	3.18458	8.87705	0.692017	0.1	2.13005	1.97559	0.1	0.946373	2.55981	9.79354	1.89336	14.9391	2.16363	2.27032	2.54233	5.68555	4.40306	3.19804	0.104466	4.17853	2.17582	5.67661	0.1	0.1	9.83529	0.118247	0.689977
G1	chr12:132344377-132344954	0.1	0.1	0.1	0.1	0.1	0.1	0.442137	0.1	0.1	0.571931	15.5173	0.973406	2.80259	2.20639	5.75322	6.80778	1.90621	2.90528	6.29816	3.1797	10.7451	0.127591	0.1	0.1	0.0304972	0.78006	1.03755	7.74068
G1	chr12:133289011-133290819	0.1	0.1	2.74154	0.1	1.01075	1.47501	1.33832	0.27961	0.677191	6.57304	18.4444	3.02904	21.6492	1.74417	16.3987	5.45021	5.1102	0.63822	0.1	6.07627	8.29665	1.41349	0.1	0.682385	1.02098	1.78228	2.20709	0.604294
G1	chr13:19816132-19816630	2.08688	0.1	1.33176	5.21222	0.809426	1.1485	2.6117	1.15498	0.1	1.46082	14.892	1.72726	2.09567	1.08177	4.16636	3.09855	8.64808	1.0437	0.942078	1.26095	8.3113	0.127591	4.03839	0.1	0.1	3.58274	0.118247	0.1
G1	chr13:20175783-20176800	5.91712	0.1	0.1	0.1	1.45108	2.21845	6.22809	10.6674	0.1	0.1	14.7985	2.38421	5.44762	14.0159	16.1937	9.90727	5.21285	12.9559	31.4087	3.43633	3.92274	1.17227	6.33007	11.6801	0.605774	1.1953	4.36474	13.176
G1	chr13:23500182-23501318	2.06357	5.58595	3.6829	0.1	3.47682	7.53411	4.91037	0.1	2.64177	0.914784	7.99524	8.50587	0.49444	1.22298	7.79225	15.538	3.99145	12.2757	15.6089	6.48047	9.46297	2.08538	1.00355	0.1	3.00869	0.1	3.63755	1.69962
G1	chr13:28541086-28541413	0.1	0.1	0.1	0.1	0.937292	0.1	0.1	0.145571	0.1	0.1	0.929235	1.42111	1.47558	1.98853	0.923565	1.82233	0.830009	4.68184	5.08093	6.2276	0.1	0.127591	0.437897	0.0226318	0.1	0.1	1.49928	12.2462
G1	chr13:30700583-30701271	0.1	0.1	0.79245	0.1	0.1	0.76559	0.517432	5.20402	0.1	0.1	6.63999	4.91898	0.067108	4.09032	0.658826	1.10859	1.83115	12.4271	0.694522	6.66403	0.1	0.127591	0.1	0.1	0.1	0.1	0.118247	0.1
G1	chr13:40266613-40267023	0.1	0.1	0.38374	0.1	0.1	0.1	0.1	0.1	0.1	0.1	4.56859	33.4865	0.368311	1.97842	3.00433	1.67796	19.8285	0.489433	0.938703	1.6524	0.1	5.36635	0.88604	0.1	0.1	1.73276	0.118247	0.1
G1	chr13:40488679-40489031	0.1	0.1	0.1	0.1	0.1	0.1	0.1	0.1	0.1	0.1	3.16869	17.4798	1.81159	1.87052	3.13899	2.91558	1.91989	12.5228	0.521584	3.82296	0.1	7.9438	1.44222	0.533355	0.1	0.1	0.118247	0.1
G1	chr13:46422043-46422497	0.1	0.1	0.1	0.1	0.1	0.1	0.1	1.63228	0.1	3.43349	3.37759	3.36598	1.60472	1.69671	0.1	1.69309	2.06045	4.96831	2.55534	2.69115	0.1	0.127591	0.211876	0.1	1.87623	0.261377	9.52795	0.1
G1	chr13:46928613-46928921	1.08132	0.1	0.1	0.1	0.1	0.491308	0.1	0.1	0.1	0.1	1.87858	19.7815	1.98393	9.73338	9.23879	9.82227	17.5497	3.16537	2.385	5.69272	0.771206	0.127591	4.00233	0.1	1.61684	0.1	2.49443	0.1
G1	chr13:47685326-47685733	0.850374	4.81852	1.22493	1.20245	0.1	0.0689896	0.1	2.71798	2.47329	0.966473	4.49724	8.05732	4.80495	9.65	15.5928	16.6973	4.52514	2.75101	6.76179	3.16537	13.3013	1.34476	1.83327	0.1	0.1	1.12252	0.118247	0.734288
G1	chr13:51638783-51640429	0.1	1.08738	0.1	0.1	0.823878	0.1	0.1	0.658826	1.10093	0.1	1.31873	1.11093	0.846477	12.4029	0.894536	1.11611	1.14026	6.86456	1.88009	1.69989	0.1	0.127591	0.407615	22.2228	0.0107888	0.1	0.998928	0.668014
G1	chr13:67804740-67805591	0.1	1.68006	0.28412	0.1	2.37203	0.1	3.78672	14.4333	0.1	0.1	9.25406	17.9373	1.71161	0.642586	2.0486	17.647	12.9148	9.44808	5.59211	8.69026	0.1	0.127591	0.1	0.1	3.4084	1.21672	7.87546	0.1
G1	chr13:76589190-76589672	0.1	0.1	0.1	0.1	0.1	0.102795	0.570672	0.1	1.64544	0.1	1.62049	10.5889	1.1539	4.17954	0.306963	0.808964	5.47948	11.2845	1.52813	1.86873	0.1	0.127591	0.1	3.26892	0.1	0.1	0.118247	0.1
G1	chr13:95598569-95598801	1.16954	0.0948925	0.807159	5.14638	2.10372	0.118699	0.1	0.1	0.1	2.17184	14.3444	3.64149	1.46786	1.61042	2.29214	5.80208	0.468667	1.07358	2.41487	6.8451	11.1122	0.127591	0.1	0.1	0.1	0.1	0.118247	0.1
G1	chr13:98528513-98528750	0.1	0.760975	0.1	0.1	0.1	0.1	0.1	0.1	0.1	0.1	1.19428	3.72067	1.08607	3.39639	2.53471	4.54961	0.302273	9.84918	3.35251	1.83357	0.1	1.78018	0.1	16.1609	0.1	1.57726	0.118247	0.1
G1	chr13:99435957-99437023	0.1	0.492488	0.364259	1.19491	1.13231	0.946373	0.276145	0.1	0.76975	1.92391	1.26008	0.470844	13.0469	2.1684	1.0296	1.94683	1.71185	1.1808	15.5312	2.86893	0.1	0.127591	7.20022	0.534064	0.1	0.1	0.118247	1.06217
G1	chr13:99894584-99894882	0.1	1.15115	0.1	0.1	18.7581	0.1	1.14366	3.3624	0.1	0.1	24.17	4.74663	3.19956	18.4655	10.8704	14.2416	17.4536	28.4033	14.7882	0.104466	7.0235	0.127591	6.91281	8.86048	2.69463	1.24931	0.118247	0.1
G1	chr13:104116828-104117421	1.40104	0.1	0.259808	0.1	0.1	0.1	0.1	0.1	1.94406	0.1	2.64457	1.00343	0.8905	0.1	0.0276647	18.1005	0.627818	18.3514	7.46783	0.820897	0.1	0.127591	0.1	1.88223	0.1	0.1	1.63333	0.1
G1	chr13:106749196-106749454	0.553243	0.562401	0.210468	0.384158	1.79941	0.261733	0.1	5.43381	0.662385	0.431012	4.51731	1.43645	2.87363	2.29353	0.613239	23.5355	2.39542	2.34736	5.39161	3.75793	1.51348	0.127591	0.156554	0.1	0.1	0.972358	0.118247	1.65836
G1	chr13:107160573-107160934	1.54996	0.1	0.871166	0.860707	6.56672	0.687048	3.23527	0.1	0.1	0.726013	9.6262	1.83151	0.823364	7.93202	4.21013	12.3601	5.86284	7.39367	0.942847	14.4665	15.3716	0.127591	0.272853	6.91874	1.42151	0.213851	0.118247	0.1
G1	chr13:113597424-113598624	3.10579	2.54532	3.86636	3.92312	2.31968	9.6805	7.14493	3.01443	1.77663	0.636242	10.9765	3.29981	6.55473	3.47911	6.67706	38.4687	5.20443	8.99083	31.3919	6.74032	25.1638	0.127591	2.83523	4.22434	0.84926	1.24772	3.96021	7.81096
G1	chr14:20748219-20748485	0.1	0.1	0.1	0.1	0.1	0.1	0.1	0.1	0.1	0.55772	3.1443	2.31843	3.65624	5.32376	4.64119	1.46606	1.10779	0.581404	7.55091	9.02178	0.1	0.127591	0.1	0.1	0.1	2.35324	0.118247	1.11498
G1	chr14:24861831-24862337	0.1	0.1	2.72315	0.1	0.1	5.26024	1.20033	0.1	7.82677	9.64361	4.23671	1.02237	10.0002	5.09917	6.67517	0.620545	9.94539	1.71861	2.45888	10.985	0.1	0.127591	0.320505	0.1	1.09686	5.71529	0.118247	0.1
G1	chr14:48370470-48370810	0.1	0.1	0.0886326	0.888499	0.754757	0.1	0.1	0.1	0.1	0.1	14.5361	2.96912	1.46191	21.8229	3.9751	8.57715	0.1	8.88391	2.4367	0.104466	0.0765	0.127591	9.1233	10.033	0.1	0.1	1.84694	0.1
G1	chr14:55328785-55329245	0.1	0.1	0.1	0.1	0.1	0.1	0.1	0.902448	0.1	0.1	0.620797	1.29448	1.20484	0.932525	1.29123	0.528949	3.82045	0.205098	7.08793	3.20884	0.1	0.127591	0.1	0.1	0.1	3.82122	0.118247	0.1
G1	chr14:62068211-62069024	2.34932	0.757842	1.14634	1.26896	12.6369	2.11169	0.1	1.31199	0.1	1.58782	3.19116	4.64209	12.3377	5.7298	5.85928	10.473	1.82872	2.56324	3.43554	1.84865	0.1	0.127591	12.8952	2.08669	0.284704	0.1	0.118247	1.56568
G1	chr14:63989610-63989867	0.1	0.1	0.1	0.1	0.1	0.1	0.1	0.1	0.1	0.1	4.16347	1.61398	0.1	1.5703	0.261816	3.55807	1.18985	1.71211	7.87267	0.104466	0.1	0.127591	0.0678492	0.1	2.66675	0.1	0.118247	0.719798
G1	chr1:39640344-39640762	0.1	5.26321	1.09506	0.1	2.22521	0.378738	2.4304	1.52042	0.1	0.1	5.48009	12.9528	1.19013	3.55967	3.43157	1.98363	7.54773	16.7941	0.1	15.9687	1.71161	0.127591	0.1	0.1	0.323377	0.656083	0.118247	0.1
G1	chr1:40072087-40072760	0.1	0.1	0.1	0.1	3.35289	0.1	0.0174854	0.1	0.1	0.1	5.62733	6.82711	8.50696	0.1	9.84606	5.62041	8.64174	6.99667	2.25942	8.62519	0.1	0.127591	2.46266	0.1	1.74628	0.1	0.118247	0.382207
G1	chr14:69310049-69310597	1.16255	2.06032	12.1524	0.1	2.52005	7.0678	4.49688	1.31542	4.73492	0.1	6.87761	24	1.35373	1.98782	4.21253	6.57702	20.0445	3.75981	1.96116	26.3423	0.1	0.127591	0.592348	0.1	1.28964	2.02582	4.30921	0.1
G1	chr14:70408610-70408864	1.25422	0.452757	0.1	0.208246	0.1	0.1	0.1	4.835	0.1	2.14423	1.43631	7.03367	0.636362	2.11696	0.786304	0.215616	0.960733	0.203198	9.83816	3.06551	0.1	2.0651	0.1	0.1	0.1	0.1	0.118247	1.06143
G1	chr14:71349144-71349487	0.1	0.1	0.775944	5.65963	10.7177	4.50127	0.635542	0.1	0.534959	0.1	2.40362	9.22211	4.9881	5.60134	8.12858	6.92002	6.82093	1.67003	0.853179	3.84869	0.1	0.127591	4.82929	0.47978	2.21354	0.60816	0.118247	0.320245
G1	chr14:73650908-73651326	0.1	0.1	0.1	0.1	0.1	0.1	0.0364791	0.1	0.1	0.1	5.85169	0.506851	1.06915	8.42552	0.257553	1.65606	1.24226	4.5604	7.49518	0.104466	0.1	0.127591	0.1	0.1	0.1	0.1	0.118247	0.1
G1	chr14:75612116-75612486	0.502418	2.72773	1.07754	8.61569	10.5889	0.871278	2.33875	1.69608	7.30551	0.582735	3.21205	9.71909	10.2715	3.10011	5.76857	14.5919	6.54733	4.13272	3.1112	6.94773	0.1	2.65697	10.1196	2.47689	2.03277	0.979506	0.118247	1.48541
G1	chr14:76289038-76289389	0.349652	1.22268	0.1	0.708159	7.57687	1.49961	0.709607	11.4838	0.1	11.3026	2.40171	14.4002	1.64788	1.77079	2.69644	2.04719	9.44056	0.657347	2.31109	13.5253	0.1	0.127591	2.60867	0.1	2.02751	2.26075	0.118247	0.1
G1	chr14:77192868-77193174	1.04894	0.1	0.1	0.1	0.470844	0.924173	18.418	2.4663	0.1	0.1	3.27472	1.48232	4.14133	1.0113	5.03129	4.93563	5.43086	0.251228	9.07099	9.71405	0.1	1.1159	0.1	0.1	1.1184	1.09062	0.118247	4.17162
G1	chr14:77525396-77525759	2.30516	1.89477	0.1	1.91901	0.1	2.33185	0.1	1.39138	0.393357	1.22298	5.59896	8.99205	1.907	6.28749	5.06231	3.85935	4.78757	0.883259	11.4838	16.9327	0.1	4.67193	0.1	0.1	0.1	0.1	0.118247	0.794809
G1	chr14:81087288-81087681	0.99171	1.1496	0.1	0.1	0.1	0.1	1.36631	0.1	1.45185	1.41505	0.21852	2.56674	7.51469	2.08141	1.23789	1.74302	4.35283	0.778621	1.56879	3.35323	0.625243	0.127591	0.1	0.1	0.1	0.921011	0.118247	0.1
G1	chr14:89949568-89950180	0.1	0.1	1.3916	0.1	1.08382	0.532741	1.51626	0.670743	2.15351	0.1	1.46824	8.72075	8.56579	1.71029	2.87601	1.89952	2.78188	1.42793	1.52606	6.23269	0.1	2.68115	10.5979	0.1	0.7739	0.139969	2.75357	0.1
G1	chr14:89971672-89973066	0.688432	0.1	1.39483	0.472692	0.257345	0.1	0.442215	0.1	0.1	2.49696	2.29116	8.56075	11.3068	0.987237	2.32073	0.108225	3.5166	2.29615	2.9617	8.00171	1.13004	0.127591	20.4815	0.1	0.1	1.764	0.118247	1.10817
G1	chr14:89998232-89998466	0.1	0.1	0.535912	2.39039	1.94847	0.121941	0.1	3.34331	5.43345	0.332314	2.72315	11.9804	8.02832	1.80301	4.03653	0.979795	0.275417	2.52083	0.784122	5.88634	0.1	0.127591	0.1	0.1	0.1	0.0634052	1.24919	0.1
G1	chr14:94275225-94275750	0.864483	0.1	0.1	0.451664	0.1	0.0642799	0.1	0.52818	5.30124	2.71101	2.76182	1.46786	8.21637	2.9761	2.49187	0.961485	4.11435	1.57446	1.09893	3.5705	0.1	0.127591	1.7908	0.1	0.1	0.1	3.70388	0.1
G1	chr14:95715892-95716322	0.1	0.1	1.11425	0.0268319	0.1	0.1	0.1	11.8537	6.80936	1.34036	1.22776	0.0893237	0.565421	4.67552	2.4813	1.62688	2.07713	1.29319	7.2578	11.1161	0.1	0.127591	0.1	0.1	0.1	0.1	0.118247	0.1
G1	chr14:99532713-99534374	2.49099	2.13768	4.7598	3.37055	1.03477	3.58328	2.63204	0.754536	3.40037	4.67314	5.24792	1.42169	17.4419	0.1	7.29616	7.65528	8.74083	12.3724	6.74877	15.134	9.74981	0.127591	6.7741	0.1	0.1	2.88541	0.118247	1.20184
G1	chr1:42130737-42131034	0.40238	0.1	0.1	5.42939	0.1	6.33824	4.25079	0.1	2.05741	0.600062	5.14025	12.2386	8.32708	20.4815	7.97701	8.15706	3.95762	8.54134	4.37385	14.7678	0.1	0.127591	3.28622	1.83523	3.1119	0.884886	5.9232	5.68455
G1	chr14:101000174-101000812	0.0938243	2.68533	0.0639104	0.703039	0.1	0.151968	0.1	0.1	0.504193	0.1	1.20689	2.5458	0.787675	6.68969	0.1	0.94753	1.90763	13.6305	1.53309	12.2526	3.28017	0.127591	0.1	0.1	0.1	0.1	0.118247	0.1
G1	chr14:101941772-101942102	12.2191	4.25237	4.45097	7.41667	13.5987	1.97007	1.1945	0.364837	2.91885	1.06844	4.35105	12.6406	4.56511	2.36899	0.945487	13.0681	13.6788	10.8473	16.0146	7.1026	2.52906	2.72207	0.411762	3.75635	0.1	0.90117	1.21806	7.12626
G1	chr14:102838354-102838947	0.1	0.1	0.426854	0.292725	1.52909	0.243402	0.1	0.0481656	0.0615208	0.1	1.20033	1.14626	8.10011	8.20582	2.26061	3.91194	1.47233	2.99126	1.72691	10.8571	0.1	0.127591	0.251066	0.1	0.1	0.1	0.118247	0.1
G1	chr14:103697848-103698799	0.1	0.1	0.1	0.1	0.1	0.1	0.1	0.661134	0.1	0.1	16.8109	3.10324	2.26969	0.0906139	1.22866	0.468295	5.19918	5.80449	17.3009	5.53758	3.88796	0.127591	0.350652	0.972101	0.1	1.4776	0.118247	11.6495
G1	chr1:42345728-42346202	0.1	0.651352	0.1	0.1	0.1	0.1	0.591222	1.26845	3.38124	0.1	5.0645	1.81927	0.904151	2.71401	0.128091	1.00124	0.976382	14.7498	1.73686	2.64051	0.1	1.62386	0.1	0.583682	0.1	0.276799	0.118247	0.1
G1	chr14:104766376-104766634	10.0102	0.1	0.1	0.04771	0.914784	0.1	0.1	2.00336	0.1	3.28017	0.994344	7.79592	2.05901	5.18322	1.75939	0.843798	2.53044	0.628646	10.6743	12.043	0.1	0.127591	0.1	0.1	0.1	0.0514311	0.118247	0.352574
G1	chr15:23482020-23482387	17.1118	19.1811	9.87656	7.63699	10.2427	1.80103	3.14252	3.06943	1.28349	0.1	23.3966	13.8002	13.6697	22.9864	58.6024	7.39487	8.1051	13.0984	7.34297	6.85301	26.4067	3.39714	6.69463	1.1141	12.2191	2.89294	4.49216	3.33252
G1	chr15:23666941-23668374	0.472913	0.1	3.15544	1.99791	1.16954	0.346143	1.81251	0.382614	1.38981	2.57744	0.1	7.04618	8.68277	2.19959	8.6296	0.551147	6.17904	5.28519	2.99429	3.18695	7.37779	3.39505	4.23388	3.65424	2.34469	2.34208	1.47887	0.507922
G1	chr15:28612516-28613198	0.1	0.1	0.1	0.1	0.1	0.1	0.1	0.1	0.1	1.64334	3.13807	5.21992	3.56999	4.03996	22.25	0.195952	0.938373	0.862582	0.502239	3.33312	0.1	0.127591	0.1	0.1	0.1	0.1	0.118247	0.1
G1	chr15:29962617-29963188	0.908421	0.1	0.1	0.1	0.1	0.1	0.857793	14.892	1.74628	4.89634	0.232816	3.82497	1.10436	1.3583	0.997509	0.487205	2.46125	0.968086	13.5708	10.0736	0.1	0.127591	0.1	0.1	0.1	0.658981	0.118247	10.6759
G1	chr15:31528000-31528287	0.1	3.69776	9.60706	0.1	11.6891	0.1	1.46857	0.1	0.541104	0.1	8.29465	13.0566	2.73538	4.48542	1.45585	5.5862	3.78707	0.285115	2.79725	1.40948	0.1	0.127591	0.157475	1.03449	1.82581	0.428661	8.25197	0.995032
G1	chr15:31961526-31962161	0.1	0.1	0.1	0.1	0.1	0.1	0.1	2.03464	0.1	0.1	2.23648	0.463592	2.00529	3.84947	1.27319	0.178406	1.91933	0.76378	22.7986	3.66281	0.920921	4.11946	0.1	0.1	0.1	1.8592	0.118247	8.01818
G1	chr1:43514784-43515131	1.53341	0.1	0.1	0.1	7.11897	11.6413	20.4279	0.1	0.1	0.1	9.83447	6.06159	2.53793	4.40949	6.31836	8.66374	8.5447	1.51638	0.1	5.4903	1.21042	0.127591	0.1	0.1	0.1	0.1	0.118247	0.1
G1	chr15:38512466-38512894	0.0833146	0.1	2.35085	0.1	0.1	0.62761	0.1	0.1	0.1	0.1	1.84707	3.131	0.304557	1.47527	0.913218	0.680386	0.239491	11.9716	1.69085	8.17898	0.1	0.127591	0.1	0.1	0.1	0.1	0.118247	0.1
G1	chr1:43526060-43526800	0.0781871	0.485411	0.1	0.404892	2.36775	0.1	0.823364	0.1	0.1	0.1	2.07909	4.60816	1.57553	5.73553	1.96691	1.43867	3.04866	19.7013	1.26961	13.754	0.1	0.127591	0.1	3.29585	0.1	0.1	0.037742	0.1
G1	chr15:40727909-40729111	2.90156	0.1	1.31314	0.0639104	0.349557	2.35408	4.13149	3.36649	5.91585	1.11571	10.8903	2.97453	1.74676	0.705601	3.82437	4.40949	4.03154	21.7641	34.7304	5.3081	2.23996	0.127591	0.922125	0.96049	1.66412	1.87587	5.76184	17.3047
G1	chr15:41698137-41698822	0.1	0.1	0.66604	0.1	0.1	0.1	0.1	0.1	0.1	0.972436	1.7748	7.12911	8.84044	3.67417	3.24247	3.3785	0.602422	0.1	6.59558	7.48831	0.1	0.127591	3.35916	1.08694	0.1	0.542853	2.50061	0.434701
G1	chr15:42378011-42378427	0.1	0.1	1.57799	1.1912	0.534733	1.39621	1.11988	0.945086	6.15672	13.6724	2.52662	3.47527	7.9063	6.25338	0.552029	2.97392	4.04904	2.21106	4.19477	4.64368	0.649487	1.69788	0.651352	0.1	0.1	1.20145	2.34385	0.1
G1	chr15:43137522-43137752	0.1	0.1	0.1	0.1	0.1	0.1	1.55922	0.1	0.1	0.1	14.9818	1.35062	2.74164	1.17369	2.28246	0.996858	1.96677	0.1	1.37849	27.8106	0.849926	4.58992	0.1	0.1	0.1	0.428351	0.118247	0.1
G1	chr15:45009802-45010209	0.37381	3.28344	0.1	0.463784	0.1	155.886	20.5643	0.1	0.1	0.1	1.20537	2.86466	1.50682	2.38329	0.320154	1.85063	21.0713	1.05072	1.39216	2.40917	0.1	0.127591	0.1	0.1	0.1	0.1	0.118247	0.1
G1	chr15:45110438-45110705	1.26961	0.1	0.1	0.1	1.33274	0.163181	0.1	1.09686	0.1	1.20396	2.31828	2.89906	0.767032	8.21471	0.862582	0.111043	1.9617	0.510885	8.59962	4.37421	0.1	0.127591	0.1	0.1	0.1	0.1	0.118247	2.37489
G1	chr15:45126042-45126314	0.1	0.1	0.1	0.1	0.1	0.1	0.1	1.09591	0.621595	0.1	1.10409	3.68163	1.94006	1.1398	0.47824	0.40861	1.01751	2.62979	7.78978	5.41684	0.1	1.31234	0.1	0.1	1.04136	0.1	0.118247	0.331236
G1	chr15:47585106-47585761	0.1	1.78577	0.348004	2.16333	1.1255	0.146312	0.242884	0.411944	0.889694	0.1	2.84572	3.88503	0.941978	12.4776	1.8935	0.809181	2.61838	20.4168	1.97181	3.90309	1.25449	1.62788	0.494209	7.71127	0.334822	0.703583	1.13747	0.0486032
G1	chr15:51883461-51883732	1.08623	0.369331	0.1	0.238341	1.33704	0.673033	0.1	0.1	0.1	0.1	2.33433	2.41368	1.29132	0.821939	2.27222	0.1	1.12992	0.1	8.9539	0.90024	0.1	0.127591	0.1	0.1	0.1	0.1	0.118247	2.19596
G1	chr15:52392758-52393062	1.68228	1.72706	0.1	5.46166	2.32558	3.4617	3.91616	0.189293	8.76897	0.503446	6.64141	23.4649	5.98888	3.02263	7.31087	9.12142	5.97095	5.28296	3.21375	4.79911	0.1	6.81648	10.5386	0.0488082	1.09882	0.528244	0.118247	0.1
G1	chr15:56294337-56294733	1.86321	4.03756	0.577432	0.772237	0.1	1.34332	7.41065	0.1	6.30216	0.1	3.39126	13.4449	9.62058	4.14591	9.26212	2.70621	1.54288	11.9602	1.36077	6.55372	6.03404	1.75649	4.51949	0.47556	1.17908	0.349758	0.118247	0.613859
G1	chr15:56401460-56402064	0.1	0.1	0.1	0.0617451	0.679285	0.1	0.1	0.1	0.1	0.1	15.5456	6.19199	0.823618	7.00613	1.84028	4.39216	0.873088	1.29619	2.84449	4.2725	0.1	0.127591	0.1	2.66256	0.1	0.220347	0.0656911	0.1
G1	chr15:59547072-59547917	0.1	0.1	0.1	0.1	0.1	0.1	0.229564	1.17227	0.1	0.82615	4.13856	5.06307	0.835616	3.56766	2.62067	3.02263	0.87723	0.840008	10.8704	4.19391	0.1	0.127591	0.1	0.1	0.1	0.496999	0.118247	2.83684
G1	chr15:66112843-66113166	0.1	0.1	0.1	0.1	0.1	0.1	0.1	0.1	0.1	0.1	3.01466	8.89242	2.42636	4.77899	2.14314	3.79027	0.88944	0.153726	2.90992	14.0899	0.1	0.127591	0.1	0.1	3.61868	0.169973	9.11619	0.663653
G1	chr15:66939793-66940220	4.85468	0.1	0.1	2.33811	1.76076	1.66641	0.1	0.1	0.525796	0.1	17.8492	13.7662	2.28395	6.72522	4.24665	2.29296	2.71236	2.77178	1.69053	8.99939	22.7701	1.49803	1.0466	3.16417	0.1	0.1	0.118247	0.1
G1	chr15:67065048-67065710	8.65739	0.1	0.527864	0.083843	0.1	0.1	0.857905	16.681	0.503108	0.1	4.44518	6.00331	1.03909	2.63183	0.791547	0.428262	1.79752	2.5552	9.71835	6.9225	1.41882	0.127591	0.1	0.545346	0.1	0.1	0.118247	8.19381
G1	chr15:68155810-68156405	0.1	0.1	2.37682	0.1	0.1	5.52929	2.74922	9.62978	9.89975	0.563353	3.57811	3.15051	7.81921	3.08353	0.993713	1.23078	3.34088	10.4339	5.73202	3.24538	0.1	0.127591	1.08505	0.1	2.63256	0.1	4.29299	3.81083
G1	chr15:68192222-68192932	1.39005	0.0879475	0.1	0.8025	0.1	0.402007	0.1	14.6264	1.44195	0.1	2.1058	3.23989	1.81199	3.36694	0.477933	0.427819	1.00355	0.175745	7.28537	4.62358	0.940634	0.127591	0.242489	0.1	0.1	0.1	0.118247	1.66388
G1	chr15:68723655-68724058	0.1	0.1	0.1	0.1	1.83151	0.1	2.12821	0.1	0.1	0.1	3.54589	18.149	0.517189	3.33798	2.83617	2.35143	20.0569	3.78161	3.06482	9.28156	0.1	0.127591	1.94246	2.33404	0.47033	0.485062	1.11826	0.1
G1	chr15:70405938-70406933	0.421571	0.0917028	0.225298	1.36153	1.01615	0.419229	0.306963	0.1	0.1	0.1	2.62801	6.94917	11.6229	6.21048	6.57761	4.43875	2.13534	2.62002	3.20404	2.27256	0.567778	2.97633	6.08482	0.1	0.1	0.1	0.118247	0.1
G1	chr15:71400242-71400920	0.374711	0.1	0.1	0.565537	0.1	0.163463	0.576739	9.78355	1.55354	2.0861	2.25464	3.07949	0.759006	3.63374	0.849067	1.19259	0.882569	1.11826	1.72187	1.47635	0.1	0.127591	0.1	0.1	0.1	0.1	0.118247	0.1
G1	chr15:72393573-72394396	0.544092	0.1	0.395895	0.1	9.26258	0.187521	0.1	0.22575	0.1	6.55516	12.7109	4.21046	2.15868	17.0947	5.51583	7.8	7.82905	10.514	10.5724	8.55451	12.8244	0.127591	0.790803	5.20352	0.598122	1.5	0.118247	1.83548
G1	chr15:73938964-73939248	0.1	0.1	0.956821	0.1	0.637683	8.61569	3.25842	0.1	3.80904	4.01232	15.73	5.29288	3.10447	5.24907	6.03685	3.78847	2.79056	3.61782	2.26662	21.0374	5.57104	0.127591	0.1	0.1	0.1	2.22026	0.118247	0.1
G1	chr1:46707316-46708147	0.0892104	0.1	0.847994	0.1	11.5538	0.1	0.1	2.14896	0.1	2.01778	11.3599	0.819997	1.17252	10.7616	0.944355	15.0417	12.2047	24.8628	6.60673	0.0992393	2.43708	0.127591	0.1	9.53242	0.1	0.192851	0.118247	0.1
G1	chr15:75430360-75430651	0.1	0.831124	0.1	0.1	1.07323	2.7772	0.568421	0.1	0.1	5.33455	2.54762	3.17377	1.45975	2.69009	1.79554	0.157245	1.59051	15.126	2.20652	7.45586	0.1	0.127591	0.1	1.64497	0.1	0.1	0.118247	0.1
G1	chr15:76115752-76115996	0.1	0.1	0.1	0.1	0.1	0.188639	0.1	0.829792	0.1	0.1	2.15004	5.72896	9.38938	0.865389	0.1	0.109204	0.636692	1.97928	1.87218	1.92014	0.557821	0.0987261	3.47649	0.1	0.1	0.1	0.118247	0.1
G1	chr15:76119578-76120181	0.1	0.0967189	4.25827	0.1	0.1	0.454209	3.00274	0.1	0.1	3.01669	4.07411	3.51719	11.3059	4.02217	1.83196	2.90829	1.33437	2.21091	0.840707	16.2057	0.0281316	0.127591	3.61134	0.1	0.1	0.341055	0.118247	0.1
G1	chr1:6321277-6321533	0.1	0.1	2.53523	0.284704	5.08835	6.26992	8.35024	0.892608	0.1	3.52707	4.61661	1.08645	7.79365	2.29902	4.46734	11.359	12.2358	6.81922	10.6701	3.73746	0.1	0.127591	0.1	0.1	3.61842	4.78757	3.24905	1.127
G1	chr15:80256982-80257243	1.64702	0.1	0.1	0.1	2.28716	0.0301841	0.1	3.72466	0.357111	0.1	0.274409	2.48554	6.29925	1.33236	3.63601	2.29568	2.07575	3.53462	2.61737	15.3972	0.1	0.127591	4.4871	0.1	0.0011962	0.232914	0.118247	0.1
G1	chr15:82432941-82433333	0.517883	0.1	3.41686	0.817437	0.304903	1.18768	0.1	0.1	7.99635	12.9528	5.43167	4.9628	7.49571	2.49204	0.674792	2.05324	1.54951	0.759006	1.2625	4.29326	0.1	12.7442	0.698889	0.1	0.1	1.13478	0.118247	0.353178
G1	chr15:85551846-85552111	5.5624	1.17754	3.42909	0.0179276	0.246121	1.50777	0.1	12.3275	0.643518	7.62584	4.47883	19.8341	4.76997	2.60989	8.5356	3.69718	10.6388	3.74709	3.51061	6.46443	0.1	0.127591	4.19117	0.1	2.45551	0.1	0.118247	1.44348
G1	chr15:89484492-89486057	0.1	1.18932	0.561923	1.40179	5.73445	0.20234	0.210098	0.113045	0.74853	2.04223	15.4791	5.15576	5.86837	10.2943	8.07062	3.13402	6.81585	4.58694	3.35342	13.548	6.87438	0.127591	12.1888	8.90526	2.03204	2.82855	0.0885216	0.827717
G1	chr15:100154733-100155355	7.00798	1.47417	4.64027	0.1	2.01328	3.14149	0.753614	1.10256	2.8315	3.50641	1.89876	8.00171	9.75416	2.9953	12.9327	1.56275	4.9802	3.65663	1.85826	4.70361	0.1	0.127591	8.28787	0.1	1.30221	0.1	0.118247	0.1
G1	chr15:101300254-101300519	0.1	0.1	0.1	0.1	0.1	0.1	0.144907	0.1	1.8713	0.464946	1.47858	2.93048	0.591668	1.40963	2.52067	0.163703	5.01493	1.55504	11.1952	0.879398	3.80925	0.127591	0.1	0.1	0.1	0.924845	0.118247	0.1
G1	chr1:52676093-52676635	0.1	3.65743	0.1	0.1	0.458546	0.114608	0.74177	0.1	2.57068	1.55767	2.73108	5.1102	5.78377	5.27673	1.11676	0.919889	1.16788	3.66482	0.640699	7.8682	0.1	0.127591	0.733958	0.1	0.1	0.1	0.118247	0.075177
G1	chr16:3087863-3088364	0.1	0.1	0.448894	0.0898942	0.1	0.203618	3.13944	4.71318	0.1	12.5509	2.53082	0.0619982	14.428	3.68888	3.28951	1.20294	5.67292	0.195015	4.03839	5.20723	0.1	0.127591	6.07627	0.1	0.291197	2.20575	1.26029	0.809181
G1	chr16:3640735-3641783	0.1	0.790582	5.92999	0.263395	0.891293	0.560453	1.17071	0.1	1.02922	7.4445	0.790741	1.45024	8.5356	3.65028	4.42001	1.68997	2.6397	0.1	9.94816	4.43839	0.1	1.40231	1.58697	0.1	0.1	0.1	0.118247	3.53695
G1	chr16:4367250-4367502	0.1	0.1	0.1	0.1	6.41875	2.32226	4.01718	0.302354	0.1	0.1	2.52379	0.753761	2.12383	0.1	3.23264	2.66403	12.743	2.60433	8.07689	2.53489	0.1	0.127591	0.147304	0.1	0.1	0.481857	0.118247	14.8986
G1	chr16:4965197-4965513	0.1	0.1	8.46842	0.1	0.1	0.22044	1.98588	0.1	2.2039	31.5582	3.15103	4.43875	1.39398	0.0160459	1.87015	0.827213	15.6352	2.71345	1.32112	3.77037	0.1	0.127591	0.1	0.1	0.1	0.1	0.118247	1.21403
G1	chr1:53638880-53639153	2.33722	2.13445	8.08505	0.1	0.554994	0.1	0.1	1.79055	1.72006	0.802159	1.16411	3.79642	1.26464	0.1	1.13747	2.09941	1.27934	5.06307	10.5908	5.14242	0.1	0.127591	0.513512	0.1	0.1	0.241249	0.118247	0.1
G1	chr1:53648332-53648622	1.06277	0.1	0.1	0.1	0.1	0.357412	0.167329	7.84479	0.1	0.1	5.18767	6.84077	0.834117	2.30096	0.542295	0.319347	1.96867	4.27947	2.64167	1.72716	0.1	2.88892	0.1	0.1	0.458871	0.1	1.63354	8.18901
G1	chr1:54007442-54007923	1.28863	1.41028	1.76482	0.485117	7.75106	0.149451	1.89459	1.74904	3.40976	1.30122	4.03191	23.4178	1.72662	2.53255	12.3512	2.18866	4.31495	12.1533	3.3129	10.4173	2.01341	10.2299	3.98438	2.69397	1.36467	0.1	2.11319	0.1
G1	chr16:11629715-11630032	3.27134	0.1	0.1	2.37853	2.76654	1.48273	5.25745	0.121155	0.1	2.07742	4.25478	4.96367	7.9555	3.68778	4.51977	3.35062	0.82296	1.45986	9.71324	12.2306	0.795048	0.127591	8.78008	0.1	1.57048	0.1	0.118247	0.1
G1	chr16:14493604-14494333	2.59862	5.18398	5.78443	0.910055	3.1628	4.05765	10.3108	0.170137	11.3879	20.5167	6.97818	17.2174	3.2008	1.36816	11.5434	14.214	21.0542	8.18301	10.3148	11.1098	22.3878	3.18123	3.95149	0.1	1.99924	3.75548	0.118247	1.40837
G1	chr16:28426975-28428770	0.1	0.1	0.1	0.1	4.1117	0.1	0.280087	0.1	0.1	0.730655	44.6492	1.63733	5.13993	0.979352	9.08133	11.1098	20.1235	11.9812	4.78512	3.13519	12.2111	0.127591	3.27251	2.50061	1.5153	4.02542	0.118247	0.821939
G1	chr16:28460000-28460360	0.1	0.1	0.1	0.1	3.19542	0.1	0.1	0.1	0.1	0.1	8.14703	1.76186	1.4988	0.1	1.16411	7.80712	1.86062	19.9973	14.5007	1.43998	12.2894	0.127591	0.275759	3.79964	0.432135	0.1	0.118247	0.344245
G1	chr16:28708930-28711102	1.07961	0.1	0.1	0.292877	3.76556	0.1	0.14408	0.1	0.1	0.1	71.3829	2.39834	1.86101	0.0659085	10.2311	1.43208	15.5954	8.56869	3.63731	1.62117	20.118	0.127591	0.515648	3.40135	2.89942	3.06661	1.98207	1.03241
G1	chr16:28822915-28823234	2.40831	1.77225	0.1	0.863156	4.13515	0.1	0.487303	0.514048	0.1	4.84916	7.16271	0.592525	9.72216	0.1	4.57321	0.630387	6.4483	6.85611	2.7436	1.69017	0.1	0.127591	3.57416	0.1	0.0707768	0.1	0.118247	0.1
G1	chr16:29210585-29211410	3.27695	6.37025	2.19706	3.28575	3.46844	3.90309	1.13203	1.00503	0.1	0.1	7.76889	14.6469	2.18015	9.94481	3.78866	4.62358	18.9636	22.317	1.85612	12.5752	2.35586	7.28869	2.96071	12.5554	1.61615	0.952145	1.5999	0.1
G1	chr16:29429869-29430252	0.1	0.1	0.1	0.1	0.1	0.1	0.1	0.142486	0.639574	0.503556	18.3587	5.37397	0.726226	2.43603	0.814587	1.44169	1.07626	1.39861	2.0391	6.18899	1.57165	0.127591	0.1	0.1	0.1	0.151604	0.118247	0.1
G1	chr16:31548668-31549143	0.1	0.1	0.1	0.1	0.1	1.86409	0.48875	7.39432	0.569781	0.1	4.12334	1.30204	1.20775	3.57306	0.618159	0.939828	4.84703	29.5927	1.90543	6.20503	0.1	0.127591	0.1	0.1	0.1	0.1	1.84228	0.1
G1	chr16:33436063-33436298	0.1	2.40802	1.21403	0.1	4.94166	1.18797	4.2518	0.1	6.10541	15.5154	1.27997	17.694	8.38579	1.07815	11.1226	3.67256	3.15254	2.63953	2.19313	19.9125	5.28094	0.127591	8.56194	0.1	0.0782465	0.414055	0.118247	0.1
G1	chr16:35243757-35244066	0.946622	0.1	0.1	0.1	0.1	0.1	0.1	0.1	16.5063	0.678152	13.459	11.5732	1.16671	23.8997	1.97455	8.27777	6.23979	2.97127	3.3804	40.4083	6.45023	31.9674	0.1	0.1	0.1	0.1	0.118247	0.1
G1	chr16:47216699-47217136	1.09796	0.1	0.1	0.1	10.328	0.148324	0.1	0.418086	0.1	0.954737	21.4809	3.90248	5.24832	0.805013	6.41023	7.74487	12.7554	0.924173	0.1	8.83281	9.39011	0.127591	3.61718	0.00287725	2.95295	3.72175	0.118247	0.1
G1	chr1:55972298-55972650	0.1	0.1	0.1	1.3373	5.27006	0.1	0.1	0.315291	0.1	0.1	4.01792	1.05399	0.707537	4.68986	1.20166	1.1892	3.25736	15.6954	2.68201	10.4752	0.1	0.127591	0.44205	2.1552	0.308565	0.0474984	0.118247	0.613165
G1	chr16:66263981-66264287	0.1	4.22836	0.1	0.1	0.574889	0.1	0.175265	0.92329	0.1	0.1	14.5297	3.88661	3.67023	2.07073	2.05232	5.21941	0.1	1.89364	1.59865	1.85728	1.4068	0.127591	3.663	0.1	0.1	0.1	0.118247	0.1
G1	chr16:66300739-66301460	0.607742	0.1	0.1	0.1	0.1	0.113762	0.168938	0.663843	0.1	3.87025	27.3473	8.75693	0.73631	3.00081	0.528949	3.42228	8.7518	2.08029	0.698976	14.5996	10.6123	0.127591	2.06642	0.1	0.1	0.73183	0.118247	0.1
G1	chr16:66673450-66673941	0.1	1.79719	1.96014	0.0239146	0.1	0.993051	3.36378	10.3877	0.1	2.3843	3.43349	2.01953	0.940208	0.869447	1.06552	2.34447	1.75522	4.72045	2.0316	13.2688	0.1	0.127591	0.1	0.1	0.1	0.1	0.118247	0.1
G1	chr1:59058522-59059385	0.912243	0.81463	4.66911	0.1	0.1	1.53553	3.95968	0.1	3.87342	8.64325	2.3725	6.4312	11.0859	4.96958	4.1446	1.8108	4.79873	1.97895	1.28651	5.91443	0.1	0.127591	3.99165	0.841801	2.93671	0.662936	0.118247	0.1
G1	chr16:69443153-69443992	0.688349	1.22417	0.1	11.8947	0.1	2.50354	2.80007	0.1	0.1	0.1	5.17096	5.74925	2.06315	3.67888	2.67859	16.4105	2.27145	1.48063	1.74567	5.21728	19.1499	0.127591	0.252051	0.0207256	0.1	0.133839	0.118247	0.1
G1	chr16:70740507-70740923	1.43354	9.049	4.01302	0.1	0.1	7.79661	7.1678	0.225626	0.1	0.1	11.9103	0.753377	12.8016	3.2597	1.10652	4.68147	3.59248	1.06815	0.1	12.1403	12.2845	0.127591	0.882714	1.38232	0.438167	0.61485	0.118247	0.799626
G1	chr1:59324587-59324871	0.1	1.74533	0.1	0.1	0.1	0.1	0.1	10.4694	0.1	0.1	1.6995	2.45353	1.56939	3.35998	0.1	2.84411	2.06841	1.42687	2.12096	3.64855	0.1	0.127591	0.6294	0.633025	0.922125	0.345669	4.59181	0.1
G1	chr16:74394404-74395348	1.36872	1.24877	0.1	0.1	0.1	1.26046	0.1	0.1	8.91004	0.739842	24.2207	3.37246	0.634513	0.702207	1.15065	2.07813	1.49105	0.1	1.02859	0.104466	6.53702	0.127591	1.30317	0.1	0.1	0.1	2.11436	0.1
G1	chr16:81628813-81629208	1.36948	2.77326	0.1	0.1	0.1	1.1398	1.62437	0.1	0.1	0.1	3.65933	2.83167	7.24845	2.65615	1.40073	2.50588	6.28002	1.15767	1.32448	16.5151	1.40179	0.0990565	2.67092	0.1	0.1	2.06815	0.118247	1.16195
G1	chr16:84844951-84845246	1.07323	0.1	0.1	0.804665	5.14606	0.370945	0.533022	0.242782	0.1	0.1	2.05505	1.68651	8.01659	14.8952	1.007	6.13707	4.11203	8.25486	0.935955	5.13993	0.1	0.127591	9.80727	10.1307	0.49169	0.0208457	1.99199	0.1
G1	chr1:60159237-60159602	0.1	0.1	0.657975	0.0930514	0.1	0.1	0.1	0.1	0.1	0.1	0.671191	2.5895	10.0524	2.55259	5.24102	5.75638	1.74583	0.1	1.12635	3.55038	0.1	0.127591	10.4141	0.1	1.726	0.1	1.87121	0.217136
G1	chr16:85957968-85958248	0.1	0.1	0.1	0.441928	0.1	0.1	0.1	0.1	0.1	0.1	1.94071	6.97302	1.86743	2.56948	2.88639	14.0575	1.79734	2.34183	4.00613	9.82448	5.71904	4.04879	0.1	0.1	0.539008	0.1	0.118247	0.76303
G1	chr16:86785087-86785463	0.1	0.0980935	0.384117	2.37565	0.542127	0.441368	0.553243	0.221124	0.1	0.755478	1.47145	1.4025	0.683635	30.7374	0.134226	2.83523	1.25178	10.553	1.68597	6.8198	0.1	0.127591	0.316721	13.5057	0.1	0.1	0.118247	0.1
G1	chr16:88184382-88185264	1.35018	0.1	1.29078	2.52594	0.473202	0.655747	0.675559	1.35865	0.522405	0.1	2.10345	4.7546	5.67678	0.1	2.56911	1.34637	4.37249	1.58755	16.2647	5.57104	0.1	1.90987	10.4626	0.664016	1.09591	0.347019	0.0616301	5.25478
G1	chr16:88271017-88271454	0.1	0.1	3.77711	1.68338	3.07974	0.1	4.84867	5.60046	0.686816	3.60438	3.96771	1.63069	0.183721	0.1	13.3419	1.79367	24.4647	8.02528	15.1007	0.104466	0.1	0.127591	1.40715	0.1	0.1	0.1	0.118247	6.48259
G1	chr17:190352-190714	0.680245	0.1	5.79475	4.84211	2.9673	0.194403	0.1	0.718734	0.1	0.1	16.1019	0.660914	0.1	4.62033	10.3474	8.26128	1.05337	4.13965	6.8203	38.4687	3.59921	0.127591	0.0531086	0.1	0.1	0.1	0.118247	0.225955
G1	chr1:63189921-63190825	1.33205	0.1	1.53137	0.1	0.0218236	0.438255	0.146327	4.57542	0.1	0.427314	1.34435	1.21672	0.547007	9.14987	1.09805	4.19005	2.05158	19.5465	1.43041	2.13534	0.1	0.127591	0.568185	9.99951	0.546901	0.16635	0.118247	0.1
G1	chr17:8006676-8006978	2.33419	1.49105	8.35127	0.300004	0.1	13.8457	3.24831	4.78456	0.907889	0.1	12.2932	4.99522	8.01818	2.54701	10.3516	0.727749	5.12003	0.1	7.11471	0.976664	3.18742	1.52813	2.66238	0.1	0.1	0.844679	2.53884	0.24469
G1	chr17:8826054-8826543	5.39594	0.1	0.1	0.1	1.74102	0.1139	0.1	0.618159	3.00616	0.1	5.14726	17.4442	11.9305	1.30703	14.8486	7.46591	13.5168	5.60644	1.48487	25.0516	0.1	10.6362	12.1463	0.1	4.15688	0.1	0.118247	0.1
G1	chr17:17315411-17315643	0.1	0.1	1.7246	0.911091	3.63342	0.291469	0.1	0.051546	0.604197	11.0225	2.88075	3.09113	8.40119	2.14314	0.634356	2.35218	7.94262	1.94898	2.2983	4.17343	0.1	0.127591	7.70119	0.1	0.1	0.1	0.118247	0.1
G1	chr1:6929219-6929544	0.1	0.41687	0.1	2.51838	3.67662	3.98226	3.99416	0.1	0.1	6.75958	5.45217	0.725249	0.936191	7.32688	1.38606	1.23815	0.658735	17.174	1.6682	17.6796	0.1	0.127591	0.1	0.1	0.1	1.31222	0.118247	0.1
G1	chr17:25833171-25833724	1.10552	0.884745	0.781982	0.0874089	1.42151	0.10327	0.1	0.141682	0.1	2.90733	2.0974	1.9585	0.997749	8.38756	2.50734	1.26424	0.777134	11.7266	0.844927	9.61809	0.1	0.127591	0.1	2.13681	0.1	0.184232	0.118247	0.1
G1	chr17:26785191-26786346	2.07192	0.0500654	0.1	0.577783	5.88738	0.1	0.518465	0.119675	0.0558665	1.1968	31.6114	14.5297	3.47527	0.1	23.2868	14.299	14.6708	2.38381	2.08157	4.69377	9.73804	5.44362	3.02035	1.92377	5.66557	3.52787	0.118247	0.1
G1	chr17:28474630-28474961	0.768011	0.764702	0.1	0.1	0.1	0.1	0.1	0.1	0.1	0.752149	10.586	9.56845	0.1	1.79719	6.32905	2.6539	4.37031	0.1	0.871371	3.14484	0.1	0.127591	0.1	0.1	0.1	0.1	0.118247	0.1
G1	chr17:29894855-29895099	0.1	1.17721	1.75405	0.1	0.1	0.069642	1.59108	4.35616	0.1	0.1	3.77091	4.22524	7.1678	17.3352	7.70319	4.90762	6.93797	8.58295	2.13567	3.6102	4.87259	0.040517	3.01218	10.3775	2.99012	2.24196	1.53743	0.1
G1	chr17:30247224-30247553	0.572862	0.1	0.311758	0.538924	0.643615	0.18649	0.1	0.106571	9.78282	0.1	1.98545	7.71393	1.71045	7.13841	0.838543	10.8473	5.9619	23.7224	1.9642	7.82677	3.83939	0.127591	0.64528	15.0736	0.1	0.1	0.118247	0.1
G1	chr17:32131960-32132201	4.14059	0.784967	0.1	7.33139	1.12604	0.250468	0.1	0.1	0.1	2.17387	0.1	2.7648	0.260986	4.09176	1.67489	1.31442	0.873652	1.15416	1.13087	8.2806	24.823	0.127591	0.1	0.1	0.1	0.1	0.118247	0.1
G1	chr17:35014223-35014624	8.93445	1.19909	0.517847	2.65248	1.36153	1.75139	1.27738	3.01517	0.1	0.1	0.665717	3.94172	1.21413	1.33488	7.11079	0.1	7.55778	24.4935	5.75067	3.32706	0.1	0.127591	0.1	5.75859	2.35526	0.1	1.04286	0.1
G1	chr17:35790797-35791204	0.1	11.6143	4.4909	5.9132	0.1	3.47859	10.8724	0.1	0.704757	0.1	9.28401	6.8451	1.87539	4.58182	9.50963	13.9775	9.48012	3.30048	1.44326	6.20225	14.5047	1.44556	0.1	0.1	1.42111	2.8292	0.118247	0.1
G1	chr17:36058584-36059888	0.937467	0.1	0.452095	0.411466	0.1	0.1	0.1	1.39126	0.885423	2.76926	0.287021	2.10215	0.551509	1.26243	3.10789	2.70225	2.33913	0.775799	13.0184	2.40955	0.576421	0.127591	0.1	0.1	0.389355	0.0204014	0.118247	3.20404
G1	chr17:36077443-36077704	0.354935	2.60299	0.1	0.617926	0.1	0.221871	1.20356	10.4626	2.01808	1.16168	1.31897	4.73428	0.501416	5.2273	1.86792	2.15789	1.12364	5.52128	6.03357	7.12324	0.76716	0.127591	0.1	0.1	0.1	0.1	0.118247	1.16709
G1	chr1:66863515-66863772	1.86852	0.1	0.1	0.732997	0.293946	0.227224	0.287372	1.01403	3.80443	0.338738	1.72146	5.42399	0.745927	3.33049	1.92592	2.3906	1.11049	13.0425	1.45958	0.104466	0.1	0.127591	0.1	0.49899	0.653808	0.1	1.60316	0.56384
G1	chr17:41153793-41154234	1.92474	0.1	0.1	0.605292	1.02404	14.3693	10.9249	0.307268	0.1	2.46096	8.70356	6.07696	4.97255	5.17131	9.92884	3.85025	2.4248	2.45409	3.45155	10.087	0.1	0.127591	3.85574	1.11703	0.1	0.1	0.118247	0.1
G1	chr17:42186366-42186779	1.4816	5.57104	0.1	4.32107	0.231139	14.8188	9.54557	0.125297	1.98767	1.0028	5.46511	1.8189	0.82325	2.10279	3.08434	1.64037	2.67827	0.935143	8.31786	4.11547	0.1	0.127591	0.1	0.1	0.1	0.1	0.118247	8.23326
G1	chr17:43457984-43458353	1.19558	0.770962	1.75783	0.1	0.318825	4.72732	1.52591	3.33632	0.1	0.1	2.78712	3.55883	2.51129	5.67292	0.375197	22.375	1.41541	2.22362	2.67621	6.20554	0.1	0.127591	0.1	0.662794	0.1	0.1	0.118247	0.1
G1	chr1:72353916-72354364	0.1	0.661295	0.1	0.1	14.4889	0.1	2.02329	2.07475	0.905014	0.1	18.8653	4.92651	0.407615	5.61726	12.0643	5.35561	1.71169	2.42775	8.78198	9.9533	17.4742	0.127591	0.553532	0.1	0.1	0.1	0.118247	0.330518
G1	chr17:58179742-58180135	1.49358	0.1	1.30158	5.90651	5.84924	1.2214	0.839075	5.60321	5.78352	0.562895	2.71042	3.0541	0.691646	16.2866	9.06629	5.80634	10.0656	17.5771	1.78366	3.25902	0.1	0.127591	0.1	2.56583	7.06493	0.525256	6.30777	1.71488
G1	chr17:58843799-58845015	0.1	2.42318	0.255432	0.1	2.09941	0.266254	0.320033	0.702716	2.46846	0.436691	1.62351	5.10924	2.36255	3.51968	9.29573	1.30433	4.75242	1.6898	14.5315	2.1352	0.1	1.06436	0.993976	0.1	1.26816	7.02197	2.81159	4.77215
G1	chr17:59520515-59521424	0.417393	0.920753	0.1	0.1	3.50846	0.0823142	0.1	0.269166	0.1	0.382005	0.899068	0.865182	3.35733	0.875022	5.10847	1.84809	1.20601	5.36584	13.012	0.989905	1.93818	1.37863	0.649223	0.1	0.509969	0.339003	0.118247	0.679617
G1	chr17:64505388-64505840	5.38731	4.90336	1.76579	4.12788	0.1	3.75752	6.68015	12.0347	2.04979	2.3615	7.86076	10.4709	3.62462	0.611811	9.66748	11.6143	5.52303	6.55516	6.76451	8.335	15.2186	1.62003	0.9086	0.1	1.27753	1.48174	0.118247	4.15688
G1	chr17:65257004-65257252	2.83708	0.1	0.1	0.1	4.20108	0.1	0.1	0.742462	0.1	0.1	19.0658	2.2632	0.613064	11.0421	2.71738	14.3404	12.6275	11.2339	0.1	0.104466	11.463	0.127591	0.1	1.55629	0.1	0.1	0.118247	1.57839
G1	chr17:65317884-65318176	2.77057	0.1	0.430195	0.1	0.1	0.1	0.1	0.523647	0.1	3.27376	1.15136	0.946994	0.99188	4.60331	0.936554	1.68074	0.69331	18.5545	4.17122	8.36673	0.1	5.50439	0.1	0.1	0.1	0.1	0.118247	0.1
G1	chr17:68201953-68202730	0.67333	1.88992	1.0828	0.632348	2.21249	2.69479	2.98483	0.135326	0.503021	0.1	1.80631	3.98511	13.2949	2.56659	6.53435	7.07983	4.45921	6.48595	2.67564	1.61638	0.1	0.127591	8.71856	0.1	0.1	1.59063	1.60445	0.1
G1	chr17:70686866-70687216	0.1	0.1	2.28504	0.67434	0.1	3.4546	1.40852	2.29821	1.87169	0.1	4.53938	2.76128	1.1052	3.82876	0.873003	18.2516	2.76901	6.05413	0.1	1.41842	0.1	0.127591	0.1	13.5795	0.1	0.694323	0.118247	0.1
G1	chr1:82161695-82162476	0.1	0.1	0.1	0.1	0.1	0.118501	0.253637	0.1	0.00220829	3.47576	1.82824	3.07019	11.3699	2.68608	0.832647	1.34977	0.834325	2.32404	0.719595	1.4565	0.1	0.127591	1.94752	0.1	0.1	0.1	0.118247	0.1
G1	chr17:73246447-73246832	4.41427	0.949057	0.427362	1.03254	3.24492	7.23168	1.52088	4.46999	0.0848889	2.72947	11.7571	10.2943	7.30699	2.75816	24.3941	9.28751	5.6018	1.37533	4.42533	0.104466	0.1	1.04225	3.65197	0.1	9.42574	2.60365	10.1601	11.6843
G1	chr17:75287593-75288687	0.1	0.373721	0.1	1.26046	0.04045	2.2089	1.65823	0.1	4.79607	1.43555	4.41872	7.41211	6.65486	4.04657	7.12983	11.053	2.57906	1.27671	3.92783	2.8415	0.753432	0.127591	0.14055	0.1	0.1	0.1	0.118247	1.69583
G1	chr1:7612050-7612345	9.04398	0.1	0.00379239	2.26258	4.40854	0.907328	0.1	0.630304	3.01742	0.1	2.4559	4.13566	2.81802	5.49995	1.0828	1.80134	0.551312	1.91855	8.20988	11.8096	0.1	0.127591	0.1	1.18343	0.1	0.1	0.118247	0.677506
G1	chr1:85513733-85514582	0.1	1.09724	0.565048	2.79298	0.1	5.83651	3.16448	6.02446	10.9296	0.749405	15.2924	2.73391	0.895045	9.91991	11.2638	7.29504	4.1446	25.3323	5.81153	6.37598	6.6352	0.127591	0.143794	2.53884	3.69418	0.1	4.12595	0.462018
G1	chr17:76910611-76911113	0.1	3.04891	0.1	0.094027	1.76122	1.21072	0.201179	0.1	0.00398128	4.20365	2.66587	5.70275	6.71729	2.81876	1.18238	3.63118	3.18201	2.53178	5.51058	6.26617	0.1	0.127591	8.65779	0.1	0.324114	0.1	0.118247	3.75902
G1	chr1:86392975-86393262	0.535648	0.1	0.1	0.604294	0.262651	0.1	0.1	1.88256	0.1	1.65421	14.1712	2.32297	11.5136	7.53924	7.35448	2.58652	2.34969	4.18976	5.74346	3.10769	11.0328	0.127591	18.2718	0.1	2.73139	0.1	0.118247	0.1
G1	chr17:78875537-78876536	0.1	0.499383	0.1	1.60525	2.89638	1.91685	1.19216	3.27711	0.1	0.1	2.09567	2.86796	0.413505	4.5142	2.77023	6.27658	3.42445	20.1317	2.79991	7.01728	0.638001	0.127591	0.1	20.1966	1.19382	0.412753	1.9182	1.30942
G1	chr17:78903951-78904264	0.1	0.1	0.1	1.55206	0.1	0.1	0.1	0.1	0.1	0.1	13.7756	44.2557	2.07972	23.5126	16.0742	6.67772	11.4344	2.44373	3.6102	28.6292	0.1	0.127591	0.1	5.47694	0.813232	0.1	5.61043	4.36369
G1	chr17:80179507-80180044	4.59917	0.1	1.71308	0.382981	0.1	0.0791745	0.1	0.1	0.1	2.50648	3.06699	1.56174	4.95656	1.35604	4.30921	4.07223	1.18535	2.00904	3.14872	2.00231	5.46252	0.127591	3.56128	0.1	0.1	0.168973	0.118247	0.758729
G1	chr17:80312174-80312584	0.0962496	2.40263	0.500306	0.1	1.11939	2.68041	0.501141	0.200023	6.57259	12.7971	2.92299	2.68569	1.70624	8.19824	2.99752	1.29576	3.38551	1.99519	10.1907	8.65779	2.451	0.127591	0.1	0.1	0.369837	0.718904	0.118247	0.1
G1	chr1:87032546-87032785	0.694217	0.1	0.000443214	0.1	0.1	0.744104	3.07128	0.1	0.954302	1.9931	5.44762	0.967259	6.40241	3.11533	1.16127	1.91259	3.51501	2.06297	1.29226	7.08793	0.1	0.127591	6.64396	0.1	0.1	0.1	0.118247	0.1
G1	chr1:87316130-87316397	9.73251	0.1	0.1	1.89436	1.45278	0.1	0.1	0.1	0.1	0.1	5.46999	0.1	3.0096	2.54312	3.60978	0.1	0.832301	17.8986	0.748	2.43076	1.87278	0.127591	1.39034	0.1	0.0509602	0.269629	0.118247	0.1
G1	chr18:3582933-3583172	1.03004	0.1	2.71521	2.0761	0.1	1.43055	1.10769	3.97871	1.07952	10.7958	4.64662	0.723718	7.03077	8.24938	5.9629	2.92955	8.06106	0.470518	3.03737	15.9923	0.1	0.127591	7.04953	1.68327	2.40263	3.92149	4.08002	0.403109
G1	chr1:7708597-7709558	0.69871	4.76755	0.907683	0.1	1.43657	0.1	0.179665	4.3467	0.1	0.939828	1.47031	2.84759	17.9538	2.55908	1.3755	0.83273	0.914168	5.82724	3.09358	10.7484	0.1	0.127591	2.1364	0.1	0.1	0.1	0.118247	0.1
G1	chr18:9731643-9731868	0.1	0.1	2.20794	0.1	0.1	0.45086	0.1	0.1	0.0213852	0.380436	3.67314	11.4023	7.25516	4.02902	4.13301	1.30046	1.84707	0.1	1.47399	2.1089	0.1	9.37806	0.728914	1.14208	0.388899	0.1	0.952505	0.1
G1	chr18:9782071-9782461	0.1	0.1	3.69952	0.1	0.1	5.33566	2.15565	0.1	2.47197	13.04	4.92898	7.59833	9.18476	1.3769	7.93004	2.56037	4.84048	2.06073	1.70837	5.80634	0.1	0.127591	9.80199	0.1	0.1	0.1	0.118247	0.1
G1	chr18:11918953-11919202	0.1	0.1	0.635542	0.1	0.1	0.1	0.224102	0.1	0.1	0.1	2.51915	1.99727	6.74167	4.13661	3.20269	0.305162	0.923938	0.1	2.20029	6.55059	3.77446	0.127591	3.26278	0.1	0.1	0.1	0.118247	0.1
G1	chr18:11954878-11955473	1.53792	3.92951	6.06748	9.00557	0.889023	20.7515	10.7518	0.19189	0.0744689	2.56948	16.3521	8.94623	10.5147	5.54892	10.4461	4.46594	13.3136	5.13624	2.82814	11.381	14.8566	0.127591	10.453	2.38543	3.76095	4.84754	0.118247	0.1
G1	chr18:13981453-13981857	8.29945	3.82357	2.19236	3.02035	3.54802	0.259103	0.264139	0.223635	8.67132	1.92158	12.5518	10.0225	2.08894	6.20608	7.02001	5.54179	3.01669	6.99152	10.3889	13.6887	11.5679	0.127591	0.1	12.3828	1.97819	0.184123	1.007	1.23738
G1	chr18:19622513-19622871	0.1	0.1	0.1	0.1	0.1	0.1	0.1	12.6024	0.1	0.1	1.17004	2.0654	0.719234	4.13856	1.46332	0.331949	1.33704	0.145434	4.45645	1.75939	0.1	0.127591	0.1	0.1	0.1	0.1	4.46009	5.75067
G1	chr1:88653317-88653695	0.1	0.1	4.02231	0.717412	0.1	1.637	0.1	0.1	0.1	0.0278745	2.33496	0.960106	1.32693	4.03311	1.53602	2.06685	0.1	12.1979	0.1	3.70753	0.1	0.127591	0.162173	0.472996	0.1	0.662709	0.118247	0.1
G1	chr18:22000961-22001239	0.1	0.1	0.1	0.1	0.1	0.1	0.1	0.1	0.1	0.1	20.9345	4.51281	0.827465	1.59387	0.983942	0.596761	1.05701	0.685684	3.62218	0.104466	0.769382	0.127591	0.1	0.1	0.1	0.1	2.71869	0.1
G1	chr18:32990151-32990529	0.1	0.355483	12.8859	0.1	0.1	3.18445	2.98716	3.08887	0.1	16.3129	22.9597	14.0882	3.02569	4.16141	4.16272	7.3676	24.5896	1.85368	2.43942	9.07038	15.663	0.127591	3.48688	0.1	0.435323	10.2926	0.118247	0.676174
G1	chr18:34747023-34747923	3.70653	0.1	0.1	0.1	0.1	0.1	0.1	0.489706	0.1	0.1	0.529568	2.78516	0.776329	1.95809	0.272202	0.387101	0.850612	1.61244	11.688	2.95211	3.39724	0.127591	0.1	0.1	0.1	0.1	0.118247	4.01792
G1	chr18:35370362-35370618	0.1	0.1	2.85736	0.1	0.451387	0.601325	1.04894	0.1	1.25734	0.783738	0.889831	2.83472	2.07563	4.81206	0.27121	0.000443214	2.71916	0.258608	11.7286	13.1594	0.1	0.127591	0.1	0.1	0.1	0.1	0.118247	2.71152
G1	chr18:35453215-35453640	0.916985	0.1	0.089353	0.895949	0.1	0.179204	0.1	0.1	3.81558	0.1	1.94918	4.76491	0.565754	1.43222	0.278108	0.102943	0.601981	1.09343	11.5861	8.76963	0.1	0.127591	0.1	0.1	0.1	0.1	0.118247	5.48669
G1	chr1:90853307-90853580	0.1	2.28051	0.1	4.17202	0.1	0.106254	0.486924	0.224247	0.1	1.99085	0.267762	4.46443	0.1	2.81957	1.89737	1.28863	1.05964	11.5073	0.806801	7.34938	0.1	0.127591	0.1	0.1	0.1	0.1	0.118247	0.1
G1	chr1:92906907-92907853	3.56472	1.09821	1.25088	0.1	2.55596	1.68037	2.81644	3.3071	3.04442	5.50135	8.57252	3.76295	3.81904	4.06795	9.19419	0.693452	4.47573	24.256	5.46641	11.5799	3.66699	0.127591	1.26949	0.1	0.1	5.90176	0.118247	1.6062
G1	chr18:35941787-35942949	0.967536	0.1	0.24013	1.80316	0.1	0.107511	0.1	0.52744	0.0813654	0.401609	1.96097	1.12222	0.207857	4.69803	1.25045	0.222091	0.893838	1.45123	11.7248	3.33562	0.1	0.127591	0.1	0.1	0.1	0.1	0.118247	6.49975
G1	chr18:37145492-37145905	0.1	1.27783	1.34549	1.87951	0.0858079	0.12894	0.1	0.1	1.11274	0.1	10.6734	2.66877	11.1144	16.1778	1.25461	0.588553	0.937023	1.02437	1.60941	8.95512	0.1	0.127591	4.76015	10.3801	0.1	0.1	0.118247	0.1
G1	chr18:46328523-46329139	0.1	1.30535	0.1	0.0862775	3.88967	0.1	0.637065	2.72367	1.65078	0.1	1.58809	0.835212	1.63687	5.31645	2.55416	1.00994	3.78626	0.256078	12.2953	2.88127	0.1	0.127591	0.1	0.1	0.1	0.1	4.78876	5.35081
G1	chr18:47103848-47105512	0.1	0.1	0.1	0.1	9.06958	0.1	0.1	0.1	0.1	0.1	39.7145	12.0367	10.0225	20.5295	21.1466	15.6434	24.5061	11.515	2.80593	0.104466	15.605	0.127591	11.9	3.45181	0.525363	3.82086	0.118247	0.1
G1	chr18:52443812-52444077	2.24485	0.1	0.454305	4.21234	0.1	1.10843	1.20978	6.19572	4.61478	0.644173	1.25129	15.5136	5.3863	6.07232	3.99201	2.55416	4.54657	9.39518	2.49768	1.39665	0.1	1.12752	0.712346	4.75005	3.63601	0.532037	0.118247	0.1
G1	chr18:56435553-56435794	5.49744	0.1	1.12792	0.1	4.57513	4.39786	4.93658	0.1	0.1	0.1	0.254931	7.12626	6.96163	8.27188	1.19174	4.79607	10.7933	10.3972	0.1	1.95333	0.1	0.127591	0.1	0.1	0.1	0.1	3.14128	0.1
G1	chr18:65085516-65086188	8.70026	3.01942	0.684662	3.14702	2.95587	0.934035	1.62938	1.1192	0.43591	0.423632	2.87819	8.13891	15.3395	24.4733	18.718	6.64396	2.25301	19.1161	5.21915	3.00596	0.0876649	1.2703	8.69304	10.2974	2.26134	0.884434	4.69679	1.76203
G1	chr1:95005164-95005558	0.1	0.1	0.1	0.1	0.1	0.1	0.1	0.1	0.1	0.1	21.9749	1.71901	0.885886	5.98155	1.62036	2.34636	1.79264	1.75684	2.95322	5.61449	0.1	1.60654	0.1	0.1	0.1	10.2316	0.118247	0.538356
G1	chr1:95113316-95113799	4.23847	0.1	5.22549	0.1	0.731591	0.1	1.49122	2.19844	0.1	9.44155	3.08784	18.0703	2.35898	7.87546	2.81854	2.58541	18.833	8.75112	4.2681	13.8468	0.1	2.18674	0.1	6.76408	0.1	14.1268	0.118247	1.63124
G1	chr18:72779263-72779618	5.74183	2.76397	0.0928757	0.1	5.37971	0.547589	0.1	0.1	0.508897	3.83404	0.1	5.09185	6.68098	1.74741	6.09982	2.53706	0.961747	3.50334	2.22666	0.104466	0.1	0.127591	1.72803	0.1	0.1	0.1	2.26757	0.1
G1	chr19:267129-267476	1.72295	2.52083	0.88841	2.38935	0.1	0.408308	1.95577	2.46976	7.98144	1.05629	10.4507	9.4428	5.09429	1.47826	12.088	6.69282	11.1889	5.24593	14.4148	0.104466	1.96205	0.127591	0.1	0.1	3.65796	0.158159	3.37143	3.04758
G1	chr19:1150987-1151510	13.7871	2.49317	1.88305	3.71481	0.0428232	0.461459	2.22554	0.185636	0.858982	1.07778	6.19804	12.2035	10.5621	0.774439	19.3468	14.9803	4.27688	1.00234	5.06506	3.07093	5.1338	2.10854	1.04673	2.14658	3.41843	0.891826	0.0837108	1.89521
G1	chr19:1175991-1176387	0.1	0.1	7.26781	5.09671	0.1	6.08909	4.76688	0.1	1.73346	0.8025	1.80339	3.16566	2.34559	8.74521	7.32533	14.6033	4.57616	3.77783	4.42108	2.33987	0.1	0.127591	0.1	1.46846	0.1	1.94955	0.118247	2.48444
G1	chr19:3655546-3655788	6.66773	0.1	0.1	1.09591	0.493242	0.1	0.464946	2.06946	0.909564	0.1	6.97645	19.409	2.80211	2.34469	4.40014	5.18398	19.7365	0.82325	7.09067	13.2507	0.0933076	0.127591	2.47213	0.1	0.1	1.0312	1.93	0.1
G1	chr19:5172557-5173013	0.1	0.1	0.1	0.1	0.1	0.1	0.1	0.1	0.1	3.10738	18.6088	9.06505	3.46511	0.1	2.50668	3.2657	4.33349	1.33655	4.38491	0.735445	15.1188	0.127591	0.1	0.1	0.1	0.1	0.118247	0.1
G1	chr19:5883080-5883311	1.88319	0.1	2.90673	0.1	0.1	1.38761	0.1	0.1	0.1	4.53938	5.56332	1.43135	7.01368	4.33106	8.72322	2.2232	10.6553	0.1	1.65	1.67687	0.1	0.127591	0.1	0.1	4.16441	0.1	0.118247	0.1
G1	chr19:7902709-7902987	0.1	0.1	0.1	0.1	6.46881	0.1	0.172418	2.77002	1.00816	0.1	4.90003	1.05185	5.20163	0.619292	2.4595	0.225016	5.03487	2.8092	12.8189	1.13394	0.1	0.127591	6.68873	0.1	0.1	1.79848	0.118247	0.1
G1	chr1:109217573-109218810	2.32979	2.71706	0.262459	0.754593	6.95062	0.100779	0.174365	0.640072	4.78183	2.2928	23.181	5.62465	6.54733	14.9365	10.9666	7.56563	5.02699	12.2444	5.30862	3.51473	4.02217	0.127591	8.63737	11.1105	1.81063	1.3532	0.118247	0.1
G1	chr19:9813032-9814473	0.778495	1.53482	6.63563	1.44077	0.0231646	0.519899	3.24299	0.1	2.08288	19.5496	7.90533	4.09534	6.20463	1.64754	24.5575	10.9857	8.60291	0.27241	6.25008	1.70375	1.16915	1.22336	2.32073	0.1	11.3749	3.19116	0.118247	0.89075
G1	chr1:8149688-8150215	3.75402	0.1	3.78011	11.403	2.44373	1.40852	1.36673	0.1	0.64528	9.4619	4.75779	17.0762	17.0819	5.25451	5.69455	7.94262	8.56516	7.66447	0.79023	22.6951	1.54466	2.47619	13.6207	1.21998	1.83151	0.645157	0.118247	0.0629381
G1	chr19:18438721-18439175	0.1	0.1	0.342256	0.1	2.34505	1.55244	1.14087	1.76579	1.66394	0.1	3.21864	1.49439	1.14598	0.826763	4.10036	18.2587	1.36904	3.38496	3.52873	11.0711	0.1	0.127591	0.1	0.1	0.0492009	0.541134	3.44568	0.963958
G1	chr19:35115983-35116446	0.1	0.707714	0.1	0.0915646	0.1	0.1	0.610809	0.223457	0.533778	0.1	1.11625	6.30263	0.86406	3.31749	1.60109	1.44786	0.149451	0.823993	12.9296	3.77711	0.1	0.127591	0.1	0.1	0.1	0.1	0.118247	5.98352
G1	chr19:35664687-35665311	0.1	3.07041	1.05939	0.1	0.0157164	0.0343481	0.1	1.59285	1.1174	0.406359	1.98961	4.38633	0.356312	1.43475	1.03254	0.1	0.868629	0.543002	16.246	1.98288	0.1	1.875	0.1	0.1	0.1	0.1	4.40924	1.19328
G1	chr19:35745969-35746391	0.1	0.361103	0.758641	3.60462	1.37742	0.10023	1.57203	12.2428	0.580044	0.1	2.86388	4.45893	0.904682	9.22923	1.05927	1.58208	0.949212	0.405774	5.61533	6.34075	0.1	0.127591	0.1	1.3319	0.1	0.1	2.68608	2.41019
G1	chr19:40623212-40625036	0.1	0.1	0.1	0.665088	2.98631	0.1	0.1	0.1	0.1	0.1	35.7622	4.23579	5.23183	3.29794	11.5324	8.88101	15.4931	6.55746	4.79628	7.14493	14.874	0.127591	4.29647	0.88944	2.79947	8.58024	0.118247	0.1
G1	chr19:41984192-41985035	12.3301	6.637	0.347601	3.48776	1.51378	0.1	2.46402	0.1	0.1	0.1	2.40012	5.56623	1.43354	2.61902	4.27376	2.05032	2.31956	12.0449	6.67772	8.57377	1.68694	1.18932	0.1	1.58954	1.24083	0.1	3.79523	0.792923
G1	chr19:41985839-41986545	11.012	1.25409	0.1	4.65268	3.2953	0.10586	1.06217	0.267705	6.77638	0.1	1.48748	3.46614	2.72124	0.669595	2.30165	2.24467	0.262077	16.8001	14.9803	2.71945	0.1	1.41159	1.07982	0.1	1.22594	0.0366028	0.118247	4.23903
G1	chr1:8177871-8178614	5.56937	0.1	6.60673	0.1	1.88319	0.423796	1.34109	3.02904	0.492081	0.1	5.92131	3.02528	3.67589	9.36448	3.26996	3.37571	4.61733	20.9082	0.1	12.2178	0.1	0.127591	1.04439	3.75067	0.503238	0.856627	0.118247	0.876849
G1	chr19:43847841-43848688	3.2299	3.76062	8.15583	2.78499	3.66628	2.7573	2.89196	2.36855	11.6387	19.8908	10.2147	9.04984	4.53589	8.70026	13.6259	28.8048	10.2985	2.24696	2.84317	14.4938	3.8984	3.17246	3.31611	1.52591	4.96701	2.6879	0.118247	0.1
G1	chr19:45803002-45803825	0.530411	0.1	0.1	0.956586	1.03943	0.273769	0.1	1.26516	5.96982	0.765123	14.912	0.0941682	0.782106	3.38352	0.881738	12.566	1.33342	0.529927	4.72579	3.88717	7.19845	0.127591	0.1	0.1	0.1	0.1	1.82069	0.1
G1	chr19:47507413-47507683	2.63871	0.366216	2.66187	0.230157	7.85659	1.2985	0.15213	0.783569	0.1	0.0754026	3.2457	5.87653	0.072926	4.15416	6.83511	1.17338	1.68088	16.46	2.93426	5.45567	0.959126	0.127591	0.657551	6.60063	0.1	0.1	0.118247	0.337304
G1	chr19:48793952-48794625	6.78262	0.467358	0.1	2.06032	5.86284	2.62716	1.794	0.710026	1.65962	2.51347	7.33703	6.51563	12.2784	1.69867	3.87288	6.85104	9.78187	3.10201	5.60836	5.9107	3.30329	0.127591	3.24247	0.1	2.33773	1.68338	4.97156	0.462773
G1	chr1:8197358-8197720	15.7402	2.49204	2.30253	1.96069	1.15652	0.766709	1.39426	3.18139	0.574717	0.1	3.27711	9.2616	3.07642	8.76659	4.74287	13.5683	5.07983	8.04438	0.988404	0.0660583	0.1	0.127591	0.161007	2.23015	1.00602	0.159203	1.71287	0.339312
G1	chr19:51861405-51862601	0.1	1.74337	0.683221	0.893035	0.1	0.214257	1.21611	0.1	0.1	3.81904	21.2971	1.0801	4.50864	4.55611	3.31795	1.12187	2.75357	0.441737	1.24754	2.29017	8.98657	0.127591	0.1	0.471426	0.1	0.1	1.09911	0.1
G1	chr19:54312978-54313229	0.1	0.1	0.1	0.1	1.85886	0.1	0.1	0.173049	0.953793	0.1	0.1	5.31889	1.54769	5.08407	0.1	1.22321	1.93863	0.8836	11.016	10.7503	0.1	1.2349	0.154767	0.1	0.1	0.364953	0.118247	4.54884
G1	chr2:726536-727072	3.02767	0.1	2.32714	0.1	0.804389	0.1	2.30253	0.1	0.73183	0.619215	0.516333	8.77758	1.7072	1.8643	1.80458	0.93194	0.637404	0.371219	12.1979	2.5115	6.72973	0.127591	0.273211	0.1	0.297051	0.1	0.118247	0.853434
G1	chr2:8552044-8552343	0.0881535	0.620993	0.0920996	0.1	0.658329	0.1	0.1	3.34501	1.39483	0.406061	1.39665	0.669595	2.97047	1.93345	1.09603	1.89364	0.888573	4.01648	8.81946	0.104466	0.1	0.127591	1.56879	0.1	0.1	0.1	0.118247	2.99717
G1	chr2:8634183-8634899	5.67599	0.0951275	2.85998	1.01988	0.1	1.97842	0.558471	1.71476	1.78635	3.4617	3.44266	4.67642	1.86915	3.90587	2.7098	3.57099	2.93806	3.87217	21.5476	4.41512	0.1	0.127591	0.260831	2.49336	0.366498	0.764665	0.118247	15.8629
G1	chr2:8784796-8785821	0.0926261	0.0988357	0.310405	0.359616	3.08024	0.642586	0.1	1.82932	0.0691216	0.1	1.75566	0.764813	2.28261	1.71169	1.81782	3.51357	1.32378	2.57264	13.364	1.39707	0.1	0.127591	1.33579	0.1	0.1	0.1	0.118247	5.5339
G1	chr2:9815916-9816484	3.3636	2.48591	0.441737	0.686476	2.20693	2.50251	1.91329	0.26518	7.2235	8.03654	5.55585	25.4459	2.31668	4.76915	7.44935	21.1438	14.3984	9.03796	1.71345	22.583	7.44644	0.127591	0.347352	0.1	0.563147	0.156844	0.118247	0.617222
G1	chr2:10654522-10654798	2.57098	0.635432	3.38454	3.97328	2.73466	0.799376	0.32492	0.1	0.485304	2.79991	16.1051	13.6325	3.11701	6.55059	1.50969	11.2645	7.18576	2.31019	1.0437	22.6671	22.375	1.47031	0.602113	0.1	0.1	0.956539	1.96825	0.1
G1	chr2:10872815-10873055	0.1	0.1	0.1	0.1	0.1	0.1	0.1	0.1	0.1	1.13289	7.14554	6.13113	2.17766	5.40029	2.3637	20.6142	5.02097	2.74596	3.12194	2.72463	11.3456	2.18906	0.1	0.1	0.1	1.74437	0.118247	2.70483
G1	chr2:10878054-10878390	4.85293	0.1	0.1	1.57203	0.504346	0.259287	0.1	1.25129	0.1	0.1	2.11157	4.24411	1.08146	7.82812	0.668129	0.990677	1.776	2.04373	7.81971	4.67552	3.13402	0.127591	0.1	1.88926	0.1	0.1	0.0363673	1.44185
G1	chr2:11309387-11309953	0.1	0.1	0.967259	0.1	0.1	0.1	0.1	10.7762	0.1	0.1	1.39508	2.82415	2.44927	5.06681	4.04879	1.46052	0.919531	4.88862	15.1532	6.78136	0.1	0.127591	2.27497	0.1	0.1	0.1	1.51456	3.04703
G1	chr1:116594364-116594954	0.1	0.1	0.569325	0.1	1.57254	0.1	0.1	0.1	0.1	0.1	4.62448	1.18622	11.4936	0.569119	7.53513	2.04334	0.217046	2.1058	5.77114	1.48352	0.1	0.127591	5.03527	0.1	2.86225	0.1	0.118247	0.1
G1	chr2:12727977-12728342	2.6645	0.1	0.33112	0.1	3.67539	2.25004	0.228924	0.896539	1.0466	0.414507	0.759211	5.48092	4.24511	6.45361	13.349	28.0189	2.67881	3.78533	5.54041	6.27957	2.17201	0.127591	0.710211	0.1	1.98195	2.24597	0.118247	0.1
G1	chr2:12815137-12816411	0.0769488	0.1	1.03212	0.1	2.48236	0.118831	0.1	14.2005	0.756559	1.76679	0.750088	2.64256	2.33943	5.68738	0.453757	2.44334	0.651088	2.2863	8.85731	3.64337	0.1	0.127591	0.1	0.1	0.1	0.1	0.118247	2.82486
G1	chr2:19142783-19143188	1.45571	0.1	0.1	0.220613	0.1	0.1	0.1	0.183247	2.21377	0.089681	1.49745	3.96388	1.43689	0.933312	0.702207	0.259982	1.22594	12.4718	0.515193	5.42446	3.02904	0.127591	0.1	0.1	0.1	0.1	0.118247	0.0211203
G1	chr2:19554555-19559199	0.0604996	0.1	0.1	0.1	0.1	0.1	0.358895	0.10502	0.1	0.1	5.35167	0.689445	1.54648	1.39567	0.449536	1.31752	1.46645	100.228	3.60527	0.104466	0.1	0.127591	0.612281	3.23574	0.924935	0.630642	0.118247	1.48045
G1	chr2:20700770-20701878	1.51231	1.40784	0.315469	0.1	1.3643	0.999851	0.273552	0.558411	0.917606	0.1	0.88841	11.9357	12.1139	6.97684	2.83472	1.09392	0.883037	1.37911	5.89807	4.27531	5.81929	3.54731	9.79956	0.1	0.1	0.1	0.118247	0.609505
G1	chr2:20889500-20890126	0.1	0.1	0.1	0.309182	0.1	0.0623339	0.1	12.7135	0.1	0.0453197	3.02406	4.7682	0.751258	2.33463	2.31503	0.122063	1.10028	2.40618	2.07769	7.14621	0.1	0.127591	0.167259	0.851603	0.1	0.1	0.118247	1.32948
G1	chr2:26367282-26367795	0.1	0.1	0.1	0.1	0.1	0.10244	0.1	10.3418	0.1	1.06608	0.1	1.80898	3.76177	0.672041	2.44863	2.75585	2.97392	0.1	9.03068	0.104466	8.95779	0.127591	1.77569	0.1	0.1	1.17704	2.03138	4.43553
G1	chr2:26401492-26402193	1.32727	3.38339	2.39903	0.484892	6.39127	5.67168	5.33262	1.35281	0.1	2.1279	7.06979	8.90147	3.21528	13.3767	4.61541	4.33551	4.18357	31.774	7.94945	6.54597	1.59524	0.127591	0.1	6.88331	2.46525	0.1	3.53119	2.74371
G1	chr2:27581539-27582791	2.14961	5.2541	0.762252	2.96912	0.83926	1.74947	0.98598	0.210592	3.40054	5.83277	30.4896	7.04289	24.9884	2.09884	4.98334	1.69179	4.19941	4.27475	10.198	13.9293	13.8575	2.58903	21.1438	2.12941	1.23596	1.03295	0.998539	4.4909
G1	chr2:27903513-27907072	2.49987	0.479025	5.66001	2.26248	2.2692	2.59776	2.10563	0.186799	4.2589	9.2969	3.1698	7.22152	17.3855	3.40321	6.08259	7.59833	7.24629	1.4068	1.36342	12.2401	4.88063	1.49282	11.0485	1.6752	1.45619	1.09441	0.118247	0.428163
G1	chr2:29222025-29224147	1.33018	0.1	1.7165	0.969819	0.444204	1.03261	0.965662	1.07585	0.1	0.416625	0.967122	3.58692	11.1551	2.84681	5.07387	5.78247	3.5384	0.570115	3.47417	4.3038	0.1	0.127591	4.75242	1.06969	1.76245	0.536125	4.01718	2.57885
G1	chr2:31094517-31094921	6.46751	1.04933	0.1	1.28582	0.1	0.1	3.26017	2.28064	0.435752	4.64738	1.14704	5.52697	8.23235	16.208	0.293809	1.88345	2.94134	5.51806	3.49959	3.10091	0.1	0.127591	2.98951	0.1	0.1	0.1	0.118247	0.1
G1	chr2:32358293-32358675	3.70299	0.1	0.607265	0.1	0.1	0.1	0.1	0.1	2.75357	0.1	1.35721	8.85036	13.307	7.66195	5.7514	5.25893	5.3845	3.46106	1.63643	5.37173	1.71287	7.13963	4.28122	0.834887	2.74	0.1	1.02077	0.476569
G1	chr2:33093400-33093652	2.46707	0.674935	0.0824619	0.290205	3.8145	0.336149	1.23767	0.190272	9.13674	0.1	15.8916	5.83028	0.960106	2.03879	2.55837	4.66825	13.8535	1.91	0.574889	0.0934292	0.1	0.127591	0.1	0.1	2.75438	1.89804	0.118247	0.1
G1	chr2:38630096-38630541	0.1	0.1	0.1	0.1	0.908197	0.388713	0.674257	0.1	0.1	0.1	1.50445	1.78356	0.1	2.48352	2.14728	1.4869	1.50749	5.5862	1.30664	2.75563	0.1	0.127591	0.184571	0.1	11.3026	0.1	0.118247	0.380617
G1	chr2:39692785-39693118	0.1	0.1	0.1	0.1	0.1	0.1	0.1	8.78805	0.1	2.46608	1.07903	4.44921	1.98653	1.90713	1.38543	0.636574	0.221787	1.91299	3.84332	0.809335	1.00234	0.127591	0.1	0.1	0.1	0.1	0.118247	0.1
G1	chr2:41974505-41974855	3.33333	0.1	0.1	0.1	1.17122	0.1	0.1	0.1	0.1	0.1	12.458	0.1	1.47826	2.62508	1.71822	2.30447	7.01178	9.24115	3.61492	3.91726	4.8342	0.127591	1.21784	0.862322	0.312349	0.1	0.118247	0.1
G1	chr2:42258593-42260562	0.1	0.0528858	0.358831	1.79985	0.1	0.138541	0.1	0.4099	1.19328	0.437325	1.10503	1.87675	0.692547	27.0189	1.211	0.810315	0.312671	17.2386	1.23297	4.46545	0.1	0.127591	0.1	39.7594	0.1	0.1	0.118247	0.1
G1	chr2:43182573-43182919	2.07322	2.75429	0.1	0.269857	0.1	0.814758	2.26295	0.1	2.17894	0.1	0.47532	12.2454	0.262826	2.75604	3.36908	2.11169	2.54083	4.01212	9.96835	3.53073	0.1	0.127591	0.1	0.0784748	0.1	0.1	1.33616	2.67881
G1	chr2:45464539-45464975	1.74108	1.48218	0.389238	0.358179	0.1	0.1	0.1	1.51581	0.1	0.394322	1.48912	3.20192	0.53368	1.20134	1.71445	0.196618	1.27074	2.69995	7.8893	2.0908	0.633082	0.127591	0.239243	0.1	0.1	0.677921	0.118247	0.1
G1	chr2:46307524-46307890	0.1	0.1	0.1	2.00101	0.1	0.1	0.784122	0.1	5.59467	0.1	1.26816	5.13742	6.08578	3.87717	0.933009	1.26918	1.93908	2.27372	1.55534	13.7965	0.1	0.127591	3.50156	0.1	0.1	0.1	0.118247	0.1
G1	chr1:117971770-117972479	0.1	0.1	0.1	0.1	2.878	0.1	0.1	0.8942	0.368581	1.82345	7.96691	0.1	1.64735	18.2155	7.34197	7.77593	15.8548	17.4079	4.59343	3.52707	1.93447	0.127591	0.1	7.36509	0.904563	8.06496	2.00131	0.1
G1	chr2:47084569-47084939	0.1	0.1	0.1	0.1	1.7233	0.1	0.1	1.1274	0.1	0.1	0.972924	15.8808	2.61475	3.96916	6.42572	15.4352	20.1463	9.38328	1.41349	15.5711	0.1	3.64465	2.96654	4.67209	0.1	0.145802	0.118247	0.1
G1	chr2:47100070-47100328	11.7085	0.1	0.1	2.98094	0.333004	0.100037	0.265931	0.207684	0.574591	0.592788	4.66575	30.6017	1.76028	4.91612	4.97873	3.60852	15.9687	5.67865	1.93482	0.104466	0.698889	18.5699	3.87085	2.3906	1.43526	2.26807	1.32378	0.787675
G1	chr2:47478108-47478573	0.1	0.1	0.1	0.1	0.1	0.1	0.1	0.1	0.1	0.1	2.14116	5.50369	9.37842	3.3296	0.80529	1.43013	2.87541	1.17369	7.6852	2.03674	0.817734	1.95577	3.7454	1.96915	0.1	0.235251	0.118247	1.0516
G1	chr2:48333372-48333749	0.816267	10.2044	2.66521	0.237753	1.78577	4.02246	4.58391	0.725487	2.7132	6.37418	2.84023	14.7662	5.52045	8.31828	10.5897	17.5041	11.1669	10.1136	3.16998	19.3703	1.23831	1.29396	0.1	1.70903	3.17026	0.1	0.996492	0.1
G1	chr2:50167981-50168232	0.1	2.66877	0.1	0.1	0.1	0.124967	3.2603	0.1	5.56372	0.1	4.68366	10.8786	0.814758	25.8202	2.78684	4.3364	0.924775	13.18	1.58399	12.6736	0.587377	0.127591	0.1	11.4519	2.4088	0.749995	0.118247	0.462632
G1	chr2:55327320-55327611	0.1	5.02508	1.76251	0.1	1.0128	1.48149	1.75671	11.3322	7.3915	0.1	8.25984	11.3879	4.88269	3.90794	10.3306	6.45681	7.49287	5.08743	1.62327	4.3201	0.55715	0.127591	8.11561	0.1	3.98111	1.3099	0.118247	0.1
G1	chr2:55813909-55814200	0.1	0.652508	0.1	0.1	1.59181	0.120611	0.141377	0.1	0.1	0.1	2.928	2.39733	1.00371	14.8038	0.656926	1.90987	0.567227	6.47384	1.78464	3.68018	0.1	0.127591	0.1	12.7994	0.1	0.140476	0.118247	0.582948
G1	chr2:58614305-58614542	6.87379	0.1	1.56315	0.1	2.55968	0.101543	0.1	0.1	0.1	0.1	17.9018	0.927514	0.219419	7.33222	0.241422	2.46385	1.2196	5.62826	8.23494	4.2615	3.08784	0.0225117	0.1	0.1	1.16356	0.1	2.56606	2.96848
G1	chr1:118823531-118823939	0.1	0.1	1.01904	0.1	8.35472	0.1	0.637295	0.169311	1.68662	2.71895	9.53085	3.43554	5.09941	1.47648	6.07553	3.53258	8.13708	3.06062	10.3336	3.33173	10.6412	0.127591	0.1	0.1	0.7585	4.91698	0.118247	0.1
G1	chr1:119374056-119374509	0.1	1.22758	1.38951	0.267293	0.1	0.0229649	0.196503	0.142693	0.1	0.1	5.93439	1.30122	2.54019	2.13534	3.33658	1.44005	1.72871	1.42882	17.2002	3.82497	2.46723	13.5436	0.1	0.1	0.1	4.91843	0.118247	0.300925
G1	chr2:60796293-60797131	0.1	0.1	0.1	0.273431	0.664762	0.1	0.1	0.1	0.1	0.32885	4.91569	3.46241	0.710211	6.72172	1.67507	1.31017	0.268185	13.1983	1.68524	0.928411	0.1	0.127591	0.1	1.77295	0.348184	0.1	2.74269	0.1
G1	chr2:60808600-60809095	0.1	0.1	0.1	2.05597	8.57715	0.1	1.98079	2.49931	0.1	0.1	14.4503	5.25118	1.80795	10.4491	1.80134	2.61073	1.34965	38.7978	1.88589	1.83235	3.9731	0.127591	0.1	11.163	1.62769	0.1	3.84614	0.1
G1	chr2:63121525-63122013	0.1	0.1	0.1	0.1	0.1	0.224413	0.1	0.172495	2.26757	0.1	14.4192	5.03789	0.961873	2.42318	0.75627	0.553999	0.1	2.32945	1.06926	0.90496	0.1	0.127591	0.1	0.1	0.1	0.1	0.118247	0.1
G1	chr2:64420378-64420814	0.1	0.1	0.1	0.1	0.1	2.7196	0.1	0.1	0.1	0.1	3.28883	0.725357	7.97195	1.65943	1.45009	1.86017	2.06642	2.86099	1.99264	1.63715	0.1	0.127591	13.8951	0.1	0.1	0.1	0.118247	0.440783
G1	chr2:67741201-67742107	0.643069	0.1	0.610461	0.820273	0.515648	0.789784	1.5366	0.1	0.1	0.1	4.0708	6.34609	12.8723	3.95999	4.00826	1.29887	1.47815	2.83727	0.1	2.92759	0.1	2.42418	6.37598	0.1	0.288171	0.1	0.118247	0.1
G1	chr2:69389311-69390137	0.671452	3.05534	1.0791	0.674257	0.1	1.61787	2.57486	1.11751	0.1	6.208	3.58379	11.6517	7.57142	1.89382	6.3207	6.64552	7.22913	2.34599	2.35061	3.78011	2.53793	2.25064	8.86815	0.67434	1.18343	0.227224	0.118247	0.1
G1	chr1:120687405-120687873	0.1	0.1	0.582326	1.21413	2.92472	7.79156	4.14093	0.1	0.1	11.0389	5.88663	8.33004	8.6296	15.9313	5.35167	11.8452	5.69128	10.7409	2.94028	8.26612	0.1	0.127591	3.84015	0.1	4.89249	0.676475	0.118247	1.65494
G1	chr2:70715942-70717278	0.0446339	0.565537	0.47196	0.1	0.512743	0.543615	1.15638	1.25045	0.1	2.52528	10.7409	3.88717	0.823993	10.1109	1.65979	0.845062	0.723847	25.7085	0.654339	4.03711	4.00095	0.127591	0.072926	17.7213	0.347411	1.23738	0.118247	0.1
G1	chr2:72021092-72021345	2.92651	2.40003	2.5092	0.809181	0.1	1.11178	0.165379	0.211821	9.36746	7.59714	1.66986	7.63262	3.14409	21.6143	2.43214	2.23015	3.31574	12.6588	3.93875	27.7024	2.66238	0.127591	0.738081	9.57887	0.1	0.794939	2.9144	0.640699
G1	chr2:72161947-72162453	0.673415	1.27319	0.019214	0.1	2.15235	0.157858	0.1	0.25765	0.1	0.1	1.79177	1.94353	14.1938	1.29055	2.87177	0.477933	0.763703	0.1	0.924074	1.56315	0.1	0.127591	13.5253	0.1	0.1	0.1	0.118247	0.1
G1	chr2:72259904-72260247	0.1	1.37302	0.1	16.8668	0.482041	7.59783	6.25774	0.1	3.57784	0.1	7.52715	12.9436	5.667	4.72732	4.78105	1.55065	2.41019	1.08882	1.21042	22.7799	1.28225	2.61252	8.51122	0.574591	0.287127	0.1	0.118247	0.410336
G1	chr2:72371711-72372143	0.1	0.1	0.1	0.37695	7.94049	2.5828	1.39355	0.0529954	0.1	0.1	5.0715	0.554296	10.962	4.08589	0.745827	1.63333	1.91316	2.451	4.90166	12.0889	0.1	0.127591	15.9548	1.69897	0.1	0.311829	0.118247	2.14843
G1	chr2:72372539-72373181	0.88002	0.1	0.399566	1.4326	1.13438	1.99223	0.304717	1.38139	1.97264	0.697724	2.64194	1.50553	6.66179	5.89253	2.34166	0.237905	1.20758	1.80499	1.98012	16.9098	0.1	0.127591	9.90818	0.795905	0.1	0.611506	0.118247	0.319074
G1	chr2:73290593-73290982	0.312426	1.31998	0.1	2.15434	0.514899	4.22074	6.18636	0.149964	0.927233	2.4559	9.73731	5.93784	11.1476	2.39364	1.54539	1.04906	7.99836	1.78058	1.79985	14.9058	2.91521	0.127591	4.77091	0.1	0.1	0.134675	0.118247	0.1
G1	chr2:74918997-74919949	0.1	0.0359921	0.664016	0.441856	0.302766	0.370403	0.1	0.115497	0.0968582	0.1	3.14149	2.21398	13.5461	2.77895	1.19836	0.898596	2.94685	2.93012	4.21046	2.97047	0.1	0.127591	12.0024	0.1	0.1	2.06672	0.118247	0.334822
G1	chr2:74922327-74922711	5.31209	0.1	0.406825	1.14242	0.245621	0.198964	0.1	0.1	6.27203	0.1	6.80704	0.885474	10.773	3.45947	1.62579	0.341055	3.79879	2.04257	4.68263	2.18132	0.1	0.127591	12.0755	0.1	0.1	5.99633	0.118247	0.1
G1	chr2:74974335-74974860	3.63408	0.470232	2.57708	2.33928	2.75375	2.54774	2.3398	1.03526	0.436988	3.60167	10.4574	10.5449	7.84636	5.55811	12.3006	2.57147	7.23168	3.12625	3.90213	2.4178	8.96381	25.1198	3.90452	1.99409	1.03838	0.20625	0.118247	0.1
G1	chr2:75835620-75836276	0.1	0.1	0.1	0.065551	0.1	0.1	0.237215	0.903858	1.08795	0.961391	1.93345	1.04014	0.571774	9.18764	1.40491	0.668627	4.68681	12.3775	1.07585	4.27475	0.1	0.127591	0.1	7.06295	0.1	0.1	0.118247	0.1
G1	chr2:85233332-85233568	0.399037	0.41713	1.31173	3.13658	0.1	0.803225	0.876956	1.44757	2.37451	13.1544	4.1249	4.48952	7.13602	7.73688	6.87379	3.18472	0.955295	6.02284	2.75936	1.38237	0.1	0.127591	1.12341	0.1	2.04619	0.908927	0.118247	2.49466
G1	chr2:85650675-85650951	0.1	8.91485	0.1	0.1	0.736691	2.09783	0.218031	5.01863	0.1	0.1	8.17066	11.3117	2.78042	7.82371	0.346384	1.54795	0.763521	1.62078	8.04438	12.1473	0.1	1.18685	3.76442	1.17657	0.563518	0.1	0.118247	2.16065
G1	chr2:86955962-86956477	0.1	0.1	9.05581	0.1	0.1	0.325496	4.18102	0.0391739	0.808588	3.65958	10.2089	1.14905	15.0549	1.02014	2.57447	0.1	8.4129	2.34932	1.27197	5.77446	0.1	0.127591	12.2727	0.1	0.1	3.29338	0.118247	0.1
G1	chr2:90449538-90449877	0.1	0.1	0.1	0.1	9.52102	0.1	3.80973	0.110545	0.1	2.72247	13.8154	3.88193	2.79553	0.1	3.10738	3.80667	10.8277	29.2861	4.43424	0.104466	0.1	0.127591	0.1	0.1	3.97219	0.1	5.37259	0.1
G1	chr2:96572759-96573405	0.1	0.1	1.18863	4.98787	0.1	1.98727	0.802244	0.46811	0.1	11.8589	3.64922	2.36775	1.01608	1.50832	3.30995	2.39208	3.55679	2.0441	8.30101	6.68916	0.666295	0.127591	0.1	0.1	5.94467	7.77525	0.118247	0.270619
G1	chr2:100659540-100659821	0.677408	4.94206	0.1	3.75752	0.1	0.1	0.1	0.193867	0.446219	0.624281	3.07745	5.50689	0.1	5.46166	2.03122	0.114938	0.811225	14.3372	1.73323	4.99029	0.62332	10.1944	0.1	2.26337	0.0260636	0.1	2.36855	0.461921
G1	chr2:101397888-101399055	0.789784	4.74472	0.0413631	1.59361	0.337115	0.629535	0.281564	1.73379	1.73432	4.7805	5.20019	1.62878	0.873962	3.34009	3.08402	3.60306	1.21376	33.6705	4.50353	4.28755	1.13963	0.127591	0.1	7.8893	0.1	0.1	0.118247	1.3563
G1	chr2:101510367-101510677	0.1	0.1	3.18814	0.1	0.1	0.1	0.1	8.26785	0.1	0.1	4.28464	2.73723	1.95221	2.42524	0.784967	1.89883	1.75715	2.2695	4.66497	1.07546	2.44038	2.48584	0.1	1.06487	0.0196953	0.24475	0.118247	1.42451
G1	chr1:145113625-145114623	13.1034	1.61068	3.39307	12.9229	2.66699	3.00822	0.933312	0.1	5.90176	5.7926	3.20269	20.1699	16.5223	16.7876	17.527	10.8379	16.9157	8.55136	2.21449	17.3032	5.16873	6.21805	3.75902	0.635704	5.35613	0.1	0.118247	0.1
G1	chr2:107592963-107593237	0.35268	0.0252595	1.95734	1.02324	0.1	0.809958	1.03189	0.123343	4.12236	0.1	16.053	0.710102	0.930238	2.10665	1.09655	0.205304	0.781517	0.671782	2.28751	3.44591	4.30316	7.15636	0.1	0.1	0.410668	0.00390267	2.00448	0.1
G1	chr2:111056838-111057474	0.1	0.1	4.17027	0.281479	0.308889	0.138597	3.63652	14.4656	1.66334	3.47135	8.55253	1.33716	2.70209	0.00557175	14.0633	5.83839	2.47384	8.55574	11.7433	15.1603	12.6098	0.127591	0.959126	4.34705	1.94336	0.503824	1.68679	3.95659
G1	chr1:145299524-145299838	0.1	0.1	8.66691	0.56384	12.3867	0.1	0.1	0.1	0.1	4.28871	8.04955	12.4771	3.03452	13.9262	23.5059	24.3776	4.72154	3.69462	4.75497	3.22058	4.71543	0.127591	0.416976	0.1	4.49292	0.206499	0.118247	4.49936
G1	chr2:112730825-112731242	0.1	0.1	5.43307	0.630304	0.295791	0.317047	1.29284	12.6466	0.801656	4.64524	2.38091	3.97594	0.608494	6.20312	2.06204	1.50585	2.90118	2.72421	4.42347	1.23789	0.1	0.127591	0.1	0.1	0.1	0.1	1.74796	0.530723
G1	chr1:145661151-145661602	0.1	2.75357	1.46396	0.219629	0.392466	0.793133	0.1	12.5828	0.1	4.46504	5.61829	1.80117	0.816267	8.87765	6.19939	5.24494	0.717291	3.83109	1.52404	10.1125	0.1	0.127591	0.00701593	0.56384	0.1	4.79565	1.22522	0.1
G1	chr2:125119465-125119883	2.64457	0.942755	0.859246	0.1	0.1	0.1	0.1	0.1	2.24111	0.1	6.60346	8.2366	0.1	1.39382	1.24955	0.145802	0.1	30.1735	7.19965	2.9919	0.671452	0.127591	0.1	0.1	0.1	0.1	0.118247	0.0151201
G1	chr2:127643564-127643977	0.31146	0.1	0.742462	0.1	0.321137	1.74986	0.1	0.1	2.24501	0.1	4.8822	7.49474	0.198914	0.973206	2.94265	2.43418	4.63136	22.3583	3.79212	2.28751	0.852986	0.127591	0.1	2.67277	0.1	0.1	0.118247	0.1
G1	chr2:129494462-129494715	0.1	0.0707768	0.32434	0.1	6.93342	6.45913	1.94291	0.485194	0.1	1.19314	6.21805	11.5525	2.46096	8.31557	12.9914	5.83277	9.59183	6.87438	8.93861	3.6121	0.1	0.127591	0.822743	1.11451	0.428001	3.18173	6.09283	1.07344
G1	chr2:134174877-134175465	10.7607	0.927408	5.33714	0.479534	0.496518	0.207628	0.789917	0.1	0.611925	0.910432	1.13406	4.23973	0.270319	4.39061	2.70685	0.885647	2.1201	20.9727	1.99039	8.63586	0.688755	0.127591	0.417932	0.1	0.1	0.1	0.118247	0.1
G1	chr2:145460873-145461411	0.50331	0.0990307	0.848441	2.87912	0.263515	0.816267	0.632724	0.1	2.61814	0.1	0.180169	2.1012	8.68534	1.35454	4.77215	8.55451	2.61984	1.41541	1.32883	0.104466	1.19817	0.127591	2.90325	0.1	0.881875	0.1	0.118247	0.425638
G1	chr2:145461983-145462254	0.1	4.47436	0.1	0.1	2.70716	0.611506	0.1	0.1	8.15753	0.1	1.89112	0.969375	6.49719	5.1	9.44749	2.60344	2.88352	3.36986	2.14728	3.12337	0.1	5.92352	2.99774	0.732242	1.80499	0.1	0.118247	0.1
G1	chr1:148531413-148532870	0.1	0.1	1.23681	0.1	0.1	0.1	1.17138	0.1	0.1	0.1	3.40766	3.84479	0.954737	12.7419	9.05035	5.1214	0.819215	21.4779	3.08849	1.82104	2.04822	0.127591	0.1	13.5449	1.05061	0.298871	1.78945	0.636242
G1	chr2:153469324-153469657	0.1	0.1	1.66507	8.70867	0.1	0.109693	0.310318	0.1	2.14293	0.1	2.39762	9.36868	10.135	0.603258	2.90718	2.44697	1.03675	1.41367	3.6025	6.83362	0.1	0.127591	9.27196	0.1	0.834117	0.253581	0.118247	0.1
G1	chr2:156914582-156914998	0.1	0.1	3.7454	1.25638	2.82508	0.354296	0.294821	0.1	2.11949	1.8991	0.95312	4.21613	9.35599	3.19427	14.3578	1.64671	4.41804	1.34948	1.29505	4.04904	0.1	0.127591	2.83219	0.1	1.95171	3.6684	0.118247	0.1
G1	chr2:160747838-160748216	3.01769	2.75703	1.23755	0.1	4.41348	0.110832	0.872556	1.30961	0.1	0.356485	1.88769	5.17413	2.08109	29.1467	4.61733	4.47602	3.88339	14.2682	1.32727	1.78228	0.1	1.3985	0.1	16.3341	7.57768	0.716709	5.42986	0.611925
G1	chr2:161826121-161826488	0.1	2.33149	2.94075	0.1	0.787199	1.30703	0.582735	3.76947	0.1	0.1	5.89348	17.202	8.18551	5.19302	6.06531	7.79592	6.30666	4.01617	4.70556	7.85972	0.1	0.00467229	7.01707	0.1	0.1	1.69424	0.118247	2.08881
G1	chr2:164591807-164592061	0.318825	0.1	1.1256	0.27098	0.1	2.01974	2.2042	0.1	0.1	0.1	3.104	15.379	1.00772	5.25893	5.41242	17.054	3.04509	6.28408	0.664845	1.91366	0.1	0.127591	0.1	0.1	0.299562	0.1	0.118247	0.1
G1	chr2:164592350-164593349	15.0212	3.07642	2.21687	9.16428	12.6145	3.77783	4.5122	7.70046	1.27664	2.06116	8.34091	11.5026	0.482122	9.01201	17.3352	25.6617	14.8666	22.9088	3.26678	7.98989	2.38758	2.84977	5.57046	6.98586	1.93107	1.41611	1.43	0.831998
G1	chr2:167231703-167233012	0.1	1.9287	0.304401	0.279004	0.301062	0.67915	0.896539	0.526561	0.1	0.1	23.5204	5.89574	1.05145	0.1	1.57109	1.37275	3.00323	2.41801	0.984616	1.49706	5.6863	1.27604	3.04758	1.36166	0.1	0.78311	0.118247	0.1
G1	chr2:176569154-176569589	6.82481	1.17004	0.1	0.1	8.49824	0.1	0.1	0.162487	6.36136	0.1	30.8897	13.3431	0.541304	2.97152	15.5067	0.786398	1.38391	1.98903	21.0641	22.6509	26.6621	4.24034	0.1	0.785298	3.8984	0.1	0.118247	4.45669
G1	chr1:149907319-149912177	2.55968	5.28094	8.33134	4.37684	1.97992	8.98657	12.1299	9.02654	7.36443	4.15674	14.697	14.6933	15.0201	25.4827	12.955	39.8846	7.87201	12.5359	12.3632	10.0651	18.3412	4.67335	5.62943	10.2588	3.52535	9.69485	1.55894	5.86786
G1	chr2:178810964-178811703	0.1	0.1	0.1	0.1	6.25338	0.1	0.1	0.1	0.1	0.1	18.8248	0.1	0.1	7.2634	4.84945	13.7636	17.6532	12.6636	6.26098	0.104466	0.1	0.127591	0.1	1.30782	0.1	0.1	0.118247	0.1
G1	chr2:188988286-188988989	1.34133	2.48007	1.38512	0.1	2.33241	0.231601	1.95655	5.24159	1.12016	0.331871	6.67772	8.42364	1.57317	14.6708	13.3717	3.62745	4.00613	27.8505	4.67429	1.23013	7.45135	3.31502	0.238098	4.82199	1.28566	2.72471	6.16165	1.10198
G1	chr1:150589413-150589688	0.1	0.1	2.76769	3.85935	1.65731	3.52076	1.01846	0.1	0.1	1.34885	0.970338	5.21592	6.74224	13.6661	2.94955	3.22612	3.00081	2.49852	2.43623	11.5724	0.1	0.127591	3.77862	0.1	0.1	0.1	0.118247	0.1
G1	chr2:199666083-199666508	4.69745	0.613958	0.1	0.1	0.1	0.515326	0.41755	1.33704	0.426291	1.99426	6.01533	11.9378	2.46608	10.7775	5.64558	15.0108	0.975188	14.6199	1.09567	2.07263	9.90635	1.25163	0.1	0.1	0.1	0.1	0.118247	0.1
G1	chr2:202867181-202867750	3.54543	0.1	0.365266	0.303846	1.11117	0.1	0.1	0.337917	0.1	1.22012	1.94752	2.80908	0.479982	17.0354	4.83134	1.71059	0.654024	23.6453	1.93264	2.42913	0.1	0.127591	0.1	14.9568	0.1	0.1	0.118247	0.239319
G1	chr2:206566906-206567221	0.1	0.1	0.1	0.230575	4.08089	1.52486	2.15515	0.240868	3.41745	4.87625	1.83172	13.378	1.89817	0.1	3.14817	4.87909	15.3868	1.73847	1.77981	6.10449	0.1	0.127591	0.700442	0.1	2.33149	0.1	0.118247	0.1
G1	chr2:219990237-219990563	8.6617	1.89781	3.48635	0.1	0.256946	1.46023	0.1	3.49599	0.1	2.78567	0.1	8.82228	0.322058	9.79816	1.31256	0.1	1.21998	14.4883	2.66552	3.32139	0.1	0.127591	0.1	2.75233	0.1	0.1	0.118247	0.587491
G1	chr2:220387102-220387815	0.1	0.1	3.62417	0.1	1.23903	3.60118	3.24012	0.50196	8.0981	2.26061	4.38491	11.6372	1.27061	1.8596	0.132522	0.852944	11.0748	22.8025	18.1819	12.1497	12.3798	2.58456	0.1	0.647768	0.68959	0.76893	3.66784	0.496999
G1	chr2:223595333-223595798	0.1	0.1	0.1	0.1	0.811778	0.1	0.715989	4.18423	1.18167	0.1	6.27756	5.01899	1.13846	4.76649	2.29724	1.91979	2.58903	14.7578	2.56205	4.84114	0.923064	1.79848	0.207894	8.29158	3.20192	0.1	2.1564	0.407562
G1	chr2:230271318-230271736	0.1	0.1	6.46705	0.21257	7.68731	1.3911	4.52741	0.1	0.1	2.97512	4.28095	2.16206	2.22026	2.03327	2.09064	16.7111	8.63909	7.08403	5.07917	3.5239	2.16085	1.01489	2.82045	0.1	0.0141865	1.24213	0.118247	2.43334
G1	chr2:232239886-232240616	0.1	6.4445	0.52845	0.581927	0.00811704	0.109149	0.1	5.07387	2.71434	0.1	1.93315	2.73491	0.36958	4.01521	0.561121	0.67404	0.669927	2.2965	8.4457	4.95781	0.1	0.127591	0.1	0.564711	0.1	0.0266578	0.118247	2.34082
G1	chr2:234151530-234151777	0.1	0.1	0.1	1.78442	0.317452	0.1	1.24589	5.17444	3.57444	0.1	2.33639	1.60654	9.58917	2.91797	4.66883	9.30612	3.01542	1.40614	0.1	2.25869	0.1	0.127591	6.83581	0.1	0.0631302	0.556163	0.118247	2.06561
G1	chr2:235540550-235541187	0.1	0.1	0.1	0.1	0.1	0.328653	0.1	0.00173096	0.1	0.1	2.14896	6.93678	3.31408	6.70059	1.06915	1.69874	3.66257	16.9739	1.02778	11.6467	0.1	0.127591	0.592891	6.48259	0.1	0.1	0.118247	0.1
G1	chr2:235541839-235542387	2.78992	0.502821	0.542295	1.306	0.1	0.1	0.1	0.41168	0.0539005	2.20963	1.98307	12.5359	6.91032	6.25574	1.09316	2.24359	4.34527	13.364	1.94455	4.57088	0.1	1.06592	1.31212	10.5963	2.42403	1.26632	0.118247	0.1
G1	chr2:236987261-236987815	0.1	0.765863	0.1	0.1	0.1	0.1	0.1	0.634754	0.1	0.1	1.55279	6.47534	1.52404	1.67384	0.95033	1.45719	1.0547	2.7737	9.83364	2.72832	2.86678	1.04687	0.1	0.1	0.1	0.1	0.118247	4.5377
G1	chr2:239504752-239505814	1.22023	0.1	4.19888	2.03842	1.60714	4.90762	2.94346	0.1	0.1	0.1	4.49361	2.63353	0.417057	12.1445	1.91381	2.88226	3.27013	23.2392	0.652229	3.72407	2.2092	0.127591	0.0371471	7.70387	0.881474	0.423154	2.27645	0.1
G1	chr1:153092027-153092364	0.1	1.1557	0.1	0.1	2.49167	0.1	0.548616	8.17999	0.1	0.873568	0.764176	2.06967	1.2016	7.93652	0.796781	0.89075	2.35938	1.07557	2.82203	1.52813	0.1	1.92377	0.1	0.1	0.1	0.893838	0.118247	0.1
G1	chr20:1869497-1870505	0.1	0.1	1.4303	0.607404	3.1348	0.178782	1.10448	0.850207	0.1	8.22833	0.59443	0.785878	9.21346	5.21465	3.09256	2.53065	0.662573	5.65367	0.968946	3.2069	3.1451	0.127591	2.29176	0.730026	0.1	0.132674	2.88892	0.1
G1	chr20:1879352-1879577	0.1	0.46414	0.1	2.58793	1.38404	1.06306	4.57651	2.95187	0.1	4.21029	2.13406	2.25429	7.14227	5.91889	3.88427	4.46187	4.32413	7.85894	2.12971	8.8935	0.869688	0.127591	5.11226	0.1	2.31157	0.1	0.118247	0.1
G1	chr1:153374808-153375050	3.5162	2.31487	0.1	0.993051	0.286796	1.48024	0.1	0.1	0.911782	0.1	7.13525	3.0224	7.08011	0.1	3.56824	3.35041	1.11141	0.856756	0.62332	0.104466	0.1	0.09846	2.90001	0.1	0.1	0.1	1.81766	0.1
G1	chr20:5588903-5589162	0.1	0.960221	5.47175	4.34559	1.66771	0.118456	3.30252	2.60344	9.64471	0.1	7.84562	11.6578	5.05212	10.4352	5.57859	8.01218	9.00346	2.70707	3.80088	2.85531	0.1	0.127591	0.587211	1.29396	12.033	2.51785	0.118247	3.48199
G1	chr20:5803613-5803901	4.54273	0.0932554	0.1	0.244974	0.1	0.100417	0.1	0.1	10.9703	0.1	7.27265	0.607834	7.42417	6.97768	5.81013	3.04295	5.42631	3.65124	3.69085	8.66891	0.1	0.127591	2.21227	0.1	0.1	0.367777	0.118247	0.1
G1	chr20:6683711-6683997	0.1	1.66303	2.79532	1.30175	2.46203	0.617823	0.314635	15.2994	0.1	2.02525	1.55244	3.36265	1.22336	5.58157	1.7053	0.963675	1.76892	3.25951	5.19436	11.2554	0.1	1.11751	0.1	0.1	0.1	0.1	0.118247	2.61349
G1	chr20:10584976-10585390	10.2358	0.855199	2.63585	0.600388	5.63188	2.05722	2.01889	0.0639104	2.65352	0.1	7.29794	20.5229	0.718139	2.08511	3.10769	9.65	12.2454	11.4537	1.13594	3.88427	10.2107	0.127591	0.1	4.388	0.1	0.459622	0.118247	0.1
G1	chr1:153625119-153626662	1.72175	0.672614	3.52347	0.553999	1.99001	2.29464	2.57398	3.09581	0.442528	4.69899	1.79818	5.58773	22.7986	2.60182	6.50693	6.05377	2.19302	2.7148	2.64167	4.76727	0.1	0.127591	4.26794	0.823207	2.54869	6.4426	0.118247	0.575737
G1	chr20:16208585-16208832	0.1	1.29558	2.28462	1.72543	1.06396	0.1	0.775464	1.13154	7.53026	0.67434	18.1074	10.9917	2.0702	7.77765	2.57606	4.25104	9.35469	5.37397	2.768	13.8951	2.45163	0.127591	0.896539	0.1	1.84282	2.43214	0.118247	0.1
G1	chr20:17787411-17787797	9.0948	0.1	3.79294	0.605189	6.86965	3.14774	0.568185	6.54087	2.05863	0.0251323	6.85959	13.504	1.20356	12.2306	4.48355	5.0255	11.8634	14.5996	5.80449	14.9803	0.1	1.91473	1.49451	2.53489	1.90344	4.09154	2.69907	0.936831
G1	chr20:17862802-17863471	0.1	0.1	0.1	0.1	0.1	0.1	0.1	0.1	0.1	0.357216	0.25471	1.89012	0.747671	4.44598	1.98324	1.33236	1.4776	14.9891	3.27112	11.5622	0.1	0.127591	0.1	3.34651	0.1	0.1	0.118247	0.1
G1	chr20:19764177-19764733	3.64465	0.601527	4.80077	1.93381	0.712534	0.13549	2.60645	1.33002	0.1	4.51731	2.64008	5.06133	3.26259	11.4868	6.85557	2.71869	6.44167	14.2321	3.37731	9.93794	2.8179	0.0992214	2.80797	1.24169	0.734537	3.15254	0.118247	0.1
G1	chr20:24881034-24881750	0.1	0.1	0.2082	2.95749	6.52016	0.1	0.1	0.517744	1.62135	0.1	6.36487	5.54457	2.20724	5.36411	1.8643	2.58303	1.00661	0.660067	10.3683	11.2145	2.4463	1.22802	0.1	1.06148	0.1	3.26859	0.118247	5.3668
G1	chr20:30073127-30077219	0.672777	1.61474	0.578249	0.771654	3.08849	0.101379	0.171287	0.339575	0.699775	0.1	2.47619	6.62206	0.355061	4.92216	1.70624	1.10179	4.19005	23.2183	0.8635	7.80131	0.904682	2.67827	0.233857	18.4082	0.585859	0.143843	0.0207256	0.1
G1	chr20:31658546-31658819	0.73631	0.1	0.1	0.1	0.1	0.1	0.218815	1.14809	0.1	0.1	0.1	1.6418	0.270054	2.22928	1.27136	0.408683	1.22241	2.75668	6.98635	1.88939	1.77071	0.127591	0.1	0.1	0.1	0.1	0.118247	0.1
G1	chr20:31718847-31720224	0.1	0.1	0.1	0.1	0.0217145	0.1	0.1	0.523759	0.1	0.1	2.03589	3.03228	9.23982	1.57853	3.46897	0.483507	1.97758	2.96933	5.58957	3.61193	4.87979	3.10181	2.48444	0.1	0.1	0.1	0.118247	0.272499
G1	chr20:33732211-33732492	3.04052	0.1	1.15122	4.66247	0.435465	1.50799	1.59371	0.1	0.1	0.1	2.82437	6.38088	10.8978	3.80554	7.06689	6.28617	4.49568	7.03787	1.79498	9.32398	0.1	1.2378	2.66521	0.1	0.797578	0.1	4.76445	2.81777
G1	chr20:33740676-33741701	0.1	1.73243	0.317452	0.1	10.2804	0.114658	0.1	0.136701	3.91946	0.1	7.34589	0.1	4.11914	1.76796	28.3196	1.61627	8.835	2.15547	1.51088	5.24832	2.46506	2.68294	5.31268	0.1	4.17372	2.17582	0.118247	0.1
G1	chr20:33987328-33987575	0.1	0.1	3.09277	3.91758	0.448045	0.1	1.95625	1.25588	3.10201	0.1	10.7337	12.4735	8.59107	7.61283	12.2784	4.61284	3.34976	4.56614	1.89267	8.354	12.2963	0.127591	0.224012	0.0504516	0.1	1.78432	0.118247	0.1
G1	chr20:35270920-35271285	0.1	0.1	0.25058	1.36924	0.574222	0.1	0.353926	0.564656	0.1	2.70707	5.14869	3.11994	1.02519	1.92822	5.30731	1.65929	1.58523	20.8765	3.01275	6.94329	13.2029	0.127591	0.369679	0.1	0.1	0.1	4.16141	0.887715
G1	chr20:35475788-35476103	9.47008	0.1	5.23772	2.16363	2.92321	0.922866	0.1	1.10752	0.1	10.3066	3.94786	14.8038	8.62913	1.3003	10.8287	4.67429	5.87844	2.72606	3.95841	13.7953	0.1	0.127591	0.1	0.1	0.1	0.1	0.082257	0.1
G1	chr20:38429053-38429679	2.57818	0.979126	2.83834	0.1	0.1	0.604197	0.790679	0.122504	1.31597	6.46705	2.53692	8.16107	11.0485	1.92439	3.86922	0.645157	4.38071	1.15828	0.0413631	11.3306	1.90778	1.68875	4.50424	0.846849	0.505164	0.98507	0.118247	0.1
G1	chr20:38907604-38907958	0.1	0.1	0.1	0.1	0.1	2.32349	8.22616	0.1	0.1	0.1	10.3807	15.9381	8.39012	0.0628784	7.97995	4.65596	13.1158	1.1312	0.780293	11.3669	2.82631	1.29977	3.6069	0.1	3.08087	6.3956	0.118247	0.1
G1	chr20:39281242-39282151	0.1	1.19174	1.0952	0.680486	2.2444	0.195271	0.0369979	0.506448	1.12857	0.1	1.81902	5.69771	0.623115	4.65268	0.948623	1.56128	3.49584	16.8356	0.1	19.637	0.1	0.127591	0.652966	0.1	0.1	0.1	0.118247	0.1
G1	chr1:154967796-154968168	0.1	0.098797	1.93214	0.1	0.1	0.767516	1.30346	0.1	0.1	0.1	9.34047	0.1	4.336	1.77498	2.19313	19.8614	3.96956	3.8251	4.73875	12.1427	0.1	0.127591	0.1	0.1	0.1	0.1	0.118247	0.1
G1	chr20:42816896-42817145	0.1	2.94281	0.1	0.1	0.531226	0.1	1.0262	0.1	0.1	0.1	5.35201	5.55904	9.63921	0.1	2.83523	1.78423	2.99147	4.61251	0.1	36.5433	0.1	0.127591	2.41447	0.1	0.1	0.1	0.118247	0.1
G1	chr20:43490098-43491081	0.73183	1.79008	0.363289	0.1	0.1	0.359278	0.1	11.7439	0.1	0.515957	4.24987	2.41651	1.47191	1.67706	0.798609	0.343907	0.219298	0.781791	2.66092	2.03464	0.1	0.127591	0.0708831	0.1	0.1	0.1	1.01695	0.479025
G1	chr20:44137124-44137369	0.725012	1.86101	0.286887	1.80674	0.1	0.1	0.1	1.03176	9.47192	1.37823	5.81846	5.65631	1.14574	31.7166	1.61803	1.97298	0.918427	9.39584	2.18934	13.1894	0.1	0.127591	0.1	5.6699	0.1	0.1	0.118247	0.1
G1	chr20:44627223-44627588	0.950508	0.1	1.79593	10.1844	1.29423	1.94582	0.40673	0.1	0.1	0.1	3.16468	2.67846	12.9037	1.89612	12.2127	4.16588	3.95178	0.721228	2.1866	2.54254	0.1	7.79225	11.7737	0.1	2.99841	1.12063	0.118247	0.1
G1	chr20:44632227-44635536	2.0076	3.6536	0.798287	1.79734	2.01135	1.81351	0.524464	0.899068	1.02987	1.7061	0.97923	3.76043	12.6325	2.18514	4.04446	4.51761	2.58321	2.81197	1.80857	5.04628	0.1	0.127591	4.46999	0.1	2.42261	0.133671	3.27948	0.519537
G1	chr20:45323946-45324380	0.1	2.82277	0.591046	0.1	0.1	0.1	0.0366028	0.421912	3.93087	0.537916	1.75853	4.97009	0.92139	3.38896	1.19599	0.967819	2.63377	14.6817	1.1665	7.96114	0.1	0.127591	0.1	0.1	0.1	0.1	0.118247	0.1
G1	chr20:46060052-46061032	0.315197	0.1	3.57444	2.19779	8.62605	2.11289	0.27961	0.1	2.32645	1.82581	5.0744	1.77498	16.0432	2.40455	7.56036	7.22198	4.53229	0.698786	4.32797	7.68946	4.33001	0.127591	8.26349	0.1	0.1	0.842774	0.118247	0.561235
G1	chr20:46154235-46155049	0.408119	0.1	0.286432	0.1	6.59011	0.0567628	0.1	0.108308	0.1	0.0676787	4.3	12.9307	1.82885	1.95713	22.1205	0.612017	15.0404	5.28634	0.1	37.6482	0.924546	2.01206	0.523759	0.1	4.94255	16.2199	0.118247	0.1
G1	chr20:48993211-48993981	2.22786	0.1	0.449086	2.53082	6.05149	0.0783938	0.929355	2.26853	2.57542	0.1	0.1	1.36791	9.20929	2.39523	3.4084	5.55032	2.13005	7.87611	2.18766	3.66914	1.37236	0.0300801	8.62803	0.1	0.307354	0.908197	0.118247	0.1
G1	chr20:49017010-49017293	0.1	1.60562	0.1	0.1	10.7529	1.79797	0.1	5.69872	0.1	0.1	1.71211	5.27471	3.49113	1.52183	1.90587	5.97302	1.56626	3.03737	8.7852	4.44478	0.1	0.127591	0.1	1.68679	0.1	0.1	0.118247	6.13219
G1	chr20:49074321-49075151	0.031609	0.1	0.227959	0.0333291	5.14831	2.03364	1.79658	1.19653	1.41986	0.1	1.78974	11.106	5.1816	4.65915	6.77206	5.50946	3.3221	26.156	3.65769	3.76307	0.017282	1.4674	8.19579	17.0979	0.1	0.871652	1.3381	1.04091
G1	chr20:49982431-49982719	3.49709	1.3863	1.11185	0.1	17.0185	1.02935	1.13634	0.179567	6.26439	0.1	8.75112	31.1755	3.14128	5.99179	11.7439	16.2573	14.6917	1.40566	2.83472	36.5588	0.1	22.0472	0.1	0.1	0.1	0.1	0.118247	0.1
G1	chr1:156134615-156134905	0.766787	3.76239	0.00314389	1.2731	3.01193	1.69126	0.1	2.46661	0.1	3.98795	1.84897	3.07415	3.11211	32.0383	13.8559	6.59446	3.49938	10.5086	0.1	14.9618	0.1	0.0994225	0.631266	19.3544	2.59862	0.287169	0.959231	0.1
G1	chr20:50817198-50817553	3.31013	5.05359	0.1	0.1	0.1	1.64258	2.25567	0.504193	0.1	0.1	11.1693	2.29978	2.71117	33.4365	0.948763	1.84792	2.50734	9.84847	0.791905	3.44458	14.0217	0.0332574	0.1	14.4099	0.1	1.17118	0.118247	0.1
G1	chr20:51039119-51039620	0.1	0.1	0.1	0.1	0.1	0.1	0.1	0.1	0.1	0.1	1.89305	1.61086	0.558352	1.62361	0.423223	0.79023	1.41913	1.67123	9.428	12.2837	0.1	0.127591	0.1	0.743678	0.408156	0.632241	0.118247	4.61393
G1	chr20:51052909-51053268	0.1	1.00304	0.1	0.1	0.694323	0.1	0.1	0.560577	0.1	0.512369	1.22699	1.11341	0.626913	6.43816	0.2415	1.17627	1.71198	1.18895	10.4285	10.8191	0.576833	0.0953107	0.1	0.1	0.1	0.1	0.118247	3.9664
G1	chr20:51096815-51097131	0.1	0.1	0.284237	0.1	0.1	0.1	0.1	0.1	0.1	0.1	0.97793	0.808689	1.13318	1.61135	0.610423	1.62018	0.6877	0.741599	8.65424	4.29838	0.1	0.127591	0.1	0.1	0.550276	0.1	0.118247	2.7334
G1	chr1:156440837-156441424	1.40553	0.1	1.84268	0.1	2.71869	0.49916	0.143699	6.08137	0.0876073	7.7433	4.65623	5.6467	3.42837	0.887933	2.3209	1.97469	2.55359	0.860121	12.5276	1.09203	0.1	0.127591	0.1	0.1	5.13624	8.05769	0.118247	5.33748
G1	chr20:51151183-51151627	0.1	0.1	0.895514	0.1	0.1	0.1	0.1	0.1	1.49122	0.1	1.28504	4.83671	0.567339	4.13998	0.234031	0.542295	0.647256	1.50163	11.1585	7.18404	0.1	0.127591	0.1	0.1	0.1	0.1	0.118247	1.50226
G1	chr20:51263660-51264173	0.1	0.1	0.1	0.1	1.30782	0.1	0.1	0.1	0.1	0.1	2.17894	6.10594	0.790097	3.72135	1.49593	0.892037	0.143561	0.770962	11.6266	13.427	0.1	1.29576	0.1	0.1	0.1	0.1	1.20601	5.1693
G1	chr20:51266565-51267566	0.1	0.1	0.1	0.1	0.672479	0.109822	0.1	0.1	0.1	0.1	1.55595	2.62654	0.228747	1.75379	0.0505962	0.254608	1.46074	0.769382	8.0955	9.40839	0.1	0.127591	0.1	0.1	0.1	0.1	0.118247	1.76431
G1	chr20:51278633-51279562	1.76219	0.1	0.329282	1.48718	0.1	0.109291	0.1	0.1	0.531988	1.85115	1.12942	2.79219	0.1	0.679958	0.275417	1.08132	0.861101	0.98256	10.4523	4.74663	0.1	0.127591	0.1	0.1	0.1	0.1	0.118247	4.82261
G1	chr20:51368448-51368953	0.1	0.1	0.1	0.1	0.249029	0.1	0.1	0.1	3.23066	0.1	1.0566	1.96339	0.444434	5.78097	0.434278	1.4307	1.81534	3.21274	9.71259	11.8969	0.1	0.127591	0.1	0.1	0.1	0.1	0.118247	2.26226
G1	chr20:51391705-51392881	0.1	0.1	0.1	0.1	0.1	0.1	0.1	0.0197881	0.655861	0.1	0.780449	1.40837	0.690622	1.33591	0.205708	0.518189	0.1	2.03813	8.96381	6.97375	0.0529954	0.127591	0.1	0.1	0.1	0.1	0.118247	4.41954
G1	chr20:51443883-51444324	0.1	0.1	0.1	0.1	0.1	0.1	0.1	0.1	0.1	0.1	3.37143	1.81625	1.03625	1.05828	0.612755	0.207386	1.50326	0.219629	12.4112	5.68707	0.1	0.127591	0.1	1.12215	0.1	0.1	0.118247	2.33543
G1	chr20:52380635-52381038	0.1	1.42483	0.941299	4.47729	0.46594	1.68256	0.783206	17.1759	0.1	1.85167	6.18286	2.46661	2.93984	0.741115	3.87945	9.15638	2.93027	5.03658	5.78997	8.81136	6.35966	0.127591	0.180097	4.2518	0.493471	0.733239	0.118247	0.823878
G1	chr20:52526103-52527017	1.89397	0.1	0.1	0.1	1.96386	0.465216	0.1	0.1	0.1	0.1	2.07538	3.34282	8.73792	1.76045	3.9781	7.48882	3.5162	2.46772	2.21159	0.104466	0.1	0.127591	8.21912	0.1	0.1	0.1	0.118247	0.1
G1	chr20:55362133-55363396	1.42751	0.607074	8.33218	2.1585	0.1	3.10067	2.59908	0.1	0.1	6.05149	4.60331	3.11166	11.9633	2.14575	3.42964	18.1678	3.43211	3.84304	3.1769	4.40366	0.1	0.127591	4.38263	0.1	1.46888	2.95749	0.118247	0.1
G1	chr20:55500128-55500861	0.1	0.1	0.1	0.1	0.1	0.113788	1.39085	0.119634	0.865604	0.1	2.94327	3.12739	1.49214	1.92886	0.562507	2.60247	0.85225	23.3547	1.66134	6.90002	0.1	0.127591	0.1	0.1	0.1	0.1	0.118247	0.1
G1	chr20:56273593-56274967	0.467166	2.55423	2.16355	1.59269	1.03742	1.09714	2.33913	0.939706	0.531988	7.19225	1.5457	12.4512	3.74165	3.06762	6.40365	14.0204	10.6238	8.40997	14.3474	29.9291	4.84048	0.127591	0.1	0.0462827	1.54912	3.45501	0.957177	22.9984
G1	chr20:56385648-56386891	0.1	0.1	0.1	0.246994	0.1	0.1	1.83969	0.1	0.1	0.1	0.185945	1.3445	0.714893	2.2098	0.553779	0.952145	1.85648	8.4927	17.3293	6.06113	0.1	0.127591	0.1	0.1	0.1	0.1	0.118247	4.99351
G1	chr20:56600225-56600892	0.1	0.544572	0.324114	1.15781	0.822621	0.16055	0.1	0.451577	0.1	0.1	3.9674	1.89182	0.215912	8.16406	1.11185	2.11862	0.644672	19.0481	3.87809	17.838	0.7774	3.6307	0.178038	2.13391	0.1	0.1	0.118247	0.1
G1	chr20:56653231-56655146	3.94435	3.07779	0.858413	1.54564	0.6279	0.570326	0.423632	3.27054	0.1	0.1	3.68632	11.8047	0.714429	6.16768	2.4779	4.24847	6.92299	17.0561	10.7739	16.605	1.95809	2.85782	0.14805	8.41483	0.0747294	0.865487	0.118247	2.42542
G1	chr20:56899994-56900382	0.1	0.1	0.1	0.1	0.1	0.1	0.1	0.1	0.1	0.1	2.17616	1.66433	0.1	2.57708	3.2008	1.52867	2.12879	0.1	6.31202	1.21319	0.1	0.127591	0.1	0.1	0.1	0.1	0.118247	0.1
G1	chr1:158290063-158290395	7.3119	0.1	0.550276	0.476733	2.4595	0.195505	0.1	0.1	0.1	0.1	1.03439	1.80265	0.1	1.07408	1.73114	4.92798	0.667719	14.5554	1.49308	1.08808	0.1	0.127591	0.1	0.1	0.1	0.1	0.118247	0.1
G1	chr20:58006378-58007144	3.20547	0.1	0.1	1.45571	0.1	0.101067	0.711527	0.697047	2.75987	0.939966	1.62965	1.77279	0.649776	0.997839	0.238341	1.09303	0.160334	2.33543	10.3264	4.74452	0.621595	0.127591	0.1	0.1	0.1	0.1	0.118247	4.91943
G1	chr1:158770816-158771232	0.0288591	0.584579	1.73562	0.33778	0.1	5.86284	0.586109	0.1	0.1	0.1	2.11289	3.4135	8.17187	5.89308	8.51272	2.36292	1.15815	2.56619	2.41846	3.98595	0.1	0.0168046	13.8872	0.507441	2.91166	0.13819	0.00153786	1.09085
G1	chr20:58146764-58147206	7.84636	2.59957	0.1	1.82859	7.02978	2.2576	1.57799	3.10423	0.1	3.56964	2.55359	5.44762	1.86684	3.00248	3.098	12.842	5.57288	12.1745	15.9415	7.81458	0.1	0.127591	0.1	0.1	0.0543971	0.1	5.71008	11.7266
G1	chr20:60010381-60011739	3.49441	0.0954711	0.1	0.348605	0.1	0.902329	0.1	0.196503	3.37955	0.1	0.82615	4.54855	0.627532	6.82376	0.701028	24.9244	0.841801	17.5186	4.51977	12.793	19.4304	0.127591	0.1	11.5235	0.1	0.1	0.118247	0.316648
G1	chr20:60994073-60994746	0.1	0.1	0.1	0.1	0.1	0.1	0.1	0.1	0.1	0.1	1.47665	0.1	1.20992	1.47815	1.78326	1.82061	0.892859	3.05509	8.27128	6.94185	0.1	0.127591	0.195158	0.1	0.1	0.1	0.118247	4.73875
G1	chr20:61022580-61023039	0.1	0.1	0.1	0.1	0.1	0.1	0.1	0.1	0.1	0.1	3.86898	1.21651	0.250806	4.59102	0.137334	0.400343	0.817081	1.61772	10.6889	1.74947	0.1	0.127591	0.1	0.1	0.1	0.1	0.0521405	2.44884
G1	chr20:61367735-61368306	0.638844	0.1	0.1	0.1	0.1	0.1	0.925886	0.12296	2.06351	0.1	0.902448	1.11376	0.864804	3.30683	2.00003	1.97672	1.22802	1.36007	6.58965	1.51193	4.29932	0.127591	0.1	0.1	0.715882	0.138835	0.118247	1.31752
G1	chr20:61865010-61865811	0.1	0.1	0.1	0.1	0.0131364	0.1	0.1	0.502492	0.0982336	0.1	1.11578	4.39875	8.77934	1.0719	1.28599	1.87121	2.3313	0.814673	10.5644	14.5271	0.1	0.127591	9.18226	0.1	0.1	0.1	0.118247	0.1
G1	chr21:18837386-18837774	0.1	0.1	0.1	0.1	0.1	0.1	0.1	1.56388	0.1	0.1	0.930017	4.13946	0.713916	7.06738	0.1	0.21701	0.813443	0.1	8.6502	0.104466	0.1	0.127591	0.1	0.1	0.1	0.1	0.118247	1.52437
G1	chr21:30383644-30384398	2.17201	0.1	0.1	0.2876	3.99475	0.1	0.891071	0.455664	0.1	0.1	8.99277	1.44202	0.348803	6.62944	1.62847	20.3275	6.3653	2.81015	3.7636	0.104466	0.1	0.127591	0.1	4.5576	0.1	0.171031	0.118247	0.1
G1	chr1:160066123-160066424	6.55623	3.48246	0.1	0.1	2.33079	2.19673	1.39304	0.1	0.1	1.71861	5.49374	10.03	5.24356	2.56362	7.15421	2.03186	3.37441	5.03332	2.476	11.5777	1.05952	0.0909525	5.14673	0.663198	2.60896	0.89143	2.71531	0.234916
G1	chr21:36072362-36072628	2.8057	0.1	2.98208	0.1	0.739842	0.156226	0.1	1.11826	1.79289	2.33833	3.84211	0.589778	2.45931	4.47057	2.24796	0.820818	3.39049	1.25588	9.63109	5.06654	0.1	0.127591	0.0726597	0.1	0.396717	0.1	1.40979	1.91572
G1	chr21:37254316-37254784	0.1	0.1	0.1	0.1	0.1	0.1	0.1	0.1	0.1	0.1	1.46513	2.35842	1.13004	4.78425	0.201243	1.30679	1.80402	13.3477	1.12886	8.6125	0.0508196	0.127591	0.1	2.94479	0.1	0.1	0.118247	0.1
G1	chr21:37850877-37851139	0.579936	0.1	0.1	0.859106	0.1	0.739936	0.1	0.165263	0.1	0.1	1.92178	8.01659	1.65475	4.07244	9.24767	3.30624	14.7965	0.376318	3.35436	34.9731	0.1	10.2471	0.1	0.1	1.14336	0.1	0.118247	0.360187
G1	chr21:38969510-38969750	0.1	0.1	0.1	0.1	0.1	0.1	0.1	0.1	0.1	0.1	0.1	3.15892	5.61233	1.93537	7.42279	0.705601	0.66247	1.40699	0.1	2.35143	0.1	0.127591	0.66532	0.1	0.1	0.1	0.118247	0.1
G1	chr21:39654244-39654931	8.77351	0.637683	0.1	15.2592	10.1742	0.433686	1.14989	0.110358	0.476929	2.66032	0.859945	12.7689	11.8012	5.66485	8.97642	9.46485	2.4197	3.91157	3.06166	2.20997	0.780807	2.98296	11.9602	0.552935	3.84015	0.1	0.0807196	0.386448
G1	chr21:39807505-39807949	0.1	0.1	1.77663	0.461921	1.18522	0.114446	0.220832	0.1	0.1	0.1	3.52873	3.34236	0.678727	0.830935	1.63852	3.2635	2.56691	14.0271	1.14396	21.6766	0.741365	0.127591	2.18275	0.1	1.60769	0.990106	0.118247	0.1
G1	chr21:39810816-39811403	5.65585	1.13289	0.545295	1.27521	1.46094	1.27753	0.1	0.268131	1.52718	0.9355	1.4776	4.24747	4.46972	3.42515	19.6583	21.8484	4.97312	2.6443	4.29693	14.4982	2.63239	0.127591	2.91973	0.1	1.56727	0.847746	1.26493	1.811
G1	chr21:39832508-39833541	10.0375	0.1	0.3958	1.8812	10.5792	2.5414	3.98559	0.106939	6.7741	1.30624	3.6716	10.3191	13.195	2.47897	29.5562	11.2651	11.4537	4.75814	2.26207	30.1917	6.23777	4.3571	9.01636	0.687976	2.67108	1.91685	0.118247	0.466006
G1	chr21:40203781-40204655	0.1	5.27507	1.31056	12.7196	3.60195	1.3916	2.34951	0.655028	8.25984	3.01443	1.66003	6.80264	15.6404	3.21817	9.42318	4.86192	5.96845	7.45267	3.21629	23.2616	1.88049	0.127591	12.8153	0.486286	0.762814	1.00124	1.61458	0.904268
G1	chr21:40438810-40439039	9.57053	8.16432	0.1	16.5453	1.04958	0.2263	1.54836	0.1	0.1	0.1	0.892859	6.50273	5.44611	4.2675	11.6116	2.16997	1.35403	4.96163	2.7133	0.859649	0.1	1.69212	1.16535	0.1	0.1	0.1	1.37757	1.2068
G1	chr21:40477024-40477319	0.1	0.1	2.25833	1.01106	2.95784	0.1	0.0493382	1.07721	0.0373912	0.1	8.10908	8.57461	2.94327	5.67243	5.25844	5.92386	2.38821	15.2337	0.895949	12.1154	9.05496	0.127591	1.61398	0.1	2.28157	0.1	1.76783	0.1
G1	chr21:44611941-44612889	0.0679847	0.1	0.744597	0.1	1.21263	0.1	1.11227	0.64294	0.1	0.1	0.272568	0.728321	1.32811	7.23064	1.12038	1.0265	0.982072	11.8105	0.937678	11.4838	0.1	0.127591	0.1	0.1	0.1	0.1	0.118247	0.1
G1	chr21:44785551-44785849	0.321658	0.1	0.1	0.511419	5.75113	4.02623	1.29731	5.12964	0.489523	0.1	1.95451	3.70423	5.53758	3.81083	2.01918	2.85657	0.577548	5.99179	5.1411	4.04219	0.1	0.127591	1.48232	0.1	1.28089	0.1	0.118247	0.1
G1	chr21:44912779-44915448	4.77091	1.40581	1.49721	4.78705	2.90829	3.80167	3.66628	2.99693	2.47072	6.92065	2.68227	17.7957	13.7036	0.983009	23.1	19.1703	10.677	4.89741	18.4493	24.3217	14.7546	5.34465	8.70098	0.1	5.04104	1.69989	0.118247	2.4819
G1	chr21:45110885-45111201	0.1	0.1	0.1	4.37597	0.1	0.1	0.1463	0.1	0.1	0.1	1.87878	2.52099	9.58756	2.25693	0.994547	0.613958	1.60562	3.06915	0.1	4.92798	0.1	0.127591	2.0317	0.1	0.1	0.1	1.47086	0.1
G1	chr21:45197263-45197604	0.1	0.1	0.1	8.82491	0.1	7.22701	5.72141	0.1	0.1	0.1	8.03242	4.31853	8.62389	1.26579	16.9235	1.9312	3.93237	4.10531	3.83687	3.31156	0.1	0.127591	0.502321	0.1	0.1	0.786951	0.118247	1.14914
G1	chr21:46143228-46144097	0.942432	2.83764	0.851958	0.1	0.456518	0.54466	0.1	0.04045	2.59297	0.1	2.01631	2.30688	0.615875	4.618	2.38982	1.08895	0.939706	19.5755	0.1	12.6993	0.1	0.127591	0.0600751	4.87299	0.1	0.1	4.9747	0.454305
G1	chr21:47401679-47405453	0.1	0.1	0.400373	0.1	3.72407	0.342655	1.9002	0.688857	0.1	0.1	3.67602	9.50347	1.41902	0.051546	1.92299	2.51575	8.88564	3.09768	46.6641	10.0102	0.0343481	0.127591	1.01899	0.1	0.34356	0.1	0.0736312	10.0882
G1	chr21:47485720-47485971	15.0813	4.96659	15.8015	0.780941	9.38719	3.65624	5.56846	1.12038	0.401942	0.0868785	5.70054	19.031	0.82693	6.46396	4.56735	11.4569	13.685	6.89012	2.00191	15.7907	0.1	1.97592	2.43623	1.80149	1.59883	1.70025	5.81356	0.1
G1	chr21:48087405-48088020	1.45044	0.1	0.1	9.02481	0.835672	1.69776	4.02179	0.506781	0.1	0.1	14.1281	8.99651	0.694522	11.1329	3.73701	1.07275	10.2961	8.87088	3.19653	12.1125	0.0141865	0.127591	1.13186	1.80265	1.22715	0.611362	4.39948	0.1
G1	chr22:19087018-19087339	0.00162343	0.1	0.411831	0.1	0.244128	1.91012	5.63728	0.1	0.0824619	0.1	3.209	3.17879	6.52619	2.15434	14.403	2.3139	1.59975	0.742141	3.73536	17.1856	0.1	0.127591	1.38166	0.936725	0.1	0.1	0.118247	0.1
G1	chr22:20142438-20142916	0.0960539	0.1	0.759006	0.1	0.567996	0.1	1.13067	0.1	0.1	0.1	2.46739	2.78063	0.1	1.22447	0.506266	0.1	2.71869	3.46402	13.1505	0.104466	0.1	0.127591	0.1	0.1	0.1	0.1	1.41688	0.1
G1	chr22:27870425-27870826	0.1	0.428605	1.56332	1.10564	0.1	2.64157	13.7662	0.248188	2.69094	2.6591	5.82225	9.31715	3.10468	0.619141	2.93892	15.5351	5.096	6.39071	2.98318	17.025	8.06289	0.127591	0.1	9.81196	0.940634	1.86492	0.118247	0.1
G1	chr22:29226056-29226361	0.1	0.1	0.1	0.1	0.1	0.1	0.1	13.9256	0.1	0.1	2.97512	3.33934	0.688755	0.0892599	1.16384	0.138389	0.1	0.760027	2.9917	2.16997	0.1	0.127591	0.1	0.1	0.546802	0.1	0.118247	0.677733
G1	chr22:32225010-32225261	0.1	0.1	2.34519	1.66726	0.1	2.00022	0.746499	0.1	0.407615	1.04894	4.6662	7.11307	2.75288	0.1	12.2332	12.7881	12.9467	0.379152	6.55704	0.759888	0.1	0.127591	0.1	0.1	0.843276	0.1	1.61135	1.59509
G1	chr22:35771561-35771799	0.1	0.1	2.57532	0.803976	0.633652	2.47475	1.05708	2.07937	0.62513	8.96446	3.74666	7.73284	6.31432	1.47031	6.76609	1.85648	3.90911	5.07983	2.24157	1.78117	3.14451	0.127591	0.566696	0.666295	0.570542	0.170899	0.118247	0.1
G1	chr22:35842849-35843386	0.1	0.1	0.1	0.1	1.95934	0.1	0.377897	0.883037	1.98324	0.0944432	6.76408	18.0313	0.600928	5.05496	8.25984	13.1191	12.3497	1.58896	12.0037	8.0207	0.902568	0.127591	0.1	0.646411	0.713859	1.08505	1.61244	1.7072
G1	chr1:161741731-161742195	1.55138	1.05851	1.66221	3.74223	9.44623	1.90236	0.1	0.1	1.00208	3.29665	5.6328	5.69066	7.62323	4.24987	2.60051	3.40013	0.854351	1.52563	2.1394	11.5186	0.1	0.127591	5.27947	0.1	3.29152	0.1	0.118247	0.646118
G1	chr22:36741842-36742150	0.1	0.1	0.1	0.1	0.1	0.387718	0.443082	0.1	0.1	0.1	0.914906	6.77508	1.44676	1.5298	5.842	2.41019	4.21534	14.6948	2.43463	11.4736	1.05171	0.127591	0.1	0.1	0.1	0.1	4.70235	0.992309
G1	chr22:36819644-36819960	0.1	4.23847	0.507359	1.02249	2.28904	1.53309	1.90728	3.02719	1.9287	5.6467	7.51378	20.557	4.62358	2.5798	2.93076	5.057	17.2286	2.62419	1.80179	7.53981	0.1	0.127591	10.7417	1.25776	0.391766	0.304172	0.118247	3.22122
G1	chr1:162514726-162515627	1.00037	1.34904	3.39	0.448151	0.1	1.89952	0.279845	0.327598	3.82154	1.65486	1.2389	5.72716	8.07406	2.50991	5.55904	0.752149	1.35245	4.23226	1.33777	3.90109	0.1	0.127591	1.9966	0.1	0.430644	0.734537	0.0590907	0.1
G1	chr1:9405104-9406137	0.486623	0.1	1.67706	0.0536886	1.10151	1.58097	1.28625	0.143649	5.0715	0.73165	11.0049	2.19691	1.00136	8.73572	1.16987	7.89313	4.82453	15.7595	1.43195	11.5984	8.9705	1.17138	0.1	0.903858	0.1	2.14795	0.118247	0.1
G1	chr22:41072378-41072612	0.1	0.1	1.38457	0.927758	0.1	0.344827	1.25802	0.859829	0.1	10.929	3.51778	4.70924	7.04058	1.94712	1.52183	4.58248	1.40331	6.26025	1.8584	5.1234	0.1	0.127591	1.95881	1.24046	1.36604	0.25942	1.68957	0.1
G1	chr22:43144318-43144680	0.1	5.97349	0.1	9.88065	5.7816	4.27405	4.03597	0.760975	0.1	0.1	12.9131	34.1871	3.9926	7.38089	6.01776	13.8965	25.1467	8.46552	2.16973	18.5135	14.4889	14.8518	9.6696	2.95227	2.99752	5.73663	3.7794	0.840256
G1	chr22:43154917-43155343	3.60788	0.1	3.1301	2.0429	3.06215	2.43438	0.1	0.1	2.72135	1.23761	8.1079	26.43	1.78401	2.19192	7.19585	11.9157	13.1594	1.41308	4.30978	10.0731	28.6377	0.127591	3.39251	0.1	0.1	0.228533	0.118247	0.1
G1	chr22:43365838-43366226	0.1	0.1	1.57853	0.1	0.765291	2.34663	1.81338	0.851191	0.1	4.61541	3.09457	4.16511	8.98528	1.94796	5.38059	4.7805	2.31487	4.71505	2.60455	6.89012	1.34735	0.127591	5.38222	0.1	0.304401	0.1	0.118247	0.1
G1	chr22:48672890-48673317	0.1	0.726634	0.0618674	1.0993	1.35646	0.083993	0.398347	1.12777	5.71298	0.1	0.858019	1.84312	0.1	3.00543	1.0801	0.729034	1.56527	5.88414	7.40716	1.97858	5.11561	0.127591	0.1	0.1	0.1	0.127332	1.0466	1.35306
G1	chr22:48827421-48827692	8.10147	0.1	2.17822	1.24561	3.54865	0.373721	0.1	0.1	0.1	0.1	3.80588	1.66375	0.191417	1.11634	0.162062	0.898127	0.722287	2.28835	11.3411	7.92735	1.52496	0.127591	0.1	0.1	0.1	0.1	0.118247	0.1
G1	chr22:49050105-49050352	0.1	0.1	0.1	0.1	1.10409	0.1	0.1	0.1	0.1	0.1	7.34197	5.09917	0.828041	13.4085	2.83791	13.564	7.09845	5.31407	0.910432	24.0143	1.59509	13.2136	1.10914	1.89898	0.1	0.1	1.46045	0.1
G1	chr1:166998856-166999140	0.1	0.553693	1.42865	0.1	0.1	2.09274	0.333133	0.1	0.1	0.1	3.2597	3.11255	1.86211	17.3554	0.828694	8.47251	3.63632	5.24638	9.26701	3.81923	2.60911	1.11387	0.1	1.17122	0.708959	0.1	0.118247	0.1
G1	chr3:5096488-5096778	0.1	3.5056	1.36492	1.30942	3.35733	0.761672	0.966753	0.1	7.42683	1.05587	3.32775	5.2819	7.09494	1.29115	5.58869	8.32086	6.93678	0.761777	2.30859	11.4007	0.1	2.6391	1.88069	1.33395	2.60433	1.03083	4.35466	0.292062
G1	chr3:10248356-10248681	0.1	0.701467	1.13353	3.39714	14.3457	1.04136	4.92041	1.93518	4.06921	0.1	5.19466	5.65228	3.74251	18.1074	2.352	9.76116	8.50349	1.64233	6.78081	3.41806	0.1	0.127591	0.989403	1.29619	0.1	0.1	3.25951	0.1
G1	chr3:11426208-11426781	0.1	0.1	0.1	0.1	0.1	0.0359921	0.1	0.0148904	0.1	0.1	0.980055	13.0207	0.60755	14.8401	2.05655	0.714429	1.76516	10.2171	1.05851	1.25645	0.1	0.0970514	0.1	13.2212	0.1	0.388713	4.11724	1.00661
G1	chr3:22784898-22785185	0.1	0.1	0.1	0.1	13.7625	0.135509	0.1	2.18617	0.1	0.1	9.39011	3.49155	2.17874	5.36745	0.752537	0.791173	1.89592	16.0609	5.0836	0.104466	4.16858	0.127591	0.1	6.9878	0.1	1.29255	1.12243	2.00215
G1	chr3:27684315-27684720	1.26135	3.209	2.50955	0.1	0.1	0.1	2.28999	2.5626	0.1	0.1	2.68544	6.26025	0.22248	8.10393	1.06521	1.43163	1.00383	15.6617	0.952784	6.80983	0.00106614	1.69776	0.1	2.37599	0.1	0.463691	0.118247	1.03838
G1	chr3:32563437-32563759	0.0628187	1.22481	0.877665	1.26184	0.1	0.222257	0.1	0.1	2.17093	0.1	13.5088	5.81356	0.849067	1.61027	1.61302	1.63824	3.04463	1.09168	1.30782	4.43669	3.04385	0.127591	0.1	0.1	0.1	0.356576	0.118247	0.1
G1	chr3:38122733-38123603	1.51016	0.1	1.1809	0.1	2.64784	0.1	0.1	0.425088	0.1	2.14795	18.9697	1.90471	3.2599	5.67972	5.81774	5.86564	13.5253	4.99083	5.05819	8.15126	8.29158	0.127591	4.25931	6.26859	0.307821	1.62925	0.118247	0.1
G1	chr3:45098126-45098492	0.1	0.1	0.451387	1.43555	0.1	12.5476	2.49443	0.135159	4.83564	0.1	4.07955	6.00018	6.29596	0.0107888	4.31703	4.68986	3.48283	1.599	1.2218	1.6063	1.15665	2.33004	5.47694	0.1	1.36531	0.1	0.118247	0.1
G1	chr3:45132744-45133484	0.1	0.1	0.1	4.12212	0.394469	3.75841	5.66001	0.169973	0.1	0.0743891	2.03257	5.10924	3.10823	1.1126	2.31624	0.680887	2.28882	1.16862	8.67996	14.0564	0.1	0.127591	1.03646	0.1	0.1	0.213156	0.118247	0.1
G1	chr1:168473727-168474684	3.18727	3.06502	1.05858	0.384272	1.09494	0.834325	0.299889	3.13944	0.866811	2.45799	0.67168	2.5396	10.7433	2.06658	2.93757	2.39345	1.0265	2.29315	2.20275	4.0512	0.1	0.127591	7.60394	0.1	0.83733	0.1	0.118247	0.461268
G1	chr1:168606257-168606514	0.869818	1.90277	6.67062	0.1	0.1	0.1	0.1	4.53608	0.1	0.1	1.55407	6.0484	0.1	1.35201	2.69889	16.1495	3.30755	1.96775	1.27406	16.7722	0.1	9.1038	0.1	0.1	0.1	0.516527	0.118247	0.1
G1	chr3:46173417-46174072	1.65956	3.09514	0.1	0.1	1.22605	1.40881	0.634513	0.511307	2.49874	0.334179	2.76302	5.00863	13.5974	1.19972	10.256	3.99837	6.45456	1.17962	1.58954	5.35891	0.1	0.0723844	7.75604	0.567435	2.41601	0.1	0.118247	2.01427
G1	chr1:168890619-168890985	0.1	0.1	0.1	0.437662	0.1	0.107051	2.74467	4.79649	0.777448	0.988993	3.39345	7.22198	2.15583	3.75702	1.21263	18.1513	2.94513	2.79134	5.76659	3.04463	0.1	0.127591	2.15089	0.1	0.1	2.24157	0.118247	0.1
G1	chr1:168961263-168961742	2.92912	2.34307	3.36027	9.28156	6.36074	0.931249	2.44165	0.1	1.83853	0.745394	7.35511	18.6576	1.84119	13.1089	7.62072	29.6236	10.8416	10.0009	1.69524	10.6889	14.0017	2.60474	0.1	9.86808	0.710774	0.304557	0.118247	0.1
G1	chr1:169016221-169016966	0.1	1.468	1.36253	0.1	0.1	0.114196	0.75226	9.58417	0.399037	4.09154	2.53523	9.32664	1.21591	5.48993	3.30073	1.14421	2.27458	6.78396	5.24102	2.64256	0.668014	0.127591	0.1	0.1	0.500137	2.3031	2.27757	0.1
G1	chr3:52024322-52025013	0.1	0.1	0.297389	0.1	0.1	0.681502	0.1	2.36585	0.1	0.1	2.19914	5.21222	16.0892	3.13609	2.96961	3.26472	2.05694	0.861406	4.60021	9.04984	0.1	0.127591	10.7966	0.1	0.1	0.1	0.118247	0.431965
G1	chr3:53177493-53178049	1.34418	0.652057	0.1	0.38747	4.86103	0.982072	0.176212	0.248871	0.853884	1.17953	1.12133	4.58805	9.39368	1.60642	9.58638	5.59369	1.94171	0.301237	4.65745	0.927101	0.1	1.70772	7.97149	0.1	2.95109	0.438503	0.118247	1.97346
G1	chr3:58235550-58236314	0.1	0.1	0.1	0.258988	0.1	0.1	0.1	12.8915	0.1	0.0896093	1.59361	1.67706	0.18602	2.99774	0.500828	0.612958	1.0719	1.92285	2.59488	7.00798	0.1	0.127591	0.1	0.1	0.1	0.1	0.118247	0.1
G1	chr3:71828892-71829127	3.76442	0.1	0.1	2.00461	3.02629	1.11341	1.35032	0.1	0.630642	0.1	2.3717	2.08166	6.63317	1.77016	1.6121	1.62519	4.12623	3.36027	2.07242	1.77777	0.558581	0.127591	5.68975	0.1	0.1	0.1	0.0362332	0.1
G1	chr3:73673315-73674944	10.1844	1.32308	1.12002	3.93348	2.00168	2.65752	3.64953	4.15527	1.4776	1.28613	4.79873	11.5614	1.12497	3.89448	5.25513	4.22815	14.9378	23.5578	5.48177	2.59205	0.1	0.0392694	0.742572	5.84297	0.841054	0.176904	0.118247	1.04262
G1	chr3:90224385-90224675	0.486011	0.1	0.1	0.1	2.09375	0.1	0.1	0.391692	0.1	4.26001	11.9275	0.1	1.78356	0.638794	10.0382	0.1	3.36498	2.33446	10.999	2.2092	0.1	0.127591	0.1	0.1	1.94955	0.1	0.118247	4.51546
G1	chr3:106280264-106280644	5.1524	5.08057	3.58116	0.1	5.01037	1.12002	0.0257081	2.29353	1.76056	0.1	11.942	9.66411	1.37939	1.87218	2.68879	21.1551	3.62317	6.58017	0.1	1.20537	1.77049	3.90248	0.1	0.1	0.1	3.61276	0.118247	0.1
G1	chr3:113254759-113255338	0.364472	1.2367	0.1	3.7348	2.10093	0.228075	0.1	2.93359	0.087314	0.0763146	2.2831	2.62538	10.419	3.75777	4.62358	0.680155	2.90284	2.18808	1.16915	2.52379	0.1	0.127591	6.40905	1.70392	1.16833	4.75135	0.118247	0.1
G1	chr3:116007098-116007405	10.8797	0.1	0.307129	0.1	0.1	0.1	0.914784	0.1	0.1	0.1	0.636208	9.39676	0.70945	1.18522	2.41019	1.27376	2.85951	12.3458	1.14236	3.61134	1.48174	0.127591	0.1	0.1	0.323679	1.61615	0.118247	0.1
G1	chr1:171787252-171787784	2.49273	0.1	0.1	0.1	0.1	0.1	0.1	0.1	5.07956	2.09343	3.62591	12.581	3.84421	4.9495	7.71345	23.5949	5.4903	1.20184	1.61517	14.3682	17.8191	3.85574	1.15002	0.1	0.991018	0.1	2.60299	0.1
G1	chr1:172312043-172313034	1.21998	4.44851	2.55981	3.45645	0.439138	2.45888	3.79241	1.05791	0.951488	3.48508	3.5239	9.84552	1.46561	13.0747	3.73269	12.8678	6.95359	9.29419	0.996985	3.36804	1.72146	0.0338584	0.327896	10.984	3.73854	2.21479	0.118247	0.1
G1	chr3:123324410-123324947	0.423991	0.493424	0.1	0.1	2.73012	0.1	0.1	3.03884	0.1	2.77875	4.45982	0.965848	13.4798	1.619	8.41977	9.35413	8.46134	6.47534	3.09473	14.9044	0.837953	8.00465	3.51216	3.39639	2.43418	1.14131	0.118247	1.52705
G1	chr3:126657124-126657841	0.1	1.20726	1.34675	2.64772	2.07713	1.34481	2.20007	0.1	1.22632	0.517744	2.39092	4.15493	0.941754	24.8807	2.50553	3.77806	3.36751	8.53354	0.0755843	4.51949	0.1	0.127591	0.1	16.8174	0.1	0.603609	0.118247	0.1
G1	chr3:126679453-126680064	0.1	3.41745	0.479025	5.72896	2.18941	14.3781	7.08602	1.14713	2.21759	0.1	3.11884	9.32146	1.20978	14.5376	8.00551	20.9082	15.9923	1.16307	5.13742	1.15095	0.1	0.127591	0.178003	10.4419	3.40321	10.1357	0.118247	0.1
G1	chr3:126788670-126789545	2.5011	4.20656	2.38579	8.63586	0.54579	1.72363	3.47726	0.258988	1.00091	0.379152	18.7522	4.84945	1.69149	1.75121	2.03	4.81206	11.5417	4.16482	1.44302	2.88243	5.44315	0.127591	2.32316	0.0453197	2.39574	4.08854	0.118247	0.1
G1	chr3:127469918-127470492	0.1	0.778412	4.03248	2.99473	1.1832	0.459649	1.99248	2.67448	2.29568	3.03228	2.4177	2.60121	0.908927	0.722396	0.531938	1.02922	4.22416	19.5675	5.62194	0.104466	0.0758921	0.127591	0.1	0.1	0.494127	0.482122	2.78906	5.1265
G1	chr1:172902619-172902989	0.1	0.836563	0.284046	0.1	0.847355	3.30745	3.06259	0.1	0.1	0.1	4.84703	12.6207	3.09739	3.76043	5.45617	20.1988	3.39307	1.70055	6.44582	0.811355	0.716588	3.71173	2.01631	2.6707	0.555842	0.14473	0.118247	1.30204
G1	chr3:129143600-129143886	0.966699	1.31119	0.1	1.2748	0.1	0.265819	0.1	11.6759	0.620993	0.678031	1.94472	8.44446	2.44454	2.87525	0.1	2.50832	2.10155	0.1	6.27816	1.13706	0.1	0.127591	0.506662	0.1	0.1	0.1	4.21498	0.1
G1	chr1:9790919-9791397	1.40046	0.623234	1.39553	4.42001	3.19804	0.757023	1.75322	1.32387	0.1	0.1	0.937399	2.98115	9.27252	1.53137	14.1356	5.49961	8.82887	2.88108	1.98545	1.16559	0.1	0.127591	11.8276	0.1	0.1	0.1	0.118247	0.1
G1	chr3:141118532-141118788	0.1	1.85239	0.1	1.50799	4.47057	0.100298	0.832447	0.1	0.1	2.81802	7.28869	13.4177	2.5109	2.30563	5.63	20.5685	9.18053	0.305826	1.09429	9.99727	0.1	0.127591	0.1	0.1	3.32258	0.1	0.118247	0.1
G1	chr3:145870526-145870916	8.78008	0.1	3.65712	0.1	0.1	3.3095	1.70516	0.365026	0.395269	0.1	2.84956	6.84032	0.876596	1.25827	1.02764	0.521669	4.18816	15.1271	0.1	1.61627	0.1	0.127591	0.1	0.1	2.00305	0.1	0.118247	0.1
G1	chr3:150233271-150233567	0.1	0.1	0.928314	0.1	0.1	0.972584	0.1	0.1	0.1	0.397587	0.997839	1.08054	11.3298	1.07865	0.0169221	0.0213852	3.97181	0.816988	0.1	2.90965	0.1	0.127591	1.92798	0.1	1.51924	0.943646	0.118247	0.1
G1	chr3:150504481-150505180	0.1	0.0994225	0.768816	0.1	0.1	0.107173	0.37381	0.1	0.413938	0.1	3.11994	0.1	5.57203	1.78901	9.55819	0.892762	1.03742	0.209481	1.83548	1.0127	0.762252	0.0557421	1.44376	0.612658	3.25339	0.143561	0.118247	0.1
G1	chr3:150538825-150539043	0.1	0.1	0.1	0.1	0.41765	0.1	0.1	0.1	3.05951	0.1	17.9454	1.06242	0.1	1.26263	2.2164	0.754876	7.66762	3.51596	2.0537	4.49015	2.15235	0.127591	3.01499	0.1	6.13862	1.14159	0.118247	0.1
G1	chr1:176179577-176179968	0.1	0.1	0.1	6.39127	4.50895	0.1	0.1	2.08987	0.1	1.93698	4.89926	4.10907	7.45544	4.94068	1.58986	6.72008	2.20077	1.27186	2.23174	4.64774	0.1	0.127591	0.50103	0.1	0.1	0.1	0.118247	0.1
G1	chr3:169951785-169952062	0.394469	0.0974761	2.78235	0.1	0.590567	0.3274	0.436988	7.2985	0.1	2.28962	5.98265	1.18946	3.38931	4.06183	1.97021	3.85057	2.97424	0.894441	10.538	15.0512	0.1	0.127591	0.1	0.1	0.1	2.29143	0.118247	3.17026
G1	chr3:172384200-172384692	0.1	0.1	1.94805	0.1	2.79056	0.1	0.0268319	0.585792	8.58295	2.72207	17.4926	1.63085	20.7232	0.1	12.3484	11.2053	20.8436	2.93236	4.50158	0.104466	0.1	0.127591	5.85928	1.95809	4.39061	17.8236	0.118247	0.862582
G1	chr3:172413398-172413696	0.1	8.40661	0.301403	1.85966	0.1	0.184123	3.31837	12.1909	0.1	1.6272	2.38758	2.5552	0.862419	1.51441	0.948203	1.96976	3.32677	3.92978	3.08573	8.53951	3.00193	0.127591	0.1	0.1	0.1	0.1	0.118247	0.1
G1	chr3:176545026-176545345	0.1	2.12732	0.551234	3.92125	0.717869	0.1	0.1	0.1	0.89564	0.940208	4.83276	2.64597	0.00233686	9.85336	2.99126	4.0145	1.25321	18.8406	2.52135	9.22923	9.90386	0.127591	0.1	2.87783	0.1	0.1	3.08643	0.1
G1	chr3:182980923-182981161	0.1	0.1	12.6275	23.8639	0.1	0.622718	3.78184	0.31328	1.15322	13.9796	6.18824	0.849714	6.37141	0.1	13.3593	2.51472	14.2727	1.32448	2.81939	0.104466	19.6933	0.127591	0.1	0.1	0.1	3.10769	0.118247	0.1
G1	chr1:180916126-180916804	0.1	0.1	1.0089	0.1	0.1	0.397061	1.75447	0.1	0.1	0.1	3.18359	1.61735	1.13016	14.8372	1.70694	1.72119	1.65291	22.9984	1.12207	16.6651	0.889927	0.127591	0.1	11.1942	0.1	0.1	0.118247	0.1
G1	chr3:194248371-194248665	0.1	0.1	12.049	15.2653	1.69788	3.77551	2.26461	1.32448	0.565421	29.5729	0.644506	12.4791	8.65245	0.711934	13.6446	16.4757	5.84041	1.02504	2.29615	5.25478	0.1	0.127591	7.34088	0.1	0.1	0.1	0.118247	0.1
G1	chr3:194450761-194451014	0.463894	0.1	4.85293	0.1	0.302832	0.840779	2.43364	3.60332	0.578525	4.36139	2.0076	2.73585	0.733808	17.694	2.7657	2.82774	6.96818	8.43452	4.14718	5.10043	5.43381	0.127591	0.1	28.2361	0.1	0.1	0.118247	0.1
G1	chr4:1187599-1189242	11.2573	0.366631	6.208	4.36284	4.162	1.76451	4.37111	1.26167	1.3077	1.85728	0.910993	15.8079	1.71634	0.0152306	9.01872	2.46096	16.3775	8.25245	29.2092	7.06738	8.15432	0.127591	0.40146	0.1	0.595994	1.50176	4.08785	5.98802
G1	chr4:1829683-1830235	0.1	0.982072	2.44612	0.1	1.41402	0.1	0.731937	0.454209	0.1	0.1	12.8649	1.0245	0.1	13.1995	4.69745	7.73581	9.10579	17.1668	9.15165	0.104466	3.77551	0.127591	0.1	7.84343	0.1	2.08029	0.118247	0.362044
G1	chr4:3632671-3633342	0.0127617	3.30736	0.1	0.1	0.565048	0.122391	0.1	0.11604	0.1	2.46525	4.01759	2.87525	0.351312	10.5597	0.956719	3.92044	0.460645	2.17718	17.1668	18.2562	0.1	0.127591	0.1	0.1	0.1	0.1	0.118247	2.13374
G1	chr4:4854939-4855216	0.1	0.790348	1.11011	9.60529	2.76362	3.68861	0.615419	1.08087	0.1	0.1	0.754876	6.16483	2.98607	0.1	6.16909	0.1	9.8731	1.25802	13.2879	14.1724	0.1	0.127591	0.1	1.09968	0.944243	0.1	2.91539	0.1
G1	chr4:7650190-7650858	0.1	0.1	0.960848	2.11807	3.27089	1.92553	3.61906	0.552368	0.1	0.1	7.84419	12.7211	3.82622	10.7679	10.2186	7.17803	6.69155	3.21704	14.2864	12.4842	0.819625	2.45398	4.41614	0.561751	3.44458	3.01642	0.0352854	3.17713
G1	chr4:11550810-11551412	4.82225	0.1	2.97633	0.1	0.1	0.589441	0.457622	0.1	0.369679	9.17062	0.747671	2.79313	9.61061	2.29089	6.54643	1.54896	1.90848	0.64528	4.14425	0.0879966	0.1	0.127591	7.61524	0.1	0.1	0.736192	0.118247	0.1
G1	chr4:15811065-15811353	13.1877	3.38896	2.56821	3.99217	0.1	2.37399	1.13922	0.983097	0.724075	3.46139	3.66966	20.4053	8.60139	8.83166	7.98086	4.24562	3.51104	2.08176	3.9957	4.01046	0.1	0.0929115	2.878	4.48788	1.06077	0.299374	4.61982	0.1
G1	chr4:16084019-16084571	0.1	2.76017	0.363362	0.472117	6.23023	0.1	0.1	5.29021	0.1	0.1	2.00676	7.29357	0.509879	3.003	1.51431	0.944881	1.15739	13.5974	3.44266	9.63185	0.1	0.127591	0.1	1.2703	0.319616	0.1	2.97357	3.18123
G1	chr4:25110137-25110587	0.593279	0.1	0.0815558	0.1	0.1	0.975615	0.1	1.93956	0.1	0.1	1.15892	5.01199	1.41929	3.85546	0.849604	0.954558	0.962962	2.40482	11.359	1.25129	0.1	0.127591	0.1	0.1	0.1	0.1	0.118247	0.1
G1	chr4:25569499-25569749	0.1	0.1	0.1	0.1	0.1	0.1	0.1	0.1	0.1	0.1	0.729437	0.1	6.28125	4.40924	0.1	1.81009	3.51088	2.4663	9.81641	3.26511	0.1	0.127591	1.72069	0.1	0.1	0.291853	0.118247	0.1
G1	chr4:26077379-26077866	0.1	2.92528	0.435752	8.41829	4.48756	0.156455	0.188267	0.221252	1.64684	0.808029	5.68287	5.34407	10.0902	4.12181	11.5226	10.8351	6.43911	3.30085	2.18501	3.81601	0.1	0.127591	9.12791	0.1	5.98155	2.20216	0.118247	0.1
G1	chr1:183148786-183151276	0.338241	0.921638	3.36804	1.42525	1.69685	1.71569	3.28904	2.97472	1.21149	0.0303021	2.05774	4.44128	0.234789	14.3588	2.55082	28.6719	9.46485	12.8173	2.59152	7.43909	0.712743	0.127591	0.1	15.162	0.822021	1.55094	0.118247	0.6853
G1	chr4:42316255-42316562	0.1	1.20018	0.1	0.1	1.60671	0.1	0.1	0.1	0.1	0.90024	0.0505962	2.73208	1.23695	2.23587	1.32112	0.112825	0.924173	0.183397	7.09011	7.71059	0.0854207	0.127591	0.145481	0.1	0.1	0.1	0.118247	1.36166
G1	chr1:183554310-183554704	0.1	0.793036	2.03524	0.1	0.1	0.1	0.1	0.526304	0.1	0.1	2.6879	8.10393	8.85866	5.72021	3.09113	4.91049	2.39574	2.06189	4.241	11.4244	1.97666	0.127591	3.75482	0.1	1.1845	0.1	0.0334411	0.1
G1	chr4:54768361-54768576	0.493242	2.72885	0.667272	0.1	1.05719	0.1	0.957066	1.51201	4.6927	0.547948	15.1886	7.96863	1.34934	8.8148	2.86993	1.92713	1.11	7.82812	0.1	2.42496	2.98369	2.03009	3.59411	2.4367	0.351096	0.258988	0.118247	0.1
G1	chr4:67427214-67427599	0.1	0.1	0.1	0.1	0.1	0.211087	1.35245	0.1	0.1	0.1	14.1486	2.19728	0.428793	2.77588	2.86371	3.65644	1.30961	0.545961	4.44598	10.3401	0.1	0.127591	0.1	0.1	0.1	0.1	1.16384	0.1
G1	chr4:68586955-68587718	0.385205	0.1	3.6025	3.23898	0.1	4.74172	3.57389	0.1	4.72195	7.50684	0.488973	8.70356	7.79744	7.58857	12.6695	6.84844	3.61635	1.8814	0.652508	17.3497	0.1	0.127591	4.3876	1.50858	0.1	0.329353	0.118247	0.1
G1	chr4:68752542-68753800	0.1	0.1	3.34845	0.240674	0.49198	0.340474	0.851408	0.1	2.31936	11.1913	1.61697	3.61255	11.4806	1.10723	2.21673	3.05975	8.52421	0.797456	0.539789	1.03176	2.31221	0.127591	5.03093	0.1	0.1	2.44897	0.118247	0.1
G1	chr4:68757276-68757827	0.1	0.1	1.74706	0.1	0.1	0.126289	0.347686	0.1	0.1	9.96172	2.15262	1.74394	7.79405	1.0397	0.957477	0.234509	2.48807	0.302569	0.1	5.87537	0.1	0.127591	0.209947	0.1	0.1	0.1	0.118247	0.1
G1	chr4:74573158-74573493	0.1	0.1	0.893274	0.629638	0.1	1.11215	2.49147	0.1	0.1	0.1	1.3811	11.8792	6.12786	6.74477	3.39	5.98265	2.21317	3.69979	1.68352	0.930989	0.1	0.127591	7.53411	3.58355	0.1	0.143236	0.118247	0.1
G1	chr4:74653886-74654233	0.1	0.1	0.508471	0.1	0.1	0.1	0.1	0.845553	0.1	1.99068	4.19074	12.3689	1.93107	27.8194	2.31869	1.38672	0.845137	18.3441	2.26276	11.8699	0.1	0.127591	0.1	10.1861	0.1	0.1	0.118247	0.1
G1	chr4:74682883-74683208	0.1	0.514655	0.1	0.1	1.12397	0.167582	0.15452	0.1	0.1	2.46368	2.49147	6.25896	9.2781	6.67648	4.43112	1.25393	7.89313	3.8197	2.31936	3.63118	0.1	8.12858	4.57161	3.79927	1.18535	1.11376	0.118247	0.1
G1	chr4:74957877-74958340	0.1	1.68451	0.1	0.710979	0.1	0.1	0.1	12.5783	0.1	0.385907	0.45037	5.57141	0.577268	4.09376	0.736778	1.34083	0.620247	1.83243	1.96254	1.77967	0.1	0.127591	0.1	0.1	0.1	0.1	0.118247	0.1
G1	chr4:76943971-76944412	0.1	0.0937603	0.1	0.1	0.1	0.1	0.1	0.1	0.1	0.6294	2.07523	8.24369	0.603609	24.7924	2.57906	0.711244	0.628121	9.11173	0.1	0.83211	0.1	0.127591	0.1	16.0775	0.1	0.1	0.118247	0.1
G1	chr4:77114936-77115398	0.1	0.1	0.1	0.1	0.24013	0.146601	0.1	0.117685	0.694323	1.01205	3.90248	15.3593	9.38896	5.09429	2.21091	2.21398	7.09067	4.84114	4.12879	10.3507	0.1	2.47945	0.929467	0.1	1.16121	0.1	0.118247	2.27903
G1	chr4:78415129-78415719	1.27721	0.1	0.423991	0.1	2.35303	0.387381	0.1	0.1	0.1	0.1	0.564335	1.04236	0.814966	25.872	1.26978	1.76783	1.3947	8.88163	1.04014	2.48967	0.1	0.127591	0.204168	16.8073	0.1	0.1	3.43115	0.1
G1	chr4:78501616-78502962	0.1	0.1	0.1	0.1	0.1	0.111529	0.1	0.138985	0.593944	3.18396	2.50718	2.40831	10.7518	8.56579	11.6366	5.34124	0.863719	2.58885	0.978439	3.11508	0.1	0.127591	11.0546	0.838063	0.288305	0.1	0.118247	0.1
G1	chr4:95217134-95217393	0.1	0.1	0.1	0.1	0.1	0.1	0.1	0.1	0.1	0.1	0.826018	1.3234	0.1	6.44761	1.07439	0.12724	0.440989	12.5497	1.60054	2.7841	0.1	0.127591	0.1	0.499482	0.1	0.1	0.118247	0.431858
G1	chr4:105415837-105416621	1.19878	1.70516	11.9357	0.1	8.70176	4.47286	4.62231	3.24637	0.573708	0.1	6.37758	11.6674	1.97107	20.9161	10.8313	7.94771	4.8261	21.394	3.23264	5.17681	0.1	0.127591	0.1	20.9303	4.09376	10.9655	0.95509	0.1
G1	chr4:114316305-114316866	0.1	0.1	1.10456	0.1	0.1	0.0190267	0.744409	0.1	0.881077	4.15674	4.20461	2.38758	3.33954	1.01167	1.69271	15.0762	1.45318	1.53565	0.1	0.104466	0.1	0.127591	0.184485	0.1	0.1	0.866581	0.118247	0.1
G1	chr4:114351479-114351834	0.1	0.1	0.1	2.2444	0.1	0.0793496	0.668627	0.154576	0.1	0.1	8.09176	2.08256	8.63187	2.68105	9.88741	1.50682	1.68943	2.19748	2.68724	7.82207	3.43821	0.127591	3.45501	0.1	0.716126	2.73819	1.16755	0.1
G1	chr4:118388115-118388363	0.1	3.32991	3.61345	0.1	1.96847	0.1	0.609736	0.57604	0.388592	0.1	0.429247	12.0144	7.94905	8.44986	10.2763	1.70409	1.05559	1.28847	0.537624	1.90122	0.1	0.127591	3.87861	0.0863161	0.630387	0.1	0.118247	0.299374
G1	chr4:119318924-119319282	0.585154	0.410606	6.3346	0.652415	0.487402	0.97962	2.18617	0.1	0.769499	1.43749	5.91712	2.5414	1.27003	11.8005	2.72108	0.49169	1.07465	10.6336	0.701581	8.74606	0.988068	0.127591	0.63281	7.40087	0.1	0.405489	0.118247	0.434617
G1	chr4:120548561-120549261	4.75167	0.1	4.64774	0.953734	2.20029	2.19942	4.86625	0.1	1.66861	0.814758	11.4336	30.4062	1.93988	12.4084	3.66784	3.07187	11.6193	29.0621	2.33773	13.5767	0.1	2.76214	0.1	11.7851	2.15398	1.60095	2.68179	0.86406
G1	chr4:121569233-121569625	3.02629	0.386343	0.1	0.1	1.84927	0.1	0.1	0.1	0.1	0.1	11.1161	8.9	4.59022	29.2092	8.68114	2.29125	1.85205	4.2945	0.74913	10.5516	7.77765	0.127591	0.675013	30.3454	1.40837	0.1	1.30317	0.1
G1	chr4:138974186-138974480	9.38896	2.55981	0.1	0.1	0.1	0.100635	1.5794	0.1	0.0875661	2.98662	2.62739	19.6715	7.40368	8.02636	5.48699	0.298217	9.12791	8.79126	0.870354	0.798048	0.1	0.127591	3.02483	10.0942	0.1	0.445162	0.118247	0.577887
G1	chr4:142053360-142054592	7.84382	1.14563	1.83196	0.1	2.14403	2.33594	4.27713	0.113961	0.356485	1.00462	9.86963	10.558	1.27965	30.4404	5.87949	2.93182	11.2165	19.1984	2.85634	0.104466	0.747859	2.11187	0.633025	25.5187	1.16345	0.688432	3.49709	0.307688
G1	chr4:157211332-157211768	0.1	0.1	0.1	0.1	4.56394	0.1	0.1	0.576119	0.1	0.1	1.66134	2.49957	0.925431	8.02887	14.6627	1.60489	0.457321	16.7504	0.616213	6.26817	0.717412	0.127591	0.1	9.79354	0.1	0.1	0.118247	0.1
G1	chr4:160162258-160162504	0.1	1.65402	0.388899	4.55083	8.37262	1.64754	0.613165	0.1	5.13594	2.77205	3.02549	7.61663	1.64959	2.34862	3.3526	1.48503	1.48045	14.5061	0.78715	6.55304	0.1	0.127591	0.1	4.62183	1.99001	0.1	0.118247	0.227429
G1	chr4:160860041-160860837	0.1	0.1	2.18691	0.1	4.88269	0.1	0.1	0.601131	0.0251323	0.824487	13.9332	0.1	2.53429	10.3222	8.74521	9.42574	16.6347	16.6696	5.36358	7.18507	0.1	0.127591	0.922615	3.34501	0.570672	1.90236	0.118247	0.1
G1	chr4:161046940-161047320	1.70425	0.703207	1.95317	2.11538	1.86278	1.81961	0.884102	0.978439	1.11826	4.4121	8.40157	4.73198	3.77091	3.68163	12.4931	3.65424	2.29671	15.5954	11.7115	3.71018	0.1	0.127591	0.1	10.0933	0.529061	10.4281	0.118247	2.69726
G1	chr4:169307627-169308229	0.1	0.1	0.1	0.1	1.04673	0.207841	0.1	0.1	0.1	0.1	0.338923	4.7251	0.631984	31.4843	2.04317	2.30533	2.05141	12.0248	2.01533	1.44153	0.1	0.127591	0.1	17.4878	0.1	0.1	0.118247	0.1
G1	chr4:170283948-170284417	1.5576	0.745203	1.73114	0.058623	0.682289	0.0661801	0.1	4.2987	1.69776	2.87277	0.50525	1.303	3.92208	5.07223	7.99759	3.2704	2.56513	1.29284	16.3755	9.99652	0.1	0.127591	1.25663	1.2016	0.1	0.792698	0.118247	4.30156
G1	chr4:174421209-174421785	0.620656	1.0833	0.1	2.37871	1.14544	0.102127	0.1	0.209101	2.54738	0.774659	3.06714	4.47729	0.314951	5.98888	2.03489	0.1	1.95793	32.8445	0.754876	1.72965	0.1	0.127591	0.1	18.901	0.1	0.1	2.33117	0.1
G1	chr4:180557731-180558135	2.87858	0.1	0.0710701	1.90877	2.27619	0.1	0.1	0.103569	0.1	0.1	5.79435	3.01854	0.89541	1.7016	6.70135	0.603715	1.59705	0.1	11.223	2.51368	0.1	0.127591	0.1	0.1	0.1	0.585859	0.118247	1.53419
G1	chr4:182103605-182103939	0.1	1.95532	0.1	0.1	0.1	0.1	0.1	0.294944	0.1	0.1	3.7224	1.47126	0.583898	2.52662	0.899746	1.73176	1.65139	12.7908	1.74808	7.98338	0.612871	0.127591	0.222091	0.806444	0.1	0.161759	1.06462	0.327766
G1	chr4:183727738-183728056	0.1	1.0343	0.218665	0.1	0.904682	11.2331	1.89592	1.30346	0.1	0.1	3.85239	5.4248	1.50765	7.82739	18.4082	8.23326	12.6597	18.4127	2.33865	3.80554	0.1	0.127591	0.1	4.01337	5.60602	0.1	1.41493	0.1
G1	chr4:183769003-183769546	0.447487	0.476086	8.96531	0.1	5.88991	3.555	5.08579	0.1	0.1	0.1	0.1	2.64051	1.35104	27.5947	32.0066	9.80199	13.2222	28.1739	0.77063	2.6465	0.1	0.127591	0.1	15.3328	0.1	6.05459	0.118247	0.1
G1	chr5:1118708-1119129	2.9954	0.523886	5.54384	0.966143	8.99704	3.72466	2.47945	0.578822	0.1	1.67716	0.1	2.63279	0.637495	17.991	3.88683	4.44756	9.09286	6.7434	3.0325	11.4378	0.1	0.127591	0.1	13.4449	0.1	0.1	0.118247	0.1
G1	chr5:5665175-5665580	0.1	1.1985	0.507922	2.67903	0.841904	0.448151	1.51172	0.180169	0.983464	1.91604	5.88358	7.10136	0.414961	13.8176	1.46497	2.6476	1.93482	14.8387	0.790097	9.75762	7.77105	0.127591	0.1	0.1	0.1	0.1	0.118247	0.1
G1	chr1:10268389-10268762	0.1	1.80265	0.302921	2.20346	0.650133	0.385765	0.1	0.1	0.1	0.399074	0.782914	0.901445	7.23453	2.8776	4.54118	3.22147	2.26986	1.9214	1.70694	1.27247	0.1	0.127591	11.2683	0.1	0.1	0.1	0.118247	0.1
G1	chr5:12491510-12492497	0.1	0.619141	0.1	0.850752	0.1	0.1	0.1	1.20356	3.71962	1.38139	23.2535	8.0991	0.672614	7.25577	0.138338	1.14878	3.00616	0.150823	2.70499	14.1568	8.92948	1.34159	0.1	0.1	0.1	0.1	0.118247	0.1
G1	chr5:14011251-14012122	3.97841	0.1	0.1	0.1	2.31814	4.88063	3.23157	16.1544	0.1	4.65415	8.40451	6.26336	1.13677	11.5299	1.8278	11.4701	1.76128	7.21879	5.77773	9.75599	2.01964	0.127591	0.1	12.9119	0.1	0.1	0.118247	0.556389
G1	chr5:31916067-31916504	0.1	0.1	2.57799	0.1	0.1	1.32693	0.648631	0.1	0.1	3.39198	7.7518	1.04026	4.57025	9.561	5.74925	17.3939	2.82394	3.57234	0.847612	17.8564	0.1	0.127591	0.542725	0.1	8.94481	3.64358	0.118247	0.1
G1	chr5:34407469-34407927	0.1	0.0900801	0.00950114	4.29152	0.943376	0.0126307	0.1	1.31119	1.54951	0.1	1.56812	2.09093	6.6301	10.3889	1.95301	0.617003	1.60769	1.88589	0.1	3.88542	0.1	0.127591	0.555842	0.1	0.508355	0.1	1.78713	0.1
G1	chr5:35229515-35230710	0.1	0.1	0.1	0.394079	0.504742	0.740871	5.1162	10.8287	5.88317	1.17645	0.864217	2.04094	0.1	17.0478	9.32192	2.42496	3.62486	29.2092	14.9365	5.52128	0.1	0.127591	0.1	27.6384	0.1	1.73814	0.118247	3.65279
G1	chr5:38648462-38648967	0.1	0.0979357	0.1	0.1	0.1	0.1	0.141939	1.11687	8.23235	3.00153	2.27145	2.01057	0.951636	2.61937	1.35341	0.220552	1.53137	2.06447	12.6948	3.48058	0.1	5.41333	0.1	0.876479	0.1	0.1	0.118247	0.1
G1	chr5:39343152-39343651	0.1	0.1	0.1	0.1	0.264438	0.1	0.1	0.1	0.1	0.1	0.0269629	2.90027	0.717056	5.82782	3.71941	0.158637	1.46834	2.15183	11.8249	13.5268	0.1	0.127591	0.1	0.1	0.1	2.18709	0.083843	0.1
G1	chr5:42986093-42986477	0.1	3.5983	1.6874	0.1	0.3391	0.332635	4.54349	0.1	0.465598	9.40364	3.98438	8.18841	3.19341	3.88169	9.32613	1.62135	2.35181	0.1	10.2686	8.58696	0.662257	1.60878	1.03097	1.1312	3.00566	2.80137	0.118247	2.6523
G1	chr5:54860316-54860552	0.1	0.1	0.1	0.1	0.1	0.1	0.1	1.82581	0.1	0.1	4.61251	6.72489	6.81051	9.65741	15.0095	5.36468	5.81274	1.26882	2.71684	9.01636	0.1	0.127591	4.02102	0.1	0.1	0.473104	0.118247	0.1
G1	chr5:59668888-59669262	3.80143	0.0766676	0.1	2.48951	0.1	0.1	0.1	21.3812	0.696511	1.61684	1.16038	1.53822	0.86335	7.46286	1.85239	0.895514	2.06351	0.1	2.76422	6.68795	0.721983	0.127591	0.1	0.1	0.1	0.1	0.118247	0.1
G1	chr5:76270012-76270317	1.5344	0.1	0.1	0.1	0.1	0.1	0.1	1.59538	0.925178	0.1	3.59582	3.36858	0.19145	9.1576	4.25478	0.319778	3.45017	1.96219	20.6704	0.104466	0.1	0.127591	0.1	0.1	0.1	0.1	0.118247	0.019214
G1	chr5:78114623-78115060	3.73785	0.782647	0.332462	0.51439	0.1	0.114671	0.1	1.31562	2.8478	0.1	1.57891	6.96498	1.05927	2.75854	0.872307	0.197278	1.88785	17.3105	1.58167	1.52666	0.1	0.127591	0.1	0.664411	0.1	0.1	0.118247	0.0714606
G1	chr5:81642673-81643006	0.678382	6.69	1.54276	0.660561	1.65851	0.427125	0.186799	0.171906	1.19134	0.1	3.76579	21.0542	0.571596	7.39527	2.70191	2.2403	16.4967	3.63118	0.1	11.0717	0.1	5.61782	0.1	0.1	0.545086	0.995032	0.118247	0.1
G1	chr5:87976087-87976392	0.1	0.1	0.1	0.1	5.93384	0.1	0.1	0.106067	0.1	0.390347	3.25643	0.1	3.35323	2.69663	6.32215	5.52045	0.919423	22.6901	1.97648	3.21704	1.51046	0.127591	0.965662	0.1	6.95022	0.1	1.67098	0.1
G1	chr5:88692787-88693070	3.69674	2.0883	2.40419	0.000219607	8.2541	0.1	0.1	0.1	0.1	0.1	0.202522	2.6397	6.73893	3.08551	0.338738	2.71207	2.5257	2.88021	1.65614	5.47212	0.1	0.0989175	1.57317	0.1	2.92273	0.719904	0.118247	0.1
G1	chr5:95342162-95342443	0.1	0.1	0.1	0.1	0.1	0.1	0.1	8.05597	1.68307	0.333067	1.46396	1.3103	0.397516	1.84669	6.63999	1.02845	0.885371	2.66841	1.29078	3.36625	0.1	0.127591	0.16936	0.0642799	0.1	0.1	3.50553	0.1
G1	chr5:95444528-95444880	2.24559	1.71313	4.06045	0.1	4.01792	1.88829	1.64269	2.47197	1.66127	5.26411	10.9318	2.51484	10.2595	0.630964	5.20819	4.23903	7.06493	1.84282	3.38827	5.20903	9.59068	0.0420102	7.07125	0.1	1.65568	2.18321	0.118247	1.57406
G1	chr5:100113299-100114185	0.1	0.642819	0.407615	1.31897	0.1	1.82607	1.07926	0.1	2.06447	1.10935	1.25045	6.29596	11.3625	2.59884	5.75113	3.1541	5.54426	1.18343	0.0807881	3.68052	0.1	5.80263	5.67459	0.0897246	2.61814	1.27269	0.118247	0.1
G1	chr5:132562921-132563326	0.346764	9.75834	0.1	2.41187	0.1	1.34977	2.13959	1.12712	5.29893	6.18458	8.87292	10.7662	0.723353	18.8705	2.64918	0.26518	0.312837	12.2075	2.53939	20.6558	5.70236	0.127591	0.1	7.8016	0.1	0.264139	0.118247	0.635303
G1	chr5:132584636-132585009	0.536026	2.42281	0.1	0.849432	0.1	0.49169	2.05232	1.08623	0.0893237	1.73208	5.28003	4.31242	1.33716	7.91355	2.6509	1.11364	0.569996	2.45832	8.15583	17.0499	0.1	0.127591	0.1	0.1	0.1	0.1	0.118247	2.44671
G1	chr5:132627345-132627734	2.77567	9.08289	0.534782	8.79176	0.377244	1.00167	0.367535	2.78923	6.28408	2.42737	15.9252	18.6547	1.22594	12.6877	1.13858	0.704989	1.53731	3.02263	4.95571	29.0739	23.7886	1.31736	0.358997	0.811617	0.1	0.19866	0.118247	0.0672142
G1	chr5:132746429-132746759	0.1	0.462274	0.1	0.1	0.1	0.103359	0.1	0.1	0.1	0.1	2.04529	3.8278	0.770865	2.58357	0.112086	0.523886	1.25243	13.9983	2.11137	12.1555	0.1	0.127591	0.854689	0.466999	0.1	0.1	1.53932	0.419017
G1	chr5:133768395-133768667	5.30394	0.1	0.348659	6.90295	0.1	0.1	0.308653	0.1	1.78528	0.1	0.941208	7.94108	0.872307	2.58652	4.93055	3.21205	1.46441	2.36899	8.076	7.59011	0.1	2.62021	0.1	0.1	0.1	0.1	2.9675	0.34815
G1	chr5:138559851-138560713	0.1	0.458345	0.1	1.63524	1.92042	1.53624	0.815952	0.912064	2.81081	0.688277	2.66478	10.0656	1.93769	7.37779	4.96659	3.23769	1.27634	36.4139	2.22097	13.6291	1.07943	0.127591	2.77493	4.7181	0.1	0.1	1.05869	0.753283
G1	chr5:140420111-140420707	2.20943	3.46023	0.994344	0.1	0.668014	0.1	0.538924	3.14466	2.46525	0.650967	10.4004	0.0918156	0.87723	6.38722	0.1	7.29697	1.43195	1.05532	10.1531	4.33693	1.49451	0.127591	0.1	2.00733	0.954963	0.1	0.118247	3.42445
G1	chr5:142384800-142385103	0.1	0.1	0.349652	0.1	1.87203	0.377323	1.64025	0.113869	4.36172	0.1	1.96329	2.84087	5.15088	1.69711	3.0219	3.79002	2.64743	0.570672	1.00661	4.16272	0.1	0.127591	0.1	0.1	0.600482	0.1	0.118247	0.1
G1	chr5:147565458-147565866	0.0830416	0.1	0.1	1.34746	0.917407	0.266063	0.145902	0.1	1.09578	4.19096	0.1	1.40285	9.94308	0.780941	4.86301	1.76167	3.63539	1.78071	0.783517	1.55396	0.1	1.17126	1.43283	0.1	1.03634	0.1	0.118247	0.1
G1	chr5:149013811-149014071	0.1	4.69185	1.98919	8.15753	2.14542	6.76945	7.75807	5.41819	0.1	1.22362	6.05221	15.1423	0.716464	5.48043	8.63438	18.3146	7.10009	4.20309	4.55687	26.5841	11.1826	6.69242	1.27983	2.68724	0.359946	3.41151	1.67003	1.43222
G1	chr5:149335059-149335371	0.1	0.1	0.1	0.1	0.1	0.1	0.760492	0.1	0.1	0.409341	2.6117	1.66221	0.1	3.66455	3.06351	0.866684	0.559117	11.584	2.72885	4.89396	0.1	0.127591	0.1	0.1	0.1	0.1	0.118247	0.1
G1	chr5:152271642-152271987	0.0874432	0.1	0.1	0.1	5.27947	0.1	0.1	0.1	2.57885	1.28728	11.3582	1.84857	5.47899	6.23227	4.42806	6.48848	1.38304	9.45151	13.3989	24.3985	5.32658	0.127591	2.83872	3.52653	2.0518	0.1	2.42036	1.30728
G1	chr5:152456098-152456576	1.84986	0.1	1.07408	3.48266	2.32476	0.1	0.170779	0.1	0.1	0.1	4.32612	1.90152	0.885762	8.128	1.68469	3.92434	2.0518	14.7975	5.02349	18.4043	2.28484	0.127591	0.1	4.20586	0.1	0.1	0.118247	0.725771
G1	chr5:167287164-167287411	0.1	0.1	0.1	0.1	6.46915	0.1	0.1	0.1	0.1	0.1	16.0111	0.1	0.849373	9.49628	0.329776	12.3867	9.97349	10.3197	5.31889	21.2199	7.9874	0.127591	0.1	4.38394	0.1	0.1	0.118247	0.1
G1	chr5:168070204-168071443	0.1	0.1	0.409187	0.1	13.3055	0.1	0.1	0.1	0.1	0.1	3.04425	2.74053	3.9653	3.79995	23.8407	22.805	6.13321	5.55242	2.15421	0.104466	0.604796	1.33222	17.5127	0.582401	3.44591	0.580878	0.118247	0.1
G1	chr5:168078425-168078676	0.1	0.1	0.1	0.1	0.1	0.1	0.1	0.1	0.1	0.1	0.1	10.814	6.02371	0.856965	0.941632	9.06629	1.2587	0.183123	2.19897	9.10985	0.1	0.127591	0.1	0.1	0.1	0.1	0.118247	0.1
G1	chr5:169261114-169261681	0.727749	1.4964	4.87724	0.1	0.1	0.328376	0.1	11.8483	0.1	0.433125	0.811355	5.8944	1.95915	5.96646	3.33934	5.43538	5.1326	9.96888	0.1	11.8666	0.1	1.91488	0.333837	0.1	1.67357	0.1	1.33488	1.6063
G1	chr5:169733550-169735691	1.36382	0.933212	1.62925	0.761545	1.52929	1.07454	1.62736	3.72845	1.51626	11.2059	1.97264	6.43954	18.2489	2.2632	7.56806	10.9097	2.364	2.3526	4.06996	4.00725	0.1	1.32693	15.1368	0.661402	1.40625	0.170545	1.74389	1.69989
G1	chr5:172086825-172087173	0.664122	0.1	0.229564	1.18429	0.680887	7.43718	6.42144	9.25744	0.1	1.30888	5.98306	10.7129	1.57866	6.23574	0.886411	0.41639	5.39919	2.31441	4.58805	7.76948	3.76691	0.127591	0.295303	2.24748	0.1	1.04489	0.118247	0.1
G1	chr5:175641462-175641836	1.10228	0.410015	0.1	1.19369	0.1	1.06487	0.265605	1.68256	0.1	2.71663	3.51596	4.52149	0.869818	3.93429	0.680557	0.515103	2.64457	0.970093	11.696	4.27626	0.1	0.127591	0.1	0.1	0.1	0.1	0.118247	2.28287
G1	chr5:176211559-176211902	3.73639	0.1	0.1	0.282908	3.79927	1.94455	2.96983	0.163584	1.78401	2.38047	0.1	7.36928	11.0404	0.69139	3.555	1.82994	6.22225	5.80051	6.96317	12.8389	1.90555	1.57933	8.93445	0.1	0.1	1.06325	2.70173	0.856627
G1	chr5:177533883-177534272	0.922022	0.1	3.29188	0.380617	0.1	2.5182	4.063	0.1	1.92852	4.13921	0.297149	3.96562	2.25477	1.00969	2.37192	6.34854	0.220907	2.13488	10.1378	11.1576	0.1	0.127591	0.677408	0.1	0.1	0.1	0.0823813	2.08288
G1	chr5:178771430-178772177	8.17009	2.42418	4.40792	1.46313	2.27656	0.515871	3.80609	0.841801	2.13406	0.544374	6.49041	16.0588	1.56174	3.55852	5.32265	3.02922	25.7778	3.02139	4.45416	16.7484	1.61105	1.04236	2.19887	1.32416	2.16973	0.1	2.35438	0.743421
G1	chr6:1131495-1131903	12.5343	1.93728	2.10665	7.62429	1.19227	11.8924	6.37758	0.1	0.1	3.02629	8.2443	14.108	4.55827	2.98933	9.88427	5.30124	15.3652	1.4257	2.89801	17.6246	1.68177	2.58925	1.48477	3.36335	1.77105	7.01368	0.118247	0.1
G1	chr1:204288933-204290251	0.0301321	0.1	3.06108	0.394322	4.38633	0.371712	1.90672	4.10531	6.94856	8.56075	4.43903	17.1535	7.52481	3.12165	12.5021	8.93981	12.0092	8.21434	10.6823	22.1819	7.8677	5.83413	4.14031	0.1	3.799	3.56128	0.118247	5.32265
G1	chr6:2225253-2225579	0.1	0.1	0.1	0.1	0.1	0.1	0.1	14.8507	0.1	0.1	1.33616	3.33128	0.79329	2.02192	0.046994	1.18998	1.59945	1.40364	3.87499	0.104466	0.1	0.127591	0.1	0.1	0.1	0.1	0.118247	0.460091
G1	chr6:6785991-6786242	0.1	0.1	1.72896	0.1	0.1	0.1	0.254651	0.1	0.1	0.1	2.05396	1.2828	7.41574	6.27957	0.42556	0.488563	1.00246	0.218665	0.788503	4.43725	0.1	0.127591	1.91299	0.1	0.492376	0.1	0.118247	0.1
G1	chr6:15223167-15223562	0.1	0.1	1.39738	1.03241	3.78142	0.266805	1.94567	0.1	0.1	0.1	4.48542	0.1	10.8739	4.88705	10.9865	0.239064	7.38334	2.46723	0.1	2.996	0.1	2.50668	5.24873	0.1	1.0902	0.1	0.118247	0.1
G1	chr6:15736430-15736759	0.1	1.00448	0.1	0.1	0.1	0.377244	0.1	8.23697	12.8678	0.488973	0.855745	5.05157	0.1	3.56593	2.48061	1.50402	1.56474	0.173765	4.91612	2.17736	0.1	0.127591	0.1	0.1	0.1	0.1	0.0885847	0.1
G1	chr6:18457082-18457338	0.1	0.1	0.527772	0.1	1.18998	0.1	0.1	1.23028	0.749255	0.510443	2.71076	1.85826	1.07546	0.1	1.52974	1.22379	0.1	11.3314	0.936554	6.41068	0.1	0.127591	0.1	8.54134	0.1	0.1	0.118247	0.1
G1	chr6:20544065-20544414	0.1	0.1	1.08157	0.1	2.26611	0.147047	0.279773	0.1	0.1	0.1	3.07462	4.48987	1.80018	4.9802	0.815841	5.36955	0.153357	23.2568	2.18205	1.96205	1.0306	1.30204	0.1	7.46634	0.1	0.306617	0.118247	0.1
G1	chr6:21001257-21001499	0.1	0.1	0.1	0.0802044	1.78223	1.83687	0.1	0.1	0.1	0.1	3.27948	7.58376	1.03503	23.1379	2.2042	0.267084	3.11816	7.61174	1.87769	8.20884	0.0859222	0.127591	0.874811	21.4543	0.1	0.1	0.118247	0.1
G1	chr6:28189723-28189990	0.1	0.1	2.81623	0.1	0.672614	1.11279	0.1	0.15759	0.1	9.46364	4.62812	7.36846	1.22321	0.942692	1.66121	0.160672	1.41973	1.79836	8.96143	0.104466	0.1	1.89624	0.661402	0.865487	0.1	0.1	0.118247	0.1
G1	chr1:205899049-205900146	0.1	0.1	0.1	0.1	0.1	0.1	0.1	0.121953	0.609302	0.1	0.644786	3.62537	5.84632	1.49088	0.954458	0.238098	0.558202	0.871166	2.08128	2.12083	1.57689	0.127591	2.48886	0.692447	0.1	0.1	0.118247	0.1
G1	chr6:30098015-30098728	0.548726	1.11027	0.442215	0.723718	0.1	0.1	0.1	1.80077	3.59248	2.68724	0.1	3.29482	2.50974	1.84195	1.88881	2.34998	8.29531	0.678596	5.60886	4.82225	0.1	0.127591	0.1	0.1	0.1	13.919	0.118247	1.65716
G1	chr6:34147293-34147748	1.11279	1.63524	0.1	0.599002	0.812923	1.43099	4.63713	0.150273	0.1	4.48788	5.3973	4.31126	10.183	1.20195	2.87577	0.111094	1.02613	5.97781	0.1	0.104466	1.21359	0.127591	0.254953	0.1	0.1	0.1	5.15765	0.1
G1	chr1:206554099-206554601	18.6915	0.488137	0.1	2.37706	10.9033	2.0877	1.71515	2.46825	0.1	1.05762	8.56075	28.1739	5.02737	7.30759	22.4436	21.2428	21.4907	11.0414	4.59581	10.9399	2.1044	15.1354	17.5922	2.01889	9.81952	3.3448	3.62095	1.58135
G1	chr6:35171216-35171716	0.632724	0.1	0.1	2.53588	0.1	0.182055	0.4735	1.36153	1.19202	0.1	1.72228	4.04446	0.576421	2.31221	2.02751	0.116197	1.40924	19.8564	1.76076	2.02449	0.1	0.127591	0.1	0.1	0.862371	0.1	0.118247	0.285462
G1	chr6:36807475-36807885	19.4997	1.02416	0.0611726	3.03809	3.98619	6.72172	8.61888	2.51288	0.1	0.1	5.78377	5.5834	2.73445	0.692547	5.74547	14.8507	10.6538	7.07835	4.48837	18.6409	4.19096	1.52729	1.03367	7.58123	1.96509	0.495255	0.118247	1.4565
G1	chr6:37543524-37544332	0.1	0.1	0.433287	0.0918782	0.1	0.1	0.1	0.1	0.1	0.1	24.3707	2.64389	0.1	2.12188	1.27951	0.731937	2.42016	1.1515	1.39861	8.82792	26.1818	1.13231	0.1	0.1	0.1	0.1	0.118247	0.1
G1	chr6:41150688-41151391	1.17054	1.13438	0.1	0.489081	10.3176	0.168564	0.0579525	0.257766	1.57876	0.1	0.721543	8.38212	14.3316	3.89366	13.814	7.65088	3.04242	1.28417	2.70873	3.46369	0.1	0.127591	20.0986	0.1	2.93757	0.1	1.45306	1.10971
G1	chr1:206786056-206786332	0.1	0.1	0.1	1.88731	0.1	5.27541	2.76926	3.11237	1.52246	1.76203	5.66001	9.84705	12.4093	5.11445	3.9619	21.9225	4.3498	8.64008	3.56324	15.3514	9.52386	1.44605	2.0435	0.1	2.32334	2.15109	4.22416	0.1
G1	chr6:42341174-42341714	10.9318	0.1	0.1	0.425276	0.390216	2.85531	1.1704	1.04591	0.1	0.1	1.59576	7.67812	6.66403	3.15103	14.062	6.95488	3.14012	1.88602	1.73908	2.25966	0.1	0.127591	5.24062	0.1	0.1	0.1	0.118247	1.21016
G1	chr1:206881000-206881264	2.97092	0.1	0.1	1.45236	3.53695	0.137969	0.1	1.82195	10.0266	4.10852	5.84439	12.9664	3.68984	12.8064	3.98283	19.5875	6.24967	5.64821	3.46424	10.9242	1.77895	0.127591	1.54963	1.31056	0.1	0.1	3.14724	0.1
G1	chr6:43083800-43084127	5.83139	2.07798	5.05084	0.0417432	3.89888	1.97819	3.56729	1.29271	0.1	0.1	0.87576	19.7365	1.16232	4.87696	1.03646	1.55244	18.7237	15.3189	1.5597	30.5311	6.53832	0.127591	0.435578	0.1	0.1	0.896181	0.118247	0.1
G1	chr6:43770138-43770418	4.09797	8.13638	0.1	2.60163	0.533484	0.376875	1.9948	3.64997	1.12886	1.34723	6.12494	9.4196	6.59672	5.77986	8.13799	7.18	2.6707	1.26167	3.70064	12.0518	1.95973	25.997	1.2397	1.56433	1.43607	0.572735	1.33826	1.67595
G1	chr6:45781539-45781979	0.1	0.1	0.1	0.1	2.92705	0.1	0.1	0.1	0.1	2.7148	3.833	3.90649	0.641825	5.06307	1.63931	5.54866	2.53884	2.12383	0.1	2.27787	0.843673	42.7376	0.1	2.1178	0.579936	0.1	0.118247	0.504113
G1	chr1:207063752-207064184	0.1	2.96522	0.882252	2.50061	0.559278	2.69692	1.8836	1.94084	1.19757	6.18166	3.54612	13.6386	6.39677	9.18476	6.23138	18.1372	9.53085	3.26167	9.60467	16.9693	1.03409	0.127591	6.71582	1.96928	2.64784	0.1	0.118247	2.65965
G1	chr6:64236899-64237529	1.79008	4.17954	0.1	1.50815	0.1	1.39172	2.28733	0.1	0.924775	0.347471	4.39786	27.8106	11.5445	2.24259	9.09424	4.57616	2.5999	0.546901	2.14689	5.61087	4.79222	3.26934	4.69377	0.1	0.63321	0.229763	0.118247	0.1
G1	chr6:75613644-75613914	0.1	0.1	0.1	0.1	0.1	0.1	0.1	0.1	0.1	0.1	2.44115	5.81175	1.19305	6.88832	5.14469	1.05015	1.34224	0.747575	8.45096	2.99639	1.11687	0.127591	0.1	0.1	1.82767	0.975188	0.118247	0.1
G1	chr1:207921495-207922016	0.33718	0.1	3.01324	0.336375	0.333837	0.149496	1.52961	6.86552	0.1	6.56883	3.4803	3.3071	11.0259	2.27865	0.67434	1.65271	2.0069	0.310318	2.63797	3.64182	0.1	0.127591	0.437265	0.1	0.1	0.306877	0.118247	0.1
G1	chr6:88467047-88467360	0.1	0.1	0.1	0.1	2.69562	2.73391	0.1	1.72093	0.1	1.33622	3.73854	0.411466	7.17431	3.10067	13.5753	7.4762	0.767736	4.06138	2.22743	7.65969	0.1	0.127591	3.07769	0.1	0.1	0.1	4.04399	0.1
G1	chr6:89657933-89658389	0.1	0.1	0.1	0.1	0.1	0.1	0.303126	0.1	0.1	0.1	9.68977	0.89075	1.0998	27.5875	1.30433	2.65435	2.42811	22.6257	4.87127	1.30111	4.31831	0.127591	0.1	14.3682	0.1	1.29396	0.118247	0.1
G1	chr1:207991722-207992740	1.50698	0.1	0.1	1.78356	2.17616	0.779849	0.384272	11.5267	0.432528	1.46446	4.01014	25.9642	1.52797	1.26464	4.35353	20.4053	4.16482	1.46452	10.1431	5.00539	22.95	8.31678	0.1	0.1	0.1	0.1	3.05742	0.741115
G1	chr6:97285028-97285409	1.08873	0.411246	0.1	0.945388	0.1	3.49938	4.78947	2.49099	2.33088	0.1	12.9229	6.4426	1.13217	12.7782	5.44558	3.97694	4.77592	9.28799	4.17659	9.13215	0.564437	0.127591	0.1	10.5764	1.60353	0.704121	4.87299	0.1
G1	chr6:106231910-106232135	0.1	8.07155	4.50444	0.507287	1.41284	0.489163	0.980132	0.933621	0.1	11.6291	5.09494	3.44186	2.83851	1.20499	3.0448	4.4262	5.06416	2.23318	1.36294	3.42374	0.1	0.127591	1.17258	0.1	10.1777	0.1	0.118247	0.1
G1	chr6:108286474-108286974	0.441928	0.1	0.1	2.00676	3.22821	0.646895	0.367777	3.55325	0.1	1.21413	1.56233	0.979352	7.44935	0.1	7.13929	2.98046	0.1	0.828474	1.97231	16.4199	0.1	0.127591	0.605189	1.36303	0.1	0.1	0.118247	0.1
G1	chr6:109367383-109368785	1.60642	0.1	0.1	1.00829	12.9947	0.1	0.146094	0.317117	3.72407	2.52153	23.8496	4.05867	1.45159	11.0216	26.1971	10.8694	14.4137	4.56211	1.76954	5.06506	16.3259	0.127591	0.1	4.58492	5.63984	24.17	0.118247	0.1
G1	chr6:110859487-110860047	2.8776	10.4091	2.38646	8.35602	0.1	1.16862	1.44995	0.313149	4.36693	12.6921	7.9542	12.1888	11.3886	2.08933	3.49348	21.2575	4.06856	1.54884	4.17954	14.6732	0.1	3.35733	3.64658	0.1	0.1	0.827953	2.09072	0.1
G1	chr6:113133820-113134544	0.1	0.1	0.00341946	0.1	7.0235	0.1	0.1	0.1	0.1	0.1	7.34938	2.95187	5.80676	10.9112	4.63036	3.27549	1.09354	1.98363	5.04237	15.9082	2.43992	0.127591	0.1	11.7878	0.1	5.32062	0.118247	0.1
G1	chr6:116707518-116708170	1.23028	0.1	4.26222	0.0480549	2.78791	3.25496	3.49938	0.516333	15.7251	3.79879	0.840008	14.6685	8.5567	7.34157	5.22342	5.01663	8.66277	1.17503	0.867064	12.2923	0.1	0.127591	4.44712	0.700934	3.11857	0.1	0.118247	0.1
G1	chr6:116708918-116709517	0.996079	1.73671	2.48444	1.09555	0.1	1.84507	1.89112	0.1	6.72489	4.97156	0.495116	8.26167	14.1673	11.4806	12.6641	7.10535	8.05894	1.17227	1.93971	9.72698	0.1	0.127591	14.8518	5.63649	3.37055	1.10289	0.118247	0.729898
G1	chr6:117565925-117566369	1.47887	0.1	2.79799	0.58398	4.98403	0.498699	0.1	1.28392	4.61879	0.1	11.0404	1.77663	3.294	19.9874	4.57874	2.56112	2.98249	23.1953	3.70829	5.45426	0.1	0.127591	0.1	30.1373	0.1	10.2565	0.118247	0.1
G1	chr6:119468838-119469076	4.9047	0.675773	2.60344	3.27447	3.20426	4.83001	6.11738	5.5647	16.4477	5.42048	1.90941	14.214	7.22645	0.0656911	11.674	17.6141	13.2076	3.18375	4.87979	14.7565	2.98451	3.13658	1.61027	2.92878	2.92338	0.1	0.118247	0.686476
G1	chr6:125277558-125277810	0.1	0.1	0.0716661	0.1	0.1	0.1	1.61315	0.1	0.1	0.1	16.2521	1.58911	1.70478	0.1	1.52961	0.200345	1.21113	1.95644	1.33602	5.3364	2.41187	0.127591	0.1	0.1	0.1	0.1	0.118247	0.1
G1	chr6:125684338-125684896	2.63476	0.617926	0.1	0.1	0.971583	0.1	1.16255	0.547494	0.752881	2.96254	8.71856	7.05344	1.87573	5.6699	2.46041	4.30418	10.4419	24.6678	0.0208457	11.0604	4.00665	0.127591	0.350509	6.71684	0.1	0.667056	0.118247	0.1
G1	chr6:126244220-126244820	0.680041	2.96634	2.48173	1.36007	4.21473	2.38758	10.4063	1.18356	0.1	0.899068	2.4425	5.87726	8.23093	4.94755	11.4976	1.83103	4.2395	3.20917	3.76384	2.23227	0.902952	7.2634	4.03248	5.09429	1.1468	1.53526	0.118247	1.82147
G1	chr6:126280610-126280873	0.330071	0.1	0.215855	13.1714	0.1	3.49348	1.78974	6.05294	0.1	3.08718	2.05901	3.50417	7.24812	6.38756	1.76564	8.35741	1.76045	2.48854	1.45885	16.4255	0.1	2.45832	3.15544	0.817437	0.753614	0.1	0.118247	0.377025
G1	chr6:126503331-126503777	0.1	0.1	0.457687	0.0783938	3.12922	1.20499	1.3426	3.00274	0.1	0.850802	4.68524	2.79035	1.00355	11.5974	4.59762	11.6686	3.92434	2.13142	2.36948	1.30546	0.1	0.127591	0.1	23.9397	0.1	3.4135	0.118247	0.291469
G1	chr6:128830968-128831494	0.1	0.1	0.1	0.1	1.59509	0.439489	0.1	4.31465	0.1	0.1	4.28327	3.37824	2.8695	5.07068	3.34574	14.7578	5.38475	2.55322	2.69907	10.7301	9.54264	0.127591	0.1	0.1	0.1	1.89397	0.118247	2.4304
G1	chr6:134212345-134212665	0.1	0.488658	10.8931	0.1	10.9104	0.1	3.28864	0.1	0.1	0.1	11.1576	16.9885	1.96811	3.29089	5.26254	10.1431	22.0503	2.66574	0.1	2.09869	3.54316	0.127591	0.213292	0.556163	0.1	0.1	1.77507	1.81413
G1	chr6:134357251-134357640	2.71309	0.1	0.1	1.36327	5.24754	0.1	0.173265	9.67213	0.498458	0.54466	8.93033	2.97382	4.64738	5.64363	5.31974	0.345598	0.277376	2.6672	3.15286	1.89058	1.43569	1.94769	0.1	1.92755	2.00101	0.882569	0.118247	0.1
G1	chr6:134858812-134859207	0.1	0.1	0.1	4.29357	0.1	0.00131904	0.1	0.00836964	0.1	0.355483	1.02493	1.76343	9.37419	1.63673	1.66537	3.56884	1.04448	2.74189	0.972696	13.4784	0.1	0.127591	7.37317	0.1	0.1	0.1	1.40126	0.1
G1	chr6:147387431-147387946	0.0867112	0.1	0.45037	1.0466	0.1	1.1821	0.1	0.1	0.1	3.98969	0.748721	0.1	6.97002	2.41078	0.457805	0.615313	1.27882	1.52797	0.61341	5.30124	0.1	0.127591	2.41747	0.1	0.1	0.1	0.118247	0.1
G1	chr6:147388542-147388771	0.1	3.4552	2.17582	1.26816	0.1	0.120141	0.1	1.95898	0.1	0.650024	4.76153	0.1	5.57938	4.67835	2.19347	0.1	0.344245	1.10465	1.32649	2.01669	0.1	0.0417432	0.1	0.1	0.1	0.282356	0.0826046	0.1
G1	chr6:150618842-150619226	0.1	1.68969	1.55609	0.1	0.1	0.1	2.79134	0.1	0.1	2.98693	3.21143	11.2155	5.07339	1.5545	1.11322	2.27787	3.75402	0.838543	0.1	0.770523	0.1	0.127591	0.1	0.1	0.1	0.1	0.118247	0.1
G1	chr6:150713443-150713728	0.387101	0.1	0.930017	0.1	1.27136	0.130661	0.1	11.9956	11.5186	4.60629	1.04969	0.830721	1.12469	0.1	2.7985	0.757144	1.57876	0.311134	5.00335	13.6788	0.1	0.127591	0.1	0.1	0.627818	0.1	0.118247	0.735445
G1	chr6:150814553-150814837	1.15309	1.31222	4.36316	2.05357	5.37797	0.101013	0.1	0.108294	6.77988	2.74	1.8446	2.77982	9.24161	4.39253	3.14569	10.4281	2.19942	0.862419	3.49214	1.21489	0.1	28.4665	1.49425	3.46004	0.1	0.164075	0.118247	0.1
G1	chr6:151823930-151824282	0.1	0.1	0.631745	0.21817	0.1	0.199325	0.885251	5.75551	0.1	2.59044	1.32811	8.47678	3.88855	4.33322	3.26488	1.5377	10.0489	1.44882	10.1445	8.02887	0.1	0.127591	0.968946	0.1	0.1	5.96896	0.118247	0.1
G1	chr1:211763244-211763576	0.1	0.895099	0.1	2.03186	2.98155	1.92806	1.42356	0.1	6.40107	0.1	1.66349	3.08402	7.97275	3.74348	0.590567	4.04926	2.24317	2.58003	1.56955	2.62538	0.1	0.127591	0.259844	0.1	1.42765	0.1	0.118247	1.06339
G1	chr6:160016636-160016911	0.1	3.13225	0.1	0.1	0.764176	0.1	0.1	0.1	0.1	0.1	1.16519	8.99277	2.69418	1.11274	0.18021	15.4652	2.68623	5.65128	1.54848	9.38677	0.1	2.19101	0.182888	0.1	0.1	0.1	0.118247	0.1
G1	chr6:160121385-160122642	0.0921561	1.00383	3.14669	2.50023	7.49518	2.36615	2.55578	0.791819	4.06546	4.19909	4.9915	18.6326	12.1281	6.22225	10.0401	14.8858	12.0518	1.12016	2.90001	5.9059	3.93029	4.89672	7.62846	2.10345	3.76177	1.78326	0.118247	1.10769
G1	chr6:160122896-160123813	0.1	0.1	0.1	1.16811	1.74607	0.326974	4.09336	0.734724	0.1	0.1	3.96702	14.1041	10.1077	8.86945	11.5754	15.4947	11.305	0.815571	2.2258	10.5539	0.1	13.5571	8.2183	1.31495	2.38025	2.28177	0.118247	0.223837
G1	chr6:160696460-160696704	0.1	2.67214	1.05741	0.649891	0.1	0.1	0.1	1.44867	0.1	0.1	0.522197	9.3824	9.66494	1.78381	4.06382	0.684662	0.892338	1.50608	1.27363	8.73175	0.1	0.127591	4.00026	0.1	0.1	0.348986	3.12903	0.1
G1	chr6:161649721-161650110	0.1	10.4926	9.12597	4.14163	0.1	0.1	2.81706	0.408009	0.1	12.9206	3.36056	24.9786	2.2164	1.30624	14.3372	6.89499	21.3194	1.57553	0.1	4.84416	0.708771	1.11011	2.50468	0.1	3.07602	0.1	0.118247	0.1
G1	chr6:166688602-166689175	0.1	0.1	0.1	0.1	0.566696	0.1	0.1	5.94659	0.434659	0.1	1.98429	11.5597	11.5423	5.4969	8.54957	4.9915	1.75352	2.94387	1.05987	5.46097	0.1	0.0796006	15.2705	0.609302	0.1	0.1	6.26715	0.1
G1	chr6:168256157-168256488	7.97701	0.1	0.477056	0.988805	0.1	0.127332	0.400043	0.1	0.1	2.83233	0.00701593	5.58395	9.9419	3.08784	3.41262	5.53722	1.9176	2.00511	1.08944	6.96108	0.1	12.3578	4.20534	0.1	1.41711	0.2988	0.118247	0.320154
G1	chr1:212657899-212658231	1.49603	0.939556	0.1	1.35454	0.1	0.73534	0.1	4.96751	0.407814	6.55183	2.55981	4.93119	3.27595	1.23272	3.23089	2.34287	2.4304	1.11328	9.48346	4.68859	0.1	0.127591	1.51016	0.1	0.320154	0.148718	0.118247	1.39676
G1	chr6:170747832-170748425	0.370503	1.58059	0.1	0.1	2.3668	1.8044	1.15498	0.66247	0.1	0.1	4.50521	4.32052	1.05391	4.81522	1.72055	5.57017	6.08872	3.54408	23.5539	23.4611	1.43772	0.127591	4.55525	2.09968	0.48426	0.1	3.45765	1.77123
G1	chr7:16576-16985	0.1	0.1	5.37486	0.1	0.1	0.1	0.1	0.1	0.1	1.44592	4.39517	0.740167	2.87783	1.24253	0.681209	0.829914	1.9044	0.580929	10.2875	0.104466	0.1	0.127591	0.1	0.1	0.1	0.1	1.95698	0.1
G1	chr7:3996093-3996553	2.99667	0.1	2.12029	0.1	0.1	0.746549	6.13054	0.105327	0.897028	2.87836	1.10314	10.8463	1.29789	20.0178	0.626913	13.0371	6.012	18.2216	4.23348	6.19146	0.1	0.0835251	0.393851	12.3124	0.1	0.6294	0.118247	0.486286
G1	chr7:14540751-14541006	1.13382	1.84153	1.16563	0.1	0.448894	0.348986	2.22535	0.1	0.1	6.77722	2.249	0.971742	8.96222	1.84338	1.42988	1.41402	2.26461	1.66009	1.09882	8.56516	0.1	8.2867	0.1	0.1	0.1	0.481095	0.118247	0.1
G1	chr7:14548768-14549542	0.317802	0.0977325	0.1	0.1	0.1	0.155407	0.1	0.1	0.1	0.1	2.82938	4.06601	6.3346	2.31575	1.01581	1.98674	1.02249	0.72646	2.0861	7.85301	0.1	0.127591	2.97139	0.1	0.1	0.1	0.118247	0.1
G1	chr7:17447025-17448154	2.19869	0.1	0.1	0.0812327	1.13945	0.120929	1.10051	3.88829	0.1	1.41193	2.51107	4.19041	8.92272	3.65579	7.92186	4.41427	1.75813	1.49387	1.60253	4.21366	0.1	0.0260636	2.83301	0.808964	0.708771	0.884538	0.118247	0.345527
G1	chr7:17598792-17599058	2.58236	0.472649	0.252635	10.1252	13.4011	1.31965	4.62882	1.48559	0.1	0.50576	5.0469	17.8665	9.15165	3.55232	5.75827	16.574	5.81551	4.67904	1.90178	6.5103	0.1	0.127591	6.00945	0.540864	4.54349	0.1	0.118247	0.1
G1	chr7:19157458-19157860	15.7846	0.1	0.1	0.1	3.27447	1.20432	4.07391	0.1	1.66111	0.1	4.60543	14.2057	2.01248	3.92724	4.02668	8.43579	8.28176	15.9108	0.1	31.6637	0.96774	2.95767	0.1	3.43087	0.753867	0.71338	1.20134	0.1
G1	chr7:22491697-22492403	1.40016	1.12354	0.1	0.437497	0.1	2.18057	4.81206	1.68006	1.05399	0.661686	3.83687	2.24987	13.216	3.18913	8.00991	2.23963	3.13171	1.04804	2.61092	5.59718	0.1	2.23208	10.5989	0.1	0.921739	0.1	0.118247	0.1
G1	chr7:28651944-28652277	0.1	0.1	0.992931	0.1	0.1	0.464316	0.48426	0.1	0.1	5.27615	3.33128	12.4369	8.6003	5.89807	9.87721	8.73276	10.3525	1.6949	1.43867	17.4512	1.56859	0.127591	5.98475	0.821521	0.1	0.153959	0.118247	0.1
G1	chr7:32504017-32504600	0.1	0.1	0.1	0.1	0.1	0.1	0.1	2.40455	0.1	0.1	13.102	1.17693	15.0108	8.63054	15.6106	12.1078	12.2583	10.7433	9.15819	9.46485	0.1	0.127591	1.72947	11.3392	6.23777	7.97772	0.118247	1.56358
G1	chr7:34173203-34173854	1.26859	0.1	3.13325	3.79664	1.49483	0.274314	3.00323	0.1	0.1	0.1	1.68062	12.5894	8.41766	5.6968	4.16588	5.40201	8.99607	1.75613	1.01315	16.1911	0.566834	1.27106	4.28489	1.75649	1.55546	0.1	0.118247	0.1
G1	chr1:220499407-220499650	0.323223	0.1	0.1	0.1	2.76926	0.1	3.0824	0.1	3.54316	1.11117	1.17627	0.1	5.8483	1.70467	1.72283	1.20277	0.1	0.990488	2.69972	3.82249	0.1	0.127591	2.4826	0.1	0.1	0.1	0.118247	0.1
G1	chr7:37734313-37735279	0.528023	0.1	0.1	0.1	3.36196	1.11953	0.1	0.647633	0.1	0.1	2.06412	1.50388	23.9138	1.19227	1.75405	4.00578	0.937399	1.40912	1.1104	2.63566	0.1	0.127591	17.9429	0.1	0.1	0.1	0.118247	0.1
G1	chr7:40156253-40157753	0.353751	0.1	0.596664	0.0233038	0.1	0.392656	0.659906	0.1	0.789499	0.987652	2.0234	0.951739	12.5642	0.703777	4.08694	1.51672	0.1	0.304071	3.104	0.104466	0.631017	0.127591	4.17785	0.1	0.1	0.1	0.118247	0.1
G1	chr7:40961136-40961400	2.36326	0.375344	0.1	2.71285	0.1	0.1	0.1	0.1	4.58391	0.1	1.9279	0.927101	2.0765	5.60321	3.68338	0.954963	1.11815	9.59606	0.1	16.8109	0.1	0.127591	0.1	1.40196	0.1	0.1	0.118247	0.1
G1	chr1:220924813-220925120	0.1	0.1	2.09968	0.1	0.1	0.1	0.1	13.2879	0.1	0.1	1.038	0.629322	1.2064	2.69141	0.591775	0.734398	0.1	4.28164	1.47501	8.01547	0.1	0.127591	0.1	0.1	0.1	0.1	0.118247	0.1
G1	chr7:41156588-41157032	0.1	0.643399	4.04568	7.55423	0.698165	0.100677	1.81382	0.1	1.67003	0.1	1.04687	1.09638	6.23517	10.953	7.23453	8.59474	4.08785	3.61345	0.1	20.1146	0.1	0.127591	4.3038	5.26752	0.1	0.1	1.05399	0.1
G1	chr7:42954300-42954764	3.87125	0.37695	0.627985	1.35012	11.1275	0.117368	0.389355	0.287493	0.1	5.98352	1.84017	8.80985	5.9693	3.45616	2.62419	1.96273	2.20472	2.10279	0.932303	2.27865	0.1	2.88088	4.16141	0.1	0.353084	0.0235685	0.118247	0.1
G1	chr7:43456308-43456921	0.1	0.0410903	4.51586	0.1	0.1	2.72421	1.80842	0.766065	1.62237	0.677316	13.3796	2.42524	6.80983	3.55448	6.98896	5.02635	2.87819	2.65269	5.25615	16.6388	0.614403	0.127591	1.94677	0.1	2.18438	2.22391	0.957825	1.10794
G1	chr7:43593117-43593753	0.1	0.1	1.91439	0.1	0.1	0.1	0.1	0.1	2.11752	0.1	0.858209	3.92498	10.5698	2.07098	3.74086	1.271	0.594627	4.18699	2.85676	6.78423	0.1	0.127591	2.44911	0.1	0.1	0.1	2.93856	0.1
G1	chr7:43903483-43904820	1.30116	0.1	2.19215	0.328573	0.1	1.40924	0.763882	0.251954	0.92349	6.22114	1.96475	2.21879	12.4842	1.65578	9.25962	10.0505	4.43112	1.34289	0.781042	3.95453	0.1	0.127591	3.93558	0.1	0.1	1.27247	0.118247	0.1
G1	chr7:44347163-44347474	3.48877	21.2199	18.6213	1.62894	0.00988225	8.92558	14.1638	0.1	0.1	0.780155	11.5247	2.77895	0.762449	6.6516	5.4706	6.14743	3.07176	5.87098	2.04558	14.8722	4.03597	0.127591	0.174056	5.63079	0.1	0.612484	2.10463	0.1
G1	chr7:44774666-44775088	0.615199	0.1	0.1	0.810708	0.1	0.0299261	0.626698	0.1	0.1	11.5606	3.72977	20.3386	6.62258	2.69154	17.0947	20.8802	13.3302	5.45069	3.28904	17.4465	0.1	2.58103	8.5379	0.1	2.63818	0.458141	0.118247	0.248724
G1	chr1:540444-541464	10.4957	1.33704	0.1	0.1	0.1	0.36557	2.03828	0.122348	4.40433	11.0901	4.7177	3.65424	0.891178	7.38718	13.2329	2.51107	2.10138	23.0562	0.792698	2.24679	1.34246	0.127591	0.1	3.02438	4.54884	0.1	1.04225	0.1
G1	chr1:222005371-222005664	0.1	0.1	0.928176	0.459737	0.1	0.89152	2.10778	0.1	0.1	2.07563	6.62532	12.149	5.01789	13.1651	3.82658	3.88581	2.63953	7.16624	2.95093	10.4325	0.1	0.127591	2.28193	1.9919	0.1	0.1	0.118247	0.1
G1	chr7:55028554-55028916	0.1	0.1	0.371712	0.1	0.1	0.119369	3.08718	0.1	1.44087	0.1	9.3178	4.53404	1.26424	0.7244	2.69115	29.5308	2.7098	1.71879	1.14744	14.6306	0.1	6.60629	0.1	0.1	0.333133	0.671338	1.52578	0.334179
G1	chr7:55766254-55766907	9.31671	7.16461	1.85167	1.8967	4.02477	3.73301	0.199067	1.54711	5.36497	1.71764	2.26194	9.35118	4.26329	10.8873	10.6985	25.9824	14.8966	21.2278	2.78549	14.5597	4.82651	0.127591	0.1	32.5476	0.1	0.720824	0.118247	0.1
G1	chr7:64103188-64103614	0.338655	0.1	0.1	0.1	0.1	0.1	0.14858	0.1	3.21092	0.1	1.70321	5.30085	7.22446	6.13321	0.734398	0.588469	2.24523	2.49957	0.549104	4.46972	0.0205734	0.127591	3.25643	0.1	0.418086	0.155684	0.118247	0.1
G1	chr7:70273668-70274003	0.630517	0.1	0.291322	0.1	0.1	0.1	1.18535	0.1	0.0758422	0.1	0.1	4.11401	0.1	2.03637	3.61718	0.32221	0.758729	12.3131	1.16139	4.50864	3.79964	0.127591	0.0673285	0.0579525	0.1	0.1	2.29059	0.1
G1	chr7:73726652-73727135	2.41042	4.08589	0.075975	0.1	0.732834	5.33374	10.0054	1.14612	0.903736	0.1	6.83311	9.63504	2.99841	5.26555	7.00741	6.38756	0.801064	14.5538	2.07631	6.78579	8.73621	0.127591	0.897876	17.2134	1.28173	0.163548	2.44872	0.1
G1	chr7:75193926-75195603	12.2358	3.46267	2.27772	2.21529	0.613753	4.80834	3.01443	1.07653	5.17957	4.10724	3.77519	10.2186	11.3831	6.74542	10.2758	12.7052	5.30681	3.87058	2.14554	5.47426	0.606389	1.09047	14.1922	4.19724	1.54141	1.53153	0.118247	0.414901
G1	chr7:75240610-75241944	11.1122	0.401273	0.0315135	0.599213	0.622224	1.56527	0.824315	8.5301	1.23297	0.0963082	1.39813	3.36096	1.91299	2.51107	1.62549	1.43135	0.966644	0.1	22.607	3.09277	0.1	0.127591	2.91539	0.1	0.1	0.1	0.118247	4.94558
G1	chr7:75402586-75402847	0.1	0.1	0.1	0.1	0.1	0.1	0.1	0.1	0.1	0.1	6.10991	6.83977	1.53802	7.80943	2.67746	3.50156	2.17822	1.38687	11.2638	9.70854	9.05859	0.0989614	0.1	3.61255	0.1	0.683528	2.75074	4.88063
G1	chr7:75496016-75496343	0.1	0.1	0.1	0.1	0.1	0.1	0.1	0.367856	1.28326	0.1	2.65312	3.02842	3.19631	8.92862	8.91151	1.59705	3.19116	0.511984	12.4636	3.87883	7.28537	0.127591	1.36872	3.43211	1.6415	0.1	2.28653	1.47048
G1	chr7:75578590-75579800	0.1	0.1	0.1	0.1	0.407562	0.1	0.0578372	0.1	0.1	0.994771	1.24183	3.7128	1.05683	1.40948	6.70222	2.44441	2.14472	0.205544	9.58294	0.104466	0.1	0.127591	0.774659	0.1	0.1	0.1	0.118247	0.1
G1	chr7:75581155-75582035	2.96575	0.1	7.1684	0.458546	2.4585	1.72745	2.17718	1.1872	8.92272	2.0648	5.52734	0.613165	5.95257	3.53695	10.9182	11.1738	6.44129	0.739699	26.5514	1.87878	0.1	0.127591	6.39637	0.1	0.941848	2.57405	0.118247	2.5037
G1	chr7:76032758-76033208	0.1	0.1	0.1	0.1	0.1	0.1	0.1	0.1	0.1	0.1	1.75186	9.44808	1.47048	11.0371	4.13515	3.37374	3.84456	0.1	13.8861	0.922125	4.09797	0.127591	0.1	3.95178	1.793	0.1	2.38152	0.1
G1	chr7:80264575-80264840	0.1	0.1	0.1	0.1	0.1	0.122709	0.1	0.1	0.1	0.1	1.57567	2.76075	5.83217	6.22114	2.55729	3.63848	0.334179	3.17102	0.883131	4.51653	1.95793	0.127591	0.1	2.79439	0.1	0.1	0.118247	0.1
G1	chr7:80571140-80571547	0.1	0.1	1.47203	0.70569	0.289607	0.713167	3.4552	0.1	4.07194	0.1	3.25463	7.074	11.1519	16.4678	8.92616	1.49332	5.62943	5.15042	1.705	8.47251	3.45239	0.127591	0.404981	8.18901	4.40819	1.479	0.118247	0.1
G1	chr7:97904944-97905325	2.50413	0.1	0.580878	0.1	0.1	0.1	0.144013	13.6424	0.1	0.1	0.620109	5.56057	3.28575	6.10631	7.60827	4.28066	3.43957	0.0704499	4.34916	3.1782	0.1	0.127591	1.16273	3.20884	0.1	0.1	0.118247	1.19909
G1	chr7:98519130-98519577	0.1	0.990677	0.1	0.1	0.1	0.1	0.1	0.51832	0.1	5.28717	2.24404	1.21359	1.25461	12.1015	1.49414	0.932174	1.3307	1.42301	1.21171	1.57185	0.1	0.127591	0.471916	15.0762	0.1	0.1	4.19005	0.1
G1	chr7:100338634-100339903	0.0610407	0.857793	0.1	0.1	0.455073	0.1	0.1	0.262146	0.1	0.1	23.6783	0.642681	2.61287	7.09616	11.8206	10.5914	15.3674	12.7355	3.52787	1.28392	3.80507	0.127591	0.162018	2.58472	0.611706	3.23848	2.49785	0.1
G1	chr7:100513789-100514330	0.1	0.1	0.1	2.82457	0.1	0.26887	0.1	0.22044	0.546306	0.0964839	0.1	0.00788296	7.11019	5.36999	1.38292	0.651778	2.00003	2.68593	6.28713	2.00131	0.1	0.127591	2.19769	2.46402	0.1	0.1	0.118247	0.1
G1	chr7:105953536-105954596	0.660211	2.29775	1.00554	1.37359	3.70913	0.318788	0.380929	0.1	0.1	0.767631	1.36358	3.36938	10.7377	3.98991	3.48358	2.2258	1.88507	1.10425	1.62624	4.50039	0.1	0.127591	10.1592	0.1	1.08882	0.1	0.118247	0.024286
G1	chr1:11989282-11989712	9.36347	0.1	0.1	7.39287	1.04804	1.46059	0.871861	0.126096	0.0980935	0.1	1.77967	10.1484	7.44767	9.34782	5.77482	4.42436	4.47883	4.65332	2.14808	2.4868	0.1	7.5064	7.38645	2.52473	1.84136	0.176998	2.25415	0.944977
G1	chr7:111697153-111697651	0.1	1.37614	0.1	0.1	0.1	0.1	0.1	0.434467	0.518405	0.1	0.912698	6.00235	1.73697	18.1542	3.73429	7.41329	1.36617	11.6116	1.37169	7.00387	0.1	2.88653	4.51697	27.1202	1.3725	0.1	3.56035	0.1
G1	chr7:114529103-114529628	3.75581	0.1	3.46198	0.1	0.1	0.757617	0.466218	0.1	1.09316	11.5622	0.1	11.0286	15.0033	0.957825	2.99988	0.154355	5.21881	0.969525	0.51439	13.7366	0.1	0.127591	0.990106	0.1	0.1	0.1	0.118247	0.1
G1	chr7:116773225-116773452	0.1	0.394359	1.77123	3.54645	0.309254	0.153305	0.351312	0.1	0.660561	4.71659	1.26632	9.79956	10.1667	5.01362	3.55325	4.72448	0.198443	1.22995	0.989403	9.69036	0.1	2.7098	2.99035	2.69562	1.07014	0.575867	0.118247	0.1
G1	chr7:119694512-119694751	0.1	0.1	1.78089	0.1	0.972696	0.1	0.1	0.1	0.1	0.1	1.32151	21.502	0.594766	3.74374	6.76451	1.43701	15.4197	0.619626	0.736192	5.70086	2.56606	2.06087	0.1	0.1	0.1	0.1	0.118247	0.1
G1	chr7:134290647-134291044	0.322855	0.0472507	0.87009	0.357758	0.1	0.1	0.472004	3.72553	9.26448	0.1	2.70297	3.48877	7.23744	3.47335	3.84853	0.371536	2.7936	0.973601	1.88069	10.0505	0.985161	8.09237	2.23405	0.1	0.1	0.0565394	0.118247	0.1
G1	chr7:137505119-137505796	0.1	0.1	1.35118	0.1	0.572961	2.18629	1.26645	0.1	0.376474	0.36002	0.403498	11.1808	0.869688	2.17894	2.91662	2.36855	3.74327	16.1093	0.813879	1.85465	0.66247	3.24589	0.1	3.45835	0.850374	0.656212	1.65305	0.1
G1	chr7:140012875-140013210	1.38182	0.1	1.77263	2.41247	0.2453	1.57753	0.1	0.1	0.778935	0.1	1.47815	5.35238	7.67008	2.96189	5.78955	3.59179	0.346677	3.71848	1.6063	5.71904	0.674792	0.0888222	2.62002	0.1	0.00599911	0.1	3.95659	0.1
G1	chr7:144102701-144103026	0.1	0.1	1.17798	4.19443	0.1	0.114605	0.212637	0.1	0.1	0.1	3.78323	6.29251	1.64092	3.7128	0.699458	2.08933	0.758266	9.67737	1.35138	4.87028	2.44799	1.6954	0.547217	2.33386	0.1	0.188601	0.118247	0.1
G1	chr1:12094730-12095448	0.1	0.1	0.1	0.1	2.11488	0.1	0.1	0.256078	0.1	0.1	0.362228	5.91619	1.17071	5.39473	2.61231	1.17434	2.96585	16.6887	0.1	3.7224	0.1	1.7791	0.215728	1.17369	1.1945	0.1	4.05629	1.28098
G1	chr7:152282818-152283079	0.1	0.1	0.1	0.1	5.18239	0.0743891	0.677191	0.1	0.1	0.1	8.20198	0.532179	0.604197	0.1	0.806801	9.37915	15.9874	3.24205	3.44546	2.85676	0.1	0.127591	0.1	0.1	0.1	1.07165	0.118247	0.1
G1	chr7:155159451-155159752	0.1	0.1	0.1	0.1	12.5565	0.1	0.1	0.1	0.1	0.1	39.2893	5.33566	0.1	12.2757	12.0786	15.6661	19.9732	11.7919	10.3692	24.7114	0.1	0.127591	0.1	0.1	0.1	0.1	0.118247	0.1
G1	chr7:155682163-155682816	0.594932	0.529834	0.594306	1.36542	2.27497	0.1	0.151476	22.6286	0.957275	0.1	1.38661	3.89803	1.10043	2.57219	0.294366	1.38476	1.8991	0.656212	6.1547	3.98944	0.1	0.127591	0.1	0.1	0.1	2.62453	0.118247	1.62703
G1	chr7:155711959-155712591	7.51008	0.1	0.81855	0.0340538	0.0268319	3.94539	3.03452	17.5862	4.1149	9.38636	0.63596	6.8685	2.19673	2.75101	2.45759	6.49506	2.46368	7.91922	17.7722	23.307	0.1	0.127591	0.1	1.36238	3.10952	0.1	0.118247	5.86944
G1	chr7:157140435-157140864	0.1	0.1	0.793602	0.1	0.1	0.1	0.1	0.1	0.1	4.34256	2.41138	7.79156	9.92954	3.67806	4.75041	8.21984	8.2443	0.536913	3.36403	22.9642	0.1	0.127591	0.1	0.1	0.1	0.1	0.118247	0.1
G1	chr7:157280495-157280999	0.1	0.1	0.1	0.1	0.1	0.1	0.1	0.1	0.1	0.81986	1.64754	2.39364	14.8598	4.55307	1.51551	10.6327	0.1	6.78484	3.08353	10.4566	22.4214	0.127591	1.53374	0.1	0.1	0.1	0.118247	0.1
G1	chr7:158224027-158224686	3.32093	0.1	1.26067	0.609089	4.75924	0.1	0.1	8.45096	0.1	2.33349	2.44015	6.90402	1.0024	6.00444	4.18023	12.4084	14.7033	2.52957	16.0659	19.5991	0.1	0.127591	0.1	0.1	0.1	15.9569	0.118247	4.18526
G1	chr8:4188727-4189221	0.1	0.1	0.1	0.1	0.1	0.1	0.1	13.9157	0.1	0.1	1.48367	2.79532	1.256	1.76985	0.869688	0.220499	0.263149	1.76186	3.59513	2.75101	0.1	0.127591	0.310909	0.1	0.1	0.1	2.99981	0.451664
G1	chr8:7923134-7923433	8.49681	0.1	0.1	5.74593	0.1	8.35334	21.5965	2.43198	2.58747	6.90744	10.573	4.58492	2.45286	20.5257	7.11019	8.97759	23.8594	10.9463	14.0319	0.104466	0.0906992	0.127591	0.1	8.99465	14.2168	5.87608	9.98938	6.94134
G1	chr8:8664192-8664542	7.11377	1.64058	6.96707	3.86413	2.68865	1.43195	0.243177	4.56893	0.1	0.1	0.842322	13.3204	1.46235	1.72991	8.31978	20.4712	11.1193	2.48807	1.60127	12.9014	0.1	0.127591	0.1	9.6601	1.42439	0.1	1.6995	0.1
G1	chr8:8923487-8923822	0.1	0.1	2.28962	2.89779	8.80931	0.101728	0.1	0.1	0.1	0.1	1.48333	4.86941	10.9182	0.1	12.0581	17.1081	6.4375	1.69256	2.34969	0.721543	0.1	0.127591	5.26718	0.1	0.1	0.1	0.118247	0.297471
G1	chr8:8953785-8954185	0.1	0.1	0.1	1.20385	0.560928	0.1	0.1	11.7503	0.1	0.383574	2.12457	1.69595	1.53719	9.56166	1.35216	0.151746	2.10007	2.58436	3.70509	4.29618	0.1	0.127591	0.1	3.11328	0.629048	0.698043	0.118247	3.22684
G1	chr8:11749575-11749938	0.409122	0.1	0.1	0.1	0.0756348	0.788841	0.1	0.1	0.1	0.1	7.16349	15.2053	4.64055	0.1	12.2659	16.2848	19.2724	4.48235	1.49731	1.09821	0.1	0.127591	0.975928	0.1	0.782647	0.1	0.118247	0.1
G1	chr8:12516468-12516887	3.03047	0.1	4.22656	0.1	0.1	3.00478	0.283516	1.81063	0.852454	4.56828	8.16406	2.55477	2.1617	4.34728	0.336457	3.20466	2.89657	10.6244	10.5275	0.104466	2.20429	0.127591	1.25409	1.15193	3.15674	0.729898	4.94654	2.22722
G1	chr8:17764926-17765616	0.425276	2.28229	0.1	0.612571	1.2721	0.132195	1.47191	3.405	2.17032	0.1	3.41574	7.79542	8.26224	3.57032	4.43903	2.03122	2.8695	2.47845	4.4207	5.78528	0.1	0.127591	10.3562	0.1	1.29822	1.48816	0.118247	0.267825
G1	chr8:21027336-21027886	0.1	0.1	3.52409	0.1	2.55561	0.1	0.1	0.418247	1.24169	0.961946	3.92312	5.40274	1.27983	4.19512	1.55595	4.46919	1.97713	0.995032	8.42885	0.104466	0.1	0.127591	0.1	0.1	0.1	0.1	0.118247	1.44831
G1	chr8:22722247-22723625	4.06651	0.1	0.809181	0.1	0.486131	2.64666	2.22218	0.1	0.1	0.1	2.35085	1.05105	0.404813	1.88522	0.743421	0.931582	5.73553	34.1098	4.1237	0.967536	0.1	0.127591	0.1	10.0009	0.1	0.1	0.118247	0.376614
G1	chr8:25095579-25096052	0.487862	0.1	1.05802	1.74947	0.1	0.624642	2.50588	0.914663	1.39216	0.1	2.0651	1.42636	7.10009	3.08087	3.45311	2.24302	6.79782	0.310405	1.39202	7.40196	0.850207	0.127591	10.4921	0.1	0.1	0.804389	0.118247	0.1
G1	chr8:27729628-27730075	0.1	0.1	0.1	0.1	0.1	0.504537	2.51838	0.31679	0.413734	0.1	11.0477	12.9936	9.28984	1.348	1.05007	6.3346	3.9674	5.06038	5.08627	3.00925	14.222	0.127591	13.4944	0.1	0.1	0.1	0.118247	1.20775
G1	chr8:27730502-27731605	2.77002	4.11292	3.11659	0.43597	0.1	1.00937	2.68179	1.69885	0.915931	2.02569	9.7249	3.09163	14.3523	2.08007	3.71719	5.83502	6.74167	2.5677	5.90986	0.104466	12.0024	0.127591	7.57214	0.1	0.1	0.834887	0.118247	2.2023
G1	chr8:29380071-29380560	1.58532	0.1	0.1	0.973077	0.979795	1.9214	0.742888	2.33463	3.02629	2.31869	1.33569	7.4422	1.68875	10.9399	3.6225	4.52686	3.08849	15.8089	1.95451	2.48318	0.1	0.127591	2.60102	4.60894	1.35281	0.1	1.06991	1.42277
G1	chr8:30769462-30769737	0.1	0.374786	0.1	0.901751	0.1	1.11939	0.477148	0.1	0.550055	0.1	1.51618	3.64686	0.00441498	1.71408	4.26436	1.51419	0.141546	13.092	3.55058	0.760614	0.1	0.127591	0.1	0.1	0.1	0.1	0.118247	0.1
G1	chr8:37000344-37000673	0.1	0.1	3.72723	0.1	0.1	1.02613	0.1	0.1	0.1	5.40247	3.39714	7.72996	5.0963	1.42138	2.78535	5.87914	10.9416	2.867	2.41801	0.79329	0.1	1.84001	0.1	0.1	0.1	7.06493	0.118247	0.1
G1	chr8:38723321-38723660	1.49332	0.1	0.627207	1.09293	1.91616	2.14179	1.82022	0.1	0.1	2.34055	5.74547	11.2066	6.48525	4.86772	8.76227	4.84147	4.67295	0.944466	2.5257	5.05842	2.75109	8.53217	2.56054	0.790348	3.35733	1.44137	2.99774	0.689352
G1	chr8:48411505-48412121	0.1	0.402821	0.1	1.3594	0.1	1.42817	0.570852	0.1	0.1	0.1	21.4834	0.1	2.51288	0.866061	1.36664	5.74305	3.89962	1.99295	0.1	8.41672	0.1	0.127591	0.266805	0.1	0.1	0.1	0.118247	0.1
G1	chr8:49816316-49816831	0.1	0.1	0.1	0.1	0.1	0.1	0.1	0.1	0.1	0.1	2.82302	16.2158	0.972358	13.7779	1.67944	3.18913	7.20893	19.4853	2.07523	13.9896	0.698976	0.127591	2.75375	1.89128	0.458345	0.165031	0.118247	0.1
G1	chr8:52447375-52447675	0.991182	0.1	0.655947	0.941978	0.592258	0.1	0.1	0.360373	0.1	2.06177	5.06681	0.1	0.740315	17.3778	2.00998	2.41487	3.53073	10.4581	1.6305	1.59746	1.36915	0.127591	0.1	2.48208	0.1	1.11341	1.96796	0.1
G1	chr8:64402479-64402736	7.84221	0.0998568	0.1	1.8783	0.790467	0.124068	0.1	1.6015	5.03487	2.33296	11.4813	8.98345	0.824487	11.403	8.95512	4.53139	2.51935	15.2219	3.00566	3.48164	0.1	0.127591	0.1	9.40414	0.1	0.1	0.118247	0.1
G1	chr8:68223274-68224023	0.516622	0.00233686	0.1	0.22693	4.71505	0.112374	0.1	0.461047	0.0531086	2.8478	13.5388	0.807761	0.1	10.2811	0.337703	29.2433	5.56158	1.51611	2.68003	0.104466	2.79824	0.127591	0.1	0.802391	2.45042	0.453867	0.118247	0.1
G1	chr8:73793059-73793852	0.1	6.60063	0.1	1.54951	3.73916	1.23378	2.5999	0.236305	0.1	7.32058	32.984	5.08479	4.67797	6.29977	12.5554	7.47714	7.48053	10.2724	10.4169	17.0312	11.8424	0.127591	1.69776	12.0478	5.79323	6.73492	0.118247	0.811124
G1	chr8:74329762-74330424	1.10216	0.00776375	0.1	0.375229	0.1	0.1	0.603027	0.333625	1.42031	0.0816206	2.81854	0.663843	9.08611	0.837798	2.58541	0.606008	1.42138	0.1	1.75155	0.104466	0.1	0.127591	4.32188	0.1	0.1	2.16879	0.118247	0.1
G1	chr8:74759061-74759436	0.1	0.1	2.52448	0.1	0.1	1.28892	2.07215	2.35542	0.0174854	23.2077	8.69394	1.55028	8.92735	0.0115877	6.24722	1.91633	4.95524	1.10409	3.08624	6.15288	0.770523	0.127591	3.55169	1.25025	0.610423	7.51915	0.118247	0.878905
G1	chr8:75314482-75314884	0.1	0.44046	0.1	0.1	7.10955	0.1	0.1	0.205872	0.753283	0.1	24.4363	8.88727	3.51697	2.22432	16.4377	3.14252	11.6852	0.1	1.65486	5.99348	9.54199	0.127591	1.45123	0.465782	1.33374	6.16527	1.14175	0.1
G1	chr8:80706611-80707304	0.1	0.1	1.7171	4.07244	0.841801	0.156674	0.1	0.254328	0.1	0.95227	3.07296	13.8334	4.7074	1.87278	6.6689	21.5914	8.72576	5.78199	0.0855263	3.25	11.0389	1.07568	0.609893	0.1	0.1	0.1	0.118247	0.1
G1	chr1:229344518-229344945	0.1	0.0978512	2.4177	0.1	0.1	0.1	0.1	10.1988	0.1	0.975509	0.906266	1.27467	3.42818	3.71941	3.94172	0.696111	0.418401	1.24213	15.7809	2.20652	0.1	0.127591	1.19589	1.73618	2.12765	2.48483	0.118247	7.60198
G1	chr8:89697902-89698378	0.1	0.1	0.1	0.1	3.37489	0.1	0.1	0.275143	0.490523	0.571094	31.9674	4.51789	0.682385	2.28574	14.0914	3.7758	1.55906	1.65536	4.87696	9.57053	6.69242	0.127591	0.1	4.73593	2.36255	1.41541	0.118247	0.1
G1	chr1:229674048-229674470	0.1	0.1	0.958181	0.1	0.1	0.1	0.1	0.1	0.536026	0.1	2.65581	14.6832	6.39637	9.15265	3.70454	2.1171	0.979046	2.86144	2.95065	8.85256	10.8296	0.127591	11.4066	0.1	0.1	0.1	0.118247	0.1
G1	chr8:99952186-99953314	8.05661	0.1	0.862102	0.320332	17.3415	0.484366	1.54795	1.09047	6.62806	2.97708	6.99708	6.09283	1.70055	12.8873	6.50483	2.19508	11.9	3.62745	19.5234	1.3463	2.54701	0.127591	0.786398	15.7455	0.62232	0.1	0.118247	5.42362
G1	chr8:101882351-101882764	3.19358	0.1	0.26509	0.52744	3.14128	6.1469	0.325373	0.1	4.50754	17.2664	10.8881	12.4842	5.19796	8.31911	3.33232	11.3919	3.29604	4.75525	5.59896	17.283	0.1	0.127591	0.19625	0.1	0.1	0.1	0.118247	0.1
G1	chr8:102550088-102550491	1.60878	0.355593	0.882714	3.58274	2.37123	2.51425	1.43456	0.109156	3.63507	3.03475	9.10038	0.1	8.57655	5.53076	4.02542	6.43514	3.40516	0.710211	1.14083	7.12626	0.1	0.127591	0.35975	2.45417	0.1	3.26312	0.118247	0.1
G1	chr8:103741081-103743221	1.37074	0.0909916	0.642218	4.71543	3.56128	3.24417	4.43312	0.196721	0.1	0.1	1.93264	1.92329	8.7962	3.28977	3.58978	23.1182	8.52695	2.68927	2.49344	10.645	0.792316	4.09585	4.14802	2.57744	0.78311	0.792814	0.118247	0.1
G1	chr8:105757651-105758135	5.91244	3.3804	2.77964	0.1	9.56373	0.1	0.303053	0.605292	0.1	0.1	30.7286	5.11774	5.78908	10.8596	11.6355	19.6526	5.50079	2.93027	9.29089	31.5929	12.0367	0.127591	7.25251	11.6567	2.03349	2.73357	0.118247	0.343105
G1	chr8:124161593-124161960	0.1	0.1	2.38948	6.43022	0.865139	0.559532	2.24196	1.71287	0.1	2.35564	2.98228	12.3585	10.4091	5.99403	6.73782	3.19219	3.16194	2.23146	0.778815	29.178	1.82209	0.127591	4.91342	0.1	2.70173	0.451144	0.118247	0.1
G1	chr8:125843366-125843598	0.1	0.1	2.42542	0.1	1.76679	3.69112	5.32127	1.22152	0.1	13.3705	8.70268	2.61276	8.18124	3.53576	10.9043	2.56606	5.89527	1.01385	5.11774	14.7156	7.18055	0.127591	6.21121	0.1	1.24561	1.7539	0.118247	0.1
G1	chr1:230594540-230595264	0.1	0.578525	0.1	1.66168	1.52341	0.353582	0.1	0.1	0.1	0.1	6.08872	11.3699	11.6193	4.70696	12.2904	5.97395	1.51746	2.8106	2.78992	5.23141	2.84068	0.127591	11.9239	0.1	3.42717	0.1	0.118247	0.1
G1	chr8:126844849-126845384	0.1	0.1	0.1	0.1	0.1	0.1	0.1	1.76343	0.1	0.1	3.60978	8.52695	16.1778	3.20991	1.65	27.9048	4.35676	0.1	1.80316	9.91991	8.26462	0.127591	0.51925	0.1	0.1	0.1	0.118247	0.350509
G1	chr1:231104237-231104572	0.1	0.1	0.1	0.1	0.1	0.1	0.1	3.65688	0.1	0.1	2.11424	3.23965	0.75039	6.36924	0.283573	0.675859	1.35151	1.22457	10.1082	3.66058	0.1	0.127591	0.1	0.1	0.1	0.1	0.118247	3.25122
G1	chr8:129177020-129177245	1.01019	0.09012	2.21991	4.14802	0.1	0.910432	1.82084	0.1	0.1	0.1	7.54266	6.84377	5.37222	4.78512	5.20044	1.60689	1.78071	2.14843	1.94278	7.79099	12.0509	1.5103	1.45801	1.66804	0.1	0.0330457	0.118247	0.869688
G1	chr1:231369163-231369448	0.1	0.1	0.631903	0.719297	0.1	0.107036	0.181896	5.01242	2.70855	0.1	0.917285	1.50799	1.06325	3.26421	2.18321	1.91316	1.45223	2.51952	8.4418	4.19162	0.1	0.127591	0.1	0.1	0.1	0.1	2.03018	5.19358
G1	chr8:136237070-136237432	0.1	0.1	0.1	0.1	0.823618	2.65561	0.209701	0.132491	0.1	1.58135	0.886411	8.21452	1.28544	1.60502	2.67152	0.1	1.31634	26.43	0.0692613	9.34782	2.61407	0.127591	0.1	0.1	0.1	0.0636428	0.118247	1.2205
G1	chr8:141481692-141481998	0.1	0.691781	1.46578	0.1	0.1	0.1	0.1	8.74023	5.71008	0.1	3.13845	0.1	1.7496	2.27608	3.57641	0.91825	2.11654	1.06436	5.86082	6.56525	0.1	0.127591	0.767736	0.5061	0.1	0.1	0.118247	0.1
G1	chr8:142339640-142340006	0.1	0.791905	0.1	0.00252929	0.1	0.1	0.00277425	0.128174	0.1	0.1	7.99048	9.30073	4.47458	2.56413	2.69349	4.09376	2.21703	1.69524	10.4042	11.3198	2.06378	0.127591	5.74832	0.535557	0.416541	0.178213	0.118247	8.28476
G1	chr8:142415755-142416311	1.38837	0.864386	0.1	1.11316	0.1	2.88777	2.44967	0.1	0.1	0.1	0.796134	1.80566	2.12083	13.45	3.17285	5.09286	13.8434	9.79816	3.3473	6.91874	0.1	0.127591	0.1	29.2175	0.1	1.93632	6.19639	0.1
G1	chr8:143281881-143282607	0.435752	0.1	0.1	0.1	0.1	0.1	0.1	0.30893	0.1	0.1	29.8754	0.1	1.22362	0.601131	2.01551	2.92651	10.4115	4.31552	1.16245	7.9443	12.314	0.127591	0.1	0.1	0.1	7.6832	0.118247	0.1
G1	chr9:209178-209427	4.65041	1.64836	3.94699	2.46041	10.1292	1.52754	1.10003	0.1	1.28313	3.7454	0.227362	16.1911	7.13963	1.72653	18.5585	3.25688	8.55253	1.34831	3.13455	7.90691	0.1	2.95109	2.63442	0.1	2.50332	0.1	0.118247	0.1
G1	chr9:4293821-4294149	5.31723	5.89152	0.1	2.57007	4.72827	0.156419	0.1	0.516622	0.1	0.1	7.30551	37.0927	2.17201	4.67314	11.0438	11.0626	13.564	2.15698	1.08117	15.0708	13.799	13.2253	1.03503	0.835727	3.75981	0.288305	0.118247	0.1
G1	chr9:20197447-20199251	0.663456	0.1	0.1	0.1	0.1	2.05901	2.25047	0.160366	0.661402	0.0889523	39.2031	1.56772	0.1	1.87467	2.33117	0.638794	1.42851	5.76578	0.1	2.36311	2.67598	0.127591	0.1	0.910743	0.1	0.1	0.118247	0.1
G1	chr9:27239432-27239833	0.950249	7.03846	0.1	0.535018	0.1	1.99389	0.1	1.4743	0.1	0.1	9.92552	6.61366	1.53087	1.12314	1.764	1.5498	0.968873	0.1	16.362	0.104466	0.1	0.127591	0.229623	0.1	0.1	0.809092	1.98987	2.90246
G1	chr9:27340815-27341202	2.67232	4.47374	4.29418	0.704421	0.938551	0.562507	0.1	4.03996	0.1	0.888169	8.00339	5.67213	0.471231	12.6087	1.60689	2.47022	4.4909	16.8231	3.29636	4.30098	0.1	0.127591	1.19104	4.46187	3.22944	1.21953	2.93706	0.1
G1	chr9:30539557-30539935	2.35324	4.85246	0.257598	1.34831	0.4456	0.1	0.04045	0.996633	2.55981	0.1	6.14295	12.2971	0.192522	3.43349	6.1608	1.30333	1.17071	0.788153	11.1771	4.65889	0.582124	3.06943	0.1	0.1	0.1	0.493336	4.33823	0.865923
G1	chr9:32828377-32828635	0.1	0.1	0.1	0.1	0.1	0.1	0.1	0.1	0.1	0.1	3.05372	3.47682	0.822621	2.81135	2.13065	2.22505	0.314294	0.339779	8.65841	6.73417	0.1	0.127591	0.1	0.1	0.1	0.1	0.118247	0.1
G1	chr9:33083042-33084295	0.1	0.1	0.1	0.273297	0.1	0.1	0.1	3.89861	0.1	1.80503	4.97489	1.67566	0.803396	4.28588	3.15748	2.3218	2.71881	0.391692	15.388	0.966644	0.1	4.64901	0.1	0.1	0.769878	0.936333	3.98795	4.4262
G1	chr1:233805142-233805644	0.1	0.1	0.403872	1.30417	0.1	0.367109	3.51719	7.06332	2.10935	2.19844	1.06414	2.08912	1.69962	1.57254	3.27224	3.35143	4.65487	3.85986	16.1609	11.1656	0.1	0.127591	0.1	0.521249	0.1	3.58911	0.118247	4.44038
G1	chr9:37908350-37908704	5.61233	0.1	0.1	1.91596	0.1	2.02204	0.1	0.613526	0.402725	2.11807	2.87474	2.96654	8.73621	4.2513	2.12821	2.07588	0.667159	1.02493	2.74542	10.7887	0.0871546	10.7119	8.40911	0.1	0.1	0.1	0.118247	1.19093
G1	chr1:234505792-234506774	0.1	0.1	0.1	0.501905	0.1	0.1	0.1	0.1	0.1	0.1	20.9605	8.64542	1.60054	2.14928	1.05185	0.565048	0.0681175	2.02225	2.82373	5.13205	28.2361	0.0985564	0.690388	0.1	0.1	0.702325	0.118247	0.1
G1	chr9:47178837-47179319	0.1	2.90624	0.1	0.1	0.1	0.152381	0.1	0.1	0.1	0.1	4.5135	16.1065	6.66022	7.18404	2.04948	3.19407	5.55203	3.81946	4.86223	0.104466	0.1	7.34368	4.55796	0.1	0.1	0.1	1.67224	2.82143
G1	chr9:68989069-68989381	0.1	0.1	0.1	0.1	0.1	0.1	0.1	0.805934	0.1	0.1	10.5636	13.4744	1.02324	8.1051	3.08293	1.12063	2.43515	2.82874	10.0961	17.3765	1.12864	9.66887	0.1	0.1	0.1	0.883826	0.118247	0.00327929
G1	chr1:234660770-234661336	0.363362	3.51104	3.48939	7.00798	0.1	1.19659	0.245055	1.15928	0.1	2.77964	4.46038	4.14288	8.80853	0.966344	3.07724	5.60359	2.75335	2.23657	3.80492	4.3294	0.938996	0.127591	10.5485	0.1	1.3911	0.1	0.118247	1.48444
G1	chr9:74909116-74909497	0.49317	8.62856	0.42605	0.649112	2.81829	0.150744	0.423901	17.7524	1.09266	5.33162	1.18946	0.843673	2.62858	4.06278	2.33594	2.75266	5.34633	0.578908	3.24951	4.355	0.1	0.127591	0.36011	0.1	1.03556	0.1	0.118247	3.16784
G1	chr9:78679007-78679398	0.1	0.1	0.1	0.1	0.1	0.1	0.1	1.73282	0.1	0.1	12.8612	7.3138	1.07073	10.8161	0.972696	4.37758	10.6139	2.724	4.05408	9.67154	0.1	0.127591	1.71739	0.1	0.1	0.1	0.118247	0.1
G1	chr9:79233226-79233537	0.1	2.724	0.1	0.1	1.23097	0.1	0.1	9.92954	0.1	0.1	1.91439	7.66195	0.285379	7.88144	5.6328	1.03578	3.75367	1.06277	2.41725	10.7715	0.1	0.127591	0.343029	0.1	0.369253	0.1	0.118247	0.415796
G1	chr9:79303401-79303713	10.0877	0.1	0.1	8.03313	0.0321136	0.1	0.1	10.7377	0.1	0.1	1.71394	2.25583	1.88653	8.63187	1.03008	3.37706	3.8112	0.0457045	4.50962	19.409	0.1	0.127591	0.1	0.1	0.1	7.20303	0.118247	0.1
G1	chr9:86911624-86911993	0.1	11.7439	4.32709	0.917285	4.00766	2.71521	1.91192	2.3376	1.52011	1.61302	3.60392	19.8855	1.55244	15.3421	9.2425	7.61174	20.9376	4.0198	0.1	7.25636	0.1	0.127591	0.1	6.08648	4.06212	0.1	3.79964	0.1
G1	chr9:87183278-87183630	2.58218	0.1	0.1	0.587613	0.1	2.06447	3.98886	0.1	2.26544	1.09429	16.8019	14.6708	3.38313	7.47556	1.09413	6.1899	4.95034	0.782914	1.27897	4.58559	9.27858	0.127591	0.200632	0.1	0.1	2.57007	0.118247	0.1
G1	chr9:88712501-88712793	0.544	5.20935	0.1	0.1	0.1	0.1	0.802921	7.78561	0.1	1.40553	6.02689	7.83987	0.784704	2.86225	1.40512	3.63408	4.8163	1.38182	5.16767	12.2191	0.1	0.127591	0.1	1.55475	0.1	0.1	0.118247	2.43765
G1	chr9:88772010-88772467	0.1	0.1	0.1	0.1	0.1	0.1	0.1	0.1	0.1	0.1	9.15819	2.125	3.27089	5.3931	5.05657	5.22381	2.79184	2.09515	7.58591	8.27128	1.55906	0.127591	2.39444	0.1	0.1	1.10228	0.118247	0.850059
G1	chr9:90408081-90408341	1.46904	0.944793	0.1	0.924546	1.22866	2.04211	0.368581	0.1	0.1	0.1	3.08211	17.5637	4.45245	2.98228	14.8966	5.54975	12.7682	1.7825	8.92948	12.7581	0.1	26.3571	4.34374	0.613859	6.38573	1.10594	0.118247	2.15833
G1	chr9:92062386-92062735	0.1	0.1	0.1	0.1	0.1	0.1	0.1	0.1	0.1	0.1	1.70375	6.67033	1.26896	3.64391	1.98748	0.287288	0.635863	0.521584	0.940851	9.28589	0.1	0.127591	0.1	0.554177	0.518108	0.1	8.35192	3.31045
G1	chr9:92284572-92284932	0.870199	1.40331	0.1	0.325688	0.1	0.1	0.202397	5.01493	1.20139	0.1	1.5542	3.49247	0.232991	2.31554	2.84087	1.39878	0.831769	2.74754	12.5954	4.09869	0.1	0.127591	0.152603	0.1	0.372015	0.1	1.65731	3.14409
G1	chr9:96722814-96723101	0.1	0.1	0.1	0.1	0.1	0.1	0.1	0.1	0.1	0.1	2.96071	0.0783938	0.663761	4.2478	1.10409	1.56832	1.2739	1.45908	8.91673	9.11821	0.1	1.36414	0.1	0.1	0.57695	0.1	0.118247	3.02813
G1	chr9:97583832-97584676	0.1	0.1	2.34018	0.1	0.1	0.125044	1.60353	0.591879	1.64959	7.79485	4.23052	16.1079	9.13674	3.9425	2.29418	6.6689	7.07835	0.794318	0.1	24.4187	0.1	1.17773	1.62072	0.1	2.11738	2.09484	0.118247	0.705768
G1	chr9:99390148-99390400	0.1	1.36425	1.89165	1.86541	0.1	0.982891	0.193039	0.188117	1.87305	0.0923898	3.92125	17.8283	1.74796	0.887715	1.12375	4.53306	5.56972	0.619292	8.05894	5.02258	0.1	0.127591	0.1	0.1	0.417827	0.380617	1.49037	1.49803
G1	chr1:235044094-235044925	1.05719	0.1	0.1	0.808383	0.1	0.313	0.934288	11.8194	0.1	1.04286	1.59401	7.12324	1.24702	1.70243	3.15719	1.77123	2.0659	5.68061	7.39639	8.67654	0.0920364	0.127591	0.806801	0.1	0.621313	0.0234585	0.118247	3.84264
G1	chr9:113553405-113553665	9.87224	8.61113	1.88589	12.6336	6.01601	0.442528	0.288449	2.92338	1.95238	6.17904	24.9124	9.34194	2.86655	8.52243	19.5934	11.0027	3.99013	7.97393	14.0285	26.4164	10.2089	0.127591	0.1	8.14385	2.5334	0.713518	0.118247	0.650291
G1	chr9:114727517-114727796	0.0699361	0.1	9.39759	0.371927	0.1	0.6049	1.10115	7.81096	0.1	2.44984	3.6238	9.24487	9.70027	6.56435	15.2642	4.62183	12.0377	0.805934	5.44611	8.7192	0.1	2.04427	9.09859	0.1	0.37462	0.851739	0.0412271	0.326679
G1	chr9:115603799-115604637	0.0567628	0.0209857	0.090805	0.887715	0.1	1.16559	0.1	9.08534	1.59917	0.0942579	2.39675	6.24411	1.2218	2.30688	0.818438	1.53539	0.687976	0.915831	1.8743	4.4753	0.69599	1.3892	0.1	0.1	0.1	0.1	2.13085	0.321525
G1	chr9:116371797-116372917	0.547352	0.477817	0.1	1.68635	0.1	1.36791	1.60077	17.5008	0.0943077	1.29132	2.22666	3.48688	1.2401	3.06401	0.907098	2.06734	2.69907	2.53412	4.51243	8.3649	0.1	7.97149	0.1	0.1	0.989806	0.1	0.118247	0.1
G1	chr9:116378799-116379569	2.82233	2.17718	3.64922	1.57126	7.80765	2.6393	1.12016	2.70069	0.829326	3.36804	4.09093	6.313	0.1	20.9445	2.25598	2.09631	5.56014	20.6406	1.98527	15.5326	0.1	1.29148	0.1	14.2497	0.42064	0.289217	2.94265	0.1
G1	chr9:117039288-117039571	6.29596	0.1	0.1	0.1	4.53139	0.1	1.26882	1.50402	0.1	0.1	4.63591	21.9795	1.67706	19.5821	11.9974	16.0513	8.16718	1.0163	1.10124	26.2483	0.1	11.2966	0.462274	2.4796	0.344008	1.93551	0.118247	0.1
G1	chr9:117049213-117052337	1.42626	0.632094	0.614212	0.786608	2.1364	1.90152	2.82855	0.760721	1.99774	0.1	0.879729	7.89813	0.979126	38.6939	3.53877	12.6466	6.52757	19.1948	0.503771	20.1988	0.1	1.65568	0.268484	29.0373	0.1	0.382047	1.10954	0.1
G1	chr9:118706659-118707072	4.48156	7.21292	0.1	0.0868154	0.788153	0.932445	1.3674	0.433125	4.05789	5.13205	3.39365	16.2124	2.54352	2.64238	1.82052	1.67595	5.80263	20.6305	1.24348	18.9165	0.1	0.127591	2.54646	2.39114	0.1	0.881474	0.118247	0.1
G1	chr9:119620012-119620414	0.445267	0.1	0.1	0.454599	0.1	2.49796	1.93381	0.10667	0.1	0.1	3.16566	9.64	13.3251	12.95	2.1063	2.44015	1.73478	3.69029	1.49171	17.4167	1.50044	0.127591	4.70847	1.32083	0.1	1.71345	0.118247	0.1
G1	chr9:126690376-126690806	0.1	8.77694	0.1	0.1	0.1	0.182445	0.1	1.54318	0.547589	0.1	0.985588	4.41137	8.83355	3.91806	3.52846	7.56112	1.42471	0.514849	2.29945	6.45518	0.1	3.84304	3.16823	0.1	1.69848	0.208246	0.118247	0.1
G1	chr9:128172368-128173496	1.42851	0.462519	0.777134	0.1	9.2321	0.00701593	0.1	0.910204	0.019592	0.1	22.4688	3.13021	11.5235	2.53939	8.50422	2.48236	6.33686	15.7402	8.88974	0.104466	5.69638	1.07865	3.82296	0.1	10.2263	10.4745	0.118247	1.93197
G1	chr9:129111283-129111530	0.616714	4.42475	0.1	0.1	0.1	5.13993	8.14215	4.10239	1.02943	0.1	8.33425	3.57146	1.87226	4.36284	2.68249	4.00802	3.11237	13.3147	1.09111	12.2828	0.1	1.57853	0.560928	8.21984	1.28847	0.365928	0.118247	0.540755
G1	chr9:131541735-131543170	0.686117	0.1	0.406225	0.1	4.14311	0.113581	0.1	0.134077	0.779436	0.0299261	42.9745	13.3835	3.71822	0.673209	9.42155	8.82228	4.73113	0.1	1.46771	21.5791	7.70273	0.127591	7.21403	0.1	0.597728	1.56997	3.64102	0.1
G1	chr1:236252361-236252833	0.1	0.1	0.1	0.95396	0.262077	0.107281	0.1	1.87908	0.532381	0.0378605	3.05713	1.49171	0.462944	1.9287	0.32541	2.39654	1.93662	2.69867	18.5977	7.8524	0.1	0.127591	0.1	0.1	0.1	0.1	0.118247	1.22349
G1	chr9:136782876-136783176	8.26349	5.51091	2.18291	4.25425	0.592039	1.26991	0.755003	1.65515	0.378278	0.1	2.81957	9.0275	0.19617	14.7629	1.50735	2.73556	1.62103	6.76179	1.73276	9.46954	0.1	0.127591	0.1	19.2211	0.330955	0.1	0.118247	0.1
G1	chr9:139509516-139511177	0.807448	1.56733	0.0578372	1.87254	1.62925	1.05356	2.1866	0.1	0.1	0.1	2.23497	2.71185	9.07664	1.56634	3.27948	9.65108	3.65624	2.18291	3.60665	4.65711	0.720471	0.127591	8.76144	0.1	0.539295	0.1	1.34772	0.91978
G1	chr9:139969293-139969788	0.0543971	0.0993739	1.46531	0.451387	1.91731	6.8467	3.57169	0.1	1.80517	0.1	22.1126	12.6449	0.658209	3.89119	7.38449	13.4719	13.5795	2.9525	3.34915	1.66915	22.0472	2.55534	0.1	6.29251	0.833897	6.60574	0.118247	0.395484
G1	chr9:140169836-140170251	1.86637	2.48829	0.1	1.63904	2.87672	6.76451	0.431965	10.7813	0.378104	5.75675	6.21873	6.51136	1.78528	7.02001	3.7528	1.51785	1.00914	0.988713	3.53718	4.42285	0.1	0.127591	0.1	0.1	0.1	0.1	4.03041	3.23965
G1	chr9:140182877-140183150	0.1	0.1	0.1	0.1	0.1	0.1	0.1	0.1	0.1	0.1	7.03578	1.87729	0.665088	4.36936	7.13602	5.99101	1.20062	9.37283	11.8807	7.81352	0.1	0.127591	0.43358	1.35705	0.1	0.669146	1.42882	4.32677
G1	chr9:140307875-140308166	0.1	0.1	0.367205	0.1	1.35865	1.84973	1.02705	0.207257	0.1	0.1	1.42277	6.37708	8.19491	0.1	2.8271	9.06958	5.17033	3.61005	12.7659	18.1372	0.1	0.127591	2.54072	0.1	0.1	0.1	0.118247	5.11809
G1	chr1:238053206-238053911	0.1	0.1	0.933748	1.25375	0.1	0.1	0.1	0.1	0.1	0.1	0.753283	1.38054	0.0011962	9.2556	1.81863	0.318751	1.16954	13.625	2.92759	2.78712	2.52843	0.127591	0.1	0.980055	0.1	0.1	0.118247	0.1
G1	chr1:13434764-13435086	2.14679	0.1	0.292007	0.1	0.85201	0.1	0.747368	0.646957	0.1	0.1	17.8632	0.1	1.3113	2.46028	0.123934	2.65497	4.80698	4.59061	4.05594	0.0679847	5.51583	0.127591	0.1	0.1	0.1	0.1	0.118247	0.1
G1	chr1:241091497-241092254	0.515326	0.1	0.391304	0.544759	0.1	0.1	0.1	0.479025	1.20499	0.1	0.902568	2.03998	0.756031	5.20935	0.680692	0.567996	0.33088	1.12851	8.39316	1.57673	0.1	0.127591	0.1	0.1	0.1	0.1	0.118247	6.85301
G1	chrX:40108347-40108851	0.1	0.1	0.1	0.1	0.1	0.1	0.1	0.1	10.8092	0.1	0.360715	2.71828	0.433443	0.755789	1.25011	0.0366028	0.753487	1.01393	18.5885	1.52246	0.1	0.127591	0.1	0.1	0.1	0.1	0.0408369	0.628541
G1	chrX:47400224-47400554	0.1	0.563974	3.58379	2.02405	2.14373	3.07974	1.98653	4.62014	0.99514	3.26017	4.34835	10.7887	6.43853	3.40639	5.41488	17.4465	3.13705	2.23189	5.68127	12.4897	1.97939	0.127591	0.1	0.1	0.1	0.83025	0.118247	2.71881
G1	chrX:47478946-47479298	1.33301	0.1	0.1	0.1	1.74417	0.1	1.07989	0.33916	0.1	0.1	0.21653	3.031	2.41201	2.29214	2.18364	2.93404	2.21743	0.342961	11.5342	2.16116	1.67641	1.11988	1.01707	0.1	0.0285979	0.127714	1.94857	1.45771
G1	chr1:244414147-244414363	0.1	0.1	0.1	0.1	0.1	0.1	0.1	0.1	0.1	0.1	15.696	11.294	0.504874	1.36664	1.37449	3.26511	0.177288	0.825665	1.96775	3.3512	6.03461	0.127591	0.1	0.1	0.1	0.47556	0.118247	0.1
G1	chrX:148668647-148669064	2.55596	0.1	0.1	1.04906	1.42057	0.1	0.1	0.1	0.0786456	0.1	9.70622	6.51511	0.1	1.25576	9.74071	4.37479	3.55562	6.83692	15.3101	2.1883	0.1	0.127591	0.1	0.1	0.888924	0.1	0.118247	0.1
G1	chrX:151241031-151241594	0.1	0.484711	0.1	0.1	0.1	0.1	0.601696	0.1	1.90788	0.1	0.355061	4.9915	12.8153	0.992457	4.42776	4.20365	2.88671	0.197106	1.01106	3.42445	3.82263	0.127591	0.1	0.1	0.471575	0.0593071	0.118247	0.1
G1	chr1:245951310-245951557	0.1	0.1	5.32999	0.1	2.39574	0.978921	0.246371	1.24117	9.64	0.1	6.68873	31.4226	0.1	1.76211	3.64539	8.14215	17.3293	5.09396	1.41505	7.78509	0.1	0.127591	0.89564	0.944243	1.11027	0.1	0.118247	0.1
G1	chr1:246640597-246641286	0.1	0.808773	0.1	0.1	0.233307	0.316025	0.483407	0.1	0.1	0.1	21.0344	7.11471	0.780155	2.53599	1.76826	0.848676	3.59179	1.67612	1.01615	1.87675	20.7198	2.02489	0.1	0.1	2.20365	0.1	0.118247	0.1
G1	chr1:246860102-246860535	0.1	0.1	0.1	0.574222	3.75981	0.1	0.1	0.190548	0.1	0.1	4.51863	3.17613	2.70913	1.09279	2.68999	3.59128	1.67405	1.72146	9.30195	0.104466	1.35062	0.127591	0.231139	0.1	0.956821	0.1	0.118247	3.69056
G1	chr1:247511022-247511949	2.44556	2.1798	1.13203	0.994458	3.64883	0.206125	1.23659	1.21016	1.10138	1.01247	1.61627	5.03161	1.25309	1.38606	3.72528	1.8836	2.61452	6.00109	30.6017	3.75841	1.28159	0.127591	1.01947	0.1	0.1	0.1	1.08669	1.77645
G1	chr1:248691174-248692115	0.0226318	0.0959335	0.1	2.41747	0.1	0.379044	0.1	0.123044	3.42529	0.1	2.89383	0.0631302	0.982382	1.36477	2.38236	2.74658	0.974638	1.86949	15.3338	0.0961183	0.1	0.127591	0.1	0.1	0.1	0.1	0.118247	5.26446
G1	chr1:14955177-14956039	1.53174	0.415027	0.0379688	0.314474	0.1	0.224873	0.1	0.702431	2.2098	0.1	2.43291	1.79606	0.932174	8.71856	1.78901	0.669822	0.659099	11.9449	0.606885	4.75722	0.1	0.127591	0.1	8.48836	0.1	0.1	0.118247	0.1
G1	chr10:4583007-4583337	0.1	0.1	0.753614	4.20613	3.00945	0.755478	0.1	0.676022	0.87576	0.1	2.67727	11.5632	8.51122	3.49214	3.91758	4.34108	2.62111	2.39473	1.57155	7.31147	0.1	0.127591	4.02668	0.1	0.1	0.274745	2.6954	0.1
G1	chr1:15067498-15068751	9.16359	0.1	6.13219	5.57859	2.03204	4.3571	2.11078	0.1	1.07732	5.00775	7.53411	6.19412	19.5821	2.75759	1.87342	20.3459	9.04693	10.0531	1.22984	10.0392	2.26594	1.61443	8.42315	1.0343	1.19665	3.8899	0.118247	0.1
G1	chr10:5521778-5522399	9.00692	0.605892	0.543892	4.33515	1.43935	1.51717	0.1	0.816535	0.1	0.1	1.11611	5.02635	1.50176	18.8559	2.34398	0.297051	1.07087	15.4097	2.38935	6.49092	0.1	0.127591	2.04719	27.405	0.891826	0.1	0.118247	0.1
G1	chr10:5887767-5888100	5.10273	1.50713	1.52867	13.7361	0.1	0.116314	1.06022	0.879167	0.377897	0.538504	3.77062	21.9537	3.16645	2.4534	11.1993	4.25758	2.96869	4.07194	1.94217	0.871861	0.1	0.127591	0.1	0.1	0.579214	0.733958	10.767	3.82622
G1	chr10:7299884-7300148	0.1	0.1	0.1	0.1	0.1	0.1	0.1	0.1	0.1	0.1	16.4779	8.84685	1.02067	4.43216	4.04926	1.01967	1.30573	4.5995	3.11954	1.77247	5.58548	0.127591	0.411246	0.1	0.1	0.1	0.947812	0.1
G1	chr10:11618486-11618762	0.1	0.1	0.1	0.1	0.1	1.34004	0.169705	0.1	0.1	5.0827	1.6602	2.27725	1.27015	9.01636	1.75649	1.16023	0.710315	12.5591	2.99774	3.0189	0.1	5.10809	0.1	7.4562	0.505104	0.1	2.45551	0.811895
G1	chr1:15528034-15528518	0.1	0.1	0.1	0.1	0.1	0.1	0.755692	19.6805	1.36395	2.4223	3.23778	6.52496	5.14578	9.87033	7.22596	2.08628	2.98997	1.44556	13.2345	8.66747	0.1	0.127591	1.40296	0.1	0.1	0.1	0.118247	3.28419
G1	chr10:19001599-19001900	0.1	0.1	1.08533	0.1	0.1	4.18816	3.83852	0.1	18.2701	2.69512	4.82929	13.5088	2.58577	4.99669	3.5705	3.82437	9.28799	6.67033	9.99298	0.983385	0.1	0.127591	0.1	0.1	0.637783	0.1	0.118247	1.60238
G1	chr1:15665732-15665985	0.905862	0.1	0.1	0.1	0.1	1.34169	0.1	5.05867	1.23557	2.35586	2.17184	8.09599	2.67258	3.10181	3.0707	4.74933	1.90059	1.50713	3.37331	4.98439	0.554883	1.87387	0.1	0.861406	0.1	12.7696	0.118247	2.54312
G1	chr10:24797075-24797379	0.1	0.1	0.1	0.1	0.1	0.1	1.12243	0.1	0.1	0.1	1.13778	5.73885	2.48025	7.10741	1.61135	1.47708	1.45787	5.32229	0.1	3.97447	0.1	0.127591	0.231213	12.1888	0.390486	0.60385	0.118247	0.1
G1	chr10:25108971-25109339	1.37206	9.82612	1.38152	8.67849	0.874381	1.09266	2.91539	0.1	0.1	0.669146	5.24356	10.7005	7.80068	11.6835	0.695124	4.97512	2.31869	4.34173	1.58782	2.8296	7.96576	4.45956	0.983009	7.02978	0.1	0.701861	0.118247	0.1
G1	chr10:25115543-25115867	0.479982	4.3323	0.602805	0.604197	0.1	0.457321	3.85085	0.1	1.08916	5.48177	1.21886	0.1	3.95415	1.09072	0.68948	2.54485	0.776672	11.5622	3.73994	0.104466	0.1	0.127591	0.1	1.78228	0.1	0.1	2.18723	0.654884
G1	chr10:25354117-25354944	0.744718	0.1	0.765538	0.1	0.431189	0.848785	0.147495	1.00481	0.630039	4.24235	1.25284	4.436	7.62917	3.39604	0.825329	2.16956	6.60911	0.62232	3.04463	3.69809	0.1	0.127591	5.06433	0.1	0.1	0.67028	0.118247	0.244327
G1	chr10:26776070-26776316	0.86406	0.357811	4.78723	6.09442	1.27911	3.51907	0.156096	2.2425	0.452359	0.1	1.48514	9.39518	3.48246	16.7156	11.3134	10.3042	16.4494	2.04388	2.1235	4.61095	0.1	0.127591	0.1	0.489706	7.56806	0.791418	0.118247	4.373
G1	chr10:27584964-27585366	1.54231	2.06877	0.212729	3.99385	1.95781	0.1	1.25946	0.1	7.10181	0.1	8.52765	8.31763	0.265027	0.748215	9.99298	5.83701	1.62386	5.66904	9.82747	0.909227	0.1	0.127591	0.1	0.1	0.1	0.924546	0.118247	0.265252
G1	chr10:29449274-29449658	0.1	1.62629	0.1	0.1	0.701981	0.1	0.1	0.151968	0.1	4.77178	4.2168	9.33382	1.11482	2.35898	0.559637	0.342812	5.59189	12.2923	3.53227	0.707089	0.1	0.127591	0.1	2.76182	0.1	0.169029	1.32665	0.1
G1	chr10:29533122-29533430	0.1	0.384736	0.1	0.0464351	0.1	0.1	0.1	0.1	0.1	0.1	1.41745	3.61552	0.442137	8.09176	1.31781	0.63321	1.25929	14.7329	1.42834	8.76227	0.0299261	2.92419	0.184528	0.557035	0.1	0.1	0.118247	0.1
G1	chr10:29824453-29824917	0.1	3.31399	1.82328	1.54339	0.247163	1.1588	2.75101	5.99441	0.1	2.84804	1.37236	7.35124	0.00588537	0.1	0.994221	2.64407	2.99473	14.7617	3.80013	8.41231	0.1	0.127591	0.1	0.1	0.1	0.1	0.118247	1.41505
G1	chr10:30095647-30096433	0.1	0.375229	3.6536	2.50684	1.6523	1.47385	5.10613	0.1	1.81159	6.90858	8.34499	5.75737	14.5092	5.00804	4.10239	5.90003	7.97701	1.72528	1.38951	2.46953	0.1	0.127591	5.91652	3.09142	4.05408	3.73972	0.118247	0.1
G1	chr10:30118231-30118469	0.1	0.1	3.31544	0.1	13.261	0.1	2.37565	0.170607	0.1	0.773155	2.29959	1.45108	5.43788	5.86284	1.33523	3.42165	2.03743	9.98196	2.7987	0.0783938	0.1	0.127591	2.16038	13.6501	0.1	3.95706	0.118247	0.1
G1	chr1:16123646-16124041	0.1	0.1	8.13535	0.1	0.0632206	0.757232	3.75809	0.1	0.1	0.354554	4.56709	0.816988	4.51281	0.1	2.97902	37.9187	2.76827	2.4331	3.42801	0.104466	0.1	0.127591	0.1	0.1	0.1	0.1	0.118247	0.1
G1	chr10:31092561-31093551	2.37788	0.644916	0.1	0.1	8.85525	0.568527	0.1	0.1	0.0835003	1.01152	5.02899	14.202	0.932525	10.1731	7.39432	2.5037	8.52479	17.7235	1.09316	4.0145	0.1	4.21799	0.1	2.67922	2.8744	0.8505	3.08263	0.354296
G1	chr10:31285983-31289963	1.13622	1.27965	1.4307	1.31083	3.77111	0.905789	0.809181	2.29045	0.921137	1.6954	2.82394	5.96738	14.2309	4.03105	12.5418	9.67881	8.10969	4.38351	2.18906	3.88393	0.1	10.1177	6.36233	1.89924	5.96896	1.34709	0.118247	2.54931
G1	chr10:35081973-35082341	0.1	1.93063	2.51436	0.931834	0.0454585	0.159755	2.95156	0.1	0.1	1.87638	16.9114	7.34617	1.55835	14.8387	1.90877	6.34186	2.78948	7.7433	2.389	8.81874	11.846	0.127591	0.485304	4.94364	0.1	0.1	0.118247	0.1
G1	chr10:43833600-43833927	0.1	0.1	0.0248693	0.1	0.1	0.1	0.1	0.127537	0.1	0.1	0.405047	6.28125	1.27783	6.06356	0.20679	1.24663	1.08659	2.56205	9.10172	4.01076	0.1	0.127591	0.1	0.75209	0.1	0.1	1.13778	2.98173
G1	chr10:45430492-45431119	6.94069	0.1	0.246073	0.1	11.0466	0.332314	0.1	2.14329	0.491411	0.1	2.18536	8.47316	1.33301	21.7838	3.53258	1.96116	9.36669	14.1673	3.71056	2.64008	0.1	1.1892	1.16486	12.7004	1.27618	0.344314	3.80167	1.20409
G1	chr10:46007709-46008047	0.1	0.1	0.1	0.1	0.1	0.1	0.1	0.198407	0.1	0.1	14.0685	6.91509	0.966143	5.62551	1.42976	0.117074	2.05863	3.5528	3.15213	9.38113	8.93981	0.127591	0.273847	0.1	0.1	0.1	2.71846	0.1
G1	chr10:50347530-50347932	0.839668	0.1	0.886138	0.876243	2.41951	0.1	2.11883	0.23248	0.1	1.5756	4.45793	29.3408	1.74919	3.55794	9.027	6.66318	19.2908	1.23365	1.11436	2.37274	1.44535	2.26969	0.1	0.1	5.70616	0.1	0.118247	0.614091
G1	chr10:54871152-54871417	0.1	0.0783938	0.1	0.1	0.1	0.1	0.1	0.1	0.1	0.1	1.86492	5.63079	2.65328	1.32993	2.80112	0.1	0.925546	2.46257	12.5284	2.27667	0.1	0.127591	0.466888	2.53692	1.37319	0.327057	1.77981	0.534064
G1	chr10:57659548-57659790	0.1	0.1	0.1	0.1	0.1	0.1	0.1	1.35945	0.1	0.1	14.4244	1.23028	0.845351	9.48483	4.70273	1.16063	1.01976	8.09599	1.35373	4.0544	0.570243	5.6999	0.1	1.36604	0.1	1.76028	1.96449	0.1
G1	chr10:69574971-69575254	1.17081	0.735955	0.649112	0.1	4.59303	0.283752	0.1	2.61407	0.1	0.1	2.60224	3.56703	6.27474	2.98046	4.52716	3.8278	0.823364	4.13748	9.39298	4.1249	1.11523	0.127591	1.17645	0.1	0.1	0.1	0.118247	0.1
G1	chr1:17306274-17307775	2.24868	0.1	0.0700526	3.13122	1.81812	2.85155	1.63852	0.1	1.87203	2.15376	8.85658	15.2428	1.01059	6.57592	7.08174	3.64658	23.8457	24.1744	2.89503	21.9983	1.07099	0.127591	0.9976	2.93182	2.5976	3.03809	1.47399	0.1
G1	chr10:74398101-74398590	0.1	0.543946	1.26729	0.1	0.1	0.1	0.1	17.6918	0.1	0.1	1.83705	5.83331	0.673745	1.65373	1.50858	0.746123	1.60023	2.11654	8.88785	3.78036	0.701028	0.127591	0.1	0.1	0.1	0.32522	0.118247	3.64213
G1	chr10:74835893-74837567	4.59061	0.597362	1.87573	3.81033	6.69968	2.62972	1.89711	0.145434	1.79978	1.65912	7.72553	19.0032	4.67464	5.38515	8.80985	23.6833	10.2819	1.99848	0.971583	5.25349	1.27521	3.71208	1.62736	0.1	4.29618	2.67881	0.118247	1.79862
G1	chr10:76955458-76955707	0.1	0.1	8.9236	1.36631	0.1	0.1	3.66546	0.0252595	0.517314	2.75713	0.853884	0.859749	7.21403	2.59061	4.63829	1.93988	8.12895	8.21531	1.28291	1.60069	0.1	0.127591	4.2867	0.1	0.1	1.06592	0.118247	0.1
G1	chr10:80302773-80303196	3.24951	0.0611726	0.1	0.687358	14.2769	0.174253	0.1	0.568527	0.1	0.1	8.34149	16.032	1.16183	1.5915	3.25736	3.40516	13.202	0.463052	5.52626	3.72135	0.1	0.127591	0.1	0.1	0.1	0.590904	0.118247	0.1
G1	chr10:80504714-80505219	1.16307	0.1	0.1	0.783394	0.1	0.1	0.1	5.21573	0.1	0.1	0.185582	6.97684	0.672908	3.41975	0.977563	0.105024	0.645782	0.885126	14.0575	3.83655	0.0845068	3.39951	0.1	0.1	0.1	0.1	0.118247	14.7748
G1	chr10:80515898-80517965	0.396994	0.1	1.4405	1.54493	1.19328	3.45665	2.18078	0.1	0.1	1.29835	0.898539	11.7422	12.6655	0.1	5.15947	14.0484	5.57488	5.77114	3.64539	1.33875	4.4121	0.127591	3.1948	0.1	1.26046	0.238166	0.118247	1.11364
G1	chr10:81164403-81164820	0.819665	0.88002	0.1	0.1	1.76105	1.25259	1.43974	5.3364	2.59488	0.1	2.79439	7.62646	1.34817	8.90205	1.40948	1.30813	2.3856	11.3108	3.22797	6.42617	0.1	0.127591	0.1	1.94006	0.1	0.1	0.118247	1.97361
G1	chr10:82237310-82237582	1.83895	0.1	11.6482	0.587834	0.1	2.43603	4.57063	0.1	0.1	8.6003	3.70829	2.0651	7.10136	7.03028	16.032	5.08479	6.80532	3.16249	0.1	4.84373	0.1	0.127591	1.16755	0.1	3.45862	0.1	0.118247	0.1
G1	chr10:91133656-91133967	0.1	0.1	0.1	0.1	0.1	0.1	2.3177	5.36151	0.1	0.1	4.73797	4.70349	7.68175	3.87591	3.79624	1.60174	6.39962	5.76088	3.71744	1.48977	0.1	1.60372	0.704421	1.00661	0.1	1.4565	0.118247	1.16369
G1	chr10:93357915-93358198	0.393752	0.1	2.76443	0.515193	0.1	3.33274	6.09558	0.1	1.67391	4.05575	1.58652	1.35877	6.07048	3.23923	2.20903	1.29599	0.770104	5.3546	1.41986	3.10805	0.1	0.127591	2.50306	1.39138	0.1	0.1	0.118247	0.310909
G1	chr10:93983055-93983285	0.1	0.1	0.355662	0.1	1.40381	0.1	2.04948	0.1	5.4963	16.6189	0.1	10.6377	6.62752	3.42076	8.79302	1.46974	2.26641	0.872921	0.986117	3.45708	0.1	0.127591	0.1	0.1	3.15231	0.1	0.118247	0.1
G1	chr10:94043709-94044155	1.93498	0.695858	3.07296	0.1	0.1	1.09943	0.14567	6.32328	7.6789	4.43903	9.076	7.7584	1.55206	2.93531	14.6264	17.3834	12.7762	0.287684	1.24067	5.07584	0.1	0.127591	0.1	0.1	6.24338	6.2467	4.46411	0.1
G1	chr10:97272295-97272984	1.06969	0.1	0.1	0.249498	1.92344	0.1	1.83729	9.18108	0.1	1.59917	2.59286	2.63854	0.770011	1.7908	1.59679	1.39621	3.25102	3.80143	1.83629	1.7233	0.1	0.127591	0.1	0.1	0.347525	0.488891	0.118247	1.43149
G1	chr10:97878673-97878956	0.0975054	0.1	0.574764	0.0114536	0.1	0.115241	0.277786	3.46464	1.21128	0.1	4.7059	2.36082	4.28229	0.1	14.3016	7.50684	5.99989	0.766901	10.8732	0.104466	1.37142	0.127591	0.625243	0.1	2.01437	1.34675	3.48164	5.3735
G1	chr10:98339761-98340052	0.1	0.1	0.48243	1.53822	0.1	0.1	2.23146	8.43332	0.1	3.5786	2.28835	3.31013	1.13194	7.21879	2.23722	4.46683	2.28431	0.504346	2.02329	2.37764	0.978439	2.85972	0.1	0.1	0.1	0.827213	2.43687	0.1
G1	chr10:99600729-99601672	4.05408	2.40618	2.12125	2.95343	1.40777	2.34969	2.1798	1.28964	0.435128	2.94429	20.2628	6.45064	4.74933	1.29943	4.87979	5.82564	20.6008	2.16997	0.1	0.104466	3.2394	2.23686	11.5935	0.1	0.1	0.722396	0.118247	0.1
G1	chr10:100150036-100150675	0.832381	0.353396	2.42464	0.1	0.237262	0.108907	0.6049	0.1	0.0964251	0.0880407	1.32047	2.4189	0.202397	1.63715	2.0659	0.312349	1.20515	13.3332	1.41072	4.03041	0.1	0.127591	0.1	0.1	0.1	0.1	1.17215	0.1
G1	chr10:101598563-101599111	1.39251	0.679063	0.1	0.513782	5.84781	0.1	0.1	0.552256	2.1092	1.37462	10.2667	2.53429	2.17894	19.3445	3.67231	7.09418	10.251	19.0961	8.35267	3.47682	0.1	0.127591	0.1	5.22768	0.1	0.168938	0.118247	0.1
G1	chr10:102472797-102473353	0.406142	0.1	0.230951	0.1	0.1	0.1	0.1	0.985693	0.1	0.1	1.74014	3.07745	0.325496	2.17678	0.1	0.111395	0.946855	17.7921	0.846477	0.0986622	0.1	0.127591	0.1	0.1	0.1	0.1	0.118247	0.1
G1	chr10:111577802-111578115	0.519899	0.1	0.1	0.1	0.411762	2.17582	1.25985	0.1	0.1	1.06715	13.27	0.766192	0.96049	0.1	7.32688	3.93485	1.12028	5.5647	11.9357	3.02654	2.49675	0.127591	0.1	7.69006	2.74311	4.00691	0.118247	0.1
G1	chr10:115254196-115254850	0.64528	0.1	0.1	0.338738	0.374711	0.1	0.1	0.832647	0.1	2.23162	0.931151	7.48103	2.13085	1.02886	1.83172	0.398257	3.31662	1.94955	2.55026	4.9499	0.1	0.127591	0.905184	0.1	0.1	15.4214	1.80812	0.1
G1	chr10:118976389-118976947	1.75312	0.1	3.16607	2.88181	0.896967	1.29822	3.41718	2.18275	0.82688	1.09989	5.50484	3.09358	8.57319	0.1	5.14184	1.85854	1.41558	6.01822	6.34903	3.65624	0.1	0.127591	6.94287	0.1	0.1	0.1	2.31741	1.492
G1	chr10:119294734-119295092	0.1	0.1	0.1	0.1	0.1	0.1	0.1	0.1	0.1	0.1	1.5709	1.56128	0.663282	2.29753	1.72528	0.860025	2.61367	15.813	1.4737	6.93342	0.1	3.41027	0.657056	0.1	0.1	0.32474	0.118247	0.347352
G1	chr10:121020293-121021396	0.1	0.867391	0.1	0.1	2.73983	0.1	0.0215684	0.267825	0.1	0.1	3.24721	1.61836	1.54493	0.893612	25.432	0.488973	19.9592	6.40498	3.53311	8.01273	1.5417	0.127591	0.0416175	0.1	3.23109	14.4967	0.997957	0.1
G1	chr10:121480965-121482068	0.1	2.19457	0.1	0.1	3.53545	0.1	0.1	0.402423	0.438167	1.50858	23.1	10.3525	7.84479	9.00455	15.5424	3.72175	16.8109	7.05734	4.1817	6.34297	0.1	0.127591	11.6495	1.62788	2.30242	10.3591	1.41298	0.1
G1	chr10:121554228-121555288	0.1	0.1	0.1	0.1	0.0723844	0.1	0.1	0.1	0.1	0.1	24.3217	8.75112	0.868629	3.26048	1.67627	1.39976	3.49214	3.85695	1.62532	5.72539	5.38384	0.127591	0.1	2.14575	1.36327	0.1	1.81674	0.1
G1	chr10:122235609-122235947	0.1	0.1	0.1	0.581564	1.82422	0.1	0.1	1.63779	1.06502	1.6259	1.83523	17.3155	0.788713	0.95227	1.89592	0.741599	14.4373	1.93518	2.84357	15.6768	0.1	1.15723	0.512023	1.11126	0.634513	1.42224	0.118247	0.276145
G1	chr10:123434316-123434827	0.1	0.1	0.224102	0.393453	0.378598	0.1	2.08554	0.996858	0.1	0.1	3.93265	3.01809	0.41168	1.64654	1.28778	0.543615	0.478342	2.62873	11.3794	0.78715	0.1	0.127591	0.1	0.1	0.1	0.437432	0.118247	0.1
G1	chr10:123809572-123809903	0.1	0.658073	5.69638	0.1	0.1	0.439138	0.871571	6.82872	0.1	0.632094	2.1536	3.65579	1.83834	3.01834	0.72248	0.921137	1.01734	2.34541	12.2583	11.3002	0.1	1.20385	0.158637	0.1	0.1	0.64294	0.957939	1.76245
G1	chr10:124058516-124058859	0.1	0.1	0.1	0.502418	11.1663	0.143871	4.85188	5.50809	0.1	8.63324	8.56986	4.69222	3.75093	4.94461	10.2061	8.09103	17.3236	4.25931	14.8548	2.36922	1.11866	0.127591	0.508897	1.44363	13.6871	6.69116	0.118247	1.39279
G1	chr10:125753861-125754255	1.30664	7.66762	0.251848	0.1	0.892486	0.596366	1.14971	0.691872	0.1	0.1	1.18385	3.05851	1.34365	0.1	6.8821	0.699138	2.62823	12.0805	3.7758	1.25243	0.1	0.127591	0.1	5.36745	0.1	0.1	0.118247	0.1
G1	chr10:127769818-127770280	0.1	0.1	0.1	0.1	0.1	0.1	0.1	0.1	0.1	0.448151	2.27066	15.605	1.83115	2.50251	3.79964	1.94437	14.9337	3.55781	1.12327	11.3681	0.1	1.40526	1.02664	0.618027	2.3766	0.623427	0.118247	0.1
G1	chr10:128531525-128531847	0.1	0.615746	0.1	1.39216	1.17029	1.78843	0.1	0.1	0.1	0.332059	1.29349	2.21413	0.1	3.96604	0.733958	0.233506	0.760815	10.9785	4.74331	11.0867	0.1	1.79862	0.1	0.1	0.1	0.1	2.33565	0.1
G1	chr10:133457352-133458474	0.1	0.1	0.69555	0.1	0.1	0.1	0.1	0.436691	0.1	0.1	1.52691	0.611001	0.1	2.6422	1.07178	0.111884	0.816046	23.4527	1.69149	0.0745385	0.1	0.127591	0.0637653	0.616014	0.1	0.00188864	1.69567	0.298406
G1	chr10:133487076-133487379	0.0467979	0.1	0.1	0.686288	0.1	0.1	0.448045	0.676174	0.1	0.728677	3.15628	1.78018	1.91745	0.69331	4.16902	3.55987	0.172548	1.66599	9.83529	3.72977	1.07323	0.127591	0.1	0.1	0.1	0.1	0.118247	5.19264
G1	chr10:133878862-133879923	0.1	1.72886	0.711934	0.1	0.1	0.241586	2.14055	0.702548	3.2599	0.1	16.0827	8.74383	0.1	1.96943	2.44761	2.52401	3.48246	19.4997	11.1235	1.90488	6.97375	0.127591	0.28412	0.1	0.1	0.1	0.118247	0.635432
G1	chr10:133910301-133910660	0.661295	1.72662	0.1	0.1	0.1	0.1	0.1	0.505876	0.1	2.8092	1.91299	4.52651	0.691781	1.33628	1.30813	2.01726	1.56096	1.8216	9.22827	6.06159	0.1	0.127591	0.142152	0.1	0.1	0.1	0.118247	1.94336
G1	chr1:20252059-20252771	0.1	0.62303	0.1	0.1	0.847452	0.229564	0.1	4.77942	0.481431	0.1	0.876295	3.52026	2.52551	1.89073	2.22813	1.62065	0.667904	8.48171	15.5351	2.8399	0.1	1.12792	0.1	0.1	0.1	0.378912	0.0792414	1.57284
G1	chr11:1554354-1554955	12.7628	7.34774	1.25011	2.09408	2.49571	9.94931	14.8174	0.1	2.72017	1.7197	14.8666	16.7773	14.1436	7.71749	5.73445	4.54029	6.24549	1.89791	1.8935	11.8105	3.71513	7.84815	1.76431	0.1	2.27533	3.33232	2.37365	0.1
G1	chr11:1990123-1990980	0.498596	0.1	1.55206	0.712534	0.384736	1.15583	0.786818	0.408262	0.1	1.01882	4.94425	2.93757	0.1	4.85539	1.6732	1.56997	2.61193	3.05602	10.8513	16.8477	0.1	0.127591	0.1	0.640929	0.1	1.71725	0.118247	2.28768
G1	chr11:2434324-2434654	0.462449	0.1	0.1	0.1	0.950867	0.306164	0.1	0.148288	0.821241	0.665993	1.28728	2.27222	0.455664	0.679846	2.60515	0.829792	1.22321	0.1	8.22188	3.89064	0.1	0.127591	0.1	0.1	0.1	0.1	0.118247	0.1
G1	chr11:7882434-7882722	0.1	0.1	0.044477	0.1	0.1	0.1	0.289439	0.1	0.1	0.1	7.4639	3.78968	3.99217	16.5196	6.56997	22.0838	4.19246	1.45571	4.9856	15.2728	5.70976	0.127591	0.5976	9.69557	0.1	1.15107	0.118247	0.1
G1	chr11:12453023-12453284	0.1	11.0438	3.61134	0.388546	0.34155	1.75982	3.012	2.61209	0.1	0.1	10.8557	25.9693	3.52707	25.8892	7.4337	9.6845	17.6414	9.40364	3.12337	16.1474	6.27474	0.127591	1.40581	10.6139	0.1	0.861008	0.118247	0.1
G1	chr11:13686728-13686989	6.46821	0.1	0.1	0.1	0.1	10.1869	9.86305	5.33217	0.1	0.1	7.52884	7.10321	2.05069	14.9089	5.66039	5.29327	14.4308	0.782106	4.5219	22.6617	6.18368	0.127591	0.1	0.1	1.93779	2.59044	0.118247	0.1
G1	chr11:16967681-16968094	0.889543	0.1	0.0255696	2.11888	0.1	0.1	0.1	7.27007	3.96956	0.426435	2.94824	4.84373	1.41775	12.8164	2.16936	0.724543	1.22389	11.6626	1.69296	5.03057	0.581927	0.127591	0.1	3.68588	1.49105	0.1	2.4396	0.297984
G1	chr11:22043208-22043490	0.912698	2.57007	0.488085	0.764628	4.41954	0.1	0.247558	1.20918	0.1	0.1	7.37958	0.755692	0.1	6.61366	1.26335	1.75715	1.56458	5.52503	12.382	3.81505	9.93794	0.127591	0.1	0.1	0.1	0.1	0.118247	0.1
G1	chr11:28452137-28452420	9.06505	0.00836964	1.9005	0.1	3.41425	0.1	1.34083	0.476769	6.65486	0.1	12.0553	0.527319	1.11773	3.03963	4.06105	0.853884	6.64552	6.34121	3.5976	0.734235	4.9057	0.127591	0.412194	3.55722	1.96976	1.04879	1.036	0.1
G1	chr11:34265061-34265349	0.1	0.1	2.69463	2.7319	0.0143982	3.14062	5.46598	3.45155	5.92575	2.6707	1.16497	3.54391	10.7111	8.60704	3.05509	1.67944	11.9067	2.37489	4.45156	6.14431	0.1	0.127591	0.1	0.1	0.1	0.161923	0.118247	0.1
G1	chr11:34707234-34707666	0.1	0.1	2.15833	0.1	0.1	0.429388	3.20524	0.1	5.94554	7.20228	1.7028	0.892859	8.91282	3.01642	1.09747	0.962211	8.06289	2.19633	1.21974	1.11274	0.672278	0.127591	1.18596	0.1	1.66899	0.309182	0.118247	0.1
G1	chr1:21909045-21910946	1.55988	0.058623	0.1	2.48394	2.62236	0.849171	0.371026	0.513954	1.05171	0.1	0.794055	1.73639	16.053	2.01248	2.90147	1.61199	1.30507	2.11319	3.25171	1.217	0.1	0.127591	18.8653	0.1	0.1	0.1	1.22995	0.91564
G1	chr11:35634375-35634797	0.1	0.1	0.1	0.1	0.1	0.1	0.1	0.1	0.1	0.1	0.1	0.642586	5.0427	3.57262	9.24632	0.110334	0.651196	1.22632	1.02416	0.104466	0.1	0.127591	11.9364	0.1	0.1	0.1	0.118247	0.1
G1	chr11:35974527-35975134	0.0934731	4.88966	1.46545	1.76028	1.50713	0.755308	1.56233	0.702957	0.534862	0.1	0.82325	0.967358	6.4898	4.02923	12.164	0.1	2.3106	4.21781	0.1	2.4034	0.0913389	0.127591	15.6513	1.48307	0.30833	0.1	0.118247	0.1
G1	chr11:36170702-36172942	0.348219	0.0668408	2.63002	1.54113	1.19305	0.678152	1.86132	0.442745	3.43781	4.96099	1.82994	4.19411	2.63751	0.730416	44.2557	3.64686	4.37332	1.23162	1.25713	3.00841	3.15254	1.86541	1.20145	0.1	0.488393	2.80622	0.118247	0.1
G1	chr11:45066963-45068627	3.55179	0.897185	1.74583	8.29731	5.70236	2.84522	2.87363	1.17838	6.20856	2.2406	0.703937	4.90429	17.5203	0.628646	14.1746	11.4736	6.31107	2.89119	2.09211	7.00222	1.20422	2.15789	15.5051	0.1	1.6133	0.189992	1.09943	0.1
G1	chr11:48070573-48071540	0.599606	0.1	0.284278	0.1	0.1	0.130948	1.34179	1.54951	2.32754	5.27194	9.2335	0.1	14.3578	2.07492	5.90711	4.09617	5.43455	7.48934	0.1	4.66911	3.58163	0.127591	0.950098	0.1	0.1	1.60594	0.118247	0.1
G1	chr1:22602050-22602425	1.71029	0.1	0.1	0.1	0.00390267	3.06351	1.87638	0.1	1.30566	0.770962	2.58925	3.08425	0.1	1.99995	1.79055	0.1	1.11185	17.4389	3.7794	5.10127	0.1	0.127591	0.1	0.1	0.1	0.1	0.118247	0.1
G1	chr11:59323242-59323921	2.11503	0.1	0.1	0.969615	8.73024	0.279845	3.65094	0.518847	0.585154	0.1	1.30259	3.80521	5.96845	5.74659	4.78591	1.4648	5.68503	2.5918	2.3799	0.992309	0.1	1.21371	7.89898	4.22988	1.82195	0.1	0.118247	0.1
G1	chr1:23330198-23330517	0.1	0.1	0.1	0.1	0.1	0.1	0.165954	0.1	1.61505	0.1	1.17423	14.4787	2.14754	0.739936	0.672614	15.083	0.943092	1.36843	3.27472	1.18463	0.1	2.09587	0.1	0.99514	0.1	1.56187	0.118247	0.0128479
G1	chr11:61146543-61147204	0.1	3.41718	8.43647	1.7067	2.3146	4.7805	16.1134	0.1	0.1	0.1	5.69455	15.0108	2.73664	5.78908	8.69724	1.95734	3.70779	5.89209	1.34696	11.5276	9.64923	4.76997	1.23429	8.44253	3.64337	0.728914	1.37998	0.1
G2	chr11:66753684-66753939	0.1	0.822202	0.1	0.1	0.1	1.80709	1.28365	8.01273	0.1	0.1	0.1	0.1	0.507553	0.1	0.1	0.1	0.1	0.1	0.1	0.104466	3.47284	11.3159	1.15828	4.51095	1.66709	0.802045	3.85005	1.39034
G2	chr11:67253161-67253623	0.1	0.1	0.1	3.96339	1.74455	1.12727	4.44189	2.95691	0.1	0.1	0.264961	0.422691	2.06108	5.33714	2.01317	4.89741	1.06915	0.282679	0.1	0.0997389	1.726	8.8143	3.02959	3.63874	10.7918	9.61429	13.8238	13.0712
G2	chr11:67697616-67698109	0.1	0.49809	0.1	0.32434	0.1	0.1	0.1	1.36935	0.850977	1.04498	0.1	0.1	0.1	2.5501	0.522405	0.1	0.1	0.0807881	0.1	3.32608	1.47797	3.82497	1.89546	6.98482	2.74371	1.72295	8.8143	0.55772
G2	chr1:24054733-24055787	0.1	0.1	0.792588	0.1	3.63632	0.129163	0.1	21.9225	0.58398	2.43229	0.1	1.14943	1.17798	0.1	0.1	0.614091	0.434191	1.12178	3.12106	2.46257	1.16937	3.34804	1.41999	2.58903	8.33093	2.01631	7.61076	6.40752
G2	chr11:68041415-68041802	0.1	0.1	0.1	0.1	4.98294	0.1	0.1	2.78273	0.1	0.1	0.264889	0.0686334	0.1	2.49487	0.118616	2.57646	0.732078	0.733475	2.26194	2.35341	1.00661	5.24398	6.46257	1.91952	7.63098	6.00285	11.6309	5.75228
G2	chr11:68640150-68640580	0.1	0.1	0.1	0.1	0.1	0.0651602	0.1	0.1	0.668129	0.1	0.389969	2.01835	0.943216	37.5542	0.1	0.28092	0.149719	9.41338	0.1	2.76225	1.78381	8.91595	4.62882	14.0031	0.78759	0.813725	2.67922	0.957939
G2	chr1:24347143-24347444	0.1	0.1	0.573448	0.1	2.389	0.0851926	0.1	8.354	0.888973	0.1	0.375533	1.07383	0.188117	0.1	0.118927	0.913729	0.755891	6.36008	5.5775	0.104466	1.38182	2.83252	1.71776	1.81795	0.880646	1.68469	0.0358776	6.8451
G2	chr11:71335680-71336005	0.1	0.82948	0.1	0.891618	0.1	0.425178	0.1	0.141351	0.1	0.1	1.3557	0.1	0.1	2.71207	0.250408	0.504346	0.1	3.79104	0.1	0.104466	27.2031	11.622	4.33583	7.39527	0.787248	0.466428	2.15126	0.957724
G2	chr11:71428132-71428532	0.1	0.1	0.1	4.31617	0.1	0.1	0.1	0.1	11.6943	0.0283784	0.1	0.1	0.1	0.1	0.1	0.1	0.1	0.569883	0.1	0.104466	26.7123	18.4631	1.18622	4.45245	0.605015	0.87182	1.82859	0.901262
G2	chr11:71465951-71466227	0.1	0.447056	0.1	0.310125	0.1	1.28384	0.1	0.166714	0.1	0.1	9.06505	0.1	0.1	2.77057	0.1	0.14582	0.1	3.40639	0.1	0.104466	24.6846	3.56999	1.78776	4.49385	1.5701	1.53014	1.11316	1.02778
G2	chr1:25159264-25159604	2.17184	2.81518	0.0830416	0.1	0.1	0.785143	0.1	1.10268	0.567778	1.20145	15.1764	0.1	0.1	0.1	0.1	1.56474	0.177042	4.73392	0.731487	0.104466	12.9816	2.69644	2.11767	2.37229	0.645782	1.43222	0.118247	2.5687
G2	chr11:73607753-73608865	0.1	0.1	0.1	0.1	0.1	0.1	0.1	0.450062	0.1	0.1	29.5126	2.87836	0.1	0.1	0.719798	0.1	0.214568	0.0458967	0.1	0.104466	19.1765	8.39738	0.180169	1.33556	1.68824	1.33742	2.30804	1.12752
G2	chr1:25316340-25316947	2.09437	0.1	0.1	0.326496	0.989403	0.138135	0.1	1.48248	0.1	0.1	0.1	0.1	0.235251	0.1	0.1	5.78528	0.1	0.869753	0.1	0.72646	0.826342	2.65416	1.12927	3.58911	5.45426	1.0626	10.0759	5.58933
G2	chr11:76858792-76859147	0.1	0.1	0.1	1.58999	1.44928	1.78646	4.03458	0.988927	5.27433	0.626784	0.1	0.1	0.1	0.1	0.1	0.159367	0.786699	3.43069	4.79526	0.104466	3.47859	6.71729	0.862715	3.76062	10.0112	2.45909	8.29357	6.95118
G2	chr11:82640546-82640901	5.42362	0.0233038	0.1	0.1	0.923565	0.1	0.947411	2.25925	3.37689	0.944881	0.1	10.3089	0.1	0.1	0.1	0.679063	0.530975	0.1	0.1	3.11355	4.12813	2.24853	0.699138	1.91789	6.05413	4.07849	9.57748	7.19086
G2	chr1:25522785-25523280	0.1	0.0710087	0.1	0.1	0.70971	0.824417	0.1	1.1159	0.1	0.0440467	1.22005	0.1	0.510885	0.1	0.1	0.286745	0.859945	13.148	0.87576	1.02479	3.56938	10.1869	2.64997	2.3292	0.720161	1.87278	2.86261	0.287962
G2	chr11:111047546-111047929	3.53983	6.53798	0.1	4.39744	0.693706	1.94291	1.12397	1.67307	0.1	1.72845	0.264749	9.9239	0.749192	1.33409	2.93341	0.917214	0.1	3.53073	0.501905	2.79905	7.29067	2.1194	2.43477	1.68121	6.31259	8.71296	13.4933	9.09356
G2	chr11:115580436-115580829	0.1	0.1	0.1	0.1	0.1	0.1	0.1	0.1	0.1	0.1	0.823503	0.1	4.55611	0.1	0.262742	0.987516	0.537101	2.83412	0.1	0.703335	5.73362	18.8653	10.3769	0.916497	4.28718	1.41072	3.49849	1.27589
G2	chr11:116797457-116798048	2.74211	0.837662	1.2205	0.422782	1.49828	0.428549	0.1	2.36699	0.1	1.32008	0.202088	6.02982	0.305738	0.0539005	0.942297	0.331303	0.274248	0.0718931	0.1	3.87838	2.03685	4.05056	0.185744	1.03295	9.48346	7.12682	12.1888	6.49654
G2	chr11:118570679-118571362	0.1	0.1	0.1	0.1	0.1	0.443744	0.880433	0.304717	0.1	0.1	0.1	0.1	0.1	1.39251	0.0500654	0.137823	0.0494612	0.580644	0.1	0.104466	2.51935	5.37551	2.43853	2.0552	5.73952	3.70779	14.2618	7.48291
G2	chr11:121199268-121200010	0.1	4.26295	0.1	0.1	1.02617	0.398624	0.152357	1.06799	0.1	1.2739	0.1	1.5288	0.343907	0.1	0.784704	0.1	0.1	0.946373	0.1	0.104466	1.21998	9.75905	0.634859	2.04878	1.99942	0.913929	8.65245	3.92978
G2	chr11:121228249-121228545	0.1	0.1	2.91044	1.91226	0.1	2.63797	4.23459	4.50491	0.1	4.81206	1.28291	0.83211	11.128	0.0904692	0.1	0.212135	0.1	8.29222	0.1	0.104466	5.51633	12.6006	9.59606	9.34866	0.847062	2.93305	3.4074	0.806801
G2	chr11:121243473-121244248	0.1	0.1	0.291582	0.1	0.1	0.184727	0.1	1.35646	0.452207	0.825902	1.72558	0.1	1.69066	0.1	1.44619	3.12165	0.598567	0.4545	0.836273	2.79686	3.66997	2.385	5.57529	4.78914	3.70807	2.18808	7.64576	2.77791
G2	chr11:121333431-121333802	0.77766	0.1	0.1	1.21472	2.194	1.86211	2.16288	3.33333	0.1	0.1	0.854689	0.1	0.1	0.1	0.171878	0.0503148	1.62078	0.1	0.1	4.30763	1.70704	2.99974	2.66998	4.2024	2.43291	5.09067	7.18915	4.49451
G2	chr11:121335244-121335513	1.04136	0.580979	1.38827	8.7852	4.85707	5.25451	1.72315	1.68088	1.03717	0.1	1.78381	0.1	1.45703	0.1	0.710979	0.194224	4.49768	0.473592	2.26986	0.104466	8.83826	23.1321	4.87328	6.85761	9.42397	8.85209	10.9152	10.9578
G2	chr11:122538807-122539154	0.1	0.1	0.82736	0.1	0.1	0.1	0.1	1.22349	0.1	0.1	0.1	0.1	0.344085	2.24987	0.1	0.140137	0.1	0.393606	0.1	0.104466	8.05516	5.8586	2.24654	4.76603	2.86261	1.18863	9.86499	2.67359
G2	chr11:122712998-122713285	0.1	0.1	3.26892	0.1	1.05642	0.389886	0.1	3.92182	3.17377	1.86724	0.1	2.53011	0.1	0.1	0.877504	0.341827	0.1	0.1	0.1	0.104466	1.14704	5.1622	1.3811	8.84286	4.5377	1.37206	9.11685	4.06408
G2	chr11:123174203-123174628	0.939055	0.1	0.1	1.40085	0.1	0.280379	0.1	0.984246	3.14953	2.92504	0.600062	3.78626	0.1	0.869924	1.07358	0.595254	0.208431	0.704421	0.1	0.104466	2.95269	3.56729	0.715017	2.16333	3.37196	3.23989	9.05332	3.90622
G2	chr11:128193799-128195303	0.1	1.55384	0.1	1.75865	4.20365	0.144638	0.20646	5.59966	0.0904514	0.1	0.382259	0.516333	1.06552	2.25583	0.361151	1.48718	1.41284	0.1	0.1	0.104466	1.22522	5.8054	3.94499	3.66082	15.2728	8.08285	18.4224	10.1705
G2	chr11:128489931-128490592	0.1	0.541521	0.1	0.1	0.1	0.19589	0.22314	0.18883	0.1	0.1	0.1	1.42316	0.1	0.1	0.303531	0.15032	1.89147	0.1	0.1	0.104466	1.91078	0.0259365	2.16363	0.623708	2.7985	1.4448	7.93004	2.56166
G2	chr11:128493327-128493615	0.1	0.1	0.480163	2.00911	0.322437	0.1	0.147541	2.69922	0.1	0.1	0.1	0.1	0.1	0.1	0.1	0.362	0.0502068	0.1	0.1	0.104466	2.29708	2.02072	0.169413	0.940634	4.7251	5.31007	8.63118	6.54954
G2	chr12:4939009-4939586	0.1	0.1	0.1	0.1	0.1	0.130646	0.1	0.1	0.1	0.1	0.1	0.911432	0.1	0.1	0.1	0.1	0.204372	0.811778	0.1	0.104466	0.941299	10.1524	2.66217	2.78761	4.7686	3.73089	12.4157	5.7179
G2	chr12:6542970-6544331	0.1	0.0599655	0.1	0.1	1.60397	0.218881	0.409539	1.01025	0.1	0.1	0.1	0.055154	0.1	0.1	0.1	0.342256	2.01187	5.94033	0.1	0.104466	2.61493	1.4234	0.1	7.53301	5.33665	1.47665	14.1121	4.16974
G2	chr12:8361812-8362078	0.1	0.1	1.2064	0.1	0.1	0.1	0.1	0.1	0.1	0.1	0.1	0.1	0.1	0.1	0.1	0.1	0.1	14.5092	0.1	0.104466	2.95435	8.28573	1.39267	3.86307	0.723604	1.61055	0.118247	0.705391
G2	chr12:9447817-9448370	1.56096	0.1	3.86207	1.0658	0.565222	0.1	0.171825	0.1	0.448692	0.1	0.1	0.1	0.1	0.1	0.1	0.1	0.1	0.1	0.1	0.104466	3.49143	16.4255	0.270751	4.35583	2.28143	8.01708	10.1227	6.00364
G2	chr12:9916337-9916623	0.1	0.1	0.1	0.1	0.1	0.871371	2.88243	0.121207	2.94244	0.1	0.1	0.1	0.1	0.1	2.16255	0.913092	0.1	0.694522	0.1	0.104466	1.01364	11.8891	2.2268	4.17448	5.03202	2.08855	9.55538	5.01932
G2	chr12:21830020-21830584	0.1	0.66108	0.368311	3.19301	0.1	0.1	0.1	0.1	2.92625	0.1	0.1	0.1	0.1	0.1	0.1	0.1	0.1	0.1	0.1	0.104466	1.76564	1.99215	1.0287	1.03491	2.96227	1.4967	15.9108	4.90524
G2	chr12:22317559-22317898	1.56332	0.911304	0.1	0.1	0.1	0.100138	0.1	0.1	1.10302	0.389886	0.1	0.1	0.1	2.24341	0.1	0.716268	0.405307	0.1	0.1	0.104466	0.794705	0.127591	4.82879	2.48614	4.88862	5.3181	13.2962	3.38339
G2	chr12:31957623-31957959	11.7024	1.30813	0.1	4.46283	7.04779	0.262211	0.652856	5.62551	0.924173	1.81351	0.1	2.27687	1.8528	9.59772	1.94529	1.76516	2.25934	0.1	0.55727	0.104466	0.876956	14.475	5.29664	9.43618	7.20644	5.76088	11.8493	4.12397
G2	chr12:46979310-46979682	0.1	1.47708	0.45176	0.1	8.08561	0.1	0.201791	5.5834	0.1	11.4404	3.18985	1.43322	0.1	0.1	0.313	2.54993	2.80369	0.1	3.80667	0.104466	8.68485	3.85085	0.1	2.34998	3.86134	7.33139	13.652	8.57319
G2	chr12:51965113-51965790	3.5345	1.11773	2.66217	2.78419	0.814587	0.1	0.656083	0.1	1.1561	0.531807	1.22715	0.1	4.52983	0.0505962	0.1	5.95157	0.1	0.1	17.8157	0.104466	3.31863	6.90368	5.53922	1.15558	5.55585	2.08256	1.27221	10.3842
G2	chr12:54699124-54699426	2.32012	1.0432	2.4088	0.601325	3.68467	1.22632	1.60502	0.614526	0.1	0.92349	0.702879	2.69115	5.55666	0.996492	1.50903	1.49297	0.148441	0.1	3.4858	0.104466	3.77267	7.48464	5.81407	3.34831	1.47031	3.99994	3.58072	7.36569
G2	chr12:55375594-55375899	7.06898	0.1	0.1	0.1	1.05212	0.1	0.1	0.45149	0.388287	0.794234	1.99634	0.1	0.1	2.56457	0.152559	1.57185	0.321427	0.21345	0.1	4.92465	0.832381	8.98345	0.477056	6.7434	6.90402	2.11385	8.73884	4.72615
G2	chr12:57443117-57443848	0.1	0.1	0.1	0.1	0.1	0.1	0.1	4.13566	0.1	0.1	0.1	0.1	0.1	0.1	0.1	0.1	0.1	0.1	9.54557	0.104466	5.02014	12.8656	0.81506	2.69512	0.835427	0.94731	1.42611	22.7077
G2	chr12:60144835-60145200	0.1	2.04184	0.1	0.1	5.63829	0.1	0.1	0.260158	4.47963	0.1	0.1	0.1	0.741365	0.1	4.50326	1.24486	4.83134	0.1	13.799	0.104466	7.20802	2.2103	1.84597	2.86893	6.67706	12.8253	2.49874	11.6125
G2	chr12:62658846-62659254	0.1	2.5126	0.1	0.435578	2.06658	0.237825	0.88002	0.1	0.0176211	0.91508	0.1	1.12297	5.17869	2.44266	0.1	6.91801	0.1	0.16243	0.1	0.921137	1.92151	11.0294	1.67307	3.53946	10.8829	3.40013	1.18463	3.8251
G2	chr12:65071179-65071466	0.1	3.3296	0.0493382	0.1	0.1	0.0105046	0.303531	2.62002	0.1	0.1	0.1	0.1	0.1	0.1	0.1	0.661844	0.1	0.550055	0.1	0.104466	0.1	2.80007	1.535	2.26775	3.17713	5.24945	10.3059	5.48283
G2	chr12:65072091-65072363	0.1	0.1	0.1	0.1	0.248375	0.1	1.00448	3.33535	0.1	0.1	0.3399	1.46729	0.582948	4.49451	0.1	1.95655	0.171059	0.716648	0.612871	2.04434	3.44663	14.5277	1.30368	2.80829	5.41488	3.35699	10.2532	2.97689
G2	chr12:92578770-92578965	0.1	0.714585	0.1	0.313682	1.05598	1.28267	0.1	2.24973	2.26693	0.1	0.57652	4.8346	0.492282	9.96888	1.08751	3.41027	1.81863	1.97137	1.23878	4.38678	2.48854	1.99426	3.61233	3.64213	13.176	7.03077	7.14957	8.93509
G2	chr12:92797959-92798985	0.95227	0.1	0.1	4.66247	2.7896	3.63374	2.51347	1.84792	3.36378	1.6602	0.254976	9.95398	0.666491	7.14184	3.06091	3.66675	1.78262	2.23602	0.1	6.55416	2.28246	3.80998	3.17246	5.63234	14.5904	10.1143	5.42631	12.7082
G2	chr12:92952323-92952573	0.1	0.1	0.1	0.1	3.16007	0.1	1.75067	0.178933	0.468429	0.1	0.1	0.1	4.8401	1.58742	0.1	3.27996	0.300848	0.787476	0.1	0.104466	5.27348	6.2804	5.47448	3.87155	9.9068	3.92312	1.69975	4.74699
G2	chr12:103834865-103836336	0.1	0.683221	0.233857	0.967122	4.71282	1.47998	0.1	0.989572	0.1	0.869688	0.976552	5.95844	0.320795	8.1975	0.575194	2.49273	0.750497	0.161662	0.555166	1.44356	2.53884	1.60329	0.94393	3.99475	15.9178	10.622	9.88224	10.5989
G2	chr12:105607179-105608001	0.1	0.76716	1.20918	0.346445	1.67748	0.261683	0.00977619	4.05424	0.825479	0.1	0.1	0.1	1.59731	0.676022	0.126931	0.4588	3.00496	0.1	15.2994	0.104466	2.34197	3.64855	3.74824	1.54848	1.32461	1.10779	2.88021	2.42016
G2	chr12:108965780-108966067	0.1	0.1	0.1	0.1	0.1	0.105662	0.1	0.159628	0.1	0.544572	0.1	2.30432	0.1	0.1	0.1	0.1	0.1	0.1	0.1	0.104466	3.62537	2.8484	1.71986	1.59199	2.15163	0.1	8.01659	1.79836
G2	chr12:109434840-109435151	3.49499	0.0835251	2.53861	0.215655	1.30797	1.63904	0.1	2.44476	3.44113	3.65985	7.64275	0.1	2.13624	4.15814	0.0608379	1.08707	0.1	3.55539	17.2368	1.15322	17.3597	1.73697	5.54617	16.7985	3.99315	3.71569	2.65636	4.01109
G2	chr12:111115766-111116037	1.09354	0.977308	0.34783	2.93863	0.445487	0.596544	0.1	1.1697	3.0944	0.1	0.1	1.66833	2.11828	0.0922518	0.1	0.1	0.1	0.0618674	0.1	0.104466	6.47438	0.0603956	1.51201	1.42181	7.22596	8.45449	7.2985	12.0135
G2	chr12:111494039-111495727	3.69521	5.46368	0.1	1.08345	1.87937	0.851906	1.41349	2.21227	0.666227	0.754757	0.1	1.72528	1.03933	9.32548	0.880114	2.20542	0.598246	3.7969	0.888573	3.9254	0.670822	3.9664	1.21089	6.86337	8.01659	4.62675	23.8306	9.42155
G2	chr12:113502879-113503507	0.1	1.43607	0.0338584	2.55639	0.440389	0.1	0.1	1.18285	0.1	0.522197	0.1	0.1	0.1	0.1	0.1	0.1	0.1	0.1	0.1	0.104466	1.63497	3.07146	0.945881	1.60735	2.26005	0.954737	7.13525	1.72852
G2	chr12:113512559-113513330	0.0974373	0.1	0.1	3.29972	4.88623	0.112399	0.1	0.33034	1.44264	0.1	0.1	2.35237	0.1	0.1	0.1	1.4743	0.1	0.1	0.1	0.104466	0.797578	1.85182	1.08773	2.9162	4.64901	4.08302	9.32613	5.04873
G2	chr12:117479637-117480190	4.86192	0.1	0.210592	0.1	0.1	0.4099	0.1	5.475	0.1	0.1	0.584948	0.1	0.1	0.1	0.1	0.331236	0.1	0.1	11.6094	0.104466	3.60462	3.47553	1.06888	2.01282	1.13438	0.751679	3.24343	17.3352
G2	chr12:120548359-120549088	3.80728	0.1	1.25274	5.26521	1.14914	6.06592	3.61193	5.0607	0.1	14.0246	2.35498	0.822621	6.06212	0.1	11.1029	3.63374	4.36139	0.1	0.1	0.104466	10.0075	11.319	9.33691	0.854435	11.4914	9.3104	11.5267	10.4084
G2	chr12:120558811-120559373	0.347767	4.8346	1.71681	1.95934	0.1	0.160366	1.66951	0.1	6.26617	5.55486	1.5288	4.2478	0.769499	1.39798	0.1	1.79426	1.51406	0.42957	0.630642	0.104466	6.34249	16.1558	8.02361	3.56241	5.3713	3.42936	8.56941	3.49629
G2	chr12:130034070-130034394	0.1	0.1	0.1	0.1	0.1	0.1	0.143637	10.2734	0.1	0.1	0.1	0.1	0.1	0.1	0.1	0.1	0.1	0.1	0.1	0.104466	3.32065	1.31364	1.46297	0.947411	0.657551	0.575444	1.55752	1.24022
G2	chr12:132087684-132089121	0.0957492	0.1	0.1	0.1	5.99226	0.120432	0.1	2.49405	0.567876	0.1	1.60353	0.1	1.00713	3.10684	2.11807	1.29043	1.80674	3.07779	0.1	0.104466	5.70559	16.9693	5.61875	4.07849	10.1046	2.42913	13.5116	5.47426
G2	chr12:133015823-133016213	0.1	0.1	0.1	1.22417	0.1	0.1	0.1	0.1	0.1	0.1	1.73671	2.26807	0.1	0.548427	1.52842	0.14598	0.1	0.717178	0.1	0.104466	3.83404	5.53225	0.1	2.92912	1.63484	2.31157	12.1146	2.77353
G2	chr12:133449322-133450668	0.1	0.547728	0.286494	0.1	1.91265	0.479603	0.1	1.1037	0.1	0.845939	0.492886	0.1	0.1	0.1	0.434083	0.1	0.1	0.1	0.1	0.104466	1.67842	3.28038	0.927959	2.27211	3.26996	1.6451	11.3289	4.62775
G2	chr13:24289914-24290534	0.1	0.1	3.50846	0.1	0.1	0.820897	0.333684	0.333837	0.1	0.1	0.1	0.1	0.1	0.1	0.1	0.1	0.1	0.1	3.28575	0.104466	2.93048	5.90125	1.24543	1.28934	13.8648	0.363007	2.49336	3.06166
G2	chr13:24659716-24660012	0.1	0.1	0.1	0.0297213	1.01347	0.1	0.1	13.3755	0.1	0.352336	0.1	0.695752	0.1	0.1	0.1	0.1	0.1	0.1	6.9238	0.104466	4.18785	10.9711	0.187195	1.11252	2.79242	0.991308	3.83787	1.41788
G2	chr13:26432865-26433258	0.555249	2.32056	0.1	0.1	0.1	0.1	0.1	0.1	0.1	0.1	0.1	0.1	0.1	2.08394	0.1	0.1	0.1	3.90137	0.1	0.104466	4.64265	3.27996	1.38063	14.5634	0.857286	0.630964	3.2341	0.1
G2	chr13:30731079-30731509	0.1	0.1	0.1	0.1	0.830335	0.1	0.1	1.01608	0.1	1.0858	0.458836	0.1	0.537002	2.48599	0.112519	1.03044	2.97047	0.876849	0.1	0.104466	3.04891	4.33583	1.24459	5.90711	5.62892	2.03327	7.97566	3.5528
G2	chr13:48726183-48726433	0.1	4.81206	9.55197	2.30843	0.899188	2.55662	3.11077	0.0433861	0.1	0.395588	1.34141	4.88349	2.94206	1.24902	0.987859	7.48831	1.36021	2.25567	0.072926	3.79002	6.10694	4.46972	7.6789	4.79001	7.42748	8.80793	9.04604	8.82707
G2	chr13:50210114-50210454	1.39538	6.77477	0.1	0.646895	0.376318	5.31929	0.227697	2.3031	0.514341	0.1	0.264552	0.377426	1.38687	4.02805	2.03506	3.57709	3.02549	0.1	1.51231	0.104466	3.77492	3.67731	3.15663	4.74331	4.35539	5.35269	8.54627	3.9781
G2	chr13:50811260-50811575	1.40756	4.87028	0.0423019	0.290022	2.22974	1.33888	1.10794	4.38693	3.65663	2.16453	0.210525	0.1	0.500731	9.6805	0.300562	3.76556	1.83057	0.94413	2.00003	0.104466	1.39046	1.15968	1.61055	3.71877	8.63324	6.95998	11.1801	9.27519
G2	chr13:96183161-96183409	0.1	5.2031	0.1	0.1	0.1	0.18602	0.1	0.1	1.29078	0.1	0.1	0.1	0.1	7.50299	0.121891	10.6701	0.1	3.73565	0.1	0.809181	1.84724	1.72691	0.649776	13.8586	0.708532	2.05665	1.27015	1.68513
G2	chr13:99067761-99068330	0.1	0.1	0.0487138	0.1	0.1	0.1	0.1	19.409	0.0847126	0.1	1.33176	0.1	2.28448	0.1	0.1	0.1	0.1	0.253028	5.64613	0.104466	6.51654	6.40647	0.576623	1.71169	1.22758	2.29862	1.48977	3.75067
G2	chr13:99220259-99220896	9.72401	0.5548	2.94281	1.05573	2.42209	3.80143	7.38573	3.31727	1.45249	11.9843	0.1	0.1	1.70552	0.1	0.754292	6.17829	4.33795	0.1	5.00473	0.104466	2.68522	16.0474	7.35335	5.68975	5.57697	7.82553	10.3487	8.95271
G2	chr13:99704304-99704775	0.1	1.62263	3.51982	0.1	2.60586	0.446021	1.13594	0.1	0.1	0.506781	0.0457045	0.509147	0.1	0.1	0.1	1.29931	1.69085	0.530268	0.811692	1.62103	3.15466	6.60948	1.76257	2.63256	5.49584	4.48788	17.2038	4.13478
G2	chr13:100013750-100014292	0.1	1.44474	0.1	0.826342	1.82112	0.1	1.9155	3.58101	0.759438	0.1	0.517744	1.5103	1.08469	9.47428	1.83151	3.42801	1.22362	0.1	2.23975	0.829095	0.1	7.72498	2.1798	3.90794	12.0356	9.49628	15.7138	13.7566
G2	chr13:100026809-100029455	3.96021	0.497086	0.589299	0.0347968	6.43461	2.16264	2.26093	3.03963	0.0363673	0.1	1.65434	9.13215	3.35699	1.75186	3.73061	3.82296	2.31888	1.22824	1.56372	1.91271	1.26275	2.34882	8.68854	3.85695	13.8056	8.77274	17.1248	11.0859
G2	chr13:100077090-100077341	0.1	0.1	0.1	0.1	1.24634	0.1	0.1	2.85379	3.79927	0.1	0.1	1.42751	0.1	0.1	0.1	0.281221	0.1	0.203794	1.19491	0.104466	0.990582	3.41328	1.03664	1.679	6.83362	3.99284	13.186	3.70913
G2	chr13:113839071-113839434	0.715524	0.718851	2.21673	0.1	5.81101	2.1551	0.1	2.44199	2.41516	2.33021	2.70807	0.416292	1.22522	0.1	2.05758	1.55581	0.1	0.1	0.716709	0.104466	11.4468	8.83355	4.74966	6.20246	5.6968	0.126734	10.0282	7.36329
G2	chr13:114912070-114916136	0.430552	0.1	0.0566346	2.12956	3.51382	0.398175	0.757354	2.32524	0.1	0.1	0.873911	3.02035	0.1	2.96522	0.461689	2.0518	0.375146	0.789956	1.3892	0.0988357	6.91727	1.43569	1.22228	2.72124	10.415	2.91871	20.8335	5.77214
G2	chr14:24577940-24578127	1.53757	0.668627	0.1	3.11306	1.13881	2.1063	0.516782	2.55534	5.85287	5.23614	1.24253	1.47749	1.06143	1.00784	1.11215	5.07917	0.937794	0.1	2.82794	1.2828	3.63907	9.74108	8.00797	3.12133	14.2814	2.59329	6.92065	8.53616
G2	chr14:35266914-35267221	0.1	0.1	0.1	0.1	0.1	0.1	0.1	0.1	0.840148	0.1	0.1	0.1	0.1	0.1	0.1	0.1	0.1	0.1	0.1	0.104466	3.11451	4.88269	1.98429	1.60891	3.45155	16.6863	3.78866	3.35557
G2	chr14:51279224-51280045	3.78748	2.08589	0.753867	2.7616	1.78175	0.210525	1.71695	1.52705	0.496455	0.0684991	0.1	1.19031	5.14869	0.0684991	3.87646	3.13807	0.94254	1.16232	0.558792	4.88623	0.975304	8.68729	10.099	2.58178	6.38222	3.85742	5.9981	4.95752
G2	chr14:56220111-56220384	0.1	0.1	0.1	0.1	0.1	0.1	1.69346	10.2492	0.1	0.1	0.1	0.1	2.58925	0.1	0.1	0.1	0.1	0.1	4.73521	0.104466	2.56892	4.6902	2.30709	2.56303	1.83895	2.98522	1.55516	0.993418
G2	chr14:64212552-64212860	0.1	0.1	0.0249959	0.1	4.32365	0.55572	0.1	1.25545	0.1	0.1	0.1	2.48061	1.97204	0.0476296	1.99039	1.99727	3.48	0.1	0.1	1.67551	2.99254	0.127591	1.72283	1.59433	8.58598	7.27934	11.1039	2.93649
G2	chr14:65395538-65396263	1.81215	0.681502	2.22631	1.45318	4.85894	1.73367	1.08645	2.23897	3.6546	0.698619	2.88108	5.04308	0.1	2.21784	0.392731	3.36518	2.20494	0.1	0.1	4.04954	2.61649	7.76641	1.55752	4.56112	11.4995	10.1019	7.43857	14.7057
G2	chr14:66313540-66313826	0.1	0.625186	1.19491	1.60005	0.1	0.7507	4.04657	2.57665	1.76383	0.1	0.1	0.1	0.1	4.8342	0.619033	1.26095	0.1	0.1	0.1	0.104466	3.97415	10.6977	6.88331	4.60331	12.2552	11.1152	8.81639	17.1759
G2	chr14:66317081-66317653	0.1	0.1	1.86171	0.1	0.669337	0.1	1.69392	1.36224	1.02904	0.948763	0.1	3.91704	0.799738	0.1	1.04026	0.405863	0.531112	0.1	0.1	0.104466	0.91564	6.8203	2.57573	2.96522	6.27957	2.77942	7.50254	3.78968
G2	chr1:39663131-39664282	0.1	0.1	0.94254	2.29602	3.78116	1.95671	1.62117	2.52793	0.1	0.1	0.1	0.1	0.1	0.1	0.181938	2.1178	1.00085	7.31258	0.1	0.104466	0.1	1.08198	2.07154	2.45121	7.58755	6.34121	16.2427	8.07538
G2	chr14:68747255-68747801	2.59599	0.816144	0.1	1.72434	1.75121	0.556837	0.552935	1.7496	2.34018	0.538924	0.775799	1.85736	0.1	0.1	0.1	0.1	0.719595	0.165222	0.1	1.53462	0.1	5.96509	0.796021	2.61231	8.57319	9.71324	12.8375	4.94129
G2	chr14:75708956-75709348	0.1	0.1	1.78697	0.1	2.38279	2.34559	2.75074	0.1	0.1	0.1	7.84146	0.1	9.07828	0.1	0.1	7.03489	1.76287	1.90458	0.1	0.104466	1.59032	6.75251	18.5299	5.66001	2.33336	6.18609	3.24205	0.744775
G2	chr14:81396334-81397137	1.34746	0.1	0.1	0.1	5.7282	0.69781	1.2209	6.04392	0.573448	0.1	0.550502	1.58033	0.247968	2.12879	0.0558665	0.902165	0.939828	0.1	0.1	2.83329	5.30394	6.84308	3.37082	4.6712	6.79435	4.35676	8.5379	3.67128
G2	chr14:88047202-88047596	0.1	0.1	0.1	0.227623	0.1	0.1	0.1	6.85237	0.0189027	0.1	0.228282	2.23648	0.1	2.18674	0.456882	0.328573	0.213042	0.1	0.1	11.0555	1.92693	7.5243	1.20821	1.15953	0.1	1.05741	2.64918	2.10345
G2	chr14:89909929-89910374	0.1	0.825902	0.1	3.67888	6.53313	0.342045	0.27098	3.18577	0.1	0.1	0.1	3.03024	2.36816	0.1	1.86821	8.35666	4.70349	0.1	0.1	0.104466	0.1	11.8537	1.43839	4.10841	16.2848	10.675	11.6398	9.82677
G2	chr14:90054929-90055243	0.1	0.1	0.1	0.1	0.1	0.290964	0.0422464	10.0112	0.81828	0.0898942	0.386871	0.385517	0.943646	0.1	0.533814	2.43765	0.29918	0.0843324	1.94084	0.104466	1.79703	5.44461	2.36118	1.02493	1.30754	2.57219	1.04617	1.20559
G2	chr14:94445021-94445477	2.45376	0.480872	0.815952	0.1	2.58249	1.84749	0.963776	2.70209	0.730316	0.1	0.1	0.1	1.35018	0.0701781	0.134099	1.20545	0.654339	0.400404	0.1	0.929467	2.22802	3.01834	1.74113	4.54118	4.17931	4.27356	13.8002	7.43944
G2	chr14:96130221-96133239	0.1	0.0964251	0.62232	1.01152	0.551234	0.1	0.1	0.1	0.1	0.1	0.1	1.97219	0.1	0.1	0.1	0.1	0.1	0.1	0.1	0.104466	0.821835	1.19753	0.757617	0.498699	3.05975	1.23789	12.0092	1.81146
G2	chr14:96161365-96162277	0.390486	0.0468547	0.1	0.1	1.20277	0.117588	0.1	0.275583	2.02026	0.1	0.1	0.1	0.1	0.1	0.1	0.1	0.1	0.1	0.1	0.104466	1.61344	13.0352	2.22786	1.07792	3.71877	3.28159	12.6198	5.66904
G2	chr14:98068491-98069329	2.02548	0.1	0.1	0.1	2.34636	1.04699	0.891618	6.21493	1.50099	0.1	0.60653	0.1	0.937399	2.35044	1.89128	2.74424	3.14108	0.316025	0.1	0.104466	0.1	1.84447	1.65614	5.80857	11.8096	6.43911	22.4998	9.44623
G2	chr14:98640161-98640696	1.26949	0.524275	1.83895	1.74761	3.19498	2.51952	4.05629	3.79995	0.567227	3.57784	2.13814	1.47998	0.987954	9.51383	4.89702	10.7782	4.16272	0.479324	1.3834	3.42629	4.81881	13.7099	2.32823	3.68536	7.90947	8.62463	11.0604	14.9933
G2	chr14:98648991-98649358	0.1	0.1	3.15254	0.25771	1.06292	1.87035	1.63254	0.696849	2.06045	0.1	2.55429	4.1617	0.1	2.13681	0.1	0.13828	1.0616	0.1	0.1	0.104466	0.1	9.98255	2.10372	8.74023	5.55837	8.63324	13.9627	11.0781
G2	chr14:98675403-98675724	0.539431	0.1	0.1	0.1	1.06567	2.03091	0.1	0.1	2.12273	0.1	0.908421	0.1	0.1	0.929544	0.1	0.706384	0.1	1.23028	0.1	0.104466	5.57017	4.25015	0.631745	5.86902	2.49624	2.30804	11.5767	4.53306
G2	chr14:98685998-98686344	0.1	2.46756	0.1	0.1	0.1	0.1	0.1	0.1	0.590567	0.1	0.1	0.911782	0.51914	0.650024	0.521988	0.1	0.292809	1.93417	0.1	3.96668	2.07588	3.83331	0.40727	5.45657	1.94601	0.682053	8.42885	2.68249
G2	chr14:99654785-99656398	0.1	0.808287	0.815171	0.224715	5.74608	1.17798	1.36492	1.3229	0.1	0.1	0.837242	0.1	0.1	0.1	0.359184	0.667056	2.40605	2.57809	0.1	2.27099	2.53359	3.51414	1.48748	1.875	8.85209	3.07415	13.7845	4.76884
G2	chr14:99680041-99680325	0.1	0.0997104	0.1	2.45286	0.524694	1.77137	0.202788	0.1	0.1	2.62517	5.76246	10.9058	0.272533	1.18296	0.322483	4.03011	0.966473	0.1	0.1	22.5736	8.01218	9.80972	3.96668	2.40605	7.15636	3.28575	8.94107	2.6443
G2	chr14:99717311-99717679	1.4991	0.1	0.353537	8.53422	2.32627	2.07228	0.339227	0.60224	3.9549	0.1	0.491308	1.68486	0.1	3.07837	0.401515	2.58396	0.325292	1.04577	0.1	4.40529	5.73142	16.2832	1.02041	7.81772	12.9972	0.840148	8.90455	7.71889
G2	chr1:42107681-42107995	0.1	0.1	0.1	0.1	0.1	0.100475	0.0587353	0.1	0.1	0.1	0.1	0.1	0.1	0.1	0.1	0.913522	0.1	0.1	0.1	0.104466	1.37922	6.62258	0.310484	2.69663	3.29089	2.63306	8.04362	1.97046
G2	chr14:102184091-102184409	0.1	0.1	0.1	0.1	5.06887	0.1	0.1	1.94291	0.1	0.1	0.1	3.59666	0.372558	0.1	0.1	3.4414	0.310971	2.62566	0.605663	0.715017	2.35085	10.2089	1.79426	3.10225	5.46817	2.73266	9.02968	2.73031
G2	chr14:104547158-104548958	0.1	0.1	0.1	0.1	0.376786	0.1	0.1	5.97781	0.1	0.1	0.1	0.1	0.1	0.1	0.1	0.1	0.1	0.0675499	11.0364	0.104466	1.15982	1.58697	1.58426	0.744197	0.1	6.75328	1.65316	13.2533
G2	chr14:104855344-104857085	0.1	0.936333	0.1	0.1	0.930759	0.145228	0.178358	0.336002	0.959739	0.1	0.1	0.1	0.1	0.1	0.1	0.1	0.1	0.1	0.1	0.104466	1.494	4.20561	2.01939	1.33112	4.37385	2.28594	13.8282	2.31074
G2	chr14:106685391-106685962	0.1	1.63715	0.1	0.1	5.03905	0.1	0.1	0.1	0.1	0.1	0.1	0.1	0.1	0.1	0.1	0.1	0.493336	0.1	0.1	0.104466	0.735814	3.26678	2.55213	1.30573	2.83523	1.17827	9.38896	1.45318
G2	chr14:107176054-107176730	0.672908	0.441737	0.1	0.1	0.067736	0.1	0.1	1.0397	2.66381	0.1	0.1	2.44593	0.1	0.674676	0.1	0.135132	0.356485	0.436228	0.1	0.104466	0.1	6.59802	1.705	2.39995	3.20444	1.0606	8.52905	5.44854
G2	chr15:29234586-29235417	0.640072	1.44331	1.20427	0.300081	0.1	0.234628	0.165789	2.35477	1.0589	0.1	0.648248	0.699458	1.09882	0.1	0.416625	0.296048	1.25802	0.1	0.836875	0.0954481	4.01046	9.25406	1.48035	3.04674	2.86655	1.80077	10.8171	3.01275
G2	chr15:29276838-29277625	0.730316	2.65752	1.39005	0.1	4.14133	0.1	0.1	4.59208	1.88039	3.70889	2.42155	1.53341	0.923817	0.76495	3.38808	0.133304	2.59784	1.45525	0.1	1.84282	8.38212	8.64542	9.44155	3.73349	7.48464	1.811	7.88579	4.15393
G2	chr15:30468614-30469564	4.02843	0.1	0.1	0.0218236	0.548427	0.751916	0.729498	3.80334	0.1	0.1	0.0285979	0.1	0.1	0.601768	0.124838	0.759119	0.748215	2.16052	0.1	3.17926	4.44756	2.59083	1.33591	4.43839	7.88336	3.90587	18.0051	11.0677
G2	chr15:40850848-40851545	0.1	0.1	0.1	0.1	1.84055	0.1	0.413291	3.12426	0.1	0.96049	3.02499	3.58613	0.23248	4.84627	3.32851	0.341886	0.319024	4.86658	1.65179	1.50259	2.0969	7.66447	0.769252	2.93671	8.89415	5.36497	12.8859	6.51872
G2	chr1:43687086-43687787	3.57811	0.1	0.1	0.341886	12.5984	0.196585	0.1	4.16588	0.1	0.1	1.60023	8.83355	0.1	0.1	1.28199	0.470974	1.0454	1.53706	0.1	0.0884756	0.693619	6.5842	0.763882	4.41094	8.87375	6.57761	15.2158	1.71089
G2	chr15:44079788-44081831	0.1	1.84371	0.0879475	0.261456	0.41168	0.0148904	0.1	3.74509	0.1	0.1	1.32126	1.8814	0.418516	0.1	0.616014	0.210975	0.142693	0.156674	17.4419	3.78116	2.22414	4.6311	1.44447	1.81456	2.27415	2.70685	5.73582	9.576
G2	chr15:59484642-59485463	0.0431879	1.62168	0.266356	0.1	0.1	0.1	1.31517	0.1	0.094805	0.405307	1.19909	2.27265	6.25727	0.1	0.977371	1.47735	2.05936	0.1	0.1	8.08894	3.66319	14.6786	10.7005	2.90655	2.65212	2.29615	2.41664	1.52213
G2	chr15:64153239-64153599	3.27164	1.63592	0.1	0.600279	1.70087	0.0657777	0.1	0.87608	0.1	0.1	1.26445	0.1	0.534862	0.0575348	0.1	0.932731	0.341659	1.31266	1.95713	5.2844	5.43266	8.34762	1.01376	0.831354	3.61745	1.64066	10.372	3.79276
G2	chr15:66407530-66407910	0.1	0.1	0.1	0.1	0.1	0.1	0.1	0.491134	0.1	0.1	1.16023	0.727047	0.920142	0.1	0.577164	0.1	0.780449	0.30893	3.09063	0.104466	4.04628	12.2963	1.57523	2.38329	3.17506	1.19614	7.76171	8.20942
G2	chr1:45859804-45860687	1.04534	1.86527	3.10067	1.00763	10.8538	2.25717	2.28716	2.31539	0.1	4.37758	0.73534	8.25197	10.4057	1.02443	4.69222	5.02737	2.86718	0.965662	0.1	1.12752	4.04716	13.4177	13.3593	2.32114	11.5928	9.58027	10.5764	9.475
G2	chr15:70005588-70006080	0.1	0.1	0.1	0.1	1.07802	2.53982	3.99013	6.58491	0.1	0.1	0.1	2.34932	1.29202	0.1	0.1	0.587107	0.1	0.1	0.1	0.104466	0.1	3.01123	3.77037	5.03093	7.68887	4.28369	13.6237	5.85213
G2	chr15:74714860-74715109	1.2321	0.1	2.00632	0.1	5.31754	0.162794	0.1	1.80782	0.1	3.43669	0.1	0.1	0.1	0.945388	0.521878	0.938996	1.97842	5.21104	0.1	0.104466	5.29924	6.41875	3.32321	3.16672	3.95519	5.19988	8.13261	1.85205
G2	chr15:76257057-76257456	0.1	2.78761	0.743975	0.1	0.1	0.695647	0.1	10.952	0.776088	8.42517	0.1	1.55094	0.1	0.1	0.1	0.1	0.1	0.0726597	5.15765	3.26655	1.94307	2.46114	2.23809	0.994344	1.04489	0.927959	1.78442	3.28847
G2	chr15:85886342-85886582	0.1	0.1	2.59247	0.1	0.1	0.1	0.6839	0.1	0.441293	5.19796	0.1	0.1	5.68793	0.1	0.1	4.04741	0.612658	0.1	0.855521	0.104466	9.2735	11.2002	8.88391	4.81569	2.27243	2.48829	3.34804	2.95093
G2	chr15:89200858-89201114	0.1	0.1	1.80591	12.2297	0.289784	0.1	0.29973	0.307712	0.1	0.1	0.1	0.1	1.30383	0.1	0.1	0.300081	0.1	0.1	0.1	0.104466	2.9917	2.04565	0.141254	0.0295849	2.94281	2.41626	9.48981	2.10007
G2	chr1:48020215-48020510	0.1	0.1	0.1	0.248188	0.0809639	0.1	0.1	10.6412	0.1	0.1	0.1	0.1	0.1	0.1	0.1	0.1	0.1	0.219298	4.16141	0.104466	2.2834	3.30806	2.47845	0.701341	1.27262	1.5759	1.65536	4.11547
G2	chr15:93717169-93717489	1.14989	0.967819	0.1	0.1	0.1	1.59121	1.13342	0.1	0.1	0.1	9.6805	0.1	3.74029	0.599388	0.218031	0.966077	1.26905	0.626486	0.1	1.93214	4.91413	6.23662	1.18985	1.35341	2.01328	11.7235	3.32237	1.6259
G2	chr15:101860603-101861397	0.1	1.32649	0.1	1.37757	0.1	1.20105	0.1	3.19094	3.37667	3.70032	0.1	1.38391	0.38902	1.62633	0.199836	0.604078	0.1	2.70191	0.1	0.104466	0.1	4.32891	1.13075	3.67231	2.95649	4.49535	9.87805	1.97592
G2	chr16:152606-152880	0.1	4.60205	0.1	0.836038	0.1	0.1	0.0318662	0.1	0.1	0.1	0.1	0.1	0.1	0.1	2.31796	1.03477	0.1	18.3277	0.1	2.357	2.54442	15.9527	1.89245	4.76081	3.24047	1.3476	4.60164	1.14704
G2	chr16:1508508-1510054	0.1	0.0993418	0.1	0.271181	2.22722	0.207184	0.1	1.038	0.414271	0.584631	0.1	6.67517	0.1	0.1	0.0750988	0.47437	0.1	0.1	0.1	0.104466	1.48184	3.15869	0.569883	4.67835	8.65371	6.31432	20.7563	9.11867
G2	chr16:9083372-9083707	0.1	0.1	0.0910546	0.496274	0.1	0.1	0.1	6.93138	0.1	0.1	1.68824	0.1	0.1	0.0717874	0.317452	1.34696	1.44291	0.1	9.75416	0.0992825	4.09401	3.84819	2.53164	2.52337	1.86684	1.87203	2.97296	10.2456
G2	chr16:10392583-10393043	0.1	0.1	3.03873	0.882252	4.21717	1.59032	0.1	2.15262	0.1	0.347925	0.87835	11.7942	0.281564	3.5903	0.153644	2.95691	0.0525461	1.23932	0.1	3.67925	2.38821	18.4729	2.47096	3.18838	5.84566	6.97302	12.4419	7.66947
G2	chr16:12128368-12128927	0.0836511	1.56641	0.284893	4.38263	3.79407	2.94824	1.44528	2.22231	0.1	0.1	0.820223	8.27265	2.41664	0.1	0.610923	1.92002	3.22321	0.1	1.50969	0.104466	9.076	7.56199	4.72697	2.58821	11.1931	12.344	12.1689	8.38475
G2	chr16:15733259-15733626	1.19356	1.84913	0.1	2.19434	9.48922	2.22813	0.449867	1.99504	1.20731	2.68383	0.530185	7.58258	0.623798	0.1	0.1	3.43046	3.41048	0.658981	0.1	2.1766	3.28552	7.43423	2.12574	1.31821	10.3877	8.93033	15.2791	8.47818
G2	chr16:17509994-17510682	2.06087	0.1	0.216109	0.1	9.87414	2.28157	1.33461	2.8484	0.1	0.1	2.85429	3.7821	1.14713	0.1	5.10911	11.5777	7.50684	0.87009	0.1	0.104466	4.58652	18.9087	6.82682	5.1338	10.3382	5.057	16.9098	11.1306
G2	chr16:18057672-18058017	1.96191	0.984942	0.1	0.1	0.1	0.1	0.00202018	0.1	0.1	0.1	0.1	0.1	0.1	0.1	0.1	0.1	0.1	23.234	0.1	0.104466	4.93695	3.87085	2.54993	18.2701	1.68707	2.12821	1.80926	0.0765
G2	chr16:19107319-19107631	0.794139	0.0574141	0.0457925	0.57463	0.354554	0.222713	1.84849	2.82814	1.05145	0.0949218	0.1	0.1	10.177	0.1	0.81034	0.705768	1.60908	0.1	0.544759	0.104466	5.87914	7.54341	9.70854	1.28089	1.9252	2.99318	3.03852	2.28546
G2	chr16:21372144-21372468	15.9037	0.748303	0.1	0.1	2.08881	7.14712	2.16499	1.44704	0.1	2.39144	0.29425	1.97678	0.924845	0.1	0.0153755	0.235775	0.1	1.47771	0.1	1.20775	4.05056	5.05248	2.14174	1.911	9.90102	3.61745	13.8547	4.17986
G2	chr16:21850860-21851453	0.1	0.1	0.1	0.1	0.742141	0.1	0.1	0.1	0.1	0.1	19.8514	0.1	0.278207	0.1	0.1	0.391272	2.12905	0.1	0.1	0.104466	20.5801	20.9697	2.07228	1.34501	1.37236	3.40714	1.57431	1.95041
G2	chr16:22367647-22368996	2.13853	1.97535	0.1	1.54586	2.72035	0.514748	0.179688	6.60236	0.369837	0.1	2.20372	3.9246	1.0107	2.31143	4.27084	7.99836	1.032	0.998772	0.881185	0.942755	2.1643	12.3187	3.40013	3.62913	13.335	7.18159	16.8773	9.28984
G2	chr16:25029730-25030209	3.42025	0.1	0.1	1.4106	0.1	1.99648	0.1	2.07228	0.1	0.1	0.1	1.05484	0.760768	0.1	2.42794	1.74359	4.35813	0.1	0.1	0.104466	0.1	7.35925	5.21728	3.59341	10.6497	9.64615	15.81	14.2429
G2	chr16:27207725-27208085	0.1	0.1	0.783206	0.1	2.33419	0.1	0.1	0.110362	0.1	0.1	0.1	0.1	2.40114	0.1	0.457088	0.118266	0.1	0.1	4.83794	3.44687	2.20724	1.19042	1.85872	2.47042	2.10594	1.13342	10.4052	4.223
G2	chr16:27285877-27286145	0.1	0.1	0.1	0.0443813	0.1	0.1	0.339003	1.04864	0.1	0.1	0.1	0.1	1.4334	0.1	0.415989	0.917407	0.404139	0.708405	0.1	0.0397834	6.91928	6.76408	1.7028	2.21303	2.3398	2.72812	9.26031	8.95455
G2	chr16:27308391-27309352	0.1	0.1	0.1	0.1	0.1	0.1	0.1	0.1	0.1	0.1	0.1	4.58959	1.09441	0.1	0.168249	0.12544	0.1	0.1	0.1	0.104466	2.90852	0.127591	0.233506	0.715417	2.96494	2.35303	11.9843	3.72013
G2	chr16:27386244-27386458	15.984	4.84114	2.14373	1.84282	3.72907	2.42675	2.76592	0.542543	0.1	2.30533	0.1	0.1	2.15715	0.1	8.51772	9.01558	2.143	0.1	0.1	0.104466	3.64121	14.1785	4.44818	9.03494	15.3059	5.9372	12.8732	8.62856
G2	chr16:27388583-27388912	0.1	0.1	0.1	0.1	0.1	0.1	0.1	0.1	0.1	0.1	0.1	0.974417	0.1	1.31582	0.1	0.124967	0.1	0.1	0.51925	1.16101	0.663372	5.66958	1.49499	4.07519	6.78334	1.89436	12.2757	10.0345
G2	chr16:27474313-27476277	0.1	0.907803	0.369085	1.24754	2.67506	2.72349	3.98832	0.36673	1.21601	0.058623	1.02705	0.436095	0.226355	6.61873	1.60971	1.13858	1.23112	0.677052	0.974533	6.26663	4.9778	7.3915	1.34831	7.28953	7.16204	2.83095	13.6325	9.02968
G2	chr1:54925466-54925925	0.1	2.94497	0.385265	1.08294	4.2781	0.142279	0.1	0.130932	8.11233	1.0797	0.316108	0.1	0.21195	3.90861	0.1	0.1	0.1	3.07128	0.624961	3.06642	4.95229	12.3169	1.98512	3.78474	1.978	3.45736	7.78421	4.0198
G2	chr16:28323240-28323612	0.796134	0.361956	0.326598	0.1	2.09651	2.31109	0.1	2.20903	3.71294	0.0257081	0.1	0.1	0.1	0.1	2.87156	0.125954	0.1	0.41041	0.1	0.104466	3.22926	0.127591	0.961873	1.89058	4.37421	2.07492	9.06958	5.06962
G2	chr16:28610167-28611377	1.63996	0.445829	0.1	0.1	4.44598	0.114155	0.1	4.23509	2.85086	2.03018	5.52008	0.465137	6.02219	0.1	2.56545	4.98706	0.3399	3.70829	3.32523	0.104466	4.91698	6.50901	13.2222	1.45571	2.84087	3.4946	17.7846	11.1648
G2	chr16:29350179-29350550	0.1	0.1	0.1	0.1	2.23438	0.1	0.419575	0.320332	0.448988	0.1	2.05127	5.70616	0.1	0.1	0.965242	1.19558	0.600968	0.1	0.1	0.104466	4.48571	0.0610407	2.41059	1.50891	7.30551	6.02982	10.0724	9.16844
G2	chr16:30459425-30459774	0.1	0.1	0.1	0.1	0.1	0.1	0.1	8.97827	0.1	0.1	3.09855	0.1	0.194845	0.1	0.1	0.1	0.1	0.1	5.10613	0.104466	13.5288	0.0198957	0.792354	2.90203	1.95413	0.832301	1.76231	11.8471
G2	chr16:30562554-30563067	0.1	0.1	0.1	0.1	0.1	0.1	0.1	2.92896	0.1	0.812277	0.3274	0.1	1.50832	1.90178	1.94857	5.86328	0.202138	0.1	2.73266	0.104466	4.05034	18.4209	3.14645	4.87223	10.332	7.54086	14.69	13.1396
G2	chr16:50303059-50303423	0.418176	1.93463	1.73882	0.282679	1.5596	2.57862	0.374526	0.523886	0.795797	5.95	0.1	0.1	1.12587	0.1	0.024286	0.630964	0.1	0.1	0.1	0.104466	2.61252	10.4221	3.39072	1.8584	4.05002	3.06892	8.00991	8.87088
G2	chr16:53862096-53862595	0.1	0.1	0.223309	0.610809	0.1	0.279702	0.1	0.1	0.1	1.80579	0.1	0.743025	0.1	5.07584	0.1	0.1	0.221595	14.5181	0.1	1.30664	7.49767	4.43142	0.878488	13.9117	0.676174	0.780941	1.73187	0.717178
G2	chr16:56696562-56697310	0.0956089	1.23903	0.867064	0.1	0.1	0.1	0.7507	3.5946	0.600137	0.1	0.199325	0.472413	0.1	0.882322	0.1	1.47501	1.09506	0.1	0.1	0.104466	2.79532	4.11576	0.49455	1.2845	4.78379	3.49297	19.7915	5.28959
G2	chr16:57028059-57028338	2.93845	6.82682	0.1	34.9159	1.75548	7.45267	0.1	0.701779	1.23859	3.6206	1.99277	0.1	1.89756	1.14647	1.20416	5.35357	4.88589	0.1	0.1	0.104466	10.0551	3.19094	6.46821	4.28803	10.1696	6.32284	9.049	5.00898
G2	chr16:57166029-57166487	0.1	0.1	3.28855	0.1	0.1	0.1	0.1	1.18985	0.1	0.391183	0.344158	0.1	0.1	0.1	2.73745	0.342961	2.68041	0.1	0.609773	0.104466	2.74787	5.55837	0.885126	4.96367	2.39245	13.8066	6.95998	5.52441
G2	chr16:57166843-57167530	0.1	0.1	0.728426	0.1	0.435323	0.0308671	0.1	0.1	0.1	0.585557	1.89811	0.1	0.361471	0.1	1.5854	0.98507	1.11934	0.1	0.1	0.104466	1.29665	0.127591	1.83088	2.33257	4.48355	13.2212	8.41231	9.64195
G2	chr16:57611279-57612009	1.59883	1.23459	1.61517	3.33087	4.09032	1.86149	2.29862	6.17641	2.19869	3.13705	1.73432	0.0278745	2.10384	1.87937	5.45426	5.97588	1.5217	0.167215	0.1	0.104466	5.8432	4.37056	6.44129	6.32698	9.87941	2.03138	13.4297	9.67986
G2	chr16:67525787-67526617	0.1	0.1	0.1	0.1	1.02067	1.61697	0.448295	1.21939	0.1	0.1	1.71515	1.7246	12.5591	0.995192	0.466428	3.08112	0.223837	0.1	0.1	0.0976611	5.15913	9.33551	11.78	0.0619982	3.83825	2.71249	6.49332	5.80502
G2	chr16:68448973-68449375	17.2038	2.69479	0.437897	0.0663041	0.629322	0.318045	0.401942	12.1112	0.382447	0.87529	0.214789	0.1	3.07093	0.634111	0.1	0.1	0.1	0.1	5.2819	2.39796	6.99794	15.5067	3.49113	3.47947	4.31424	3.97103	6.08792	7.39089
G2	chr16:69028234-69028568	0.1	0.407657	0.1	7.51637	0.1	8.27942	9.39863	0.1	0.1	0.1	4.23579	7.34197	3.46267	0.1	0.859246	0.917606	6.41875	0.1	0.1	0.104466	16.3393	1.0296	7.14957	6.87118	3.42326	4.59381	1.54113	0.600279
G2	chr16:69548804-69549050	0.1	0.420396	0.1	3.94499	0.1	7.83948	2.84794	0.1	0.00627764	2.06073	0.0706386	1.16453	5.88052	0.1	1.09441	0.352574	0.1	0.1	0.1	0.104466	7.4236	13.4102	20.0569	4.27947	4.20656	2.39323	4.1027	1.97204
G2	chr16:71875817-71876131	0.1	0.1	0.1	0.1	5.19499	0.1	2.97729	1.91666	1.38837	0.0980075	0.1	0.1	0.1	0.1	2.65191	0.1	2.92504	0.1	0.1	0.104466	10.2406	2.76716	2.23304	2.06412	2.81518	9.40039	10.8578	3.6449
G2	chr16:79414680-79415000	0.1	4.85614	0.1	3.63095	2.23963	4.58037	1.01014	3.50156	1.10243	1.85791	0.1	0.1	0.413083	9.60927	1.88507	2.76592	3.30642	0.1	0.1	0.104466	5.04995	4.34173	1.91952	3.13944	6.29117	3.12851	12.2315	3.08263
G2	chr16:81841846-81842639	1.66433	0.1	0.473664	0.1	3.8251	0.121953	0.193995	3.93399	2.01013	0.1	0.279845	3.25762	0.920394	2.84884	0.460848	2.81289	1.92852	0.1	0.1	0.104466	7.64955	2.35898	2.91399	2.28751	9.70188	4.58114	14.4503	10.7097
G2	chr16:81848767-81849949	5.86043	0.561449	0.1	0.1	11.6229	0.795098	0.1	3.09063	1.05379	1.22268	0.1	1.44995	0.1	0.1	0.1	5.31509	0.1	0.1	0.1	0.104466	0.571879	2.54287	4.02278	0.729376	6.43341	3.88829	10.6538	8.72505
G2	chr16:84552625-84553194	0.1	2.18057	5.60928	0.1	0.0781871	0.1	0.797906	0.577268	7.71889	2.76681	0.1	1.30915	1.89293	0.1	0.1	0.437161	1.55884	0.1	0.1	0.104466	9.65741	6.947	3.75868	2.34363	3.16942	4.68184	8.95927	3.49091
G2	chr16:85053931-85054267	0.1	0.1	0.1	0.377755	1.14366	2.33314	0.627532	2.00305	0.1	0.1	0.1	0.1	5.33714	0.1	0.1	0.1	0.1	0.1	0.1	0.104466	2.62965	8.94107	4.10724	0.1	3.51088	2.31716	2.58153	0.98033
G2	chr16:85788820-85790919	0.1	0.1	0.1	0.1	7.89961	0.995751	0.201418	3.20042	0.1	0.1	0.78706	7.91758	0.1	0.657056	0.1	1.37116	0.395399	0.1	0.1	0.104466	3.17784	0.087255	1.25045	2.48352	7.49708	9.40904	17.4581	6.73782
G2	chr16:87747532-87748018	0.1	0.1	0.1	0.216944	1.37849	0.1	0.1	1.99426	0.1	0.1	0.189278	0.1	0.1	0.1	0.713303	0.1	0.1	1.48352	0.1	0.104466	0.1	4.39407	1.4951	0.508079	3.25688	2.1525	13.7468	3.19464
G2	chr16:88079079-88079746	2.52358	0.0855263	0.1	0.1	3.93695	0.1	0.705334	0.40136	0.1	0.1	0.1	0.1	0.1	0.1	0.1	0.118831	0.20234	0.1	0.1	0.104466	0.1	1.93698	1.55191	1.60606	7.87082	4.26952	11.5282	3.21578
G2	chr16:88509886-88510276	0.1	0.798732	0.919094	0.1	0.1	0.692787	0.1	2.29374	0.1	0.1	0.1	0.1	0.1	0.1	0.1	0.1	0.1	0.1	9.15574	0.104466	2.15959	2.8427	2.65718	3.13171	1.27046	0.191713	3.35436	10.3427
G2	chr16:88553818-88554532	0.1	0.1	0.384823	0.1	0.1	0.1	0.1	8.26718	0.1	0.1	0.1	0.1	0.1	0.1	0.1	0.1	0.1	0.1	18.3776	0.104466	1.85308	3.68489	2.98296	2.3313	0.375344	1.14336	4.39407	16.8033
G2	chr16:89059266-89059663	0.1	0.1	0.623798	0.1	2.77534	0.1	0.1	0.1	0.1	0.1	0.1	0.1	0.1	0.1	0.1	0.1	0.1	0.1	0.1	0.104466	0.851603	2.48895	0.971431	2.12235	4.04785	2.27725	7.87267	2.46145
G2	chr17:43889-44457	0.1	0.1	0.1	0.900353	0.1	0.1	0.1	1.42647	0.526475	0.1	2.72455	0.1	0.1	0.1	0.1	0.422255	0.1	0.1	10.798	0.104466	9.0902	10.4439	1.49358	1.45826	0.769382	1.50044	4.06278	7.25842
G2	chr17:3615480-3616150	0.1	0.1	0.1	0.1	0.1	0.1	0.1	3.22758	0.1	0.1	0.1	0.0624362	0.1	0.1	0.1	2.16348	0.408156	0.1	0.1	6.01601	6.89873	1.59501	0.1	1.64373	4.42979	2.89055	11.9275	3.15389
G2	chr1:62738078-62738682	0.1	0.1	0.1	0.1	0.1	0.1	0.1	0.121689	1.30978	0.1	0.1	0.867064	0.191316	1.98123	0.1	1.25683	0.1	1.34965	0.1	3.83625	0.1	2.06854	1.16744	0.81754	4.05379	1.98288	16.6538	3.89861
G2	chr17:5123717-5124433	0.1	0.1	0.1	0.1	0.1	0.1	0.1	2.7987	0.1	0.1	0.1	0.1	0.1	0.1	0.184179	0.1	0.1	0.1	2.64511	0.104466	2.9953	2.85017	1.67335	3.18004	10.1936	0.908795	19.9158	10.2913
G2	chr17:5129763-5131906	1.01079	0.571983	0.1	1.46638	6.31566	0.686816	0.0372558	2.33199	0.847159	0.358099	3.09768	6.78985	1.11185	0.552408	0.143419	1.28291	1.16811	0.1	0.1	0.715524	0.1	1.93568	2.80369	3.9093	13.1608	10.3821	20.1563	14.5336
G2	chr17:5134976-5135311	0.1	0.1	1.87638	2.84068	2.18321	0.726013	0.687443	1.29491	1.66148	0.1	1.25734	2.06108	1.47842	0.1	0.1	0.512947	0.333753	0.1	0.1	0.104466	9.64841	18.3347	1.07275	4.32461	8.90855	4.49688	10.2602	7.8893
G2	chr17:5146677-5146968	0.1	0.1	0.1	0.1	0.1	0.30824	0.1	3.34935	0.1	0.1	1.31695	9.76116	0.1	1.01818	0.176808	0.0124809	0.1	0.1	2.69264	0.104466	3.87189	10.1592	1.66695	2.85634	6.52737	2.47829	12.4921	9.4779
G2	chr17:8802733-8803273	0.1	0.1	0.1	0.1	0.779916	0.133882	0.1	1.52986	0.1	0.1	0.554177	0.394006	0.1	0.1	1.94116	0.453257	0.255432	0.1	0.1	0.104466	0.0618674	2.40545	0.764702	1.24143	6.73893	5.79323	11.7422	5.31315
G2	chr17:8826870-8827179	6.74614	3.1112	0.1	0.339402	0.1	0.1	0.580782	0.122524	3.11469	0.1	0.385102	1.06608	5.2819	0.1	0.139399	4.25633	3.30515	0.0495619	1.0952	3.68442	6.82682	16.8702	8.44515	1.67098	3.64953	1.40152	3.57234	2.33891
G2	chr17:14330957-14332168	0.935752	1.8278	0.749037	0.326839	0.803603	0.536543	2.37365	1.55767	2.64457	0.1	0.836875	2.18808	1.32938	1.40405	1.5426	3.35679	0.921461	0.890969	0.1	4.69967	1.69256	5.05842	1.26493	2.31968	4.67058	6.27165	11.117	7.24159
G2	chr17:16363629-16364014	0.1	0.1	0.1	0.1	0.1	0.0325111	0.1	1.3426	2.12905	0.1	2.26883	0.1	0.1	0.1	0.122233	2.7254	0.1	0.1	4.15236	2.63818	3.46369	12.2263	1.14015	0.1	2.09159	1.58873	2.64634	15.4076
G2	chr17:17306513-17308220	2.29296	0.1	0.336943	0.0665237	3.71329	1.0542	1.2243	1.93214	0.1	0.1	0.386694	1.33515	0.769878	0.0798893	2.75563	1.44592	2.41368	2.26676	0.521878	3.65644	1.934	0.127591	1.26046	2.50265	8.57252	4.90603	21.8168	11.1794
G2	chr17:17579506-17579790	0.1	2.27608	11.1738	0.1	0.1	6.1403	0.1	1.3563	0.0894819	2.06412	0.1	0.1	0.1	0.1	0.1	0.290205	0.1	0.1	0.1	0.104466	21.1757	5.55095	2.4955	8.01597	1.98987	0.78706	4.70998	2.87525
G2	chr17:17754711-17755218	0.1	0.1	0.1	0.1	0.1	1.32811	0.1	0.327344	0.931151	0.1	1.60005	0.1	0.1	0.1	0.1	0.1	0.1	0.1	0.1	2.90709	0.619417	8.63909	1.1426	0.88664	1.43925	0.893735	8.35953	3.84421
G2	chr17:18384612-18385004	0.1	0.09967	2.996	0.1	0.500347	0.926981	0.798439	5.52503	2.69463	3.73075	0.778935	0.1	0.1	1.58358	0.250468	0.165075	1.10302	0.1	13.3767	16.9027	7.65407	6.45681	1.13664	1.89182	1.00614	5.11675	4.31737	7.09151
G2	chr17:19671789-19672155	2.57906	0.974798	0.1	1.05828	0.588867	0.624281	0.1	1.71541	0.1	0.1	0.472453	0.1	0.1	1.1892	0.1	1.43149	0.1	0.1	0.1	0.104466	2.41407	21.0374	1.22166	0.727749	3.45221	0.945487	10.8313	1.43
G2	chr17:20420362-20420796	1.78423	0.1	0.1	2.26061	0.1	0.1	0.436319	0.1	0.1	0.1	0.1	0.1	0.1	0.1	0.1	0.1	0.1	6.6528	0.1	0.104466	4.2615	10.8873	1.51291	13.1824	0.824417	1.75548	3.64287	1.61816
G2	chr17:21170981-21172079	1.553	1.03449	3.14841	0.642586	3.73536	1.95171	1.05023	3.47335	0.1	3.26396	0.967358	2.56674	0.345175	1.53666	2.61252	0.369957	0.548616	0.194493	1.30182	5.76578	4.05276	3.35998	2.13065	3.294	6.21939	3.73429	10.7571	7.32241
G2	chr17:21250348-21251193	3.82835	0.1	0.1	0.1	0.1	0.1	0.341304	3.86814	0.559532	0.1	3.62612	0.1	0.1	0.1	0.67194	0.1	0.1	0.1	14.5111	13.2443	8.68963	20.4304	1.23869	1.93956	1.50608	0.885126	4.99979	10.5155
G2	chr17:26137599-26138309	0.1	0.1	0.31511	0.24469	6.51654	0.1	0.1	0.949604	1.55504	4.66011	1.21228	3.50788	0.874724	0.1	3.00925	9.90165	0.523647	0.420813	3.20298	1.07557	4.95781	9.50168	2.14006	0.946003	17.3575	12.4853	4.40792	5.13659
G2	chr17:26802735-26803149	0.1	0.1	0.1	0.420813	0.1	0.4937	0.1	0.516907	0.1	0.1	0.1	0.1	0.1	0.1	0.118281	0.1	0.1	0.1	7.63512	0.104466	3.27224	2.52067	0.293946	3.30542	0.914906	2.03925	2.79242	4.74209
G2	chr17:30834891-30835301	0.1	0.1	2.81559	0.1	0.1	0.1	0.1	1.63484	0.1	0.1	0.1	0.1	0.1	0.1	0.1	0.1	0.1	0.1	0.1	0.104466	0.743171	2.52282	0.1	4.91049	0.680887	0.1	9.68844	1.47516
G2	chr17:30842158-30842772	0.1	0.1	2.06685	0.374354	1.9118	0.847994	0.1	1.01818	0.1	1.93264	0.1	3.45049	0.1	2.42464	0.545086	0.1	0.1	0.1	0.1	2.34599	7.14184	5.63728	1.99934	5.21881	3.0967	2.45441	10.5756	2.10187
G2	chr17:30843241-30843743	0.1	0.1	1.64819	0.681844	0.1	0.1	0.1	0.696217	2.66333	0.1	0.1	3.06915	0.1	0.1	0.1	0.1	2.25539	1.30645	0.1	0.0825582	4.97626	11.295	0.1	2.09617	3.96916	3.86967	12.1403	2.4067
G2	chr17:30884130-30884645	0.1	1.88845	0.1	1.21547	0.1	0.559013	0.232914	0.1	0.1	2.55548	0.1	3.63095	0.1	0.0732168	0.512457	0.6051	0.1	0.178665	0.1	0.104466	5.23317	3.51321	2.16388	2.17669	3.08112	3.52729	8.18055	2.2339
G2	chr17:34453480-34455652	0.1	1.14131	0.1	0.1	5.67678	0.1	0.1	1.89506	0.1	1.259	0.1	0.1	0.1	0.1	0.188639	0.1	0.1	0.1	0.1	0.104466	0.731155	3.57287	0.1	1.65893	5.48232	0.708159	14.9922	2.45231
G2	chr17:34599970-34600650	0.1	0.1	0.1	0.1	0.1	0.1	0.1	9.13126	0.1	0.1	0.1	0.1	0.1	6.18166	8.56986	0.106863	3.33713	1.74868	0.1	0.104466	5.56972	4.56614	2.06778	5.41939	18.6066	9.65825	8.81275	7.78237
G2	chr17:36853100-36853457	0.1	0.1	0.242224	0.1	1.68538	0.601416	0.1	2.06189	0.78759	0.743856	0.415335	0.719904	0.1	3.0674	2.46584	0.85756	2.00131	1.23804	0.1	9.12953	7.70438	1.87661	3.59857	5.81929	6.40978	2.90638	7.96209	6.07553
G2	chr17:37247161-37249503	1.61697	1.69601	1.40553	0.404083	2.0651	0.859572	1.11647	1.79468	1.0272	0.1	4.55117	0.1	1.38457	0.1	0.886696	1.00772	0.496455	0.146481	0.1	0.104466	3.18501	8.30969	2.0591	2.78499	5.66001	4.01814	12.1533	5.57104
G2	chr17:38019657-38021203	0.717412	1.40991	0.1	1.72662	13.7705	0.913155	4.36346	6.74224	1.2093	0.990106	0.359278	9.96227	0.977767	7.76242	4.30679	9.40039	3.85574	10.4325	0.1	0.104466	2.24559	19.7614	4.12813	10.6504	21.8484	19.7233	26.8057	21.1401
G2	chr17:38762322-38762695	1.40028	0.568591	3.74055	1.31917	0.905184	2.92528	0.141825	0.928069	0.1	3.6933	0.1	0.1	0.327469	1.46148	2.24341	0.205449	1.44704	0.569781	0.605892	3.44964	4.99471	4.65332	2.78684	3.10067	5.36795	5.89475	13.387	4.65649
G2	chr17:46099165-46099402	0.1	0.390682	0.1	0.1	0.0726597	0.0208457	0.1	0.0127617	2.30778	1.71793	0.1	1.1298	7.81517	0.1	0.1	2.61575	1.73098	0.1	0.1	0.104466	1.92315	15.7809	17.0284	0.832916	0.0248693	1.18998	1.70577	0.641035
G2	chr17:47831766-47832021	0.1	0.1	0.1	0.1	0.1	0.1	0.1	0.1	0.1	0.1	0.0310779	0.1	0.1	1.11826	1.97156	0.385102	0.492135	0.746599	8.02887	1.34224	1.82841	8.18055	1.0446	4.40747	2.75987	1.90059	5.59003	6.9878
G2	chr17:57440687-57440979	4.05594	4.10081	2.94538	1.72886	1.12864	0.1	0.706565	1.9548	3.05653	0.795048	0.1	4.75041	0.1	2.97783	0.60385	4.15563	0.706009	2.18786	4.61631	3.9674	4.29326	18.0007	0.412429	3.47506	7.24961	5.33334	8.0991	11.2402
G2	chr17:69947748-69947994	0.1	0.1	0.1	0.1	0.1	0.1	0.1	0.1	0.1	0.0143019	0.1	0.499221	0.1	7.39583	0.1	0.143419	0.1	6.11437	0.1	0.104466	4.92306	11.294	1.1255	16.5097	0.896409	0.154355	2.55392	0.919094
G2	chr17:70001031-70001386	0.1	4.28464	0.1	0.0343481	0.326097	0.1	0.326974	0.1	0.1	0.1	0.1	0.1	0.241373	0.1	0.294978	0.1	0.1	4.73053	0.1	0.104466	3.22192	14.0031	0.599002	14.8598	0.874163	0.709242	3.83532	1.5794
G2	chr17:71199151-71199449	0.1	0.1	0.307665	9.26258	0.0266578	0.1	0.1	7.91397	0.756339	0.1	0.247537	0.1	0.1	0.658826	0.355061	0.1	0.321905	0.1	0.1	0.104466	5.59562	3.8145	1.01353	3.64883	1.04958	2.65735	4.50491	4.15563
G2	chr17:71585454-71590696	0.0763146	0.850802	0.1	0.0337279	4.68942	0.1	0.142389	1.59779	0.0120298	0.1	0.401515	9.19353	0.1	0.1	0.143314	0.1	0.174401	0.1	0.1	0.104466	2.0272	1.69244	0.1	2.08428	9.6634	11.4096	26.9495	11.6094
G2	chr17:72710479-72711157	0.1	0.1	1.17071	0.524275	0.1	0.1	0.1	2.37387	0.1	0.1	0.1	0.1	0.1	0.1	0.617926	0.445428	0.0371471	0.1	16.8791	0.104466	3.0038	9.04462	1.64865	2.15042	1.52404	4.16974	3.81302	13.5658
G2	chr17:72726489-72726746	0.1	0.1	0.1	1.33888	0.1	0.1	3.20977	0.961747	0.1	0.1	0.1	0.1	0.1	0.1	0.1	0.900677	1.31383	0.1	11.2853	0.104466	3.27518	1.67489	4.20873	5.42229	3.18396	2.94555	5.65367	11.1836
G2	chr17:73431703-73432085	0.1	0.1	0.1	0.1	0.1	0.1	1.32675	3.51746	0.1	0.1	2.11557	0.1	0.1	0.1	0.1	0.1	0.396994	0.1	18.3347	0.104466	13.4011	0.127591	1.97743	0.727646	1.5985	4.11683	5.24712	9.30349
G2	chr17:74185671-74186152	0.0876073	0.1	0.725618	1.348	0.1	0.479255	0.95396	2.54442	0.1	0.800589	1.93178	0.1	0.45998	4.37479	0.924935	0.1	0.347181	1.57622	0.1	0.104466	1.88754	2.0805	3.01018	2.31988	7.62846	2.39995	12.8656	2.0562
G2	chr17:75327749-75328418	5.5434	1.36592	1.86949	4.55288	0.1	4.53445	3.46292	5.69941	4.42347	2.62926	13.2239	1.71554	2.77922	0.687279	5.31889	5.6493	3.09036	6.19316	2.83114	0.104466	8.47931	5.35745	5.99441	6.83362	11.3574	10.0976	19.2681	16.4283
G2	chr17:75767081-75768228	0.1	0.1	0.1	0.1	0.1	0.1	0.1	0.1	0.1	0.1	5.64613	4.32709	0.1	0.553873	0.529061	0.150823	1.76203	0.1	0.1	0.104466	36.7154	0.0836511	1.20703	3.36938	1.57799	0.630884	3.92238	1.17398
G2	chr17:77979818-77980328	0.1	0.930017	0.512264	0.1	0.428824	0.398748	0.395173	5.94467	1.42611	0.1	0.213042	0.1	0.1	0.1	0.1	0.1	0.1	0.1	8.23168	0.104466	9.29089	4.63561	1.86915	1.87403	2.55771	0.351006	4.17448	16.4199
G2	chr17:78511171-78511632	0.550868	0.1	0.1	0.1	2.22231	0.1	0.1	1.01988	0.0593071	0.1	8.49025	0.1	0.1	0.1	0.232633	0.1	0.1	24.2601	0.1	0.104466	9.21968	1.65373	2.86893	7.23874	1.35471	0.644173	1.24691	0.874381
G2	chr17:78885819-78886519	0.1	0.1	0.345992	1.24543	1.40526	0.684014	0.1	1.69105	1.51307	0.90117	0.184963	3.92312	0.1	0.1	0.47863	0.975779	0.1	0.1	0.1	0.104466	3.90394	6.59874	0.66496	3.66344	3.65067	2.54395	11.2244	3.63312
G2	chr17:80083359-80086511	0.1	0.1	0.254976	0.235943	2.68879	0.378476	0.452523	0.662257	1.26786	0.1	0.619417	0.545961	0.1	0.1	0.40136	0.395051	1.19913	0.1	0.1	0.104466	1.31582	1.25576	0.616153	1.23568	7.30258	2.82012	19.6634	6.04453
G2	chr17:80525867-80526342	0.1	0.1	0.1	0.216225	0.1	0.1	0.198806	18.7219	7.20567	0.1	4.96701	0.1	0.522977	0.563147	0.302045	0.1	0.1	0.229157	8.86227	0.104466	5.66377	10.5644	2.37788	1.93662	1.62292	1.40897	3.15663	18.6187
G2	chr17:80943550-80944093	2.03788	0.1	0.1	0.1	2.21651	2.63871	1.99614	5.04345	7.6836	0.800378	2.1866	2.04869	1.99102	0.1	4.54828	5.0466	4.76525	7.35673	0.1	0.104466	4.88623	8.1966	2.48788	4.04279	10.6426	2.55359	15.3754	7.24541
G2	chr18:2633398-2633701	0.1	0.1	0.1	0.1	0.1	0.1	0.1	2.21106	0.1	0.1	0.777353	0.1	0.1	0.945583	1.23581	0.324974	0.1	0.227429	0.1	12.6588	0.1	3.90137	0.874276	1.03097	3.50693	1.1872	9.31408	6.22184
G2	chr18:2633998-2634865	0.1	1.19253	0.45493	0.20646	2.724	0.1	0.1	2.77226	1.41493	0.373578	0.878905	1.55767	1.09476	0.1	0.136974	0.141441	0.1	0.176167	0.1	0.104466	1.93417	2.25415	0.999373	0.908795	5.69638	4.35204	12.3131	6.45913
G2	chr18:9543831-9544215	0.0945675	0.1	0.1	0.0935154	3.40215	2.07785	0.238098	0.177866	9.38328	3.77783	0.1	0.1	4.96439	0.1	2.28119	0.0199632	0.1	0.375015	0.1	0.104466	1.60397	2.82855	3.12942	1.55151	0.449536	0.865096	4.99751	0.773708
G2	chr18:9783079-9783405	0.1	0.1	1.48879	8.21912	0.1	1.03717	1.03556	0.23498	0.1	1.84841	0.760721	1.81914	7.41426	0.814506	1.06888	1.26845	2.25904	0.1	0.1	1.38591	4.06045	14.1922	4.12212	3.73854	3.50334	1.48912	4.05521	1.25129
G2	chr18:19756372-19758252	0.1	0.1	0.1	0.1	0.1	0.1	0.1	23.8997	0.1	0.1	0.514849	0.643399	0.37381	0.944793	0.357785	0.140723	0.312955	0.278108	4.21272	3.20827	2.16288	3.13899	0.1	1.29576	1.38194	0.967358	2.18617	10.9283
G2	chr18:20965387-20965686	0.1	0.1	3.21792	2.21441	1.5764	0.1	0.686203	0.1	0.1	0.1	0.870199	0.776672	0.1	0.881985	0.1	0.1	0.33778	0.1	1.16279	1.0541	4.37832	6.52813	2.29862	6.11437	3.08024	4.46473	9.82747	3.82154
G2	chr18:22441280-22441580	0.1	0.1	0.1	0.1	0.1	0.1	0.1	0.1	0.1	0.1	0.0570299	0.1	0.530185	3.5363	0.1	0.186403	1.794	3.4243	0.1	0.0355207	5.06565	9.31467	1.68397	17.9735	1.10874	0.1	0.118247	0.845666
G2	chr18:32618470-32619049	0.1	0.1	0.1	0.1	0.1	0.423991	0.1	1.2031	0.1	0.600333	0.4701	5.842	4.94889	0.1	0.540755	2.22786	0.1	0.1	0.1	0.104466	7.50205	9.95643	12.3986	1.14773	9.0626	5.64262	8.20026	9.77851
G2	chr18:32785771-32786063	0.1	0.1	0.1	0.1	2.29556	0.1	0.1	0.1	0.1	0.1	6.501	0.1	4.88432	0.1	0.861517	1.44462	0.1	0.1	14.3028	0.104466	23.4121	5.25893	4.82159	3.01389	8.16311	4.91465	3.38124	8.67199
G2	chr18:40101546-40101861	0.1	0.1	0.361471	0.1	0.311693	0.1	0.1	7.23578	0.1	0.1	0.1	4.10337	0.1	0.1	0.1	0.1	0.1	0.1	0.1	0.104466	2.55123	5.2468	0.771168	3.12212	1.0952	0.879015	2.84004	2.43743
G2	chr1:93430232-93430487	1.1985	0.582507	0.1	0.1	1.73054	0.1	0.1	0.609414	1.05701	0.1	0.1	0.1	0.1	0.1	0.1	0.1	0.1	0.1	0.1	0.104466	1.98727	9.27519	3.04824	0.969217	1.11274	4.6233	9.94375	7.9572
G2	chr18:65699952-65700209	0.1	2.30804	0.1	0.1	0.1	0.1	0.1	0.1	0.1	0.1	0.1	0.1	0.1	0.645347	0.1	0.1	0.1	0.4366	8.05387	0.104466	1.07546	2.55818	2.20029	1.79337	0.410222	0.867756	1.47203	7.4422
G2	chr1:99336724-99337020	0.1	2.01874	1.30908	0.538128	2.82938	0.727167	0.0343481	0.873088	0.1	0.965931	0.1	2.62089	2.97067	3.47789	0.730231	0.193264	1.18193	1.20884	0.1	0.998075	3.12577	0.0908639	7.50684	0.0339544	11.4459	5.38248	7.97049	8.50422
G2	chr1:99337473-99337862	0.1	0.1	0.272454	3.00841	4.24643	1.96434	0.0476296	4.5142	0.1	0.1	0.1	0.1	8.10262	0.1	0.955393	0.1	0.1	0.1	0.1	0.104466	0.1	1.66231	11.3198	3.47388	10.1541	9.75357	14.0017	14.2471
G2	chr18:77255434-77257041	0.1	0.1	0.1	0.0180756	2.32188	0.1	0.255117	0.1	0.1	0.379601	0.1	0.1	0.1	0.1	0.154797	3.26117	11.1998	0.1	0.1	0.104466	11.163	0.0830416	0.979506	3.35893	4.27839	17.0725	5.79974	1.39722
G2	chr18:77509291-77509773	0.1	0.1	0.1	0.1	0.295033	0.1	0.1	0.135003	0.1	0.1	0.1	0.1	0.1	0.1	0.82818	0.1	0.1	0.25058	11.8483	0.104466	1.60253	3.92418	1.77925	0.1	2.05876	2.44499	2.49571	2.19897
G2	chr19:863610-863910	2.54685	0.1	0.0196953	3.24732	0.83273	0.340025	0.1	2.99841	0.1	0.730231	0.1	0.1	4.09672	0.1	0.583579	11.4174	1.23518	0.1	0.1	0.104466	9.0626	3.92223	5.52348	3.33217	4.74331	0.50053	10.1875	5.63693
G2	chr19:942216-942666	0.1	0.1	0.1	0.1	0.1	0.1	2.37045	0.37577	1.54288	0.1	0.1	0.1	0.332417	0.1	3.15051	0.850911	0.395722	0.1	0.757842	0.104466	0.977435	3.30452	1.08024	1.15938	0.89564	0.273486	2.52005	14.6685
G2	chr19:1660716-1661319	0.1	0.1	0.1	2.94955	3.77968	0.666295	0.1	2.4034	0.1	0.1	0.1	0.813123	0.1	0.1	0.1	2.34599	0.1	0.1	0.1	0.104466	3.75809	6.13007	0.989234	2.85531	7.5114	4.61478	11.6125	3.9254
G2	chr19:1674573-1674951	0.1	0.1	0.1	0.1	0.1	0.1	0.1	0.1	0.1	0.1	0.1	0.1	0.1	0.1	0.1	0.1	0.72921	0.1	9.38394	0.104466	1.90907	8.85352	1.81914	2.14867	0.838203	0.825329	3.6993	3.62292
G2	chr19:2302132-2302986	0.1	0.1	0.1	0.087255	0.1	0.129634	0.862102	0.571774	0.1	0.1	0.1	0.1	0.6051	0.1	0.1	0.1	0.1	0.1	0.1	0.104466	0.657347	0.127591	1.5661	0.1	5.62668	2.46096	14.1582	3.37331
G2	chr19:2315667-2315921	0.1	5.13879	0.1	0.249784	0.1	0.709242	0.847994	0.1	0.1	1.56159	0.1	0.43591	9.93439	0.1	0.661468	1.25588	2.22505	0.1	0.1	0.104466	1.70903	10.067	10.9606	1.98919	2.4389	1.9105	6.08084	4.11521
G2	chr19:2710790-2711681	5.86747	0.0998543	0.0851331	0.1	1.30433	0.378104	0.446409	2.00998	0.1	0.1	0.284482	2.40732	0.1	0.1	0.1	0.434855	0.325574	0.707265	0.1	0.104466	1.48766	4.85673	1.14971	2.04603	7.80943	8.49025	14.96	6.02594
G2	chr19:4012578-4012987	1.94278	0.1	0.00853699	0.1	0.0465822	0.745497	0.1	12.794	0.1	3.6516	0.1	0.1	1.14535	0.1	0.1	0.1	0.1	0.1	7.40249	1.77311	3.6826	8.74163	2.46431	2.9144	1.6058	3.15869	2.22026	11.106
G2	chr1:108622232-108623247	2.40987	0.1	0.1	0.1	0.1	0.565295	0.482723	0.243738	0.596366	0.1	0.1	0.1	0.266254	2.2029	0.503108	0.541624	0.1	1.75917	0.1	2.28851	0.959596	1.42316	0.188639	3.15544	4.74376	3.27498	9.90329	4.25677
G2	chr19:7256932-7257243	0.1	0.1	0.1	0.1	0.571983	0.1	0.1	1.11364	0.1	0.1	1.88319	1.29396	0.1	0.1	0.907842	1.91855	0.1	2.15915	13.4987	0.0531086	6.32905	6.60284	1.62463	1.68612	1.93432	1.36617	2.57242	1.37319
G2	chr19:7257711-7258036	2.00741	0.1	0.1	0.400343	0.1	0.1	0.1	1.01882	0.1	0.1	0.413938	0.1	0.1	0.1	0.1	0.1	0.1	0.1	11.4007	0.104466	0.991018	4.07138	0.631158	0.1	2.00426	0.771497	3.01583	2.71645
G2	chr19:8582629-8583755	5.38704	3.66761	1.24968	2.44038	11.0216	3.45645	1.28238	3.6901	2.59105	1.58191	0.500347	3.53877	2.82586	1.4405	6.47492	4.90084	9.33831	0.268793	0.1	1.28199	2.55192	8.96786	3.65424	5.56846	13.1252	11.9804	33.262	13.1368
G2	chr19:8774193-8774660	0.1	0.0261996	0.1	0.209636	1.14048	1.19369	1.34159	2.67152	1.89452	0.1	0.1	0.1	0.1	0.1	0.757232	0.726013	0.1	2.93341	0.1	0.104466	5.57601	8.62803	0.540166	3.59533	5.62288	1.61474	9.38819	9.01872
G2	chr19:9120379-9120667	0.1	0.1	1.38575	0.1	0.1	0.134471	0.1	0.1	0.1	0.36578	0.1	0.1	4.46872	0.962076	0.1	0.1	3.68163	6.62944	2.79198	0.104466	3.55915	5.17096	11.9551	2.82123	1.03646	12.9193	2.94994	1.29902
G2	chr19:9918323-9918625	0.1	0.1	0.00277425	0.1	0.268185	0.264749	0.502239	0.1	0.1	0.1	0.1	0.1	0.1	0.1	0.191047	0.1	0.1	0.1	0.1	0.104466	1.94936	1.69567	0.1	2.42281	0.866246	0.305162	9.35042	3.18249
G2	chr19:10522501-10522825	0.1	0.1	0.1	0.1	0.233133	0.1	1.50903	5.65764	0.1	0.1	0.1	0.1	1.77532	7.9211	0.1	7.70548	1.65716	0.1	0.1	0.104466	9.23767	5.00267	1.86171	3.50368	9.3824	6.93277	13.6871	9.83611
G2	chr19:12724935-12725554	0.1	0.1	0.1	0.1	0.667472	0.174585	0.1	0.340272	0.1	0.1	0.310603	0.1	1.03526	1.53781	0.1	1.35294	0.1	0.1	0.1	0.104466	1.21651	1.93086	5.92255	3.06435	9.55538	7.35395	15.1842	13.7418
G2	chr19:14477585-14478990	0.578865	0.1	0.0143019	0.251408	6.2467	2.00039	2.50155	4.32224	0.1	0.1	0.607009	0.1	12.3639	0.1	3.28682	31.0298	0.543892	0.1	3.99728	0.104466	6.39348	13.718	10.043	4.75085	13.7379	7.81517	14.1281	20.0537
G2	chr19:14999444-14999923	0.1	0.1	0.1	0.1	4.7942	0.924775	2.0939	0.660211	0.1	0.1	0.1	2.33891	0.634446	0.1	0.146499	0.101406	0.1	0.210153	0.1	0.104466	2.52005	6.59309	1.37442	2.26093	5.48043	2.32435	10.7386	2.56397
G2	chr19:16440944-16441246	0.1	6.0484	2.97003	0.1	1.90338	0.14036	1.39538	3.63342	4.2657	1.72384	1.72845	0.1	4.01251	0.0912386	7.37255	0.708959	0.1	0.40093	3.5195	3.40792	7.15082	5.86786	4.04155	1.07044	5.52095	5.9623	9.05035	9.54055
G2	chr19:16620185-16620528	0.1	1.55504	0.873962	0.249089	0.1	0.0224365	0.153305	0.160466	2.81541	0.1	0.1	0.1	0.1	0.1	0.1	0.1	0.1	15.5588	0.1	0.992017	3.40668	4.33823	1.19253	1.21577	2.5257	1.0719	4.21953	1.57538
G2	chr19:16989753-16990998	0.1	0.1	0.1	0.1	0.1	0.793691	0.1	0.0145484	0.1	0.1	2.17236	0.1	0.894441	0.1	0.1	1.38799	1.16232	0.1	5.34369	0.782106	5.46097	4.0322	2.28962	1.23286	1.61105	0.305686	2.96254	15.557
G2	chr19:18208588-18210643	0.865389	0.1	0.356312	1.08168	4.46612	3.92393	2.54412	4.85953	0.1	0.1	0.603027	3.38365	2.51799	0.1	0.332235	3.71796	1.10085	0.667159	0.571596	0.104466	3.51529	1.64851	2.79587	3.94172	11.9338	8.6656	11.7065	9.93163
G2	chr19:18633383-18633690	0.1	0.1	3.87125	0.1	3.09237	3.14381	3.13917	1.58634	0.1	0.1	3.62417	0.1	4.01792	0.1	0.932303	2.13173	3.15137	6.03947	4.42776	0.104466	12.6449	2.00284	0.0109807	1.30645	6.37758	6.55259	16.4739	8.91282
G2	chr19:28542255-28542502	0.1	0.1	0.1	0.1	0.1	0.101366	0.1	0.546481	0.1	0.1	0.89152	0.1	0.1	0.1	0.1	0.188601	0.1	0.1	8.16532	0.104466	2.33039	3.29794	0.521491	1.38015	1.68397	0.627437	3.17348	5.94078
G2	chr19:33534929-33535263	0.504193	0.810465	0.1	1.03052	3.37374	0.0855263	0.1	3.91237	1.09092	0.1	0.1	0.1	0.1	0.1	0.1	0.1	0.1	0.1	6.14596	0.104466	2.61575	3.90452	2.97708	3.46763	1.00994	1.98696	2.5115	9.2244
G2	chr19:33650904-33651232	1.80476	0.1	0.1	0.1	0.1	0.1	0.1	1.78959	0.1	0.1	0.0639931	1.58226	1.16207	4.6184	0.416503	3.53545	0.21257	0.1	0.0235685	1.35357	2.78063	1.41042	3.42837	6.07442	4.02945	1.9042	8.97231	3.05235
G2	chr19:33777545-33778788	0.811355	0.356375	0.289927	0.1	0.522911	1.24226	0.523415	1.54466	0.1	0.662709	0.673844	0.1	4.66437	0.1	0.929189	0.67546	0.466324	0.1	6.32698	0.104466	0.581564	4.37056	5.59003	3.59812	3.50417	2.18015	5.32686	17.5203
G2	chr19:35080046-35080319	0.1	0.1	0.1	0.1	0.1	0.1	0.373578	2.94555	1.3087	0.1	0.693452	0.1	0.318278	0.1	0.259191	2.41801	0.327738	0.1	9.6549	8.66634	1.76017	6.92428	2.59642	1.00652	0.532271	0.906986	2.95932	9.68635
G2	chr19:35574385-35575442	0.1	0.1	0.208623	0.416783	1.34659	0.1	0.1	0.82948	0.1	0.1	1.20726	1.28544	0.1	0.0970055	0.1	0.511738	0.1	0.563002	0.742888	0.104466	5.27947	2.43921	1.43493	3.09942	3.17948	2.98933	9.63185	4.66709
G2	chr19:35864783-35865671	1.55206	0.0980075	0.1	1.34418	0.1	0.1	0.1	0.139648	0.1	1.2372	0.1	0.1	0.0293188	3.51271	0.1	0.1	0.0293188	0.1	8.47818	0.977669	1.9214	1.62088	0.965931	1.23932	1.74134	1.01651	1.07099	1.42781
G2	chr19:35879049-35879436	0.1	0.825578	0.1	0.1	0.1	0.1	0.1	0.1	0.1	0.1	0.60454	0.465782	0.1	0.1	0.1	0.449457	0.1	0.147201	9.67213	0.104466	3.86667	2.98504	1.55065	1.73908	1.6982	0.753614	1.83348	0.477817
G2	chr19:38434610-38435020	0.1	1.26434	0.1	0.450944	0.1	0.1	0.1	1.47501	5.04951	1.84447	1.54755	0.1	1.02199	2.86498	0.1	0.485832	0.1	0.1	6.55416	4.95185	5.13565	29.3832	1.50142	3.01033	1.24919	0.798855	3.00351	14.8334
G2	chr19:38804368-38804694	0.75039	0.1	1.58018	0.1	0.1	0.1	0.1	0.1	0.1	0.1	0.556059	0.1	1.23406	0.1	0.278701	0.100667	0.1	0.1	1.64009	0.104466	7.76582	43.1707	1.29148	3.60361	1.3373	2.1564	2.71762	1.74986
G2	chr19:39048254-39048547	0.1	0.695331	1.41564	0.1	2.64614	2.98693	0.829095	1.17754	0.1	0.1	4.93932	0.1	0.1	0.1	0.255072	19.6805	0.1	0.1	3.49499	0.104466	14.4099	15.8878	1.15982	3.62851	3.34465	5.32424	6.63255	6.57702
G2	chr19:39253562-39254281	4.36936	0.1	0.1	0.1	0.1	0.107436	0.934433	1.76367	0.1	0.963151	1.21784	0.1	0.1	1.22336	0.875605	0.1	0.1	0.1	18.7683	5.21941	5.3466	32.2882	1.7133	4.00665	2.23477	1.11	4.32379	12.3623
G2	chr19:39689491-39690075	0.1	0.1	1.86035	0.1	0.1	0.1	0.333067	0.478509	3.40587	13.3096	0.1	0.1	0.1	0.1	0.1	0.1	0.1	0.1	6.29018	0.104466	3.39287	28.0456	1.3421	0.772725	2.80975	2.32284	3.53603	14.2168
G2	chr19:40420242-40421853	0.1	1.31062	0.1	0.639105	0.1	0.119648	0.178094	0.161678	3.18869	1.61721	0.588981	0.1	0.1	0.564774	0.350341	0.112251	0.1	0.157364	37.9721	0.104466	3.17418	12.361	0.640072	2.22958	0.978921	0.485304	4.45492	29.7015
G2	chr19:41193008-41193377	0.1	0.1	1.56712	0.1	0.1	1.88845	2.40802	0.956268	0.1	0.363855	3.71056	3.31309	0.262459	1.81977	0.1	0.106547	0.848099	0.1	7.83906	7.33916	12.5352	30.3972	2.27848	1.93537	1.96588	3.0474	4.52575	10.5908
G2	chr19:42309233-42309494	1.00006	6.68015	0.1	2.23438	0.1	0.166938	0.640587	0.1	0.1	0.517883	1.30961	0.1	5.56972	3.6307	0.73521	1.50636	0.1	0.325574	2.81922	2.36739	4.96468	4.05408	11.2115	1.72674	1.93063	2.74424	2.4325	0.749995
G2	chr19:42629704-42630086	0.1	0.1	0.275836	1.64945	11.7218	1.33655	0.1	0.44259	0.1	0.1	0.95227	4.23802	0.1	0.1	0.1	0.122406	0.1	0.1	0.1	1.48333	1.84582	7.33411	2.58782	4.16588	2.0454	3.9653	7.72553	2.49957
G2	chr19:45379765-45380025	0.571142	0.1	3.16137	1.3331	0.1	0.201707	4.01142	0.568316	16.0809	27.058	2.00357	0.1	3.9093	0.1	8.46491	2.54352	2.16623	0.1	0.1	20.3596	8.17315	1.82052	3.57072	4.47799	1.72315	14.0017	2.76248	1.84997
G2	chr19:46005027-46005469	1.49828	0.1	0.1	0.1	0.1	0.212948	0.1	0.1	0.1	0.1	0.1	0.393187	13.0344	0.1	0.1	3.13759	0.1	0.1	0.1	2.10372	3.02309	5.31058	11.4468	2.74467	2.80954	0.530185	3.80032	4.75242
G2	chr1:112165828-112166343	0.1	0.1	0.1	0.1	0.1	0.1	0.1	0.1	0.1	0.1	0.517811	1.91503	0.0189027	0.1	3.69718	1.93315	0.1	0.543796	1.24514	0.104466	6.58017	10.8321	4.58838	3.78096	4.54465	2.63442	9.13126	4.92255
G2	chr19:50066437-50067113	0.1	0.1	0.394397	0.1	2.81367	1.1192	1.12233	1.44222	0.1	0.1	0.1	0.1	0.1	0.1	0.1	0.1	0.1	0.1	0.1	0.104466	2.56147	0.127591	1.75186	0.72248	3.61552	7.64576	14.8868	8.54575
G2	chr19:50675396-50677454	0.1	0.1	0.228477	0.1	0.1	0.113371	0.1	4.14379	0.1	3.08375	0.411246	0.450633	0.1	0.1	0.405014	3.20917	0.348254	0.1	14.0123	1.05034	3.85522	3.94014	1.0454	1.92642	0.77063	4.99009	1.21835	8.6656
G2	chr19:50843967-50844313	9.3328	0.531112	0.557821	0.301237	2.38758	1.83256	0.276634	1.22567	1.73478	0.1	0.184872	3.60642	0.717178	1.30624	0.1	1.03465	0.31288	0.1	0.1	3.53096	2.3288	1.27811	0.33883	6.07381	5.7225	2.72847	11.1029	3.52462
G2	chr19:50846225-50848023	0.411366	0.1	0.1	0.0754026	3.15231	0.682473	0.196451	1.66951	0.0490829	0.650484	0.663282	6.96707	0.1	1.21927	1.00234	2.72124	1.06228	0.147806	0.0697838	3.67341	2.0429	3.42142	1.60095	3.28496	5.69941	4.16538	12.5189	3.68778
G2	chr19:50849795-50850057	0.1	3.12528	0.1	0.460848	3.22684	0.111801	0.45503	0.497522	1.76203	0.43383	0.202736	0.1	0.1	0.1	0.1	0.1	0.708865	0.1	0.944977	1.26493	1.75842	1.38304	0.847159	2.98607	3.584	8.87504	11.9338	8.22139
G2	chr19:51297965-51298253	2.07507	0.973206	0.371219	0.1	0.1	2.59744	0.275143	0.254608	4.41348	1.87155	1.26714	1.34275	0.49605	0.0105046	0.117697	0.124495	0.1	1.99102	10.668	0.104466	9.30073	5.74346	3.01187	0.88432	1.8935	1.44768	4.98439	2.66675
G2	chr19:51976911-51977180	0.1	6.19877	0.1	0.1	0.1	0.1	0.1	4.26607	4.57252	0.1	0.1	0.1	0.1	0.1	0.597499	0.581927	0.1	0.1	6.94773	0.104466	1.46177	2.29089	0.743678	3.22058	1.2209	1.26737	1.37399	15.3593
G2	chr19:52050602-52050863	0.1	4.11317	0.1	0.463413	6.65339	0.227892	0.1	0.67049	0.1	4.16078	0.41115	0.1	0.1	0.1	0.1	1.5596	0.19544	0.1	7.91862	0.743856	9.00078	3.33798	1.75019	1.87719	1.90543	0.655157	5.81645	2.37324
G2	chr19:54910240-54910691	0.1	0.1	1.91473	0.484018	0.1	1.74761	2.73933	0.870354	2.91797	0.1	24.3083	0.1	0.1	0.1	0.1	0.1	1.59766	2.74026	0.1	1.06077	7.61491	19.0658	2.42245	1.98563	1.07275	5.49199	2.23759	1.91439
G2	chr19:55845703-55846053	0.1	0.1	0.1	0.1	0.339707	0.1	0.273297	2.19914	0.1	0.0609893	0.1	0.1	0.1	0.1	0.1	1.41225	0.540311	0.1	17.174	1.8812	2.13831	1.18775	1.28634	0.1	2.07228	1.18895	1.97508	17.2694
G2	chr2:440968-442602	2.51082	0.718956	0.065551	0.1	8.36624	0.266356	0.1	2.30043	1.28934	1.82891	0.582326	4.94843	0.5663	2.37764	0.208052	1.59285	0.501245	0.550451	0.918663	1.90277	1.77502	2.33477	1.83103	0.80486	5.76947	4.31398	8.76781	2.67506
G2	chr2:970006-970271	0.1	1.15953	0.1	0.1	3.44546	0.1	0.709124	0.378912	0.594047	2.75834	0.1	0.1	0.1	0.1	0.1	0.1	0.1	2.25904	0.1	0.104466	2.80477	3.87883	0.227193	3.94609	4.48987	3.2116	10.0451	4.20722
G2	chr2:3854217-3854452	0.1	2.24733	0.1	0.1	0.1	0.1	0.1	0.1	0.1	0.1	0.1	0.1	0.1	2.62078	0.1	0.1	0.1	1.46235	0.1	0.104466	25.7867	4.95307	1.12635	1.22023	0.813626	0.700251	3.96159	1.8379
G2	chr2:7590431-7590693	5.32341	1.98767	0.1	0.1	3.98226	0.1	0.1	0.205449	0.1	0.1	0.1	4.20925	0.1	2.03964	1.97046	0.882936	1.49789	0.208693	0.1	0.104466	1.67764	14.8507	2.32735	3.71774	5.27039	2.69154	10.5254	2.15901
G2	chr2:7679635-7680150	2.78333	0.1	0.1	0.1	0.1	0.474943	0.1	1.14905	0.1	0.693619	0.1	2.06429	0.1	0.1	0.1	0.271615	1.73041	0.1	0.1	1.17171	1.83884	8.33576	1.4991	0.519994	2.58903	0.926757	7.75397	0.665204
G2	chr2:7867652-7868015	0.1	7.25334	2.20352	3.27123	3.76384	0.526723	2.7588	9.74701	0.1	0.1	0.1	3.85645	3.21477	14.9705	1.80566	7.88802	0.316591	2.94918	0.1	8.43521	1.03295	14.8091	6.6408	8.29357	12.1281	1.9635	8.335	5.61497
G2	chr2:9351753-9353905	0.645347	0.1	0.0841043	0.565156	0.1	0.350002	0.977022	14.1746	0.1	1.75905	0.1	0.1	0.1	0.60224	0.11667	0.1	0.350002	0.181938	6.78985	0.104466	2.01169	3.51357	0.822021	2.00305	0.751258	2.12807	0.118247	7.56341
G2	chr2:12003500-12003767	2.33168	0.1	0.1	0.1	0.563747	0.1	0.991018	0.1	0.1	0.1	1.42016	5.33374	0.322437	1.2952	0.1	2.71502	1.70288	5.51426	0.1	0.844093	8.12195	22.6641	1.71915	13.652	4.13856	4.76347	5.65963	2.24539
G2	chr2:12848721-12849075	1.0187	0.1	1.32909	3.93485	2.97494	2.84203	0.709358	4.64431	0.1	2.52606	0.1	2.95487	1.18546	11.0252	0.706009	1.16255	1.72886	3.76415	2.21811	0.89564	4.07209	1.08932	3.94637	6.38573	9.00135	5.62331	10.7655	9.29341
G2	chr2:23516842-23517505	0.1	0.1	0.873088	0.973942	0.1	0.1	0.1	0.1	0.1	0.1	1.127	0.1	0.1	9.57272	0.456307	0.257459	0.1	13.2584	0.1	5.09929	4.78512	5.04308	4.4225	20.3816	1.16168	1.44848	3.74908	0.747484
G2	chr2:25625955-25626321	0.1	1.4391	0.1	1.50312	0.1	1.52549	1.11482	7.01873	0.1	0.856517	0.1	1.53932	0.1	5.14469	0.1	2.01341	0.950508	0.57604	0.670743	0.104466	1.87203	19.3904	2.03059	6.55372	10.9377	5.65668	12.8033	10.0382
G2	chr2:32415255-32415526	0.1	4.22875	0.411561	0.1	0.1	0.1	0.682385	1.62224	0.1	0.1	0.1	0.374085	0.1	1.31424	0.48243	2.94955	0.1	0.04045	0.1	0.104466	0.1	4.77622	1.32948	0.860555	1.91366	1.70889	10.03	2.14911
G2	chr2:38924874-38925284	2.74269	1.05982	0.53989	1.64207	0.1	0.1	2.34714	2.74682	2.8776	0.1	2.23227	0.0920045	1.23446	0.80929	3.92567	2.65735	2.95487	0.608372	0.1	0.104466	5.79653	3.19542	1.42111	9.3076	11.1408	6.13566	10.2773	7.67138
G2	chr2:46790321-46790603	0.1	0.0962193	0.253077	4.15674	2.13918	0.491496	0.0628784	1.44195	2.72794	0.667719	0.1	16.1778	0.762586	1.18732	0.0202627	2.30468	0.1	2.64067	0.1	0.104466	6.31085	4.1889	2.43076	3.05827	7.82095	1.73953	8.92272	3.55169
G2	chr2:47547934-47548222	0.340172	0.1	0.1	0.1	0.1	0.1	0.1	1.99119	4.72579	0.1	0.1	0.1	0.1	0.1	0.1	0.1	0.1	11.9079	0.1	0.104466	1.7257	18.3882	8.4429	4.21111	1.52591	1.5377	3.61552	1.4102
G2	chr2:47882609-47883056	0.1	0.1	0.1	0.399406	0.1	0.0646057	0.1	1.9777	3.00715	0.1	0.1	8.32778	0.1	1.11364	0.150106	0.460645	0.1	0.1	0.1	1.18697	1.19186	5.40871	1.34526	4.9269	3.47527	4.5418	13.0154	5.32961
G2	chr2:47952040-47952592	0.1	0.1	0.1	0.1	0.940208	0.1	0.1	0.383035	0.1	0.0917721	0.1	1.4544	0.1	6.99592	0.0429521	0.162062	1.45009	0.777931	0.1	0.104466	1.22579	4.3148	0.144576	2.2916	5.98554	3.78293	12.3109	1.72006
G2	chr2:48547490-48547757	1.23429	3.8651	4.01493	2.18291	3.18664	2.05631	2.68024	3.59991	2.97257	1.6464	0.407562	4.05252	2.77002	1.14288	2.00955	5.66815	0.1	1.75889	0.1	3.46873	3.18308	16.3579	6.37939	1.02404	6.51511	5.90337	7.76124	7.00849
G2	chr2:49229871-49230163	0.1	0.1	0.1	0.0182931	0.1	0.197226	0.1	0.1	0.1	0.1	0.630964	0.836389	0.1	3.05296	0.136304	0.1	0.1	12.0653	0.1	3.97391	3.64747	9.85568	1.87155	4.11254	3.11166	1.99359	6.38971	1.58167
G2	chr2:54319834-54320286	0.562212	3.95198	0.859749	0.1	1.93417	0.937467	0.556163	1.62049	0.1	1.00741	3.53983	11.1045	0.462632	0.635863	0.315861	0.935752	0.00242154	2.81664	0.1	0.104466	0.1	8.89607	1.63477	7.65212	8.35741	8.93914	13.7099	9.78072
G2	chr2:62183683-62184862	0.758729	0.1	0.1	0.6049	0.1	0.886861	0.585292	0.1	0.1	0.1	18.4655	0.1	0.1	0.1	0.115933	0.279702	0.1	4.72154	0.1	2.95411	3.48332	6.33042	2.39675	1.43429	1.1821	1.29558	1.51265	0.822456
G2	chr2:62832481-62832782	0.434191	1.40491	1.22508	0.1	0.1	2.35191	0.1	1.40272	0.630884	0.563002	1.73994	0.1	1.8539	0.1	1.22023	0.1	0.1	0.1	14.4993	0.104466	5.61349	6.64922	4.50222	3.81302	1.78228	2.25047	4.69781	5.20518
G2	chr2:65090156-65090528	1.10881	0.1	4.8947	0.867756	0.1	1.72558	3.09659	0.1	0.0866868	8.90455	0.1	7.55176	5.85609	0.1	0.1	1.34894	0.848441	0.1	0.1	0.104466	1.02758	7.99404	3.06234	2.56802	4.53404	9.56467	5.14704	5.77114
G2	chr2:65158996-65159695	0.488529	0.817343	1.85762	1.73737	4.51586	0.758901	1.51217	1.09354	2.70209	0.542017	0.913402	4.06245	0.223242	2.79892	0.435053	3.91286	0.1	0.542395	0.1	0.104466	3.02862	4.57984	0.957477	3.72347	9.18374	9.73456	8.74299	5.67776
G2	chr2:66614280-66614559	0.1	0.1	0.1	0.1	0.695456	1.10603	1.08024	0.1	0.1	6.61873	1.59447	0.1	0.28092	0.585097	0.1	0.1	9.79354	3.01389	0.570753	0.104466	4.80154	15.4022	2.30575	3.30995	2.77982	17.4419	2.51199	1.64373
G2	chr2:73181272-73181715	1.91209	0.1	0.1	0.918978	1.2498	0.69139	1.73754	3.59435	2.64292	0.1	0.0631302	0.1	1.09672	8.54339	2.59329	2.95187	0.466505	3.99284	0.558031	7.66589	1.01325	1.50891	1.70655	4.79873	8.36779	3.83057	8.1966	4.19512
G2	chr2:73943758-73944085	0.1	0.767032	0.1	0.627532	1.67443	1.73461	0.264095	2.24082	0.1	0.1	0.403346	0.1	0.1	0.980132	0.1	6.45456	0.1	9.34512	7.98472	0.738178	4.45002	5.76246	4.71961	4.60361	3.89119	1.83196	1.46059	2.09869
G2	chr1:120935440-120936461	5.24712	0.1	0.1	0.559329	0.253174	0.633973	0.1	0.1	0.1	0.1	0.1	0.776425	8.43959	0.1	0.1	2.33185	0.1	0.328133	0.1	0.104466	1.07828	6.25312	11.4142	2.1784	2.62297	0.748387	0.118247	1.03812
G2	chr2:85082666-85084254	0.1	0.1	0.438503	0.329448	1.03176	0.1	0.1	1.03897	0.654618	0.1	1.86684	0.1	0.1	0.1	0.134926	0.59443	1.27836	0.361835	0.1	0.733098	5.25451	7.81291	2.18338	3.17665	7.34032	2.71706	12.5228	3.94471
G2	chr2:85085767-85086093	3.69112	0.1	0.1	0.1	0.1	0.1	0.1	0.441737	0.1	0.1	4.16078	0.1	0.1	0.1	0.127183	0.318465	0.579117	0.1	0.577887	0.104466	1.89521	0.0935784	3.73368	1.08826	4.47125	6.61428	10.27	5.458
G2	chr2:86054768-86055231	0.1	0.1	0.1	0.308495	3.18229	1.58018	1.67191	6.8467	0.1	0.1	2.75266	0.1	0.913827	0.570489	5.72664	1.29361	0.535296	10.4381	1.66168	0.104466	9.00455	4.1566	2.42209	6.32284	7.44708	4.08943	11.2772	4.55722
G2	chr2:86243814-86244906	1.08479	0.370623	0.1	0.691941	6.43816	3.04385	0.778155	5.2685	1.62447	0.943092	1.87059	3.34403	3.40294	1.33318	6.27106	3.0458	2.61231	1.1642	2.28177	1.58155	5.11179	11.5869	6.26025	3.42076	8.90247	9.8079	11.5885	9.69213
G2	chr2:86472735-86473064	0.1	2.11424	0.1	0.699576	0.1	1.96191	0.1	13.2345	2.70297	0.579606	0.1	1.25971	0.1	0.785016	0.1	0.1	0.573928	0.1	5.97525	0.104466	3.94223	7.57406	1.27604	2.00146	0.970338	1.94336	2.26042	3.29778
G2	chr2:87873706-87875849	1.77502	0.647124	0.430297	0.1	1.83884	0.91508	0.1	2.45441	0.744976	0.929081	2.05141	1.63813	4.00899	2.18808	2.99936	1.68803	0.336943	7.83906	1.15033	1.87313	4.55269	3.28847	8.08602	5.48283	3.18985	3.44356	15.0317	4.15161
G2	chr1:144494697-144494962	1.12267	4.90825	1.19428	0.1	2.86445	3.32895	5.95362	3.52486	10.3474	4.88466	0.797345	0.1	1.48912	0.944703	1.82697	4.99496	0.668708	0.490384	3.98056	0.742233	6.27816	10.0179	7.91308	2.35085	5.55032	14.4602	13.1219	4.62897
G2	chr2:98637274-98638119	0.1	0.1	0.1	0.1	0.1	0.1	0.1	9.22138	0.1	1.53743	0.950867	0.1	0.1	2.72035	0.0673285	0.1	0.248797	0.1	3.51161	0.82325	2.52793	4.96525	1.56016	0.960573	0.585154	1.33256	1.74491	3.94699
G2	chr2:99064378-99064678	0.1	0.1	0.1	0.1	0.1	0.0823813	0.1	0.1	0.1	0.1	0.1	0.1	0.1	0.1	0.217781	0.1	0.176167	0.1	0.1	0.104466	4.61506	0.997287	1.94455	3.18396	5.33053	0.1	7.48617	4.02923
G2	chr2:99344912-99345195	0.1	0.1	0.254553	0.364624	0.1	0.1	0.934035	7.54266	0.1	0.1	0.672278	0.1	1.78731	0.1	0.1	2.88279	0.1	3.54895	0.1	0.104466	5.55439	0.127591	2.18364	2.92981	10.4556	6.46705	11.6926	7.40087
G2	chr2:101557902-101558178	0.1	0.1	0.1	0.1	0.1	0.1	0.1	3.70566	0.1	0.1	0.1	0.1	0.1	0.1	1.58711	0.133451	0.1	0.1	0.60653	0.104466	5.93849	11.5597	1.47353	2.87508	1.80402	2.67936	10.2107	5.82504
G2	chr2:102335599-102336460	0.1	0.1	0.1	0.742052	1.75599	1.81159	0.764813	0.691646	0.1	0.1	2.5552	0.917106	0.1	0.1	0.408522	0.362295	0.1	0.1	0.1	0.104466	0.1	3.45468	1.59361	2.95355	10.4948	4.00149	16.7519	6.88722
G2	chr2:106480509-106480797	0.808485	0.1	3.88758	0.1	4.2818	0.554177	0.222324	3.35971	0.1	3.08988	0.1	6.83414	0.1	0.1	0.919889	1.74417	0.880541	1.77279	0.960848	2.61814	5.96156	11.053	1.78528	1.55767	6.89821	2.35085	9.24115	3.75841
G2	chr2:108918333-108918965	0.776729	0.1	0.347525	0.1	0.1	0.144792	0.1	7.60285	0.994458	0.1	1.69616	0.1	0.1	0.1	1.03556	0.1	0.444805	0.890588	9.33831	0.104466	4.44444	8.0191	2.21077	1.4424	2.16782	1.95734	1.44208	3.82852
G2	chr2:109246232-109246566	2.45121	5.44362	2.70173	0.96292	1.26167	2.83708	1.46417	2.97413	1.15596	1.09197	3.58487	5.26718	0.272643	5.8059	2.45163	3.0415	0.727546	1.25695	0.1	2.23487	4.57252	22.4473	1.35665	3.55004	9.61764	2.95672	9.73251	3.92434
G2	chr2:109646953-109651286	1.9642	1.00969	0.344655	4.69571	4.45724	2.1352	1.50357	5.72664	0.668572	0.328113	1.56474	0.1	0.47986	7.07655	2.26528	2.08256	0.550946	15.47	2.3109	0.104466	4.61168	0.127591	1.98563	20.5229	10.2674	4.58248	27.1505	8.4418
G2	chr2:109670363-109671511	0.1	0.460341	0.593137	1.29665	1.29123	1.5915	0.621745	0.1	0.504537	0.1	1.78618	0.1	0.1	2.26024	0.1	0.1	0.1	5.71139	0.1	0.104466	22.9325	2.19137	1.49308	4.99318	0.299801	1.33471	3.70032	0.833897
G2	chr2:109872475-109872917	0.1	0.1	0.1	3.58072	0.1	0.1	0.1	0.1	0.1	0.1	0.632469	10.0191	0.386034	0.0408369	1.17385	0.202205	0.502321	0.212281	0.892338	0.104466	11.7669	15.653	4.54465	3.26912	3.85955	3.52952	11.8686	3.85874
G2	chr2:112198312-112198743	0.1	1.84641	1.03167	4.13478	0.548517	1.20226	2.86908	0.986117	0.769382	4.25573	8.17818	0.386414	1.0683	2.31268	4.75814	3.32677	0.1	3.55652	0.1	0.104466	5.39831	5.5978	2.59205	6.23138	11.1427	5.59259	14.2345	5.1896
G2	chr2:119127066-119127585	6.23777	2.79514	0.00533043	0.442215	0.869447	0.263113	1.05815	2.45759	2.83273	2.42245	4.51949	1.52049	0.1	0.1	0.1	3.32002	0.625526	0.1	0.1	0.104466	21.2472	6.6301	0.787807	1.72947	1.87816	2.23759	1.09316	0.492886
G2	chr2:121387295-121387811	0.1	0.60454	1.74716	0.1	1.57974	0.203388	0.0618674	2.35783	2.51408	0.539108	3.30363	0.1	3.94941	0.1	0.1	0.1	0.16273	0.1	11.2747	0.104466	8.35953	2.64051	2.82394	1.64929	5.00175	10.0614	4.01864	5.56057
G2	chr2:121645291-121645831	0.797456	1.08707	0.1	0.1	3.84097	0.000343393	0.202276	1.97007	0.1	0.457622	9.13633	0.1	0.1	2.6351	0.392392	0.204754	0.1	1.89224	0.1	7.9561	32.8201	2.83834	1.66334	2.6431	1.23596	1.1808	0.118247	0.814587
G2	chr2:122260963-122261207	0.1	0.1	0.1	0.1	0.0127617	1.43631	1.53994	0.1	0.1	2.40114	11.5474	1.07767	0.1	0.1	0.1	3.00869	0.1	0.1	0.1	15.9466	33.502	1.90728	0.79816	1.68385	0.826254	1.07344	0.118247	0.93387
G2	chr2:135427188-135427679	0.1	0.1	0.1	8.37034	0.072926	0.104834	0.373237	3.89888	1.55151	0.1	0.285232	0.1	0.1	0.860665	0.557934	0.898347	0.1	2.79725	2.90231	0.104466	6.4312	7.74264	3.92978	2.15764	4.44756	0.628241	12.9804	5.41165
G2	chr2:135496388-135496638	0.1	0.1	0.1	0.1	0.847239	0.1	0.1	1.56292	0.1	0.1	0.1	1.11156	0.808588	0.1	0.1	2.02418	2.6954	0.1	0.1	0.104466	0.735047	16.8814	1.74868	2.22267	11.2747	5.06506	9.3001	3.67314
G2	chr2:136940034-136940562	0.1	0.375096	0.1	0.1	0.1	0.1	0.1	0.1	0.1	0.1	0.1	1.20209	0.227117	7.14866	0.1	0.117296	0.487139	7.37433	0.0598316	1.96219	1.05348	8.12062	3.44356	25.997	1.78287	0.491308	2.67167	1.09494
G2	chr2:152279860-152280075	0.1	1.02801	0.1	0.1	3.05037	0.1	0.819585	0.1	0.1	0.699638	0.422054	0.1	1.22813	2.7657	0.1	1.83398	2.14033	0.1	0.1	0.104466	5.07036	6.91438	5.00898	5.15973	12.2868	5.54892	5.49288	2.02431
G2	chr2:152628466-152628781	0.1	0.1	1.36872	0.1	3.14841	0.1	0.1	1.21489	3.87189	0.1	0.1	7.66703	0.1	0.1	1.2828	2.26676	0.248647	0.1	0.1	1.23365	1.19804	16.7814	0.1	0.1	7.54773	10.1227	10.6186	9.43844
G2	chr2:158268828-158269124	0.1	0.672777	0.1	0.1	2.14689	0.729253	0.1	6.42144	0.1	0.519899	0.1	1.12397	0.1	0.1	0.812436	0.0558665	2.21106	0.1	0.1	0.104466	1.54867	14.8428	1.09454	1.58809	9.04102	3.49406	13.9775	5.54652
G2	chr2:175418867-175419279	0.1	0.1	0.1	0.384397	0.1	0.180804	0.787374	0.1	0.1	0.1	0.1	0.1	0.1	3.36297	0.1	0.1	0.1	13.5824	0.1	0.104466	5.18437	10.4388	1.76272	10.5309	3.56824	3.12212	5.16191	2.51005
G2	chr2:175465731-175466107	0.1	0.1	1.53672	0.0659085	2.916	0.138835	0.441199	0.47278	0.792002	0.1	1.04854	3.14217	1.33421	0.1	1.99614	1.42016	1.58839	1.35032	0.1	0.104466	3.46292	2.12204	1.93315	0.897185	13.9423	3.72786	11.335	7.12475
G2	chr2:178135192-178135819	0.1	0.1	4.82199	0.1	0.1	0.139333	1.63969	1.88562	0.1	5.47242	16.2345	0.1	0.1	0.1	0.368581	0.1	0.266138	0.1	0.1	0.104466	6.64203	6.30321	0.1	0.673033	2.2042	5.50332	2.6678	2.36383
G2	chr2:182326065-182326337	0.3842	2.23516	0.00188864	9.07664	17.4536	4.0005	2.48746	1.75271	3.6684	3.20466	3.46464	4.04279	0.589674	7.98144	1.88964	8.44719	6.72867	3.47682	0.885251	0.792923	10.0731	10.1586	4.88794	6.24411	17.1288	11.0919	7.46237	12.2741
G2	chr2:190522749-190524215	1.31169	2.39639	0.1	1.83687	2.67715	2.09925	2.00836	8.14652	2.74013	0.1	0.1	3.87775	2.9162	2.18211	6.4451	3.62722	1.70624	0.1	0.710872	2.88397	1.94663	10.0742	5.9981	5.22197	10.3411	10.1307	11.0294	12.3838
G2	chr2:192057508-192057963	0.1	0.1	0.1	0.1	0.1	0.1	0.1	2.38778	0.00795771	2.90655	0.769499	1.59094	0.1	4.73593	0.1	1.00476	0.565156	4.59846	0.1	0.0543971	0.87952	10.0367	0.835616	4.97156	4.23052	1.97124	10.6442	1.95955
G2	chr2:198191628-198191927	6.95118	1.70355	0.810708	3.43046	1.34649	1.07509	0.1	3.66215	0.743421	0.1	0.27049	0.1	0.1	4.72674	0.1	3.7528	1.26493	2.32595	0.1	1.14121	1.69296	8.81794	2.16992	3.88796	3.94699	1.1793	11.2002	4.88135
G2	chr2:203467737-203468164	6.61428	1.8836	0.1	1.23919	0.1	0.527616	0.1	0.1	0.1	0.1	1.95713	0.1	0.1	0.1	0.1	0.1	0.1	0.1	0.1	0.104466	26.0855	4.10831	0.188601	2.5315	1.63415	1.32191	1.69439	0.78706
G2	chr2:203614807-203615377	3.0674	0.0903579	0.1	0.1	1.51672	0.1	0.1	0.175998	0.1	0.617114	0.1	1.44447	0.1	0.1	0.214127	0.1	0.1	3.32002	0.1	0.104466	1.91	5.21806	1.51003	0.591361	5.096	4.18547	13.6386	3.82658
G2	chr2:204649206-204649615	0.1	0.1	0.1	0.1	0.1	0.325447	0.1	1.81382	0.1	0.1	0.681041	0.1	0.1	1.82824	0.1	0.895866	1.17385	2.32505	0.548671	0.104466	2.14243	4.24152	1.66739	3.2457	1.52691	0.16048	7.41831	1.29284
G2	chr2:205831837-205832856	0.478888	2.26826	0.37381	0.254976	2.25869	0.1	1.07865	1.20446	0.1	0.1	0.1	1.17586	0.0138569	1.02599	0.1	0.1	0.473761	0.603258	0.1	0.104466	1.87001	5.90082	0.29642	2.35061	5.41399	4.21111	13.0225	4.25237
G2	chr2:216370617-216370877	0.1	0.731052	0.1	0.1	0.1	0.1	0.1	11.9946	0.1	0.1	0.1	0.1	0.1	0.1	0.803396	0.1	0.1	0.1	2.55359	0.104466	4.36194	11.8452	2.16237	1.81977	2.13885	1.45601	0.118247	3.97841
G2	chr2:217218198-217218918	0.1	0.889927	0.892949	1.19239	9.08333	1.07486	0.889023	6.48638	0.1	0.1	0.32267	0.1	0.970905	3.55004	1.37206	0.1	0.1	0.1	0.1	2.8057	0.1	3.03768	2.31202	2.93262	9.14062	6.1007	14.986	9.11267
G2	chr2:218073689-218074043	1.6451	0.1	0.1	0.1	0.346677	0.626042	0.1	0.1	0.1	0.1	0.1	0.1	0.1	2.43502	0.1	0.1	0.1	7.97049	0.1	0.104466	5.38326	4.11341	0.799186	16.3108	0.836758	1.29491	1.07137	0.978666
G2	chr2:218654198-218655428	0.1	0.1	0.509813	0.1	0.0854207	1.2243	0.711934	2.1551	0.1	0.1	0.1	0.1	1.21835	0.1	0.460278	0.743421	2.94327	1.64836	0.1	0.104466	3.77062	3.24398	4.61366	3.8318	7.27934	3.60958	10.4102	2.64511
G2	chr2:224701016-224701585	0.476569	2.21433	0.1	0.1	10.4895	0.619772	1.31858	5.55904	2.99791	7.84479	2.83167	5.03376	2.31762	0.1	1.18495	1.77793	0.1	3.4546	4.54639	0.104466	3.91704	15.1698	1.90005	1.65731	10.3662	2.47329	14.2961	9.95643
G2	chr1:151626334-151626658	0.1	2.15301	0.258202	4.55559	4.2818	2.90972	0.1	0.1	0.1	0.1	0.1	1.78004	5.94705	0.1	1.53087	2.9378	1.76128	0.1	0.1	0.104466	9.87506	23.8193	19.5159	4.85246	4.95781	1.71198	3.90213	2.93806
G2	chr2:224726768-224727145	0.1	0.1	0.1	0.1	0.1	0.1	0.1	13.0646	0.1	0.1	0.917963	0.1	0.1	0.1	0.1	0.136471	0.1	0.1	0.1	1.19614	1.30469	6.15234	2.33594	0.531645	1.68626	2.07228	3.74189	1.69361
G2	chr2:228249938-228250245	0.1	0.1	0.1	5.44315	0.1	1.56055	1.56541	5.4127	1.35388	3.64358	0.706907	8.85352	2.33543	1.468	2.70018	3.43845	1.8967	0.1	0.1	0.104466	4.1446	9.82448	4.06278	4.26001	8.61989	11.3402	10.8564	3.65796
G2	chr2:228712894-228713154	0.1	3.39115	0.267245	2.28035	0.1	8.66494	10.6362	0.1	0.1	6.55704	0.1	0.1	0.1	0.1	0.1	5.35506	3.89701	2.51472	0.1	0.104466	10.601	0.127591	1.32308	9.31715	6.60402	8.95086	3.12388	2.47581
G2	chr2:230715278-230715579	0.622017	0.746355	0.0917955	0.1	4.3	0.446683	0.0464351	2.47877	3.82794	1.68417	2.03178	0.1	0.1	0.1	2.17736	0.1	0.1	2.60825	2.31778	0.104466	1.8055	6.31432	1.03675	5.73393	7.95898	3.15389	8.37335	1.82538
G2	chr2:231528315-231529875	1.88039	0.747484	0.724652	5.68944	3.07995	1.65104	0.609811	2.15109	0.458546	2.44522	1.0352	2.57708	1.22114	2.4463	2.08756	3.18079	3.28112	0.374526	0.1	0.104466	1.18622	7.45487	4.78258	5.14673	10.7798	5.29405	10.7958	6.21743
G2	chr2:232212219-232212485	0.1	3.53051	0.1	0.1	0.508897	0.1	0.1	0.114744	0.1	0.1	0.1	0.1	0.608372	0.1	0.458713	2.79101	0.1	0.1	10.4837	0.755692	10.4515	2.27222	0.160511	0.867235	2.28246	0.898347	1.12663	3.80443
G2	chr2:233820863-233821239	0.1	0.0438516	0.1	0.1	0.1	0.1	0.1	1.07486	0.1	0.1	0.1	1.9252	0.1	1.30235	0.1	0.673033	0.1	1.18109	0.581564	0.104466	2.39268	4.1464	0.588039	2.36511	3.40215	4.54961	7.76582	2.43921
G2	chr2:233989797-233990310	0.1	0.1	0.1	0.1	10.057	0.1	0.1	0.1	0.1	0.1	1.06608	1.83302	1.10675	0.1	0.1	0.998772	0.678249	0.1	0.1	0.104466	1.47547	0.127591	2.39882	2.08653	9.01141	5.85458	9.20646	7.43148
G2	chr2:235908564-235909921	1.23272	0.66532	0.1	0.246732	0.5548	0.109849	0.356375	10.998	1.05285	2.95227	0.00327929	0.848441	0.1	0.889263	0.1	0.792114	0.165688	0.247839	4.93483	0.104466	3.28058	4.08407	1.43195	1.14159	0.775799	2.51388	2.97212	5.33053
G2	chr2:237907356-237908050	0.1	0.0783319	0.1	0.1	0.1	0.1	0.1	20.9408	0.1	0.1	0.356375	0.1	0.391692	0.1	0.1	4.25015	0.1	0.1	0.1	0.104466	4.62775	0.00252929	0.939374	1.07599	0.853564	4.17484	1.29587	0.654737
G2	chr2:239202660-239203167	0.1	0.1	0.285748	0.1	0.275583	0.1	0.1	9.58096	0.1	0.0383229	0.1	0.1	0.1	0.1	0.1	0.00314389	0.1	0.1	13.4287	0.104466	2.68179	15.9013	1.85523	1.8503	2.00854	2.06701	2.48746	14.8722
G2	chr2:241324677-241325003	0.1	0.0945968	0.282908	3.84593	1.92474	0.253867	0.28866	0.1	0.1	0.1	0.1	0.1	0.1	0.1	0.1	0.266625	0.1	0.1	4.21534	0.104466	31.5929	4.34338	3.3023	2.46203	1.02859	1.28924	3.45078	2.10224
G2	chr2:241342121-241342586	0.1	0.1	0.1	0.733389	0.1	0.1	0.1	0.1	0.1	0.1	0.1	3.21955	0.1	0.1	0.1	0.350341	0.285929	1.42964	0.1	0.104466	1.66673	8.88955	0.152766	4.22038	1.95124	2.11574	11.9067	0.1
G2	chr2:242806390-242806892	3.52894	0.1	0.1	0.1	5.67292	0.1	0.0147663	5.82724	0.1	0.1	0.1	0.1	0.2607	2.70956	0.128571	7.74526	0.1	0.1	0.1	0.104466	0.1	1.48149	1.16822	6.4463	2.97963	0.668407	15.0444	9.98196
G2	chr2:242973499-242974021	1.12523	0.1	0.1	0.88944	0.236821	0.1	0.1	1.46916	0.663327	0.1	0.1	0.1	0.1	0.1	0.1	0.1	0.1	0.1	0.1	0.104466	5.49995	3.89401	2.06351	3.53603	2.54646	2.36439	8.96381	1.78891
G2	chr20:1653330-1656275	2.94244	1.67925	0.275417	1.86563	4.44096	0.774544	1.36828	3.74391	0.1	0.1	1.07323	5.92432	0.643163	10.183	3.031	5.60602	2.84599	1.81847	0.1	2.81394	2.75544	7.23578	1.65912	6.97119	10.3493	7.65088	20.6305	8.42517
G2	chr20:2721248-2722046	0.1	0.1	0.1	0.1	0.266194	0.1	0.1	0.127441	0.1	0.1	0.422394	0.719632	0.1	0.910257	0.561547	0.27961	0.16288	0.1	0.1	4.80698	3.54375	2.33117	0.1	3.2022	5.48843	3.663	16.8899	5.40404
G2	chr20:18408974-18409276	0.1	0.1	0.1	0.1	0.1	0.1	0.1	0.202896	0.1	0.1	0.1	1.11826	0.960221	5.07193	0.591574	0.135753	0.1	1.06969	0.1	0.104466	2.72489	4.86439	0.1	14.4947	1.6876	0.712346	1.19572	0.670046
G2	chr1:154313754-154314019	0.1	0.1	0.1	0.1	0.899476	0.1817	0.1	2.19517	0.1	0.1	0.1	0.1	0.1	0.1	0.1	0.127537	0.1	0.1	0.852343	0.104466	4.61095	8.53094	2.12639	0.1	2.352	1.14612	8.51461	3.57744
G2	chr20:30871252-30871560	0.1	0.1	0.1	0.1	0.1	0.1	0.1	0.43383	0.1	0.1	0.1	0.1	0.1	0.0983386	1.8584	1.78071	0.1	0.1	2.12533	0.104466	0.1	1.09535	1.09156	1.25576	2.24523	1.30469	8.73441	7.61602
G2	chr20:31109309-31111324	0.1	0.398175	0.461133	0.529568	0.0531086	0.313059	0.802159	1.91345	0.1	0.1	0.372734	0.719632	0.1	0.1	0.161793	0.1	0.1	2.55101	0.1	2.2965	1.45009	0.0818275	0.55772	3.29604	3.45902	1.93863	12.9449	4.49568
G2	chr20:31533838-31534194	0.1	2.23459	2.23909	2.18338	0.426343	0.1	0.1	2.00705	1.47606	0.1	0.189953	2.52776	0.1	2.97472	0.0287223	2.35763	0.1	0.601242	0.059705	0.104466	3.55722	10.868	4.19724	5.37259	8.02577	3.91704	9.10579	5.84343
G2	chr20:33571473-33571833	0.1	0.716364	2.02313	0.1	0.1	0.270936	0.1	2.0654	0.1	3.20366	0.1	0.1	0.1	0.1	0.1	0.1	0.1	1.12687	10.9545	0.104466	6.83468	10.8023	3.29188	6.18002	1.69361	5.66735	2.39776	9.96029
G2	chr20:34199837-34200112	0.1	0.1	0.1	0.1	4.50586	0.1	0.1	4.56957	0.1	0.1	0.1	0.1	0.1	0.1	0.1	1.1704	0.352193	0.1	3.12851	0.104466	2.52177	5.47193	0.672041	1.33301	1.87878	0.373473	9.6879	2.08777
G2	chr20:35222944-35223436	0.1	0.1	0.568316	1.52393	1.12002	0.594991	1.46441	2.42913	1.73671	0.705334	1.2471	2.85357	0.760768	1.20396	3.18695	4.83177	2.78499	0.1	0.1	0.856517	5.02281	7.24429	3.81748	4.54926	7.92683	3.2246	9.36996	12.1387
G2	chr20:35223695-35224906	0.0516589	7.01246	2.29176	3.51529	7.24845	2.31187	1.48045	6.17252	2.85756	1.13465	1.94567	1.29804	4.21781	0.956383	4.62812	19.4557	5.19401	0.996985	0.0562121	1.46094	3.71307	19.7286	10.5879	6.17493	16.9521	12.6517	18.8375	16.2324
G2	chr20:35597067-35598570	0.752336	0.1	0.1	1.16116	3.41328	0.364119	0.421005	2.14085	2.15976	0.1	0.680486	2.31539	1.25163	0.0941682	2.5182	2.63585	2.68593	2.27865	0.1	1.27269	2.40263	2.5037	2.75012	2.19215	7.59714	3.76496	13.8796	4.46683
G2	chr20:35599175-35599568	0.1	0.779263	0.1	0.1	1.45483	0.449368	0.1	1.45201	0.1	0.1	0.495255	1.55439	0.390532	6.48047	0.1	2.00998	1.55676	0.737651	0.1	1.75215	1.28184	11.4046	2.48352	2.7657	2.78549	1.1888	8.70532	4.06212
G2	chr20:37438074-37438434	0.0767848	0.1	0.1	0.1	0.1	0.1	0.1	0.1	0.1	0.1	0.1	0.1	0.212014	0.1	0.1	0.431264	0.1	1.17126	0.1	0.104466	3.46971	1.25657	1.11565	5.27006	4.83603	0.1	9.11867	2.11344
G2	chr20:39196466-39196957	0.1	0.1	0.1	0.1	0.1	0.896738	2.40362	0.040584	5.01899	1.74689	0.1	0.1	4.64938	0.1	0.1	0.19804	0.1	0.1	0.1	0.104466	5.81175	2.545	5.31611	1.47679	1.70409	0.471836	4.66223	0.899649
G2	chr20:43215350-43216173	8.89872	0.1	0.1	0.258124	7.12324	0.1	0.152665	0.920753	1.55396	0.538636	0.1	3.84456	0.1	0.1	0.195654	0.1	0.1	1.10603	0.1	1.09856	2.86857	4.51586	0.979795	4.50069	9.19478	12.9318	7.75015	11.1621
G2	chr20:43997295-43997570	0.0363673	0.1	0.1	1.83491	1.30096	2.02026	3.03146	0.708771	0.1	0.937467	0.1	1.34354	3.42756	0.1	1.74689	2.25982	0.730511	0.790631	0.1	0.104466	3.03407	5.42446	3.31204	3.17713	6.51654	6.89499	9.561	10.9162
G2	chr20:47433311-47433601	0.1	0.0629381	0.238661	3.25749	0.339512	1.88469	1.25348	2.96327	3.54227	0.1	0.1	0.408683	1.36492	1.11625	2.66502	1.47197	0.1	0.1	0.1	0.104466	5.22621	4.19648	1.55168	2.79184	3.6643	2.77698	7.74264	6.94532
G2	chr20:48439639-48440163	5.66904	0.835086	8.87963	1.61573	3.31574	3.77288	8.74804	2.72773	1.23919	22.1435	4.72797	3.46539	4.06685	9.27196	0.647768	9.60648	8.84976	8.3587	3.6826	0.104466	9.53164	12.6877	1.08168	28.4114	9.13126	23.4374	6.23269	10.2602
G2	chr20:49421209-49421463	0.1	0.1	0.1	0.1	4.33823	0.1	0.845062	2.40255	0.1	0.528023	0.1	3.49186	0.1	1.84519	0.1	0.115441	0.1	0.1	0.1	1.28462	4.97699	16.6403	5.80051	5.51906	8.82305	5.05456	12.0187	9.69934
G2	chr20:50110955-50111591	0.1	0.1	0.1	0.1	0.73882	0.1	0.151546	0.1	0.1	0.1	0.1	1.42964	0.1	0.1	0.0449258	0.206415	0.1	1.65339	0.1	0.104466	6.74751	3.44238	0.1	5.19988	2.90754	2.89959	8.8687	3.92672
G2	chr20:51117438-51117902	0.1	0.0899752	0.1	1.64049	0.1	0.15578	0.1	0.1	3.82794	0.0400665	0.1	1.66899	0.0224365	0.1	0.1	0.1	0.874907	0.570243	8.69848	1.17867	4.56735	17.2579	0.992562	1.53719	0.928411	0.804665	1.43593	5.07387
G2	chr20:51146663-51146926	0.1	1.46606	0.1	0.1	0.0813018	0.12519	0.1	0.1	1.3719	0.1	0.1	0.396027	0.1	2.17783	0.1	1.48202	0.1	0.1	8.71296	3.34385	6.70889	6.79685	0.385907	4.5135	1.35665	1.04699	2.09363	5.39699
G2	chr20:55061065-55062319	1.12429	0.1	0.1	0.876956	0.72885	0.263463	0.1	0.398175	0.1	0.1	0.67781	0.1	12.482	0.0870563	3.31611	1.7165	0.1	0.419575	0.975111	1.24046	2.96494	4.30098	20.8865	2.9675	1.19013	0.708657	3.72743	2.02676
G2	chr1:157148032-157148392	0.1	0.1	0.1	0.1	0.1	0.1	0.00352086	0.1	10.5356	0.1	15.7236	1.10051	0.1	0.1	0.472913	0.484366	0.1	1.09223	0.1	1.04439	19.7815	3.02587	0.908927	1.47473	2.51935	0.295449	4.40984	0.820066
G2	chr20:56057113-56057376	1.75708	0.1	0.231528	0.1	5.63451	0.1	0.1	0.12985	0.1	0.1	1.32602	4.86066	1.40991	4.40282	0.1	0.281387	0.1	0.194654	0.79658	3.07211	4.12595	2.34226	2.87113	2.22489	2.30224	1.08307	8.62803	1.71013
G2	chr20:57757685-57758370	0.1	0.542543	0.1	0.310006	0.703207	1.24968	0.1	0.446279	0.1	0.1	0.1	0.1	0.1	0.1	1.38961	1.69105	1.13945	0.1	5.24494	3.24398	1.70467	3.79591	0.1	3.32546	3.24228	1.2485	7.90421	13.4085
G2	chr20:57828023-57828354	0.1	0.676581	1.01831	0.773708	2.49716	1.62177	0.581564	2.74269	0.1	0.1	0.1	0.1	0.1	0.916247	0.1	0.225431	0.944466	0.1	5.1536	0.104466	2.00725	3.04758	0.1	2.00091	4.62033	4.10831	9.18858	11.25
G2	chr20:57947252-57947705	3.24343	0.1	0.286118	0.399506	0.1	1.29448	0.242356	0.1	0.1	0.1	0.1	0.0197881	0.1	0.1	0.0532479	0.14335	0.294433	0.324198	8.42587	0.946728	2.87295	2.71023	1.30057	1.726	1.31765	1.38933	1.37974	6.18458
G2	chr20:61377021-61377820	0.514222	0.1	0.526561	0.58569	0.1	0.1	0.822831	2.17822	1.4953	0.861939	0.442985	0.499383	0.401784	0.1	0.1	0.1	0.0602803	0.1	5.51633	6.04121	1.21974	3.72845	2.47309	2.00114	1.30942	1.6758	11.5078	3.86276
G2	chr20:62466712-62467353	1.02324	0.1	0.262382	0.1	0.534064	0.218602	2.33419	0.750233	0.1	0.440893	1.6415	1.66702	0.1	0.1	1.60365	1.36477	0.177368	0.556837	13.9669	0.104466	4.2481	3.84853	1.77063	2.6523	1.30901	0.873568	1.25284	13.1703
G2	chr21:32530417-32530795	0.1	0.1	0.1	0.1	0.419946	0.1	0.1	0.1	0.1	0.1	1.21403	0.1	0.1	0.1	0.1	0.1	0.1	0.323377	0.1	2.29902	2.93262	7.96406	2.16724	1.45418	3.37489	1.8278	8.02179	1.34487
G2	chr21:32560915-32561587	0.0974514	0.1	0.1	0.1	0.0409833	0.1	0.1	0.1	0.1	0.1	0.1	0.662385	0.1	0.1	0.569996	1.72745	1.04591	0.591961	0.1	1.41966	0.1	3.13845	0.288739	1.24754	4.54273	3.24951	9.73533	1.47126
G2	chr1:160401112-160401455	8.86748	3.39986	0.1	2.80865	0.1	2.26365	0.1	2.02204	1.58962	0.328113	0.1	2.85489	0.709124	4.18271	0.127125	3.32483	0.409187	0.643909	0.1	2.16509	2.28751	10.9887	1.87623	5.69455	7.2235	7.30551	12.3564	8.32389
G2	chr1:160575834-160576343	1.27455	0.1	0.0429521	1.16626	1.51172	0.123984	0.1	6.97768	0.1	0.46094	0.1	0.517557	0.1	0.1	1.58167	0.754651	0.1	0.1	0.1	0.104466	2.95411	12.3325	2.38879	3.99728	6.44582	2.72315	11.7218	6.90368
G2	chr1:160596541-160596801	0.1	4.59466	4.83348	1.95106	0.1	0.23252	0.820688	0.156309	0.1	2.71723	0.1	14.3139	0.1	0.1	0.1	2.06241	5.5842	0.1	0.1	0.104466	4.62293	6.3071	2.16052	6.25834	14.5444	5.32865	10.1417	8.83537
G2	chr1:160598514-160599786	2.53236	1.98429	0.575641	1.09027	7.35673	0.905509	2.9917	2.7244	0.1	1.13801	1.16714	9.16728	1.0047	11.6759	3.584	5.25714	2.32242	6.26663	0.677921	0.740778	3.82357	10.1541	2.07575	13.7764	13.3268	6.18207	19.8214	8.56799
G2	chr21:43955555-43955851	0.1	0.1	0.1	0.1	1.18697	0.110023	0.1	3.96916	1.20801	0.1	0.3206	0.853179	0.1	0.1	1.28613	0.0565394	0.1	0.296113	1.93243	0.104466	3.06091	11.9956	3.04425	3.00248	6.65944	1.99756	9.51112	3.78866
G2	chr1:160758877-160760649	5.07193	1.06789	0.947411	1.14544	10.0531	1.16685	0.391766	3.17418	0.761672	2.74383	0.378381	18.7204	1.59509	1.83196	1.10314	6.19974	2.06496	0.42556	0.508355	1.63497	4.38491	8.78008	2.54931	3.95343	19.9017	15.3716	25.2209	11.6387
G2	chr1:160832161-160832713	0.1	0.1	0.40885	0.1	0.1	1.27269	3.43487	5.80449	2.44612	1.52691	0.0148904	0.1	1.73983	0.1	0.476569	6.83468	3.24812	2.60344	0.1	0.104466	3.52347	9.48483	5.08678	6.58577	6.55845	3.77189	11.4736	9.56685
G2	chr21:46037975-46039396	1.32649	1.46488	1.82291	0.429311	3.09581	2.12402	0.959596	4.63211	3.05691	3.75482	0.813879	0.516751	2.73314	1.58986	1.75417	1.2188	1.52842	0.500628	1.95955	0.104466	0.1	1.14159	4.35799	3.31128	6.85159	5.01584	10.6267	10.7706
G2	chr21:47187465-47188359	0.948997	0.0854507	0.1	3.40701	1.8113	0.1	0.1	1.03515	0.1	0.1	0.866153	3.8984	0.1	5.86043	2.00191	1.67627	2.82174	0.707141	0.1	4.28718	3.92149	10.8779	1.13832	8.09383	4.20951	4.59181	16.3287	2.67704
G2	chr21:47969674-47971100	0.550167	0.1	0.1	0.837242	3.86039	1.00371	0.375982	2.06749	0.1	0.976229	0.0783938	4.03011	2.41407	1.05391	1.24282	0.589778	0.724543	0.1	0.1	0.104466	3.05901	4.5722	3.05663	4.37505	7.0263	3.13338	17.3155	6.57077
G2	chr22:17784310-17784792	0.1	0.1	0.1	0.1	0.1	0.1	0.1	0.1	0.1	0.1	0.1	0.1	0.1	1.72871	0.1	0.1	0.1	16.4442	0.1	0.104466	5.48544	0.127591	0.996985	10.0882	1.94421	1.11716	5.76659	1.56315
G2	chr22:19348295-19349455	2.31019	0.877774	0.1	0.1	3.8237	0.939374	0.1	1.12635	0.506781	0.00543339	0.0196953	12.7945	0.234125	0.1	0.337196	0.1	0.1	0.1	0.1	0.0830416	0.737204	2.39882	0.370164	1.19239	11.9283	9.96368	28.5504	9.14832
G2	chr22:19350127-19350566	0.1	0.1	0.590141	1.47501	0.1	0.505642	0.1	0.191786	0.665717	0.1	0.1	3.75581	0.1	1.71274	1.18685	0.278252	0.1	0.1	0.698388	2.86411	2.33217	1.63673	1.34549	0.1	4.01493	2.74958	8.25146	1.6418
G2	chr22:20079634-20080239	0.1	0.1	0.804243	0.860437	1.25497	1.36382	0.0150091	3.28883	0.637065	0.498135	0.197051	5.92575	0.0639931	1.33687	0.969705	0.381676	0.699896	0.1	0.1	0.104466	4.86733	6.6725	1.45861	2.12675	8.02462	4.80642	11.9909	6.6849
G2	chr22:20086725-20087078	0.1	0.1	0.1	0.1	0.1	1.17983	0.1	2.24868	0.1	0.960733	0.0304464	1.21186	0.1	1.87587	0.1	0.158718	2.50179	0.1	0.1	0.104466	1.71365	4.60122	0.927514	3.23805	2.75759	0.526561	10.1196	0.907578
G2	chr22:20225957-20227797	0.664656	0.1	0.649891	1.04498	2.62839	2.73266	2.33217	6.04121	0.467723	0.1	1.90543	0.399112	1.08191	1.56527	3.01565	4.57692	3.83109	3.02796	0.518847	0.104466	4.15416	3.45708	3.72907	5.49374	10.1025	5.23521	18.1372	11.6825
G2	chr22:20315261-20315553	0.1	0.1	0.1	0.1	0.1	0.588268	0.1	0.982891	0.1	0.1	0.1	0.1	0.1	0.1	3.05434	1.50832	1.49868	0.267762	0.1	0.104466	1.15558	4.29932	2.39555	0.586329	7.74674	3.12692	9.76661	10.4042
G2	chr22:22862703-22863009	0.0944093	0.1	0.1	0.391183	0.1	0.1	0.281068	3.96413	0.1	0.1	0.1	0.807894	0.1	0.0723844	0.1	1.07626	1.52437	0.176522	6.2276	0.104466	1.79264	2.58119	2.78356	2.57352	5.63037	0.901359	9.46767	3.58459
G2	chr22:23095448-23096245	0.1	0.1	1.50463	0.635815	1.97613	0.145857	1.74947	0.579606	0.1	0.469132	0.298131	4.22738	0.1	0.1	1.44348	0.58599	0.1	1.08694	2.80845	0.104466	0.830335	4.03041	0.1	2.20528	5.97233	1.07708	11.3472	6.35873
G2	chr22:23130639-23131686	0.1	0.1	0.1	0.55572	2.69867	0.1	0.370763	0.0137057	0.0933343	0.1	0.1	0.1	0.1	0.1	0.77158	0.1	0.1	0.1	0.1	0.104466	2.64833	4.07244	0.592788	4.36693	10.0902	2.11959	13.7625	8.57826
G2	chr22:24555033-24555320	12.7504	0.1	2.04822	0.348004	1.76611	3.13944	0.1	2.68503	12.5994	0.685213	1.51378	7.09067	4.1487	0.0682218	0.135563	3.29732	1.76337	0.1	0.1	8.15706	3.27301	17.9429	4.8396	1.53757	4.09832	3.65397	9.23982	3.7477
G2	chr22:29598299-29598863	0.1	0.1	0.1	0.731708	5.53185	0.770104	2.88777	4.09639	2.37081	0.1	0.400493	4.96024	0.1	0.1	0.386564	0.114881	4.2654	2.3411	0.1	0.104466	8.15706	19.8908	2.05483	3.8457	8.05336	4.63879	9.60163	5.82324
G2	chr22:31889828-31890515	0.1	0.1	3.21253	1.34126	1.38809	3.36096	2.92225	2.76868	0.1	0.1	0.208159	3.46139	0.1	0.1	3.13427	4.39117	0.1	0.1	0.1	0.104466	1.6758	9.80499	1.63099	0.492081	8.85926	6.89078	9.07038	8.18841
G2	chr22:33695011-33695619	0.1	0.1	0.384651	4.61571	0.540113	1.92474	0.1	1.94031	0.1	1.02264	0.390129	7.40087	0.1	0.1	0.1	0.191713	0.1	2.60328	0.1	0.104466	4.05408	1.911	0.311239	2.21703	3.70423	5.89042	8.48085	2.69397
G2	chr22:33695929-33696834	0.1	0.1	0.1	0.1	0.1	0.1	0.1	2.89383	0.1	0.1	0.1	0.1	0.1	0.1	0.1	0.1315	0.1	0.1	0.1	0.104466	0.595058	1.54091	0.1	0.904563	6.23382	4.48002	12.5369	8.02127
G2	chr22:37329375-37330106	0.1	0.1	0.1	0.1	0.563518	0.568421	0.1	1.03465	0.1	0.1	0.4084	0.0916104	0.847452	3.00234	0.1	0.207826	0.1	2.86737	0.1	0.104466	3.77387	4.98052	3.19235	16.3863	1.54601	0.904151	4.10239	1.15162
G2	chr22:37565584-37565909	0.1	0.1	2.01533	0.1	0.1	0.1	0.391272	0.498596	0.1	0.1	4.05913	4.22247	0.388287	0.1	0.272118	2.42894	0.1	1.02734	0.1	0.104466	4.08555	16.1654	2.16453	2.31647	3.90861	1.3276	8.69394	1.47303
G2	chr22:37630153-37631934	1.33437	0.381161	1.51814	1.22285	5.21967	0.566696	0.761249	0.937467	0.1	0.1	1.22552	1.9257	2.86064	0.627437	1.69913	3.10293	0.553389	0.167279	0.1	0.104466	3.27711	1.93882	2.04495	3.70007	4.88589	2.21209	9.79002	5.96958
G2	chr22:39457664-39457933	0.1	0.1	0.1	0.1	5.46292	0.1	0.1	0.1	0.1	0.1	0.1	2.29296	0.296048	1.57839	0.391521	1.342	0.1	0.965328	0.1	5.83413	6.11488	4.37568	0.96917	3.58825	5.08031	11.6125	7.00222	9.61429
G2	chr22:39457971-39458561	0.1	0.1	0.1	0.1	0.1	0.1	0.1	0.1	0.1	0.1	0.1	1.59705	0.1	2.46932	0.814863	0.1	0.1	0.1	0.1	0.104466	3.2246	3.79407	0.208431	0.833418	3.80756	5.24398	9.1434	3.12984
G2	chr22:39461645-39461999	0.1	1.27164	0.449457	0.1	0.1	0.641943	0.1	4.97489	7.01178	0.1	0.1	1.60202	0.908729	5.57017	0.1	5.02185	4.03485	8.11057	0.1	0.104466	3.92619	16.3129	2.451	13.8733	10.2832	8.27265	12.5542	9.95964
G2	chr22:39462275-39464879	0.456644	1.25079	0.907764	2.45353	10.4426	1.33948	1.23998	2.95065	0.482815	0.931447	0.670604	10.6482	0.1	20.5534	1.65998	8.27389	2.01903	6.72282	0.1	0.0202627	1.69229	10.6579	0.783394	14.5032	13.364	13.4638	15.3116	11.903
G2	chr22:40719775-40721872	0.8057	1.71803	0.1	0.536803	4.11142	1.99836	1.15676	5.06773	0.1	0.937794	0.996216	0.396899	0.527238	5.07387	2.05252	0.943849	2.57147	0.183304	0.1	0.73521	0.613627	2.99147	2.34559	3.39198	10.7264	6.69898	18.7204	7.19845
G2	chr22:42279528-42279966	0.1	0.1	0.1	0.348358	6.76451	0.973942	0.1	1.37206	5.45128	1.65724	3.30603	9.2442	0.1	1.72283	1.58755	1.95671	0.1	0.1	0.713076	3.36217	4.1117	2.50332	3.10043	3.60102	5.65541	3.21528	12.1917	4.1446
G2	chr22:46676413-46676831	0.1	0.1	1.02212	13.2222	4.61541	6.09017	6.46104	4.76217	0.442215	2.54461	2.52581	3.07296	3.77446	2.35498	2.10384	3.46873	5.61251	0.919993	0.725012	1.24274	7.02861	18.1436	5.54426	6.32596	10.601	2.75036	9.74145	13.1418
G2	chr22:50233118-50233698	0.339641	4.55827	0.598868	0.1	1.4991	1.45009	2.14438	1.99325	0.0725514	5.77446	1.1528	0.1	0.1	4.81599	0.131223	0.1	0.1	1.53893	0.1	0.104466	3.52307	1.86492	2.37399	2.54598	5.21553	2.39364	8.2339	6.78081
G2	chr22:50454879-50456462	0.1	0.1	0.1	0.777931	7.104	0.1	0.144386	13.5116	0.1	0.429647	0.0647807	0.1	0.1	2.20264	2.73357	3.55092	4.5438	1.3161	0.1	0.104466	2.22026	1.6877	1.09476	3.51452	7.9063	2.16598	6.99794	2.68475
G2	chr3:4544408-4544763	0.509147	0.1	0.1	0.1	0.577164	0.152294	0.1	0.0117949	0.1	0.1	0.67915	3.37374	0.0357931	0.1	0.1	0.1	0.1	0.210975	0.561923	0.104466	3.50306	3.43745	0.473761	4.57801	4.15358	2.46976	11.7194	6.19697
G2	chr3:10479745-10480003	1.13465	3.3126	0.1	6.44883	1.72662	0.626997	0.814673	3.19523	0.1	1.66861	0.1	0.1	0.1	0.1	0.929355	0.49899	0.354058	0.212729	0.1	0.104466	4.21366	3.25061	1.4737	3.21792	7.15145	1.64009	7.85659	6.82334
G2	chr1:167416478-167418058	0.84661	0.673614	2.17352	4.65831	8.28737	2.34363	2.19066	7.3676	3.67073	5.57357	2.28373	2.40209	2.09857	1.92095	5.40201	6.21662	0.42556	1.00442	4.01814	0.104466	5.7703	6.07696	6.16165	3.51937	16.8935	6.14743	20.8723	10.013
G2	chr1:167453178-167454233	1.38827	0.1	1.27262	0.410336	0.886138	0.46932	0.671571	1.73671	3.85574	1.95771	0.1	1.11106	1.20209	1.82112	2.23032	1.57495	0.1	0.1	0.1	0.104466	5.03993	4.88494	4.37111	5.72504	5.29851	2.88226	8.51272	3.59494
G2	chr3:13113228-13114964	0.1	0.1	0.1	0.1	0.1	0.1	0.216767	4.3048	0.0472507	0.1	0.1	0.1	1.11436	1.83582	0.764813	1.24772	0.0599655	0.936115	0.1	0.104466	1.00048	2.11888	2.31338	1.11425	6.57304	6.03201	14.1308	9.50963
G2	chr3:16346307-16347324	2.57646	1.64702	0.645682	1.55595	2.75054	1.67307	0.237783	0.592891	2.15183	3.44216	0.305217	5.7457	0.711178	0.1	2.69463	7.60332	5.78328	0.1	0.1	1.54711	1.22077	3.27279	2.56362	5.55095	11.9551	5.33848	12.5746	6.71684
G2	chr3:18754669-18754985	0.1	0.705768	0.1	2.13314	1.70704	0.1	0.1	1.18709	1.84927	0.721316	0.1	0.1	0.1	1.46235	0.403872	1.14504	0.1	1.54179	0.1	2.87133	1.5398	12.5454	1.38799	3.52213	4.66549	1.99085	10.5019	3.96339
G2	chr3:19004943-19005328	0.744597	0.1	0.1	0.1	0.1	0.1	0.1	0.1	0.1	0.1	0.1	0.0812327	0.335446	0.1	0.1	0.1	0.1	0.1	8.39671	0.104466	1.0113	12.9119	1.02504	0.770865	13.1118	0.452048	1.13553	2.88397
G2	chr3:23390758-23391039	0.1	1.00614	2.50447	0.1	10.7998	0.1	0.255586	0.116008	0.1	3.36823	0.1	0.1	4.33466	0.1	17.3961	1.32562	1.71161	0.1	8.46781	0.104466	11.8213	1.32867	12.0805	2.32539	2.85676	14.7578	3.02139	2.59725
G2	chr3:27923066-27923706	0.1	3.69507	0.1	0.587491	0.950632	0.958798	0.691263	3.1977	6.30777	1.26305	0.473921	2.16987	0.833319	4.13396	3.90362	3.12739	1.13132	0.462155	0.1	0.0769488	4.91984	10.0451	4.05034	3.35658	11.0021	6.08872	20.0125	11.7218
G2	chr3:32343991-32344593	0.1	0.1	0.1	0.1	12.2419	1.25827	0.200272	4.12984	2.56413	0.1	0.1	0.1	0.1	0.695752	0.1	0.1	1.36989	6.1438	0.1	0.104466	0.797906	3.30153	1.78858	3.14817	9.79193	5.75638	17.3993	5.31407
G2	chr1:168361639-168361925	0.1	0.1	1.54032	0.1	1.00061	0.910858	0.21659	1.05672	4.00505	0.1	0.369679	1.93012	9.80199	0.1	0.124399	1.21171	0.1	0.267592	7.4639	0.104466	9.43973	5.36852	10.2027	3.64922	5.04628	1.41133	3.61594	1.16535
G2	chr3:42258468-42258834	0.51914	0.982155	0.1	1.18231	1.43974	0.1	0.1	0.5434	0.832513	0.1	0.788713	2.16116	0.1	1.31765	0.139882	0.10992	1.41688	0.282731	1.63497	1.40162	1.57203	12.267	2.7486	1.29093	3.72407	2.85201	10.2299	4.81813
G2	chr3:45735979-45736335	0.1	3.77249	0.1	0.1	11.7447	1.03115	0.209988	0.94404	0.1	0.1	1.21489	1.55043	0.575534	0.0982336	0.1	0.876734	0.1	0.1	0.1	0.104466	1.08847	24.5678	4.8456	1.57508	13.0586	4.89317	9.11998	10.1524
G2	chr3:48153656-48153905	0.378672	4.38633	0.1	0.1	0.1	0.1	0.1	3.08849	0.1	0.1	0.449627	3.15585	1.58333	7.04013	4.35204	8.81639	2.75173	0.1	0.1	0.104466	0.1	30.5311	4.48952	5.34095	13.6486	5.56794	8.65102	10.6497
G2	chr3:50484559-50484876	0.1	0.1	0.1	0.1	0.1	0.1	0.1	5.65495	0.1	0.1	0.1	0.812708	0.1	0.0956574	0.878084	0.588867	0.158405	0.1	2.10492	0.104466	1.0902	2.29581	3.63652	0.836758	2.16193	0.1	2.83834	12.7121
G2	chr3:58337734-58338119	0.1	0.631266	0.1	0.1	3.33954	1.29239	0.1	0.116566	0.1	0.1	0.1	1.25484	1.15596	0.1	1.5915	1.18006	0.1	0.0105046	0.1	0.104466	6.33122	6.77341	9.93212	2.60749	8.06779	6.08196	11.4666	10.1266
G2	chr3:71465356-71466159	0.1	0.1	0.1	0.1	0.241311	1.97298	2.20401	0.214568	0.1	0.989131	0.1	1.97703	0.1	1.99409	0.523647	0.390578	0.636784	1.74182	0.1	0.104466	0.665605	0.127591	0.594047	6.32017	5.08164	4.79707	12.4084	4.38012
G2	chr3:72805079-72805768	0.449311	1.41651	0.1	0.284482	1.26318	3.13845	1.36856	0.1	0.1	0.1	1.4243	0.786145	0.724075	0.1	0.917214	0.812708	0.448841	0.382447	0.781153	1.39251	1.3532	2.15032	1.02368	1.55336	3.75581	4.94443	15.5502	3.41151
G2	chr3:72806393-72806829	0.0901986	2.29259	1.41611	0.631745	2.42137	0.434617	1.01205	2.67506	0.1	7.32533	2.81457	0.0637653	0.380617	4.33349	1.00343	1.48461	0.598445	0.1	0.1	4.55877	2.20205	2.04158	1.65979	1.43126	5.69172	3.62348	12.9068	5.35573
G2	chr3:101261574-101261833	0.1	0.732603	0.0784748	4.52904	4.03798	0.125641	0.215366	1.83869	0.1	0.1	0.1	0.1	0.1	0.903858	0.91978	0.0107888	0.795797	2.42894	0.1	1.14068	0.954038	0.127591	1.35089	5.3668	9.60648	4.42979	14.4415	9.56933
G2	chr3:101592078-101592457	0.549838	2.17616	0.1	0.1	0.089681	1.01734	0.345598	0.350091	6.74701	5.07036	0.1	0.1	1.02416	0.1	0.851302	1.50608	1.69698	0.1	0.1	0.104466	1.72668	3.52623	1.21004	0.797001	19.6293	5.05397	1.82581	0.31193
G2	chr3:105974942-105975613	0.584948	2.58885	0.1	0.1	3.04272	0.1	0.709038	1.62633	1.05212	0.1	0.1	0.1	0.1	0.1	0.1	0.1	0.1	1.06777	0.1	0.104466	0.1	7.72083	1.33097	0.681085	10.7361	8.36269	21.9176	7.56868
G2	chr3:108088251-108088527	2.01974	0.1	0.1	0.1	0.0796992	0.1	0.1	1.03869	0.1	0.596269	0.1	0.1	0.1	0.1	0.0763146	0.101865	0.1	0.1	12.1901	0.104466	11.1029	4.34835	0.1	1.3656	0.838638	1.10707	3.56655	4.46895
G2	chr3:109526242-109527402	0.1	4.70573	0.289873	0.557551	3.13502	0.292212	0.503446	3.098	0.648995	0.487624	0.1	0.1	0.1	2.40802	0.726577	2.22813	1.20654	1.37206	0.1	0.104466	2.25925	2.55662	2.95039	1.09871	8.74678	3.59411	15.1778	10.4809
G2	chr3:123096206-123096465	0.721228	0.1	1.66804	3.52653	0.269629	0.0290641	3.16869	0.1	0.1	0.031609	4.90166	0.1	0.1	2.94547	0.1	0.1	1.27693	15.4003	0.1	0.104466	12.6636	9.22048	0.781408	10.6046	1.42513	1.67268	1.98653	1.62437
G2	chr3:125540461-125540907	0.1	0.1	0.1	0.1	0.1	0.1	0.1	0.418318	0.1	0.1	2.38879	0.1	0.1	0.1	0.134717	0.10086	0.1	0.584093	11.4615	2.90764	2.14679	4.49183	1.39781	2.08194	1.54862	1.42935	3.24439	1.44115
G2	chr3:125690853-125691337	0.1	0.762129	0.1	0.1	0.1	1.17941	0.1	0.271699	0.1	0.1	0.1	0.1	0.1	0.1	0.1	0.1	1.1912	24.1632	0.690085	0.104466	3.58421	1.01247	1.00503	4.06382	1.74359	4.0764	1.4816	1.81267
G2	chr1:172861872-172862247	0.1	0.1	0.1	0.1	0.0166015	0.1	0.1	0.1	0.1	0.1	0.1	0.1	0.1	0.1	0.1	0.10699	0.1	1.54389	0.1	0.104466	2.42433	4.28429	1.12765	16.8109	0.855258	2.03964	3.77655	1.0801
G2	chr3:128014464-128015109	0.1	0.1	0.1	0.1	0.440783	0.1	0.245171	0.196808	0.1	0.1	0.1	0.1	0.1	0.1	0.12715	1.01353	0.1	0.399566	0.728321	1.60842	1.2771	3.37591	0.94254	1.5897	4.55307	1.69163	14.1292	2.82165
G2	chr3:128508170-128508851	0.1	0.1	0.1	0.1	2.89548	0.0552846	1.86637	0.921011	0.1	1.2845	1.16052	0.1	3.34187	0.741599	2.98784	2.81802	0.487303	0.207257	0.1	0.104466	0.1	2.40394	1.92925	2.27565	7.31638	3.81702	13.6584	9.45373
G2	chr3:141094199-141095259	0.464798	3.24843	0.315861	0.1	6.42572	0.180284	0.1	2.62906	1.03171	2.13646	3.58072	2.11196	0.1	1.27536	0.760027	2.09869	2.3564	0.1	0.1	0.104466	6.21493	17.7213	1.56065	3.36474	7.85071	2.51838	10.3683	3.6638
G2	chr3:149171139-149171671	11.6981	0.1	2.07925	0.938332	0.1	0.219873	0.382259	0.587107	0.1	0.547217	0.1	0.1	1.2872	0.1	0.649312	0.378278	1.62624	0.1	0.1	0.104466	4.8456	5.1338	3.38582	3.25619	13.463	0.981649	1.50481	0.904478
G2	chr1:9847388-9848455	0.1	0.0960707	0.1	0.306164	5.29534	0.1	0.694776	2.2162	2.61585	0.1	0.619513	0.1	0.1	5.36107	0.145758	2.17171	0.961946	0.410222	0.1	1.56696	0.1	1.64123	1.46531	2.82165	11.5804	7.48983	13.2212	8.80188
G2	chr1:175568568-175568986	0.1	0.1	0.1	0.1	0.1	0.1	0.1	0.995909	0.1	0.1	0.1	0.944575	0.1	0.1	0.239169	1.41679	0.0182931	0.1	1.22023	4.1814	1.11093	1.79271	1.79593	0.1	2.78419	1.01025	9.92811	4.33551
G2	chr1:175642026-175642477	0.1	0.1	0.1	0.1	0.1	0.1	0.1	0.1	0.1	0.1	0.1	0.1	0.1	0.1	0.1	0.1	0.1	1.67659	0.1	0.0337279	1.57567	3.88169	0.1	1.75405	2.42175	3.10789	9.30511	4.01814
G2	chr3:151869997-151870779	0.1	4.94129	1.12497	0.658663	0.497952	0.271153	0.927514	0.113644	3.3826	1.51201	0.1	0.1	1.34392	0.1	1.26263	0.1	0.1	0.0761656	27.9101	0.104466	5.18553	16.5371	3.49143	1.46904	2.12419	1.09279	2.30468	11.4007
G2	chr3:167923494-167924074	2.20438	1.8036	0.1	0.1	0.1	0.1	0.1	0.1	0.1	0.1	0.1	0.1	0.1	25.9336	0.1	0.1	0.155589	12.5868	0.1	0.0234585	8.97699	5.15503	1.11387	22.89	0.772588	0.949713	0.118247	0.820818
G2	chr3:169554484-169554824	0.1	0.1	0.1	0.1	0.1	0.1	0.1	0.719473	0.1	0.1	0.1	16.0162	0.1	0.1	0.325133	0.1	1.0114	0.1	0.1	0.104466	4.50127	0.024286	1.38212	2.10478	2.33928	7.81971	9.16844	6.37141
G2	chr3:169871439-169871758	0.1	0.1	0.1	0.1	0.313219	0.1	0.1	0.1	0.1	0.1	0.1	0.1	0.36048	1.99017	0.136089	2.58747	0.1	0.1	0.1	2.44115	5.97812	2.96566	0.515957	2.04458	3.05586	3.83452	8.41829	3.09591
G2	chr3:170970790-170971311	0.1	0.1	0.1	1.08575	1.22668	0.1	0.1	0.618611	0.1	0.369679	0.322529	0.1	0.1	2.94799	0.1	0.178634	0.1	1.01858	0.1	0.104466	4.53306	5.32536	0.576833	1.24785	3.02379	1.82714	7.58755	2.44383
G2	chr1:178550688-178551037	5.12051	0.1	0.1	0.1	15.0935	0.1	0.1	1.8985	0.1	2.26662	1.70361	6.12161	0.1	0.1	0.1	1.40381	0.1	0.447487	2.48999	0.104466	3.66215	9.52386	1.67098	2.56112	10.6368	10.9118	17.5497	9.89676
G2	chr1:178568684-178568962	0.1	0.1	0.1	0.1	0.1	0.485685	0.1	2.68999	0.1	0.45543	0.920625	0.745135	0.1	0.1	0.1	4.29418	1.61147	1.70409	0.1	1.47742	2.03042	9.20996	1.95386	0.498881	3.26596	5.34448	9.0019	3.25251
G2	chr1:178574420-178575251	0.1	0.1	0.1	0.1	17.5186	0.1	0.252405	5.53922	2.75713	2.2863	2.10306	1.39267	0.1	0.609089	0.1	6.28799	0.246371	0.238661	0.638537	1.0446	1.6451	2.82203	0.1	1.36178	12.4466	9.97581	18.943	7.34732
G2	chr3:176071874-176072307	0.1	3.18103	0.1	3.42165	0.00242154	0.120496	0.1	1.31835	0.1	2.98898	2.58495	0.1	0.314368	0.1	0.1	0.10922	0.1	0.673614	0.1	0.104466	26.7551	7.97701	0.574889	2.8143	0.925792	1.14197	2.99126	1.18685
G2	chr3:183198492-183198768	0.1	0.618938	0.1	0.1	0.1	1.70148	0.1	0.261165	0.1	0.566385	1.58006	0.1	0.200632	0.1	0.142083	0.113684	0.1	1.8189	0.1	2.65372	26.3364	32.8445	1.67934	2.46791	2.63377	1.38718	2.12204	0.452804
G2	chr3:186369969-186370626	0.1	0.466505	0.1	0.483545	0.439305	2.72064	0.1	1.12267	0.1	0.1	0.307592	2.20216	0.1	0.1	0.209688	0.1	0.1	0.1	1.89012	0.104466	12.3169	2.9605	0.1	3.29636	1.75298	4.02246	12.1791	4.52055
G2	chr3:186718737-186719266	11.6105	3.44687	1.09757	2.71972	8.45574	3.14484	1.40441	4.18526	1.04982	0.0182044	0.1	5.08407	0.1	3.66784	0.221595	2.38969	3.20042	0.0151201	0.1	0.104466	3.38875	26.852	5.24356	4.46038	18.9248	15.5601	14.0204	8.5301
G2	chr3:186993098-186993373	0.1	0.1	0.1	0.1	0.1	0.1	0.1	0.1	0.1	0.1	0.1	0.1	0.1	0.1	0.1	0.1	0.1	21.8141	0.1	0.104466	10.9198	3.91564	2.86857	7.57768	0.358641	1.09494	3.01499	0.937399
G2	chr3:187636319-187636901	3.35015	4.56893	8.09176	1.83243	2.07848	2.08194	3.95762	2.15421	2.83233	2.07242	2.64023	4.84789	5.21264	0.1	6.10024	3.70753	11.9585	1.95532	0.1	0.104466	7.47397	0.0988871	9.45878	4.75564	12.4016	24.7977	7.37564	9.10782
G2	chr3:187653451-187654040	0.323793	1.02999	1.36273	1.21251	2.41747	2.70033	0.150273	2.62696	0.543759	0.1	0.821732	0.1	2.18989	0.1	0.303934	0.1	0.1	2.29059	0.1	0.104466	10.2577	0.127591	2.51799	6.27275	9.65246	6.26663	11.7719	6.01155
G2	chr3:187693392-187694183	0.1	0.1	0.1	0.986556	0.1	0.137434	0.837953	2.15959	0.1	0.1	0.1	3.12942	0.1	0.1	0.1	0.1	0.1	0.1	0.1	0.104466	3.74086	0.127591	1.19216	2.72135	5.57795	4.51863	12.2775	3.88915
G2	chr3:193268861-193269150	0.1	0.1	0.1	0.1	1.36178	0.1	0.1	9.01726	0.1	0.1	0.1	0.1	0.1	0.1	0.1	0.1	1.0187	0.1	0.1	0.104466	2.69283	5.54041	1.56801	3.89013	1.94171	13.2183	4.45188	1.0064
G2	chr3:195995482-195996125	2.23773	0.1	0.1	0.1	0.1	0.462773	1.32961	1.07903	0.0244096	1.27897	9.26632	0.1	1.23013	0.1	0.1	4.35034	1.23351	0.1	0.1	0.104466	36.0308	2.97225	0.697861	0.924546	4.31242	0.628541	1.08694	1.18343
G2	chr1:181100280-181100557	9.33762	0.1	0.60385	0.499807	0.1	1.74147	0.422316	3.49277	2.7328	1.29284	0.1	3.1039	3.26167	0.0167027	0.130439	6.08722	1.10163	1.49141	0.900964	2.9514	6.82429	12.0135	5.50135	5.39077	9.69131	4.38962	10.0121	9.75905
G2	chr1:181100954-181101472	0.1	0.1	2.14204	0.1	4.78634	1.92299	0.1	1.25284	0.1	5.29893	0.268699	0.1	2.37891	0.1	0.1	4.07723	0.1	0.1	2.8273	2.76615	4.13272	1.34549	1.10741	1.00448	5.58079	7.95226	10.6919	9.17788
G2	chr4:235656-236166	0.820574	4.10565	3.26678	0.1	0.979352	0.245942	0.742052	3.34523	3.97957	0.641184	0.233993	1.36408	2.62566	0.1	1.87403	1.9214	0.335601	0.1	0.713303	0.104466	3.52152	2.71428	3.61052	3.31544	7.80429	3.89013	12.2767	8.50349
G2	chr1:181117767-181118051	0.1	0.1	2.02825	0.22314	1.3592	1.30521	0.929144	0.11028	0.1	2.20997	0.1	0.817864	0.637604	0.1	0.1	1.28544	1.66375	0.1	0.679958	0.104466	9.67407	6.57455	3.65769	5.75675	3.21629	1.59576	8.67996	4.30261
G2	chr1:181363898-181364291	0.421968	4.58992	0.902252	1.44592	1.27753	0.1	0.1	0.1	1.59779	0.1	0.1	0.1	0.1	0.1	0.1	0.1	0.1	0.1	0.957383	0.104466	1.31858	2.1741	0.1	3.63507	3.58379	2.91521	9.52386	4.83696
G2	chr1:181367621-181367907	0.1	0.1	0.1	0.316619	0.1	0.1	0.1	0.105997	0.1	0.1	0.1	0.1	0.1	0.1	0.1	0.1	0.1	0.1	1.38512	0.104466	7.50139	10.608	3.92274	5.50966	4.93003	3.51104	10.8351	7.6832
G2	chr4:3197732-3198432	0.1	0.1	0.1	0.1	0.1	0.1	0.1	0.1	0.1	0.1	0.1	0.1	0.181438	1.45787	0.1	0.136844	0.1	0.1	0.1	1.34709	0.865604	3.10293	0.496999	3.13122	3.13502	2.18786	9.54703	4.01718
G2	chr4:3198698-3199087	0.1	0.1	0.30556	0.1	0.1	1.11974	0.1	0.245595	0.1	0.1	0.1	0.1	0.1	0.1	0.1	0.379601	0.1	0.1	0.1	0.104466	0.73463	1.89612	0.1	0.847612	2.45687	3.98481	12.0537	9.2327
G2	chr4:7436863-7437234	0.1	0.1	0.330165	1.81509	0.1	1.48184	2.11722	5.29437	0.1	1.27783	0.1	0.1	0.1	0.1	0.1	0.1	0.1	0.1	18.7118	0.104466	2.98693	4.22549	2.15915	5.08954	0.627532	1.49691	2.48173	11.7513
G2	chr4:8253862-8254532	0.463976	1.19712	0.1	0.1	1.24261	0.13927	0.1	0.736778	0.1	0.482723	0.1	0.583813	0.1	0.1	0.1	0.1	0.1	0.1	14.6127	0.104466	5.7229	11.4459	0.608718	1.83986	0.855649	0.226769	2.39158	2.36326
G2	chr4:25877302-25877616	1.09139	0.1	0.1	1.79482	9.53988	1.1872	0.1	2.13314	0.1	0.1	2.03622	14.5523	1.05185	0.963958	0.1	6.89821	2.80043	0.310836	0.1	1.72612	4.22125	1.10308	0.716986	2.40394	12.2979	8.8217	7.49474	13.1316
G2	chr4:38656110-38657350	0.1	0.1	0.1	0.1	0.288739	0.223837	0.1	0.12519	0.1	0.431858	0.1	1.4106	0.1	1.67412	0.16639	0.172758	0.948434	0.1	0.1	0.104466	0.1	4.46375	1.06093	0.1	2.58982	3.46547	8.64096	1.79876
G2	chr4:38822254-38822593	3.44458	1.20002	0.419415	0.1	5.32961	0.1	0.1	0.322058	0.1	1.22342	0.1	0.792814	0.1	9.03494	0.519994	0.1	0.1	1.9455	0.1	0.104466	2.5118	10.4675	1.89382	15.81	3.63507	1.90987	5.58737	1.05356
G2	chr4:39632814-39633203	0.1	0.1	0.1	0.1	0.1	0.1	0.1	0.1	0.1	0.1	0.1	0.1	0.1	0.1	0.1	0.1	0.1	0.1	0.934565	0.104466	1.40665	0.127591	0.1	2.7976	3.01742	4.46872	9.27143	6.15045
G2	chr4:40290116-40290392	2.15802	0.1	0.1	0.1	1.75522	0.1	0.778726	0.655404	0.501245	3.94941	0.1	0.1	0.229623	4.11576	0.1	2.98027	0.1	0.030548	2.48278	0.104466	3.82472	1.28952	3.58459	2.95649	3.21681	4.64815	9.16289	4.47458
G2	chr4:54751875-54752153	1.27015	1.4389	0.1	0.1	0.1	0.040517	0.1	1.30273	0.1	0.863045	0.00266896	0.1	0.1	0.1	0.1	0.1	0.1	22.7224	0.1	0.0473874	10.0877	1.78151	1.38096	3.02569	1.2625	1.1561	0.118247	0.834465
G2	chr4:69299666-69300108	2.32665	0.1	0.0325111	0.1	0.1	1.75757	0.301531	0.1	2.39015	2.93731	1.83465	4.21366	12.2566	1.25971	0.343186	1.32151	5.00267	0.1	0.1	0.104466	7.75807	17.698	10.9236	3.6003	1.51663	1.12792	2.30492	0.98598
G2	chr4:78074459-78074761	0.906577	0.1	0.857675	2.08589	1.74542	0.31328	0.801792	1.75976	0.474774	3.44568	2.09884	4.79911	1.45454	0.615067	2.17582	0.1	0.707593	2.36869	2.28807	0.932869	4.33551	3.30558	3.33888	2.33993	4.85409	4.54245	12.5418	6.9563
G2	chr4:79486506-79486778	1.46729	0.1	0.301531	0.1	0.0450648	0.1	0.534064	4.73912	11.7175	8.8687	0.1	0.1	0.1	0.1	0.484457	0.980846	0.207017	0.1	1.27333	0.104466	25.2693	15.2119	4.14774	2.59205	2.18112	8.40848	2.3665	1.32448
G2	chr4:84119581-84119978	0.1	0.1	7.97469	0.1	0.1	2.83219	2.80975	0.1	0.1	19.5086	0.1	2.02966	10.5386	0.1	3.04272	1.00829	2.34034	0.1	0.1	0.104466	1.48597	9.79193	4.76741	1.50959	2.04822	7.94494	2.70913	4.39031
G2	chr4:84319191-84319465	0.1	0.1	0.1	0.1	3.05434	0.1	0.1	0.1	0.1	0.859106	0.1	0.530268	0.567175	0.1	3.99416	0.1	0.1	0.1	8.77418	0.104466	2.91419	1.90236	1.6652	2.53031	1.35032	4.60816	4.88794	2.44872
G2	chr4:93024147-93024393	0.1	0.425088	0.1	0.1	0.1	0.1	0.1	0.1	2.57107	0.1	0.449536	8.27987	5.28094	1.30333	0.1	0.580878	0.1	0.406142	0.1	0.104466	1.83272	2.67488	7.00222	2.61142	0.649417	1.42404	1.42498	1.36342
G2	chr4:120052646-120053162	0.1	0.1	0.1	0.540113	0.1	0.1	0.1	15.7827	0.1	0.428163	0.1	0.1	0.1	0.1	0.1	0.1	0.1	0.387793	0.1	0.104466	2.01778	6.86064	1.06502	1.68824	1.28666	0.813879	2.07475	1.86873
G2	chr4:123500056-123500327	0.1	0.1	0.1	0.1	2.50225	0.121737	0.1	1.01707	1.84195	0.1	0.0755843	2.09309	0.1	0.1	0.1	0.302952	1.3674	3.7497	0.1	0.936554	0.1	12.6576	2.25268	0.1	5.67336	5.32265	8.81226	7.07655
G2	chr4:141651375-141651661	0.0487138	0.1	0.1	0.1	2.37489	0.291929	1.34036	0.1	0.1	1.74089	1.68858	0.1	0.399787	1.94837	0.1	0.0541314	0.99171	14.8699	0.1	1.09329	2.21866	2.86064	0.945086	7.28537	2.36881	2.42524	4.06963	1.51775
G2	chr4:141902714-141902952	1.73288	0.0963511	0.1	0.1	0.1	0.0207256	0.321604	0.413997	2.9919	0.0328963	0.1	0.1	0.1	27.1341	0.1	0.0422464	0.1	8.00634	0.1	0.104466	0.629958	3.11679	1.93662	23.1592	0.683105	1.20834	1.97346	0.899188
G2	chr4:154348208-154348687	0.1	0.1	0.1	0.0939625	0.1	0.1	0.1	1.0993	0.1	0.1	0.1	0.473664	0.1	0.1	0.1	0.1	0.1	0.213209	0.1	0.104466	3.26228	11.4951	0.1	2.35916	5.10043	4.4158	14.0484	9.61764
G2	chr4:154391885-154392999	0.743975	0.363689	0.1	0.368311	4.64938	2.12807	1.95683	2.3171	0.1	0.1	0.1	0.1	1.33141	0.1	0.186799	0.111859	0.266934	0.1	0.1	0.104466	1.35705	4.06229	0.717869	1.76646	8.42517	4.91943	12.1006	9.2585
G2	chr4:154415919-154416710	0.1	0.1	2.00802	0.259982	0.1	0.1	0.178441	2.1537	0.1	2.06642	0.1	4.03105	0.1	14.2258	0.1	0.105602	0.549151	28.3858	0.1	1.30747	0.719109	7.49127	0.728493	28.665	2.1394	1.6436	5.91619	1.75067
G2	chr4:185456503-185456750	0.1	0.1	0.1	0.1	0.1	0.0251323	1.96014	4.40984	0.1	0.1	0.1	0.1	0.0202627	3.30542	0.1	7.26196	2.4663	0.374953	0.1	0.104466	3.51907	0.127591	2.81089	3.94881	12.2393	6.86629	2.40526	6.72443
G2	chr1:193418110-193418643	0.813232	3.91616	0.1	0.430368	0.681502	3.50156	0.1	1.38854	1.50511	0.1	0.1	5.0978	0.1	0.1	0.847452	0.405994	3.74055	0.455633	0.1	0.104466	2.64944	8.06555	0.636784	4.44851	9.97893	6.90904	10.8296	3.36196
G2	chr5:1809192-1809559	0.0886923	0.1	0.1	0.1	9.67213	1.62437	0.91454	0.945388	0.1	0.1	9.60398	0.1	0.1	3.42818	0.1	1.19836	0.35531	13.8924	0.1	4.71614	21.2672	7.91176	0.872307	13.1737	0.874527	5.68011	3.47806	1.5764
G2	chr5:10634572-10634890	0.1	0.1	0.1	6.2243	2.52091	0.1	0.1	2.26594	0.1	0.0205001	0.1	0.1	0.193995	0.1	0.1	3.07508	0.1	0.1	0.1	0.104466	3.88758	6.15397	1.39892	4.42533	6.71244	2.70209	10.2229	9.26515
G2	chr1:198139095-198139326	0.1	0.429025	0.1	0.516907	1.24274	1.38252	0.63281	0.1	0.1	0.1	0.746909	0.1	1.86977	0.1	1.42907	1.46425	1.12792	1.57203	0.1	0.104466	8.19309	17.4362	1.52535	3.49247	11.8105	2.81989	4.9329	6.29766
G2	chr5:35195210-35195534	1.67566	0.1	0.56944	0.1	0.24423	0.312837	0.1	1.6266	0.685377	0.1	0.1	0.1	0.1	0.1	0.1	0.196503	0.1	0.1	2.10463	0.104466	1.39798	1.98415	1.89128	5.52772	3.75205	4.37249	8.66634	5.16557
G2	chr5:39196335-39196917	0.0489368	3.51982	0.1	0.644173	4.61209	0.668811	1.59012	1.5999	0.474481	0.1	0.1	4.60505	3.07562	0.1	4.40333	4.8658	7.64084	0.1	1.10085	1.31005	10.4272	24.2931	5.86944	4.11977	9.33071	5.4531	9.2496	4.60305
G2	chr5:39214682-39215106	0.1	0.1	0.1	0.1	0.1	0.339608	0.1	3.10863	0.1	0.1	0.1	0.1	0.510105	0.0479482	2.28882	1.86915	0.1	0.154471	4.83671	0.0958029	1.19412	4.41762	2.65989	3.55138	6.35709	8.04362	13.5239	10.632
G2	chr5:52020587-52020933	0.1	0.1	1.50307	0.358895	2.31157	6.33596	1.80499	7.37106	0.1	0.666712	1.02187	0.1	0.633569	1.24514	3.09539	5.03287	2.2133	0.462519	0.1	0.104466	1.71667	12.1917	6.43071	2.86815	6.11437	9.04223	13.8227	8.66374
G2	chr5:54391612-54391873	0.1	1.78919	0.912243	1.52147	3.86438	0.838817	0.1	4.25015	0.1	0.1	0.593944	2.07343	1.42611	2.24174	0.401784	0.1	3.87409	1.04067	0.1	0.104466	2.93993	11.1808	1.58941	7.14012	7.39432	3.82713	10.9399	8.43959
G2	chr5:55345725-55346338	0.444042	0.392392	0.441107	1.11198	0.571306	1.44406	1.25471	2.36627	0.1	3.30363	0.325574	0.1	0.1	0.1	0.1	0.486704	0.1	0.192083	0.1	0.104466	2.14689	4.53518	0.932303	0.1	2.70297	2.67859	13.3932	4.47265
G2	chr5:55397839-55398231	0.1	0.1	0.1	0.1	0.399037	0.565156	0.17343	2.77698	5.11736	1.52103	0.204908	3.66257	0.0292059	1.72228	1.37399	0.322382	0.646411	0.0327714	0.1	0.104466	3.73536	10.2097	0.1	4.28464	4.64524	3.58692	15.5424	7.67812
G2	chr1:200154609-200154932	0.610499	0.1	0.328573	0.0509602	1.94171	0.010866	0.235705	0.295386	0.1	0.1	7.01707	7.17331	0.1	0.1	0.148945	0.442678	0.508355	0.1	0.1	1.52147	28.4114	9.01636	1.3476	0.770104	2.89753	3.93429	4.00095	1.06592
G2	chr5:57796154-57796504	4.28803	0.691646	0.0927845	0.364259	3.64358	1.10686	0.397061	2.77178	0.1	0.1	0.1	9.33215	7.80342	0.1	2.50486	0.198559	0.1	0.1	2.00568	1.17586	0.937155	24.0562	11.8748	3.44641	9.68977	8.77418	6.17747	13.9391
G2	chr5:61552026-61552374	0.1	1.19078	0.558581	0.1	11.8105	1.56027	1.33471	0.228423	2.7861	0.956268	0.1	1.17258	0.1	6.19572	3.03786	0.918724	1.15498	2.09904	0.1	1.10887	4.5438	1.42964	1.4325	6.99257	10.5522	6.2276	16.1453	7.7518
G2	chr5:65015837-65016309	0.1	0.1	0.1	0.1	8.90455	0.501668	0.192724	0.1	1.81961	0.1	0.1	0.680245	0.687611	2.66316	0.0796006	0.728321	0.304665	0.444434	0.1	0.0930143	0.0876073	20.6558	2.31125	4.57616	8.53686	4.76217	16.1825	10.6743
G2	chr5:67069952-67070200	0.1	3.50259	0.1	0.1	0.1	0.1	0.1	0.948087	0.1	0.1	0.317802	2.4934	0.1	0.1	0.1	2.46898	0.00233686	12.5652	0.1	0.0965518	6.53313	10.0576	5.45838	6.52016	1.15162	0.207565	1.97282	0.672614
G2	chr5:67552123-67552413	0.1	0.1	0.1	0.1	0.1	0.431104	0.355593	0.575534	0.1	0.1	0.018661	0.1	0.1	0.1	0.1	0.1	0.1	0.33392	0.1	0.104466	1.395	5.09917	0.219629	0.1	1.68121	3.62218	10.1499	6.96389
G2	chr5:68815946-68816388	0.1	0.1	0.1	0.1	0.1	0.1	0.1	5.97734	0.1	3.70818	0.1	0.1	2.95156	0.1	1.75254	0.895045	0.1	0.1	5.36795	1.02151	6.70617	0.127591	7.48882	2.30549	10.4957	2.89139	5.00749	5.72066
G2	chr5:74261442-74262077	0.1	0.1	0.1	0.1	0.706815	0.326134	0.1	11.7908	0.1	0.1	0.1	0.684992	0.1	0.1	0.1	0.1	0.1	0.373901	0.1	0.104466	1.90958	11.4249	0.673033	1.57061	0.511	0.619513	2.35286	1.63969
G2	chr5:75621170-75621544	0.1	0.910631	0.1	1.85777	10.1869	4.12054	1.07249	3.01368	1.0057	0.423991	0.1	2.47845	0.1	1.46561	1.4951	0.290252	0.1	4.23997	0.1	0.104466	3.0096	8.01597	3.74853	4.8261	8.79773	2.59015	11.9622	7.2155
G2	chr5:79430655-79431431	0.513008	0.0920996	0.1	0.25721	2.61287	0.102094	1.71592	1.0891	0.1	0.1	0.0327714	1.77203	1.23221	0.1	1.54931	1.98919	1.07112	0.384736	1.14144	0.885474	3.94471	13.3932	6.09064	1.82841	4.56544	2.35099	15.9923	5.40937
G2	chr5:79447933-79448677	0.1	0.1	0.1	0.1	0.1	0.1	0.1	2.88108	0.1	0.1	0.1	0.1	0.1	0.1	0.203751	0.1	0.1	0.808689	0.1	0.104466	3.55832	2.84759	1.21199	1.19988	3.15103	2.09804	8.19968	2.26005
G2	chr5:98269333-98270132	0.327344	2.9043	0.484214	0.52834	9.93969	1.35844	0.1	0.119741	0.35531	0.569119	0.36673	3.33689	5.4549	0.0981693	2.03828	0.974533	1.81674	0.438503	0.825039	0.104466	0.0668408	13.2792	4.88826	1.97713	12.5964	4.33503	6.30603	9.03068
G2	chr5:98362528-98362932	0.1	0.1	0.1	0.1	0.1	3.06133	0.303602	5.70086	0.1	0.1	0.1	0.79904	5.42705	0.1	0.172418	3.30329	0.0460453	0.1	2.43383	0.104466	0.1	9.2735	6.78081	1.82383	5.34592	6.49794	10.6522	9.23879
G2	chr5:98373222-98374218	2.66092	1.09147	1.09156	0.1	5.61928	1.62847	1.3755	3.43282	1.82328	0.789101	0.601131	4.30352	1.26335	3.6108	2.32435	1.53576	1.87169	2.71663	3.56164	1.09303	3.99238	3.44546	4.07244	2.33705	5.47097	5.8237	13.8993	7.3396
G2	chr5:109192704-109193627	0.459488	1.58604	1.21998	2.94538	6.71024	0.744832	0.237638	2.27608	0.1	0.673209	0.398748	0.789176	3.51501	3.25313	2.99515	3.16371	0.150594	1.18385	0.614941	1.3789	1.00157	2.26378	3.86741	6.25008	12.2913	4.63327	8.43452	10.5439
G2	chr5:130609344-130609719	9.20027	3.32065	0.1	0.1	4.29618	1.5542	3.59533	3.10973	7.86911	0.1	0.1	0.1	0.793036	0.567175	0.180284	2.00215	2.65435	1.47417	0.1	0.104466	2.5731	14.582	2.11206	5.21483	10.3842	7.84636	10.1513	9.40488
G2	chr5:131309993-131311694	0.1	0.845137	0.88664	0.693452	5.74925	0.905068	0.324269	2.60051	1.12942	0.1	0.561663	1.07742	0.1	2.38799	1.87786	1.28651	1.37087	0.889694	0.97118	2.4553	2.71828	7.03077	1.43372	3.84508	9.64693	3.66169	22.7986	12.3446
G2	chr5:131812310-131812632	0.904021	1.14222	4.41468	1.56474	0.1	2.86388	1.66469	2.79553	0.656604	0.1	2.75912	0.1	0.756131	0.97118	1.4988	1.36664	1.43539	0.1	6.38661	1.94601	2.76055	14.986	1.68969	3.23237	4.06245	5.29812	5.43345	13.0852
G2	chr1:202044604-202045033	0.1	0.1	1.21065	0.1	0.1	0.203576	0.25626	9.93114	0.1	6.14431	0.960106	0.1	0.1	0.1	0.1	0.711112	0.1	0.1	6.92669	0.104466	7.10955	9.76044	1.97648	2.46684	0.97103	1.24589	0.118247	8.50273
G2	chr5:133267017-133267391	1.2625	2.58709	2.9144	0.1	0.1	0.47824	0.1	0.114671	0.1	0.1	0.203794	0.1	0.1	0.1	0.1	1.51514	0.1	1.16527	0.1	0.104466	2.50179	12.0939	0.578024	4.2765	4.24181	1.90152	11.0748	2.49019
G2	chr5:133413759-133416315	0.1	0.1	0.1	0.1	0.761999	0.1	0.0233038	0.26976	0.1	0.566834	0.27121	0.661468	0.1	0.1	0.279265	0.375096	0.245263	0.1	0.1	0.104466	0.578822	1.86527	0.1	1.69296	3.95178	3.03167	18.0982	4.4753
G2	chr5:133424564-133425383	0.1	1.23198	0.1	0.1	0.342655	0.1	0.1	0.644586	0.1	0.1	0.1	0.701295	0.1	0.1	0.1	0.1	0.175998	0.490523	0.0564163	0.104466	1.80134	15.3214	2.13567	2.96547	4.08089	2.32385	9.68314	2.34273
G2	chr5:133468534-133469836	1.44995	0.387633	0.682473	0.813232	1.30141	1.78528	1.28038	2.31778	3.44387	0.348115	0.809181	1.25146	0.773848	6.08359	0.707482	0.190431	0.1	1.18535	1.02163	2.91015	2.27468	6.83164	3.71416	12.0407	7.82207	2.75012	14.6323	11.1877
G2	chr5:139543946-139544328	0.1	10.2061	0.1	0.1	0.1	1.38575	0.1	10.2186	0.1	0.1	0.1	1.37418	0.1	0.1	0.1	0.1	0.1	0.1	5.97904	0.104466	5.38704	16.6526	0.835427	2.12316	1.19239	1.12765	1.06306	6.48525
G2	chr5:141340889-141341464	0.1	0.49467	1.68538	0.827717	0.440222	2.20732	0.158468	3.41527	1.31034	1.30797	0.0740177	2.97152	0.575063	0.616309	1.63285	2.72974	2.57843	3.75752	0.611607	2.94479	1.03033	14.6676	1.64945	0.744832	4.68739	0.693819	8.26128	3.64311
G2	chr5:141483535-141483810	0.1	0.1	0.445162	0.1	0.1	0.1	0.1	2.79242	0.1	0.1	0.1	0.1	0.1	0.1	0.1	0.1	0.20625	0.1	0.1	1.21472	1.17171	4.92898	1.79097	3.03697	2.90386	3.34465	12.8164	0.248576
G2	chr5:142814135-142814979	2.54003	5.98155	0.1	1.64092	3.12106	0.56131	0.657685	5.16386	0.1	0.920142	0.1	1.67459	0.97103	4.7686	0.1	2.83412	0.837515	0.1	1.73018	0.104466	2.40992	11.753	2.34541	4.98514	14.2837	10.0179	15.2536	13.2076
G2	chr5:149809526-149810053	0.1	3.04176	1.34405	1.13231	0.1	2.5976	0.1	0.320103	0.1	2.36045	0.1	0.417486	0.225431	0.1	0.192785	2.07736	0.1	0.205872	1.37716	0.104466	0.912949	7.17803	0.938291	2.99084	4.68794	2.93262	8.43924	4.22857
G2	chr5:150532427-150533077	1.44335	0.1	0.669442	2.91054	6.96108	0.899798	1.45814	2.66998	0.1	0.1	0.1	0.1	0.1	0.0876361	0.66496	5.01406	0.855898	0.1	0.1	0.104466	3.18173	10.3501	2.96676	4.5438	5.78328	4.33916	9.51383	10.9896
G2	chr5:156617594-156618006	6.71341	0.1	0.1	1.54282	1.9666	2.0562	0.406061	3.63507	1.3906	0.1	0.629638	0.1	0.195654	1.25371	2.06701	1.3674	0.1	1.4463	0.1	0.104466	0.1	8.53422	2.27099	4.03637	9.75957	3.91987	8.3635	5.70863
G2	chr5:156927656-156929075	1.21171	0.1	0.295791	1.27853	10.0976	0.620993	0.300925	1.96056	1.00462	0.1	0.993418	10.8064	0.310318	1.92247	0.847612	5.30394	2.25741	0.194815	0.1	2.61923	2.02046	7.25842	1.98207	3.62348	9.49495	7.9162	15.0959	10.3464
G2	chr5:158546946-158547533	0.572456	0.899068	0.1	0.1	0.639998	0.305826	1.04843	2.82682	1.39806	0.1	0.1	3.30872	0.1	0.1	0.509879	3.54034	0.1	0.801172	0.1	0.104466	1.30291	6.81922	2.09028	3.84129	8.75938	3.04068	12.4388	3.2105
G2	chr5:159932945-159933665	0.383322	3.60195	1.83614	2.49785	0.1	1.7016	2.1497	2.54993	4.95124	3.64519	0.540033	2.27468	1.07332	7.6465	3.58955	6.06765	5.51218	5.17957	0.1	1.44498	3.45559	11.9079	4.4636	6.95227	10.953	4.48837	11.9679	6.60911
G2	chr5:169754656-169754970	4.56331	0.1	3.07877	0.1	0.1	0.1	0.1	1.49451	0.1	0.1	0.1	2.18766	2.23666	0.1	0.216176	8.08974	1.01037	0.1	0.1	6.92748	4.49216	9.84606	6.42933	3.47682	4.44886	5.80263	10.6019	10.197
G2	chr5:175080564-175080942	0.770267	1.61947	0.1	0.0916759	1.71303	0.766065	0.1	0.28906	0.1	0.1	0.0520333	0.1	0.594548	0.1	0.1	0.287867	0.206567	0.1	0.1	0.0695137	2.33079	15.7622	0.380095	2.4223	1.60735	2.83964	9.92552	1.89382
G2	chr5:177542896-177543524	0.1	0.0153755	0.340222	1.68503	2.62761	3.57169	4.48355	2.18709	0.484457	10.4957	0.1	2.98662	0.360373	0.1	0.479568	1.24812	3.04336	6.71397	4.84627	0.104466	1.08533	13.8941	1.11634	8.89242	4.50934	5.67972	9.69865	12.2047
G2	chr5:178961321-178961659	6.62258	1.31212	0.1	0.218262	9.44341	1.14914	0.712226	2.97963	0.473294	0.1	0.1	7.11836	0.1	4.40433	0.1	1.95421	0.1	0.385723	5.25928	2.41725	0.897876	5.06267	1.08177	3.15585	2.21703	3.64391	8.03497	13.0436
G2	chr5:180117087-180117928	1.11928	1.47826	1.62894	1.09111	1.20343	0.321427	0.155498	1.06815	0.806169	0.947944	0.1	1.41727	0.1	3.0224	0.191839	0.1	0.1	0.1	0.1	1.64258	2.55376	10.4334	1.17683	2.13075	3.49629	1.53994	12.4145	1.8592
G2	chr5:180397173-180397837	0.1	0.1	0.1	0.1	0.1	0.1	0.1	3.27472	0.1	0.1	0.1	0.952646	0.1	0.1	0.1	0.1	0.1	0.1	16.9985	0.104466	1.2596	9.97893	0.475753	2.41118	1.25674	1.95545	3.2773	3.31013
G2	chr6:234865-235508	0.1	0.1	0.1	0.1	1.82263	0.1	1.05672	3.13899	0.1	0.1	0.1	6.02108	0.1	2.53044	0.163703	5.03093	0.558792	0.1	0.1	2.07304	2.55337	16.0647	1.56045	3.14872	6.13819	3.50259	9.22977	2.90754
G2	chr6:358332-358651	0.1	0.1	0.1	0.1	0.1	1.00157	0.1	0.183492	0.1	0.1	0.1	0.1	0.286979	0.1	0.19625	0.1	0.1	0.1	0.1	0.104466	0.1	4.35353	3.26634	1.88683	3.67417	5.06998	11.0252	0.829671
G2	chr6:2227848-2228236	0.1	0.1	0.1	0.1	0.0074125	0.246603	0.1	10.6993	0.1	0.829792	0.1	4.90355	0.273916	1.30507	0.141682	0.314031	0.198559	0.646685	0.0185429	0.104466	2.27351	3.68118	0.996216	0.753176	1.1912	1.94992	3.26312	2.57486
G2	chr1:204351705-204352034	0.326737	0.1	2.44716	0.440666	0.1	0.895243	0.513277	10.0677	1.03578	1.51307	0.1	0.1	0.1	1.04699	0.1	0.101512	0.1	0.501716	1.76564	0.784704	8.49328	2.77138	2.34332	3.74853	3.96956	1.25163	6.33544	4.80111
G2	chr6:6614458-6615191	0.1	0.1	0.1	0.1	0.1	0.1	0.1	0.1	0.1	0.1	0.1	0.1	0.1	2.11767	0.1	0.492488	0.623885	4.2787	0.1	0.104466	0.1	6.3721	0.1	6.18768	5.03947	1.98473	12.1734	1.89465
G2	chr1:204491084-204491746	0.0358776	1.50964	0.1	0.871013	6.88152	1.87539	0.1	3.89483	0.1	0.0390364	1.24968	3.05177	2.31796	0.1	0.1	1.14087	4.06446	0.662385	1.01967	0.104466	6.35393	10.5213	2.57219	0.838817	6.97818	3.82234	12.3639	3.79752
G2	chr1:204854829-204855132	3.34187	7.05669	4.34601	0.218437	0.340983	1.50044	0.1	0.1	0.402632	0.0138569	0.1	4.17372	0.1	0.1	0.414168	0.1	0.1	11.9477	0.1	0.104466	9.19419	2.4223	1.75254	5.19688	2.60224	0.631515	1.65221	2.54037
G2	chr6:8640727-8641167	0.1	0.1	0.1	0.1	0.1	0.1	0.1	0.1	0.1	0.1	0.1	0.1	0.1	3.56792	0.1	0.1	0.1	5.91244	0.1	2.46707	0.83211	8.21306	2.28462	13.878	1.01721	0.528857	0.118247	0.797906
G2	chr6:12460232-12460624	0.1	0.1	0.1	0.1	0.1	0.1	0.1	0.1	0.1	0.1	0.303602	0.1	0.1	4.6944	0.139595	0.1	0.1	4.26839	0.1	0.104466	1.66899	3.72326	0.379853	12.3356	1.00332	0.641825	1.69105	0.765084
G2	chr6:13165954-13166451	0.1	1.40769	0.1	0.1	0.1	0.565952	0.1	4.83603	0.1	0.1	0.740315	0.1	0.1	7.49708	0.0681175	2.42433	0.1	12.1154	0.1	4.74933	3.776	1.55294	2.11574	3.85955	1.77925	0.82325	2.61493	1.14905
G2	chr6:13314294-13314559	1.12314	5.17065	0.537101	0.1	0.1	0.1	0.427819	0.1	0.721983	0.1	2.99575	6.10694	0.1	0.743753	0.127744	0.1	0.1	0.1	0.759006	1.44704	2.9635	43.9863	1.62954	3.01854	1.63373	0.733587	2.1235	0.566834
G2	chr6:13335277-13336194	0.1	0.805934	0.1	0.1	0.1	0.1	0.1	0.8635	0.1	0.1	0.366404	9.1247	0.395484	0.1	0.1	0.348115	0.1	0.0119205	0.1	1.20722	4.41843	46.5563	1.29619	1.77678	0.1	2.72421	3.68358	1.44928
G2	chr6:13349781-13350156	0.522197	1.04275	0.1	0.1	0.1	0.1	0.224934	0.1	0.856965	0.1	2.8271	5.14813	0.35226	0.1	0.1	0.1	1.00332	0.201042	0.1	1.24248	11.6981	50.1202	0.958066	1.39034	0.473921	0.97878	2.17894	1.38906
G2	chr6:13481304-13482020	0.1	0.1	0.1	0.660067	0.1	0.108442	0.660791	0.661686	0.1	0.382447	0.596761	10.256	6.45456	0.678031	4.27015	0.133821	1.27046	0.1	0.0727772	9.39298	2.90624	44.9143	5.19436	2.9277	2.37764	4.08817	3.47228	1.38563
G2	chr6:13682063-13682413	0.1	9.04758	2.00715	2.00481	1.74641	2.2856	3.94637	4.03105	3.95999	11.6487	1.76045	7.27934	2.3516	1.22668	0.0609378	2.83095	0.268131	0.1	0.798287	2.70559	4.09093	25.7698	5.17444	5.14893	12.6655	7.35858	14.0159	10.0518
G2	chr6:14093588-14097051	0.8102	1.05124	0.597974	1.56421	5.41197	1.62736	1.07666	1.18946	0.1	0.680155	0.0722233	10.8263	0.638537	1.21004	1.39426	1.35216	2.11295	1.93328	0.1	0.104466	1.1968	17.8564	2.39323	3.92978	14.0899	10.7366	21.1466	8.51718
G2	chr6:14108233-14108553	0.1	0.862901	4.57962	0.0930143	0.1	0.1	0.480091	0.808964	0.1	5.07465	0.1	0.1	0.239064	0.1	0.1	3.53171	1.09952	0.1	0.1	0.104466	0.1	3.92137	0.1	1.47004	6.15526	9.02106	9.37585	7.80501
G2	chr1:205446328-205448124	0.836563	0.1	0.681502	0.489587	1.88332	1.32742	1.32575	4.30054	0.1	2.28976	0.1	0.1	2.74635	11.9622	0.113499	7.69299	1.13765	15.1085	0.1	2.70261	1.97974	1.93463	3.37898	31.9053	5.17532	4.29003	2.96547	2.50306
G2	chr6:16413011-16413249	0.581169	0.581484	0.1	0.1	12.2332	4.44064	3.95831	0.843391	0.1	1.98324	0.1	6.09041	1.01882	1.99085	6.68132	7.96813	0.748948	0.1	0.1	0.104466	1.40938	9.79101	0.707037	9.60467	15.0079	10.5539	6.5828	2.95563
G2	chr6:20236317-20236636	0.1	0.1	0.1	0.1	0.1	0.1	0.1	3.36625	1.075	0.1	2.00204	0.1	0.1	1.00031	1.9312	0.1	0.236538	0.1	0.1	0.104466	4.8192	9.77434	4.24306	1.81812	0.768613	6.45733	2.86099	12.9746
G2	chr1:205909134-205913044	0.334964	0.0505962	0.1	0.1	0.255919	0.101635	0.1	18.0835	1.10779	0.619141	0.567175	0.529834	4.01178	0.1	0.156164	0.275417	0.87182	0.837132	17.9018	1.86563	3.13502	1.95238	3.73746	0.717178	2.08716	2.44716	1.90164	9.52034
G2	chr1:205920575-205921430	1.51717	0.1	0.1	3.78504	2.98951	0.467118	0.438907	1.37006	0.1	1.05117	0.199722	4.10531	8.78805	0.1	0.433125	0.1	0.342362	0.329353	0.1	2.0895	4.59181	7.28497	5.19918	2.2353	6.80626	2.63002	1.53118	1.59165
G2	chr6:32574072-32574355	2.68443	6.37517	0.1	0.0524321	1.65475	4.0145	2.18391	4.46283	4.97156	3.22321	2.29176	8.63263	1.20616	9.86436	1.86035	3.88882	1.89099	4.45982	0.1	4.99484	4.8515	19.7708	3.59179	12.3639	11.6801	9.54199	9.87033	10.8898
G2	chr6:32593739-32594318	0.777783	4.69679	0.648995	1.93518	3.37782	2.43477	1.12133	2.13918	1.52578	2.4864	0.1	4.02805	0.424902	4.28164	0.674257	1.42111	0.518638	1.89436	0.1	0.104466	3.10509	1.43856	1.0541	3.99185	7.88396	3.55092	9.84552	6.97514
G2	chr6:32659285-32659547	0.1	0.1	1.84001	0.22714	0.1	0.199836	0.1	0.313219	2.01057	0.0308282	0.1	3.60019	0.674676	0.1	0.1	0.1	0.1	0.254381	0.1	0.104466	2.06447	0.0684991	3.84038	3.05691	2.94756	7.16624	8.95455	2.08756
G2	chr6:33606556-33607150	0.1	0.1	0.1	4.30957	0.522668	0.1	0.1	3.31045	0.1	0.646989	0.67518	0.1	0.1	11.3669	0.112463	0.280292	0.1	3.87838	5.30653	0.104466	2.12605	2.75101	1.0392	33.3732	0.929355	1.25536	1.51611	10.11
G2	chr6:34150199-34151156	0.1	0.1	0.213156	2.42675	0.1	0.202788	0.63791	4.60055	0.1	0.00106614	0.1	0.592788	2.58132	0.1	0.1	2.3614	0.146197	0.174315	0.1	0.104466	0.1	6.32596	2.47459	4.59466	9.46089	5.69272	12.4613	11.8444
G2	chr1:206640674-206641091	0.1	0.1	1.76017	0.1	0.552527	0.753283	0.317286	0.117286	0.1	0.48626	0.1	0.1	0.1	1.19467	0.1	2.02372	0.0116862	0.747232	0.1	2.36054	4.4608	2.42913	0.929789	2.42811	2.96396	0.588367	10.7831	2.65416
G2	chr6:36189817-36190110	0.1	0.1	2.10698	0.1	0.1	1.08261	6.04121	0.589994	0.1	0.1	14.1461	0.639105	0.208817	0.1	0.1	0.671571	2.34677	0.1	0.1	0.773476	3.64391	1.52273	2.36383	1.96529	1.20537	1.52754	2.47183	1.34575
G2	chr6:36510338-36510649	0.1	0.1	0.1	0.1	0.1	0.1	0.1	0.1	0.1	0.1	0.1	0.1	0.1	0.1	0.1	0.1	0.213851	0.1	0.1	0.104466	2.54374	4.08995	2.97801	1.60054	2.45059	2.93806	8.14583	1.51945
G2	chr6:37154839-37155510	0.1	0.1	0.822621	0.1	2.77107	0.200687	0.77766	3.45736	0.1	0.725903	0.192522	0.1	3.28394	0.1	4.88539	1.35006	2.89433	0.1	0.1	0.104466	2.12044	1.43163	4.29152	0.973206	13.3691	2.65989	15.8695	8.63054
G2	chr6:37533648-37534103	2.07836	0.829191	0.1	0.352193	0.633025	0.134845	0.0769488	0.320245	5.075	0.1	22.2619	0.1	0.1	0.1	0.1	0.1	0.1	1.25034	0.1	0.104466	10.9578	4.54608	1.86306	3.66784	1.83548	0.690853	6.23333	4.51383
G2	chr6:43244170-43244616	0.1	0.1	0.1	0.1	0.1	0.1	0.414901	0.731487	0.1	0.1	0.1	2.47773	0.1	0.1	0.1	0.1	0.1	1.37939	13.8632	0.104466	2.97822	5.0376	2.52214	4.13748	2.38646	0.402632	5.1536	12.2096
G2	chr1:206912530-206913376	0.1	0.1	0.1	0.1	2.05069	0.866246	0.1	1.31442	0.495255	0.1	0.563606	1.39538	0.236713	1.1426	1.34306	0.737968	1.67566	0.1	0.1	0.104466	2.01889	8.70098	1.6272	3.01987	4.42583	3.84211	8.5567	1.90555
G2	chr6:45503062-45503652	0.592157	2.40164	0.544926	0.588469	0.1	0.1	0.0395104	11.4586	0.489245	0.411944	0.469361	0.1	0.1	0.1	1.69859	0.1	0.1	0.1	8.82121	0.104466	1.09006	23.4801	2.33101	2.32476	0.82688	3.71359	2.58357	3.21839
G2	chr6:52168817-52169728	0.320103	0.1	1.52454	0.608718	0.1	4.08372	1.06751	8.13134	0.1	0.671191	0.190431	3.92647	1.3556	0.1	1.13832	3.02842	1.70224	1.83415	0.63314	0.104466	5.60747	11.9	0.169479	4.96243	9.21763	4.89741	10.4325	8.24552
G2	chr6:52254620-52254961	2.0534	0.1	0.309029	1.99884	5.7726	9.533	4.7408	6.86118	0.476086	0.1	10.9112	1.13677	2.34385	0.689892	1.04713	2.72296	1.83172	4.04071	0.1	1.41474	4.55178	11.399	1.69017	3.72743	13.2868	10.7069	9.21346	9.78526
G2	chr6:52261734-52262063	0.0935457	0.1	0.1	0.1	0.97878	0.115613	0.1	1.70055	0.1	0.950766	1.37595	0.1	0.1	5.96389	0.996633	0.221595	0.693706	1.14989	1.20654	7.1279	4.20698	1.47723	3.16397	5.6448	3.07688	2.74706	8.26785	5.95561
G2	chr6:52262503-52263669	0.1	1.65592	0.1	1.16755	1.22023	1.16329	0.1	2.94619	0.1	0.900964	1.6063	0.579679	0.1	0.649417	0.1	1.51859	0.459596	0.1	0.683474	0.104466	0.728914	5.32961	0.1	3.98283	6.4483	2.9162	14.3234	6.25774
G2	chr6:52356230-52356736	0.1	0.1	0.1	0.1	13.7328	0.240542	0.19979	1.38606	1.25857	0.1	0.1	8.09103	0.1	1.72564	0.1	2.99752	0.819337	0.462773	0.1	0.104466	1.63557	20.9837	0.858518	3.00902	13.0469	6.95772	5.82683	3.81804
G2	chr6:53053357-53053654	0.1	2.26392	0.354797	0.1	0.1	0.1	0.1	0.686203	0.1	6.09658	0.1	0.1	0.1	2.06378	0.1	0.545658	0.1	0.1	0.1	0.104466	3.73639	5.77686	0.1	3.46065	5.21915	4.50521	12.1427	5.73445
G2	chr6:53154253-53154584	0.1	0.1	0.1	0.1	0.1	0.117242	0.1	0.286432	0.1	0.1	0.213099	5.43211	0.1	0.0817079	1.18429	3.63141	0.843673	0.230298	0.0842637	2.0158	0.1	8.77016	1.13262	0.681209	2.65651	1.84809	9.03919	0.818111
G2	chr6:95467589-95467902	0.1	0.1	0.209101	0.1	3.81083	0.1	0.1	0.1	2.99841	1.86321	2.52083	0.1	2.2401	0.1	3.52275	0.449944	0.1	0.1	13.381	0.104466	9.9419	4.30702	5.3713	1.64719	8.26349	5.53671	2.7936	2.27099
G2	chr6:106969579-106969983	13.0015	0.1	1.68882	1.67796	12.0922	4.78258	3.46814	4.17027	4.07827	4.33503	4.1727	5.6863	2.40281	3.54528	6.4426	4.04967	0.271802	1.29187	0.1	3.77968	0.1	12.7004	4.86066	4.66011	14.2975	9.37145	18.5299	11.7073
G2	chr6:108142690-108143207	0.37297	0.922494	0.1	3.21768	2.97963	1.0839	2.35044	5.78908	0.1	0.1	1.06171	0.0239146	2.07415	4.35785	3.76019	1.95755	1.58568	1.15002	0.730316	0.104466	1.17152	2.61116	4.98439	3.97924	7.99759	8.70026	15.9772	10.7417
G2	chr6:110102472-110102787	0.1	0.1	0.1	0.1	0.1	0.16635	0.375454	0.1	0.1	0.1	0.1	0.1	4.76402	0.1	0.27836	0.588738	0.1	0.1	0.0750988	0.104466	8.61182	8.9427	6.88152	2.9137	1.39097	0.920282	0.118247	2.82302
G2	chr6:112088654-112089036	0.752881	0.1	0.1	0.1	3.95441	4.867	0.07424	2.6476	0.0115877	0.1	0.1	0.668627	0.513845	4.68859	2.50354	0.842692	1.31432	1.09638	0.949936	0.104466	0.1	1.75135	3.80143	3.88619	6.34075	3.36672	11.281	5.12003
G2	chr6:128221798-128222303	14.8768	3.06627	0.254328	3.30289	0.1	1.92534	2.47213	4.26096	1.45306	0.841562	3.63848	4.97659	1.46497	14.0111	0.928314	5.1395	4.70137	0.653747	0.1	5.63	3.46724	20.2867	4.36735	5.22473	14.4947	12.0211	11.8359	11.4832
G2	chr6:134550026-134550351	0.1	0.1	0.1	0.455073	1.84028	0.1	0.1	0.1	0.1	0.1	17.022	1.61603	1.45559	0.1	0.1	0.132496	0.210999	0.1	0.1	2.04549	5.5978	13.2267	3.7144	3.28518	0.991308	1.0107	3.10447	1.58399
G2	chr6:135335792-135336187	0.1	0.1	0.1	0.1	1.61539	0.1	0.1	1.06306	0.940208	0.1	0.1	0.1	0.1	0.941109	1.2296	1.03515	0.1	0.1	0.1	0.104466	2.55416	5.58242	0.934565	4.66549	6.49175	3.5495	13.4401	3.24205
G2	chr6:137086686-137087041	0.1	1.78901	0.1	0.1	4.5122	0.1	0.318825	0.814758	1.53174	5.88209	0.1	1.9834	0.380331	0.642335	0.1	0.874276	0.1	0.0772213	0.1	4.74024	0.818971	11.7583	0.754016	3.78036	2.38007	3.98969	9.17606	2.39639
G2	chr6:143228632-143228979	0.1	0.045185	0.1	0.1	2.94308	0.119741	1.0654	2.52623	0.1	0.1	1.38809	6.4724	2.13814	2.62508	0.407814	0.584853	1.88881	1.26121	0.1	2.01266	4.31617	25.941	3.27164	5.25451	14.8548	7.77471	12.5255	3.5484
G2	chr6:143257132-143257588	0.1	0.1	0.1	1.07261	0.576833	0.25418	0.812596	3.91758	0.759668	1.13846	0.1	0.508156	0.385807	0.617114	0.419651	1.34659	0.1	0.1	0.1	0.104466	1.45159	0.127591	0.1	3.97661	7.18104	7.04438	9.475	6.67138
G2	chr6:149817695-149818331	1.18385	0.865182	0.1	0.1	0.1	0.1	0.360373	1.83969	0.1	0.1	0.1	0.1	0.1	0.1	0.298947	1.32258	1.48568	0.1	0.1	0.104466	1.20601	4.51281	2.35408	3.99217	5.85609	3.36196	8.03838	4.71103
G2	chr6:150943383-150943884	1.31364	0.1	0.318278	4.86404	1.66641	0.394689	0.1	1.0359	1.64937	2.06685	0.812596	9.27858	0.542725	0.1	0.1	0.33718	0.389116	0.1	0.1	0.104466	0.1	2.85399	2.04838	6.03976	11.1913	6.45681	15.9957	3.51877
G2	chr1:211506582-211507155	0.1	0.1	0.317963	0.1	4.60388	0.1	0.22482	12.9902	0.1	0.1	1.10179	2.92669	0.1	4.68524	0.546069	1.53354	0.1	1.68597	8.05462	0.104466	3.45064	7.96863	4.30352	3.35467	4.44096	2.90306	7.85835	5.55334
G2	chr6:156957396-156957702	0.1	0.1	0.1	0.1	0.1	0.1	0.1	0.1	0.1	0.1	0.1	2.08538	0.1	0.1	0.1	1.24514	0.1	0.243177	0.1	0.104466	4.03105	18.3539	1.00258	3.73672	4.90722	1.02533	9.73668	1.85287
G2	chr6:157983242-157984487	0.1	0.1	3.08331	0.300145	7.48755	0.914275	2.50718	2.91906	0.1	2.67785	0.325939	1.87794	0.829095	4.01251	1.55643	1.60095	0.81855	0.1	0.1	4.32693	1.93139	5.06725	2.50291	1.31308	3.3344	5.22512	8.79681	7.98242
G2	chr6:159429948-159430208	0.539674	1.95124	2.08855	1.77263	3.44238	0.979909	2.64614	3.67231	0.1	2.76452	0.480336	6.46982	9.99848	2.01697	2.97392	11.1246	0.866474	0.1	0.1	0.104466	1.63407	18.9674	12.2574	4.85217	8.12858	2.76926	7.27353	9.76804
G2	chr6:159488615-159489199	0.1	0.784301	0.1	0.1	0.1	0.1	0.1	0.1	0.666227	0.1	0.196932	0.615067	6.86786	0.1	0.772237	3.89617	1.04026	0.1	0.1	0.104466	0.718139	12.2462	9.34987	2.60328	1.77137	2.18257	4.63561	2.27044
G2	chr6:167821715-167821962	0.1	0.1	0.1	0.1	0.1	0.1	0.1	0.1	0.1	0.1	0.1	0.777134	0.1	1.25562	0.1	0.107787	0.1	14.6864	0.1	0.0357931	5.9107	8.33004	6.17146	6.78025	0.1	1.38063	1.2372	1.01364
G2	chr6:168572027-168572303	0.727546	0.1	0.1	0.0894305	0.1	0.1	1.53838	0.1	0.596834	0.1	0.1	4.49292	0.1	4.32498	0.1	0.957066	0.1	0.168973	0.1	0.104466	8.64749	3.28753	2.01122	15.4505	2.00297	2.75526	0.118247	1.26263
G2	chr7:391038-392699	0.1	1.36843	0.254608	0.276431	2.37143	1.27351	1.15363	0.954558	0.1	0.1	0.1	0.1	0.1	0.1	0.1	0.1	0.250162	0.1	0.1	0.104466	2.32284	4.49065	2.2131	3.89725	5.94223	4.626	20.1699	8.83081
G2	chr7:564352-564598	3.46267	1.18479	1.88237	0.520774	0.1	0.732078	0.470632	0.10833	5.86328	4.28164	0.1	0.1	0.1	0.1	0.1	0.1	0.1	0.1	2.97152	0.104466	4.98131	12.0377	4.09585	1.65687	1.37262	1.24083	1.94217	12.4613
G2	chr7:656672-658101	1.25929	2.88381	0.764085	2.56924	2.92738	0.64294	1.94187	7.3006	3.26295	0.1	0.1	2.35286	1.50942	8.87203	3.85085	5.0645	5.55585	0.555166	5.46913	1.2064	1.08738	5.50639	3.27134	6.17747	12.361	10.4843	38.3349	15.3263
G2	chr7:658569-659745	0.40328	0.1	0.1	0.65444	2.51872	1.2625	1.89417	3.69245	0.1	1.99459	0.1	0.1	5.10043	0.1	0.1	10.9454	4.60505	0.1	5.50041	0.104466	3.51564	20.7563	10.9904	1.66899	8.55136	5.28835	22.0572	11.5851
G2	chr7:952777-957165	0.642515	0.1	0.822317	0.274409	0.1	0.648842	0.694887	4.2518	0.0972239	2.7565	0.1	0.1	0.942629	0.1	0.1	0.886861	0.855025	0.417286	15.65	0.104466	1.81642	8.4908	2.62739	1.61431	0.805421	1.69053	2.47931	23.6268
G2	chr7:990879-991239	0.641638	7.01288	0.0888666	0.1	0.1	0.567778	0.207199	1.12297	5.64613	5.26583	0.1	0.1	0.1	0.1	0.1	0.1	0.1	0.1	2.83894	0.104466	2.34519	5.05976	2.21064	1.35373	1.71287	0.597072	2.91294	14.1724
G2	chr7:997330-997697	0.1	0.1	0.1	0.1	6.4898	0.123175	0.1	2.50684	0.937794	0.1	0.1	0.1	6.51203	0.1	0.1	0.282949	0.1	0.1	3.5446	0.104466	1.76549	1.26949	10.1252	0.558202	2.27477	1.86607	5.24102	18.5518
G2	chr7:1792626-1793444	4.19177	0.416976	0.1	0.294315	4.86066	0.105989	0.0639104	1.10946	4.48235	0.1	0.1	0.1	0.1	0.1	0.1	0.283573	0.1	0.1	13.0436	0.104466	1.63969	2.35012	1.74147	1.11861	2.43272	1.90193	5.35046	12.1061
G2	chr7:2340142-2340444	0.1	0.452207	0.890835	0.1	0.0230586	0.1	0.1	0.1	0.1	0.1	0.1	0.1	0.1	0.1	0.894696	2.83321	8.99351	0.1	0.1	0.104466	4.12422	4.84268	2.99473	1.09156	4.31809	6.26479	7.99574	3.29287
G2	chr1:214192422-214192792	1.03318	0.00533043	0.1	0.868629	0.369957	0.1	0.141033	0.683635	0.1	0.1	0.555641	0.598445	0.1	1.53565	0.1	0.455734	0.1	3.93695	0.1	0.104466	5.48752	3.0096	0.669442	11.8821	1.57411	0.90496	4.48355	2.47183
G2	chr7:3102513-3102967	0.1	1.73187	0.1	0.1	7.01948	1.35245	2.65518	4.11008	1.38792	0.464381	0.265819	1.70934	0.81754	3.39307	5.20485	11.9923	2.29807	2.82984	1.09612	4.67394	2.27738	5.21915	5.42399	4.95411	7.85113	7.07835	14.2557	9.27252
G2	chr7:3103031-3103267	1.70837	4.58114	0.997839	1.42235	9.01201	0.836038	1.36935	1.16307	0.1	0.1	0.1	0.1	0.197721	1.75204	1.9931	9.03796	2.88061	1.39836	0.1	2.2041	1.39908	17.7589	5.10613	8.80455	14.7965	6.81779	6.3049	8.32275
G2	chr7:3133685-3135606	1.93287	2.85379	0.276246	1.28432	6.45913	3.25416	1.93988	4.86357	4.36316	0.1	0.1	0.718615	1.06414	5.05324	3.15389	3.21768	3.28268	1.17269	0.1	0.104466	0.1	7.26685	3.78585	6.78202	14.0471	8.52243	18.8758	12.0956
G2	chr7:3636492-3636903	1.68364	0.1	0.1	0.1	1.63673	0.62502	0.1	1.0211	0.462867	0.1	0.1	0.1	0.1	0.1	0.1	0.1	0.1	0.1	0.1	0.104466	0.1	4.5604	1.93197	0.476569	3.35436	1.26403	16.0214	2.86857
G2	chr7:5168801-5172341	0.399406	1.11006	0.0904692	0.093388	0.1	0.000443214	0.820897	2.09631	1.57185	0.1	0.1	0.1	0.1	2.04053	0.1	0.142969	0.883956	1.07778	0.1	0.104466	1.31222	3.43687	1.53946	2.78849	0.616309	4.05352	18.1602	4.79995
G2	chr7:5182183-5182721	0.1	0.1	0.1	0.1	0.1	0.1	0.1	0.1	0.1	0.1	0.1	0.1	0.1	0.1	0.1	0.1	0.1	0.1	0.1	0.104466	1.05877	1.24754	1.31998	0.1	1.05598	3.08965	12.0776	2.45004
G2	chr7:5372773-5373449	0.1	0.1	0.1	0.1	0.1	0.1	0.1	4.54961	0.1	0.548043	0.1	0.1	0.1	0.1	0.1	0.1	0.1	0.1	13.3419	0.104466	1.64916	2.04244	2.52108	2.06988	0.398829	5.76246	2.69397	23.8549
G2	chr7:6663384-6663715	0.1	0.1	0.1	0.1	0.1	0.1	0.1	1.73686	0.0401945	0.1	0.1	0.689756	0.1	0.1	3.66914	0.118411	0.1	0.1	0.1	0.104466	5.45128	1.56527	0.1	2.89587	9.27143	2.25231	12.6771	8.80395
G2	chr7:21144039-21144297	0.1	0.1	0.1	0.1	0.1	0.1	0.1	10.4107	0.1	0.1	0.1	0.1	0.1	0.1	0.1	0.1	0.540593	0.1	5.39623	0.104466	1.306	6.0484	0.845777	0.1	1.98165	2.54019	3.86062	3.50495
G2	chr7:22752081-22752650	1.33704	0.0521405	0.1	0.1	1.89962	0.0231646	0.1	0.1	2.28999	0.1	0.1	3.59857	0.1	1.42921	0.1	0.1	0.1	0.1	0.1	1.43444	1.19917	15.5654	0.883259	4.20217	6.40588	1.19441	13.7715	7.38255
G2	chr7:26003957-26004224	0.1	0.1	0.1	0.1	4.03458	0.1	0.1	4.52686	0.1	0.1	0.1	0.1	0.1	13.7112	1.39798	1.27777	0.1	3.53759	0.1	0.104466	2.29353	9.43767	3.93634	18.4968	4.28516	4.19359	3.50388	1.55475
G2	chr7:26374659-26375254	0.1	0.1	0.1	0.1	8.3635	0.304497	0.1	0.861271	0.1	1.6411	0.1	1.72015	1.68651	0.1	2.58821	0.397061	0.800378	0.1	0.1	0.104466	0.1	6.30881	3.78934	1.04376	8.76328	6.16389	8.80395	6.49128
G2	chr7:28163756-28164120	0.1	0.1	0.288305	0.1	0.1	0.1	1.25683	3.16227	0.1	0.1	0.1	0.1	0.398543	0.1	5.78528	6.46443	0.1	0.1	0.1	1.62503	3.05391	5.30176	4.19578	1.32244	5.409	4.07166	9.58638	1.23984
G2	chr7:35768151-35768991	3.40714	0.885762	1.19031	2.85277	7.60595	1.67237	1.55643	5.26481	1.91535	0.1	1.98782	6.24162	0.803313	1.44417	3.00248	3.77446	0.182605	0.1	0.1	1.08078	0.1	6.40588	4.61284	4.9275	18.1321	13.1505	11.6557	12.7041
G2	chr7:36679335-36680708	0.536803	0.1	0.1	0.1	3.56911	0.636242	0.1	2.86563	0.545658	0.1	0.455664	0.1	1.23429	0.1	0.679285	0.136529	0.874276	0.724223	0.1	2.49696	0.550946	4.99223	2.274	1.31056	3.80868	3.7477	10.8012	2.49256
G2	chr7:37402707-37403157	2.61575	0.0566346	0.1	0.1	0.865389	0.214424	0.1	0.1	0.1	0.1	0.1	4.87724	0.869447	1.41821	0.201665	0.405774	0.1	0.434617	0.1	0.980983	3.12903	4.64119	1.05484	4.44886	2.37451	3.23134	12.3145	3.23848
G2	chr7:44930734-44931866	0.1	0.1	0.1	0.1	1.25511	0.1	0.1	0.1	0.1	0.1	0.1	0.397863	0.1	1.1104	0.510885	1.80857	0.274924	0.551234	0.1	0.104466	2.37387	0.127591	3.83143	6.47635	7.78693	2.88418	13.0852	11.3565
G2	chr7:50206663-50207453	0.1	0.1	0.1	0.1	0.913729	0.0692613	0.1	1.13501	0.1	0.1	0.1	1.34306	0.1	0.1	1.87313	0.565952	0.684014	0.1	0.1	0.104466	4.05789	9.61866	2.93096	3.65933	4.0546	3.49599	10.4784	2.5626
G2	chr7:50413271-50414606	3.53336	0.1	0.1	0.943426	2.46114	0.22783	0.466428	1.72283	3.10918	0.1	1.35443	0.1	0.504537	0.1	2.65663	1.81674	0.656505	0.347181	0.1	0.104466	3.21035	2.33987	1.24046	2.60948	6.4898	2.6422	11.1594	4.96525
G2	chr7:50480491-50480769	0.1	0.1	0.1	3.5495	1.87752	0.1	0.1	1.10838	0.078748	0.1	0.700341	9.49971	0.541104	3.00478	0.492808	0.337038	0.1	0.213371	0.600778	1.23919	6.46292	7.38984	1.44549	3.39814	3.95936	3.87025	9.49628	2.43582
G2	chr7:55191375-55191799	0.1	0.1	0.1	0.1	0.1	0.1	0.1	0.1	0.1	0.1	0.1	0.1	0.1	7.17431	0.0651602	0.1	0.1	2.31037	0.1	1.57883	2.40157	14.1409	2.07798	14.9694	1.35977	0.630039	1.15498	0.573928
G2	chr7:55617578-55617834	0.744197	0.1	0.1	0.1	3.89401	0.1	2.44697	7.09252	0.1	1.46403	0.888573	11.4226	0.720471	2.2576	2.83047	5.29698	0.699256	0.186545	2.04801	0.104466	2.38646	30.6444	1.43055	4.92216	8.29665	2.89455	10.5963	5.37516
G2	chr7:72406894-72408044	2.85399	6.44192	0.1	0.1	3.79772	1.69874	0.905509	3.05975	0.661769	1.10138	0.20732	4.17057	4.25459	0.1	3.79772	1.37142	0.144223	0.1	0.1	0.104466	1.05007	1.51231	9.2781	3.31013	9.28751	11.2566	22.2736	13.0245
G2	chr7:74064599-74065106	0.635768	1.56973	0.553243	3.9002	5.40581	4.21904	4.28971	7.32688	2.73664	0.1	0.1	5.90204	3.09637	1.86118	1.70764	8.0823	2.55787	1.59115	6.46821	1.2765	2.1954	22.5498	8.11165	6.04751	10.8687	12.0005	7.34774	12.3931
G2	chr1:223325386-223325662	0.1	0.1	0.1	0.1	1.12053	0.1	0.1	11.2145	2.8465	0.1	0.451305	0.564108	0.1	4.11092	0.118017	1.43456	0.1	1.91778	2.64944	0.942297	7.24429	3.60102	2.62277	3.5381	1.16139	1.98106	2.95863	7.58645
G2	chr7:75970375-75970609	0.1	0.58307	0.1	0.841227	0.1	1.38933	1.00883	2.84681	1.77247	2.01568	13.7306	0.90024	1.50497	3.10447	0.926627	6.0435	1.23321	0.1	0.1	0.104466	30.9761	2.31828	3.14108	3.22867	1.23198	2.49187	3.47714	1.01767
G2	chr7:82343277-82344441	0.747484	0.96049	0.666843	1.10115	0.645782	0.134323	0.1	0.1	0.832381	0.664762	0.0794205	1.23518	0.1	32.26	0.1	0.23638	0.1	2.13043	0.1	1.85495	2.64511	4.66468	2.00357	24.06	1.29436	0.704883	2.95987	0.688277
G2	chr7:91538619-91538930	1.41679	0.1	0.1	0.1	4.74024	0.1	0.1	1.62135	0.1	0.1	6.50319	0.1	5.18683	3.24777	4.19648	0.420813	0.1	1.34126	0.1	6.39774	20.0629	1.83196	3.95306	7.55655	6.13321	2.13207	5.36497	1.28544
G2	chr7:99994003-99994271	0.1	0.1	0.1	1.0069	10.3076	0.100426	0.1	2.81876	0.1	0.1	0.1	11.2016	1.73584	0.1	0.1	4.223	0.1	0.1	0.1	0.104466	1.17586	8.05175	6.8685	7.54408	11.8414	10.6342	13.2004	11.0585
G2	chr7:102058422-102058749	0.1	2.06576	0.1	0.1	0.1	1.90471	0.866061	0.831354	0.1	0.1	0.1	0.1	1.36689	0.781791	0.1	2.46479	0.1	0.1	0.1	0.104466	1.52832	2.13653	2.48657	3.80609	1.89771	2.51425	8.19309	1.95761
G2	chr7:102131485-102131882	0.1	1.78101	2.63529	0.1	3.57948	2.02525	0.17547	7.51734	2.55045	0.1	0.1	0.1	11.6815	0.1	0.1	1.5545	0.1	0.1	18.1775	0.104466	3.03852	4.57296	6.97868	9.35469	2.57818	2.22275	2.35324	11.1961
G2	chr7:107497158-107497596	0.673992	0.1	2.57606	0.1	3.27775	0.1	0.0357931	2.54485	0.1	0.1	0.1	0.1	0.1	1.87769	0.368669	0.831124	3.087	0.1	0.1	2.14355	2.38678	11.7447	0.379152	4.76649	7.33866	4.81177	18.8869	12.4357
G2	chr7:127615469-127616045	3.40377	0.796228	2.178	0.1	0.1	0.115351	2.58747	4.69479	1.19558	2.85131	0.617003	0.801172	4.32302	0.1	1.53526	0.172323	7.55133	0.468514	5.67213	9.14513	3.01018	2.66108	6.81461	0.798732	3.47889	18.1321	2.67024	7.81291
G2	chr7:128572839-128573310	0.1	0.1	0.1	0.1	0.416503	0.227623	1.75725	2.82874	0.1	0.1	0.1	1.10085	0.1	0.1	0.1	0.104819	4.66437	0.498458	0.1	0.104466	0.641884	5.63594	3.12851	2.7254	8.17457	3.55189	10.5826	2.99988
G2	chr7:130808310-130808560	9.37915	3.66884	0.607649	0.1	1.5268	0.733958	0.1	1.85465	0.415093	0.1	0.521249	4.54608	0.424813	8.44386	0.592525	6.60574	0.734537	1.73264	1.16307	2.67322	1.43429	0.127591	1.56433	1.71592	3.2457	4.70448	10.328	5.70517
G2	chr7:130809297-130809562	0.1	0.1	0.1	0.1	0.698619	0.1	0.1	0.695456	0.1	0.1	0.1	5.86786	0.1	0.583461	0.0537932	0.1	0.1	0.210658	0.1	1.20129	5.96598	3.22562	3.3636	5.30346	7.56497	4.22393	10.0361	2.85921
G2	chr7:132455569-132456385	0.731487	0.1	0.1	0.700053	0.731376	0.101811	0.1	0.746832	0.1	0.1	0.1	1.53514	0.1	0.909431	0.229933	0.1	0.1	0.482658	0.1	2.4752	2.50974	9.98103	2.42083	1.36542	2.19086	2.04619	12.7456	6.16235
G2	chr1:225629665-225630473	0.858307	0.1	0.1	0.440145	11.1721	1.07261	0.765204	5.29924	0.1	1.52854	0.204543	0.1	0.223911	0.1	0.1	10.8337	1.25471	0.1	5.45257	0.104466	6.97768	1.55191	2.71152	2.39733	8.93554	3.35846	8.2366	10.3418
G2	chr7:142154653-142155659	2.41913	1.44137	0.327598	0.351421	0.690279	0.467118	0.452234	0.895949	1.24634	0.844927	0.1	0.544863	0.412014	17.7425	0.733711	0.102504	0.1	2.59957	0.1	0.104466	2.00647	2.12235	2.83131	24.3083	2.00676	2.0264	7.85495	3.346
G2	chr7:142490794-142491190	0.1	0.1	2.12821	0.1	12.5721	0.1	1.08319	1.0439	1.47385	2.5626	0.1	2.61433	0.217598	2.9387	0.86844	1.28619	0.68561	6.52496	0.51672	0.104466	4.20534	1.29587	2.33959	9.44876	9.84998	3.06679	13.0954	7.5243
G2	chr7:144515311-144515633	0.1	0.0183972	0.1	0.902809	1.72255	0.1	0.75142	4.12303	0.1	0.754413	0.1	0.1	1.10417	0.1	0.171059	0.1	0.155629	1.6133	3.55987	0.104466	3.90532	3.74327	0.328092	3.32416	4.87909	5.22303	9.61592	6.97868
G2	chr7:150202913-150203559	0.1	0.1	0.1	1.13587	0.873763	0.635105	0.1	0.1	0.1	0.1	0.1	0.1	0.1	0.1	0.1	0.339641	0.1	0.1	0.1	0.104466	0.85756	9.23982	0.978547	3.4858	2.12859	3.26167	10.2897	2.65835
G2	chr7:150205382-150205836	0.1	0.1	0.673745	0.429697	1.77016	0.169479	0.1	0.832792	0.1	0.1	0.040328	0.1	0.1	0.1	0.584853	0.1	0.1	0.1	0.1	0.104466	2.08628	1.83986	3.05304	1.78945	8.6502	0.972696	8.25245	4.88269
G2	chr7:150253544-150253768	0.1	1.51185	0.1	0.718139	3.52623	1.88695	1.91426	3.1038	2.18906	0.1	3.2069	0.1	1.22508	13.1228	4.35133	1.61344	2.26347	2.78473	0.1	13.1269	6.61873	7.64748	5.71845	1.25211	12.0889	4.73053	7.79542	10.1357
G2	chr7:150431495-150431937	0.694323	1.26786	0.215655	2.6509	2.25376	2.01084	0.727432	1.0654	0.1	0.1	0.1	0.890969	0.690388	0.1	2.09651	0.0367133	0.1	0.936191	0.536674	1.04014	2.38917	23.6062	2.76524	5.48177	3.73701	1.83644	13.9638	2.92759
G2	chr7:151465186-151467367	0.1	0.929844	0.634446	0.1	3.47052	0.859829	1.81519	2.23963	3.99315	0.564386	0.1	1.26816	0.364019	0.976827	0.609736	0.68277	0.567339	0.1	0.1	0.104466	0.828947	5.43538	1.68612	4.20443	6.73193	4.87625	17.8177	9.12396
G2	chr7:151840556-151841150	0.744104	0.1	0.1	0.1	0.1	0.135692	0.1	0.394006	0.1	0.1	0.1	0.1	0.1	0.1	0.1	0.1	0.1	0.1	0.579513	0.0993266	3.44238	4.18785	0.201369	1.83348	4.16272	1.68022	7.37958	3.00737
G2	chr1:226079243-226080151	0.1	0.1	0.22513	0.1	0.788841	0.1	0.1	15.4214	0.1	0.1	0.1	0.1	0.1	0.1	0.1	1.19665	0.1	3.36498	4.14831	0.104466	6.36487	6.96389	1.48259	1.5794	0.745827	0.984362	3.02438	4.22098
G2	chr7:157263606-157265576	0.329182	1.37169	0.1	0.0916346	0.769499	0.302708	0.818752	1.4469	0.577164	0.1	0.940208	2.30886	0.514748	0.651898	0.677022	0.936452	0.832381	0.359841	0.666712	5.46598	3.35846	0.127591	0.859829	1.80165	4.18976	4.56461	21.0586	5.24062
G2	chr8:6283710-6283995	0.771245	0.1	0.1	0.1	0.274409	0.1	0.521491	0.346507	0.1	0.1	0.220347	0.960964	0.1	0.1	0.41115	0.1	0.243509	0.1	0.1	0.104466	0.1	9.73938	0.976759	1.41945	10.4339	7.28262	10.4221	4.63285
G2	chr8:8190355-8190841	0.1	0.1	0.1	3.51216	16.023	6.91591	1.66628	4.94392	0.90171	3.93265	1.26905	0.1	2.55456	0.1	0.436875	2.90406	3.27376	0.1	0.1	8.97642	7.46591	8.56255	3.14089	3.5098	9.41671	12.6815	10.8724	8.86945
G2	chr8:8555460-8555972	0.1	1.26949	0.1	0.1	0.1	0.1	0.1	13.9347	0.1	0.1	0.1	0.1	0.1	1.04434	0.1	0.1	0.1	0.288449	2.70033	1.66845	2.0391	3.28977	0.428262	2.09601	1.64529	0.675559	3.85239	5.19228
G2	chr1:226541570-226541830	1.86171	6.76609	0.1	0.340272	5.2203	0.1	0.1	1.92055	0.1	0.1	0.1	0.1	0.1	0.1	0.1	0.358099	0.1	1.34925	0.1	0.104466	4.20788	0.127591	4.90935	4.27391	0.968873	2.83764	8.47395	1.27197
G2	chr8:11356699-11357199	2.96061	0.643279	0.1	1.56739	1.99389	2.63695	2.04271	4.23579	0.1	0.1	0.686476	9.17984	1.04577	4.57923	1.96014	2.06016	0.217781	2.90972	1.57689	0.723718	1.51998	3.33405	2.55267	4.2496	8.61888	5.45881	11.8154	11.0771
G2	chr8:18745396-18745677	0.1	0.1	0.1	0.1	0.1	0.1	0.1	12.5147	0.1	0.1	0.1	0.1	0.1	0.1	0.1	0.1	0.1	0.1	0.1	0.104466	5.37971	4.54079	0.824709	0.484541	2.12741	1.62993	0.118247	0.648631
G2	chr8:20293232-20293499	0.1	0.1	0.1	0.1	0.1	0.1	0.1	0.1	0.1	0.1	0.1	0.1	0.1	0.1	0.0183972	0.1	0.1	0.357323	0.1	0.104466	3.29814	0.0987419	2.2062	0.76893	4.22416	1.49941	10.957	8.40014
G2	chr8:22594502-22594757	0.1	0.512264	0.1	0.1	1.26101	0.1	0.1	0.611267	0.1	0.1	0.1	0.1	0.1	8.49681	0.1	0.1	0.1	4.75722	0.1	0.104466	1.65592	10.1245	1.95625	15.1368	0.612958	2.61649	2.82165	1.19694
G2	chr8:26339839-26340103	0.351006	0.1	0.1	0.1	0.1	0.170137	0.1	10.0551	0.1	0.1	0.1	0.1	0.1	0.1	0.1	0.1	0.1	0.1	6.07627	0.104466	0.725618	5.35167	0.936115	1.69807	0.958181	0.885886	4.69118	6.3346
G2	chr8:27244517-27245200	0.1	0.1	0.1	0.1	13.9372	0.434511	3.346	1.8148	0.729898	0.0315135	0.1	3.31103	0.1	0.1	0.1	0.245621	0.0610407	0.1	0.1	0.104466	1.68988	2.26258	1.89993	4.78456	11.3912	5.44216	13.7756	5.7197
G2	chr8:28154860-28155366	0.1	0.1	0.1	0.1	0.1	0.209713	0.1	11.3633	0.1	0.1	0.1	0.1	0.1	0.1	0.1	0.1	0.1	0.1	0.1	0.104466	0.848915	1.84501	1.43456	2.37489	1.21868	0.37285	1.30846	1.06
G2	chr8:29728702-29729009	0.1	0.1	0.1	0.1	0.1	0.1	0.1	0.181896	0.974037	1.17054	0.1	0.1	7.01948	0.1	0.1	0.1	0.1	0.1	1.12727	0.104466	2.59536	1.79894	3.346	0.672479	1.13553	0.655544	1.09989	0.778621
G2	chr8:37134700-37135044	0.1	0.614627	1.87704	1.46409	0.1	0.1	1.87448	0.956137	0.1	0.1	0.791418	0.698388	0.267592	0.1	0.194444	0.924277	0.1	0.1	0.1	0.104466	0.964562	26.5841	0.478509	2.97822	3.31204	4.87002	10.2471	3.58667
G2	chr8:37228555-37229224	0.1	1.98527	0.715017	1.61803	0.1	1.65669	5.53922	0.1	0.1	0.1	0.1	0.1	0.283116	14.1446	0.1	0.1	0.1	12.7607	0.1	0.104466	1.00928	8.1051	2.58684	23.2932	1.21186	1.69229	2.58178	1.00371
G2	chr8:53593432-53594038	0.1	1.86204	1.68184	0.0155846	0.1	0.611656	0.702325	0.146691	0.1	1.43935	24.3776	0.1	0.1	0.1	0.114829	3.79851	0.1	0.1	0.1	0.104466	8.84685	10.5183	0.6568	0.927959	0.987516	2.51872	1.14626	0.231822
G2	chr8:66842627-66843540	0.481786	0.1	0.1	1.67224	7.98242	3.3023	1.15665	1.95301	0.1	0.1	0.1	0.1	1.88287	1.80103	1.29943	1.08491	0.707037	5.12758	0.1	1.91789	2.61595	3.58717	2.4234	9.47428	10.8994	8.62605	24.256	10.8345
G2	chr8:71543916-71544227	0.1	0.1	0.1	0.1	0.1	0.1	0.1	0.1	1.45454	0.1	0.202591	0.1	0.1	0.1	0.1	0.1	0.1	0.1	0.1	0.104466	3.56655	4.58114	0.328221	2.23459	1.74054	2.40777	12.2837	0.1
G2	chr1:229318712-229319933	0.1	0.506781	0.1	0.1	0.1	0.1	0.1	14.7009	0.1	0.1	0.297572	2.30516	0.1	0.951353	0.277712	0.10471	0.589441	2.8399	10.3184	1.09782	7.76526	7.22913	2.36255	2.36837	1.20105	1.26236	2.65454	3.32629
G2	chr8:81289352-81289626	2.12457	3.06866	0.737099	0.1	4.40366	0.396994	0.466999	3.60277	1.25018	0.78006	2.33056	0.0002815	0.542395	4.8393	0.757991	0.1	1.17744	2.6391	0.492808	4.31552	1.20343	15.9125	1.30782	2.09941	15.3906	5.8079	8.118	9.84324
G2	chr8:81290072-81290384	1.16811	1.94353	0.1	0.1	14.0271	0.1	1.7609	0.0439228	6.19974	1.25674	0.907764	11.8821	0.1	4.11008	1.27634	1.31858	2.22136	1.45171	0.1	7.82491	2.82265	4.27839	2.6465	3.38179	12.5611	6.48007	6.13707	12.06
G2	chr8:82005769-82006293	0.791677	0.1	0.1	2.32022	8.24097	0.1	0.965766	4.17372	2.99892	1.85504	0.903736	3.24613	0.654537	0.1	2.8872	7.15273	0.829528	0.1	0.1	0.104466	0.926503	19.1364	5.6968	6.96108	15.2451	11.1071	18.5068	13.2755
G2	chr8:82008824-82009803	1.00914	1.4544	3.39479	2.68746	4.31737	2.0761	1.62168	3.74908	0.1	0.734183	0.341698	0.765162	1.62351	0.1	2.33722	3.56241	1.93698	0.1	0.1	0.104466	3.31636	10.0067	3.71121	6.02747	11.9696	4.1117	15.0721	10.914
G2	chr8:94981241-94981587	0.1	0.1	0.1	0.1	4.81671	0.1	0.1	0.659195	0.1	0.1	2.02582	0.1	0.1	0.612755	0.34272	0.1	0.0126307	0.964252	2.73251	5.66039	0.1	11.7024	4.07356	2.15333	3.06772	2.97783	9.26302	4.28229
G2	chr8:95053994-95054324	0.1	0.1	0.1	0.551415	0.1	0.1	0.1	0.1	0.1	0.1	0.1	0.1	0.1	0.1	0.1	0.1	0.1	0.1	0.1	0.104466	25.6897	9.9587	1.45171	3.22147	1.01804	1.77507	4.4431	0.316501
G2	chr8:95209670-95209997	0.1	0.1	0.0143982	0.1	0.1	0.1	0.0130057	11.8677	0.0903579	0.1	0.1	0.1	0.1	0.1	0.1	0.1	0.1	0.1	5.85528	0.929018	4.80323	1.61615	1.05023	1.72509	1.04728	1.45919	0.118247	12.323
G2	chr1:229678506-229678868	0.546481	0.1	0.1	0.312277	0.1	0.409666	0.1	0.897185	0.1	1.0107	0.1	0.1	0.1	0.0855973	0.1	1.52892	2.01726	0.1	0.1	0.104466	5.57697	9.98682	3.91758	1.52578	4.37647	2.41095	12.3805	3.74853
G2	chr8:101324604-101325037	0.1	0.1	0.1	0.1	3.98186	0.1	0.277903	5.94327	0.1	0.332912	0.1	2.01496	0.1	4.33528	0.1	3.78161	1.46846	0.1	0.848554	0.104466	4.79001	25.1862	1.10925	6.97302	9.16428	4.00173	10.5409	9.28156
G2	chr8:101449701-101451646	0.502321	0.1	1.80458	0.1	2.49256	1.60699	1.39072	3.91137	0.1	2.98249	0.1	0.660067	0.1	0.1	0.1	2.28287	0.157894	0.808184	2.92442	0.104466	0.1	2.10547	0.421818	2.47536	6.88832	6.94134	11.6626	10.4507
G2	chr8:125616054-125616445	0.1	0.1	0.1	0.0173863	2.66975	0.27336	0.1	0.1	0.1	0.1	0.197278	0.1	0.1	0.1	0.169182	0.126511	1.18356	0.1	0.1	0.104466	3.86573	13.0487	2.96411	1.62036	4.70092	5.07339	10.3264	3.39416
G2	chr8:126941901-126942240	0.1	0.1	0.1	0.1	6.85159	0.1	0.240296	0.1	0.1	0.1	0.1	0.1	0.1	0.1	0.596366	0.316973	0.1	0.1	0.1	5.54179	6.52195	0.127591	1.57138	4.9982	11.7543	9.06174	7.93314	16.9819
G2	chr8:126960730-126961121	0.440565	3.85847	0.408009	3.87883	5.83566	2.10306	0.912576	3.73209	2.40802	5.79323	1.27269	1.05495	0.1	5.22621	3.39126	2.32845	3.91286	0.1	0.872556	1.51667	6.3708	4.02805	1.19186	5.69531	16.1181	7.75015	17.5519	5.54866
G2	chr8:128913147-128913604	3.13944	3.35535	0.1	0.514748	0.871571	0.261377	0.1	0.128035	0.1	0.1	10.5114	0.1	15.9125	0.1	0.0391739	0.44915	0.1	0.1	0.1	3.41001	11.0364	3.39479	4.15448	3.29732	2.90147	1.37533	3.92919	2.0363
G2	chr8:128991846-128992984	1.89112	0.1	0.1	0.652229	1.34075	0.50153	0.377665	3.21344	0.1	1.3406	0.0152306	0.1	1.28392	0.1	0.49455	0.120078	0.211087	0.176258	0.1	0.729253	3.48358	3.15466	2.0924	1.26645	8.22767	3.8825	13.8213	8.64936
G2	chr8:134296040-134296645	4.2496	0.1	0.1	0.334091	1.44185	0.673795	0.636242	1.44676	0.1	0.1	0.1	0.1	0.1	0.1	0.1	0.1	0.1	0.1	0.1	0.104466	1.60795	7.31808	2.40281	1.4469	4.96933	3.13845	8.64683	6.0506
G2	chr8:141110302-141111055	0.0915371	0.1	0.1	0.576739	0.746499	0.155957	0.1	1.05559	1.08032	0.0689177	0.1	0.1	0.227564	0.1	0.426652	0.1	0.1	0.1	1.59817	0.104466	3.15685	4.20788	2.04774	0.1	4.42665	1.24663	10.043	2.86411
G2	chr8:142411434-142411853	0.1	0.1	2.84068	0.287288	6.11199	2.53429	1.45826	1.05415	0.1	0.1	2.01378	1.14236	3.72807	0.1	5.00019	2.66644	11.7306	0.1	0.1	0.104466	6.01871	6.49332	9.82828	10.2773	5.22662	4.10813	9.27662	4.54772
G2	chr8:145912865-145913296	0.1	0.1	0.274924	5.93638	4.89094	0.1	0.1	0.543892	0.1	0.1	1.03261	0.1	0.717779	0.1	3.22485	62.5475	0.1	0.1	0.1	8.41111	13.252	3.18396	3.77332	0.1	31.1196	2.96983	12.7588	7.69465
G2	chr9:7974881-7975142	0.1	2.0939	3.31408	0.1	4.10349	0.1	0.1	2.16936	1.13922	0.1	0.1	0.1	0.601527	0.1	0.1	0.1	0.1	0.1	0.1	0.104466	1.91933	12.6449	2.50832	4.2615	7.83352	3.17285	9.80727	7.7375
G2	chr9:20102786-20103023	1.91714	0.1	0.1	0.1	0.864334	0.217267	0.1	0.1	0.1	0.1	17.6606	0.1	0.1	0.1	0.1	0.0616301	0.1	0.1	0.1	0.104466	8.80618	2.83252	1.09429	1.71753	1.17645	1.75254	4.2024	1.73969
G2	chr9:27480340-27480591	0.1	0.1	0.1	1.63687	0.837798	0.1	0.1	0.142152	0.1	0.1	0.339449	13.1505	0.192298	3.44868	1.41323	0.166161	0.25405	0.1	1.11353	0.104466	5.51426	4.77592	2.36358	2.42016	3.26312	2.62839	7.72414	3.6901
G2	chr9:34716106-34716620	0.1	0.1	0.0790425	1.0107	0.1	0.46811	0.170899	0.1	0.1	1.13337	2.05014	2.53082	0.1	37.4846	0.1	0.119965	0.1	0.224343	0.1	0.104466	1.53672	12.6685	2.10258	16.0609	0.810708	0.779436	1.0028	1.41036
G2	chr9:35635602-35635973	0.488891	2.94898	1.75165	0.1	5.98265	3.03228	0.538255	0.545086	5.29253	2.41358	0.698619	5.78714	0.202458	0.1	2.57684	5.09875	0.1	0.1	0.1	0.104466	0.1	11.5813	4.32876	1.11625	11.9724	9.22977	6.70844	7.17574
G2	chr9:35911558-35912152	0.1	0.1	0.1	1.34589	1.75671	0.904086	0.1	3.92724	5.68287	0.1	3.55232	3.23687	0.1	6.24254	0.521669	1.31062	0.1	1.61748	0.932731	0.804524	3.81302	10.6397	4.09154	5.14831	3.11573	1.88801	24.3707	4.73428
G2	chr9:37010750-37011035	8.83019	0.1	0.28203	0.1	2.81159	0.067108	0.1	0.724926	2.01396	0.0898626	0.324114	2.71502	0.1	0.1	0.139803	0.1	0.1	0.1	0.1	0.104466	2.48278	4.77178	2.12131	1.06799	6.57881	4.40397	10.9216	4.21473
G2	chr9:37370339-37372234	0.364624	0.547494	0.299801	0.353926	2.4868	0.682053	0.1	1.46162	0.787476	0.573366	0.465411	6.87646	0.1	0.1	0.1	0.1	0.1	0.1	0.1	0.104466	4.04309	3.74666	1.44745	3.08293	7.71822	6.30449	15.1637	7.06617
G2	chr1:234462277-234462532	0.1	0.1	1.06751	1.11809	1.80898	0.1	0.1	0.124619	0.1	0.1	0.952646	0.1	0.926627	1.06049	1.61663	3.18838	0.19495	2.6944	2.89681	0.104466	6.99667	2.06204	2.62346	0.1	3.38896	4.46831	10.9407	2.06143
G2	chr9:38545380-38547126	0.0957341	1.34844	0.650291	0.358365	0.679513	1.5854	0.1	0.547948	1.26184	0.1	1.03477	0.1	0.1	0.1	0.0137057	0.249425	0.1	0.1	0.00901654	0.104466	0.812436	0.127591	0.708159	1.53526	4.51546	2.51894	13.9941	5.30307
G2	chr1:234626190-234626931	0.1	0.1	1.97842	2.83114	0.1	2.96983	1.75853	0.235024	0.1	4.70372	0.1	0.1	0.720249	0.1	0.1	0.1	0.1	4.95524	10.9432	0.104466	1.80941	4.59917	1.98696	8.5476	1.50735	0.96864	1.64334	2.26478
G2	chr9:70851309-70851541	0.1	2.06672	0.1	0.339935	15.4448	2.27533	1.83696	0.169479	0.665088	0.576303	0.1	2.75036	7.7984	0.1	12.0509	1.31245	0.1	0.1	0.917106	0.104466	0.93818	19.0938	18.8426	0.911587	11.8259	7.87777	0.118247	2.74564
G2	chr9:82846451-82846743	0.0968763	1.07112	0.1	0.0499579	0.1	0.759211	0.1	0.1	2.38007	0.1	1.36178	0.1	0.703777	0.771654	2.20652	0.0400665	0.1	0.206358	0.1	1.15892	3.90167	2.91662	2.2632	0.1	2.57007	0.886527	9.9695	0.971583
G2	chr9:92014444-92016955	1.51201	0.823993	0.359088	1.11687	4.48093	0.913729	0.619417	1.02141	0.1	1.47048	0.856862	1.89382	12.4369	1.37179	5.38704	5.08854	1.43726	0.549639	0.643713	1.87138	1.71502	10.9995	14.0471	3.25041	5.97847	3.08521	7.10598	3.96498
G2	chr9:95403272-95403496	0.1	0.1	0.1	1.08054	0.0498787	0.658735	0.1	1.81995	0.1	0.1	11.1764	0.1	0.1	0.1	0.1	0.0509602	0.1	0.1	0.1	5.63333	8.92488	1.48384	5.06169	2.29045	2.18501	3.4552	4.44634	0.1
G2	chr9:95964230-95964594	0.1	0.1	0.1	0.1	2.35791	0.1	0.551147	5.667	0.913155	0.528757	0.1	0.1	0.1	0.1	0.1	0.1	0.0516589	7.32299	14.0499	0.870787	2.53429	2.7148	1.62503	3.04463	0.938883	8.99766	0.118247	8.52819
G2	chr9:112678454-112678923	3.47649	3.76118	0.612484	0.1	1.76783	1.19216	0.1	0.24381	2.52118	0.1	0.990106	10.2471	0.495	3.2033	2.00854	0.906266	0.785772	1.67627	0.1	4.06484	3.76263	5.85993	1.92266	1.3527	4.98403	4.19578	9.22827	5.35506
G2	chr9:112679453-112680213	1.08944	1.38237	0.1	0.266356	2.10258	0.155736	1.38152	0.0146576	3.4763	0.1	0.478153	4.06105	0.1	3.13519	1.13706	0.409781	0.1	0.0514311	1.5511	6.07272	1.1126	11.5282	0.655028	1.68274	4.94618	6.6725	9.38113	2.86586
G2	chr9:112956877-112957650	0.928539	0.1	0.1	0.1	0.0100429	0.213603	0.383424	11.6429	1.17338	0.666582	0.1	0.1	0.1	0.1	0.1	0.149609	0.1	0.1	5.94554	0.104466	0.899649	5.1259	2.18484	1.27965	1.1539	2.0969	1.84669	3.83423
G2	chr9:114882135-114882640	0.1	0.1	0.87785	3.91424	0.1	1.90164	4.71282	19.6895	0.1	1.1037	0.1	3.18985	0.1	5.23018	0.1	3.65197	0.748811	0.312277	4.59734	21.4395	4.65001	12.083	2.43976	8.84343	1.75379	2.84387	2.95691	8.08335
G2	chr9:117670170-117671608	0.1	0.1	0.1	0.1	4.23606	2.1092	2.53793	6.01428	0.1	0.1	1.51023	0.1	1.02212	9.66203	3.02112	5.96845	1.94976	2.28751	0.866474	0.0986344	1.33141	4.39606	2.43992	5.88706	9.79002	6.72343	12.8469	9.08333
G2	chr9:129173590-129173796	0.570061	0.755576	0.1	17.1016	0.502103	3.99812	3.35342	0.519811	2.07228	2.93584	0.1	3.13325	1.62135	5.54133	0.735445	2.96028	1.74267	3.34915	1.63824	1.29918	1.8278	18.848	4.44038	7.54652	13.1983	1.24261	7.22965	9.3076
G2	chr9:131838098-131838421	0.1	0.1	0.1	0.389928	0.1	1.0833	0.700053	9.11619	1.63199	0.0534977	0.36156	0.1	1.00426	0.906078	0.0639104	0.1	0.1	0.1	3.32373	1.9155	5.54091	2.44967	2.57646	1.86684	1.19093	2.21918	1.99264	4.86772
G2	chr9:135260044-135260787	0.1	0.1	0.1	0.1	0.262382	0.1	0.1	0.117753	0.1	0.1	0.543142	0.0738724	0.219475	2.52884	0.1	0.434511	0.179389	0.1	0.1	3.93237	3.98283	5.71381	0.738455	3.35584	4.73912	5.70616	11.7745	4.00095
G2	chr9:135763643-135764486	0.1	1.33845	0.1	0.1	0.45086	0.854857	0.178213	0.112171	0.1	0.1	0.1	0.1	0.1	0.1	0.1	0.1	0.1	0.1	0.1	0.726814	2.29214	9.42155	0.306877	2.83167	2.94824	3.67023	10.091	4.4608
G2	chr9:136574199-136574544	0.1	0.1	0.651898	0.1	2.34541	0.1	0.1	0.1	1.96577	0.1	2.55082	0.1	0.1	0.70971	0.527238	0.1	0.254277	0.1	0.1	0.104466	3.02048	12.3623	1.34772	2.20455	3.76861	2.41712	11.1621	2.06204
G2	chr9:140392054-140393175	1.56801	0.1	0.1	0.387793	0.1	0.1	0.197166	0.0122395	0.1	2.06217	0.267825	0.0777907	0.1	0.1	0.1	0.788019	0.1	0.1	11.2792	0.714429	3.55967	2.57264	0.636057	0.811355	0.1	1.23406	1.01059	2.83791
G2	chr9:140600127-140600625	0.915338	0.956719	0.1	8.59527	6.72973	2.33257	0.182202	3.27054	2.28976	0.459596	2.34348	9.77007	0.469699	10.4311	2.01994	2.14716	2.98105	0.1	0.1	3.43902	6.73265	18.0354	4.56366	3.66233	10.5341	6.77341	14.0246	9.18975
G2	chrX:1689155-1690149	0.0632938	0.1	0.1	1.85728	1.45454	0.41893	0.37247	0.91978	0.1	0.1	0.1	0.879398	0.1	0.1	0.1	0.1	0.1	0.1	0.1	0.104466	1.92178	2.40505	0.850374	1.44185	2.89843	2.59862	10.6032	3.75868
G2	chrX:12970384-12971321	0.1	0.767631	0.1	2.02388	0.555842	1.19659	1.31173	2.17221	4.02805	0.1	0.1	0.590141	2.78377	7.9162	1.04175	2.3292	2.16005	0.0441786	1.95734	0.104466	1.64622	5.73582	0.140692	2.31624	10.3025	4.35254	11.8774	9.21091
G2	chrX:13093007-13093421	10.6345	0.931447	0.1	1.9467	5.85609	1.04331	1.13933	4.4154	2.41609	0.49198	0.1	0.765729	1.90763	0.845217	1.68256	1.61489	2.53793	0.1	1.75531	0.104466	3.86276	2.43383	5.63383	4.80642	11.8623	6.76945	15.5516	4.38891
G2	chrX:13095076-13095405	4.14966	1.26263	1.0296	2.40247	0.1	1.51568	0.447562	3.22038	3.90362	0.0484928	0.606805	1.44768	1.62156	0.579214	0.678485	2.44181	2.09631	0.0629381	3.56278	4.21302	1.3763	6.30216	7.13525	2.76362	5.08816	1.80534	8.40014	8.32816
G2	chrX:13103319-13104115	0.1	0.1	0.32267	1.09911	4.57063	0.786003	0.487512	1.59806	0.1	0.1	0.1	0.740871	4.09558	0.1	2.86756	3.20547	0.1	0.178038	0.1	0.0155846	1.63982	3.35456	5.72588	3.0458	9.89606	6.30666	11.8287	6.42144
G2	chrX:18901914-18902337	0.1	0.1	0.1	0.1	0.1	0.1	0.1	0.1	0.1	0.1	0.1	0.1	0.1	0.1	0.136182	0.109183	0.1	0.1	14.0217	0.104466	3.98559	2.00231	1.29789	2.23311	1.43255	0.648086	2.65372	0.933312
G2	chrX:22011651-22012425	1.49407	0.830335	0.243402	0.828694	5.78714	0.573011	1.24438	0.944243	0.822021	2.63751	0.194815	0.951421	13.2766	0.1	10.4182	4.80876	1.07486	0.1	1.70934	0.104466	5.97047	9.27252	31.1286	1.24543	8.89872	3.81277	6.62752	4.25931
G2	chrX:23972283-23972536	0.1	0.1	0.1	0.1	2.36567	0.997957	1.63886	0.0518484	0.362228	0.1	0.1	0.1	0.1	0.1	0.1	0.742141	0.871571	0.1	0.0652778	0.104466	2.77698	16.0775	3.64747	0.609618	2.52581	1.62401	8.34762	3.42247
G2	chrX:39309638-39310799	0.1	0.1	0.1	0.385723	0.794318	0.126988	0.183492	0.23429	1.6058	0.0944093	0.580567	0.374526	0.1	1.43555	0.1	0.815652	0.1	0.1	9.58561	0.104466	3.13225	4.76727	1.84312	2.12465	1.64258	1.14068	4.5722	1.29423
G2	chrX:39796379-39797022	0.1	1.78791	0.970796	0.1	3.05391	0.769623	2.03788	5.27279	17.1173	1.82758	0.51925	1.91731	1.70334	13.492	3.92724	8.57377	3.88915	0.1	5.15947	3.33157	3.40113	6.97936	4.01493	11.6998	10.625	8.86048	12.6185	11.7313
G2	chrX:41270938-41272103	0.0802044	0.354497	2.34505	0.1	3.01347	1.29701	0.899188	3.84456	1.64754	2.05989	0.1	0.1	12.2127	0.1	0.1	2.18603	0.296785	0.1	10.6977	0.104466	1.69163	1.09343	5.99725	0.740315	1.23429	2.28143	0.990218	5.51951
G2	chrX:72162532-72163818	0.559013	0.1	0.796021	1.07943	4.72697	2.40012	2.65056	3.91616	0.363176	0.703039	0.491235	1.29814	0.203597	0.0986825	1.24617	2.31239	1.93463	3.22775	3.98675	0.765336	5.72615	3.72816	1.15033	8.16813	9.46144	2.58321	14.367	9.17522
G2	chrX:103354768-103355690	0.367428	0.0434788	0.00988225	1.17054	0.360788	0.1	0.177673	2.85845	0.1	0.1	0.1	0.1	0.1	0.1	0.1	0.363289	0.1	0.1	0.1	0.104466	0.876191	3.83558	0.571521	2.23162	6.69355	3.09142	10.2613	5.85362
G2	chrX:109481740-109482192	0.892762	4.47265	0.574889	0.935014	0.964562	2.97801	0.290713	5.3735	4.53608	0.1	1.36467	1.09354	0.697327	1.07099	1.2146	0.975034	12.3446	0.1	2.42318	5.20541	3.00478	1.82944	3.14841	4.2681	9.98938	11.5597	14.8076	8.44719
G2	chrX:118955411-118955753	0.1	0.1	0.1	0.1	2.10835	0.1	0.1	6.36074	1.94992	0.1	0.1	0.1	0.574315	0.1	1.01784	1.02313	0.537624	0.1	10.7521	0.104466	1.82919	2.20095	3.01565	1.95106	8.32212	6.54802	8.83232	5.54233
G2	chrX:119830488-119830807	0.1	1.51046	0.332635	0.1	8.43412	2.01631	0.841562	0.1	0.1	0.1	0.1	1.28952	0.1	0.1	0.379601	0.1	0.168657	8.82792	0.1	0.104466	1.27061	2.7334	1.54836	0.970338	4.57874	2.39223	9.59249	3.4189
G2	chrX:123350585-123350997	0.1	0.0869368	0.1	0.684014	3.5814	1.26056	0.556505	2.55082	4.73392	0.655301	0.1	0.1	0.1	2.36502	0.515193	2.37906	0.649417	0.1	0.1	0.104466	1.19061	2.92237	1.1037	8.9236	6.40425	5.75603	10.934	8.12745
[truncated: 6,149 more rows]
