# Supplementary material for: Oncogenic enhancers drive esophageal squamous cell carcinogenesis and metastasis
Source: Nat Commun. 2021 Jul 22;12:4457. doi: 10.1038/s41467-021-24813-2 (PMC8298514; doi:10.1038/s41467-021-24813-2)
Supplement: Supplementary file 7 — Supplementary Data 5 [file 41467_2021_24813_MOESM7_ESM.xlsx]

## Sheet: SE in Nor
								chr	start	end	POS	Signal	Rank	isSuperEnhancer	SYMBOL
								chr11	51569683	51591405	chr11:51569683-51591405	308354	22885	1	OR4C46
								chr8	43092825	43097103	chr8:43092825-43097103	159420	22884	1	POTEA
								chr22	46436319	46479244	chr22:46436319-46479244	118790	22883	1	LINC00899
								chrX	61682795	61734242	chrX:61682795-61734242	91931.5	22882	1	SPIN4
								chr19	13094024	13189864	chr19:13094024-13189864	78615.8	22881	1	NFIX
								chr6	58776259	58779441	chr6:58776259-58779441	77472.5	22880	1	GUSBP4
								chr1	27809532	27902653	chr1:27809532-27902653	75985.8	22879	1	WASF2
								chrX	58562579	58581119	chrX:58562579-58581119	74816.7	22878	1	ZXDA
								chr10	126286419	126434303	chr10:126286419-126434303	71629.5	22877	1	LHPP
								chr2	43353991	43468204	chr2:43353991-43468204	67512.5	22876	1	LINC01126
								chr5	172191584	172340157	chr5:172191584-172340157	67218.1	22875	1	DUSP1
								chr18	18511078	18520284	chr18:18511078-18520284	62089.9	22874	1	ROCK1
								chr2	28539350	28694293	chr2:28539350-28694293	57525	22873	1	FOSL2
								chrX	114959835	115014962	chrX:114959835-115014962	56246.4	22872	1	PLS3
								chr22	36724142	36862615	chr22:36724142-36862615	53829.5	22871	1	MYH9
								chr19	39125503	39228361	chr19:39125503-39228361	52914.7	22870	1	CAPN12
								chr20	45933308	46025758	chr20:45933308-46025758	51608.4	22869	1	LOC100131496
								chr11	65235886	65292183	chr11:65235886-65292183	50729.2	22868	1	MIR548AR
								chr12	6275934	6360768	chr12:6275934-6360768	45511.6	22867	1	CD9
								chr22	50318812	50364354	chr22:50318812-50364354	44744.3	22866	1	PIM3
								chr21	44707256	44887288	chr21:44707256-44887288	44680.7	22865	1	SIK1
								chr14	69238210	69291588	chr14:69238210-69291588	43946.7	22864	1	ZFP36L1
								chr2	20371301	20435567	chr2:20371301-20435567	43710.6	22863	1	SDC1
								chr9	137215729	137349715	chr9:137215729-137349715	43615.6	22862	1	MIR4669
								chr19	2028419	2096678	chr19:2028419-2096678	42926.7	22861	1	MOB3A
								chr1	209526791	209609059	chr1:209526791-209609059	42553.7	22860	1	MIR205
								chr17	75352283	75476907	chr17:75352283-75476907	39062.7	22859	1	MIR4316
								chr11	118740224	118811062	chr11:118740224-118811062	37556.3	22858	1	MIR4492
								chr21	38063472	38091993	chr21:38063472-38091993	37176.8	22857	1	SIM2
								chr3	5014702	5069293	chr3:5014702-5069293	36527.1	22856	1	BHLHE40-AS1
								chr15	67356410	67443651	chr15:67356410-67443651	36522.5	22855	1	SMAD3
								chr14	61927756	62069832	chr14:61927756-62069832	36516.8	22854	1	FLJ22447
								chr10	74004281	74109978	chr10:74004281-74109978	36392.5	22853	1	DDIT4
								chr9	130283297	130337882	chr9:130283297-130337882	36199.3	22852	1	FAM129B
								chr8	145001962	145051939	chr8:145001962-145051939	35862.1	22851	1	PLEC
								chr14	70078272	70185030	chr14:70078272-70185030	35752.8	22850	1	SUSD6
								chr1	156065635	156100185	chr1:156065635-156100185	35628	22849	1	LMNA
								chr17	17571015	17690152	chr17:17571015-17690152	35527.8	22848	1	RAI1
								chr2	33141305	33141725	chr2:33141305-33141725	34866.2	22847	1	NA
								chr1	234842991	235066846	chr1:234842991-235066846	34737	22846	1	LINC01132
								chr17	39779858	39836362	chr17:39779858-39836362	34527.6	22845	1	KRT42P
								chr14	74206694	74273145	chr14:74206694-74273145	34339.1	22844	1	MIR4505
								chr20	51026383	52381038	chr20:51026383-52381038	34206.7	22843	1	TSHZ2
								chr19	12888111	12907883	chr19:12888111-12907883	34014.9	22842	1	JUNB
								chr9	132220379	132269750	chr9:132220379-132269750	33992.4	22841	1	LINC00963
								chr1	16465266	16516258	chr1:16465266-16516258	33808.1	22840	1	EPHA2
								chr19	1239636	1267315	chr19:1239636-1267315	33738.9	22839	1	ATP5F1D
								chr10	82212932	82266018	chr10:82212932-82266018	33631.2	22838	1	TSPAN14
								chr11	65183373	65198684	chr11:65183373-65198684	33461.5	22837	1	NEAT1
								chr5	134359736	134381057	chr5:134359736-134381057	33376.6	22836	1	C5orf66
								chr1	234724530	234776567	chr1:234724530-234776567	31847.3	22835	1	LINC00184
								chr10	80806846	80918536	chr10:80806846-80918536	31812.9	22834	1	ZMIZ1-AS1
								chr10	73472254	73536700	chr10:73472254-73536700	31714.9	22833	1	C10orf105
								chr3	46967214	47032276	chr3:46967214-47032276	30591.5	22832	1	CCDC12
								chr6	159193135	159291822	chr6:159193135-159291822	30520.1	22831	1	EZR-AS1
								chr19	13258323	13284385	chr19:13258323-13284385	30373.2	22830	1	STX10
								chr15	90540984	90620191	chr15:90540984-90620191	30335.5	22829	1	ZNF710
								chr1	201223893	201282887	chr1:201223893-201282887	30335.4	22828	1	PKP1
								chr11	34605871	34714315	chr11:34605871-34714315	30295.1	22827	1	EHF
								chr10	42527950	42546428	chr10:42527950-42546428	30132.1	22826	1	LOC441666
								chr16	81477381	81568941	chr16:81477381-81568941	30089.6	22825	1	CMIP
								chr16	87855540	87905247	chr16:87855540-87905247	29290.4	22824	1	SLC7A5
								chr19	4049538	4088630	chr19:4049538-4088630	29208.2	22823	1	ZBTB7A
								chr19	39887955	39902861	chr19:39887955-39902861	28283.1	22822	1	MIR4530
								chr7	27135744	27158042	chr7:27135744-27158042	27831.4	22821	1	HOXA2
								chr10	105491179	105584026	chr10:105491179-105584026	27758.6	22820	1	SH3PXD2A-AS1
								chr1	203236562	203297472	chr1:203236562-203297472	27378.9	22819	1	CHIT1
								chr10	134201120	134243693	chr10:134201120-134243693	27237.8	22818	1	PWWP2B
								chr1	145195877	145264452	chr1:145195877-145264452	27166.8	22817	1	NBPF10
								chr12	125393561	125425970	chr12:125393561-125425970	27155.7	22816	1	MIR5188
								chr1	10774906	10896473	chr1:10774906-10896473	27138.1	22815	1	CASZ1
								chr16	81584415	81695934	chr16:81584415-81695934	27135.7	22814	1	CMIP
								chr14	50416675	50471082	chr14:50416675-50471082	26717	22813	1	LINC01588
								chr15	90691926	90758400	chr15:90691926-90758400	26636.4	22812	1	SEMA4B
								chr18	74764548	74845708	chr18:74764548-74845708	26611.6	22811	1	MBP
								chr20	48832807	49017293	chr20:48832807-49017293	26594.5	22810	1	LINC01270
								chr6	7106994	7167339	chr6:7106994-7167339	26354.9	22809	1	RREB1
								chr14	77464734	77555433	chr14:77464734-77555433	26314.5	22808	1	IRF2BPL
								chr12	52536685	52552083	chr12:52536685-52552083	26063.6	22807	1	KRT80
								chr22	30643802	30720983	chr22:30643802-30720983	25929.8	22806	1	OSM
								chr1	201419828	201481883	chr1:201419828-201481883	25845.4	22805	1	CSRP1
								chr11	62305524	62325947	chr11:62305524-62325947	25762	22804	1	AHNAK
								chr10	104372244	104435794	chr10:104372244-104435794	25737.2	22803	1	TRIM8
								chr9	37995422	38075782	chr9:37995422-38075782	25734.3	22802	1	SHB
								chr1	19742244	19813630	chr1:19742244-19813630	25586.8	22801	1	CAPZB
								chr14	91815471	91885072	chr14:91815471-91885072	25569.2	22800	1	CCDC88C
								chr17	76309707	76414282	chr17:76309707-76414282	25420	22799	1	SOCS3
								chr9	130716123	130771636	chr9:130716123-130771636	25403.5	22798	1	FAM102A
								chr11	67009792	67058205	chr11:67009792-67058205	25379	22797	1	GRK2
								chr22	37937018	37998365	chr22:37937018-37998365	25135.3	22796	1	CDC42EP1
								chr17	78993238	79072143	chr17:78993238-79072143	25064.4	22795	1	BAIAP2
								chr1	150532182	150553589	chr1:150532182-150553589	25044.3	22794	1	MCL1
								chr6	30708748	30812167	chr6:30708748-30812167	24966.9	22793	1	FLOT1
								chr19	47596723	47618601	chr19:47596723-47618601	24905.4	22792	1	ZC3H4
								chr20	10599559	10655975	chr20:10599559-10655975	24673.1	22791	1	JAG1
								chr14	38052320	38069271	chr14:38052320-38069271	24604.9	22790	1	FOXA1
								chr8	46839012	46868666	chr8:46839012-46868666	24520.1	22789	1	LINC00293
								chr7	55111882	55208439	chr7:55111882-55208439	24504.7	22788	1	EGFR
								chr10	3797678	3829166	chr10:3797678-3829166	24474.3	22787	1	KLF6
								chr7	5456527	5479848	chr7:5456527-5479848	24386.7	22786	1	TNRC18
								chr1	206674365	206763270	chr1:206674365-206763270	24376.1	22785	1	RASSF5
								chr12	12866750	12903210	chr12:12866750-12903210	24041.4	22784	1	CDKN1B
								chr17	55967575	56033248	chr17:55967575-56033248	23819.3	22783	1	CUEDC1
								chr12	6419150	6452187	chr12:6419150-6452187	23690.3	22782	1	PLEKHG6
								chr12	122234299	122243721	chr12:122234299-122243721	23607.1	22781	1	SETD1B
								chr14	37124939	37155315	chr14:37124939-37155315	23601.9	22780	1	PAX9
								chr6	42053479	42110793	chr6:42053479-42110793	23480	22779	1	C6orf132
								chr9	135987435	136022720	chr9:135987435-136022720	23435.7	22778	1	RALGDS
								chr12	53240483	53273853	chr12:53240483-53273853	23273.8	22777	1	KRT78
								chr9	95468051	95545340	chr9:95468051-95545340	23217.3	22776	1	BICD2
								chr10	105611896	105678838	chr10:105611896-105678838	23172.7	22775	1	STN1
								chr2	60726314	60809095	chr2:60726314-60809095	23032	22774	1	BCL11A
								chr12	48196195	48229503	chr12:48196195-48229503	22914.8	22773	1	HDAC7
								chr15	96860551	96904220	chr15:96860551-96904220	22451	22772	1	MIR1469
								chr21	34733625	34802669	chr21:34733625-34802669	22264.6	22771	1	IFNGR2
								chr19	3365572	3408584	chr19:3365572-3408584	22217.2	22770	1	NFIC
								chr14	75690402	75770337	chr14:75690402-75770337	22114.9	22769	1	FOS
								chr15	31616884	31660446	chr15:31616884-31660446	22044.2	22768	1	KLF13
								chr1	43396345	43446150	chr1:43396345-43446150	21950.3	22767	1	SLC2A1-AS1
								chr6	31780710	31801386	chr6:31780710-31801386	21748.9	22766	1	HSPA1A
								chr2	219146347	219180124	chr2:219146347-219180124	21716	22765	1	TMBIM1
								chr2	178103908	178144957	chr2:178103908-178144957	21685.9	22764	1	MIR3128
								chr15	93340601	93393328	chr15:93340601-93393328	21670.6	22763	1	ASB9P1
								chr7	75919964	75948671	chr7:75919964-75948671	21620.6	22762	1	HSPB1
								chr2	201979445	201996963	chr2:201979445-201996963	21605.3	22761	1	CFLAR
								chr19	1150987	1195157	chr19:1150987-1195157	21588.6	22760	1	SBNO2
								chr15	71793413	71865847	chr15:71793413-71865847	21475.8	22759	1	THSD4
								chr14	68925673	68995025	chr14:68925673-68995025	21382.5	22758	1	ZFP36L1
								chr1	154971543	154987264	chr1:154971543-154987264	21330.1	22757	1	ZBTB7B
								chr17	8029267	8069859	chr17:8029267-8069859	21292.6	22756	1	PER1
								chr19	45221526	45260172	chr19:45221526-45260172	21219.9	22755	1	BCL3
								chr3	187453613	187469204	chr3:187453613-187469204	21000.3	22754	1	BCL6
								chr7	104643767	104660963	chr7:104643767-104660963	20993.6	22753	1	KMT2E-AS1
								chr5	180228677	180260439	chr5:180228677-180260439	20923.8	22752	1	HEIH
								chr9	92001375	92172754	chr9:92001375-92172754	20865.6	22751	1	SEMA4D
								chr3	50609869	50674507	chr3:50609869-50674507	20865.5	22750	1	CISH
								chr14	55539003	55593341	chr14:55539003-55593341	20839.7	22749	1	LGALS3
								chr20	23063617	23143652	chr20:23063617-23143652	20838.7	22748	1	LINC00656
								chr1	201978871	202056788	chr1:201978871-202056788	20516.1	22747	1	ELF3
								chr22	50718220	50746829	chr22:50718220-50746829	20449.6	22746	1	PLXNB2
								chr5	131749885	131814558	chr5:131749885-131814558	20362.6	22745	1	C5orf56
								chr14	50331820	50378174	chr14:50331820-50378174	20296.2	22744	1	ARF6
								chr20	19895276	19985101	chr20:19895276-19985101	20187.8	22743	1	RIN2
								chr2	87742422	87849854	chr2:87742422-87849854	20176.1	22742	1	CYTOR
								chr17	2292940	2311426	chr17:2292940-2311426	20148.6	22741	1	MNT
								chr18	3446195	3459682	chr18:3446195-3459682	20062.2	22740	1	TGIF1
								chr2	232504871	232552500	chr2:232504871-232552500	20046.8	22739	1	PTMA
								chr12	53594220	53629013	chr12:53594220-53629013	20014.4	22738	1	ITGB7
								chr16	70715091	70802643	chr16:70715091-70802643	19949.3	22737	1	VAC14-AS1
								chr5	149857213	149902963	chr5:149857213-149902963	19805.5	22736	1	NDST1
								chr8	28220737	28270549	chr8:28220737-28270549	19795.1	22735	1	ZNF395
								chr2	219251588	219272285	chr2:219251588-219272285	19787.4	22734	1	MIR26B
								chr1	207978291	208021706	chr1:207978291-208021706	19597.9	22733	1	LOC148696
								chr18	11981496	12048894	chr18:11981496-12048894	19570.6	22732	1	IMPA2
								chr13	30117668	30169901	chr13:30117668-30169901	19566.3	22731	1	SLC7A1
								chr19	45931771	45982455	chr19:45931771-45982455	19558.3	22730	1	ERCC1
								chr2	85623576	85700665	chr2:85623576-85700665	19550.1	22729	1	SH2D6
								chr10	112596776	112632705	chr10:112596776-112632705	19492.5	22728	1	PDCD4
								chr9	73012035	73036836	chr9:73012035-73036836	19437.4	22727	1	KLF9
								chr19	13943924	13956337	chr19:13943924-13956337	19286.6	22726	1	LOC284454
								chr17	39927723	39956871	chr17:39927723-39956871	19230.9	22725	1	JUP
								chr6	3353782	3433864	chr6:3353782-3433864	19182.7	22724	1	SLC22A23
								chr6	10407258	10427374	chr6:10407258-10427374	19159.4	22723	1	TFAP2A-AS1
								chr20	30281975	30318597	chr20:30281975-30318597	19129.1	22722	1	BCL2L1
								chr1	234621368	234681184	chr1:234621368-234681184	19090.8	22721	1	LINC01354
								chr17	76730741	76786763	chr17:76730741-76786763	19062.4	22720	1	CYTH1
								chr11	119537256	119573395	chr11:119537256-119573395	19035.1	22719	1	NECTIN1
								chr17	38674203	38776551	chr17:38674203-38776551	18917.4	22718	1	CCR7
								chr11	119988064	120019162	chr11:119988064-120019162	18898.6	22717	1	TRIM29
								chr17	57904203	57935370	chr17:57904203-57935370	18818.4	22716	1	MIR21
								chr3	189505168	189561746	chr3:189505168-189561746	18814.1	22715	1	MIR944
								chr1	207175434	207207592	chr1:207175434-207207592	18740.2	22714	1	C1orf116
								chr17	48960978	49009365	chr17:48960978-49009365	18719.3	22713	1	TOB1
								chr10	77154560	77170185	chr10:77154560-77170185	18717.3	22712	1	ZNF503-AS2
								chr14	69013106	69079208	chr14:69013106-69079208	18644.5	22711	1	ZFP36L1
								chr10	106077756	106112197	chr10:106077756-106112197	18552.5	22710	1	ITPRIP
								chr3	52073508	52101598	chr3:52073508-52101598	18369.9	22709	1	LINC00696
								chr21	45110885	45201132	chr21:45110885-45201132	18349.6	22708	1	CSTB
								chr1	156440837	156478297	chr1:156440837-156478297	18309.4	22707	1	MEF2D
								chr16	4950596	4998395	chr16:4950596-4998395	18249.7	22706	1	PPL
								chr1	235089497	235149631	chr1:235089497-235149631	18204.7	22705	1	SNORA14B
								chr2	70307335	70317956	chr2:70307335-70317956	18177.7	22704	1	PCBP1-AS1
								chr5	139013384	139051396	chr5:139013384-139051396	18118.8	22703	1	CXXC5
								chr2	43056241	43108467	chr2:43056241-43108467	18076.1	22702	1	HAAO
								chr17	7737230	7755081	chr17:7737230-7755081	18012.4	22701	1	KDM6B
								chr10	76946677	76986031	chr10:76946677-76986031	17873.1	22700	1	VDAC2
								chr2	232565787	232577414	chr2:232565787-232577414	17799	22699	1	PTMA
								chr12	6470520	6500741	chr12:6470520-6500741	17719.8	22698	1	LTBR
								chr1	159879140	159915902	chr1:159879140-159915902	17671.9	22697	1	IGSF9
								chr2	26214204	26267700	chr2:26214204-26267700	17626.2	22696	1	RAB10
								chr5	150431777	150486533	chr5:150431777-150486533	17462.4	22695	1	TNIP1
								chr6	32934858	32939778	chr6:32934858-32939778	17422.7	22694	1	BRD2
								chr1	223892710	223936887	chr1:223892710-223936887	17358.9	22693	1	CAPN2
								chr2	64817967	64877668	chr2:64817967-64877668	17240.2	22692	1	LINC02579
								chr1	204407281	204491746	chr1:204407281-204491746	17179.9	22691	1	MDM4
								chr1	145426800	145457371	chr1:145426800-145457371	17130.5	22690	1	TXNIP
								chr21	45557628	45640264	chr21:45557628-45640264	17124.2	22689	1	GATD3A
								chr20	60924733	60956634	chr20:60924733-60956634	17085.6	22688	1	LAMA5
								chr10	81044195	81119111	chr10:81044195-81119111	17075.4	22687	1	PPIF
								chr3	193806523	193879632	chr3:193806523-193879632	17055.6	22686	1	HES1
								chr5	42978809	43020952	chr5:42978809-43020952	16970.8	22685	1	LOC648987
								chr10	80981191	81031312	chr10:80981191-81031312	16920.3	22684	1	ZMIZ1
								chr17	38251426	38271354	chr17:38251426-38271354	16899.9	22683	1	NR1D1
								chr4	38656110	38677178	chr4:38656110-38677178	16898.4	22682	1	KLF3
								chr9	33124316	33172464	chr9:33124316-33172464	16873.9	22681	1	B4GALT1
								chr17	81004902	81067308	chr17:81004902-81067308	16831.6	22680	1	B3GNTL1
								chr10	71080932	71149799	chr10:71080932-71149799	16815.8	22679	1	HK1
								chr1	33181166	33229037	chr1:33181166-33229037	16736.7	22678	1	KIAA1522
								chr9	33413438	33473898	chr9:33413438-33473898	16713	22677	1	AQP3
								chr17	79359788	79377307	chr17:79359788-79377307	16615.8	22676	1	MIR4740
								chr2	28833371	28887770	chr2:28833371-28887770	16603.8	22675	1	PLB1
								chr1	16157880	16177053	chr1:16157880-16177053	16565.2	22674	1	SPEN
								chr22	47126764	47173515	chr22:47126764-47173515	16509.3	22673	1	TBC1D22A
								chr1	36813812	36854090	chr1:36813812-36854090	16431	22672	1	STK40
								chr17	17722302	17755218	chr17:17722302-17755218	16424.9	22671	1	SREBF1
								chr2	66659249	66674250	chr2:66659249-66674250	16415.9	22670	1	MEIS1
								chr2	70201664	70276090	chr2:70201664-70276090	16381.7	22669	1	PCBP1-AS1
								chr1	12187948	12271234	chr1:12187948-12271234	16380.3	22668	1	MIR4632
								chr17	38467390	38505621	chr17:38467390-38505621	16281.4	22667	1	RARA
								chr7	61968804	61975904	chr7:61968804-61975904	16244	22666	1	ZNF733P
								chr21	40273035	40305747	chr21:40273035-40305747	16232.2	22665	1	ETS2
								chr1	37913848	37953728	chr1:37913848-37953728	16214.1	22664	1	LINC01137
								chr19	44242881	44289611	chr19:44242881-44289611	16131.2	22663	1	KCNN4
								chr3	50278876	50308767	chr3:50278876-50308767	16124.6	22662	1	GNAI2
								chr15	60658253	60707048	chr15:60658253-60707048	16096.6	22661	1	ANXA2
								chr1	120557069	120607142	chr1:120557069-120607142	16036.3	22660	1	NOTCH2
								chr18	3582933	3625541	chr18:3582933-3625541	16022.5	22659	1	DLGAP1-AS1
								chr17	4379267	4425994	chr17:4379267-4425994	15938.7	22658	1	SPNS2
								chr20	48754943	48774326	chr20:48754943-48774326	15914.7	22657	1	TMEM189
								chr10	95195860	95231559	chr10:95195860-95231559	15898.3	22656	1	MYOF
								chr9	139414928	139459843	chr9:139414928-139459843	15898.2	22655	1	MIR4674
								chr19	41220124	41241896	chr19:41220124-41241896	15873.9	22654	1	COQ8B
								chr6	42738199	42752340	chr6:42738199-42752340	15857.1	22653	1	BICRAL
								chr22	50963046	50973923	chr22:50963046-50973923	15855.9	22652	1	TYMP
								chr14	99695845	99741204	chr14:99695845-99741204	15819.7	22651	1	BCL11B
								chr3	149058073	149126087	chr3:149058073-149126087	15750	22650	1	TM4SF1
								chr7	76566810	76639523	chr7:76566810-76639523	15699.6	22649	1	DTX2P1-UPK3BP1-PMS2P11
								chr2	106348169	106438851	chr2:106348169-106438851	15682.4	22648	1	NCK2
								chr6	6677353	6726575	chr6:6677353-6726575	15496.3	22647	1	LY86
								chr6	7532099	7562005	chr6:7532099-7562005	15469.9	22646	1	DSP
								chr3	50184325	50209020	chr3:50184325-50209020	15454.6	22645	1	SEMA3F
								chr2	92281276	92325890	chr2:92281276-92325890	15430.7	22644	1	ACTR3BP2
								chr9	131650019	131679556	chr9:131650019-131679556	15410.7	22643	1	PHYHD1
								chr10	63776265	63814759	chr10:63776265-63814759	15407.6	22642	1	ARID5B
								chr8	101960779	101966133	chr8:101960779-101966133	15372.6	22641	1	YWHAZ
								chr17	43362140	43399141	chr17:43362140-43399141	15368.2	22640	1	MAP3K14
								chr16	27323745	27342574	chr16:27323745-27342574	15327	22639	1	IL4R
								chr10	29878201	29950094	chr10:29878201-29950094	15323.2	22638	1	MIR938
								chr22	46898032	46989405	chr22:46898032-46989405	15212.5	22637	1	CELSR1
								chr14	69393774	69446945	chr14:69393774-69446945	15141.9	22636	1	ACTN1-AS1
								chr5	150587900	150644903	chr5:150587900-150644903	15062	22635	1	CCDC69
								chr11	57528624	57566913	chr11:57528624-57566913	15011.4	22634	1	CTNND1
								chrX	12964671	13031930	chrX:12964671-13031930	14985.9	22633	1	TMSB4X
								chr4	1748718	1799314	chr4:1748718-1799314	14959.4	22632	1	FGFR3
								chr12	123370925	123402233	chr12:123370925-123402233	14904	22631	1	VPS37B
								chr22	25506398	25572897	chr22:25506398-25572897	14875	22630	1	LOC100128531
								chr1	43996150	44030030	chr1:43996150-44030030	14809.6	22629	1	PTPRF
								chr1	36613870	36628725	chr1:36613870-36628725	14793.4	22628	1	TRAPPC3
								chr1	236026395	236143167	chr1:236026395-236143167	14750.1	22627	1	LYST
								chr11	61721645	61753420	chr11:61721645-61753420	14746.7	22626	1	FTH1
								chr11	35150357	35203188	chr11:35150357-35203188	14736.3	22625	1	CD44
								chr9	124033828	124058378	chr9:124033828-124058378	14717	22624	1	GSN
								chr1	226285903	226324320	chr1:226285903-226324320	14691.2	22623	1	H3F3AP4
								chr15	89157934	89201114	chr15:89157934-89201114	14638.2	22622	1	ISG20
								chr14	69122228	69180265	chr14:69122228-69180265	14602	22621	1	ZFP36L1
								chr14	103557447	103622340	chr14:103557447-103622340	14599	22620	1	TNFAIP2
								chr1	22223558	22266203	chr1:22223558-22266203	14538.6	22619	1	HSPG2
								chr5	141220440	141258769	chr5:141220440-141258769	14531.1	22618	1	PCDH1
								chr1	151995037	152024339	chr1:151995037-152024339	14518.6	22617	1	S100A11
								chr2	43149487	43167295	chr2:43149487-43167295	14442.2	22616	1	HAAO
								chr12	707051	756305	chr12:707051-756305	14360.5	22615	1	NINJ2
								chr19	11184829	11207834	chr19:11184829-11207834	14350.4	22614	1	LDLR
								chr3	4761834	4797481	chr3:4761834-4797481	14327.7	22613	1	EGOT
								chr11	67100003	67149437	chr11:67100003-67149437	14323.6	22612	1	CLCF1
								chr3	141094199	141133645	chr3:141094199-141133645	14319.7	22611	1	ZBTB38
								chr5	175959847	175981585	chr5:175959847-175981585	14220	22610	1	RNF44
								chr15	75063663	75087600	chr15:75063663-75087600	14185.9	22609	1	MIR4513
								chr17	79477295	79487098	chr17:79477295-79487098	14183.7	22608	1	ACTG1
								chr2	157176314	157200105	chr2:157176314-157200105	14160.8	22607	1	NR4A2
								chr8	43822177	43837792	chr8:43822177-43837792	14090.6	22606	1	POTEA
								chr3	172229601	172282634	chr3:172229601-172282634	14082.1	22605	1	TNFSF10
								chr19	42773277	42789336	chr19:42773277-42789336	14074.7	22604	1	CIC
								chr9	123637892	123699903	chr9:123637892-123699903	14050.5	22603	1	PHF19
								chr17	983369	1025510	chr17:983369-1025510	13973.2	22602	1	ABR
								chr17	72375829	72475693	chr17:72375829-72475693	13962.4	22601	1	CD300A
								chr12	31871862	31913122	chr12:31871862-31913122	13947.7	22600	1	AMN1
								chr1	154374906	154414348	chr1:154374906-154414348	13940.5	22599	1	IL6R
								chr17	37893157	37935227	chr17:37893157-37935227	13905.5	22598	1	IKZF3
								chr16	11676224	11735749	chr16:11676224-11735749	13895.4	22597	1	LITAF
								chr3	181412796	181445780	chr3:181412796-181445780	13847.9	22596	1	SOX2
								chr9	134572827	134620230	chr9:134572827-134620230	13840.7	22595	1	RAPGEF1
								chr9	95403272	95445444	chr9:95403272-95445444	13809.5	22594	1	IPPK
								chr22	25338377	25390536	chr22:25338377-25390536	13781.1	22593	1	TMEM211
								chr6	34191135	34212389	chr6:34191135-34212389	13777.5	22592	1	HMGA1
								chr19	4368115	4391862	chr19:4368115-4391862	13749.8	22591	1	SH3GL1
								chr22	38288902	38327141	chr22:38288902-38327141	13742.9	22590	1	MICALL1
								chr1	27018791	27029267	chr1:27018791-27029267	13727.2	22589	1	ARID1A
								chr1	226819265	226868565	chr1:226819265-226868565	13718.9	22588	1	ITPKB
								chr2	65046607	65093061	chr2:65046607-65093061	13654.1	22587	1	LINC02245
								chr11	76456253	76500605	chr11:76456253-76500605	13638.9	22586	1	TSKU
								chr17	74242186	74273104	chr17:74242186-74273104	13602.7	22585	1	UBALD2
								chr17	18883796	18917802	chr17:18883796-18917802	13566.2	22584	1	FAM83G
								chr10	21805446	21818291	chr10:21805446-21818291	13529.8	22583	1	SKIDA1
								chr21	33787326	33857247	chr21:33787326-33857247	13515.7	22582	1	EVA1C
								chr1	156715733	156722472	chr1:156715733-156722472	13513.7	22581	1	HDGF
								chr18	45550503	45604876	chr18:45550503-45604876	13497.3	22580	1	ZBTB7C
								chr10	121410209	121447045	chr10:121410209-121447045	13465.1	22579	1	BAG3
								chr16	19107319	19151204	chr16:19107319-19151204	13424.1	22578	1	ITPRIPL2
								chr1	181073645	181130102	chr1:181073645-181130102	13406.3	22577	1	IER5
								chr9	14294820	14323221	chr9:14294820-14323221	13385.3	22576	1	NFIB
								chr17	62769657	62811250	chr17:62769657-62811250	13364.8	22575	1	ARHGAP27P1
								chr1	2135881	2171647	chr1:2135881-2171647	13362.9	22574	1	FAAP20
								chr17	74476466	74527170	chr17:74476466-74527170	13341.3	22573	1	PRCD
								chr2	238569667	238611815	chr2:238569667-238611815	13309.4	22572	1	LRRFIP1
								chr6	35685815	35701113	chr6:35685815-35701113	13282.7	22571	1	FKBP5
								chr9	132143938	132179184	chr9:132143938-132179184	13278.6	22570	1	C9orf106
								chr13	30948507	30998438	chr13:30948507-30998438	13271.5	22569	1	LINC00426
								chr19	16177952	16191351	chr19:16177952-16191351	13252.2	22568	1	TPM4
								chr1	203595224	203645918	chr1:203595224-203645918	13249.1	22567	1	ATP2B4
								chr7	158604198	158623397	chr7:158604198-158623397	13240.8	22566	1	ESYT2
								chr1	27179893	27192861	chr1:27179893-27192861	13226.6	22565	1	SFN
								chr19	46005027	46101985	chr19:46005027-46101985	13224.4	22564	1	VASP
								chr2	232436107	232487034	chr2:232436107-232487034	13078.2	22563	1	TEX44
								chr15	89631708	89693884	chr15:89631708-89693884	13047	22562	1	ABHD2
								chr16	31115171	31144320	chr16:31115171-31144320	13027.5	22561	1	BCKDK
								chr2	90372801	90393357	chr2:90372801-90393357	13022	22560	1	MIR4436A
								chr14	65165434	65192577	chr14:65165434-65192577	13019.1	22559	1	PLEKHG3
								chr6	41672065	41737660	chr6:41672065-41737660	12960.4	22558	1	PGC
								chr1	24610327	24649929	chr1:24610327-24649929	12949.8	22557	1	GRHL3
								chr7	6406911	6445013	chr7:6406911-6445013	12945.5	22556	1	RAC1
								chr9	70634956	70651609	chr9:70634956-70651609	12910.6	22555	1	CBWD3
								chr12	125139962	125239673	chr12:125139962-125239673	12833.7	22554	1	NCOR2
								chr17	80236751	80261708	chr17:80236751-80261708	12814.9	22553	1	CSNK1D
								chr17	79302111	79323535	chr17:79302111-79323535	12795	22552	1	TMEM105
								chr12	7057881	7074784	chr12:7057881-7074784	12758.6	22551	1	MIR141
								chr4	14996381	15007789	chr4:14996381-15007789	12730	22550	1	CPEB2
								chr8	142082820	142149127	chr8:142082820-142149127	12710.8	22549	1	DENND3
								chr7	157057769	157113399	chr7:157057769-157113399	12694.6	22548	1	DNAJB6
								chr7	74019030	74079006	chr7:74019030-74079006	12685.3	22547	1	GTF2I
								chr4	103745633	103750682	chr4:103745633-103750682	12653.7	22546	1	UBE2D3
								chr19	35574385	35619865	chr19:35574385-35619865	12641.9	22545	1	HPN-AS1
								chr1	155095570	155109929	chr1:155095570-155109929	12640.1	22544	1	EFNA1
								chr16	89543053	89575371	chr16:89543053-89575371	12636	22543	1	ANKRD11
								chr12	53759212	53777271	chr12:53759212-53777271	12625.3	22542	1	SP1
								chr21	40159776	40204655	chr21:40159776-40204655	12612.5	22541	1	ETS2
								chr21	43084319	43106326	chr21:43084319-43106326	12608.5	22540	1	LINC00111
								chr15	69109136	69114597	chr15:69109136-69114597	12580.8	22539	1	ANP32A
								chr12	46120223	46125422	chr12:46120223-46125422	12578.5	22538	1	ARID2
								chr9	140182877	140221723	chr9:140182877-140221723	12562.7	22537	1	NRARP
								chr6	143221424	143269275	chr6:143221424-143269275	12545.4	22536	1	HIVEP2
								chr2	9937578	9976993	chr2:9937578-9976993	12536.4	22535	1	TAF1B
								chr12	110301498	110330525	chr12:110301498-110330525	12535.9	22534	1	GLTP
								chr3	194839264	194883202	chr3:194839264-194883202	12512.5	22533	1	XXYLT1-AS2
								chr6	50783456	50795709	chr6:50783456-50795709	12502.5	22532	1	TFAP2B
								chr8	103799926	103823152	chr8:103799926-103823152	12484.7	22531	1	AZIN1
								chr2	54784347	54827656	chr2:54784347-54827656	12483.7	22530	1	SPTBN1
								chr14	35855046	35875231	chr14:35855046-35875231	12476	22529	1	NFKBIA
								chr12	57479438	57496652	chr12:57479438-57496652	12461.9	22528	1	NAB2
								chr16	88805346	88861835	chr16:88805346-88861835	12461.8	22527	1	PIEZO1
								chr15	42065880	42098505	chr15:42065880-42098505	12461.2	22526	1	MAPKBP1
								chr11	44582541	44606046	chr11:44582541-44606046	12444.7	22525	1	CD82
								chr1	26601642	26619696	chr1:26601642-26619696	12401.2	22524	1	SH3BGRL3
								chr13	73629940	73647636	chr13:73629940-73647636	12394.6	22523	1	KLF5
								chr3	48506670	48521609	chr3:48506670-48521609	12382.2	22522	1	TREX1
								chr17	73679686	73697705	chr17:73679686-73697705	12374.7	22521	1	SAP30BP
								chr8	101421586	101528162	chr8:101421586-101528162	12365.7	22520	1	MIR4471
								chr10	81946072	81967892	chr10:81946072-81967892	12356.7	22519	1	ANXA11
								chr7	134831713	134865018	chr7:134831713-134865018	12339.5	22518	1	TMEM140
								chr11	57045422	57094078	chr11:57045422-57094078	12330.1	22517	1	TNKS1BP1
								chr3	14443201	14502551	chr3:14443201-14502551	12311.8	22516	1	SLC6A6
								chr15	63729310	63798658	chr15:63729310-63798658	12307	22515	1	USP3
								chr6	138411376	138429565	chr6:138411376-138429565	12296.1	22514	1	PERP
								chr11	114025687	114069588	chr11:114025687-114069588	12291.7	22513	1	NNMT
								chr15	68548522	68574346	chr15:68548522-68574346	12274	22512	1	FEM1B
								chr1	153916609	153937356	chr1:153916609-153937356	12267.9	22511	1	CRTC2
								chr1	32391076	32423806	chr1:32391076-32423806	12262.6	22510	1	PTP4A2
								chr14	68698574	68780367	chr14:68698574-68780367	12215.6	22509	1	RAD51B
								chr19	42745794	42760551	chr19:42745794-42760551	12211.8	22508	1	ERF
								chr17	80157990	80190754	chr17:80157990-80190754	12186.6	22507	1	CCDC57
								chr15	44998931	45023201	chr15:44998931-45023201	12177.6	22506	1	TRIM69
								chr9	131925961	131945580	chr9:131925961-131945580	12124.2	22505	1	IER5L
								chr2	241365709	241393987	chr2:241365709-241393987	12107	22504	1	GPC1
								chr8	48646913	48651790	chr8:48646913-48651790	12074.7	22503	1	CEBPD
								chr1	6658108	6670227	chr1:6658108-6670227	12064.1	22502	1	KLHL21
								chr15	93443001	93453001	chr15:93443001-93453001	12037.2	22501	1	MIR3175
								chr11	118659272	118663526	chr11:118659272-118663526	12028	22500	1	DDX6
								chr2	102572712	102612921	chr2:102572712-102612921	12027.7	22499	1	IL1R2
								chr6	106530826	106590375	chr6:106530826-106590375	12016.2	22498	1	PRDM1
								chr6	157097607	157103988	chr6:157097607-157103988	12005.6	22497	1	MIR4466
								chr12	130558696	130625034	chr12:130558696-130625034	12005.6	22496	1	FZD10-DT
								chr2	239172678	239218928	chr2:239172678-239218928	11965.8	22495	1	PER2
								chr17	22246106	22261673	chr17:22246106-22261673	11868.6	22494	1	MTRNR2L1
								chrX	39991323	40036815	chrX:39991323-40036815	11856.1	22493	1	BCOR
								chr6	114175818	114194584	chr6:114175818-114194584	11823.8	22492	1	LINC01268
								chr1	111734488	111766198	chr1:111734488-111766198	11796.7	22491	1	DENND2D
								chr2	91596727	91614847	chr2:91596727-91614847	11759.6	22490	1	LOC654342
								chr13	44792910	44888131	chr13:44792910-44888131	11755.4	22489	1	SERP2
								chr9	124462786	124528190	chr9:124462786-124528190	11742.6	22488	1	DAB2IP
								chr2	97533465	97558237	chr2:97533465-97558237	11740.2	22487	1	SEMA4C
								chr2	70138952	70176278	chr2:70138952-70176278	11735.1	22486	1	MXD1
								chr6	111873336	111931378	chr6:111873336-111931378	11725	22485	1	TRAF3IP2
								chr4	52662909	52679308	chr4:52662909-52679308	11710.6	22484	1	DCUN1D4
								chr14	23009722	23040151	chr14:23009722-23040151	11705.2	22483	1	DAD1
								chr8	48254813	48297571	chr8:48254813-48297571	11699.2	22482	1	SPIDR
								chr2	109524378	109606076	chr2:109524378-109606076	11638.2	22481	1	EDAR
								chr22	18717966	18718252	chr22:18717966-18718252	11636.7	22480	1	GGT3P
								chr20	48419261	48468771	chr20:48419261-48468771	11633.5	22479	1	SLC9A8
								chr17	70439959	70521975	chr17:70439959-70521975	11615.6	22478	1	LINC00673
								chr8	27191189	27266571	chr8:27191189-27266571	11604	22477	1	PTK2B
								chr18	46450716	46482372	chr18:46450716-46482372	11593.8	22476	1	SMAD7
								chr1	12652721	12682675	chr1:12652721-12682675	11580.7	22475	1	DHRS3
								chr7	826279	876997	chr7:826279-876997	11576.8	22474	1	SUN1
								chr9	97670054	97715413	chr9:97670054-97715413	11556.2	22473	1	C9orf3
								chr2	43614495	43653573	chr2:43614495-43653573	11511.2	22472	1	THADA
								chr1	245126377	245136177	chr1:245126377-245136177	11483.6	22471	1	EFCAB2
								chr3	193543438	193572173	chr3:193543438-193572173	11462	22470	1	DPPA2P3
								chr2	95682579	95743195	chr2:95682579-95743195	11438.6	22469	1	MAL
								chr22	31610728	31651195	chr22:31610728-31651195	11434.1	22468	1	LIMK2
								chr4	2787732	2809511	chr4:2787732-2809511	11426.4	22467	1	SH3BP2
								chr9	95845344	95907079	chr9:95845344-95907079	11385.6	22466	1	NINJ1
								chr6	30646953	30656511	chr6:30646953-30656511	11375	22465	1	PPP1R18
								chr8	128733977	128773694	chr8:128733977-128773694	11374.3	22464	1	MYC
								chr22	38558434	38590235	chr22:38558434-38590235	11364.9	22463	1	PLA2G6
								chr11	3855352	3880894	chr11:3855352-3880894	11330.3	22462	1	MIR4687
								chr1	10723145	10759680	chr1:10723145-10759680	11307.3	22461	1	CASZ1
								chr1	8933039	8987856	chr1:8933039-8987856	11284.3	22460	1	ENO1-AS1
								chrX	106943273	106986815	chrX:106943273-106986815	11275.8	22459	1	TSC22D3
								chr13	99215476	99238961	chr13:99215476-99238961	11263.7	22458	1	STK24
								chr8	17583307	17611807	chr8:17583307-17611807	11245.5	22457	1	MTUS1
								chr7	129588188	129611707	chr7:129588188-129611707	11240.8	22456	1	UBE2H
								chr19	41801819	41841496	chr19:41801819-41841496	11221.9	22455	1	HNRNPUL1
								chr5	90674641	90680530	chr5:90674641-90680530	11220.6	22454	1	ARRDC3-AS1
								chr22	31670464	31692832	chr22:31670464-31692832	11213.6	22453	1	PIK3IP1
								chr3	112936968	112995577	chr3:112936968-112995577	11202.3	22452	1	BOC
								chr12	6635132	6661190	chr12:6635132-6661190	11188.6	22451	1	IFFO1
								chr21	36236714	36263997	chr21:36236714-36263997	11169.5	22450	1	RUNX1
								chr1	153570680	153590419	chr1:153570680-153590419	11119.1	22449	1	S100A16
								chr20	43965301	43977599	chr20:43965301-43977599	11105.8	22448	1	SDC4
								chr14	105116385	105162921	chr14:105116385-105162921	11089	22447	1	MIR4710
								chr9	117124687	117161023	chr9:117124687-117161023	11083.8	22446	1	AKNA
								chr5	150949103	150971479	chr5:150949103-150971479	11072.2	22445	1	FAT2
								chr20	61269937	61300826	chr20:61269937-61300826	11028.2	22444	1	SLCO4A1-AS1
								chr10	116256873	116285262	chr10:116256873-116285262	11020.5	22443	1	ABLIM1
								chr12	56320137	56327437	chr12:56320137-56327437	11016.8	22442	1	DGKA
								chr14	64967295	64973831	chr14:64967295-64973831	11003	22441	1	ZBTB1
								chr16	46893345	46936292	chr16:46893345-46936292	10978.1	22440	1	GPT2
								chr22	40380352	40420582	chr22:40380352-40420582	10923.4	22439	1	FAM83F
								chr19	38752879	38791250	chr19:38752879-38791250	10910	22438	1	SPINT2
								chr5	134408052	134452413	chr5:134408052-134452413	10906.4	22437	1	PITX1
								chr3	151963179	151989685	chr3:151963179-151989685	10884.4	22436	1	MBNL1-AS1
								chr15	63638470	63674592	chr15:63638470-63674592	10874	22435	1	CA12
								chr5	134556679	134581411	chr5:134556679-134581411	10853.7	22434	1	C5orf66-AS2
								chr1	151960410	151974349	chr1:151960410-151974349	10836.5	22433	1	S100A10
								chr8	142204111	142302747	chr8:142204111-142302747	10817.3	22432	1	SLC45A4

## Sheet: SE in EC
chr	start	end	POS	Signal	Rank	isSuperEnhancer	Gene
chr20	51026383	52381038	chr20:51026383-52381038	152370	22885	1	TSHZ2
chr11	69786024	70030464	chr11:69786024-70030464	148112	22884	1	ANO1
chr11	51569683	51591405	chr11:51569683-51591405	134039	22883	1	OR4C46
chr11	35150357	35203188	chr11:35150357-35203188	101252	22882	1	CD44
chr22	46436319	46479244	chr22:46436319-46479244	72793.9	22881	1	LINC00899
chr2	92281276	92325890	chr2:92281276-92325890	64553.5	22880	1	ACTR3BP2
chr2	28539350	28694293	chr2:28539350-28694293	62298.9	22879	1	FOSL2
chr11	65235886	65292183	chr11:65235886-65292183	61853.4	22878	1	MIR548AR
chr20	48832807	49017293	chr20:48832807-49017293	58430.8	22877	1	LINC01270
chr18	18511078	18520284	chr18:18511078-18520284	57951.4	22876	1	ROCK1
chr21	44707256	44887288	chr21:44707256-44887288	51037	22875	1	SIK1
chr5	172191584	172340157	chr5:172191584-172340157	50019.3	22874	1	DUSP1
chr22	36724142	36862615	chr22:36724142-36862615	49000.2	22873	1	MYH9
chr4	49093829	49163743	chr4:49093829-49163743	47120	22872	1	CWH43
chr12	6275934	6360768	chr12:6275934-6360768	44602.7	22871	1	CD9
chr11	35203664	35263432	chr11:35203664-35263432	44169.4	22870	1	CD44
chr20	45933308	46025758	chr20:45933308-46025758	43362.5	22869	1	LOC100131496
chr2	43353991	43468204	chr2:43353991-43468204	43310.2	22868	1	LINC01126
chrX	114959835	115014962	chrX:114959835-115014962	42792	22867	1	PLS3
chr9	132220379	132269750	chr9:132220379-132269750	41822.8	22866	1	LINC00963
chr10	126286419	126434303	chr10:126286419-126434303	41377.5	22865	1	LHPP
chr17	76309707	76414282	chr17:76309707-76414282	40610.2	22864	1	SOCS3
chr14	69238210	69291588	chr14:69238210-69291588	40571.6	22863	1	ZFP36L1
chr19	2028419	2096678	chr19:2028419-2096678	40337.2	22862	1	MOB3A
chr1	234842991	235066846	chr1:234842991-235066846	39871.5	22861	1	LINC01132
chr10	74004281	74109978	chr10:74004281-74109978	39538	22860	1	DDIT4
chr11	65183373	65198684	chr11:65183373-65198684	37802.7	22859	1	NEAT1
chr1	228747869	228784275	chr1:228747869-228784275	37722.6	22858	1	DUSP5P1
chr1	234724530	234776567	chr1:234724530-234776567	36954.2	22857	1	LINC00184
chr19	39125503	39228361	chr19:39125503-39228361	36575.8	22856	1	CAPN12
chr9	137215729	137349715	chr9:137215729-137349715	35598.5	22855	1	MIR4669
chr17	39779858	39836362	chr17:39779858-39836362	35165.9	22854	1	KRT42P
chr17	17571015	17690152	chr17:17571015-17690152	34561.2	22853	1	RAI1
chr14	61927756	62069832	chr14:61927756-62069832	33978.2	22852	1	FLJ22447
chr8	145001962	145051939	chr8:145001962-145051939	33720.4	22851	1	PLEC
chr19	39887955	39902861	chr19:39887955-39902861	33572.5	22850	1	MIR4530
chr7	5456527	5479848	chr7:5456527-5479848	33287.9	22849	1	TNRC18
chrX	58562579	58581119	chrX:58562579-58581119	32926.6	22848	1	ZXDA
chr1	209526791	209609059	chr1:209526791-209609059	32909	22847	1	MIR205
chr3	5014702	5069293	chr3:5014702-5069293	32677.8	22846	1	BHLHE40-AS1
chr2	87742422	87849854	chr2:87742422-87849854	32043	22845	1	CYTOR
chr1	150532182	150553589	chr1:150532182-150553589	31909.2	22844	1	MCL1
chrX	61682795	61734242	chrX:61682795-61734242	31763.5	22843	1	SPIN4
chr17	75352283	75476907	chr17:75352283-75476907	30804.9	22842	1	MIR4316
chr1	201223893	201282887	chr1:201223893-201282887	30750.2	22841	1	PKP1
chr11	35618002	35707813	chr11:35618002-35707813	30417.2	22840	1	FJX1
chr19	12888111	12907883	chr19:12888111-12907883	29928.5	22839	1	JUNB
chr12	12866750	12903210	chr12:12866750-12903210	29609.5	22838	1	CDKN1B
chr11	118740224	118811062	chr11:118740224-118811062	29329.2	22837	1	MIR4492
chr21	45557628	45640264	chr21:45557628-45640264	29217.3	22836	1	GATD3A
chr12	125393561	125425970	chr12:125393561-125425970	28846.9	22835	1	MIR5188
chr1	27809532	27902653	chr1:27809532-27902653	28597.2	22834	1	WASF2
chr12	52536685	52552083	chr12:52536685-52552083	28566	22833	1	KRT80
chr6	31780710	31801386	chr6:31780710-31801386	28458.5	22832	1	HSPA1A
chr1	235089497	235149631	chr1:235089497-235149631	28137	22831	1	SNORA14B
chr15	90540984	90620191	chr15:90540984-90620191	28103.5	22830	1	ZNF710
chr19	47596723	47618601	chr19:47596723-47618601	27694.4	22829	1	ZC3H4
chr15	93340601	93393328	chr15:93340601-93393328	27040.8	22828	1	ASB9P1
chr5	42978809	43020952	chr5:42978809-43020952	26475.1	22827	1	LOC648987
chr7	75919964	75948671	chr7:75919964-75948671	26299.3	22826	1	HSPB1
chr11	69450561	69466297	chr11:69450561-69466297	26102.5	22825	1	CCND1
chr10	82212932	82266018	chr10:82212932-82266018	25918.5	22824	1	TSPAN14
chr1	236026395	236143167	chr1:236026395-236143167	25841.5	22823	1	LYST
chr1	203236562	203297472	chr1:203236562-203297472	25759.2	22822	1	CHIT1
chr2	20371301	20435567	chr2:20371301-20435567	25687.3	22821	1	SDC1
chr1	156065635	156100185	chr1:156065635-156100185	25464.7	22820	1	LMNA
chr10	3797678	3829166	chr10:3797678-3829166	25266.8	22819	1	KLF6
chr2	60726314	60809095	chr2:60726314-60809095	25150	22818	1	BCL11A
chr19	13258323	13284385	chr19:13258323-13284385	24928.8	22817	1	STX10
chr1	145195877	145264452	chr1:145195877-145264452	24747.2	22816	1	NBPF10
chr21	45110885	45201132	chr21:45110885-45201132	24706.3	22815	1	CSTB
chr2	201979445	201996963	chr2:201979445-201996963	24514.3	22814	1	CFLAR
chr17	22246106	22261673	chr17:22246106-22261673	24316.9	22813	1	MTRNR2L1
chr12	122234299	122243721	chr12:122234299-122243721	24287.8	22812	1	SETD1B
chr9	92001375	92172754	chr9:92001375-92172754	24267.1	22811	1	SEMA4D
chr19	1239636	1267315	chr19:1239636-1267315	24154.6	22810	1	ATP5F1D
chr22	50318812	50364354	chr22:50318812-50364354	24105.5	22809	1	PIM3
chr16	11676224	11735749	chr16:11676224-11735749	24060.4	22808	1	LITAF
chr14	70078272	70185030	chr14:70078272-70185030	24013.3	22807	1	SUSD6
chr17	57904203	57935370	chr17:57904203-57935370	23773.2	22806	1	MIR21
chr14	77464734	77555433	chr14:77464734-77555433	23040	22805	1	IRF2BPL
chr5	180228677	180260439	chr5:180228677-180260439	22782.4	22804	1	HEIH
chr19	4049538	4088630	chr19:4049538-4088630	22621.2	22803	1	ZBTB7A
chr2	85623576	85700665	chr2:85623576-85700665	22472.3	22802	1	SH2D6
chr22	50963046	50973923	chr22:50963046-50973923	22414.6	22801	1	TYMP
chr15	90691926	90758400	chr15:90691926-90758400	22305.8	22800	1	SEMA4B
chr15	67356410	67443651	chr15:67356410-67443651	22058.1	22799	1	SMAD3
chr16	81477381	81568941	chr16:81477381-81568941	21757.1	22798	1	CMIP
chr1	37913848	37953728	chr1:37913848-37953728	21753.3	22797	1	LINC01137
chr4	49634385	49656098	chr4:49634385-49656098	21726.8	22796	1	CWH43
chr18	34899839	35956854	chr18:34899839-35956854	21726.8	22795	1	MIR4318
chr1	12187948	12271234	chr1:12187948-12271234	21718.3	22794	1	MIR4632
chr19	45221526	45260172	chr19:45221526-45260172	21534.4	22793	1	BCL3
chr20	23063617	23143652	chr20:23063617-23143652	21336.2	22792	1	LINC00656
chr3	187453613	187469204	chr3:187453613-187469204	21313.5	22791	1	BCL6
chr6	30708748	30812167	chr6:30708748-30812167	21272.3	22790	1	FLOT1
chr1	159879140	159915902	chr1:159879140-159915902	21167.5	22789	1	IGSF9
chr20	10599559	10655975	chr20:10599559-10655975	20999.7	22788	1	JAG1
chr2	70307335	70317956	chr2:70307335-70317956	20904.7	22787	1	PCBP1-AS1
chr5	131749885	131814558	chr5:131749885-131814558	20861.2	22786	1	C5orf56
chr17	17722302	17755218	chr17:17722302-17755218	20831.2	22785	1	SREBF1
chr11	67009792	67058205	chr11:67009792-67058205	20711.5	22784	1	GRK2
chr14	75690402	75770337	chr14:75690402-75770337	20688.5	22783	1	FOS
chr9	123637892	123699903	chr9:123637892-123699903	20484.3	22782	1	PHF19
chr1	8173703	8286064	chr1:8173703-8286064	20305	22781	1	ERRFI1
chr14	74206694	74273145	chr14:74206694-74273145	20278.6	22780	1	MIR4505
chr1	201419828	201481883	chr1:201419828-201481883	20255.2	22779	1	CSRP1
chr12	6419150	6452187	chr12:6419150-6452187	20124	22778	1	PLEKHG6
chr9	139414928	139459843	chr9:139414928-139459843	20118	22777	1	MIR4674
chr7	104643767	104660963	chr7:104643767-104660963	20093.9	22776	1	KMT2E-AS1
chr21	36236714	36263997	chr21:36236714-36263997	20074.2	22775	1	RUNX1
chr17	2292940	2311426	chr17:2292940-2311426	19966.7	22774	1	MNT
chr5	169689378	169766000	chr5:169689378-169766000	19906.5	22773	1	LINC01366
chr17	80157990	80190754	chr17:80157990-80190754	19833.1	22772	1	CCDC57
chr1	43396345	43446150	chr1:43396345-43446150	19688.8	22771	1	SLC2A1-AS1
chr18	3446195	3459682	chr18:3446195-3459682	19602.3	22770	1	TGIF1
chr17	38674203	38776551	chr17:38674203-38776551	19499.4	22769	1	CCR7
chr2	178103908	178144957	chr2:178103908-178144957	19378.7	22768	1	MIR3128
chr18	74764548	74845708	chr18:74764548-74845708	19367	22767	1	MBP
chr15	31616884	31660446	chr15:31616884-31660446	19328.4	22766	1	KLF13
chr15	44998931	45023201	chr15:44998931-45023201	19149.6	22765	1	TRIM69
chr3	46967214	47032276	chr3:46967214-47032276	19042.9	22764	1	CCDC12
chr9	132311941	132373900	chr9:132311941-132373900	18992.3	22763	1	C9orf50
chr12	48196195	48229503	chr12:48196195-48229503	18980.3	22762	1	HDAC7
chr1	201978871	202056788	chr1:201978871-202056788	18926.5	22761	1	ELF3
chr9	130283297	130337882	chr9:130283297-130337882	18786.8	22760	1	FAM129B
chr15	60658253	60707048	chr15:60658253-60707048	18780.3	22759	1	ANXA2
chr10	104372244	104435794	chr10:104372244-104435794	18734.5	22758	1	TRIM8
chr17	76730741	76786763	chr17:76730741-76786763	18713.9	22757	1	CYTH1
chr19	44242881	44289611	chr19:44242881-44289611	18595	22756	1	KCNN4
chr16	81584415	81695934	chr16:81584415-81695934	18546.5	22755	1	CMIP
chr17	57830409	57882813	chr17:57830409-57882813	18519.1	22754	1	MIR21
chr6	58776259	58779441	chr6:58776259-58779441	18500.8	22753	1	GUSBP4
chr22	43072616	43169049	chr22:43072616-43169049	18482.6	22752	1	A4GALT
chr2	232565787	232577414	chr2:232565787-232577414	18434.9	22751	1	PTMA
chr17	7737230	7755081	chr17:7737230-7755081	18314.2	22750	1	KDM6B
chr20	19895276	19985101	chr20:19895276-19985101	18117.1	22749	1	RIN2
chr1	154971543	154987264	chr1:154971543-154987264	18115.3	22748	1	ZBTB7B
chr2	219251588	219272285	chr2:219251588-219272285	18066.2	22747	1	MIR26B
chr1	19742244	19813630	chr1:19742244-19813630	18008	22746	1	CAPZB
chr19	13943924	13956337	chr19:13943924-13956337	17970.2	22745	1	LOC284454
chr1	151995037	152024339	chr1:151995037-152024339	17946.6	22744	1	S100A11
chr8	43092825	43097103	chr8:43092825-43097103	17943	22743	1	POTEA
chr9	33124316	33172464	chr9:33124316-33172464	17933	22742	1	B4GALT1
chr12	92518540	92578965	chr12:92518540-92578965	17919.9	22741	1	LINC01619
chr6	159193135	159291822	chr6:159193135-159291822	17752.6	22740	1	EZR-AS1
chr1	161491988	161536627	chr1:161491988-161536627	17717.1	22739	1	FCGR3A
chr6	10407258	10427374	chr6:10407258-10427374	17649.4	22738	1	TFAP2A-AS1
chr1	206674365	206763270	chr1:206674365-206763270	17572.1	22737	1	RASSF5
chr6	32934858	32939778	chr6:32934858-32939778	17563.2	22736	1	BRD2
chr11	35015729	35036417	chr11:35015729-35036417	17545.1	22735	1	MIR1343
chr12	7057881	7074784	chr12:7057881-7074784	17480.3	22734	1	MIR141
chr19	35574385	35619865	chr19:35574385-35619865	17421.9	22733	1	HPN-AS1
chr11	61721645	61753420	chr11:61721645-61753420	17337.6	22732	1	FTH1
chr3	189505168	189561746	chr3:189505168-189561746	17282.2	22731	1	MIR944
chr1	156440837	156478297	chr1:156440837-156478297	17238.5	22730	1	MEF2D
chr22	50975296	50988427	chr22:50975296-50988427	17156.8	22729	1	KLHDC7B
chr7	55111882	55208439	chr7:55111882-55208439	17021.2	22728	1	EGFR
chr10	80806846	80918536	chr10:80806846-80918536	16994	22727	1	ZMIZ1-AS1
chr18	65676993	66685389	chr18:65676993-66685389	16989.8	22726	1	TMX3
chr18	3582933	3625541	chr18:3582933-3625541	16976.6	22725	1	DLGAP1-AS1
chr10	77154560	77170185	chr10:77154560-77170185	16942.9	22724	1	ZNF503-AS2
chr10	73472254	73536700	chr10:73472254-73536700	16913.2	22723	1	C10orf105
chr1	16157880	16177053	chr1:16157880-16177053	16900.9	22722	1	SPEN
chr21	34733625	34802669	chr21:34733625-34802669	16872.1	22721	1	IFNGR2
chr20	30281975	30318597	chr20:30281975-30318597	16860.6	22720	1	BCL2L1
chr8	142204111	142302747	chr8:142204111-142302747	16819.4	22719	1	SLC45A4
chr8	101960779	101966133	chr8:101960779-101966133	16797.5	22718	1	YWHAZ
chr1	145426800	145457371	chr1:145426800-145457371	16669.7	22717	1	TXNIP
chr7	76566810	76639523	chr7:76566810-76639523	16662	22716	1	DTX2P1-UPK3BP1-PMS2P11
chr9	135987435	136022720	chr9:135987435-136022720	16649.8	22715	1	RALGDS
chr7	157057769	157113399	chr7:157057769-157113399	16627.9	22714	1	DNAJB6
chr9	95845344	95907079	chr9:95845344-95907079	16614.7	22713	1	NINJ1
chr1	156715733	156722472	chr1:156715733-156722472	16578.3	22712	1	HDGF
chr1	36613870	36628725	chr1:36613870-36628725	16564	22711	1	TRAPPC3
chrX	12964671	13031930	chrX:12964671-13031930	16554.1	22710	1	TMSB4X
chr5	139013384	139051396	chr5:139013384-139051396	16499.5	22709	1	CXXC5
chr5	150431777	150486533	chr5:150431777-150486533	16474.1	22708	1	TNIP1
chr2	64817967	64877668	chr2:64817967-64877668	16349.4	22707	1	LINC02579
chr8	142082820	142149127	chr8:142082820-142149127	16325.2	22706	1	DENND3
chr11	62305524	62325947	chr11:62305524-62325947	16321.1	22705	1	AHNAK
chr1	16465266	16516258	chr1:16465266-16516258	16298.5	22704	1	EPHA2
chr19	45931771	45982455	chr19:45931771-45982455	16260.9	22703	1	ERCC1
chr2	232504871	232552500	chr2:232504871-232552500	16246.6	22702	1	PTMA
chr9	132143938	132179184	chr9:132143938-132179184	16215	22701	1	C9orf106
chr9	130716123	130771636	chr9:130716123-130771636	16170	22700	1	FAM102A
chr17	8029267	8069859	chr17:8029267-8069859	16157.9	22699	1	PER1
chr17	78993238	79072143	chr17:78993238-79072143	16140.1	22698	1	BAIAP2
chr11	69018603	69088504	chr11:69018603-69088504	16005.7	22697	1	MYEOV
chr20	57863488	58065787	chr20:57863488-58065787	15958.2	22696	1	EDN3
chr11	35947451	36066570	chr11:35947451-36066570	15950	22695	1	MIR3973
chr6	42738199	42752340	chr6:42738199-42752340	15878.3	22694	1	BICRAL
chr10	80981191	81031312	chr10:80981191-81031312	15859.5	22693	1	ZMIZ1
chr1	226285903	226324320	chr1:226285903-226324320	15809.2	22692	1	H3F3AP4
chr10	134201120	134243693	chr10:134201120-134243693	15752.5	22691	1	PWWP2B
chr14	50416675	50471082	chr14:50416675-50471082	15664.1	22690	1	LINC01588
chr11	69168466	69200622	chr11:69168466-69200622	15636.1	22689	1	MYEOV
chr9	37995422	38075782	chr9:37995422-38075782	15633.5	22688	1	SHB
chr17	79477295	79487098	chr17:79477295-79487098	15602.8	22687	1	ACTG1
chr7	74019030	74079006	chr7:74019030-74079006	15601.9	22686	1	GTF2I
chr17	38467390	38505621	chr17:38467390-38505621	15595.1	22685	1	RARA
chr19	1150987	1195157	chr19:1150987-1195157	15547.6	22684	1	SBNO2
chr1	8933039	8987856	chr1:8933039-8987856	15383.9	22683	1	ENO1-AS1
chr17	74476466	74527170	chr17:74476466-74527170	15320.1	22682	1	PRCD
chr19	46005027	46101985	chr19:46005027-46101985	15300.2	22681	1	VASP
chr14	69393774	69446945	chr14:69393774-69446945	15227	22680	1	ACTN1-AS1
chr7	6406911	6445013	chr7:6406911-6445013	15221.5	22679	1	RAC1
chr12	6470520	6500741	chr12:6470520-6500741	15170.1	22678	1	LTBR
chr14	99695845	99741204	chr14:99695845-99741204	15088	22677	1	BCL11B
chr15	75063663	75087600	chr15:75063663-75087600	15052.3	22676	1	MIR4513
chr17	39927723	39956871	chr17:39927723-39956871	14970	22675	1	JUP
chr8	144094132	144109956	chr8:144094132-144109956	14966	22674	1	LY6E-DT
chr14	91815471	91885072	chr14:91815471-91885072	14956.4	22673	1	CCDC88C
chr5	133837767	133863954	chr5:133837767-133863954	14904.8	22672	1	JADE2
chr1	204407281	204491746	chr1:204407281-204491746	14854.3	22671	1	MDM4
chr1	27018791	27029267	chr1:27018791-27029267	14828.3	22670	1	ARID1A
chr9	95468051	95545340	chr9:95468051-95545340	14818.1	22669	1	BICD2
chr15	63729310	63798658	chr15:63729310-63798658	14813.6	22668	1	USP3
chr14	23009722	23040151	chr14:23009722-23040151	14809.3	22667	1	DAD1
chr1	155095570	155109929	chr1:155095570-155109929	14758.2	22666	1	EFNA1
chr2	219146347	219180124	chr2:219146347-219180124	14737.3	22665	1	TMBIM1
chr1	149820495	149825952	chr1:149820495-149825952	14715.5	22664	1	HIST2H3C
chr8	101421586	101528162	chr8:101421586-101528162	14692.1	22663	1	MIR4471
chr14	103557447	103622340	chr14:103557447-103622340	14643.4	22662	1	TNFAIP2
chr15	69109136	69114597	chr15:69109136-69114597	14633.1	22661	1	ANP32A
chr8	103799926	103823152	chr8:103799926-103823152	14633.1	22660	1	AZIN1
chr2	85115426	85185589	chr2:85115426-85185589	14619.7	22659	1	TMSB10
chr5	1103944	1163687	chr5:1103944-1163687	14616.8	22658	1	SLC12A7
chr7	134831713	134865018	chr7:134831713-134865018	14610.5	22657	1	TMEM140
chr2	70201664	70276090	chr2:70201664-70276090	14571.6	22656	1	PCBP1-AS1
chr6	7106994	7167339	chr6:7106994-7167339	14547.8	22655	1	RREB1
chr20	56261166	56291787	chr20:56261166-56291787	14532.9	22654	1	PMEPA1
chr1	223892710	223936887	chr1:223892710-223936887	14521.7	22653	1	CAPN2
chr7	1543145	1579512	chr7:1543145-1579512	14502.3	22652	1	INTS1
chr20	60924733	60956634	chr20:60924733-60956634	14494.6	22651	1	LAMA5
chr11	68064983	68152375	chr11:68064983-68152375	14367	22650	1	LRP5
chr21	40159776	40204655	chr21:40159776-40204655	14261.5	22649	1	ETS2
chr17	79359788	79377307	chr17:79359788-79377307	14254.2	22648	1	MIR4740
chr10	81044195	81119111	chr10:81044195-81119111	14204.7	22647	1	PPIF
chr17	74242186	74273104	chr17:74242186-74273104	14194.1	22646	1	UBALD2
chr9	97544857	97584676	chr9:97544857-97584676	14170.9	22645	1	MIR2278
chr7	27135744	27158042	chr7:27135744-27158042	14148.5	22644	1	HOXA2
chr20	61269937	61300826	chr20:61269937-61300826	14112.7	22643	1	SLCO4A1-AS1
chr1	2135881	2171647	chr1:2135881-2171647	14054.4	22642	1	FAAP20
chr1	234621368	234681184	chr1:234621368-234681184	14043.6	22641	1	LINC01354
chr19	42676800	42725100	chr19:42676800-42725100	14037.6	22640	1	ZNF526
chr19	42773277	42789336	chr19:42773277-42789336	14014.8	22639	1	CIC
chr11	67100003	67149437	chr11:67100003-67149437	13982.1	22638	1	CLCF1
chr21	44905357	44940336	chr21:44905357-44940336	13967.9	22637	1	LINC00313
chr1	149810999	149815682	chr1:149810999-149815682	13947.3	22636	1	HIST2H3C
chr11	71376303	71470789	chr11:71376303-71470789	13945.1	22635	1	FAM86C1
chr11	35118412	35146176	chr11:35118412-35146176	13939.1	22634	1	CD44
chr3	50609869	50674507	chr3:50609869-50674507	13822.3	22633	1	CISH
chr8	126441236	126453028	chr8:126441236-126453028	13821.1	22632	1	TRIB1
chr8	48646913	48651790	chr8:48646913-48651790	13815.5	22631	1	CEBPD
chr22	47126764	47173515	chr22:47126764-47173515	13811.8	22630	1	TBC1D22A
chr5	43063736	43070375	chr5:43063736-43070375	13809.2	22629	1	LOC100132356
chr18	46450716	46482372	chr18:46450716-46482372	13806.3	22628	1	SMAD7
chr5	134359736	134381057	chr5:134359736-134381057	13755.3	22627	1	C5orf66
chr9	73012035	73036836	chr9:73012035-73036836	13755	22626	1	KLF9
chr3	141094199	141133645	chr3:141094199-141133645	13736.6	22625	1	ZBTB38
chr9	134572827	134620230	chr9:134572827-134620230	13722.2	22624	1	RAPGEF1
chr2	8615010	8686321	chr2:8615010-8686321	13721.1	22623	1	ID2
chr17	81004902	81067308	chr17:81004902-81067308	13718.4	22622	1	B3GNTL1
chr20	61035451	61078792	chr20:61035451-61078792	13705.8	22621	1	GATA5
chr12	125139962	125239673	chr12:125139962-125239673	13696.2	22620	1	NCOR2
chr5	175959847	175981585	chr5:175959847-175981585	13684.7	22619	1	RNF44
chr2	75059945	75103450	chr2:75059945-75103450	13667.5	22618	1	HK2
chr10	106077756	106112197	chr10:106077756-106112197	13653.1	22617	1	ITPRIP
chr17	56395057	56422449	chr17:56395057-56422449	13652.3	22616	1	TSPOAP1-AS1
chr6	30646953	30656511	chr6:30646953-30656511	13620.8	22615	1	PPP1R18
chr19	33725925	33802852	chr19:33725925-33802852	13618.3	22614	1	CEBPA
chr2	106348169	106438851	chr2:106348169-106438851	13603.4	22613	1	NCK2
chr2	157176314	157200105	chr2:157176314-157200105	13587.7	22612	1	NR4A2
chr12	53240483	53273853	chr12:53240483-53273853	13580.2	22611	1	KRT78
chr13	44792910	44888131	chr13:44792910-44888131	13559.7	22610	1	SERP2
chr9	131925961	131945580	chr9:131925961-131945580	13500.2	22609	1	IER5L
chr17	55967575	56033248	chr17:55967575-56033248	13468	22608	1	CUEDC1
chr6	21587105	21598332	chr6:21587105-21598332	13462.9	22607	1	SOX4
chr2	232436107	232487034	chr2:232436107-232487034	13387.2	22606	1	TEX44
chr12	52409055	52469168	chr12:52409055-52469168	13386.2	22605	1	NR4A1
chr14	55539003	55593341	chr14:55539003-55593341	13375	22604	1	LGALS3
chr12	46120223	46125422	chr12:46120223-46125422	13373.1	22603	1	ARID2
chr7	26238101	26242510	chr7:26238101-26242510	13352.7	22602	1	CBX3
chr8	11717065	11760377	chr8:11717065-11760377	13348.6	22601	1	CTSB
chr1	36813812	36854090	chr1:36813812-36854090	13328	22600	1	STK40
chr1	245126377	245136177	chr1:245126377-245136177	13300.2	22599	1	EFCAB2
chr2	112167605	112223655	chr2:112167605-112223655	13280.1	22598	1	MIR4435-2HG
chr17	7785074	7792848	chr17:7785074-7792848	13260.8	22597	1	CHD3
chr22	50718220	50746829	chr22:50718220-50746829	13213.1	22596	1	PLXNB2
chr12	53759212	53777271	chr12:53759212-53777271	13210	22595	1	SP1
chr19	16177952	16191351	chr19:16177952-16191351	13208.5	22594	1	TPM4
chr17	983369	1025510	chr17:983369-1025510	13122.4	22593	1	ABR
chr22	30643802	30720983	chr22:30643802-30720983	13081.3	22592	1	OSM
chr3	13034829	13064406	chr3:13034829-13064406	13069.9	22591	1	IQSEC1
chr14	50331820	50378174	chr14:50331820-50378174	13062.1	22590	1	ARF6
chr19	41220124	41241896	chr19:41220124-41241896	13058.3	22589	1	COQ8B
chr5	149857213	149902963	chr5:149857213-149902963	13050.8	22588	1	NDST1
chr7	5566184	5573636	chr7:5566184-5573636	12999.6	22587	1	ACTB
chr3	14443201	14502551	chr3:14443201-14502551	12983	22586	1	SLC6A6
chr9	117124687	117161023	chr9:117124687-117161023	12936.9	22585	1	AKNA
chr6	6677353	6726575	chr6:6677353-6726575	12923.3	22584	1	LY86
chr10	63776265	63814759	chr10:63776265-63814759	12880.7	22583	1	ARID5B
chr15	65162591	65197839	chr15:65162591-65197839	12865.7	22582	1	ANKDD1A
chr22	46898032	46989405	chr22:46898032-46989405	12858.9	22581	1	CELSR1
chr9	140182877	140221723	chr9:140182877-140221723	12856.7	22580	1	NRARP
chr2	238569667	238611815	chr2:238569667-238611815	12803.7	22579	1	LRRFIP1
chr10	135070843	135119941	chr10:135070843-135119941	12786.5	22578	1	ADAM8
chr19	41801819	41841496	chr19:41801819-41841496	12778.2	22577	1	HNRNPUL1
chr15	96860551	96904220	chr15:96860551-96904220	12764.9	22576	1	MIR1469
chr1	161579186	161624660	chr1:161579186-161624660	12737.2	22575	1	FCGR3B
chr11	306957	317147	chr11:306957-317147	12725.4	22574	1	IFITM2
chr1	32391076	32423806	chr1:32391076-32423806	12713.1	22573	1	PTP4A2
chr17	37893157	37935227	chr17:37893157-37935227	12620.4	22572	1	IKZF3
chr11	35043014	35075173	chr11:35043014-35075173	12601.4	22571	1	MIR1343
chr1	51420334	51445199	chr1:51420334-51445199	12590.6	22570	1	CDKN2C
chr20	48803024	48812154	chr20:48803024-48812154	12567	22569	1	CEBPB
chr1	27179893	27192861	chr1:27179893-27192861	12549.7	22568	1	SFN
chr17	41436756	41447338	chr17:41436756-41447338	12533.9	22567	1	LINC00910
chr17	15541694	15563631	chr17:15541694-15563631	12508.5	22566	1	TRIM16
chr3	52073508	52101598	chr3:52073508-52101598	12466.1	22565	1	LINC00696
chr9	132094463	132124557	chr9:132094463-132124557	12459.7	22564	1	C9orf106
chr1	12652721	12682675	chr1:12652721-12682675	12455.2	22563	1	DHRS3
chr9	70634956	70651609	chr9:70634956-70651609	12442.3	22562	1	CBWD3
chr8	28220737	28270549	chr8:28220737-28270549	12440.2	22561	1	ZNF395
chr1	161352458	161380309	chr1:161352458-161380309	12421.3	22560	1	CFAP126
chr11	1778246	1805441	chr11:1778246-1805441	12409	22559	1	CTSD
chr19	42745794	42760551	chr19:42745794-42760551	12382.3	22558	1	ERF
chr1	207978291	208021706	chr1:207978291-208021706	12380.5	22557	1	LOC148696
chr2	66659249	66674250	chr2:66659249-66674250	12365.9	22556	1	MEIS1
chr12	53594220	53629013	chr12:53594220-53629013	12329	22555	1	ITGB7
chr7	73211213	73266746	chr7:73211213-73266746	12327.5	22554	1	CLDN4
chr6	157097607	157103988	chr6:157097607-157103988	12277.3	22553	1	MIR4466
chr20	48285055	48344091	chr20:48285055-48344091	12222.7	22552	1	B4GALT5
chr1	153916609	153937356	chr1:153916609-153937356	12213.9	22551	1	CRTC2
chr12	57076685	57095139	chr12:57076685-57095139	12167.5	22550	1	PTGES3
chr15	72513318	72530659	chr15:72513318-72530659	12154	22549	1	PKM
chrX	39991323	40036815	chrX:39991323-40036815	12136.5	22548	1	BCOR
chr9	97670054	97715413	chr9:97670054-97715413	12127.2	22547	1	C9orf3
chr2	102572712	102612921	chr2:102572712-102612921	12098.8	22546	1	IL1R2
chr1	203595224	203645918	chr1:203595224-203645918	12070.8	22545	1	ATP2B4
chr11	68604317	68613460	chr11:68604317-68613460	12062.7	22544	1	CPT1A
chr14	38052320	38069271	chr14:38052320-38069271	12048.1	22543	1	FOXA1
chr15	89157934	89201114	chr15:89157934-89201114	12046.7	22542	1	ISG20
chr2	54784347	54827656	chr2:54784347-54827656	12038.3	22541	1	SPTBN1
chr11	68922301	68943369	chr11:68922301-68943369	11974	22540	1	TPCN2
chr1	40845329	40869753	chr1:40845329-40869753	11898.8	22539	1	SMAP2
chr2	97533465	97558237	chr2:97533465-97558237	11889.5	22538	1	SEMA4C
chr1	43996150	44030030	chr1:43996150-44030030	11889.4	22537	1	PTPRF
chr2	70366881	70371312	chr2:70366881-70371312	11864.2	22536	1	LINC01816
chr1	33181166	33229037	chr1:33181166-33229037	11860.8	22535	1	KIAA1522
chr19	49464185	49472074	chr19:49464185-49472074	11859.7	22534	1	FTL
chr8	48254813	48297571	chr8:48254813-48297571	11831.2	22533	1	SPIDR
chr1	245025664	245032793	chr1:245025664-245032793	11772.3	22532	1	HNRNPU
chr9	134529847	134557922	chr9:134529847-134557922	11766	22531	1	RAPGEF1
chrX	39942122	39969360	chrX:39942122-39969360	11765.6	22530	1	BCOR
chr20	48754943	48774326	chr20:48754943-48774326	11762.6	22529	1	TMEM189
chr6	143221424	143269275	chr6:143221424-143269275	11720.9	22528	1	HIVEP2
chr11	35737819	35854710	chr11:35737819-35854710	11713.3	22527	1	TRIM44
chr19	18586898	18632978	chr19:18586898-18632978	11691.3	22526	1	ELL
chr6	6772271	6827810	chr6:6772271-6827810	11652.5	22525	1	LY86
chr10	121410209	121447045	chr10:121410209-121447045	11649.9	22524	1	BAG3
chr4	103745633	103750682	chr4:103745633-103750682	11640	22523	1	UBE2D3
chr12	6635132	6661190	chr12:6635132-6661190	11596.8	22522	1	IFFO1
chr5	150587900	150644903	chr5:150587900-150644903	11530.7	22521	1	CCDC69
chr7	511109	582974	chr7:511109-582974	11530.7	22520	1	HRAT92
chr17	63023909	63070123	chr17:63023909-63070123	11499.9	22519	1	GNA13
chr4	38656110	38677178	chr4:38656110-38677178	11481.7	22518	1	KLF3
chr20	48419261	48468771	chr20:48419261-48468771	11477.6	22517	1	SLC9A8
chr5	90674641	90680530	chr5:90674641-90680530	11474.3	22516	1	ARRDC3-AS1
chr1	209974592	210000088	chr1:209974592-210000088	11451.3	22515	1	IRF6
chr16	27323745	27342574	chr16:27323745-27342574	11441.6	22514	1	IL4R
chr17	37024364	37057998	chr17:37024364-37057998	11439.1	22513	1	LASP1
chr2	128144321	128174075	chr2:128144321-128174075	11422.1	22512	1	PROC
chr12	11857284	11934395	chr12:11857284-11934395	11418.2	22511	1	ETV6
chr1	66782850	66818358	chr1:66782850-66818358	11407.1	22510	1	PDE4B
chr8	128733977	128773694	chr8:128733977-128773694	11403.4	22509	1	MYC
chr20	57224656	57237438	chr20:57224656-57237438	11400	22508	1	STX16
chr2	70138952	70176278	chr2:70138952-70176278	11398.4	22507	1	MXD1
chr11	119537256	119573395	chr11:119537256-119573395	11392.9	22506	1	NECTIN1
chr6	106530826	106590375	chr6:106530826-106590375	11387	22505	1	PRDM1
chr2	85764665	85779177	chr2:85764665-85779177	11373.9	22504	1	PARTICL
chr20	57462782	57468248	chr20:57462782-57468248	11334.4	22503	1	GNAS
chr7	39987819	39991943	chr7:39987819-39991943	11333	22502	1	CDK13
chr17	73679686	73697705	chr17:73679686-73697705	11329.3	22501	1	SAP30BP
chr17	43298322	43309059	chr17:43298322-43309059	11319.6	22500	1	FMNL1
chr20	3776076	3797259	chr20:3776076-3797259	11308.6	22499	1	CDC25B
chr14	69122228	69180265	chr14:69122228-69180265	11289.2	22498	1	ZFP36L1
chr15	93443001	93453001	chr15:93443001-93453001	11278.5	22497	1	MIR3175
chr9	124033828	124058378	chr9:124033828-124058378	11249.1	22496	1	GSN
chr12	57022342	57031182	chr12:57022342-57031182	11246.2	22495	1	BAZ2A
chr21	44580762	44632389	chr21:44580762-44632389	11239.3	22494	1	CRYAA
chr3	149058073	149126087	chr3:149058073-149126087	11179	22493	1	TM4SF1
chr6	44204439	44217436	chr6:44204439-44217436	11168.5	22492	1	HSP90AB1
chr11	95940508	96012420	chr11:95940508-96012420	11131.4	22491	1	MIR1260B
chr10	112596776	112632705	chr10:112596776-112632705	11111	22490	1	PDCD4
chr1	28178827	28215565	chr1:28178827-28215565	11101.3	22489	1	THEMIS2
chr4	14996381	15007789	chr4:14996381-15007789	11081.1	22488	1	CPEB2
chr19	49374889	49386589	chr19:49374889-49386589	11020.9	22487	1	PPP1R15A
chr1	155940602	155953151	chr1:155940602-155953151	10987.8	22486	1	ARHGEF2
chr1	11846647	11875929	chr1:11846647-11875929	10980.5	22485	1	CLCN6
chr9	14294820	14323221	chr9:14294820-14323221	10975	22484	1	NFIB
chr10	105611896	105678838	chr10:105611896-105678838	10953.8	22483	1	STN1
chr9	134127439	134154269	chr9:134127439-134154269	10917.9	22482	1	FAM78A
chr8	134064684	134094728	chr8:134064684-134094728	10914.8	22481	1	SLA
chr6	160109863	160139380	chr6:160109863-160139380	10899	22480	1	SOD2
chr10	30707207	30745993	chr10:30707207-30745993	10891.3	22479	1	MAP3K8
chr1	153534123	153541831	chr1:153534123-153541831	10868.8	22478	1	S100A2
chr10	73587765	73650063	chr10:73587765-73650063	10865.6	22477	1	ANAPC16
chr12	57479438	57496652	chr12:57479438-57496652	10861	22476	1	NAB2
chr11	76456253	76500605	chr11:76456253-76500605	10860.3	22475	1	TSKU
chr15	70384830	70406933	chr15:70384830-70406933	10857.2	22474	1	TLE3
chr12	11950461	12014800	chr12:11950461-12014800	10835.3	22473	1	ETV6
chr6	114175818	114194584	chr6:114175818-114194584	10833.5	22472	1	LINC01268
chr16	31115171	31144320	chr16:31115171-31144320	10819.8	22471	1	BCKDK
chr13	50696570	50705436	chr13:50696570-50705436	10792.2	22470	1	DLEU2
chr15	78326667	78376850	chr15:78326667-78376850	10779.4	22469	1	MIR5003
chr11	118659272	118663526	chr11:118659272-118663526	10772.9	22468	1	DDX6
chr20	49099639	49137556	chr20:49099639-49137556	10768.5	22467	1	PTPN1
chr9	33413438	33473898	chr9:33413438-33473898	10726.9	22466	1	AQP3
chr2	43265764	43314515	chr2:43265764-43314515	10715.9	22465	1	ZFP36L2
chr3	171845932	171887244	chr3:171845932-171887244	10699.6	22464	1	FNDC3B
chr2	145265497	145282359	chr2:145265497-145282359	10697.8	22463	1	ZEB2-AS1
chr17	4846738	4854143	chr17:4846738-4854143	10691.9	22462	1	PFN1
chr1	154942374	154948950	chr1:154942374-154948950	10679.4	22461	1	MIR4258
chr21	46330917	46352987	chr21:46330917-46352987	10667	22460	1	ITGB2-AS1
chr20	52507618	52547396	chr20:52507618-52547396	10652.5	22459	1	SUMO1P1
chrX	64862390	64927074	chrX:64862390-64927074	10641.1	22458	1	MSN
chr2	240167701	240221738	chr2:240167701-240221738	10626	22457	1	HDAC4
chr8	134331768	134395586	chr8:134331768-134395586	10609.5	22456	1	NDRG1
chr2	161061303	161099971	chr2:161061303-161099971	10607.7	22455	1	ITGB6
chr17	78227509	78252086	chr17:78227509-78252086	10604.5	22454	1	RNF213
chr12	57912346	57931319	chr12:57912346-57931319	10601.4	22453	1	MBD6
chr5	39164256	39224764	chr5:39164256-39224764	10592.7	22452	1	FYB1
chr10	81946072	81967892	chr10:81946072-81967892	10584.7	22451	1	ANXA11
chr1	149856479	149861187	chr1:149856479-149861187	10581.1	22450	1	HIST2H2AB
chr1	226884441	226927142	chr1:226884441-226927142	10577.3	22449	1	ITPKB
chr3	176912574	176931198	chr3:176912574-176931198	10574.6	22448	1	TBL1XR1
chr1	22223558	22266203	chr1:22223558-22266203	10564.5	22447	1	HSPG2
chr3	50278876	50308767	chr3:50278876-50308767	10556.3	22446	1	GNAI2
chr19	14466085	14496640	chr19:14466085-14496640	10553.7	22445	1	ADGRE5
chr11	72429362	72456078	chr11:72429362-72456078	10543.9	22444	1	ARAP1
chr11	119988064	120019162	chr11:119988064-120019162	10534.6	22443	1	TRIM29
chr1	59247043	59251749	chr1:59247043-59251749	10527.3	22442	1	LINC01135
chr11	70243453	70257570	chr11:70243453-70257570	10510.5	22441	1	CTTN
chr11	35097421	35118264	chr11:35097421-35118264	10500.5	22440	1	CD44
chr11	71748921	71754594	chr11:71748921-71754594	10489.8	22439	1	NUMA1
chr16	19107319	19151204	chr16:19107319-19151204	10482.7	22438	1	ITPRIPL2
chr2	174827401	174831348	chr2:174827401-174831348	10480	22437	1	SP3
chr17	36853100	36863325	chr17:36853100-36863325	10471.1	22436	1	MIR4734
chr11	3855352	3880894	chr11:3855352-3880894	10452.8	22435	1	MIR4687
chr8	103663546	103675525	chr8:103663546-103675525	10439.9	22434	1	KLF10
chr1	26601642	26619696	chr1:26601642-26619696	10437.9	22433	1	SH3BGRL3
chr6	41672065	41737660	chr6:41672065-41737660	10425	22432	1	PGC
chr20	52401517	52464352	chr20:52401517-52464352	10417.4	22431	1	SUMO1P1
chr11	117845183	117884021	chr11:117845183-117884021	10384.2	22430	1	IL10RA
chr7	138777213	138816274	chr7:138777213-138816274	10378	22429	1	ZC3HAV1
chr17	38635739	38658371	chr17:38635739-38658371	10360.2	22428	1	TNS4
chr2	43179929	43253052	chr2:43179929-43253052	10349.4	22427	1	HAAO
chr17	73778266	73783421	chr17:73778266-73783421	10345.8	22426	1	MIR4738
chr22	37937018	37998365	chr22:37937018-37998365	10343	22425	1	CDC42EP1
chr3	172229601	172282634	chr3:172229601-172282634	10329.7	22424	1	TNFSF10
chr1	153570680	153590419	chr1:153570680-153590419	10328.1	22423	1	S100A16
chr2	65046607	65093061	chr2:65046607-65093061	10318.1	22422	1	LINC02245
chr13	99215476	99238961	chr13:99215476-99238961	10312.2	22421	1	STK24
chr15	42285639	42352894	chr15:42285639-42352894	10290	22420	1	PLA2G4E
chr9	66454775	66461741	chr9:66454775-66461741	10287	22419	1	PTGER4P2-CDK2AP2P2
chr12	56320137	56327437	chr12:56320137-56327437	10278.8	22418	1	DGKA
chr20	49030135	49077654	chr20:49030135-49077654	10251.3	22417	1	PTPN1
chr1	181073645	181130102	chr1:181073645-181130102	10250.2	22416	1	IER5
chr3	193806523	193879632	chr3:193806523-193879632	10239.4	22415	1	HES1
chr6	7532099	7562005	chr6:7532099-7562005	10238.1	22414	1	DSP
chr19	11184829	11207834	chr19:11184829-11207834	10224.8	22413	1	LDLR
chr8	134296040	134316355	chr8:134296040-134316355	10217.2	22412	1	NDRG1
chr19	36388732	36401442	chr19:36388732-36401442	10210.7	22411	1	HCST
chr1	15735537	15761325	chr1:15735537-15761325	10201.9	22410	1	EFHD2
chr12	7033668	7039615	chr12:7033668-7039615	10200.1	22409	1	ATN1
chr5	179243653	179248865	chr5:179243653-179248865	10198.9	22408	1	SQSTM1
chr15	68548522	68574346	chr15:68548522-68574346	10198.4	22407	1	FEM1B
chr7	75993073	76033208	chr7:75993073-76033208	10180.4	22406	1	SSC4D
chr19	47216601	47223725	chr19:47216601-47223725	10166.9	22405	1	PRKD2
chr12	118489987	118501261	chr12:118489987-118501261	10163.8	22404	1	WSB2
chr6	111873336	111931378	chr6:111873336-111931378	10161	22403	1	TRAF3IP2
chr16	30074759	30079107	chr16:30074759-30079107	10153.2	22402	1	ALDOA
chr14	64967295	64973831	chr14:64967295-64973831	10142.3	22401	1	ZBTB1
chr1	111734488	111766198	chr1:111734488-111766198	10120.2	22400	1	DENND2D
chr8	29938248	29957558	chr8:29938248-29957558	10118.7	22399	1	LEPROTL1
chr16	3087863	3127492	chr16:3087863-3127492	10113.7	22398	1	MMP25
chr13	113636469	113679355	chr13:113636469-113679355	10089.5	22397	1	MCF2L
chr17	38251426	38271354	chr17:38251426-38271354	10074.8	22396	1	NR1D1
chr1	183535695	183585301	chr1:183535695-183585301	10073.7	22395	1	NCF2
chr5	1470357	1540308	chr5:1470357-1540308	10066.6	22394	1	LPCAT1
chr1	120557069	120607142	chr1:120557069-120607142	10064.1	22393	1	NOTCH2
chr1	10774906	10896473	chr1:10774906-10896473	10063.1	22392	1	CASZ1
chr21	40273035	40305747	chr21:40273035-40305747	10047.3	22391	1	ETS2
chr2	68989652	69036995	chr2:68989652-69036995	10032.2	22390	1	ARHGAP25
chr11	317642	322549	chr11:317642-322549	10021.8	22389	1	IFITM3
chr1	147929874	147933261	chr1:147929874-147933261	10017.8	22388	1	LINC01138
chr14	102537254	102564338	chr14:102537254-102564338	10014.4	22387	1	HSP90AA1
chr3	10215004	10248681	chr3:10215004-10248681	9992.75	22386	1	IRAK2
chr9	131650019	131679556	chr9:131650019-131679556	9984.76	22385	1	PHYHD1
chr1	154374906	154414348	chr1:154374906-154414348	9978.87	22384	1	IL6R
chr2	61763141	61766797	chr2:61763141-61766797	9978.79	22383	1	XPO1
chr6	89788701	89793344	chr6:89788701-89793344	9964.91	22382	1	PNRC1
chr6	44008963	44052382	chr6:44008963-44052382	9960.26	22381	1	C6orf223
chr1	209816558	209846680	chr1:209816558-209846680	9943.49	22380	1	LAMB3
chr2	89865182	89879439	chr2:89865182-89879439	9942.5	22379	1	MIR4436A
chr9	131900409	131905348	chr9:131900409-131905348	9934.68	22378	1	PTPA
chr10	11186614	11222563	chr10:11186614-11222563	9916.79	22377	1	CELF2
chr9	74976779	74981428	chr9:74976779-74981428	9879.28	22376	1	ZFAND5
chr2	33141305	33141725	chr2:33141305-33141725	9875.83	22375	1	NA
chr11	34605871	34714315	chr11:34605871-34714315	9872.88	22374	1	EHF
chr7	157128243	157148826	chr7:157128243-157148826	9867.81	22373	1	DNAJB6
chr5	132695501	132761203	chr5:132695501-132761203	9818.29	22372	1	MIR1289-2
chr9	127020506	127046536	chr9:127020506-127046536	9801.9	22371	1	NEK6
chr17	7140701	7147412	chr17:7140701-7147412	9788.22	22370	1	GABARAP
chr6	163825558	163837921	chr6:163825558-163837921	9765.77	22369	1	CAHM
chr18	2633398	2658704	chr18:2633398-2658704	9755.33	22368	1	SMCHD1
chr22	41839531	41844611	chr22:41839531-41844611	9747.57	22367	1	TOB2
chr17	74356905	74382024	chr17:74356905-74382024	9739.54	22366	1	SPHK1
chr2	26214204	26267700	chr2:26214204-26267700	9733.85	22365	1	RAB10
chr17	80236751	80261708	chr17:80236751-80261708	9715.01	22364	1	CSNK1D
chr6	32156036	32161599	chr6:32156036-32161599	9700.86	22363	1	PBX2
chr12	111000454	111029700	chr12:111000454-111029700	9693.05	22362	1	PPTC7
chr15	21903823	21927449	chr15:21903823-21927449	9692.98	22361	1	LOC646214
chr14	69013106	69079208	chr14:69013106-69079208	9687.71	22360	1	ZFP36L1
chr1	228268803	228280897	chr1:228268803-228280897	9685.22	22359	1	ARF1
chr11	126187641	126238484	chr11:126187641-126238484	9683.66	22358	1	GSEC
chr5	56467453	56474121	chr5:56467453-56474121	9681.81	22357	1	GPBP1
chr7	150062822	150082287	chr7:150062822-150082287	9675.02	22356	1	RNU6-34P
chr12	58225433	58241793	chr12:58225433-58241793	9669.16	22355	1	CTDSP2
chr17	1458126	1515667	chr17:1458126-1515667	9667.01	22354	1	SLC43A2
chr2	28833371	28887770	chr2:28833371-28887770	9663.42	22353	1	PLB1
chr6	74228977	74233970	chr6:74228977-74233970	9653.06	22352	1	EEF1A1
chr20	57574437	57598166	chr20:57574437-57598166	9615.8	22351	1	CTSZ
chr16	48635874	48656241	chr16:48635874-48656241	9614.12	22350	1	N4BP1
chr6	35685815	35701113	chr6:35685815-35701113	9602.15	22349	1	FKBP5
chr15	99961532	100007387	chr15:99961532-100007387	9592.54	22348	1	MEF2A
chr22	38558434	38590235	chr22:38558434-38590235	9592.3	22347	1	PLA2G6
chr10	95195860	95231559	chr10:95195860-95231559	9576.94	22346	1	MYOF
chr2	208027614	208032180	chr2:208027614-208032180	9564.13	22345	1	KLF7
chr9	139490858	139539450	chr9:139490858-139539450	9532.2	22344	1	EGFL7
chr1	207175434	207207592	chr1:207175434-207207592	9520.89	22343	1	C1orf116
chr20	25211009	25236689	chr20:25211009-25236689	9516.46	22342	1	PYGB
chr1	9460679	9504087	chr1:9460679-9504087	9513.7	22341	1	SPSB1
chr7	76067037	76097434	chr7:76067037-76097434	9495.37	22340	1	DTX2
chr2	109524378	109606076	chr2:109524378-109606076	9491.55	22339	1	EDAR
chr7	129588188	129611707	chr7:129588188-129611707	9489.35	22338	1	UBE2H
chr1	244996196	244999977	chr1:244996196-244999977	9486.07	22337	1	COX20
chr6	108878471	108887750	chr6:108878471-108887750	9473.96	22336	1	FOXO3
chr19	18389985	18393743	chr19:18389985-18393743	9460.2	22335	1	MIR3188
chr13	30948507	30998438	chr13:30948507-30998438	9459.64	22334	1	LINC00426
chr19	14626334	14635378	chr19:14626334-14635378	9453.06	22333	1	DNAJB1
chr8	144813595	144823170	chr8:144813595-144823170	9450.05	22332	1	FAM83H-AS1
chr1	31216820	31259804	chr1:31216820-31259804	9448.09	22331	1	LAPTM5
chr5	142174684	142252415	chr5:142174684-142252415	9446.05	22330	1	ARHGAP26-AS1
chr6	31701628	31708785	chr6:31701628-31708785	9432.04	22329	1	MSH5-SAPCD1
chr8	102500638	102516768	chr8:102500638-102516768	9426.29	22328	1	GRHL2
chr1	185282522	185309468	chr1:185282522-185309468	9425.84	22327	1	GS1-279B7.1
chr14	23305542	23319274	chr14:23305542-23319274	9402.23	22326	1	MMP14
chr19	13094024	13189864	chr19:13094024-13189864	9395.64	22325	1	NFIX
chr1	23880283	23904352	chr1:23880283-23904352	9392.93	22324	1	ID3
chr1	2506410	2526237	chr1:2506410-2526237	9390.37	22323	1	FAM213B
chr5	142781499	142785568	chr5:142781499-142785568	9389.59	22322	1	NR3C1
chr4	2787732	2809511	chr4:2787732-2809511	9365.97	22321	1	SH3BP2
chr20	1840889	1879577	chr20:1840889-1879577	9358.09	22320	1	SIRPA
chr2	206547252	206579773	chr2:206547252-206579773	9335.86	22319	1	NRP2
chr2	55275146	55278915	chr2:55275146-55278915	9323.32	22318	1	RTN4
chr2	201726710	201732165	chr2:201726710-201732165	9319.95	22317	1	CLK1
chr1	198568822	198634289	chr1:198568822-198634289	9306.23	22316	1	PTPRC
chr7	44655076	44680801	chr7:44655076-44680801	9284.59	22315	1	OGDH
chr14	102945765	102999346	chr14:102945765-102999346	9274.3	22314	1	ANKRD9
chr22	31610728	31651195	chr22:31610728-31651195	9273.19	22313	1	LIMK2
chr9	100744687	100747854	chr9:100744687-100747854	9269.22	22312	1	ANP32B
chr12	11801383	11826125	chr12:11801383-11826125	9268.17	22311	1	ETV6
chr5	43036724	43043621	chr5:43036724-43043621	9265.95	22310	1	LOC153684
chr7	5588230	5614816	chr7:5588230-5614816	9265.73	22309	1	FSCN1
chr2	232212219	232277647	chr2:232212219-232277647	9258.1	22308	1	MIR4777
chr8	27191189	27266571	chr8:27191189-27266571	9246.82	22307	1	PTK2B
chr20	35960491	35988166	chr20:35960491-35988166	9246.05	22306	1	SRC
chr1	200838635	200877370	chr1:200838635-200877370	9245.8	22305	1	GPR25
chr2	198361940	198367335	chr2:198361940-198367335	9240.41	22304	1	HSPE1-MOB4
chr7	158604198	158623397	chr7:158604198-158623397	9237.24	22303	1	ESYT2
chr9	42242274	42257248	chr9:42242274-42257248	9235.02	22302	1	ANKRD20A3
chr2	136869153	136899774	chr2:136869153-136899774	9224.64	22301	1	CXCR4
chr5	118634784	118677979	chr5:118634784-118677979	9213.32	22300	1	TNFAIP8
chr1	226819265	226868565	chr1:226819265-226868565	9212.32	22299	1	ITPKB
chr4	185390737	185398423	chr4:185390737-185398423	9199.33	22298	1	IRF2
chr2	112236359	112265242	chr2:112236359-112265242	9186.98	22297	1	MIR4435-2HG
chr16	66548896	66561392	chr16:66548896-66561392	9173.91	22296	1	TK2
chr14	105116385	105162921	chr14:105116385-105162921	9170.54	22295	1	MIR4710
chr11	122931237	122941242	chr11:122931237-122941242	9169.82	22294	1	HSPA8
chr5	149787715	149810053	chr5:149787715-149810053	9159.47	22293	1	CD74
chr17	42292830	42316367	chr17:42292830-42316367	9142.66	22292	1	UBTF
chr1	87793622	87802872	chr1:87793622-87802872	9138.17	22291	1	LMO4
chr14	35855046	35875231	chr14:35855046-35875231	9133.2	22290	1	NFKBIA
chr12	116935054	116977943	chr12:116935054-116977943	9126.75	22289	1	LINC00173
chr20	17945738	17951166	chr20:17945738-17951166	9121.07	22288	1	SNX5
chr3	71628911	71634161	chr3:71628911-71634161	9118.27	22287	1	FOXP1
chr12	54805322	54827082	chr12:54805322-54827082	9098.92	22286	1	ITGA5
chr17	6914970	6919348	chr17:6914970-6919348	9097.25	22285	1	ALOX12-AS1
chr10	121013706	121077064	chr10:121013706-121077064	9088.75	22284	1	GRK5
chr5	141220440	141258769	chr5:141220440-141258769	9086.71	22283	1	PCDH1
chr9	33814320	33818992	chr9:33814320-33818992	9084.54	22282	1	UBE2R2
chr19	18108944	18135897	chr19:18108944-18135897	9076.27	22281	1	ARRDC2
chr1	45271835	45276876	chr1:45271835-45276876	9070.7	22280	1	BTBD19
chr5	148928622	148944343	chr5:148928622-148944343	9054.19	22279	1	CSNK1A1
chr4	40184228	40209566	chr4:40184228-40209566	9039.14	22278	1	RHOH
chr2	12841679	12869349	chr2:12841679-12869349	9024.2	22277	1	TRIB2
chr14	65165434	65192577	chr14:65165434-65192577	9018.3	22276	1	PLEKHG3
chr10	126835227	126851231	chr10:126835227-126851231	8989.22	22275	1	CTBP2
chr7	73866060	73895829	chr7:73866060-73895829	8983.56	22274	1	GTF2IRD1
chr3	48506670	48521609	chr3:48506670-48521609	8982.51	22273	1	TREX1
chr9	95403272	95445444	chr9:95403272-95445444	8977.41	22272	1	IPPK
chr6	138411376	138429565	chr6:138411376-138429565	8974.04	22271	1	PERP
chr2	27930984	27961396	chr2:27930984-27961396	8969.31	22270	1	MRPL33
chr1	154904272	154926836	chr1:154904272-154926836	8968.02	22269	1	PMVK
chrX	41189854	41196279	chrX:41189854-41196279	8945.41	22268	1	DDX3X
chr17	80406252	80420810	chr17:80406252-80420810	8931.08	22267	1	NARF
chr1	33445648	33471480	chr1:33445648-33471480	8929.4	22266	1	RNF19B
chr1	33793246	33816625	chr1:33793246-33816625	8919.08	22265	1	MIR3605
chr9	97765406	97771435	chr9:97765406-97771435	8896.55	22264	1	C9orf3
chr2	136964048	137014434	chr2:136964048-137014434	8895.39	22263	1	CXCR4
chr22	38288902	38327141	chr22:38288902-38327141	8892.7	22262	1	MICALL1
chr2	197023481	197050564	chr2:197023481-197050564	8888.5	22261	1	STK17B
chr11	73076662	73101170	chr11:73076662-73101170	8881.08	22260	1	RELT
chr9	124462786	124528190	chr9:124462786-124528190	8879.78	22259	1	DAB2IP
chr3	151963179	151989685	chr3:151963179-151989685	8849.06	22258	1	MBNL1-AS1
chr15	89631708	89693884	chr15:89631708-89693884	8843.28	22257	1	ABHD2
chr11	69677479	69691276	chr11:69677479-69691276	8784.8	22256	1	FGF3
chr5	131829114	131850126	chr5:131829114-131850126	8759.18	22255	1	IRF1
chr5	148818653	148866835	chr5:148818653-148866835	8753.75	22254	1	MIR143
chr20	34328858	34332751	chr20:34328858-34332751	8748.05	22253	1	RBM39
chr19	47729084	47736790	chr19:47729084-47736790	8742.62	22252	1	MIR3191
chr3	39187900	39197156	chr3:39187900-39197156	8738.17	22251	1	CSRNP1
chr1	161049906	161060176	chr1:161049906-161060176	8737.84	22250	1	NECTIN4
chr17	72375829	72475693	chr17:72375829-72475693	8737.23	22249	1	CD300A
chr21	46385701	46439515	chr21:46385701-46439515	8721.97	22248	1	PICSAR
chr7	143072205	143083661	chr7:143072205-143083661	8721.46	22247	1	ZYX
chr15	93425898	93430959	chr15:93425898-93430959	8721.38	22246	1	LINC01578
chr12	69709890	69756199	chr12:69709890-69756199	8718.11	22245	1	LYZ
chr6	6842800	6895027	chr6:6842800-6895027	8716.41	22244	1	LY86
chr6	34191135	34212389	chr6:34191135-34212389	8713.13	22243	1	HMGA1
chr8	103874058	103877281	chr8:103874058-103877281	8703.8	22242	1	AZIN1
chr20	61530358	61560971	chr20:61530358-61560971	8692.84	22241	1	DIDO1
chr17	59473900	59493791	chr17:59473900-59493791	8690.71	22240	1	C17orf82
chr6	30844400	30854971	chr6:30844400-30854971	8664.29	22239	1	DDR1
chr5	36875411	36879175	chr5:36875411-36879175	8661.71	22238	1	NIPBL
chr2	20623652	20649245	chr2:20623652-20649245	8658.42	22237	1	RHOB
chr10	43899179	43905879	chr10:43899179-43905879	8652.59	22236	1	HNRNPF
chr14	68698574	68780367	chr14:68698574-68780367	8649.2	22235	1	RAD51B
chr1	160982517	160993495	chr1:160982517-160993495	8640.48	22234	1	F11R
chr6	32552043	32601967	chr6:32552043-32601967	8636.85	22233	1	HLA-DRB1
chrX	123093264	123097861	chrX:123093264-123097861	8635.63	22232	1	STAG2
chr5	131589190	131610562	chr5:131589190-131610562	8625.57	22231	1	PDLIM4
chr20	24997144	25040044	chr20:24997144-25040044	8623.34	22230	1	ACSS1
chr4	8181372	8207743	chr4:8181372-8207743	8620.56	22229	1	SH3TC1
chr12	56120787	56132713	chr12:56120787-56132713	8613.79	22228	1	CD63
chr8	47126278	47160476	chr8:47126278-47160476	8609.96	22227	1	LINC00293
chr11	35290374	35305476	chr11:35290374-35305476	8577.34	22226	1	CD44
chr1	59034183	59059385	chr1:59034183-59059385	8567.22	22225	1	TACSTD2
chr11	72851641	72870628	chr11:72851641-72870628	8549.53	22224	1	FCHSD2
chr3	4761834	4797481	chr3:4761834-4797481	8528.47	22223	1	EGOT
chr1	6658108	6670227	chr1:6658108-6670227	8525.81	22222	1	KLHL21
chr12	62995677	62999519	chr12:62995677-62999519	8521.84	22221	1	LINC01465
chr14	106145637	106179070	chr14:106145637-106179070	8516.26	22220	1	ELK2AP
chr6	137537263	137570628	chr6:137537263-137570628	8515.67	22219	1	IFNGR1
chr4	78738918	78755336	chr4:78738918-78755336	8505.1	22218	1	CNOT6L
chr22	31670464	31692832	chr22:31670464-31692832	8487.55	22217	1	PIK3IP1
chr12	104850182	104873263	chr12:104850182-104873263	8458.75	22216	1	CHST11
chr7	130790188	130809562	chr7:130790188-130809562	8457.03	22215	1	LINC-PINT
chr4	1748718	1799314	chr4:1748718-1799314	8452.93	22214	1	FGFR3
chr3	152877287	152884620	chr3:152877287-152884620	8452	22213	1	RAP2B
chr3	150124939	150129034	chr3:150124939-150129034	8439.45	22212	1	TSC22D2
chr20	5623367	5652133	chr20:5623367-5652133	8438.42	22211	1	GPCPD1
chr7	97904944	97919122	chr7:97904944-97919122	8437.72	22210	1	BRI3
chr2	42324093	42363160	chr2:42324093-42363160	8429.34	22209	1	EML4
chr2	9937578	9976993	chr2:9937578-9976993	8424.01	22208	1	TAF1B
chr17	21170981	21199239	chr17:21170981-21199239	8422.91	22207	1	MAP2K3
chr19	43827437	43861356	chr19:43827437-43861356	8420.65	22206	1	PRG1
chr1	151960410	151974349	chr1:151960410-151974349	8419.7	22205	1	S100A10
chr12	58274820	58293302	chr12:58274820-58293302	8417.22	22204	1	CTDSP2
chr17	75276091	75288687	chr17:75276091-75288687	8388.61	22203	1	SEPT9
chr2	8816254	8833946	chr2:8816254-8833946	8379.29	22202	1	ID2
chr16	87978558	87991070	chr16:87978558-87991070	8376.53	22201	1	BANP
chr1	151027329	151033229	chr1:151027329-151033229	8373.36	22200	1	MLLT11
chr9	101008719	101019441	chr9:101008719-101019441	8370.56	22199	1	TBC1D2
chr11	71579415	71636330	chr11:71579415-71636330	8367.35	22198	1	DEFB131B
chr11	75022639	75063935	chr11:75022639-75063935	8364.51	22197	1	ARRB1
chr2	61094383	61112208	chr2:61094383-61112208	8355.87	22196	1	LINC01185
chrX	49003713	49030332	chrX:49003713-49030332	8346.49	22195	1	PLP2
chr7	2547408	2575021	chr7:2547408-2575021	8324.74	22194	1	MIR4648
chr6	32819745	32823689	chr6:32819745-32823689	8313.47	22193	1	PSMB9
chr11	57528624	57566913	chr11:57528624-57566913	8308.34	22192	1	CTNND1
chr7	74490932	74511913	chr7:74490932-74511913	8296.27	22191	1	GTF2IRD2B
chr12	124978793	125005619	chr12:124978793-125005619	8293.35	22190	1	NCOR2
chr2	61403370	61406699	chr2:61403370-61406699	8289.49	22189	1	AHSA2P
chr19	38752879	38791250	chr19:38752879-38791250	8288.15	22188	1	SPINT2
chr20	19716574	19740504	chr20:19716574-19740504	8286.19	22187	1	RIN2
chr6	11203156	11237252	chr6:11203156-11237252	8281.17	22186	1	NEDD9
chr20	30175251	30200640	chr20:30175251-30200640	8280.53	22185	1	MIR3193
chr11	128367377	128393244	chr11:128367377-128393244	8277.36	22184	1	ETS1
chr17	48224189	48238910	chr17:48224189-48238910	8271.39	22183	1	PPP1R9B
chr1	161409880	161470461	chr1:161409880-161470461	8265.66	22182	1	FCGR2A
chr4	6894720	6972795	chr4:6894720-6972795	8254.02	22181	1	TBC1D14
chr17	7482119	7488487	chr17:7482119-7488487	8248.39	22180	1	MPDU1
chr1	169071042	169086863	chr1:169071042-169086863	8246.98	22179	1	ATP1B1
chr8	101319311	101325897	chr8:101319311-101325897	8245.78	22178	1	RNF19A
chr6	13330909	13408570	chr6:13330909-13408570	8241.08	22177	1	GFOD1
chr11	60916273	60944448	chr11:60916273-60944448	8238.69	22176	1	VPS37C
chr17	75119574	75144002	chr17:75119574-75144002	8234.36	22175	1	SEC14L1
chr3	45989306	46035548	chr3:45989306-46035548	8234.23	22174	1	FYCO1
chr17	79302111	79323535	chr17:79302111-79323535	8231.89	22173	1	TMEM105
chr8	46839012	46868666	chr8:46839012-46868666	8225.68	22172	1	LINC00293
chr11	62606452	62610411	chr11:62606452-62610411	8216.33	22171	1	WDR74
chr15	45926494	45946128	chr15:45926494-45946128	8216.14	22170	1	SQOR
chr11	10323818	10331112	chr11:10323818-10331112	8204	22169	1	ADM
chr18	2956360	2998568	chr18:2956360-2998568	8188.83	22168	1	LOC727896
chr10	105491179	105584026	chr10:105491179-105584026	8179.45	22167	1	SH3PXD2A-AS1
chr6	31148178	31196979	chr6:31148178-31196979	8163.03	22166	1	HCG27
chr3	181412796	181445780	chr3:181412796-181445780	8154.79	22165	1	SOX2
chr6	27804009	27807701	chr6:27804009-27807701	8145.25	22164	1	HIST1H2AK
chr11	66884977	66889357	chr11:66884977-66889357	8142.81	22163	1	KDM2A
chr17	48960978	49009365	chr17:48960978-49009365	8141.43	22162	1	TOB1
chr1	155149270	155166070	chr1:155149270-155166070	8115.65	22161	1	MUC1
chr6	26122677	26127629	chr6:26122677-26127629	8112.68	22160	1	HIST1H2AC
chr9	136709970	136758996	chr9:136709970-136758996	8101.07	22159	1	VAV2
chr12	31871862	31913122	chr12:31871862-31913122	8080.16	22158	1	AMN1
chr10	99164886	99188607	chr10:99164886-99188607	8068.03	22157	1	PGAM1
chr13	99850480	99894882	chr13:99850480-99894882	8065.35	22156	1	UBAC2-AS1
chr13	31189479	31194160	chr13:31189479-31194160	8062.83	22155	1	USPL1
chr17	80054231	80086511	chr17:80054231-80086511	8051.13	22154	1	FASN
chr22	29194224	29227755	chr22:29194224-29227755	8049.44	22153	1	XBP1
chr9	33287903	33296522	chr9:33287903-33296522	8038.47	22152	1	NFX1
chr20	4789787	4811057	chr20:4789787-4811057	8034.71	22151	1	RASSF2
chr3	172299730	172355821	chr3:172299730-172355821	8034.28	22150	1	TNFSF10
chr8	37731540	37763078	chr8:37731540-37763078	8026.55	22149	1	RAB11FIP1
chr3	190036234	190102013	chr3:190036234-190102013	8023.5	22148	1	CLDN1
chr12	109006181	109030020	chr12:109006181-109030020	8014.7	22147	1	SELPLG
chr13	114864321	114928201	chr13:114864321-114928201	8008.89	22146	1	RASA3
chr20	61153509	61207801	chr20:61153509-61207801	8005.62	22145	1	MIR133A2
chr15	40361199	40396715	chr15:40361199-40396715	8004.5	22144	1	BMF
chr2	151332902	151343931	chr2:151332902-151343931	7989.63	22143	1	RND3
chr16	70715091	70802643	chr16:70715091-70802643	7985.69	22142	1	VAC14-AS1
chr1	24610327	24649929	chr1:24610327-24649929	7983.32	22141	1	GRHL3
chr11	65541176	65561242	chr11:65541176-65561242	7980.21	22140	1	OVOL1
chr12	89744422	89749279	chr12:89744422-89749279	7965.6	22139	1	DUSP6
chr1	11778937	11801502	chr1:11778937-11801502	7960.77	22138	1	AGTRAP
chr3	11655347	11685642	chr3:11655347-11685642	7954.9	22137	1	VGLL4
chr8	71313863	71316897	chr8:71313863-71316897	7937.06	22136	1	NCOA2
chr19	38406043	38477607	chr19:38406043-38477607	7933.23	22135	1	SIPA1L3
chr16	89543053	89575371	chr16:89543053-89575371	7932.2	22134	1	ANKRD11
chr4	185231378	185289711	chr4:185231378-185289711	7927.92	22133	1	LINC02363
chr1	226248910	226252711	chr1:226248910-226252711	7909.89	22132	1	H3F3A
chr11	35320029	35341422	chr11:35320029-35341422	7902.58	22131	1	SLC1A2
chr11	47395545	47417894	chr11:47395545-47417894	7896.89	22130	1	SPI1
chr2	173261437	173307695	chr2:173261437-173307695	7885.59	22129	1	ITGA6
chr5	1881760	1890781	chr5:1881760-1890781	7875.39	22128	1	IRX4
chr19	39919217	39936915	chr19:39919217-39936915	7867.16	22127	1	RPS16
chr5	149961916	150018521	chr5:149961916-150018521	7865.33	22126	1	SYNPO
chr12	6376686	6390262	chr12:6376686-6390262	7854.14	22125	1	PLEKHG6
chr9	45436560	45451089	chr9:45436560-45451089	7846.47	22124	1	NA
chr2	70350265	70353504	chr2:70350265-70353504	7844.13	22123	1	LINC01816
chr17	73072984	73101745	chr17:73072984-73101745	7839.61	22122	1	SLC16A5
chr12	707051	756305	chr12:707051-756305	7835.29	22121	1	NINJ2
chr6	138188346	138195798	chr6:138188346-138195798	7820.92	22120	1	LOC100130476
chr12	109226017	109248786	chr12:109226017-109248786	7810.45	22119	1	SSH1
chr13	111363667	111380592	chr13:111363667-111380592	7807.38	22118	1	ING1
chr20	1790242	1825508	chr20:1790242-1825508	7805.36	22117	1	LOC100289473
chr7	32929430	32933064	chr7:32929430-32933064	7792.84	22116	1	KBTBD2
chr2	61219912	61245998	chr2:61219912-61245998	7791.62	22115	1	PUS10
chr10	76946677	76986031	chr10:76946677-76986031	7790.21	22114	1	VDAC2
chr17	75302623	75339381	chr17:75302623-75339381	7781.78	22113	1	SEPT9
chr9	109622367	109651917	chr9:109622367-109651917	7771.87	22112	1	ZNF462
chr6	24718801	24722723	chr6:24718801-24722723	7765.02	22111	1	C6orf62
chr2	28973111	28976896	chr2:28973111-28976896	7763.07	22110	1	PPP1CB
chr1	41940597	41982614	chr1:41940597-41982614	7747.5	22109	1	EDN2
chr2	233923964	233966138	chr2:233923964-233966138	7747.35	22108	1	INPP5D
chr6	29908495	29913483	chr6:29908495-29913483	7729.6	22107	1	HLA-A
chr2	74197527	74213748	chr2:74197527-74213748	7726.05	22106	1	TET3
chr10	63656965	63665379	chr10:63656965-63665379	7721.03	22105	1	ARID5B
chr14	105525133	105569849	chr14:105525133-105569849	7710.39	22104	1	GPR132

## Sheet: SE in LNC
chr	start	end	POS	Signal	Rank	isSuperEnhancer	Gene
chr11	51569683	51591405	chr11:51569683-51591405	111587	22885	1	OR4C46
chr2	43353991	43468204	chr2:43353991-43468204	110284	22884	1	LINC01126
chr11	69786024	70030464	chr11:69786024-70030464	107296	22883	1	ANO1
chr20	51026383	52381038	chr20:51026383-52381038	102802	22882	1	TSHZ2
chr8	43092825	43097103	chr8:43092825-43097103	80054.2	22881	1	POTEA
chr6	58776259	58779441	chr6:58776259-58779441	79410.2	22880	1	GUSBP4
chr11	69018603	69088504	chr11:69018603-69088504	75456.2	22879	1	MYEOV
chr11	35150357	35203188	chr11:35150357-35203188	68422.9	22878	1	CD44
chr14	37124939	37155315	chr14:37124939-37155315	67133.7	22877	1	PAX9
chr17	75352283	75476907	chr17:75352283-75476907	62178.5	22876	1	MIR4316
chr10	126286419	126434303	chr10:126286419-126434303	58781.4	22875	1	LHPP
chr14	69238210	69291588	chr14:69238210-69291588	44381.1	22874	1	ZFP36L1
chr12	6275934	6360768	chr12:6275934-6360768	43122.3	22873	1	CD9
chr22	36724142	36862615	chr22:36724142-36862615	42222.8	22872	1	MYH9
chr5	172191584	172340157	chr5:172191584-172340157	41617.8	22871	1	DUSP1
chr2	28539350	28694293	chr2:28539350-28694293	41303.2	22870	1	FOSL2
chr2	87742422	87849854	chr2:87742422-87849854	40716.7	22869	1	CYTOR
chr22	46436319	46479244	chr22:46436319-46479244	38700.3	22868	1	LINC00899
chr3	149058073	149126087	chr3:149058073-149126087	38346.1	22867	1	TM4SF1
chr18	18511078	18520284	chr18:18511078-18520284	37958.5	22866	1	ROCK1
chr19	39125503	39228361	chr19:39125503-39228361	37426.4	22865	1	CAPN12
chr11	65183373	65198684	chr11:65183373-65198684	36836.4	22864	1	NEAT1
chr21	44707256	44887288	chr21:44707256-44887288	36754.9	22863	1	SIK1
chr8	145001962	145051939	chr8:145001962-145051939	36323.4	22862	1	PLEC
chr19	39887955	39902861	chr19:39887955-39902861	36259.3	22861	1	MIR4530
chr20	48832807	49017293	chr20:48832807-49017293	35859.6	22860	1	LINC01270
chr11	65235886	65292183	chr11:65235886-65292183	35460.6	22859	1	MIR548AR
chr19	12888111	12907883	chr19:12888111-12907883	35397.6	22858	1	JUNB
chr18	34899839	35956854	chr18:34899839-35956854	35341.2	22857	1	MIR4318
chr11	118740224	118811062	chr11:118740224-118811062	35124	22856	1	MIR4492
chr15	31616884	31660446	chr15:31616884-31660446	34235.5	22855	1	KLF13
chr10	74004281	74109978	chr10:74004281-74109978	34211.2	22854	1	DDIT4
chr1	234724530	234776567	chr1:234724530-234776567	34146.4	22853	1	LINC00184
chr1	203236562	203297472	chr1:203236562-203297472	33862.5	22852	1	CHIT1
chr12	12866750	12903210	chr12:12866750-12903210	33434.1	22851	1	CDKN1B
chr10	73472254	73536700	chr10:73472254-73536700	33138.7	22850	1	C10orf105
chr2	92281276	92325890	chr2:92281276-92325890	32769.7	22849	1	ACTR3BP2
chrX	114959835	115014962	chrX:114959835-115014962	32409	22848	1	PLS3
chr17	76309707	76414282	chr17:76309707-76414282	32398.2	22847	1	SOCS3
chrX	61682795	61734242	chrX:61682795-61734242	32270.4	22846	1	SPIN4
chr19	13258323	13284385	chr19:13258323-13284385	32080.7	22845	1	STX10
chr1	234842991	235066846	chr1:234842991-235066846	31246.6	22844	1	LINC01132
chr19	2028419	2096678	chr19:2028419-2096678	30683.5	22843	1	MOB3A
chr21	45557628	45640264	chr21:45557628-45640264	30596.5	22842	1	GATD3A
chr11	69450561	69466297	chr11:69450561-69466297	30496.6	22841	1	CCND1
chrX	58562579	58581119	chrX:58562579-58581119	29687.6	22840	1	ZXDA
chr9	123637892	123699903	chr9:123637892-123699903	29667.8	22839	1	PHF19
chr17	17571015	17690152	chr17:17571015-17690152	29004.5	22838	1	RAI1
chr19	47596723	47618601	chr19:47596723-47618601	28692.2	22837	1	ZC3H4
chr19	1239636	1267315	chr19:1239636-1267315	28223.7	22836	1	ATP5F1D
chr1	150532182	150553589	chr1:150532182-150553589	27713.2	22835	1	MCL1
chr1	209526791	209609059	chr1:209526791-209609059	27442	22834	1	MIR205
chr17	39779858	39836362	chr17:39779858-39836362	27312.6	22833	1	KRT42P
chr11	68922301	68943369	chr11:68922301-68943369	27282.8	22832	1	TPCN2
chr9	92001375	92172754	chr9:92001375-92172754	27261.6	22831	1	SEMA4D
chr9	132220379	132269750	chr9:132220379-132269750	27118.7	22830	1	LINC00963
chr14	38052320	38069271	chr14:38052320-38069271	26970.6	22829	1	FOXA1
chr20	45933308	46025758	chr20:45933308-46025758	26365	22828	1	LOC100131496
chr9	137215729	137349715	chr9:137215729-137349715	26042	22827	1	MIR4669
chr5	42978809	43020952	chr5:42978809-43020952	25876.8	22826	1	LOC648987
chr17	38674203	38776551	chr17:38674203-38776551	25761.1	22825	1	CCR7
chr16	81477381	81568941	chr16:81477381-81568941	25461.7	22824	1	CMIP
chr1	235089497	235149631	chr1:235089497-235149631	25427.6	22823	1	SNORA14B
chr10	3797678	3829166	chr10:3797678-3829166	25331.3	22822	1	KLF6
chr1	201223893	201282887	chr1:201223893-201282887	25237	22821	1	PKP1
chr2	20371301	20435567	chr2:20371301-20435567	24803.5	22820	1	SDC1
chr14	23009722	23040151	chr14:23009722-23040151	24421.3	22819	1	DAD1
chr3	5014702	5069293	chr3:5014702-5069293	24316	22818	1	BHLHE40-AS1
chr15	93340601	93393328	chr15:93340601-93393328	24191.9	22817	1	ASB9P1
chr12	122234299	122243721	chr12:122234299-122243721	24178.3	22816	1	SETD1B
chr20	60924733	60956634	chr20:60924733-60956634	24133.5	22815	1	LAMA5
chr6	159193135	159291822	chr6:159193135-159291822	24064.3	22814	1	EZR-AS1
chr14	61927756	62069832	chr14:61927756-62069832	23952.3	22813	1	FLJ22447
chr12	125393561	125425970	chr12:125393561-125425970	23828.5	22812	1	MIR5188
chr15	90691926	90758400	chr15:90691926-90758400	23315.2	22811	1	SEMA4B
chr15	67356410	67443651	chr15:67356410-67443651	23254.3	22810	1	SMAD3
chr11	67009792	67058205	chr11:67009792-67058205	23232.2	22809	1	GRK2
chr12	52536685	52552083	chr12:52536685-52552083	23132.7	22808	1	KRT80
chr22	50318812	50364354	chr22:50318812-50364354	23123.3	22807	1	PIM3
chr7	5456527	5479848	chr7:5456527-5479848	22569	22806	1	TNRC18
chr10	82212932	82266018	chr10:82212932-82266018	22337.8	22805	1	TSPAN14
chr17	56395057	56422449	chr17:56395057-56422449	22232.5	22804	1	TSPOAP1-AS1
chr15	90540984	90620191	chr15:90540984-90620191	22202.2	22803	1	ZNF710
chr15	89157934	89201114	chr15:89157934-89201114	22151.5	22802	1	ISG20
chr22	50963046	50973923	chr22:50963046-50973923	22081	22801	1	TYMP
chr5	131749885	131814558	chr5:131749885-131814558	21958.3	22800	1	C5orf56
chr2	201979445	201996963	chr2:201979445-201996963	21842.6	22799	1	CFLAR
chr1	12187948	12271234	chr1:12187948-12271234	21804.4	22798	1	MIR4632
chr2	136869153	136899774	chr2:136869153-136899774	21791.6	22797	1	CXCR4
chr11	35618002	35707813	chr11:35618002-35707813	21741.8	22796	1	FJX1
chr5	180228677	180260439	chr5:180228677-180260439	21704.9	22795	1	HEIH
chr18	3446195	3459682	chr18:3446195-3459682	21443.4	22794	1	TGIF1
chrX	12964671	13031930	chrX:12964671-13031930	21382.3	22793	1	TMSB4X
chr18	65676993	66685389	chr18:65676993-66685389	21237.3	22792	1	TMX3
chr14	77464734	77555433	chr14:77464734-77555433	21145.7	22791	1	IRF2BPL
chr6	31780710	31801386	chr6:31780710-31801386	21119.7	22790	1	HSPA1A
chr3	187453613	187469204	chr3:187453613-187469204	21060.2	22789	1	BCL6
chr19	4049538	4088630	chr19:4049538-4088630	21052.6	22788	1	ZBTB7A
chr1	154971543	154987264	chr1:154971543-154987264	21000.3	22787	1	ZBTB7B
chr11	69168466	69200622	chr11:69168466-69200622	20696.3	22786	1	MYEOV
chr17	8029267	8069859	chr17:8029267-8069859	20563.1	22785	1	PER1
chr2	70307335	70317956	chr2:70307335-70317956	20353.2	22784	1	PCBP1-AS1
chr1	236026395	236143167	chr1:236026395-236143167	20347.8	22783	1	LYST
chr18	74764548	74845708	chr18:74764548-74845708	20338.1	22782	1	MBP
chr1	204407281	204491746	chr1:204407281-204491746	20229	22781	1	MDM4
chr15	75063663	75087600	chr15:75063663-75087600	20189.4	22780	1	MIR4513
chr8	142204111	142302747	chr8:142204111-142302747	20150.3	22779	1	SLC45A4
chr9	33124316	33172464	chr9:33124316-33172464	20148.9	22778	1	B4GALT1
chr1	201978871	202056788	chr1:201978871-202056788	20101.2	22777	1	ELF3
chr12	92518540	92578965	chr12:92518540-92578965	19988.9	22776	1	LINC01619
chr14	70078272	70185030	chr14:70078272-70185030	19984	22775	1	SUSD6
chr14	99695845	99741204	chr14:99695845-99741204	19864.2	22774	1	BCL11B
chr17	74476466	74527170	chr17:74476466-74527170	19796.2	22773	1	PRCD
chr1	43396345	43446150	chr1:43396345-43446150	19791	22772	1	SLC2A1-AS1
chr1	206674365	206763270	chr1:206674365-206763270	19749.6	22771	1	RASSF5
chr8	101421586	101528162	chr8:101421586-101528162	19659.9	22770	1	MIR4471
chr6	42738199	42752340	chr6:42738199-42752340	19633.7	22769	1	BICRAL
chr7	104643767	104660963	chr7:104643767-104660963	19551.2	22768	1	KMT2E-AS1
chr17	57904203	57935370	chr17:57904203-57935370	19550.6	22767	1	MIR21
chr1	156065635	156100185	chr1:156065635-156100185	19472.4	22766	1	LMNA
chr19	45221526	45260172	chr19:45221526-45260172	19173	22765	1	BCL3
chr1	27809532	27902653	chr1:27809532-27902653	19115.5	22764	1	WASF2
chr10	104372244	104435794	chr10:104372244-104435794	19107.4	22763	1	TRIM8
chr19	44242881	44289611	chr19:44242881-44289611	19052.9	22762	1	KCNN4
chr15	44998931	45023201	chr15:44998931-45023201	19050.4	22761	1	TRIM69
chr2	85623576	85700665	chr2:85623576-85700665	19036.3	22760	1	SH2D6
chr17	76730741	76786763	chr17:76730741-76786763	18885.7	22759	1	CYTH1
chr6	30708748	30812167	chr6:30708748-30812167	18804.6	22758	1	FLOT1
chr1	156440837	156478297	chr1:156440837-156478297	18804.1	22757	1	MEF2D
chr6	143221424	143269275	chr6:143221424-143269275	18671.6	22756	1	HIVEP2
chr17	17722302	17755218	chr17:17722302-17755218	18596.9	22755	1	SREBF1
chr2	232565787	232577414	chr2:232565787-232577414	18576.1	22754	1	PTMA
chr12	7057881	7074784	chr12:7057881-7074784	18461.5	22753	1	MIR141
chr17	7737230	7755081	chr17:7737230-7755081	18294.6	22752	1	KDM6B
chr9	134127439	134154269	chr9:134127439-134154269	18287.8	22751	1	FAM78A
chr5	169689378	169766000	chr5:169689378-169766000	18244.3	22750	1	LINC01366
chr1	145426800	145457371	chr1:145426800-145457371	18234.4	22749	1	TXNIP
chr12	48196195	48229503	chr12:48196195-48229503	18181.6	22748	1	HDAC7
chr1	37913848	37953728	chr1:37913848-37953728	18168.4	22747	1	LINC01137
chr6	32934858	32939778	chr6:32934858-32939778	18163.6	22746	1	BRD2
chr18	3582933	3625541	chr18:3582933-3625541	18120.2	22745	1	DLGAP1-AS1
chr14	74206694	74273145	chr14:74206694-74273145	18111.8	22744	1	MIR4505
chr9	135987435	136022720	chr9:135987435-136022720	17999.8	22743	1	RALGDS
chr1	159879140	159915902	chr1:159879140-159915902	17997.8	22742	1	IGSF9
chr1	16465266	16516258	chr1:16465266-16516258	17989.7	22741	1	EPHA2
chr17	2292940	2311426	chr17:2292940-2311426	17932.7	22740	1	MNT
chr11	69677479	69691276	chr11:69677479-69691276	17789.3	22739	1	FGF3
chr22	30643802	30720983	chr22:30643802-30720983	17736.6	22738	1	OSM
chr7	75919964	75948671	chr7:75919964-75948671	17713.7	22737	1	HSPB1
chr14	50416675	50471082	chr14:50416675-50471082	17654	22736	1	LINC01588
chr19	13943924	13956337	chr19:13943924-13956337	17589.1	22735	1	LOC284454
chr2	85115426	85185589	chr2:85115426-85185589	17519.9	22734	1	TMSB10
chr16	11676224	11735749	chr16:11676224-11735749	17505.3	22733	1	LITAF
chr17	78993238	79072143	chr17:78993238-79072143	17497	22732	1	BAIAP2
chr20	23063617	23143652	chr20:23063617-23143652	17476.6	22731	1	LINC00656
chr17	80157990	80190754	chr17:80157990-80190754	17429.3	22730	1	CCDC57
chr17	37893157	37935227	chr17:37893157-37935227	17321.7	22729	1	IKZF3
chr16	81584415	81695934	chr16:81584415-81695934	17252.9	22728	1	CMIP
chr12	6419150	6452187	chr12:6419150-6452187	17212.8	22727	1	PLEKHG6
chr2	178103908	178144957	chr2:178103908-178144957	17163	22726	1	MIR3128
chr3	46967214	47032276	chr3:46967214-47032276	17136.9	22725	1	CCDC12
chr19	14466085	14496640	chr19:14466085-14496640	17131	22724	1	ADGRE5
chr3	50609869	50674507	chr3:50609869-50674507	17011.6	22723	1	CISH
chr2	219251588	219272285	chr2:219251588-219272285	16897.6	22722	1	MIR26B
chr2	60726314	60809095	chr2:60726314-60809095	16887.7	22721	1	BCL11A
chr2	106348169	106438851	chr2:106348169-106438851	16792.7	22720	1	NCK2
chr9	117124687	117161023	chr9:117124687-117161023	16764.6	22719	1	AKNA
chr14	75690402	75770337	chr14:75690402-75770337	16641.2	22718	1	FOS
chr3	13034829	13064406	chr3:13034829-13064406	16618.9	22717	1	IQSEC1
chr8	29938248	29957558	chr8:29938248-29957558	16484.4	22716	1	LEPROTL1
chr7	2547408	2575021	chr7:2547408-2575021	16478.1	22715	1	MIR4648
chr19	46005027	46101985	chr19:46005027-46101985	16478	22714	1	VASP
chr22	31670464	31692832	chr22:31670464-31692832	16460	22713	1	PIK3IP1
chr17	74242186	74273104	chr17:74242186-74273104	16238.5	22712	1	UBALD2
chr15	63729310	63798658	chr15:63729310-63798658	16209.6	22711	1	USP3
chr8	101960779	101966133	chr8:101960779-101966133	16149.5	22710	1	YWHAZ
chr21	45110885	45201132	chr21:45110885-45201132	16131.7	22709	1	CSTB
chr14	106145637	106179070	chr14:106145637-106179070	16119.2	22708	1	ELK2AP
chr1	40845329	40869753	chr1:40845329-40869753	16079	22707	1	SMAP2
chr11	35203664	35263432	chr11:35203664-35263432	16044.1	22706	1	CD44
chr17	79477295	79487098	chr17:79477295-79487098	16020.2	22705	1	ACTG1
chr5	175959847	175981585	chr5:175959847-175981585	16013	22704	1	RNF44
chr3	141094199	141133645	chr3:141094199-141133645	15900	22703	1	ZBTB38
chr5	139013384	139051396	chr5:139013384-139051396	15848.3	22702	1	CXXC5
chr1	16157880	16177053	chr1:16157880-16177053	15842.1	22701	1	SPEN
chr2	232504871	232552500	chr2:232504871-232552500	15800.2	22700	1	PTMA
chr17	43298322	43309059	chr17:43298322-43309059	15733.3	22699	1	FMNL1
chr22	50975296	50988427	chr22:50975296-50988427	15731	22698	1	KLHDC7B
chr7	142490794	142508099	chr7:142490794-142508099	15691.1	22697	1	PRSS3P2
chr15	60658253	60707048	chr15:60658253-60707048	15656.8	22696	1	ANXA2
chr1	26601642	26619696	chr1:26601642-26619696	15589.7	22695	1	SH3BGRL3
chr9	130716123	130771636	chr9:130716123-130771636	15569.7	22694	1	FAM102A
chr10	134201120	134243693	chr10:134201120-134243693	15555.6	22693	1	PWWP2B
chr19	38406043	38477607	chr19:38406043-38477607	15551.1	22692	1	SIPA1L3
chr11	70347193	70414837	chr11:70347193-70414837	15535.6	22691	1	SHANK2
chr5	150587900	150644903	chr5:150587900-150644903	15433.8	22690	1	CCDC69
chr2	112167605	112223655	chr2:112167605-112223655	15385.2	22689	1	MIR4435-2HG
chr17	22246106	22261673	chr17:22246106-22261673	15365.5	22688	1	MTRNR2L1
chr9	95845344	95907079	chr9:95845344-95907079	15364.9	22687	1	NINJ1
chr1	226285903	226324320	chr1:226285903-226324320	15360.7	22686	1	H3F3AP4
chr1	145195877	145264452	chr1:145195877-145264452	15333.1	22685	1	NBPF10
chr14	91815471	91885072	chr14:91815471-91885072	15279.2	22684	1	CCDC88C
chr6	13330909	13408570	chr6:13330909-13408570	15278.9	22683	1	GFOD1
chr7	1543145	1579512	chr7:1543145-1579512	15275	22682	1	INTS1
chr19	35574385	35619865	chr19:35574385-35619865	15234.4	22681	1	HPN-AS1
chr18	2633398	2658704	chr18:2633398-2658704	15234.4	22680	1	SMCHD1
chr11	62305524	62325947	chr11:62305524-62325947	15228.4	22679	1	AHNAK
chr11	70048911	70098958	chr11:70048911-70098958	15181.7	22678	1	FADD
chr17	81004902	81067308	chr17:81004902-81067308	15127.4	22677	1	B3GNTL1
chr10	112596776	112632705	chr10:112596776-112632705	15114.9	22676	1	PDCD4
chr7	511109	582974	chr7:511109-582974	15093.7	22675	1	HRAT92
chr14	106025322	106049536	chr14:106025322-106049536	15006.9	22674	1	TMEM121
chr7	55111882	55208439	chr7:55111882-55208439	14999.8	22673	1	EGFR
chr11	67100003	67149437	chr11:67100003-67149437	14992.9	22672	1	CLCF1
chr1	36613870	36628725	chr1:36613870-36628725	14967	22671	1	TRAPPC3
chr22	47126764	47173515	chr22:47126764-47173515	14960.7	22670	1	TBC1D22A
chr1	151995037	152024339	chr1:151995037-152024339	14943.6	22669	1	S100A11
chr1	111734488	111766198	chr1:111734488-111766198	14854.4	22668	1	DENND2D
chr11	61721645	61753420	chr11:61721645-61753420	14826.6	22667	1	FTH1
chr8	142082820	142149127	chr8:142082820-142149127	14825.9	22666	1	DENND3
chr19	42773277	42789336	chr19:42773277-42789336	14810.1	22665	1	CIC
chr1	201419828	201481883	chr1:201419828-201481883	14793.8	22664	1	CSRP1
chr12	53594220	53629013	chr12:53594220-53629013	14756.3	22663	1	ITGB7
chr2	33141305	33141725	chr2:33141305-33141725	14704.9	22662	1	NA
chr11	70243453	70257570	chr11:70243453-70257570	14678.9	22661	1	CTTN
chr19	38752879	38791250	chr19:38752879-38791250	14642.9	22660	1	SPINT2
chr14	50331820	50378174	chr14:50331820-50378174	14568	22659	1	ARF6
chr3	150462442	150482103	chr3:150462442-150482103	14564	22658	1	SIAH2
chr7	6406911	6445013	chr7:6406911-6445013	14549.8	22657	1	RAC1
chr15	69109136	69114597	chr15:69109136-69114597	14537.3	22656	1	ANP32A
chr1	155095570	155109929	chr1:155095570-155109929	14491.9	22655	1	EFNA1
chr13	114864321	114928201	chr13:114864321-114928201	14461.7	22654	1	RASA3
chr12	6470520	6500741	chr12:6470520-6500741	14413	22653	1	LTBR
chr17	38467390	38505621	chr17:38467390-38505621	14328.5	22652	1	RARA
chr11	306957	317147	chr11:306957-317147	14328.1	22651	1	IFITM2
chr9	73012035	73036836	chr9:73012035-73036836	14189.9	22650	1	KLF9
chr5	150431777	150486533	chr5:150431777-150486533	14184.8	22649	1	TNIP1
chr19	41220124	41241896	chr19:41220124-41241896	14148.7	22648	1	COQ8B
chr2	157176314	157200105	chr2:157176314-157200105	14103.1	22647	1	NR4A2
chr5	133377283	133469836	chr5:133377283-133469836	14034	22646	1	TCF7
chr2	219146347	219180124	chr2:219146347-219180124	14000.4	22645	1	TMBIM1
chr9	139414928	139459843	chr9:139414928-139459843	13982.5	22644	1	MIR4674
chr17	57830409	57882813	chr17:57830409-57882813	13893.7	22643	1	MIR21
chr7	134831713	134865018	chr7:134831713-134865018	13854.2	22642	1	TMEM140
chr3	181412796	181445780	chr3:181412796-181445780	13754.9	22641	1	SOX2
chr19	16177952	16191351	chr19:16177952-16191351	13734.4	22640	1	TPM4
chr19	45931771	45982455	chr19:45931771-45982455	13661.1	22639	1	ERCC1
chr17	39927723	39956871	chr17:39927723-39956871	13622.5	22638	1	JUP
chr12	52409055	52469168	chr12:52409055-52469168	13582.6	22637	1	NR4A1
chr5	39164256	39224764	chr5:39164256-39224764	13494.9	22636	1	FYB1
chr8	128733977	128773694	chr8:128733977-128773694	13481.1	22635	1	MYC
chr8	11717065	11760377	chr8:11717065-11760377	13470.5	22634	1	CTSB
chr2	68989652	69036995	chr2:68989652-69036995	13447.9	22633	1	ARHGAP25
chr4	38656110	38677178	chr4:38656110-38677178	13402.1	22632	1	KLF3
chr11	117845183	117884021	chr11:117845183-117884021	13386	22631	1	IL10RA
chr19	33725925	33802852	chr19:33725925-33802852	13320.8	22630	1	CEBPA
chr7	26238101	26242510	chr7:26238101-26242510	13312.8	22629	1	CBX3
chr6	32552043	32601967	chr6:32552043-32601967	13284.2	22628	1	HLA-DRB1
chr2	8615010	8686321	chr2:8615010-8686321	13276.3	22627	1	ID2
chr12	46120223	46125422	chr12:46120223-46125422	13247.9	22626	1	ARID2
chr17	63023909	63070123	chr17:63023909-63070123	13223.3	22625	1	GNA13
chr1	31216820	31259804	chr1:31216820-31259804	13185.9	22624	1	LAPTM5
chr20	57863488	58065787	chr20:57863488-58065787	13177.7	22623	1	EDN3
chr13	50696570	50705436	chr13:50696570-50705436	13166.6	22622	1	DLEU2
chr3	14443201	14502551	chr3:14443201-14502551	13149.9	22621	1	SLC6A6
chr7	76566810	76639523	chr7:76566810-76639523	13087.4	22620	1	DTX2P1-UPK3BP1-PMS2P11
chr9	134572827	134620230	chr9:134572827-134620230	13070.4	22619	1	RAPGEF1
chr11	71376303	71470789	chr11:71376303-71470789	13061.2	22618	1	FAM86C1
chr3	189505168	189561746	chr3:189505168-189561746	13051.3	22617	1	MIR944
chr10	11186614	11222563	chr10:11186614-11222563	13009.5	22616	1	CELF2
chr19	42676800	42725100	chr19:42676800-42725100	13004	22615	1	ZNF526
chr6	10407258	10427374	chr6:10407258-10427374	12979.7	22614	1	TFAP2A-AS1
chr2	42324093	42363160	chr2:42324093-42363160	12961.5	22613	1	EML4
chr21	46330917	46352987	chr21:46330917-46352987	12922	22612	1	ITGB2-AS1
chr16	3087863	3127492	chr16:3087863-3127492	12921.9	22611	1	MMP25
chr20	30281975	30318597	chr20:30281975-30318597	12910.3	22610	1	BCL2L1
chr17	80236751	80261708	chr17:80236751-80261708	12885.7	22609	1	CSNK1D
chr10	106077756	106112197	chr10:106077756-106112197	12835.5	22608	1	ITPRIP
chr10	80806846	80918536	chr10:80806846-80918536	12785.6	22607	1	ZMIZ1-AS1
chr2	54784347	54827656	chr2:54784347-54827656	12753.2	22606	1	SPTBN1
chr21	34733625	34802669	chr21:34733625-34802669	12741.3	22605	1	IFNGR2
chr20	61035451	61078792	chr20:61035451-61078792	12729.6	22604	1	GATA5
chr6	41672065	41737660	chr6:41672065-41737660	12729	22603	1	PGC
chr12	53240483	53273853	chr12:53240483-53273853	12722.8	22602	1	KRT78
chr12	56320137	56327437	chr12:56320137-56327437	12716.3	22601	1	DGKA
chr1	161491988	161536627	chr1:161491988-161536627	12671.7	22600	1	FCGR3A
chr22	50718220	50746829	chr22:50718220-50746829	12666.4	22599	1	PLXNB2
chr7	73211213	73266746	chr7:73211213-73266746	12641.9	22598	1	CLDN4
chr20	57462782	57468248	chr20:57462782-57468248	12639.6	22597	1	GNAS
chr8	134064684	134094728	chr8:134064684-134094728	12634.6	22596	1	SLA
chr19	18586898	18632978	chr19:18586898-18632978	12614.8	22595	1	ELL
chr15	65162591	65197839	chr15:65162591-65197839	12585.6	22594	1	ANKDD1A
chr1	228747869	228784275	chr1:228747869-228784275	12567.2	22593	1	DUSP5P1
chr15	78326667	78376850	chr15:78326667-78376850	12548.6	22592	1	MIR5003
chr4	103745633	103750682	chr4:103745633-103750682	12548.1	22591	1	UBE2D3
chr9	132143938	132179184	chr9:132143938-132179184	12540.8	22590	1	C9orf106
chr9	132311941	132373900	chr9:132311941-132373900	12528.7	22589	1	C9orf50
chr1	223892710	223936887	chr1:223892710-223936887	12513.2	22588	1	CAPN2
chr3	172229601	172282634	chr3:172229601-172282634	12486.6	22587	1	TNFSF10
chr1	156715733	156722472	chr1:156715733-156722472	12475.5	22586	1	HDGF
chr20	61269937	61300826	chr20:61269937-61300826	12434.8	22585	1	SLCO4A1-AS1
chr9	130283297	130337882	chr9:130283297-130337882	12427.6	22584	1	FAM129B
chr3	151963179	151989685	chr3:151963179-151989685	12410.3	22583	1	MBNL1-AS1
chr6	7106994	7167339	chr6:7106994-7167339	12406.6	22582	1	RREB1
chr8	144094132	144109956	chr8:144094132-144109956	12398	22581	1	LY6E-DT
chr6	157097607	157103988	chr6:157097607-157103988	12358.7	22580	1	MIR4466
chrX	39991323	40036815	chrX:39991323-40036815	12356.6	22579	1	BCOR
chr3	152877287	152884620	chr3:152877287-152884620	12325.3	22578	1	RAP2B
chr17	41436756	41447338	chr17:41436756-41447338	12314	22577	1	LINC00910
chr1	27018791	27029267	chr1:27018791-27029267	12284.5	22576	1	ARID1A
chr1	207978291	208021706	chr1:207978291-208021706	12283.2	22575	1	LOC148696
chr7	50343735	50370615	chr7:50343735-50370615	12273	22574	1	IKZF1
chr1	226884441	226927142	chr1:226884441-226927142	12260.8	22573	1	ITPKB
chr14	105525133	105569849	chr14:105525133-105569849	12256	22572	1	GPR132
chr5	149787715	149810053	chr5:149787715-149810053	12219.3	22571	1	CD74
chr1	19742244	19813630	chr1:19742244-19813630	12218.4	22570	1	CAPZB
chr1	33181166	33229037	chr1:33181166-33229037	12202	22569	1	KIAA1522
chr8	28220737	28270549	chr8:28220737-28270549	12182.9	22568	1	ZNF395
chr7	102055641	102083293	chr7:102055641-102083293	12162.2	22567	1	ORAI2
chr6	30646953	30656511	chr6:30646953-30656511	12150.6	22566	1	PPP1R18
chr2	197023481	197050564	chr2:197023481-197050564	12147.6	22565	1	STK17B
chr21	36236714	36263997	chr21:36236714-36263997	12142.8	22564	1	RUNX1
chr7	948316	997697	chr7:948316-997697	12129	22563	1	ADAP1
chr1	149820495	149825952	chr1:149820495-149825952	12121.5	22562	1	HIST2H3C
chr8	27191189	27266571	chr8:27191189-27266571	12106	22561	1	PTK2B
chr12	69709890	69756199	chr12:69709890-69756199	12070.7	22560	1	LYZ
chr6	44204439	44217436	chr6:44204439-44217436	12066.6	22559	1	HSP90AB1
chr1	226819265	226868565	chr1:226819265-226868565	12036	22558	1	ITPKB
chr6	89788701	89793344	chr6:89788701-89793344	12034.3	22557	1	PNRC1
chr12	53759212	53777271	chr12:53759212-53777271	12023.1	22556	1	SP1
chr4	40184228	40209566	chr4:40184228-40209566	12022.5	22555	1	RHOH
chr18	2956360	2998568	chr18:2956360-2998568	12003.2	22554	1	LOC727896
chr17	42292830	42316367	chr17:42292830-42316367	12001.9	22553	1	UBTF
chr12	57912346	57931319	chr12:57912346-57931319	11960	22552	1	MBD6
chr16	70715091	70802643	chr16:70715091-70802643	11915.7	22551	1	VAC14-AS1
chr11	118659272	118663526	chr11:118659272-118663526	11910	22550	1	DDX6
chr7	5566184	5573636	chr7:5566184-5573636	11887.7	22549	1	ACTB
chr11	3855352	3880894	chr11:3855352-3880894	11842.3	22548	1	MIR4687
chr3	193806523	193879632	chr3:193806523-193879632	11827.2	22547	1	HES1
chr19	42374358	42393891	chr19:42374358-42393891	11799.2	22546	1	ARHGEF1
chr1	234621368	234681184	chr1:234621368-234681184	11784.1	22545	1	LINC01354
chr2	238569667	238611815	chr2:238569667-238611815	11771.2	22544	1	LRRFIP1
chr1	149810999	149815682	chr1:149810999-149815682	11764.4	22543	1	HIST2H3C
chr1	245126377	245136177	chr1:245126377-245136177	11764.1	22542	1	EFCAB2
chr18	46450716	46482372	chr18:46450716-46482372	11725.5	22541	1	SMAD7
chr2	70366881	70371312	chr2:70366881-70371312	11719.2	22540	1	LINC01816
chr2	64817967	64877668	chr2:64817967-64877668	11692.3	22539	1	LINC02579
chr12	57479438	57496652	chr12:57479438-57496652	11651.7	22538	1	NAB2
chr1	245025664	245032793	chr1:245025664-245032793	11626.4	22537	1	HNRNPU
chr19	1150987	1195157	chr19:1150987-1195157	11622	22536	1	SBNO2
chr19	14626334	14635378	chr19:14626334-14635378	11586.6	22535	1	DNAJB1
chr9	95468051	95545340	chr9:95468051-95545340	11548.3	22534	1	BICD2
chr4	14996381	15007789	chr4:14996381-15007789	11540.8	22533	1	CPEB2
chr11	69516182	69524737	chr11:69516182-69524737	11532.3	22532	1	FGF19
chr12	11950461	12014800	chr12:11950461-12014800	11511.3	22531	1	ETV6
chr8	126441236	126453028	chr8:126441236-126453028	11508.4	22530	1	TRIB1
chr11	60828126	60889033	chr11:60828126-60889033	11487	22529	1	CD5
chr11	70429977	70490167	chr11:70429977-70490167	11448.7	22528	1	SHANK2-AS1
chr10	80981191	81031312	chr10:80981191-81031312	11399.2	22527	1	ZMIZ1
chr1	153916609	153937356	chr1:153916609-153937356	11398.5	22526	1	CRTC2
chr19	42745794	42760551	chr19:42745794-42760551	11391.7	22525	1	ERF
chr11	34605871	34714315	chr11:34605871-34714315	11386.8	22524	1	EHF
chr7	74019030	74079006	chr7:74019030-74079006	11384.8	22523	1	GTF2I
chr14	64967295	64973831	chr14:64967295-64973831	11360.1	22522	1	ZBTB1
chr1	32391076	32423806	chr1:32391076-32423806	11342.8	22521	1	PTP4A2
chr1	36813812	36854090	chr1:36813812-36854090	11318.1	22520	1	STK40
chr1	209974592	210000088	chr1:209974592-210000088	11295.6	22519	1	IRF6
chr19	41801819	41841496	chr19:41801819-41841496	11284.5	22518	1	HNRNPUL1
chr7	138777213	138816274	chr7:138777213-138816274	11259.9	22517	1	ZC3HAV1
chr10	81044195	81119111	chr10:81044195-81119111	11222.2	22516	1	PPIF
chr19	40442633	40477746	chr19:40442633-40477746	11183.7	22515	1	PSMC4
chr1	147929874	147933261	chr1:147929874-147933261	11180.4	22514	1	LINC01138
chr7	39987819	39991943	chr7:39987819-39991943	11169.6	22513	1	CDK13
chr10	81946072	81967892	chr10:81946072-81967892	11110	22512	1	ANXA11
chr20	48419261	48468771	chr20:48419261-48468771	11081.3	22511	1	SLC9A8
chr16	27323745	27342574	chr16:27323745-27342574	11079.4	22510	1	IL4R
chr19	18108944	18135897	chr19:18108944-18135897	11061.2	22509	1	ARRDC2
chr19	38514564	38561851	chr19:38514564-38561851	11059.9	22508	1	SIPA1L3
chr11	71047352	71057598	chr11:71047352-71057598	11059.8	22507	1	FLJ42102
chr11	70554753	70608772	chr11:70554753-70608772	11057.9	22506	1	SHANK2
chr17	37024364	37057998	chr17:37024364-37057998	11054.4	22505	1	LASP1
chr6	43662660	43706062	chr6:43662660-43706062	11036.8	22504	1	MRPS18A
chr1	59247043	59251749	chr1:59247043-59251749	11022.3	22503	1	LINC01135
chr6	32156036	32161599	chr6:32156036-32161599	11016.6	22502	1	PBX2
chr19	18389985	18393743	chr19:18389985-18393743	10997.6	22501	1	MIR3188
chr19	39919217	39936915	chr19:39919217-39936915	10986	22500	1	RPS16
chr11	122931237	122941242	chr11:122931237-122941242	10984.4	22499	1	HSPA8
chrX	64862390	64927074	chrX:64862390-64927074	10983.3	22498	1	MSN
chr8	103799926	103823152	chr8:103799926-103823152	10958	22497	1	AZIN1
chr20	57574437	57598166	chr20:57574437-57598166	10956.4	22496	1	CTSZ
chr5	133837767	133863954	chr5:133837767-133863954	10946.5	22495	1	JADE2
chr3	176912574	176931198	chr3:176912574-176931198	10918.2	22494	1	TBL1XR1
chr19	36388732	36401442	chr19:36388732-36401442	10915.2	22493	1	HCST
chr5	134359736	134381057	chr5:134359736-134381057	10893.4	22492	1	C5orf66
chr6	43733821	43751795	chr6:43733821-43751795	10883.4	22491	1	VEGFA
chr6	31701628	31708785	chr6:31701628-31708785	10876.5	22490	1	MSH5-SAPCD1
chr17	61774204	61780830	chr17:61774204-61780830	10876	22489	1	LOC729683
chr17	7785074	7792848	chr17:7785074-7792848	10863.3	22488	1	CHD3
chr1	198568822	198634289	chr1:198568822-198634289	10843.8	22487	1	PTPRC
chr11	128367377	128393244	chr11:128367377-128393244	10822.4	22486	1	ETS1
chr22	42298556	42337731	chr22:42298556-42337731	10806.4	22485	1	TNFRSF13C
chr17	78227509	78252086	chr17:78227509-78252086	10805.9	22484	1	RNF213
chr16	88496347	88601439	chr16:88496347-88601439	10777	22483	1	MIR5189
chr2	174827401	174831348	chr2:174827401-174831348	10726.8	22482	1	SP3
chr12	57076685	57095139	chr12:57076685-57095139	10725.1	22481	1	PTGES3
chr9	131650019	131679556	chr9:131650019-131679556	10717.6	22480	1	PHYHD1
chr2	233923964	233966138	chr2:233923964-233966138	10698.6	22479	1	INPP5D
chr9	66454775	66461741	chr9:66454775-66461741	10682.3	22478	1	PTGER4P2-CDK2AP2P2
chr9	134529847	134557922	chr9:134529847-134557922	10678.1	22477	1	RAPGEF1
chr4	185390737	185398423	chr4:185390737-185398423	10659.5	22476	1	IRF2
chr5	43063736	43070375	chr5:43063736-43070375	10657.8	22475	1	LOC100132356
chr1	149856479	149861187	chr1:149856479-149861187	10644.3	22474	1	HIST2H2AB
chr17	76119971	76130297	chr17:76119971-76130297	10642.4	22473	1	TMC6
chr14	35855046	35875231	chr14:35855046-35875231	10622.2	22472	1	NFKBIA
chr10	63776265	63814759	chr10:63776265-63814759	10594.6	22471	1	ARID5B
chr7	1163506	1215877	chr7:1163506-1215877	10571.9	22470	1	C7orf50
chr1	2506410	2526237	chr1:2506410-2526237	10571.7	22469	1	FAM213B
chr5	90674641	90680530	chr5:90674641-90680530	10569.2	22468	1	ARRDC3-AS1
chr8	22551138	22639464	chr8:22551138-22639464	10558.7	22467	1	EGR3
chr1	200838635	200877370	chr1:200838635-200877370	10555	22466	1	GPR25
chr11	73076662	73101170	chr11:73076662-73101170	10549.4	22465	1	RELT
chr9	140182877	140221723	chr9:140182877-140221723	10539.6	22464	1	NRARP
chr2	75059945	75103450	chr2:75059945-75103450	10533	22463	1	HK2
chr5	118634784	118677979	chr5:118634784-118677979	10528	22462	1	TNFAIP8
chr15	93443001	93453001	chr15:93443001-93453001	10527.5	22461	1	MIR3175
chr4	78738918	78755336	chr4:78738918-78755336	10521.7	22460	1	CNOT6L
chr14	105116385	105162921	chr14:105116385-105162921	10496.4	22459	1	MIR4710
chr20	19895276	19985101	chr20:19895276-19985101	10480	22458	1	RIN2
chr15	72513318	72530659	chr15:72513318-72530659	10465.8	22457	1	PKM
chr11	1778246	1805441	chr11:1778246-1805441	10456	22456	1	CTSD
chr6	6677353	6726575	chr6:6677353-6726575	10445.4	22455	1	LY86
chr6	35685815	35701113	chr6:35685815-35701113	10440.2	22454	1	FKBP5
chr9	33413438	33473898	chr9:33413438-33473898	10423.2	22453	1	AQP3
chr12	57022342	57031182	chr12:57022342-57031182	10419.2	22452	1	BAZ2A
chr6	74228977	74233970	chr6:74228977-74233970	10394	22451	1	EEF1A1
chr1	203595224	203645918	chr1:203595224-203645918	10371	22450	1	ATP2B4
chr22	43072616	43169049	chr22:43072616-43169049	10357.7	22449	1	A4GALT
chr1	161352458	161380309	chr1:161352458-161380309	10342.1	22448	1	CFAP126
chr3	171845932	171887244	chr3:171845932-171887244	10331.1	22447	1	FNDC3B
chr11	65405155	65421620	chr11:65405155-65421620	10320.2	22446	1	MIR4489
chr2	28833371	28887770	chr2:28833371-28887770	10310.6	22445	1	PLB1
chr10	135070843	135119941	chr10:135070843-135119941	10302.1	22444	1	ADAM8
chr15	70384830	70406933	chr15:70384830-70406933	10298.2	22443	1	TLE3
chr22	41839531	41844611	chr22:41839531-41844611	10296.7	22442	1	TOB2
chr17	55967575	56033248	chr17:55967575-56033248	10286.8	22441	1	CUEDC1
chr11	68959423	68988605	chr11:68959423-68988605	10282.2	22440	1	MYEOV
chr5	149857213	149902963	chr5:149857213-149902963	10278.7	22439	1	NDST1
chr17	38635739	38658371	chr17:38635739-38658371	10262.6	22438	1	TNS4
chr17	73679686	73697705	chr17:73679686-73697705	10248.2	22437	1	SAP30BP
chr11	69630791	69639386	chr11:69630791-69639386	10237.6	22436	1	FGF3
chr1	153570680	153590419	chr1:153570680-153590419	10206.7	22435	1	S100A16
chr6	108878471	108887750	chr6:108878471-108887750	10199	22434	1	FOXO3
chr3	52073508	52101598	chr3:52073508-52101598	10194.4	22433	1	LINC00696
chr20	10599559	10655975	chr20:10599559-10655975	10188.4	22432	1	JAG1
chr14	103557447	103622340	chr14:103557447-103622340	10166.6	22431	1	TNFAIP2
chr11	68872462	68906531	chr11:68872462-68906531	10149.6	22430	1	TPCN2
chr9	36986530	37038354	chr9:36986530-37038354	10122.5	22429	1	PAX5
chr1	8173703	8286064	chr1:8173703-8286064	10118.5	22428	1	ERRFI1
chr17	38251426	38271354	chr17:38251426-38271354	10116.3	22427	1	NR1D1
chr2	65046607	65093061	chr2:65046607-65093061	10104.5	22426	1	LINC02245
chr2	70138952	70176278	chr2:70138952-70176278	10103.3	22425	1	MXD1
chr16	89543053	89575371	chr16:89543053-89575371	10102.4	22424	1	ANKRD11
chr3	172299730	172355821	chr3:172299730-172355821	10092.7	22423	1	TNFSF10
chr3	193543438	193572173	chr3:193543438-193572173	10091.2	22422	1	DPPA2P3
chr19	3154644	3190242	chr19:3154644-3190242	10070.1	22421	1	NCLN
chr6	167493518	167548591	chr6:167493518-167548591	10066.7	22420	1	CCR6
chr3	183245268	183274215	chr3:183245268-183274215	10065.8	22419	1	KLHL6
chr8	134296040	134316355	chr8:134296040-134316355	10053.6	22418	1	NDRG1
chr17	72375829	72475693	chr17:72375829-72475693	10049	22417	1	CD300A
chr5	1103944	1163687	chr5:1103944-1163687	10046.9	22416	1	SLC12A7
chr11	64618467	64633238	chr11:64618467-64633238	10023.5	22415	1	EHD1
chr2	26214204	26267700	chr2:26214204-26267700	10021.8	22414	1	RAB10
chr3	195527486	195576584	chr3:195527486-195576584	9999.45	22413	1	MUC4
chrX	56790398	56810141	chrX:56790398-56810141	9988	22412	1	UQCRBP1
chrX	41189854	41196279	chrX:41189854-41196279	9967.63	22411	1	DDX3X
chr16	67580581	67598453	chr16:67580581-67598453	9963.91	22410	1	CTCF
chr22	46898032	46989405	chr22:46898032-46989405	9958.73	22409	1	CELSR1
chr3	101555803	101573652	chr3:101555803-101573652	9956.81	22408	1	NFKBIZ
chr10	43899179	43905879	chr10:43899179-43905879	9952.29	22407	1	HNRNPF
chr1	45271835	45276876	chr1:45271835-45276876	9940.25	22406	1	BTBD19
chr1	161579186	161624660	chr1:161579186-161624660	9926.41	22405	1	FCGR3B
chr6	31148178	31196979	chr6:31148178-31196979	9919.98	22404	1	HCG27
chr1	161049906	161060176	chr1:161049906-161060176	9913.86	22403	1	NECTIN4
chr6	34191135	34212389	chr6:34191135-34212389	9910.72	22402	1	HMGA1
chr9	74976779	74981428	chr9:74976779-74981428	9910.72	22401	1	ZFAND5
chr17	73778266	73783421	chr17:73778266-73783421	9910.56	22400	1	MIR4738
chr11	68604317	68613460	chr11:68604317-68613460	9909.38	22399	1	CPT1A
chr9	124033828	124058378	chr9:124033828-124058378	9907.6	22398	1	GSN
chr19	47216601	47223725	chr19:47216601-47223725	9907.47	22397	1	PRKD2
chr17	80054231	80086511	chr17:80054231-80086511	9900.27	22396	1	FASN
chr3	190036234	190102013	chr3:190036234-190102013	9888.76	22395	1	CLDN1
chr2	12841679	12869349	chr2:12841679-12869349	9880.37	22394	1	TRIB2
chr1	43996150	44030030	chr1:43996150-44030030	9869.17	22393	1	PTPRF
chr1	225623408	225663394	chr1:225623408-225663394	9867.35	22392	1	LBR
chr11	47395545	47417894	chr11:47395545-47417894	9851.17	22391	1	SPI1
chr1	154942374	154948950	chr1:154942374-154948950	9850.25	22390	1	MIR4258
chr3	50278876	50308767	chr3:50278876-50308767	9848.97	22389	1	GNAI2
chr1	207175434	207207592	chr1:207175434-207207592	9843.47	22388	1	C1orf116
chr6	163825558	163837921	chr6:163825558-163837921	9836.83	22387	1	CAHM
chr15	93425898	93430959	chr15:93425898-93430959	9815.38	22386	1	LINC01578
chr2	136964048	137014434	chr2:136964048-137014434	9814.57	22385	1	CXCR4
chr5	176853697	176889872	chr5:176853697-176889872	9803.31	22384	1	DBN1
chr17	36853100	36863325	chr17:36853100-36863325	9783.87	22383	1	MIR4734
chr5	130592188	130625331	chr5:130592188-130625331	9782.91	22382	1	CDC42SE2
chr17	79359788	79377307	chr17:79359788-79377307	9778.33	22381	1	MIR4740
chr12	125139962	125239673	chr12:125139962-125239673	9771.21	22380	1	NCOR2
chr6	44008963	44052382	chr6:44008963-44052382	9768.3	22379	1	C6orf223
chr17	80406252	80420810	chr17:80406252-80420810	9760.83	22378	1	NARF
chr11	119537256	119573395	chr11:119537256-119573395	9758.31	22377	1	NECTIN1
chr5	142781499	142785568	chr5:142781499-142785568	9752.16	22376	1	NR3C1
chr3	39187900	39197156	chr3:39187900-39197156	9745.2	22375	1	CSRNP1
chr11	72429362	72456078	chr11:72429362-72456078	9742.28	22374	1	ARAP1
chrX	123093264	123097861	chrX:123093264-123097861	9738.8	22373	1	STAG2
chr1	2135881	2171647	chr1:2135881-2171647	9733.93	22372	1	FAAP20
chr7	130790188	130809562	chr7:130790188-130809562	9733.2	22371	1	LINC-PINT
chr11	71579415	71636330	chr11:71579415-71636330	9730.64	22370	1	DEFB131B
chr5	131829114	131850126	chr5:131829114-131850126	9685.51	22369	1	IRF1
chr20	48803024	48812154	chr20:48803024-48812154	9683.87	22368	1	CEBPB
chr1	155940602	155953151	chr1:155940602-155953151	9647.89	22367	1	ARHGEF2
chr2	201726710	201732165	chr2:201726710-201732165	9645.21	22366	1	CLK1
chr1	153534123	153541831	chr1:153534123-153541831	9644.81	22365	1	S100A2
chr7	129588188	129611707	chr7:129588188-129611707	9643.93	22364	1	UBE2H
chr17	7140701	7147412	chr17:7140701-7147412	9641.89	22363	1	GABARAP
chr11	95940508	96012420	chr11:95940508-96012420	9635.44	22362	1	MIR1260B
chr1	154904272	154926836	chr1:154904272-154926836	9631.94	22361	1	PMVK
chr11	62606452	62610411	chr11:62606452-62610411	9631.83	22360	1	WDR74
chr17	983369	1025510	chr17:983369-1025510	9629.51	22359	1	ABR
chr20	57224656	57237438	chr20:57224656-57237438	9608.85	22358	1	STX16
chr16	66548896	66561392	chr16:66548896-66561392	9577.5	22357	1	TK2
chr17	70439959	70521975	chr17:70439959-70521975	9570.56	22356	1	LINC00673
chr20	49099639	49137556	chr20:49099639-49137556	9567.65	22355	1	PTPN1
chr7	826279	876997	chr7:826279-876997	9558.87	22354	1	SUN1
chr3	48506670	48521609	chr3:48506670-48521609	9558.76	22353	1	TREX1
chr1	185282522	185309468	chr1:185282522-185309468	9557.52	22352	1	GS1-279B7.1
chr2	109524378	109606076	chr2:109524378-109606076	9551.22	22351	1	EDAR
chr19	30153771	30173004	chr19:30153771-30173004	9550.64	22350	1	PLEKHF1
chr15	81576771	81592787	chr15:81576771-81592787	9544.41	22349	1	IL16
chr21	40159776	40204655	chr21:40159776-40204655	9518.31	22348	1	ETS2
chr9	33287903	33296522	chr9:33287903-33296522	9511.95	22347	1	NFX1
chr6	21587105	21598332	chr6:21587105-21598332	9502.08	22346	1	SOX4
chr10	30707207	30745993	chr10:30707207-30745993	9494.39	22345	1	MAP3K8
chr19	41298739	41330184	chr19:41298739-41330184	9488.28	22344	1	EGLN2
chr2	232436107	232487034	chr2:232436107-232487034	9471.01	22343	1	TEX44
chr20	3776076	3797259	chr20:3776076-3797259	9467.22	22342	1	CDC25B
chr9	37995422	38075782	chr9:37995422-38075782	9465.51	22341	1	SHB
chr11	71748921	71754594	chr11:71748921-71754594	9464.71	22340	1	NUMA1
chr2	128144321	128174075	chr2:128144321-128174075	9459.86	22339	1	PROC
chr11	72851641	72870628	chr11:72851641-72870628	9454.38	22338	1	FCHSD2
chr17	6914970	6919348	chr17:6914970-6919348	9410.38	22337	1	ALOX12-AS1
chr14	55539003	55593341	chr14:55539003-55593341	9407.51	22336	1	LGALS3
chr4	2787732	2809511	chr4:2787732-2809511	9406.03	22335	1	SH3BP2
chr2	85764665	85779177	chr2:85764665-85779177	9383.54	22334	1	PARTICL
chr6	29908495	29913483	chr6:29908495-29913483	9368.58	22333	1	HLA-A
chr17	27064747	27075798	chr17:27064747-27075798	9349.05	22332	1	TRAF4
chr10	5585764	5597643	chr10:5585764-5597643	9324.58	22331	1	CALML3
chr6	13446194	13485432	chr6:13446194-13485432	9323.82	22330	1	GFOD1
chr7	157057769	157113399	chr7:157057769-157113399	9315.9	22329	1	DNAJB6
chr2	198152312	198193343	chr2:198152312-198193343	9307.89	22328	1	ANKRD44
chr8	134508916	134539810	chr8:134508916-134539810	9304.87	22327	1	ST3GAL1
chr20	48754943	48774326	chr20:48754943-48774326	9299.4	22326	1	TMEM189
chr16	31115171	31144320	chr16:31115171-31144320	9298.39	22325	1	BCKDK
chr17	48960978	49009365	chr17:48960978-49009365	9297.95	22324	1	TOB1
chr12	58225433	58241793	chr12:58225433-58241793	9274.46	22323	1	CTDSP2
chr1	181073645	181130102	chr1:181073645-181130102	9273.71	22322	1	IER5
chr2	96797410	96830733	chr2:96797410-96830733	9251.83	22321	1	DUSP2
chr1	15735537	15761325	chr1:15735537-15761325	9242.44	22320	1	EFHD2
chr2	240167701	240221738	chr2:240167701-240221738	9240.63	22319	1	HDAC4
chr6	6772271	6827810	chr6:6772271-6827810	9202.39	22318	1	LY86
chr19	49464185	49472074	chr19:49464185-49472074	9192.66	22317	1	FTL
chr8	144813595	144823170	chr8:144813595-144823170	9188.5	22316	1	FAM83H-AS1
chr12	109006181	109030020	chr12:109006181-109030020	9186.41	22315	1	SELPLG
chr15	96860551	96904220	chr15:96860551-96904220	9184.79	22314	1	MIR1469
chr5	1470357	1540308	chr5:1470357-1540308	9173.74	22313	1	LPCAT1
chr12	118489987	118501261	chr12:118489987-118501261	9159.63	22312	1	WSB2
chr8	46839012	46868666	chr8:46839012-46868666	9158.97	22311	1	LINC00293
chr2	25495836	25519318	chr2:25495836-25519318	9156.65	22310	1	DNMT3A
chr19	13094024	13189864	chr19:13094024-13189864	9154.69	22309	1	NFIX
chr11	317642	322549	chr11:317642-322549	9134.02	22308	1	IFITM3
chr8	37731540	37763078	chr8:37731540-37763078	9127.4	22307	1	RAB11FIP1
chr3	45989306	46035548	chr3:45989306-46035548	9126.71	22306	1	FYCO1
chr7	640862	662008	chr7:640862-662008	9124.11	22305	1	PRKAR1B
chr20	56261166	56291787	chr20:56261166-56291787	9109.85	22304	1	PMEPA1
chr4	1748718	1799314	chr4:1748718-1799314	9107.44	22303	1	FGFR3
chr7	158604198	158623397	chr7:158604198-158623397	9103.47	22302	1	ESYT2
chr2	70201664	70276090	chr2:70201664-70276090	9070.06	22301	1	PCBP1-AS1
chr10	105611896	105678838	chr10:105611896-105678838	9063.94	22300	1	STN1
chr16	48635874	48656241	chr16:48635874-48656241	9036.62	22299	1	N4BP1
chr5	141220440	141258769	chr5:141220440-141258769	9031.37	22298	1	PCDH1
chr9	131925961	131945580	chr9:131925961-131945580	8993.62	22297	1	IER5L
chr7	44655076	44680801	chr7:44655076-44680801	8981.51	22296	1	OGDH
chr11	57528624	57566913	chr11:57528624-57566913	8968.17	22295	1	CTNND1
chr1	28178827	28215565	chr1:28178827-28215565	8967.04	22294	1	THEMIS2
chr8	101319311	101325897	chr8:101319311-101325897	8961.15	22293	1	RNF19A
chr5	43036724	43043621	chr5:43036724-43043621	8960.75	22292	1	LOC153684
chr11	66884977	66889357	chr11:66884977-66889357	8958.08	22291	1	KDM2A
chr9	131900409	131905348	chr9:131900409-131905348	8957.05	22290	1	PTPA
chr15	89631708	89693884	chr15:89631708-89693884	8955.11	22289	1	ABHD2
chr17	30810755	30851895	chr17:30810755-30851895	8952.74	22288	1	CDK5R1
chr10	73587765	73650063	chr10:73587765-73650063	8949.14	22287	1	ANAPC16
chr10	14585228	14631061	chr10:14585228-14631061	8909.52	22286	1	FAM107B
chr1	25236842	25258881	chr1:25236842-25258881	8908.75	22285	1	RUNX3
chr17	1458126	1515667	chr17:1458126-1515667	8894.52	22284	1	SLC43A2
chrX	153234236	153240231	chrX:153234236-153240231	8892.03	22283	1	HCFC1
chr17	4846738	4854143	chr17:4846738-4854143	8890.09	22282	1	PFN1
chr13	100005994	100039705	chr13:100005994-100039705	8883.02	22281	1	MIR623
chr2	208027614	208032180	chr2:208027614-208032180	8880.79	22280	1	KLF7
chr9	100744687	100747854	chr9:100744687-100747854	8878.04	22279	1	ANP32B
chr1	11846647	11875929	chr1:11846647-11875929	8871.93	22278	1	CLCN6
chr13	30948507	30998438	chr13:30948507-30998438	8867.48	22277	1	LINC00426
chr19	56601137	56650058	chr19:56601137-56650058	8859.77	22276	1	ZNF787
chr7	5588230	5614816	chr7:5588230-5614816	8854.58	22275	1	FSCN1
chr6	26122677	26127629	chr6:26122677-26127629	8854.25	22274	1	HIST1H2AC
chr15	22443123	22468702	chr15:22443123-22468702	8845.01	22273	1	OR4N3P
chr1	228268803	228280897	chr1:228268803-228280897	8842.79	22272	1	ARF1
chr3	150124939	150129034	chr3:150124939-150129034	8841.55	22271	1	TSC22D2
chr1	117280091	117313514	chr1:117280091-117313514	8838.09	22270	1	CD2
chr2	30439709	30461141	chr2:30439709-30461141	8837.91	22269	1	LBH
chr3	71463198	71505919	chr3:71463198-71505919	8836.93	22268	1	FOXP1
chr20	57720633	57758370	chr20:57720633-57758370	8836.76	22267	1	ZNF831
chr16	50717432	50766240	chr16:50717432-50766240	8830.06	22266	1	NOD2
chr1	154374906	154414348	chr1:154374906-154414348	8826.31	22265	1	IL6R
chr15	68548522	68574346	chr15:68548522-68574346	8810.61	22264	1	FEM1B
chr1	160982517	160993495	chr1:160982517-160993495	8809.45	22263	1	F11R
chr3	185653144	185670439	chr3:185653144-185670439	8781.75	22262	1	TRA2B
chr6	149787034	149818331	chr6:149787034-149818331	8781.06	22261	1	ZC3H12D
chr19	54690319	54696340	chr19:54690319-54696340	8776.57	22260	1	TSEN34
chr4	8181372	8207743	chr4:8181372-8207743	8769.34	22259	1	SH3TC1
chr6	24718801	24722723	chr6:24718801-24722723	8759.47	22258	1	C6orf62
chr1	244996196	244999977	chr1:244996196-244999977	8751.53	22257	1	COX20
chr1	151027329	151033229	chr1:151027329-151033229	8745.54	22256	1	MLLT11
chr2	235328777	235377893	chr2:235328777-235377893	8737.29	22255	1	ARL4C
chr14	50505802	50532692	chr14:50505802-50532692	8736.45	22254	1	NA
chr20	34328858	34332751	chr20:34328858-34332751	8730.05	22253	1	RBM39
chr12	57869573	57874857	chr12:57869573-57874857	8719.37	22252	1	ARHGAP9
chr5	142174684	142252415	chr5:142174684-142252415	8717.64	22251	1	ARHGAP26-AS1
chr20	4789787	4811057	chr20:4789787-4811057	8713.84	22250	1	RASSF2
chr14	69393774	69446945	chr14:69393774-69446945	8712.88	22249	1	ACTN1-AS1
chr2	145265497	145282359	chr2:145265497-145282359	8711.08	22248	1	ZEB2-AS1
chr1	207082162	207099330	chr1:207082162-207099330	8710.74	22247	1	FCMR
chr13	44792910	44888131	chr13:44792910-44888131	8704.18	22246	1	SERP2
chr17	15541694	15563631	chr17:15541694-15563631	8696.88	22245	1	TRIM16
chr6	106944275	106973501	chr6:106944275-106973501	8683.8	22244	1	CRYBG1
chr12	707051	756305	chr12:707051-756305	8669.96	22243	1	NINJ2
chr2	61094383	61112208	chr2:61094383-61112208	8669.79	22242	1	LINC01185
chr16	68766135	68794786	chr16:68766135-68794786	8655.33	22241	1	CDH1
chr14	77413009	77444450	chr14:77413009-77444450	8649.79	22240	1	IRF2BPL
chr6	35265110	35280645	chr6:35265110-35280645	8642.62	22239	1	DEF6
chr20	17945738	17951166	chr20:17945738-17951166	8600.65	22238	1	SNX5
chr16	21509878	21529016	chr16:21509878-21529016	8598.31	22237	1	SMG1P3
chr15	21903823	21927449	chr15:21903823-21927449	8598.3	22236	1	LOC646214
chr6	286963	299302	chr6:286963-299302	8596.31	22235	1	DUSP22
chr13	99215476	99238961	chr13:99215476-99238961	8585.11	22234	1	STK24
chr6	14706718	14745057	chr6:14706718-14745057	8582.39	22233	1	JARID2
chr5	56467453	56474121	chr5:56467453-56474121	8580.56	22232	1	GPBP1
chr8	103663546	103675525	chr8:103663546-103675525	8579	22231	1	KLF10
chr14	69122228	69180265	chr14:69122228-69180265	8569.93	22230	1	ZFP36L1
chr10	77154560	77170185	chr10:77154560-77170185	8563.56	22229	1	ZNF503-AS2
chr19	39278368	39283884	chr19:39278368-39283884	8559.92	22228	1	LGALS7B
chr12	123370925	123402233	chr12:123370925-123402233	8559.31	22227	1	VPS37B
chr22	29194224	29227755	chr22:29194224-29227755	8538.03	22226	1	XBP1
chr6	7532099	7562005	chr6:7532099-7562005	8531.5	22225	1	DSP
chr6	137537263	137570628	chr6:137537263-137570628	8529.16	22224	1	IFNGR1
chr11	69653622	69658366	chr11:69653622-69658366	8526.9	22223	1	FGF3
chr1	66782850	66818358	chr1:66782850-66818358	8519.3	22222	1	PDE4B
chr3	10215004	10248681	chr3:10215004-10248681	8519.26	22221	1	IRAK2
chr19	16680376	16705964	chr19:16680376-16705964	8517.79	22220	1	SLC35E1
chr9	95715774	95732386	chr9:95715774-95732386	8513.58	22219	1	FGD3
chr17	43362140	43399141	chr17:43362140-43399141	8507.21	22218	1	MAP3K14
chr2	112236359	112265242	chr2:112236359-112265242	8504.63	22217	1	MIR4435-2HG
chr2	97533465	97558237	chr2:97533465-97558237	8504.48	22216	1	SEMA4C
chr6	30582365	30586544	chr6:30582365-30586544	8490.46	22215	1	MRPS18B
chr20	24997144	25040044	chr20:24997144-25040044	8488.99	22214	1	ACSS1
chr11	76456253	76500605	chr11:76456253-76500605	8488.51	22213	1	TSKU
chr12	6635132	6661190	chr12:6635132-6661190	8488.15	22212	1	IFFO1
chr6	159458806	159498544	chr6:159458806-159498544	8459.48	22211	1	TAGAP
chr14	68698574	68780367	chr14:68698574-68780367	8453.99	22210	1	RAD51B
chr6	30844400	30854971	chr6:30844400-30854971	8449.51	22209	1	DDR1
chr4	6660386	6701463	chr4:6660386-6701463	8445.09	22208	1	S100P
chr1	27179893	27192861	chr1:27179893-27192861	8436.86	22207	1	SFN
chr17	80823810	80849330	chr17:80823810-80849330	8421.19	22206	1	TBCD
chr19	47729084	47736790	chr19:47729084-47736790	8406.94	22205	1	MIR3191
chr1	226248910	226252711	chr1:226248910-226252711	8397.66	22204	1	H3F3A
chr6	33529120	33559528	chr6:33529120-33559528	8396.77	22203	1	GGNBP1
chr4	185231378	185289711	chr4:185231378-185289711	8361.73	22202	1	LINC02363
chr16	57611279	57658279	chr16:57611279-57658279	8356.41	22201	1	ADGRG1
chrX	106943273	106986815	chrX:106943273-106986815	8353.72	22200	1	TSC22D3
chr1	51420334	51445199	chr1:51420334-51445199	8344.6	22199	1	CDKN2C
chr10	105491179	105584026	chr10:105491179-105584026	8344	22198	1	SH3PXD2A-AS1
chr19	11184829	11207834	chr19:11184829-11207834	8342.1	22197	1	LDLR
chr3	49376240	49390558	chr3:49376240-49390558	8337.98	22196	1	USP4
chr7	139911889	139954833	chr7:139911889-139954833	8337.03	22195	1	KDM7A-DT
chr12	122223698	122233249	chr12:122223698-122233249	8334.95	22194	1	RHOF
chr2	175453743	175475035	chr2:175453743-175475035	8291.26	22193	1	WIPF1
chr12	46660199	46664294	chr12:46660199-46664294	8286.78	22192	1	SLC38A1
chr6	31237437	31241360	chr6:31237437-31241360	8285.34	22191	1	HLA-C
chr12	54805322	54827082	chr12:54805322-54827082	8283.64	22190	1	ITGA5
chr11	48007376	48057041	chr11:48007376-48057041	8283.26	22189	1	PTPRJ
chr17	73966398	73994096	chr17:73966398-73994096	8278.05	22188	1	ACOX1
chr15	99961532	100007387	chr15:99961532-100007387	8262.41	22187	1	MEF2A
chr14	69013106	69079208	chr14:69013106-69079208	8259.89	22186	1	ZFP36L1
chr16	30074759	30079107	chr16:30074759-30079107	8259.18	22185	1	ALDOA
chr11	119988064	120019162	chr11:119988064-120019162	8252.5	22184	1	TRIM29
chr7	143072205	143083661	chr7:143072205-143083661	8234.89	22183	1	ZYX
chr1	8933039	8987856	chr1:8933039-8987856	8211.57	22182	1	ENO1-AS1
chr22	38021723	38037459	chr22:38021723-38037459	8204.48	22181	1	SH3BP1
chr2	239172678	239218928	chr2:239172678-239218928	8181.96	22180	1	PER2
chr17	29815015	29838320	chr17:29815015-29838320	8174.18	22179	1	RAB11FIP4
chr1	209816558	209846680	chr1:209816558-209846680	8169.34	22178	1	LAMB3
chrX	39942122	39969360	chrX:39942122-39969360	8168.23	22177	1	BCOR
chr12	104850182	104873263	chr12:104850182-104873263	8165.03	22176	1	CHST11
chr16	19107319	19151204	chr16:19107319-19151204	8150.72	22175	1	ITPRIPL2
chr9	33814320	33818992	chr9:33814320-33818992	8147.85	22174	1	UBE2R2
chr7	99812654	99820635	chr7:99812654-99820635	8137.57	22173	1	PVRIG
chr4	6894720	6972795	chr4:6894720-6972795	8129.86	22172	1	TBC1D14
chr1	161409880	161470461	chr1:161409880-161470461	8125.99	22171	1	FCGR2A
chr6	26195087	26200577	chr6:26195087-26200577	8119.67	22170	1	HIST1H2AD
chr5	179243653	179248865	chr5:179243653-179248865	8118.35	22169	1	SQSTM1
chr19	50672419	50739868	chr19:50672419-50739868	8107.51	22168	1	MYH14
chr6	114175818	114194584	chr6:114175818-114194584	8100.2	22167	1	LINC01268
chr12	130558696	130625034	chr12:130558696-130625034	8096.84	22166	1	FZD10-DT
chr10	63656965	63665379	chr10:63656965-63665379	8091.35	22165	1	ARID5B
chr2	97197338	97216537	chr2:97197338-97216537	8087.71	22164	1	ARID5A
chr8	134563284	134585028	chr8:134563284-134585028	8087.01	22163	1	ST3GAL1
chr15	75742395	75748861	chr15:75742395-75748861	8086.58	22162	1	SIN3A
chr18	77153290	77166922	chr18:77153290-77166922	8085.92	22161	1	NFATC1
chr8	48646913	48651790	chr8:48646913-48651790	8082.57	22160	1	CEBPD
chr6	27804009	27807701	chr6:27804009-27807701	8071.2	22159	1	HIST1H2AK
chr1	12652721	12682675	chr1:12652721-12682675	8064.64	22158	1	DHRS3
chr12	11857284	11934395	chr12:11857284-11934395	8053.38	22157	1	ETV6
chr14	102537254	102564338	chr14:102537254-102564338	8049.74	22156	1	HSP90AA1
chr16	88765700	88773438	chr16:88765700-88773438	8049.3	22155	1	RNF166
chr2	109636694	109687652	chr2:109636694-109687652	8027.77	22154	1	EDAR
chr11	71272826	71294288	chr11:71272826-71294288	8014.77	22153	1	KRTAP5-10
chr3	52270431	52288448	chr3:52270431-52288448	8013.69	22152	1	TWF2
chr5	139543946	139641591	chr5:139543946-139641591	8006.63	22151	1	CYSTM1
chr1	153504882	153511187	chr1:153504882-153511187	8005.84	22150	1	S100A6
chr6	167362469	167373748	chr6:167362469-167373748	8001.71	22149	1	RNASET2
chr16	10961309	10986543	chr16:10961309-10986543	8001.64	22148	1	CIITA
chr17	21170981	21199239	chr17:21170981-21199239	7993.48	22147	1	MAP2K3
chr3	71628911	71634161	chr3:71628911-71634161	7980.21	22146	1	FOXP1
chr12	56120787	56132713	chr12:56120787-56132713	7973.11	22145	1	CD63
chr6	42053479	42110793	chr6:42053479-42110793	7970.54	22144	1	C6orf132
chr2	198361940	198367335	chr2:198361940-198367335	7963.28	22143	1	HSPE1-MOB4
chr2	61763141	61766797	chr2:61763141-61766797	7960.86	22142	1	XPO1
chr4	90195837	90238570	chr4:90195837-90238570	7955.62	22141	1	GPRIN3
chr10	121410209	121447045	chr10:121410209-121447045	7947.22	22140	1	BAG3
chr11	121305484	121338414	chr11:121305484-121338414	7939.7	22139	1	SORL1
chr6	11203156	11237252	chr6:11203156-11237252	7934.37	22138	1	NEDD9
chr5	171600284	171615782	chr5:171600284-171615782	7933.64	22137	1	STK10
chr12	31871862	31913122	chr12:31871862-31913122	7924.86	22136	1	AMN1
chr6	151701398	151713827	chr6:151701398-151713827	7923.48	22135	1	ZBTB2
chr16	3199486	3234008	chr16:3199486-3234008	7922.79	22134	1	ZNF213
chr3	30670195	30708451	chr3:30670195-30708451	7910.89	22133	1	TGFBR2
chr1	120557069	120607142	chr1:120557069-120607142	7903.11	22132	1	NOTCH2
chr3	9437100	9440619	chr3:9437100-9440619	7890.76	22131	1	THUMPD3-AS1
chr20	47363933	47405297	chr20:47363933-47405297	7888.67	22130	1	PREX1
chr16	84629598	84643800	chr16:84629598-84643800	7886.58	22129	1	COTL1
chr10	42527950	42546428	chr10:42527950-42546428	7877.06	22128	1	LOC441666
chr17	75302623	75339381	chr17:75302623-75339381	7870.23	22127	1	SEPT9
chr19	10840429	10877506	chr19:10840429-10877506	7849.75	22126	1	MIR638
chr7	4751527	4802445	chr7:4751527-4802445	7846.23	22125	1	AP5Z1
chr6	106530826	106590375	chr6:106530826-106590375	7835.77	22124	1	PRDM1
chr7	76067037	76097434	chr7:76067037-76097434	7834.13	22123	1	DTX2
chr12	639027	685977	chr12:639027-685977	7831.28	22122	1	B4GALNT3
chr12	58274820	58293302	chr12:58274820-58293302	7831.14	22121	1	CTDSP2
chr13	73629940	73647636	chr13:73629940-73647636	7829.16	22120	1	KLF5
chr17	75119574	75144002	chr17:75119574-75144002	7822.95	22119	1	SEC14L1
chr6	26158379	26173781	chr6:26158379-26173781	7822.87	22118	1	HIST1H2BD
chr3	50373354	50379507	chr3:50373354-50379507	7816.83	22117	1	RASSF1
chr11	1864509	1876789	chr11:1864509-1876789	7810.26	22116	1	LSP1
chr17	27451651	27487229	chr17:27451651-27487229	7801.49	22115	1	MYO18A
chr11	128318272	128353816	chr11:128318272-128353816	7797.99	22114	1	ETS1
chr7	75993073	76033208	chr7:75993073-76033208	7795.87	22113	1	SSC4D
chr3	32442705	32481283	chr3:32442705-32481283	7794.96	22112	1	CMTM7
chr19	35489547	35498408	chr19:35489547-35498408	7788.9	22111	1	GRAMD1A
chr17	73072984	73101745	chr17:73072984-73101745	7781.8	22110	1	SLC16A5
chr12	110301498	110330525	chr12:110301498-110330525	7756.2	22109	1	GLTP
chr20	50016155	50042505	chr20:50016155-50042505	7742.84	22108	1	MIR3194
chr16	50299590	50318785	chr16:50299590-50318785	7738.93	22107	1	ADCY7
chr1	87793622	87802872	chr1:87793622-87802872	7731.72	22106	1	LMO4
chr1	151960410	151974349	chr1:151960410-151974349	7727.3	22105	1	S100A10
chr6	138188346	138195798	chr6:138188346-138195798	7724.62	22104	1	LOC100130476
chr2	232212219	232277647	chr2:232212219-232277647	7722.18	22103	1	MIR4777
chr7	150062822	150082287	chr7:150062822-150082287	7721.33	22102	1	RNU6-34P
chr6	134494919	134503632	chr6:134494919-134503632	7712.62	22101	1	SGK1
chr3	195906188	195922806	chr3:195906188-195922806	7685.26	22100	1	ZDHHC19
chr13	111363667	111380592	chr13:111363667-111380592	7678.95	22099	1	ING1
chr9	70634956	70651609	chr9:70634956-70651609	7655.74	22098	1	CBWD3
chr19	16474196	16495043	chr19:16474196-16495043	7650.16	22097	1	KLF2
chr10	975850	993858	chr10:975850-993858	7642.98	22096	1	LARP4B
chr2	235392727	235406609	chr2:235392727-235406609	7636.91	22095	1	ARL4C
chr6	32819745	32823689	chr6:32819745-32823689	7633.95	22094	1	PSMB9
chr9	127020506	127046536	chr9:127020506-127046536	7632.73	22093	1	NEK6
chr16	29137717	29197844	chr16:29137717-29197844	7631.71	22092	1	RRN3P2
chr6	86351435	86355131	chr6:86351435-86355131	7626.81	22091	1	SYNCRIP
chr2	90372801	90393357	chr2:90372801-90393357	7623.99	22090	1	MIR4436A
chr6	112071355	112127353	chr6:112071355-112127353	7622.69	22089	1	FYN
chr20	37486718	37523013	chr20:37486718-37523013	7616.45	22088	1	FAM83D
chr5	148928622	148944343	chr5:148928622-148944343	7612.08	22087	1	CSNK1A1
chr17	77804466	77826701	chr17:77804466-77826701	7608.72	22086	1	CBX4
chr3	53175202	53209147	chr3:53175202-53209147	7601.03	22085	1	PRKCD
chr13	99850480	99894882	chr13:99850480-99894882	7600.21	22084	1	UBAC2-AS1
chr1	167584933	167602106	chr1:167584933-167602106	7599.4	22083	1	RCSD1
chr14	102945765	102999346	chr14:102945765-102999346	7598.86	22082	1	ANKRD9
chr14	71102476	71134128	chr14:71102476-71134128	7595.67	22081	1	TTC9
chr2	231275695	231289479	chr2:231275695-231289479	7593.34	22080	1	SP100
chr2	55275146	55278915	chr2:55275146-55278915	7588.84	22079	1	RTN4
chr7	50410631	50447437	chr7:50410631-50447437	7577.16	22078	1	IKZF1
chr2	74197527	74213748	chr2:74197527-74213748	7571.95	22077	1	TET3
chr10	134259599	134281956	chr10:134259599-134281956	7571.81	22076	1	C10orf91
chr19	49374889	49386589	chr19:49374889-49386589	7566.65	22075	1	PPP1R15A
chr22	50898857	50922725	chr22:50898857-50922725	7556.55	22074	1	SBF1
chr2	158293647	158310858	chr2:158293647-158310858	7549.49	22073	1	CYTIP
chr17	8116247	8127774	chr17:8116247-8127774	7536.87	22072	1	LINC00324
chr15	77280555	77315133	chr15:77280555-77315133	7527.31	22071	1	PSTPIP1
chr6	32810318	32814469	chr6:32810318-32814469	7521.77	22070	1	PSMB8-AS1
chr13	41557165	41593510	chr13:41557165-41593510	7519.15	22069	1	ELF1
chr6	138411376	138429565	chr6:138411376-138429565	7518.66	22068	1	PERP
chr9	127623542	127633596	chr9:127623542-127633596	7517.13	22067	1	RPL35
chr17	62769657	62811250	chr17:62769657-62811250	7508.81	22066	1	ARHGAP27P1
chr1	147997405	148015215	chr1:147997405-148015215	7488.26	22065	1	NBPF8
chr7	74490932	74511913	chr7:74490932-74511913	7487.76	22064	1	GTF2IRD2B
chr20	49030135	49077654	chr20:49030135-49077654	7486.56	22063	1	PTPN1
chr11	67168007	67178228	chr11:67168007-67178228	7485.03	22062	1	TBC1D10C
chr9	126084198	126108662	chr9:126084198-126108662	7484.03	22061	1	CRB2
chr10	73804194	73849666	chr10:73804194-73849666	7483.52	22060	1	SPOCK2
chr8	144948714	144981083	chr8:144948714-144981083	7480.37	22059	1	EPPK1
chr14	100524038	100548477	chr14:100524038-100548477	7477.75	22058	1	EVL
chr19	10702819	10729216	chr19:10702819-10729216	7477.34	22057	1	SLC44A2
chr3	189617716	189667917	chr3:189617716-189667917	7476.9	22056	1	MIR944
chr14	22944858	22961572	chr14:22944858-22961572	7459.02	22055	1	DAD1
chr1	2477163	2482311	chr1:2477163-2482311	7455.57	22054	1	TNFRSF14-AS1
chr3	113463044	113467101	chr3:113463044-113467101	7452.36	22053	1	ATP6V1A
chr1	235489976	235493926	chr1:235489976-235493926	7450.82	22052	1	ARID4B
chr2	20623652	20649245	chr2:20623652-20649245	7450.35	22051	1	RHOB
chr10	27528611	27532581	chr10:27528611-27532581	7439.89	22050	1	ACBD5
chr8	128200963	128258400	chr8:128200963-128258400	7436.18	22049	1	POU5F1B
chr22	38558434	38590235	chr22:38558434-38590235	7433.36	22048	1	PLA2G6
chr16	2557154	2567713	chr16:2557154-2567713	7426.59	22047	1	ATP6V0C
chr1	221913881	221928102	chr1:221913881-221928102	7424.93	22046	1	DUSP10
chr11	70510739	70541948	chr11:70510739-70541948	7418.15	22045	1	SHANK2
chr6	41455588	41528816	chr6:41455588-41528816	7403.64	22044	1	FOXP4
chr20	48285055	48344091	chr20:48285055-48344091	7394.56	22043	1	B4GALT5
chr10	52381668	52385703	chr10:52381668-52385703	7381.96	22042	1	SGMS1
chr12	62995677	62999519	chr12:62995677-62999519	7378.11	22041	1	LINC01465
chr11	69659720	69664657	chr11:69659720-69664657	7376.82	22040	1	FGF3
chr11	35043014	35075173	chr11:35043014-35075173	7372.63	22039	1	MIR1343
chr2	106701524	106755253	chr2:106701524-106755253	7361.33	22038	1	UXS1
chr10	76946677	76986031	chr10:76946677-76986031	7360.35	22037	1	VDAC2
chr12	89744422	89749279	chr12:89744422-89749279	7351	22036	1	DUSP6
chr2	28973111	28976896	chr2:28973111-28976896	7345.54	22035	1	PPP1CB
chr12	14408785	14437596	chr12:14408785-14437596	7336.68	22034	1	ATF7IP
chr16	57021818	57035196	chr16:57021818-57035196	7327.82	22033	1	NLRC5
chr16	73086769	73117142	chr16:73086769-73117142	7310.9	22032	1	ZFHX3
chr12	11801383	11826125	chr12:11801383-11826125	7286.29	22031	1	ETV6
chr8	48254813	48297571	chr8:48254813-48297571	7278.8	22030	1	SPIDR
chr9	132094463	132124557	chr9:132094463-132124557	7278.63	22029	1	C9orf106
chr1	183535695	183585301	chr1:183535695-183585301	7278.05	22028	1	NCF2
chrX	75362532	75372082	chrX:75362532-75372082	7270.79	22027	1	PBDC1
chr6	33576165	33609572	chr6:33576165-33609572	7266.46	22026	1	ITPR3
chr2	39346655	39352377	chr2:39346655-39352377	7264.89	22025	1	SOS1
chr20	31104686	31129453	chr20:31104686-31129453	7247.43	22024	1	NOL4L
chr5	158632725	158637448	chr5:158632725-158637448	7242.75	22023	1	RNF145
chr10	70803575	70826188	chr10:70803575-70826188	7239.12	22022	1	SRGN
chr2	70350265	70353504	chr2:70350265-70353504	7232.97	22021	1	LINC01816
chr14	98633314	98695972	chr14:98633314-98695972	7231.77	22020	1	LINC01550
chr6	111873336	111931378	chr6:111873336-111931378	7228.98	22019	1	TRAF3IP2
chr9	2014289	2018435	chr9:2014289-2018435	7224.13	22018	1	SMARCA2
chr15	58731556	58779147	chr15:58731556-58779147	7222.28	22017	1	LIPC
chr16	87978558	87991070	chr16:87978558-87991070	7217.35	22016	1	BANP
chr22	31610728	31651195	chr22:31610728-31651195	7207.97	22015	1	LIMK2
chr5	36875411	36879175	chr5:36875411-36879175	7205.76	22014	1	NIPBL
chr19	13202486	13217064	chr19:13202486-13217064	7193.36	22013	1	LYL1
chr13	31189479	31194160	chr13:31189479-31194160	7186.55	22012	1	USPL1
chr12	32027525	32060972	chr12:32027525-32060972	7184.02	22011	1	KIAA1551
chr22	20884413	20931773	chr22:20884413-20931773	7176.76	22010	1	MED15
chr13	41226453	41242073	chr13:41226453-41242073	7166.56	22009	1	FOXO1
chr1	6658108	6670227	chr1:6658108-6670227	7158.54	22008	1	KLHL21
chr7	157128243	157148826	chr7:157128243-157148826	7155.86	22007	1	DNAJB6
chr1	185335040	185410100	chr1:185335040-185410100	7149.87	22006	1	GS1-279B7.1
chr16	27241433	27264419	chr16:27241433-27264419	7146.12	22005	1	FLJ21408
