# Supplementary material for: Oncogenic enhancers drive esophageal squamous cell carcinogenesis and metastasis
Source: Nat Commun. 2021 Jul 22;12:4457. doi: 10.1038/s41467-021-24813-2 (PMC8298514; doi:10.1038/s41467-021-24813-2)
Supplement: Supplementary file 8 — Supplementary Data 6 [file 41467_2021_24813_MOESM8_ESM.xlsx]

## Sheet: Group1.DEG
Symbol	Adj1002	Adj1102	Adj1202	Adj1302	Adj1402	Adj1702	Adj1802	Adj1902	Adj2002	Adj202	Adj2102	Adj302	Adj402	Adj502	Adj602	Adj702	Adj802	Adj902	EC1001	EC1101	EC1201	EC1301	EC1401	EC1701	EC1801	EC1901	EC2001	EC201	EC2101	EC301	EC401	EC501	EC601	EC701	EC801	EC901	LN1003	LN1103	LN1203	LN1303	LN1403	LN1803	LN1903	LN2003	LN203	LN2103	LN303	LN403	LN603
PHACTR4	29.75	51.5	44.04	26.4	9.93	48.35	31.67	21.09	15.94	15.82	29.8	13.46	20.64	39.02	6.7	32.74	41.87	40.55	20.25	15.85	21.96	24.66	9.02	4.94	8.8	17.08	28.08	9.1	17.99	17.16	13.17	9.55	9.88	13.74	13.3	14.51	13.8	17.51	13.37	16.54	12.99	11.03	20.41	9.52	33.89	20.74	21.26	7.81	33.94
KAZN	25.58	53.89	50.53	26.36	7.77	44.51	35.7	22.46	9.97	10.46	35.17	20.39	15.29	30.6	3.12	44.72	40.6	40.43	9.27	8.17	34	18.11	6.2	6.32	3.11	9.36	20.72	10.26	22.82	11.23	11.98	11.92	6.28	11.52	10.28	11.49	7.22	6.98	14.89	7.25	12.15	0.23	14.01	0.89	33.51	18.03	11.16	3.76	55.6
CSTB	2130.9	4193.73	3946.47	4724.19	527.93	3589.33	4441.78	3815.46	358.05	361.05	6003.21	1117.3	1634.87	3297.37	147.8	3990.39	3437.87	4017.72	176.39	168.57	466.13	1520.75	244.6	46.61	41.07	276.39	265.13	150.93	1586.93	294.39	331.15	82.86	239.88	285.11	105.23	155	111.88	143.24	181.5	35.62	157.22	21.02	163.36	24.59	4116.77	388.75	131.09	65.8	4282.93
PPL	699.57	1264.93	1134.05	776.97	81.96	982.89	575.34	488.41	152.2	149.13	733.16	247.42	346.87	799.14	8.01	1025.52	1171.7	1058.54	207.13	24.38	187.09	327.18	17.83	8.78	0.67	112.75	42.7	336.55	353.64	42.31	48.89	13.79	19.64	86.42	30.13	45.69	47.15	54.32	72.71	6.07	43.43	1.87	132.69	2.24	885.2	270.92	24.36	6.6	1079.5
N4BP3	9.11	13.54	13.08	9.84	3.01	16.04	7.78	9.69	0.62	0.71	11.5	4.81	6.15	13.99	0.77	16.75	22.05	13.78	2.19	2.01	4.69	8.1	2.2	1.25	0.51	5.31	4.21	3.57	7.64	1.76	0.98	1.18	2.36	2.57	1.97	2.13	0.94	2.53	3.08	3.06	2.82	1.5	4.69	1.99	13.57	8.56	0.65	1.25	15.93
HDAC5	54.68	41.2	52.58	37.27	20.15	65.11	43.18	70.19	23.86	17.95	55.06	25.33	28.81	40.88	9.69	46.58	77.93	66.31	26.16	24.7	24.25	26.59	22.02	15.96	12.12	35.8	30.16	23.81	30.28	15.54	21.73	15.01	16.63	24.65	16.74	27.46	45.91	27.35	15.46	23.11	28.23	23.14	33.33	20.62	53.86	40.08	31.7	12.51	67.45
MGLL	54.84	184.89	168.61	163.85	56.81	86.12	148.89	177.01	2.07	1.82	128.38	28.27	105.68	70.26	15.51	200.64	184.54	234.25	38.42	24.12	22.07	72.52	6.38	1.73	15.77	120.88	65.51	7.36	103.55	17.1	12.6	11.97	4.8	33.12	9.17	28.92	4.12	25.02	10.8	5.44	9.68	9.26	50.04	14.3	107.77	68.76	15.47	23.2	162.36
VDAC2	213.58	136.79	176.77	189.61	94.85	201.68	216.94	208.56	105.68	113.7	219.38	124.84	96.85	208.66	77.15	159.77	177.15	185.55	139.33	84.26	84.5	108.32	123.14	97.89	98.02	167.26	96.69	205.62	119.24	107.13	228.3	49.69	117.42	102.99	116.21	84.2	112.87	175.35	68.31	46.78	59.56	55.17	145.77	55.2	175.91	198.15	104.47	57.4	189.13
TRIM29	1189.65	1380.29	1308.06	1546.8	867.24	1447.29	1005.74	1655.08	1213.18	1213.43	1234.13	1021.37	427.38	1386.21	219.08	1400.32	1565.59	1249.65	422.19	296.16	1031.93	944.24	331.26	271.66	4.86	844.74	380.02	1017.49	665.76	464.05	531.73	90.12	326.77	605.7	359.19	269	583.44	370.92	640.87	48.15	371.68	7.47	747.9	3.12	1253.53	657.71	536.04	48.67	1464.72
TACSTD2	1194.88	949.51	869.36	829.42	355.87	1604.89	933.7	990.06	338.01	338.5	974.7	896.38	364.8	1292.14	158.37	1053.79	999.61	746.1	162.17	246.03	873.77	449.81	319.06	143.32	2.6	469.48	220.92	935.16	794.93	198.13	189.52	19.32	316.61	284.31	169.87	475.92	99.87	165.28	505.97	9.15	1225.72	9.59	742.23	2.81	885.25	1000.19	426.3	21.56	1393.02
EHF	155.07	146.75	156.76	104.51	31.45	157.24	130.81	74.73	40.89	43.2	119.46	32.06	44.79	168.03	12.12	109.05	142.91	178.55	9.04	3.67	86.49	43.13	28.17	6.53	1.78	54.8	16.11	104.41	70.16	10.39	7.76	4.67	28.51	12.98	19.54	13.31	1.49	5.69	49.09	3.02	61.25	1.22	37.75	1.29	129.4	19.46	11.09	1.28	93.61
CLCA4	276.34	463	244.84	248.64	3.72	560.28	381.25	152.65	4.47	4.92	367.01	64.23	123.18	670.15	0.58	229.14	439.65	478.89	1.09	0.19	32.17	92.69	1.11	1.37	0.28	4.79	13.13	58.77	276.75	0.55	0.82	8.93	1.05	11.58	0.76	3.19	0.14	0.24	20.54	0.24	0.11	0	5.5	0.82	311.65	25.83	1.14	0.67	130.83
MAB21L3	13.7	7.68	6.81	9.7	0.28	6.87	3.47	4.69	0.38	0.69	5.77	1.45	3.28	10.6	0.44	4.9	7.27	17.32	0.15	0	0.41	1.21	0.93	0	0.08	1.38	0.46	4.03	3.37	0.08	0.5	0.46	0.73	0.82	0.84	0.17	0.07	0.02	0.05	0	0.21	0	1.46	0	5.05	0.81	0.63	0.04	3.09
ARHGAP27	123.07	169.92	126.55	90.62	30.16	93.46	57.66	45.86	23.91	24.22	88.01	37.34	66.67	112.47	22.38	110.47	125.43	120.53	53.21	34.83	65.65	62.76	40.34	20.29	9.82	25.36	19.92	36.76	56.38	11.28	34.01	19.16	40.88	24.63	18.35	30.74	26.88	61.95	37.98	21.95	41.66	69.54	50.34	47.4	100.39	80.61	26.89	8.56	141.74
PRDM1	85.41	55.43	53.61	38.11	7.72	36.61	31.83	20.16	8.35	7.57	23.82	24.04	14.47	55.98	3.15	33.95	42.69	43.05	7.09	17.74	33.96	15.4	6.76	2.4	12.82	7.15	6.52	20.39	22.9	6.23	7.98	13.42	7.92	16.91	12.28	8.54	3.61	7.07	21.48	9.08	2.78	10.04	6.32	19.25	36.27	19.94	14.16	5.43	35.15
USP6NL	24.18	38.9	33.21	26.87	2.33	21.09	23.84	9.82	5.1	5.5	17.41	4.62	11.22	32.14	3.09	25.95	30.06	26.08	8.63	7.89	15.53	11.54	7.44	2.71	1.23	3.52	13.43	10.44	15.23	2.04	7.12	3.43	8.01	3.94	6.65	4.12	3.5	8.3	7.57	11.09	9.41	5.96	7.37	10.17	20.31	6.59	3.76	2.39	26.05
FAR1	30.84	25.39	25.98	14.56	4.12	16.9	14.56	8.56	6.43	5.58	9.86	3.57	11.54	26.12	2.82	21.16	28.74	33.47	14.22	11.42	7.5	12.39	10.12	17.84	12.13	6.25	7.22	20.93	12.93	12.58	9.97	5.62	12.21	9.02	7.38	4.06	11.82	16.83	6.01	7.16	9.87	10.38	9.82	11.29	24.61	6.8	6.49	4.33	12.59
PLEKHA7	40.84	52.54	32.95	33.71	11.75	30.25	13.42	19.12	16.28	15.39	16.59	29.1	27.26	54.17	3.35	36.5	48.69	57.61	17	10.37	11.79	23.95	7.65	4	6.35	5.86	18.09	36.32	39.21	4.4	4.47	15.06	7.77	8.58	8.33	11.9	12.3	10.41	23.57	8.58	13.82	2	12.94	8.38	30.18	20.99	5.42	1.72	36.58
RAB27B	8.76	8.03	7.65	5.42	1.78	6.81	6.32	2.55	2.66	2.91	3.33	1.52	6.61	10.87	1.23	4.17	8.6	9.42	0.21	1.63	2.81	3.55	3.71	0.94	1.17	0.91	1.01	16.19	4.63	3.51	1.25	0.34	3.19	1.18	1.91	0.45	0.31	1.78	3.73	0.46	6.95	0.99	3	0.15	6.67	3.19	1.46	0.31	2.75
CPEB3	2.61	4.11	3.4	3.53	0.5	2.74	2.06	0.78	0.84	0.76	0.86	0.84	2.31	3.6	0.09	1.6	3.3	3.51	1.47	0.4	1.26	1.47	0.55	0.46	0.13	0.14	0.87	2.13	1.17	0.53	0.34	0.39	0.52	0.31	0.7	0.42	0.33	0.44	0.59	0.62	2.01	0.89	1.05	1.58	3.08	1.75	1.12	0.4	2.28
ATP6V1C2	32.34	45.4	40.36	30.89	28.08	28.89	28.47	12.74	4.37	3.79	27.79	1.49	39.6	8.98	0.86	22.85	45.43	52.25	1.61	2.58	5.17	7.92	0.72	19.3	1.04	4.82	6.7	2.31	26.37	2.71	2.31	1.08	0.83	2.55	1.09	1.27	1.71	3.1	4.1	1	2.4	1.17	3.96	1.08	18.49	6.42	5.48	5.16	26.68
PLEKHA6	5.21	10.64	16.44	4.25	3.88	16.21	6.27	3.44	0.38	0.54	11.95	1.95	10.27	5.74	1.03	9.02	11.92	17.86	0.66	0.67	2.26	1.42	5.94	0.31	0.06	0.77	1.94	0.87	10.61	0.63	0.11	2.25	5.43	2.46	0.67	1.66	1.06	1.76	1.1	1.17	1.86	0.35	5.18	0.31	5.79	3.43	1.65	1.47	11.93
GMDS	26.06	92.33	63.42	29.99	26.83	70.19	53.47	38.4	28.07	27.68	93.28	16.33	87.45	64.79	16.22	83.64	66.23	78.52	20.72	15.83	15.6	25.9	25.71	20.74	11.34	47.15	33.56	16.26	72.07	25.14	9.52	21.95	22.97	21.57	13.13	17.85	12.1	18.83	14.48	23.8	8.02	18.14	35.49	35.72	29.86	29.74	20.56	13.16	75.3
PLBD1	41.27	58.14	43.47	30.88	39.95	37.48	46.31	23.19	36.64	36.33	36.8	14.22	30.13	60.63	13.18	38.62	46.27	49.55	19.7	5.95	14.68	19.8	22.49	18.99	3.96	35.7	22.3	72	50.02	3	12.89	8.81	22.1	8.52	20.72	9.91	3.42	6.54	10.45	16.97	17.82	3.03	43.63	6.82	30.59	13.95	15.93	6.57	36.79
GULP1	8.69	20.46	11.92	7.3	0.9	5.12	15.99	5.39	8.05	10.13	6.55	1.98	8.73	9.02	3.65	11.82	21.69	14.59	5.04	9.68	2.27	3.59	9.82	2.32	3.74	2.91	1.79	8.13	11.76	0.69	5.72	7.53	8.17	4.7	1.65	1.38	9.73	2.78	0.9	1.21	1.29	0.06	1.25	0.62	7.78	0.82	2.42	3.86	14.35
RPL29	1196.21	575.62	1669.2	685.06	909.2	1277.79	943.43	1574.39	723.02	680.77	1968.28	2524.54	996.02	1704.22	616.11	964.13	1215.1	1225.21	778.26	314.84	1485.45	624.75	700.7	641.67	572.4	1539.67	1319.25	768.64	1576.08	1828.21	382.2	822.74	691.33	763.08	831.05	708.72	611.96	380.92	1125.19	441.42	1491.25	1405.86	1234.3	2006.35	1242.51	1570.12	1385.9	483.42	1416.04
STXBP5-AS1	2.53	4.29	3.42	1.28	0.44	1.25	3.71	1.5	0.12	0.46	2.25	0.56	1.41	1.5	0.06	1.29	1.45	3.02	0.24	0.3	6.54	0.7	0.37	0.2	2.11	0.03	0.29	0.16	2.42	0	0.1	0.21	0.3	0.27	0.16	0.15	0.28	0.4	1.86	0.14	0.25	1.07	0.14	0.88	1.18	0.83	0.34	0.1	2.68
S100A8	19553.5	25746.5	18244.9	23539.3	10201.1	33089.7	40720.6	33994	8715.19	8836.12	31269	33890.2	11112.5	37467.9	5888.56	20692.7	16559.5	22498.9	113.64	773.24	35313	9226.5	12007.9	255.32	419.45	4320.76	4191.38	14838.6	18793.9	2087.22	1155.86	633.13	12129.8	2172.06	3977.27	614.18	30.78	465.91	17449.2	37.85	1792.98	143.42	3053.22	69.47	32699.8	4319.03	3452.74	213.69	21922.8
TMPRSS11D	152.04	214.13	127.5	117.6	31.63	130.95	151.2	79.78	6.61	6.48	91.96	44.72	39.98	197.83	16.04	77.75	64.07	126.82	12.5	37.28	218.71	33.56	36.72	4.81	0.5	39.23	18.93	58.92	82.28	7.75	56.19	4.21	36.85	6.16	0.37	1.87	0.64	36.25	97.26	0	0.81	0.64	54.44	0.13	95.82	65.31	5.59	7.46	85.48
SPRR2F	164.81	377.73	0.66	151.63	13.41	8.6	13.26	145.47	0.26	0.67	19.9	171.77	7.84	772.18	47.36	13.92	0.51	3.36	0	0.64	2.36	21.88	61.42	0	0	27.34	54.05	0	184.75	0.39	7.11	15.98	62.3	0.22	7.86	1.36	0	0.33	0.2	0	0	0	6.79	0.18	4.98	0.25	28.66	1.68	39.54
HS3ST1	9.42	20.78	3.92	1.59	2.56	14.24	11.41	8.99	2.12	3.51	4.29	24.33	3.44	6.06	0.91	9.67	13.75	3.86	0.53	4.6	10.48	6.68	3.12	1.58	5.93	4.91	8.45	6.18	29.08	9.09	2.83	0.89	2.45	0.99	1.91	6.38	1.66	0.79	7.01	1.44	4.36	1.27	5.04	1.09	9.01	4.09	2.45	1.81	10.33
IMPA2	153.85	129.12	230.35	125.78	440.71	203.74	161.5	222.39	117.14	121.16	238.91	98	77.15	143.5	48.12	192.08	195.8	168.27	169.72	88.98	218.4	100.97	103.23	42.38	32.3	157.88	37.85	38.35	87.62	168.6	180.44	19.67	98	80.79	161.96	38.47	195.05	32.36	106.09	52.52	100.27	9.11	97.33	8.07	151.56	77.66	167.56	24.72	202.49
PARD3	43.89	47.34	47.89	29.7	19.53	42.43	27.86	32.61	7.42	7.48	43.44	15.38	21.95	41.77	18.62	37.99	56.59	59.33	76.12	13	16.02	21.17	40.32	25.2	6.14	50.24	21.92	6.13	25.89	8.75	37.87	8.55	45.8	22.8	33.92	11.26	32.46	11.19	15.23	17.25	38.46	1.28	40.86	2.98	37.17	29.81	6.33	14.28	36.45
CPT2	10.19	13.46	17.05	12.96	10.86	14.33	9.02	8.71	5.76	6.58	9.23	11.07	9.03	13.31	5.13	13.14	14.73	15.12	14.02	9.83	13.1	9.08	6.74	6.62	7.55	9.25	13.07	8.62	11.15	15.32	8.02	4.13	6.78	6.17	6.71	6.62	6.18	12.4	8.43	7.83	14.27	5.83	11.85	6.5	14.78	11.9	12.03	3.52	12.56
NPAS2	56.53	57.4	88.72	45.7	22.49	52.75	40.34	27.96	9.27	12.63	57.48	40.77	22.58	47.63	7.27	43.61	49.65	63.71	38.69	22.56	47.68	34.11	10.34	7.2	10.68	22.79	91.06	40.2	67.99	16.12	2.33	9.92	7.76	24.45	5.78	17.33	17.81	29.69	26.83	18.08	21.32	4.46	25.72	3.4	39.38	38.06	37.26	7.16	33.21
TSPAN14	64.28	81.44	71.12	70.94	51.86	72.34	46.01	41.82	53.19	55.77	42.65	52.23	39.41	64.01	19.46	74.19	93.29	73.72	153.31	45.78	56.72	63.89	32.62	22.45	18.67	47.2	47.91	84.17	44.12	33.52	76.33	27.45	31.84	65.95	52.07	43.76	121.53	55.16	35.06	49.34	31.65	50.15	73.92	50.58	63.32	97.83	52.61	16.39	83.93
NYNRIN	10.38	9.09	11.58	11.46	3.98	12.54	6.21	5.15	2.14	1.99	3.94	10.07	8.19	5.85	1.95	10.85	18.71	17.65	15.27	2.2	5.82	7.87	2.23	1.04	1.57	7	3.65	3.68	3.47	1.04	0.49	4.81	2.13	3.68	3.02	3.91	4.94	2.44	5.59	5.08	5	0.43	5.52	2.78	9.12	6.33	3.02	1.55	8
TACC2	73.11	51.12	52.35	48.42	24.95	38.3	19.37	29.94	29.35	28.68	22.94	36.05	24.22	36.5	8.69	46.1	55.4	56.02	77.18	38.53	75.38	36.69	20.61	6.46	4.79	22.83	19.22	38.34	37.94	23.55	12.77	7.01	17.06	25.56	27.48	19.7	33.28	28.89	48.27	8.66	45.05	0.62	33.53	1.07	32.29	49.18	22.36	4.81	49.55
ARHGEF37	6.61	7.12	9.62	10.57	5.83	5.64	3.64	5.5	2.38	2.95	3.57	2.84	11.31	5.56	3.48	8.2	7.2	14.45	2.03	4.12	2.31	5.1	7.48	6.4	0.04	2.72	4.22	1.69	4.24	2.62	0.84	1.49	7.43	11.88	12.73	1.22	1	4.54	1.23	0.74	3.75	1.52	3.4	1.4	8.83	4.87	9.27	0.49	7.39
FANK1	1.86	3.76	4.01	3.56	2.67	5.51	3.06	2.66	4.27	2.66	4.18	2.5	3.28	2.48	2.25	3.49	2.94	3.59	2.51	2.49	3.38	3.73	4.3	2.76	0.98	1.95	2.97	2.1	3.57	1.07	0.49	1.6	1.97	4.88	2.36	2.47	1.7	1.29	2.52	1.23	0.83	0.35	3.81	3.39	3.7	2.5	9.14	1.07	4.49
CDCP1	68.1	37.31	22.14	26.16	26.47	36.39	14.69	16.88	7.36	8.25	11.73	33.79	12.38	40.09	10.98	22.18	38.58	29.08	27.96	12.7	19.94	16.18	21.53	10.28	7.6	7.83	15.06	13.58	21.44	45.43	18.46	1.57	21.39	21.3	24.77	9.64	14.03	16.65	14.71	5.51	19.11	0.59	9.24	1.25	29.94	18.79	17.13	2.88	29.6
SDR9C7	8.3	9.4	7.69	9.55	3.98	9.38	9.74	6.84	3.07	4.42	8.59	5.56	4.97	19.27	0.76	5.94	6.72	9.58	0.18	0.83	1.85	1.55	1.66	0	0.12	1.16	3.17	0.5	2.42	7.31	1.25	0.3	1.21	1.25	13.37	0.22	0.86	3.09	0.7	0	0	0	0.39	0.2	9.84	2.91	5.07	0.04	7.84
ELL2	56.18	56.98	43.45	66.61	11.35	53.02	41.14	28.62	5.85	6.71	17.08	15.63	16.51	45.54	5.43	33.84	44.07	52.55	8.83	20.26	32.34	25.53	13.81	2.94	15.44	6.15	6.42	11.15	14.37	42.7	33.29	9.92	13.63	27.4	26.6	11.42	12.81	11.85	26.23	9.19	7.09	6.92	6.46	11.59	67.34	7.47	34.02	12.48	34.29
SPAG17	15.12	9.83	10.22	9.35	1.07	10.83	12.55	17.79	5.99	5.14	6.28	2.76	9.45	9.29	0.12	8.89	16.3	20.29	0.46	0.59	1.51	11.65	0.91	1.99	1.96	5.73	10.76	6.27	10.2	8.83	1.11	2.23	1.49	3.99	0.2	0.49	0.08	0.94	0.07	9.55	0.27	0.01	8.07	0	7.73	4.66	5.13	0.49	7.4
NCKAP5	3.71	2.97	3.97	2.44	1.68	2.1	1.38	3.49	0.02	0.02	2.62	1.85	0.78	1.98	0.89	2.87	3.42	3.63	0.33	1.18	0.98	2.43	1.14	0.36	1.37	1.59	6.6	1.05	1.44	1.21	1.51	1	1.3	2.95	3.24	1.9	0.78	0.3	0.48	2.17	0.87	0.05	1.54	1.34	2.51	2.15	1.37	0.59	1.65
SENP8	1.02	2.36	2	1.33	0.63	1.2	1.41	0.81	2.39	1.99	1.71	0.74	1.31	0.94	0.23	1.05	1.87	1.98	3.07	1.75	2	0.88	1.39	0.3	2.53	1.18	1.65	2.42	1.3	2.8	1.02	0.56	0.87	1.05	0.77	0.36	1.24	1.73	0.5	0.89	1.08	1.2	1.94	1.54	0.8	0.37	1.46	0.41	1.82
SEMA4A	39.27	34.34	31.36	25.85	16.7	27.06	21.7	28.71	47.47	45.78	27.23	25.67	21.2	28.44	16.78	29.4	37.5	41.87	42.54	38.16	24.32	21.79	35.92	21.06	8.26	31.87	18.31	29.08	19.18	18.22	20.84	28.34	37.2	10.97	13.38	19.36	39.65	40.67	30.15	41.56	19.22	13.01	33.3	22.57	22.73	61.4	18.89	5.89	31.86
PLA2G4D	3.59	0.8	1.52	1.92	0.06	1.06	1.02	1.29	2.61	3.45	0.44	0.5	1.02	0.57	0.06	0.55	0.3	1.92	0.36	0.3	0.46	0.53	0.34	0.09	0	0	0.11	0.07	0.23	1.32	0	0	0.45	0.13	0.27	0.04	0.03	0.3	0.2	0.14	0.28	0	0.04	0	1.95	0.18	0.5	0.2	0.32
ENSA	121.99	128.72	127.53	90.99	118.65	146.23	119.26	154.34	202.27	186.59	154.06	106	75.01	140.28	57.75	113.31	126.36	138.96	131.59	108.28	96.89	119.32	109.99	122.58	59.34	157.83	118.62	218.01	120.46	106.26	121.28	46.34	116.31	92.63	60.06	65.03	115.36	151.17	66.65	51.65	73.78	63.24	164.26	65.55	126.21	108.07	121.69	53.11	122.88
WNT4	7.85	12.97	18.11	9.15	13.32	14.1	16.81	14.11	46.03	41.88	17.19	8.68	8.64	8.67	2.07	10.7	14.11	21.83	3.4	1.96	4.2	2.67	3.22	0.73	0.98	31.7	4.64	2.64	12.5	18.99	2.05	0.47	2.78	11.95	12.86	1.83	1.76	1.72	0.63	0.51	0.09	0.8	18.47	0.17	9.38	18.57	34.67	0.93	11.92
ETS2	152.66	41.42	29.46	84.63	44.32	33.12	34.76	29.42	53.87	58.38	15.56	173.47	22.51	113.14	13.15	38.09	42.63	31.15	35.77	51.92	64.23	40.69	20.91	31.67	68.09	30.25	29.93	89.26	26.38	116.49	82.09	30.23	19.36	208.2	28.34	98.78	43.83	32.07	70.93	13.58	40.12	9.72	20.12	24.62	57.73	77.28	67.47	25.68	40.84
KSR1	35.21	35.44	35.87	21.82	16.32	26.03	13.92	13.57	7.97	7.05	8.58	31.5	17.33	38.85	7.38	24.04	42.78	30.57	15.25	38.58	23.01	32.82	14.22	23.56	4.29	11.3	12.13	43.75	14.21	5.49	9.86	21	15.4	26.78	20.28	32.23	28.2	33.05	21.21	31.58	76.6	20.38	25.55	36.05	25.16	37.73	26.57	11.55	31.01
NOTCH2	24.7	24.15	23.28	17.85	6.26	14.97	6.87	5.52	24.2	22.42	5.85	16.98	9.53	20.58	4.6	15.09	23.37	23.99	14.65	11.93	20.6	12.37	8.99	3.82	3.86	3.44	15.61	29.01	10.07	12.4	2.81	10.1	9.75	10.47	15.53	17.13	13.2	60.24	16.74	9.49	10.42	12.82	7.87	17.85	17.93	23.67	17.54	4.71	17.2
ZFAND5	96.33	134.68	110.29	63.78	27.63	75.82	90.52	46.97	20.36	22.28	154.89	35.96	64.89	66.12	34.54	90.11	109.19	127.05	83.71	76.88	40.37	60.82	69	40.75	70.86	21.45	55.25	52.96	69.51	41.9	121.52	44.23	68.27	78.82	47.92	56.1	45.34	81.92	32.44	31.78	38.36	46.22	30.24	107.34	79.05	65.93	52.81	40.97	83.16
ARL8B	82.39	117.71	106.87	102.3	29.52	107.08	93.15	43.74	46.37	30.54	64.1	30.89	41.97	114.34	59.12	95.5	112.68	139.14	126.47	85.85	57.58	44.77	130.15	37.33	41.3	15.82	41.09	53.22	51.2	60.47	69.57	25.31	130.17	71.5	53.59	29.92	94.84	109.63	35.49	30.2	20.38	34.35	19.81	31.18	117.8	37.22	67.99	28.94	73.8
YWHAZ	634.2	612.37	478.17	667	398.41	421.27	486.89	322.81	396.7	389.53	286.79	222.79	222.68	589.11	366.63	443.98	607.54	623.15	742.16	462.94	220.66	312.51	619.83	212.62	366.81	273.37	207.84	579.25	347.08	600.94	1337.78	115.32	612.56	639.25	738.2	195.73	453.9	735.43	122.95	175.08	177.22	206.06	321.92	194.79	591.25	347.4	403.12	290.26	416.56
TMTC2	7.41	6.66	6.77	5.09	4.08	3.88	4.07	1.78	1.25	1.19	2	3.23	3.77	11.97	0.56	4.07	6.3	6.57	3.55	2.7	4.2	4.48	1.53	3.83	0.84	1.73	4.2	4.01	3.11	2.48	6.88	2.2	1.58	2.97	3.68	5.42	3.34	3.33	1.93	2.39	6.37	0.92	2.96	1.39	4.23	2.13	1.35	1.5	3.56
NAMPT	259.35	145.4	74.23	96.84	29.06	148.09	169.72	52.17	79.89	73.29	87.26	35.66	35.96	315.69	15.06	91.74	114.87	126.53	90.25	47.48	115.24	46.62	32.66	33.93	97.76	9.63	23.54	251.5	83.7	19.87	285.31	27.43	33.73	47.26	44.45	80.67	246.2	24.15	107.8	20.65	12.32	30.94	16.96	17.05	92.46	27.31	20.91	66.95	90.99
PKN2	14.76	16.28	13.9	14.2	5.05	10.17	9.74	4.36	10.53	11.76	6.47	2.86	6.23	15.63	1.84	8.02	14.37	15.07	18.08	15.59	8.31	8.23	6.07	10.48	6.63	2.48	17.92	22.59	7.46	10.24	12.57	4.92	7.25	6.27	13.04	4.25	8.48	10.95	9.53	8.09	7.81	8.74	6.19	10.51	11.13	6.19	8.25	2.69	5.33
HINT3	11.33	9.21	10.42	10.57	4.41	8.46	8.93	3.41	7.28	6.92	5.69	2.79	7.11	8.48	2.1	7.89	10.38	10.43	11.05	5.55	7.18	5.68	4.3	5.94	2.4	2.32	4.72	7.6	7.82	2.38	7.6	4.44	4.44	3.46	6.29	3.84	4.99	8.75	4.43	5.08	2.15	4.69	8.23	3.73	8.54	5.75	4.88	4.13	7.7
ST8SIA4	1.3	0.47	1.44	0.6	0.68	0.32	0.19	0.11	0.53	0.52	0.13	0.44	1.39	0.91	0.83	0.84	0.73	0.58	1.7	2.87	3.23	1.51	1.53	1.17	1.76	1.67	0.85	2.78	0.43	1.15	0.63	2.57	1.79	0.78	1.06	2.23	1.32	3.65	2.24	4.25	0.78	8.71	1.25	9.32	0.99	3.48	1.31	1.27	0.38
PIK3R5	4.03	1.73	1.94	3.92	3.03	0.86	0.55	0.57	2.71	1.82	0.91	1.41	6.12	1.29	0.91	3.03	2.11	1.19	7.3	5.79	21.03	5.97	2.93	1.84	5.45	0.48	1.44	2.77	2.58	1.25	0.32	11.45	2.97	2.14	3.65	6.06	2.55	3.72	12.98	9.32	5.89	39.75	3.99	25.64	2.29	18.4	4.03	3.98	0.93
LCP2	10.52	8.06	5.81	10.79	5.26	5.18	3.73	2.07	5.3	5.77	1.52	7.49	20.18	6.81	9.29	10.1	7.87	5.52	23.32	27.25	62.2	20.76	14.12	11.23	65.96	2.3	9.72	12.95	6.35	14.2	5.57	32.4	13.13	12.02	13.93	32.56	6.93	22.38	44.87	47.74	13.39	154.97	10.27	76.92	7.04	35.08	24.58	16.2	5.26
CST7	12.42	8.32	5.04	12.01	12.18	5.16	4.54	5.16	8.4	6.51	5.96	8.02	7.04	4.73	7.47	7.09	7.27	6.9	16.4	9.54	20.57	28.42	3.24	5.51	18.7	5.14	3.1	12.01	6.06	5.38	1.78	32.02	2.7	5.03	5.54	35.04	1.71	6.8	16.02	47.42	4.94	59.91	10.96	41.63	3.11	37.7	24.59	10.1	6.02
SLA2	2.32	1.05	0.64	1.28	1.12	0.42	0.65	0.5	1.06	1.07	0.61	1.55	1.61	0.57	0.43	1.07	1.18	1.33	3.05	2.09	4.9	7.94	0.41	0.78	0.46	0.5	0.95	2.15	0.76	1.02	0.58	4.77	0.44	0.85	1.23	3.31	0.57	1.69	5.39	7.39	0.93	25.64	1.94	8.59	0.2	5.79	3.16	1.55	1.1
EOMES	0.63	0.18	0.53	0.74	0.75	0.18	0.11	0.17	1.39	1.41	0.21	0.41	1.43	0.32	0.78	0.29	0.3	0.57	1.65	0.7	2.58	4.11	0.34	0.8	0.17	0.04	1.56	1.7	0.57	0.96	0.21	3.18	0.35	0.5	0.2	2.8	0.13	0.44	2.38	14.39	1.35	8.59	1.25	11.75	0.42	5.59	2.74	0.63	0.16
SESN1	9.64	8.03	11.29	12.71	8.55	5.15	9.06	6.59	14.67	14.85	5.52	3.43	13.49	10.81	3.38	8.98	9.29	10.82	9.89	5.46	12.17	6.58	3.15	6.06	4.77	3.22	10.18	10.1	5.33	3.71	7.28	6.8	3.3	6.17	5.58	2.82	5.27	6.09	12.42	8.26	6.74	20.36	7.86	70.84	9.26	9.92	5.67	3.41	6.62
SEMA4D	34.34	24.84	29.01	24.17	9.45	12.35	6.91	7.35	9.98	10	12.64	7.68	29.91	26.86	2.43	26.2	26.34	32.64	24.91	29.43	31.74	38.79	5.92	3.7	5.45	3.77	11.12	14.96	13.31	6	14.52	14.6	7.98	7.09	5.31	13.76	9.33	30.05	23.22	33.62	13.07	114.64	17.4	76.27	19.81	45.11	15.29	4.28	20.57
MEF2C	4.88	5.57	6.81	5.88	3.55	1.53	1.74	2.65	1.54	1.82	1.41	2.11	11.7	2.68	5.08	4.56	6.69	4.34	9.15	18.64	4.58	7.65	2.31	2.21	9.08	1.11	1.52	0.95	2.56	3.44	1.2	14.81	3.66	4.45	4.09	24.25	1.57	3.72	4.92	8.69	4.12	34.64	8.54	47	4.4	9.11	7.98	10.34	3.69
CPNE5	2.3	2.39	2.51	1.93	5.43	1.18	0.55	1.49	2.47	1.88	1.43	2.6	11.59	1.42	1.26	2.36	2.19	2.74	3.77	17.47	3.9	10.79	1.15	1.33	3.26	1.71	1.63	0.81	1.84	1.49	0.93	14.22	1.21	1.57	2.35	6.46	1.59	2.83	3.94	8.5	1.24	32.01	5.9	34.49	1.69	17.33	4.41	2.47	2.18
CD38	1.41	1.2	1.85	1.73	4.34	0.52	0.66	0.34	0.88	0.97	0.42	0.46	5.95	0.64	5	1.3	0.71	1.13	9.03	12.41	1.56	9.59	11.37	2.18	0.47	2.6	0.73	3.19	0.73	2	0.45	9.66	11.59	1.27	2.17	6.27	4.66	3.54	2.7	19.11	3.52	41.91	4.6	29.2	0.95	7.11	2.31	1.65	0.46
LINC00861	0.67	0.29	0.52	0.69	0.31	0.1	0.03	0.01	0.36	0.2	0.11	0.01	1.39	0.33	0.12	0.66	0.63	0.31	1.09	2.86	1.07	0.56	0.05	0.08	0	0.61	0.02	0.44	0.19	0.06	0.02	1.97	0	0.13	0.35	1.37	0.06	0.39	1.73	3.89	0.75	80.95	1.06	30.63	0.21	3.83	0.69	0.77	0.28
NLRC3	1.28	0.94	1.11	0.73	0.78	0.23	0.16	0.26	0.78	0.6	0.2	0.45	2.78	1.2	0.59	0.77	0.8	0.75	3.64	3.89	3.03	3.62	0.63	1.15	0.32	1	1.13	1.34	0.73	0.67	0.34	4.13	0.57	0.25	0.64	2.76	1.6	1.63	2.76	6.42	3.69	32.23	2.41	20.4	0.38	6.36	2.08	1.07	1.1
IRF8	5.96	5.95	3.87	5.98	3.61	1.89	2.09	0.57	2.48	2.28	0.97	3.73	15.84	5.57	4.24	3.86	4.16	2.53	10.56	23.18	4.01	8.25	2.13	4.77	8.06	1.2	3.36	3.81	4.88	4.41	1.54	14.23	2.1	2.54	5.81	16.23	4.81	7.44	6.45	20.96	5.69	87.48	7.37	114.95	4.29	32.98	9.62	6.73	2.56
ETS1	19.36	5.87	8.73	10.18	7.78	2.1	2.41	1.2	3.25	2.9	1.04	6.31	18.09	6.56	5.5	9.23	8.82	6.67	17.33	31.19	10.59	25.34	8.33	3.9	16.95	1.38	6.23	10.53	3.99	24.42	6.74	28.4	8.47	29.39	10.02	44.85	3.54	9.2	13.17	52.2	4.46	152.41	6.13	156.31	8.95	42.91	20.99	18.28	5.46
DOCK8	4.71	6.06	4.06	4.64	2.76	1.68	2.77	2.61	1.72	1.23	1.14	1.3	7.39	6.73	1.13	5.44	6.03	5.09	4.53	10.79	9.42	10.47	2.29	2.22	8.2	0.83	1.65	3.37	3.73	1.9	0.35	6.3	1.95	1.59	3.53	7.11	1.18	4.56	7.29	14.48	2.65	54.47	3.05	42.47	3.56	12.02	6.06	2.82	3.59
DOCK2	7.36	3.94	3.83	5.46	6.05	1.19	1.91	1.96	2.98	3.52	1.26	1.47	11.89	7.81	2.74	3.2	3.18	3.23	9.26	17.36	11.16	10.78	4.22	2.83	8.52	2.04	2.61	4.41	2.17	3.88	0.6	17.49	4.86	2.93	5.56	14.22	2.85	7.54	9.89	23.56	4.63	56.49	6.66	55.81	2.86	19.34	10.44	5.12	2.3
APBB1IP	3.89	2.88	2.99	2.8	5.43	1.24	1.13	1.17	2.86	2.81	0.85	1.55	7.99	1.9	3.17	2.19	2.24	2.89	3.36	9.11	11.31	7.79	2.19	2.25	4.01	1.54	1.74	4.17	1.62	1.55	0.26	9.43	1.98	1.83	3.34	8.09	1.41	3.84	6.29	14.13	4.44	55.68	5.03	37.52	1.69	20.46	8.77	4.52	1.87
DLGAP1-AS1	3.66	1.56	1.41	0.82	2.09	1.2	1.05	1.99	1.08	1.66	3.56	0.99	2.39	1.24	5.78	3.3	0.9	1.28	5.77	2.57	6.63	2.16	8.84	2	11.55	5.57	2.94	3.47	5.56	2.81	9.86	7.61	10.79	0.6	1.33	8.09	7.11	3.77	9.2	4.43	5.14	12.43	7.32	7.96	0.65	3.07	3.52	12.7	2.89
BCL2A1	3.88	1.1	0.44	3.73	3.38	1.21	2.17	0.78	2.91	2.71	0.43	6.07	5.48	0.81	4.43	1.39	0.68	0.19	1.98	11.66	33.85	8.92	9.77	12.3	90.15	4.08	37.85	4.25	5.22	10.11	1.73	4.7	7.62	3.86	5.61	7.22	2.8	10.82	11.09	15.87	3.36	52.51	9.09	56.53	0.59	8.32	8.62	8.75	0.49
PDE4B	6.93	2.87	1.35	3.53	3.06	0.72	1.07	0.24	0.53	0.76	0.08	1.26	2.25	2.21	1.62	1.48	2.1	1.02	2.39	8.01	15.92	6.16	4.45	1.96	20.58	0.64	76.75	0.86	0.54	2.65	17.27	6.97	3.28	3.11	3.76	9.95	0.65	1.6	12.53	9.95	1.57	17.89	1.34	18.29	1.16	4.16	2.83	10.73	1.1
SFMBT2	1.28	0.83	0.72	0.67	0.9	0.38	0.36	0.13	0.29	0.45	0.06	0.29	1.81	0.77	0.56	0.61	0.72	0.53	3.8	2.82	1.65	1.52	0.91	1.53	2.86	0.71	6.5	0.86	0.3	0.75	2.67	2.74	1.31	1.61	4.19	2.9	0.96	1.13	3.02	5.13	1.73	7.93	1.12	4.45	0.66	2.47	2.27	1.56	0.56
PTPRJ	2.04	1.5	0.5	0.82	1.06	0.28	0.43	0.23	0.51	0.29	0.19	0.81	2.88	0.82	0.69	0.63	0.81	0.74	5.81	3.56	3.83	2.5	1.83	0.64	3.12	1.34	3.87	1.04	1.5	0.99	1.57	2.23	1.75	1.68	3.68	3.69	4.95	2.2	4.18	8.24	1.6	10.62	1.28	8.18	0.84	3.74	2.93	1.38	0.28
ALPL	3.35	4.91	4.51	7.15	5.43	2.2	1.95	3.29	1.02	1.44	1.93	2.92	3.69	3.49	7.64	6.13	3.37	3.32	7.85	14.79	20.72	3.57	8.32	1.46	15.25	31.13	8.66	2.03	9.19	1.3	3.92	9.71	8.28	6.77	4.88	8.86	7.68	7.94	17.81	12.53	1.44	13.03	16.41	20.09	3.93	15.99	7.96	10.71	2.81
ID2	23.28	17.29	16.9	18.19	25.55	19.19	15.5	17.22	13.65	14.18	12.93	21.52	52.45	20.9	16.43	23.03	24.11	20.48	43.33	47.82	49.61	45.26	24.43	36.09	77.65	25.94	76.08	31.22	56.92	21.33	26.35	50.78	23.62	61.48	15.82	34.47	12.8	40.21	34.54	37.01	17.09	76.85	34.97	104.11	18.81	66.22	73.92	87.28	18.3
CMTM3	11.04	5.17	6.26	5.8	7.57	4.88	3.19	3.87	4.74	5.49	4.15	12.43	9.33	6.11	16.03	8.88	11.03	6.35	21.47	32.53	25.84	18.68	19.34	15.64	46.65	30.94	23.96	7.25	7.03	22.17	7.88	39.36	18.93	60.12	17.74	27.57	10.31	12.59	16.41	24.82	13.52	41.2	27.49	36.13	6.81	28.09	54.77	20.38	7.46
LY86	1.2	1.55	1.31	1.3	2.43	2.97	1.45	2.09	3.34	2.71	1.74	0.59	5.52	1.07	3.3	1.34	1.05	1.16	4.3	9.74	1.22	2.66	3.85	3.16	21.77	5.97	3.02	4.41	1.57	3.43	0.36	6.53	4.18	1.3	2.34	6.41	5.42	5.54	5.34	7.48	5.83	29.16	12.13	41.51	0.64	20.44	19.61	7.89	0.87
MMP9	4.88	2.18	2.03	4.36	16.85	1.28	0.34	0.38	13.81	13.75	0.31	49.83	17.23	2.59	14.39	3.27	1.06	0.51	53.32	54.34	4.39	14.02	31.58	12.45	53.69	11.13	14.89	2.1	7.31	66.53	1.37	26.8	33.87	83.15	68.57	22.62	17.98	67.35	8.36	22.64	19.66	28.57	29.05	232.56	1.3	151.23	36.57	34.28	1.75
IL24	0.43	0.44	0.76	0.46	1.43	0.12	0.1	0.09	0.14	0.13	0.22	4.3	1.27	0.45	0.62	0.34	0.19	0.23	0.93	4.47	0.76	1.1	1.32	0.26	7.19	0.61	0.7	0.05	0.34	2.42	1.8	0.91	1.17	12.95	10.76	2.85	0	0.52	2	1.81	0.05	31.97	2.71	20.41	0.19	4.79	1.77	0.38	0.19
MATN1-AS1	1.34	0.66	0.95	1.94	0.66	0.48	0.29	1.23	0.98	1.12	0.76	0.84	0.91	0.79	0.45	0.22	0.46	1.03	3.92	2.88	3.26	1.35	0.85	0.76	1.64	1.54	2.7	1.53	0.46	2.56	0.41	0.84	1.2	2.3	0.69	2.96	2.91	1.48	1.64	1.05	1.71	7.54	0.73	3.65	0.32	4.32	4.03	0.06	0.35
BCL11B	2.61	2.34	3.08	2.84	3.75	2.34	1.42	0.94	3.4	3.46	0.64	2.49	2.29	3.3	2.75	1.86	2.11	1.96	9.58	7.16	3.81	4.08	6.19	5.78	0.98	3.47	7.16	3.85	0.85	3.2	2.11	1.91	5.88	12.13	6.66	1.94	5.82	6.47	1.86	6.93	3.81	36.05	5.13	12.73	2.55	10.79	4.94	0.78	2.23
SNX29P2	1.35	1.19	1.16	1.12	0.66	0.44	0.19	0.5	2.3	2.09	0.17	0.45	1.89	0.76	0.22	0.48	0.65	0.67	4.87	4.54	1.81	1.45	0.34	1.44	0.44	1.22	1.73	1.19	1.46	0.65	0.68	1.23	0.65	0.87	1.16	1.47	2.07	3	1.72	2.35	1.63	12.74	1.68	9.61	0.99	4.08	1.91	1	0.68
PRKCA	2.83	0.98	1.84	0.98	0.85	0.82	0.58	0.58	3.04	1.8	0.28	0.99	2.53	0.98	1.47	1.62	1.76	1.21	3.28	3.67	1.17	1.42	3.56	5.41	2.75	1.86	3.76	3.92	4.68	5.27	1.87	2.44	3.74	3.52	4.98	3.05	6.59	4.42	0.83	2.96	1.57	13.7	1.56	7.71	1.13	2.94	2.97	0.87	1.4
TTC13	2.92	3.94	4.78	4.11	7.8	3.77	2.74	2.12	9.89	9.01	1.5	1.74	8.47	4.89	5.18	3.25	5.4	2.13	11.4	17.19	12.58	7.03	9.77	10.28	2.7	2.05	12.69	4.78	32.79	5.78	5.73	7.11	8.63	6.26	8.62	4.9	16.01	13.19	8.37	14.69	12.11	32.91	9.61	22.73	1.93	12.16	5.15	3.97	1.7
SEMA4F	1.34	1.68	1.08	2.29	3.52	1.89	0.27	0.33	3.17	2.26	0.21	2.98	1.83	1.17	1.03	1.41	1	0.6	4.3	6.5	1.25	7.6	1.95	2.28	3.03	1.2	12.93	4.02	4.28	8.99	2.04	1.63	1.83	3.58	2.04	3.69	8.77	6.11	1.25	10.21	4.2	4.11	1.68	7.1	1.89	4.43	4.58	0.5	0.64
TRIB2	10.47	5.54	8.09	9.68	16.26	3.79	2.95	0.96	7.86	6.52	1.32	6.14	9.55	6.91	13.79	7.81	5.81	3.55	21.34	17.18	14.79	32.14	19.92	63.09	12.82	6.32	46.97	37.87	11.63	7.3	69.9	31.86	20.58	13.86	17.96	21.07	21.87	15.47	17.24	91.58	4.86	76.93	15.18	47.53	7.97	15.89	8.45	30.31	3.99
MVB12B	2.52	2.79	2.39	1.71	0.94	1.17	0.66	1.04	2.62	3.12	1.02	0.79	3.95	1.1	1.37	2.79	3.7	3.33	10.7	6.37	1.64	5.95	2.09	1.46	1.62	1.24	11.35	2.41	3.2	1.61	7.68	5.82	1.95	2.25	0.84	3.31	5.29	2.77	2.77	14.27	1.33	3.29	2.62	6.05	1.45	8.13	2.45	1.73	4.08
SLC12A7	12.68	6.06	6.08	6.35	7.12	3.28	1.7	2.06	14.51	14.82	1.41	4.75	13.93	3.64	6.05	7.21	10.15	3.85	21.59	18.47	18.3	130.69	13.67	27.09	4.7	6.89	96.85	23.56	13.53	6.1	17.06	32.12	13.36	29.27	10.25	25.82	19.13	9.98	18.87	71.82	11.65	15.24	15.69	21.01	6.63	32.84	7.47	7.51	5.64
TRRAP	9.45	5.68	5.31	5.25	5.09	2.97	1.54	1.58	6.81	6.51	1.62	4.6	3.87	4.47	2.82	4	4.55	4.89	7.45	10.91	5.82	12.4	6.85	7.95	5.26	2.39	11.78	13.73	4.68	7.06	4.82	4.73	6.75	7.09	8.28	8.17	10.06	10.52	6.38	31.42	4.52	13.31	3.94	13.26	3.67	15.99	7.98	2.25	4.71
ACHE	1.37	3.23	4.12	3.28	3.09	2.34	2.09	1.05	0.56	1.2	1.69	0.81	4.61	1.72	1.43	2.9	2.87	1.79	4.88	2.41	40.73	13.44	1.01	1.02	1.65	1.08	2.54	0.92	40.31	0.41	0.8	4.58	1.38	10.2	3.67	7.78	0.99	0.53	28.36	9.71	3.91	4.11	3.35	20.3	1.86	8.21	5.12	0.58	3.43
PRIMA1	3.42	1.43	5.58	2.89	2.93	1.22	1.14	1.25	0.69	0.38	0.78	1.03	3.88	2.21	0.33	5.75	4.45	2.51	1.51	2.43	59.66	5.17	0.08	0.39	0.02	3.44	8.04	0.62	1.96	0.84	0.05	1.3	0.03	1.34	0.79	4.44	1.22	5.3	54.65	5.18	5.36	0.4	2.52	1.11	4.38	6.34	0.25	0.15	5.79
SLC34A2	16.39	0.38	1.05	0.28	0.63	0.05	0.03	0.15	0	0	0.01	2.02	1.39	0.25	0.14	3.07	0.2	0.04	2.74	0.13	342.26	0.24	1.4	0.36	0.03	6.73	0.88	0.16	42.68	0	0	0.06	1.76	6.54	7.04	0	0	0	161.75	0.26	28.98	0.2	25.34	0.08	3.02	1.76	0	1.15	0.58
FAHD2CP	4.19	2.1	5.27	2.7	4.15	2.35	1.95	3.9	0.45	0.99	3.19	1.49	7.51	2.33	3.8	2.53	3.49	2.13	12.66	5.88	19.25	11.76	4.6	2.78	4.75	12.23	12.54	3.3	7.37	4.16	2.17	10.03	4.27	6.38	3.25	4.71	9.39	6.77	13.22	8.86	12.12	11.59	14.48	8.25	1.52	5.83	4.96	2.64	6.3
FAM184A	1.13	0.52	0.76	1.71	2.21	0.29	0.48	0.37	0.66	0.43	0.12	0	1.15	0.52	0.87	0.93	1.18	0.76	1.96	0.69	4	1.53	0.72	0.59	0.24	0.2	1.95	0.76	0.55	0.02	0	0.48	0.48	0.03	0.03	0.41	1.74	0.5	2.84	2.21	0.93	5.54	1.5	1.71	0.59	0.61	0.53	0.4	0.57
PDE5A	9.09	2.47	9.94	4.82	2.71	3.29	4.89	1.83	4.59	2.28	1.39	0.82	6.38	4.2	3.41	4.29	6.31	10.2	13.81	6.28	1.93	2.88	1.54	0.9	2.36	1.87	6.3	1.43	1.6	1.28	2.25	5.5	2.77	1.85	1.3	4.76	1.45	3.74	1.03	5.66	2.98	1.99	1.87	5.1	5.55	0.66	2.25	4.89	4.88
SORBS1	46.56	6.45	50.42	26.52	3.82	15.1	12.79	8.84	0.85	0.23	5.7	0.7	29.06	20.5	7.95	31.07	34.93	28.54	63.88	8.2	3.35	4.65	0.39	1.26	0.9	2.02	9.52	1.22	3.07	1.08	13.2	6.76	0.85	4.9	2.14	19.27	1.99	1.44	1.65	5.28	0.53	0.38	1.05	2.5	27.86	1.54	1.53	7.93	55.7
PID1	5.63	1.24	5.36	2.03	2.14	2	2.52	1.48	0.84	0.81	1.35	0.65	7.6	2.2	4.84	4.14	3.39	3.3	2.3	1.38	0.63	0.6	3.06	0.78	2.74	0.98	2.39	0.76	2.82	2.44	0.59	1.4	4.05	2.14	1.11	7.89	0	1.18	0.04	0.8	0.31	0.93	1.64	4.15	2.38	1.3	1.88	0.59	2.98
CLEC3B	36.16	6.31	16.47	10.43	17.3	14.09	21.62	12.51	1.41	1.65	17.16	1.15	39.8	9.82	38.51	26.67	29.61	14.27	8.91	21.26	3.15	5.19	3.99	1.04	15.24	6.02	4.34	1.69	10.45	0.46	2.26	8.39	3.3	7.45	4.06	21.58	1.44	3.1	8.09	8.36	1.74	5.11	4.59	37.94	15	11.12	14.37	7.8	24.24
TESC	3.92	1.43	2.98	2.18	2.26	0.43	0.6	0.6	0.47	0.62	0.8	2.68	38.61	2.57	1.05	2.22	2.51	1.62	2.51	4.48	1.98	4.43	1.1	0.23	6.46	0.45	2.16	1.78	58.73	1.84	0.67	3.38	1.65	1.86	1.51	6.17	2.99	0.99	2.64	3.85	1.35	5.54	1.57	8.16	3.04	6.32	1.09	7.84	3.18
SMOC1	0.06	0.19	0.32	0	0.16	0.76	0	0	0.06	0	0.12	0.3	0.44	0.12	0.77	0.2	0.73	0.08	1.03	2.78	8	0.25	0.04	0.32	3.38	0	0.78	0.12	29.03	2.06	4.49	0.32	0.1	0.05	0.18	3.39	2.92	0.24	6.48	0.3	0.41	0.29	0.15	0.96	0	0.69	7.48	0.85	0.13
KRT3	5.22	3.11	2.67	14.77	0.46	3.42	1.14	12.81	0	0.1	2.71	0.2	1.04	9.3	0	2.17	1.85	3.09	102.62	0.48	0.51	1.23	0.03	0.04	0	0.31	0.08	0.4	0.68	0.18	0.12	0.11	0.06	0.78	0.51	0.19	0.14	0.7	0	0.04	0.75	0	0.04	0	9.71	0.37	0	0.17	4.27
CD36	5.15	3.8	5.22	8.8	6.03	1.6	6.72	2.54	90.24	89.24	1.04	0.82	5.83	2.84	28.88	3.87	7.55	5.2	4.54	7.68	5.33	1.18	5.09	1.53	23.09	0.4	1.72	3.53	1.01	5.84	2.15	7.09	2.59	1.58	6.33	4.77	2.94	5.29	3.93	3.67	0.37	2.88	0.93	16	5.31	4.16	9.88	11.04	2.3
BCAT1	1.42	1.24	0.43	0.63	0.39	0.06	0.25	0.17	0.82	0.43	0.4	0.9	0.77	0.95	1.83	0.24	0.17	0.25	1.37	31.86	2.15	1.81	4.22	2.18	19.6	2.88	5	0.71	2.36	5.63	38.88	2.35	3.33	4.67	3.04	2.26	2.86	10.04	2.07	9.73	0.87	1.32	12.59	2.56	1.39	0.69	4.33	8.32	0.19
DLEC1	0.35	0.19	0.27	0.04	0.31	0.19	0.03	0.03	0.4	0.04	0.16	0	1.53	0.02	0.21	0.24	0.26	0.13	1.38	1.98	0.55	0.42	0.87	1.31	0.28	0.08	0.32	0.56	0.04	0.04	1.18	0.35	0.72	0.11	0.07	0.17	4.34	10.42	0.52	0.42	0.61	2.58	0.24	1.39	0.05	0.78	0.41	0.21	0.11
ODC1	26.78	13.46	9.22	7.69	29.05	6.67	13.95	8.68	18.48	18.75	5.61	12.61	17.31	7.63	62.45	13.03	9.37	6.63	361.7	335.72	3.86	80.2	108.81	31.76	30.42	53.27	70.49	13.28	37.35	133.75	1303.21	19.35	109.95	35.69	27.25	36.54	743.65	307.93	5.02	84.99	17.45	44.42	40.9	59.51	7.67	52.91	16.28	149.56	12.84
SCN9A	0.32	0.26	0.19	0.07	0.15	0.04	0.03	0.08	0.03	0	0.07	0.2	0.3	0.12	0.73	0.07	0.12	0.09	11.04	8.06	0.13	0.04	1.25	0.12	0.86	0.38	0.11	0.14	0.11	2.13	13.52	0.28	0.93	0.43	0.19	0.27	4.03	2.23	0.12	0.06	0	0.06	0.47	0.42	0.17	0.03	0.3	1.78	0.17
SOX5	0.38	0.19	0.35	0.13	0.57	0.06	0.13	0.22	0	0	0.52	0	0.6	0.18	0.13	0.2	0.41	0.45	8	0.48	0.26	0.09	0.14	0.4	2.31	0.11	3.28	0.03	0.01	0.07	3.35	1.31	0.28	0.45	0.08	0.76	2.24	3.28	0.42	0.29	0.08	0.07	0.05	1.29	0.39	1.19	0.22	0.31	0.19
NTRK2	13.61	6.62	3.79	2.24	3.8	2.17	2.3	1.66	0	0.05	0.57	2.61	2.05	4.48	16.19	4.52	4.87	3.54	69.82	32.29	0.08	9.65	24.61	10.36	0.27	23.77	102.65	0.01	1.49	2.41	112.7	1.38	25.13	3.1	0.37	8.63	25.46	112.06	0.21	7.95	2.66	0.21	25.22	1.12	4.48	26.7	0.69	16.19	2.51
FSTL4	3.44	2.78	0.54	2.18	0.23	1.47	0.72	2.52	1.95	1.64	0.45	0.73	0.21	1.39	0.34	1.44	0.53	2.07	16.18	8.08	3.2	14.22	2.74	3.23	0.4	9.34	34.36	1.19	3.21	2.36	4.15	1.03	3.94	9.02	2.85	0.91	20.52	9.37	0.87	5.75	6.95	0.16	6.6	0.1	0.88	7.5	0.04	0.58	1.71
FZD7	6.96	2.57	4.3	4.19	4.16	2.79	3.08	1.89	1.69	1.29	2.61	1.06	5.31	2.8	3.01	5.3	6.77	5.45	29.95	16.02	1.4	14.77	2.99	7.66	3.16	3.77	58.65	4.71	3.16	3.22	24.05	14.26	3.4	14.29	6.37	7.17	60.41	26.03	0.8	43.11	0.45	0.34	5.11	6.09	4.14	9.22	4.86	3.55	6.49
HEY1	2.01	1.34	2.86	2.63	1.73	0.62	0.67	0.58	0.87	0.47	0.31	2.06	1.96	1.07	5.8	1.41	1.55	1.4	11.51	23.91	2.73	6.8	8.27	61	11.94	3.29	44.98	1.11	0.58	6.99	30.88	10.12	8.05	13.07	1.51	9.94	38.28	77.01	2.74	55.09	0.92	1.4	11.76	2.93	1.18	7.33	14.7	13.27	1.22
AHR	16.3	8.32	8.94	6.94	9.19	5.17	6.39	2.09	9.71	9	2.16	6.88	10.16	8.22	10.04	6.05	8.29	8.81	40.59	21.83	18.43	5.98	30.58	108.37	31.4	1.93	11.77	22.12	5.79	14.56	49.42	14.81	31.93	17.4	25.35	29.36	12.33	29.58	20.47	14.8	13.25	9.76	5.67	21.75	10.04	9	39.61	11.34	5.59
TBC1D31	1.79	2.33	1.49	1.83	2.83	1.31	1.63	0.99	3.09	2.97	0.39	1.28	1.16	1.41	2.72	0.8	1.69	1.31	8.48	3.78	1.72	2.81	5.03	7.95	2.76	1.54	3.58	4.76	2.01	8.24	7.25	2.66	5.48	3.38	3.68	1.35	13.68	4.8	2.22	4.21	4.86	5.38	5.78	4.4	0.82	2.28	2	1.89	1.33
UAP1L1	8.12	5.64	4.83	6.95	7.86	4.3	1.89	2.43	9.19	8.73	1.83	11.21	8.05	5.6	10.73	4.63	4.81	3.94	31.06	26.56	10.2	12.85	22.41	20.69	11.76	9.13	10.31	7.68	12.57	14.86	29.47	15.08	23.02	17.2	20.66	9.83	35	10.98	11.87	12.57	6.6	12.88	13.75	13.93	6.6	14.71	18.63	5.56	7.31
SDK1	2.31	2.08	1.22	1.42	4.62	0.39	0.24	0.5	0.11	0.11	0.74	1.48	0.98	0.43	3.87	1.12	1.64	0.47	11.7	10.6	2.99	8.09	12.65	3.71	4.27	9.92	12.86	0.97	2.53	6.94	12.51	4.26	12.94	10.3	1.34	6.34	19.88	9.56	1.93	5.24	0.3	0.93	8.14	5.56	1.39	10.08	7.52	1.37	0.99
MRM1	2.29	1.9	2.94	1.52	7.59	1.63	2	3.27	6.59	7.73	1.97	3.28	2.37	2.74	3.89	2.15	2.89	2.5	8.08	9.51	4.36	4.3	9.03	17.4	2.83	11.36	3.62	5.07	6.02	5.13	13.88	3.87	8.36	4.23	4.75	3.8	22.74	10.92	3.81	3.96	11.29	8.03	8	7.02	3.69	6.77	9.78	4.67	2.66
MFHAS1	6.48	2.57	2.4	3.29	8.33	1.39	1.18	1.46	4.04	3.81	0.87	3.59	4.19	4.19	12.34	2.71	2.48	2.23	36.96	18.7	5.56	5.13	26.13	12.75	4.23	20	8.39	6.27	3.45	6.54	11.51	4.22	23.42	8.03	9.94	21.11	29.23	17.56	3.51	10.15	32.71	10.52	16.63	8.99	3.76	10.57	7.53	2.98	2.84
BARX1	0.46	0	0	0	0.1	0	0.09	0	0.81	1.3	0	0.65	21.19	0	6.24	0.18	0	0.14	3.03	7.2	0	0.2	14.81	26.29	5.05	1.42	12.09	12.54	20.79	0	0.16	9.38	13.74	0.33	2.82	0	22.35	27.19	0	0.36	0.37	0	1.93	5.26	0.07	0.27	25.8	0.17	0
CCDC87	0.08	0.07	0.43	0.02	1.33	0	0.02	0.06	0.19	0.07	0.12	0.28	0.09	0.03	0.63	0.02	0.04	0.18	3.14	4.23	1.21	0.16	1.02	1.14	0.16	0.94	0.35	0.1	0.67	0.14	1.31	0	1.3	2.14	8.35	0.36	2.67	1.49	1.41	0.17	0.58	0.16	2.09	0.08	0	1.27	0.95	0.26	0.16
KIF26B	0.48	0.35	0.19	0.26	0.84	0.06	0.07	0.22	0.16	0.19	0.26	0.77	0.11	0.41	1.59	0.13	0.11	0.33	9.31	10.03	3.87	0.84	3.53	0.53	3.07	1.54	4.9	0.61	3.68	2.21	0.39	2.22	3.87	8.58	4.13	1.97	5.52	5.53	1.97	0.89	3.18	0.75	1.12	0.72	0.14	1.96	4.34	1.11	0.69
SATB2	1.41	0.56	1.08	1.25	0.77	0.34	0.28	0.17	0.56	0.44	0.18	0.27	0.73	0.76	1.15	0.35	0.67	0.43	2.86	3.42	2.07	0.39	2.98	2.53	1.18	0.7	2.63	1.58	3.03	0.48	0.25	1.52	2.65	2.04	2.26	1.21	3.48	4.36	1.92	2.13	0.99	0.47	1.31	0.49	1.49	0.59	1.78	1.16	0.49
SCCPDH	3.57	1.26	1.6	1.53	3.34	1.13	1.6	1.12	5.04	3.76	1.23	1.56	5.66	1.16	6.41	1.8	3.48	1.68	15.41	10.2	1.63	3.05	8.62	4.25	8.61	2.85	8.02	3.3	11.41	3.43	4.27	5.67	8.59	3.4	1.5	4.91	29.56	11.09	1.69	6.65	2.04	3.69	4.14	5.04	1.59	3.1	7.63	6.4	1.97
HEYL	2.52	0.48	2.91	2.6	4.4	0.47	0.8	0.22	0.57	0.31	0.37	2.73	1.36	2.84	6.6	5.32	6.82	1.39	13.24	9.35	2.19	4.89	4.06	1	9.22	1.23	2.64	1.29	2.84	5.71	2.15	35.61	3.19	20.24	3.9	26.75	8.49	8.04	1.4	15.87	3.75	1.01	2.76	3.77	3.74	10.29	13.54	39.45	3.28
VASH1	4.05	2.6	3.58	2.9	2.66	2.35	1.28	1.64	2.53	2.4	1.42	3.57	3.32	1.64	3.46	3.14	4.99	6.1	12.82	13.46	8.59	7.25	5.49	3.24	5.83	5.88	7.5	2.52	6.21	5.62	1.15	17.07	5.79	4.55	6.5	14.92	6.66	7.85	6.99	14.29	4.76	5.75	6.21	8.63	2.66	14.29	17.87	12.63	3.48
PKDCC	4.24	1.03	6.38	6.27	10.19	3.1	1.61	1.16	0	0.1	0.88	0.59	14.03	2.73	12.64	5.82	3.69	2.49	29.42	25.9	2.7	47.42	12.68	5.48	3.9	5.92	32.97	1.94	55.81	1.99	11.01	64.69	11.66	8.57	1.13	40.11	22.28	8.9	2.79	117.86	4.82	1.17	9.02	12.7	4.66	25.62	13.53	35.87	9.1
PTP4A3	25.53	9.15	13	15.51	33.79	6.76	6.07	6.29	40.6	43.59	2.57	19.53	19.05	7.04	25	17.21	21.18	9.04	81.82	85.4	40.45	57.38	21.97	33.06	47.17	105.64	42.68	21.15	55.87	19.51	30.77	81.26	21.71	41.96	14.26	126.91	29.48	26.74	33.48	94.11	23.36	36.25	45.48	25.02	14.58	42.52	36.97	64.59	11.79
EPHA3	1.08	0.13	0.71	0.32	0.4	0.07	0.26	0.02	0.15	0.05	0.16	0.01	1	0.27	0.15	0.37	0.9	0.48	2.99	1.11	0.05	0.63	0.2	0.35	7.76	0	0.09	0.1	0.19	0.96	0.29	4.28	0.24	0.64	0.24	2	0.56	0.95	0.49	2.05	6.05	0.37	0.72	3.4	0.55	0.92	0.25	4.46	0.34
CCDC170	0.22	1.11	0.19	0.29	0.29	0.13	0.14	0.55	0.18	0.05	0.14	0.08	0.62	0.58	0.22	0.04	0.3	0.73	0.6	0.55	0.33	0.85	0.22	0.27	1.51	0.22	0.52	0.08	0.2	0.53	0.05	2.13	0.28	0.17	0.18	0.41	0.04	0.2	0.19	2.4	0.05	0.33	1.44	0.83	0.2	0.64	0.9	0.9	0.1
DRAM1	2.63	1.72	1.68	1.11	2.43	1.86	0.49	0.67	0.19	0.42	1.08	1.55	5.42	0.95	2.27	1.6	1.74	1.55	4.98	9.14	4.22	8.86	6	2.85	4.24	2.86	5.02	2.24	3.19	8.56	1.09	8.63	5.71	5.76	8.01	8.19	4.53	4.01	3.39	6.83	3.37	2.04	3.01	5.92	1.71	2.26	11.95	3.79	1
LIPG	1.5	0.68	0.22	0.97	0.76	0.16	0.14	0.23	0.09	0	0.17	1.92	1.32	0.3	0.7	0.74	0.19	0	4.67	10.82	1.22	2.01	1.14	0.45	2.83	0.86	0.61	0.41	9.65	11.44	1.9	3.55	0.92	8.21	7.26	6.44	3.47	8.44	1.31	1.74	0.15	0.38	1.43	2.49	2.52	2.46	5.06	2.14	0.09
DMXL2	5.94	3.02	3.31	3.47	6.37	0.68	2.46	1.11	6.81	5.17	1.03	1	6.56	3.29	4.59	2.68	2.68	2.32	8.79	13.87	10.81	9.68	5.88	10.93	12.07	1.61	19.66	7.87	12.87	7.92	2.67	12.18	6.34	8.22	6.94	5.33	5.41	9.73	25.44	16.09	7.36	6.52	4.22	12.08	2.89	6.39	6.52	4.06	1.23
LSAMP	0.93	0.33	0.6	0.54	0.64	0.61	0.16	0.37	0.04	0.08	0.13	0	2.04	0.31	1.36	0.43	0.55	1.69	16.72	7.77	0.32	2.95	2.07	2.46	5.77	0.8	13.42	0.96	1.3	0.72	0.3	4.32	2.36	3.19	0.78	2.31	2.88	5.64	0.57	12.89	0.22	0.51	0.57	5	1.87	1.74	2.46	0.34	0.89
ARSB	2.03	1.38	1.51	0.92	0.84	0.34	0.39	0.36	1.46	1.44	0.22	1.1	1.23	0.92	1.48	1.05	1.39	0.94	6.1	5.87	2.57	2.58	2.71	2.28	8.66	0.99	5.02	1.92	1.63	3.08	1.91	4.31	3.06	2.98	2.91	4.7	4.15	2.95	2.24	5.85	1.17	1.78	2.28	4.47	1.27	2.79	3.12	2.91	1.68
FOXL1	1.01	0.03	0.07	0.33	0.06	0	0	0.02	0.34	0	0.09	1.38	2.12	0.08	1.15	0.21	0.26	0.07	0.99	5.76	0.84	3.03	1.6	4.49	3.35	0.19	2.03	1.14	0.91	7.51	0.3	2.26	1.61	2.63	0.92	4.08	5.4	1.04	1.37	7.69	0.24	0.03	0.25	0.18	0.15	1.94	1.71	4.46	0.15
MEX3B	1.38	0.49	0.58	0.63	0.32	0.29	0.35	0.42	0.47	0.45	0.18	1.07	1.05	0.63	0.67	0.32	0.43	0.55	2.46	3.98	1.17	2.6	2.04	0.78	4.37	0.29	6.22	0.55	0.38	4.62	1.89	2.6	2.14	8.41	2.04	1.44	6.28	2.43	1.04	2.81	1.42	1.07	1.59	3.19	1.34	1.76	2.59	2.33	0.48
RAI14	10.77	5.95	7.52	7.54	7.37	2.72	4.44	1.61	2.79	1.86	3.07	4.05	3.73	3.09	7.12	5.22	3.73	2.09	20.45	22.9	13.96	26.61	15.27	9.71	39.82	5.63	7.64	9.24	5.48	16.03	17.27	27.98	17.59	35.43	5.64	16.8	39.86	12.1	12.95	60.38	6.28	2.84	7.78	33.66	10.29	7.18	25.89	13.14	3.95
NCF2	5.04	3.9	3.59	3.87	6.47	3.68	2.82	1.4	4.82	3.86	1.75	9.21	2.41	5.07	15.07	3.93	4.5	2.7	10.54	22.09	59.41	4.07	29.56	5.91	30.79	9.09	4.31	4.26	4.94	34.85	7.76	8.12	30.35	13.49	17.37	18.31	5.58	14.35	26.76	6.13	11.04	20.29	6.72	12.68	2.16	20.97	59.38	7.82	3.14
ITGA11	3.4	0.89	1.68	0.93	1.28	0.31	0.29	0.25	0.06	0.04	0.57	0.31	1.57	0.64	2.51	0.99	1.58	0.85	6.71	18.4	12.09	2.85	4.07	3.43	9.21	9.42	1.5	0.97	0.58	0.37	0.81	19.76	4.06	12.27	6.83	2.93	3.42	1.51	3.6	4.23	0.54	0.13	4.17	0.49	1	1.88	14.19	6.53	0.79
ZNF469	0.34	0.06	0.21	0.11	0.18	0.02	0.02	0.04	0.13	0.12	0.1	0.29	0.12	0.1	1.59	0.17	0.28	0.14	1.23	5.62	5.74	0.88	4.18	0.26	1.92	1.33	0.99	0.14	1.27	0.73	0.33	2.32	3.85	9.78	5.37	3.84	3.05	0.85	2.16	1.43	0.15	0.94	1.01	0.92	0.15	1.05	3.6	1.36	0.17
ADAMTS2	3.19	0.93	1.13	2.78	1.69	2.7	0.59	4.11	0.17	0.13	0.56	2.52	1.05	1.91	18.95	2.95	1.28	1.14	14.77	53.42	39.5	11.16	34.2	2.7	12.25	5.8	4.92	2.11	3.09	5.58	1.82	35.14	34.67	52.17	21	20.76	4.97	6.49	14.47	10.25	2.24	0.31	3.41	12.5	2.09	3.7	37.16	13.33	1.9
GLIS2	6.61	1.46	4.23	4.01	3.85	3.41	1.49	1.61	0.6	0.5	1.46	4.79	3.68	2.04	3.57	3.48	5.64	2.56	12.96	14.09	17.88	13.35	4.27	6.68	4.72	9.94	13.89	1.64	11.09	11.29	2.01	39.74	3.07	15.5	4.91	22.81	7.27	4.48	7.05	6.75	2.19	1.1	18.23	5.48	2.51	6.31	21.25	9.21	4.76
FAM20C	11.64	5.69	5.99	4.75	5.25	4.3	1.92	3.77	10.99	11.11	1.71	13.87	8.05	4.47	11.08	10.37	6.52	3.61	26.55	29.91	76.14	10.13	15.1	11.83	7.9	25.31	33.6	22.67	26.94	16.64	6.95	24.64	15.59	37.38	8.6	39.76	14.54	22.32	53.76	6.81	7.49	0.87	18.07	5.32	8.41	25.91	50.58	10.27	8.02
LITAF	95.35	35.52	34.89	37.83	63.55	32.22	27.64	24.14	40.75	44.73	18.15	51.13	54.71	39.72	49.47	55.98	48.06	25.26	76.94	66.56	136.07	66.2	61.27	47.2	100.44	76.87	154.98	131.48	79.09	106.8	68.46	102.2	65	84.68	66.4	130.05	90.58	59.2	108.75	99.73	80	159.55	110.18	94.57	48.33	97.14	106.28	57.46	42.9
RUNX1	16.34	6.4	8.76	9.69	18.05	4.52	2.32	5.02	1.87	3.56	2.66	18.15	7.42	5.49	8.02	11.4	6.93	3.19	39.74	36.81	44.44	18.23	15.41	20.48	20.2	33.17	32.55	55.51	10.64	26.75	20.4	47.27	14.32	51.67	17.15	26.71	26.25	16.61	26.83	21.2	49.24	20.84	19.4	10.97	4.18	30.11	58.61	14.25	6.27
MSX1	1.06	0.39	0.36	0.72	0.83	0.37	0.92	0.38	1.22	1.21	0.16	0.65	0.92	0.63	2.85	1.21	1.72	0.21	3.55	2.61	1.3	2.4	1.29	5.32	12.85	3.28	2.74	2.37	5.46	1.57	0.83	4.29	1.71	6.96	1.61	4.93	6.28	2.96	1.3	0.64	0.14	0.36	0.69	2.15	0.48	0.9	4.98	4.79	0.57
RGS3	8.58	6.5	9.59	9.48	8.19	9.31	4.92	6.25	2.58	2.17	5.01	21.55	11.9	7.36	16.97	7.79	8.77	6.65	17.12	24.26	16.15	17.61	19.49	12.91	125.95	16.94	14.16	12.72	16.78	37.93	11.35	21.7	19.31	50.3	22.04	38.67	14.97	22.06	19.74	20.36	8.7	19.26	18.32	24.86	7.91	12.82	38.37	46.06	8.68
FAM19A5	1.19	0.04	0.14	0.46	0.05	0.16	0.72	0.1	0	0	0.1	0.03	0.97	0.18	0.66	1.69	0.92	0.06	8.95	6.55	2.01	3.17	1.23	6.18	5.29	1.82	75.46	0.38	8.18	0.42	0.41	19.15	1.23	15.88	1.68	6.28	0.74	2.25	0.28	8.85	0	0	1.75	0.83	0.43	1.26	3.61	4.88	0.3
NID1	14.6	4.22	10.13	8.84	5.15	2.42	2.03	1.1	0.87	0.78	1.53	11.3	8.05	2.97	16.56	13.78	9.86	5.77	46.2	32.04	8.27	37.9	28.39	3.29	33.6	2.11	146.08	0.97	21.15	27.79	10.15	35.39	28.8	106.31	10.5	24.36	14.3	24.13	6.21	100.79	1.87	1.27	3.46	6.44	10.89	6.76	61.77	17.23	11.83
PMEPA1	21.9	4.31	15.15	14.48	24.42	13.01	7.49	8.09	4.92	4.29	6.01	65.66	13.36	7.69	52.97	15.08	9.26	8.43	34.31	92.1	110.14	65.88	76.35	131.71	151.45	153.97	446.92	18.52	55.28	212.09	12.11	70.35	66.72	466.12	90.23	56.61	47.67	83.77	47.36	58.14	48.89	17.2	119.92	19.33	13.13	85.11	281.57	41.6	15
LAMC2	13.61	5.7	3.7	3.07	25.62	5.46	1.93	3.86	1.33	1.26	1.51	161.84	4.7	2.49	57.78	5.66	5.94	3.45	6.97	139.76	1.16	11.76	109.65	147.74	61.89	49.32	63	0.36	9.15	1308.45	72.59	3.89	108.62	459.39	96.39	41.4	50.22	97.13	2.61	26.58	28.9	1.42	48.03	6.61	5.11	150.38	368.91	9.05	6.76
SUGCT	2.17	1.44	1.14	0.94	1.82	1.04	0.71	0.25	0.89	0.57	0.58	4.95	1.49	1.45	8.08	1.09	1.83	0.32	3.16	2.52	3.26	5.28	6.46	6.51	80.37	23.79	23.7	0.45	1.31	1.36	0.77	13.97	6.23	19.88	17.33	0.51	3.32	6.4	1.11	11.73	0.9	3.16	11.33	10	2.73	4.58	20.78	6.46	1.15
FHAD1	0.53	0.07	0.76	0.35	0.29	0.12	0.21	0.19	0.61	1.08	0.06	0.06	1	0.25	0.74	0.09	0	0.1	0.43	0.77	2.9	1.28	0.7	1.06	8.4	0.8	2.38	0.35	3.46	1.71	0.33	1.27	0.8	2.18	1.29	1.11	0.59	0.96	0.98	1.49	1.52	0.4	2.73	0.04	1.95	0.67	2.58	0.61	0.46
C12orf75	7.56	3.17	3.85	6.49	4.66	2.42	4.99	3.19	0.37	0.72	1.51	45.38	12.59	4.5	5.02	5.05	3.18	1.92	19.48	23.6	62.74	12.27	6.74	7.7	40.84	4.01	19.93	1.54	19.81	89.84	83.67	6.3	5.91	19.57	17.8	2.71	32.04	63.43	48.15	12.18	4.94	10.68	7.1	14.89	4.53	10.07	144.96	18	2.68
NETO2	12.14	4.35	2.93	9.68	9.1	2.99	3.02	5.56	11.81	11.87	2.4	8.78	4.03	3.47	6.17	3.74	2.73	5.74	38.45	18.82	21.33	12.38	10.92	10.11	19.89	8.53	28.39	8.12	8.97	55.32	49.52	5.88	14.01	24.34	19.03	11.14	31.54	19.37	18.16	13.45	18.35	7.4	14.78	12.6	7.6	5	34.18	6.11	2.65
FMNL2	7.46	1.7	2.09	6.28	5.54	1.61	1.68	0.88	4.58	3.83	0.55	5.21	5.11	3.95	8.2	3.28	2.29	1.78	9.11	13.56	2.02	9.68	17.95	30.59	8.95	3.44	18.35	4.99	3.69	27.13	24.86	14.24	18.91	23.25	23.8	3.92	8.11	17.99	8.44	18.57	8.07	3.59	7.19	19.43	4.18	6.48	16.46	7.67	1.32
P4HA1	6.11	2.61	3.3	3.58	4.61	2.5	3.35	1.2	8.58	8.2	2.04	3	4.41	2.99	7.1	3.37	5.53	3.36	11.22	8.71	7.31	8.04	9.79	26.63	24.56	6.87	38.35	5.34	4.83	31.54	35.65	7.83	9.46	29.8	15.06	8.48	18.59	14.71	3.03	19.72	7.52	10.74	9.99	10.63	2.88	5.71	25.46	13.7	3.3
MRPL21	32.7	35.34	28.5	23.03	28.52	39.77	42.22	52.11	89.82	84.16	42.53	59.01	27.8	33.6	29.05	37.63	31.94	37.59	49.2	36.61	45.46	164.7	43.69	27.31	324.69	66.29	290.7	75.59	56.85	81.56	93.28	57.3	47.53	49.36	204.43	113.16	61.05	50.82	34.61	255.93	30.82	37.29	68.99	36.53	30.47	59.19	55.79	25.7	33.36
CLPB	5.73	6.97	5.72	5.34	11.48	3.22	5	7.87	18.58	24.83	3.23	11.11	4.72	3.6	6.79	2.8	4.98	4.88	10.55	12.52	19.06	16.24	9.94	4.67	21.03	16.93	53.47	16.9	9.28	29.23	9.82	9.05	10.71	18.48	8.81	29.98	8.7	12.04	13.83	22.94	12.31	7.08	8.72	3.92	4.62	7.31	10.21	4.4	3.5
LRP6	2.77	2.12	2.77	2.48	1.03	2.68	2.81	0.48	6.82	5.96	0.55	1.25	4.57	2.26	2.45	2.77	1.39	1.21	7.04	3.14	1.68	7.37	2.82	3.34	3.24	3.91	54.7	5.61	5.81	3.53	8.53	3.99	3.73	3.21	5.15	2.47	5.3	8.08	3.97	11.55	3.67	0.91	5.66	1.49	2.06	2.96	5.82	3.96	3.34
ZDHHC17	4.74	2.61	2.7	4.32	3.12	1.41	2.4	0.92	2.62	2.8	1.09	1.06	3.25	2.75	1.81	2.07	3.66	4.42	10.36	7.5	4.39	4.64	6.64	7.45	5.35	0.64	9.89	3.3	1.93	5.05	7.56	4.84	6.77	5.4	5.59	4.26	6.02	3.23	3.17	7.03	5.29	13.25	2.35	10.89	2.45	2.07	5.71	2.65	1.53
TXNRD1	21.56	15.65	8.17	10.77	5.69	10.13	8.48	7.96	7.62	4.73	4.3	5.46	11.35	5.63	27.73	10.48	12.7	7.52	278.54	40.41	10.57	7.52	48.29	14.38	17.11	5.5	32.11	7.68	14.33	17.74	297.63	10.41	51.76	16.5	15.93	39.09	324.42	30.19	8.16	17.72	19.15	17.93	15.06	18.93	13.13	9.47	24.81	55.94	12.56
NUAK1	1.8	0.83	1.24	0.96	0.72	1.08	0.45	0.26	5.79	5.27	0.14	2.57	2.82	1.35	1.51	1.04	1.38	1.13	2.3	3.71	2.18	7.05	2.05	3.17	4	2.01	11.62	0.32	1.51	6.12	2.9	3.55	2.21	9.86	1.08	2.44	4.9	1.6	1.27	5.91	0.28	0.26	2.93	1.07	1.66	3.82	7.48	2.75	0.71
IFT81	3.43	1.64	2.66	1.83	2.09	1.25	1.78	1.14	1.87	2.1	1.43	0.48	2.39	1.8	2.97	1.23	3.41	1.97	6.01	6.13	1.6	4.76	4.92	8.27	3.95	1.66	9.53	3.57	2.64	3.16	3.09	1.84	4.57	2.52	2.67	1.74	7.53	4.37	3.14	6.15	4.11	1.05	3.9	1.78	1	1.75	3.07	2.06	0.85
MMP17	4.84	1.83	2.31	1.93	5.04	1.23	1.15	2.35	2.95	3.95	0.36	6.32	3.14	4.25	7.03	3.15	1.22	1.15	23.61	9.89	4.78	3.86	15.21	6.12	4.31	13.2	10.76	2.92	3.75	16.25	16.93	21.92	15.41	20.3	31.1	9.97	16.07	3.53	3.88	2.13	0.65	2.12	6.55	8.15	3.53	1.2	17.98	5.64	2.82
KATNAL1	1.19	0.44	1.29	0.85	0.52	0.34	0.76	0.57	0.83	0.42	0.4	0.43	0.73	1.02	1.32	1.09	1.21	0.95	2.27	2.73	0.85	0.83	1.67	3.13	2.63	0.66	2.51	2.92	0.37	1.28	1.12	1.55	1.8	1.54	1.64	1.64	2.07	1.54	0.5	1.67	0.5	1.05	1.74	5.83	1.18	1.57	2.36	1.36	1.05
ABCC4	1.54	0.97	1.14	0.76	1.69	0.6	0.88	0.4	1.01	0.91	0.34	0.3	2.23	0.87	2.6	0.81	1.14	0.55	7.74	2.88	1.57	2.48	4.58	8.64	2.72	0.26	2.68	1.11	4.16	1.26	3.87	1.83	5.3	2.37	1.77	1.14	2.44	3.51	1.76	5.21	1.11	3.04	0.8	7.2	1.3	1.67	1.71	1.12	0.92
TTC5	2.43	2.24	3.16	1.81	2.98	1.25	2.18	1.08	5.56	4.74	0.71	3.48	2	3.58	5.07	1.44	1.62	1.53	12.17	5.82	2.87	2.46	7.55	3.79	6.48	3.19	2.93	9.14	2.02	4.95	4.69	3.06	5.77	4.28	8.9	4.4	7.86	4.19	1.76	6.21	8.63	6.5	5.39	5.32	2.54	7.15	4.28	2.33	1.45
MACF1	73.23	29.41	42.53	32.99	45.97	25.05	17.92	16.65	15.08	16.97	11.73	30.07	36.62	48.59	32.1	32.28	30.81	28.91	89.11	113.44	43.64	44	52.59	31.72	41.41	37.42	57.27	19.46	22.59	108.79	78.45	57.24	55.14	110.85	111.68	38.47	52.03	92.13	40.57	55.22	33.96	93.22	52.35	82.87	38.86	38.36	96.04	35.38	32.35
ACTN1	120.92	50.5	66.45	68.39	39.26	56.41	32.09	33.94	25.59	25.89	28.39	133.97	43.18	68.03	131.35	77.06	70.08	52.59	198.03	160.26	59.53	62.11	248	47.53	190.98	66.44	72.29	36.22	50.13	280.51	57.95	83.39	249.95	439.97	189.99	104.12	92.53	88	52.98	77.95	21.15	50.23	59.25	45.38	88.36	61.44	251.62	54.48	98.14
BEGAIN	0.97	0.94	2.44	0.36	0.17	0.72	0.86	0.36	0.18	1.17	0.26	0.22	1.51	0.97	0.35	2.08	0.83	0.37	2.41	3.9	0.17	0.49	1.26	0.37	1.77	1.15	17.66	0.26	6.36	1.58	0.44	4.23	0.67	5.64	0.27	0.86	3.91	1.65	0.34	0.32	0.12	1.25	0.66	1.99	0.56	1.3	0.19	0.53	0.98
SPRED1	4.94	2.72	2.46	1.82	0.67	1.53	1.76	0.68	1.78	1.88	0.53	1.12	2.89	1.02	2.41	1.76	2.5	1.52	7.59	6.64	3.27	2.67	5.71	3.43	7.29	1.09	11.17	1.81	2.24	5.4	8.12	5.03	5.19	5.31	3.42	3.93	2.92	5.74	3.48	5.47	2.11	1.52	2.36	2.92	2.35	3.29	5.88	5.12	1.34
SEMA6D	1.23	0.26	0.64	0.36	0.82	0.19	0.1	0.13	19.99	20.61	0.1	0.28	0.96	0.35	0.57	0.3	1.12	0.64	15.1	3.47	0.62	1.3	1.75	0.47	0.64	0.42	1.42	0.05	0.18	0.78	8.38	0.8	1.67	1.46	1.93	1.41	4.66	13.71	0.41	2.33	0.06	0.13	1.1	0.81	0.36	0.83	3.74	1.32	0.36
RAD54L	2.77	3.22	2.6	4.72	9.4	2.98	1.02	2.06	8.54	12.66	1.45	4.62	1.43	3.5	2.81	3.96	2.16	1.27	8.93	7.94	8.02	13.9	6.66	16.27	15.79	15.51	24.75	12.67	5.9	15.57	10.73	3.81	6.98	8.4	6.28	7.85	12.17	10.1	7.48	19.4	11.44	5.75	8.83	4.63	1.6	8.83	6.74	2.74	2.8
GPR153	8.65	5.45	5.62	6.67	9.1	7.83	1.97	2.78	5.14	5.36	2.49	22.62	4	6.26	5.7	7.23	8.18	4.92	5.99	8.54	31.8	7.39	8.29	7.01	3.55	16.77	25.49	5.01	3.68	73.34	10.75	10.97	8.11	20.78	14.51	20.34	5	7.17	16.33	6.08	4.56	1.08	17.64	3.86	8.46	16.04	21.84	2.92	7.15
MCOLN3	1.27	0.98	0.8	0.41	1.65	0.48	0.26	0.32	0.42	0.26	0.24	0.36	2.28	0.61	2.84	0.96	0.85	1.04	10.56	4.6	0.06	4.38	9.81	3.07	1.16	1.39	13.01	5.03	1.71	1.09	3.69	1.7	9.85	1.7	2.38	0.49	9.34	10.36	0.89	3.17	1.88	0.43	1.35	0.18	1.34	1.12	1.69	0.28	0.51
COL24A1	0.23	0.09	0.18	0.05	0.16	0.03	0.01	0.01	0.26	0.21	0.05	0.01	0.22	0.07	0.42	0.08	0.08	0.08	0.65	1.24	0.5	0.07	2.24	0.3	1.05	0.29	0.21	0.23	0.09	0.22	0.12	1.47	2.34	2.48	0.35	0.36	0.28	0.1	0.35	0.29	0.92	0.29	0.23	0.15	0.09	0.06	1.3	0.12	0.17
RAB31	17.36	29.17	12.07	26.83	33.94	45.69	18	26.65	11.73	12.23	4.54	26.58	7.17	29.91	34.13	11.71	12.55	7.5	26.63	34.08	166.47	23.21	24.95	16.88	60.56	46.92	11.51	30.76	21.47	54.14	18.79	38.47	28.46	38.96	23.95	23.25	5.66	16.68	53.55	24.12	24.92	11.41	38.42	16.72	25.96	12.84	74.17	32.09	13.82
ZNF532	14.62	12.88	13.99	8.53	6.79	3.35	3.24	3.02	10.7	14.41	2.11	8	7.94	11.04	9.18	8.33	14.44	10.74	22.97	32.94	22.89	14.48	21.07	12.48	13.14	7.64	19.91	22.32	4.51	20.91	13.21	12.52	17.23	36.16	16.76	13.23	12.92	21.5	17.06	24	6.13	7.21	12	13.04	6.57	30.25	32.84	13.02	11.61
HENMT1	2.17	1.33	1.46	1.39	4.39	0.6	1.12	0.62	9.99	8.52	0.77	1.7	1.96	0.75	0.71	1.01	1.31	0.99	9.5	2.55	7.55	4.64	0.73	2.07	5.13	6.59	23.92	6.1	3.78	8.65	3.36	1.83	0.75	5.01	8.37	2.06	1.2	4.57	5.94	8.13	5.78	8.51	7.12	8.75	1.17	2.47	9.82	2.1	1.05
ZNF114	1.75	0	0	0.07	0	0.07	0.02	0.27	3.64	6.19	0.04	0.78	0.16	0	1.83	0.04	0.1	0.29	6.55	3.1	5.75	0	1.86	1.57	0.27	1.29	1.09	9.19	0.43	5.18	1.03	0.08	1.62	1.69	1.58	0.15	6.46	1.23	3.29	0.12	1.24	0.06	1.68	0	0	0.15	4.73	0.04	0.1
TBX15	0.04	0	0	0.03	0	0.02	0	0	2.41	2.44	0.07	0.21	0.13	0	1.33	0.03	0.04	0	0.42	0.35	0.32	0.37	2.73	0.95	2.04	1.47	2.35	5.82	1.56	0.56	1.64	0.89	2.55	0.6	0.21	1.11	0.41	0.91	0.3	1.01	0	0	2.47	0.25	0.03	0.36	1.77	0.94	0
CYP26B1	4.33	3.07	1.77	0.68	2.69	2.78	0.38	0.3	0.91	0.71	1.73	6.71	0.44	0.51	1.57	4.66	2.05	1.83	3.07	2.46	13	7.58	1.26	1.37	1.65	0.78	5.72	0.44	2.51	27.9	1.32	1.48	1.03	18.32	29.53	6.62	1.96	6.65	14.75	3.84	0.53	0.09	2.44	3.33	1.83	2.48	11.44	2.01	2.47
SFXN5	4.87	10.11	5.55	5.13	9.62	3.57	3.58	2.57	12.81	11.09	2.69	3.87	5.81	2.76	4.51	2.46	5.19	6.53	16.78	15.91	16.12	8.04	5.49	6.91	8.21	4.28	17.14	10.84	12.02	7.97	5.72	5.05	6.36	14.21	14.9	5.62	13.67	8.81	12.07	9.21	5.41	4.6	6.4	5.15	7.65	13.9	14.08	5.14	4.81
BIN1	12.05	5.13	11.59	7.68	6.16	9.71	8.11	7.39	3.68	2.98	8.09	17.06	20.9	6.86	18.83	9.79	10.38	5.02	8.83	23.83	8.88	24.03	23.03	11.46	43.41	12.93	23.11	5.26	41.35	22.6	17.27	16.45	23.06	27.87	11.65	60.5	9.66	5.91	5.14	31.04	2.32	57.11	17.79	37.03	9.35	22.93	31.24	12.18	19.75
MTMR11	9.52	5.72	6.08	6.19	3.72	5.52	2.91	4.55	0.44	1.37	3.03	4.26	8.92	6.73	7.91	6.84	6.97	4.48	10.66	24.4	3.98	13.11	21.76	43.03	7.36	4.35	16.17	4.13	25.81	13.62	4.99	10.9	17.96	8.35	10.15	8.63	11.48	13.59	8.28	14.71	2.96	0.5	3.94	3.35	5.85	9.14	18.27	4.7	7.1
NRP2	19.28	4.8	5.81	11.21	4.26	6.48	4.43	25.12	0.7	0.85	3.45	17.91	5.25	4.9	15.65	8.18	6.44	4.4	28.26	25.4	7.2	10.45	32.29	55.56	39.14	23.59	6.97	2.33	2.31	27.4	74.3	17.59	32.02	23.67	16.05	41.86	11.13	15.92	8.38	20.72	7.94	2.76	9.04	6.64	6.84	25.12	18.03	34.86	6.85
SIRPA	12.54	13.74	6.75	17.11	9.52	6.06	5.61	6.99	6.54	7.01	2.83	30.4	7.81	9.82	9.14	9.26	8.33	9.3	22.24	30.1	35.94	19.73	16.41	11.76	43.08	10.47	45.42	4.96	15.68	40.09	3.94	18.64	15.7	40.48	41.65	32.01	29.49	17.81	30.66	27.26	9.44	11.13	12.68	19.03	9.66	27.86	80.88	6.77	8.48
ZFP64	7.44	7.47	6.22	10.33	11.76	6.12	4.12	5.31	11.94	12.28	3.42	9.93	6.79	5.46	19.14	5.58	6.18	6.83	37.63	28.77	10.66	10.19	28.08	24.44	14.12	10.59	25.32	18	8.78	13.86	36.67	8.31	24.6	14.13	32.85	12.94	48.9	22.24	9.83	21.24	10.12	8.49	13.2	6.52	4.77	15.24	24.84	6.36	4.67
COL6A1	186.83	66.59	196.28	95.91	103.58	64.7	44.52	52.04	34.75	30.22	45.27	101.25	138.77	58.69	394.56	163.53	162.58	104.18	247.18	399.18	498.76	85.78	625.21	113.35	1071	211.5	139.72	32.03	188.39	247.49	24.14	246.06	628.33	1351.45	443.63	369.48	38.42	81.81	191.95	63.43	20.93	11.63	101.55	91.47	131.45	83.31	575.27	118.28	199.16
COL6A2	205.38	57.51	159.44	96.44	108.31	68.27	53.53	56.78	19.7	18.5	58.46	112.15	144.45	68.16	320.05	206.69	178.46	97.35	332.39	435.72	465.25	111.42	492.88	113.63	1038.36	320.09	141.33	44.25	64.1	202.96	24.63	321.32	503.24	1411.51	335.47	395.43	65.14	113.44	211.37	106.52	26.01	27.71	148.04	113.24	146.97	99	732.34	189.65	247.26
PLXNA1	10.05	9.43	9.55	13.26	13.86	5.47	2.91	4.26	62.54	60.09	4.82	22.16	5.26	8.38	12.06	10.6	8.97	10.17	33.41	45.36	46.07	73.87	29.76	59.21	20.71	32.2	103.34	66.86	15.85	61.82	17.96	24.7	32.7	73.42	25.53	28.8	24.13	67.44	36.42	91.19	29.18	6.03	42.66	10.45	8.58	57.19	41.19	5.48	8.44
CLSTN1	83.1	66.36	67.01	66.91	119.02	57.8	33.2	60.02	61.62	62.66	31.46	128.26	39.31	38.09	56.02	59.01	68.73	66.24	150.8	166.52	60.84	161.13	109.1	146.4	54.29	218.65	292.8	25.79	59.19	272.66	141.78	46.38	101.8	218.59	179.81	111.84	111.9	108.4	49.01	119.74	109.47	51.77	195.65	40.1	54.89	184.12	257.54	26.22	72.78
PLOD2	8.55	6.57	6.25	6.81	6.66	6.71	5.3	3.09	5.53	6.42	3.47	2.47	5.06	6.87	9.46	4.26	7.08	9.83	21.72	11.86	12.71	8.62	17.57	34.38	103.51	9.9	24.5	5.6	7.24	31.35	15.52	20.14	17.36	19.48	5.99	9.03	22.42	14.29	6.34	12.31	17.78	1.15	12.2	4.2	9.93	2.74	27.68	13.47	4.48
AFAP1-AS1	0.52	0.01	0.01	0.09	6.84	0.01	0	0	0.25	0.36	0.02	0.06	0.91	0.1	9.84	0.04	0.04	0	0.05	0.37	0.13	10.08	23.43	0.02	0.06	0.1	0.16	0.05	0.93	0.17	0.58	0.02	23.54	0.22	11.21	0.14	0.12	0.05	0.2	1.79	10.76	0.01	0.06	0.27	0.02	0.42	0.11	0.37	0.04
CXCL6	1.7	1.84	0.96	1	5.97	0	0.24	0.03	0.39	1.51	0.11	85.63	0.16	0.62	3.79	1.41	0.66	0.57	0.31	3.6	96.67	4.85	9.81	4.47	61.65	0.81	6.28	6.02	17.25	22.09	1.88	8.56	11.05	3.08	1.57	2.25	0.07	0.13	46.6	7.88	0.59	0.3	1.7	0	0.55	0	13.16	0.08	0.35
DDX60	7.25	12.8	1.9	1.8	5.37	0.72	1.74	0.47	8.34	4.75	1.08	3.87	7.5	2.7	4.46	1.4	2.39	1.53	13.99	17.69	3.58	20.1	12.21	14.31	6.73	1.6	11.51	6.9	3.26	6.36	9.17	2.77	13.95	15.97	9.14	1.43	6.46	3.16	4.42	6.36	2.26	16.72	5.61	9.88	1.34	6.41	14.2	2.96	2.9
HAND2	1.03	0.12	0.5	0.66	0.25	0.71	0.04	0.04	0.28	0.26	0	0	0.91	0.12	0.82	1.43	0.7	1.66	6.34	1.55	0.48	1.04	0.87	0.74	0.81	0.48	12.41	0.19	0.45	0.15	0	1.32	0.96	0.5	0.15	1.88	0.08	0	0	8.04	0	0.23	0	1.32	0.98	0.08	2.6	0.32	0.67
TENM2	7.88	4.03	3.56	4.39	2.36	2.31	1.75	1.4	0	0	0.95	7.26	0.59	4.6	3.44	1.38	1.61	3.59	3.82	11.79	0.03	5.3	11.54	21.68	24.07	2.2	3.91	0.12	0.77	42.43	11.72	4.29	11.8	133.83	14.67	0.09	31.08	11.4	0.03	16.18	0.09	0.03	1.51	0.28	3.84	2.93	19.67	2.01	3.04
SCUBE3	0.55	0.16	0.23	0.29	0.19	0.06	0.13	0.19	0.67	0.65	0.09	0.13	0.56	0.09	0.69	0.31	0.76	0.24	1.13	0.94	0.35	1.19	0.66	0.52	0.29	1.29	15.04	0.08	0.22	1.07	23.78	2.11	0.82	0.41	0.32	0.57	0.69	0.98	0.25	0.93	0.42	0.5	1.48	0.32	0.33	1.48	0.85	5.41	0.65
PTK7	24.16	16.02	21.41	15.81	47.9	15.57	12.13	14.18	29.61	31.77	10.39	52.38	10.68	14.3	27.69	16.95	22.24	17.9	59.09	80.81	31.07	46.01	56.07	31.27	83.92	54.71	126.63	19.44	8.16	152.88	26.33	35.92	59.14	151.4	85.74	25.32	57.85	49.04	21.91	71.31	62.59	2.64	52.66	5.06	16.64	40.4	175.35	10.34	17.05
COL12A1	19.51	4.35	11.67	9.45	14.86	3.53	6.2	3.31	0.66	0.15	2.41	9.94	6.26	6.45	31.48	14.29	14.81	8.53	32.28	107.17	68.68	19.07	66.39	29.58	110.17	40.67	23.54	3.74	4.07	31.34	23.6	42.55	65.98	159.38	41.36	21.35	4.71	6.89	25.64	8.39	2.43	1.13	24.69	10.23	11.88	4.64	123.6	17.98	15.55
PTPRK	11.67	12.41	6.85	5.19	7.08	3.23	3.72	2.04	3.91	4.53	2.52	5.82	9.56	9.2	5.48	5.4	6.47	4.51	20.25	11.28	6.74	10.66	14.63	15.48	11.24	12.8	9.68	13.53	9.22	17.88	30.75	6.63	15.36	41.27	14.98	12.56	20.62	10.91	5.43	12.12	6.9	3.02	9.35	6.83	5.56	10	22.46	6.73	3.9
TWIST1	5.23	2.36	4.62	4.49	5.41	5.05	3.81	4.37	0	0.09	3.48	5.89	0.27	1.18	9.33	4	9.41	3.04	4.31	7.02	4.2	5.23	17.48	10.32	44.11	6.86	14.35	2.54	2.62	27.04	3.37	16.12	17.2	89.79	5.82	8.41	2.52	5.43	6.17	4.31	0.74	0.26	3.28	2.12	5.51	0.61	29.67	5.15	5.81
CREB5	4.97	0.95	1.89	1.73	2.11	0.46	3.01	1.37	0.06	0.34	0.37	1.82	0.64	1.14	5.13	2.53	1.23	1.17	5.15	7.93	10.43	0.77	7.47	1.73	12.8	3.74	2.96	0.57	0.12	3.91	13.72	2.01	4.51	17.24	1.7	10.85	16.51	5.69	4.81	1.62	2.2	3.36	1.23	0.91	0.86	1.93	8.38	4.16	0.69
MPLKIP	1.99	1.36	2.02	1.84	2.45	1.92	1.7	1.5	3.18	3.71	1.39	2.06	1.46	1.76	2.53	1.68	1.73	1.5	4.66	1.75	3.93	2.32	4.75	9.76	6.54	4.14	4	2.68	2.3	5.3	4.86	1.55	4.68	4.72	3.57	2.14	4.88	2.26	3.26	2.08	3.49	3.74	4.95	3.48	1.88	2.91	4.37	1.55	1.75
STK17A	17.51	5.18	4.79	8.01	14.48	7.39	7.29	4.91	5.22	4.32	3.04	7.07	9.58	6.25	7.66	6.34	7.6	5.23	11.65	12.01	18.82	9.44	17.64	10.89	18.64	9.96	10.98	4.34	5.24	31.89	26.71	8.37	17.01	25.9	12.42	14.15	11.82	5.99	10.28	11.62	13.45	40.68	12.83	39.82	6.83	11.77	24.12	8.26	4.55
DUSP10	7.43	2.84	1.81	3.37	2.02	3.95	1.97	2.15	1.38	0.7	2.18	5.48	3.27	4.57	3.52	2.78	1.93	1.7	9.68	18.47	13.81	6.02	7.21	4.34	7.51	4.42	3.9	1.36	8.19	14.9	5.74	3.29	6.59	17.14	12.68	7.28	5.36	10.65	9.38	3.05	3.57	3.86	3.75	5.47	6.39	7.59	7.05	3.38	3.42
EGFR	32.03	23.51	23.12	19.54	10.63	11.12	12.21	7.08	29.49	28.73	5.38	26.62	6.47	19.1	9.07	15.3	17.88	18.93	34.61	58.6	18.14	31.11	26.77	71.63	4.07	15.32	44.84	68.7	7.81	153.89	24.67	9.39	26.63	58.48	36.99	17	18.55	61.04	16.95	30	14.01	0.41	12.45	4.31	16.28	18.12	44.35	4.4	13.33
SEMA3C	6.37	1.74	3.09	2.09	4.5	0.74	1.91	0.38	4.54	4.12	0.27	1.71	2.72	1.96	3.16	1.55	2.2	1.94	7.36	7.56	7.89	2.16	9.1	1.91	15.99	0.75	12.29	15.61	0.54	29.5	3.09	13.72	10.18	23.01	16.32	5	3.53	3.67	5.6	11.45	2.28	0.18	2.07	1.36	3.6	2.52	12.47	2.55	2.08
DOCK4	5.14	1.64	3.12	3.3	1.71	1.88	2.42	0.56	0.74	0.76	0.74	1.35	2.34	1.55	1.35	1.63	3.08	5.12	5.9	8.04	9.83	3.31	2.48	3.52	7.43	0.63	5.71	0.67	1.53	15.5	6.23	6.81	2.71	5.9	6.42	5.46	1.69	2.84	5.88	8.77	4.47	0.6	3.26	2.09	1.93	3.62	4.64	4.86	1.26
XRCC2	0.74	0.56	0.9	0.71	2.73	0.48	0.1	0.42	5.52	5.44	0.4	0.4	0.58	0.88	1.36	0.65	0.97	0.67	2.68	4.07	2.21	2.88	5.88	2.48	1.92	0.4	5.29	8.85	3.01	3.17	6.03	0.9	5.9	2.09	0.73	0.76	10.13	6.03	3.75	11.56	3.56	0.71	1.75	1.23	0.69	2.15	1.02	0.97	0.33
DOCK5	6.95	2.91	4.52	3.5	3.98	1.79	0.76	1.33	0.72	0.57	1.41	2.06	5.29	2.63	2.27	3.41	2.26	3.32	8.72	6.94	28.12	6.21	10.57	5.72	3.95	5.77	5.82	2.25	3.93	22.51	2.31	5.03	10.28	11.67	6.65	11.84	6.4	5.47	16.83	4.35	13.62	2.14	10.95	2.72	3.81	2.21	10.29	1.18	2.12
SNAI2	14	8.15	10.31	10.37	5.85	3.92	7.4	2.58	34.35	35.62	3.17	30.66	4.45	7.07	22.55	10.74	10.63	11.56	22.68	22.6	15.66	16.32	37.36	47.74	79.2	7.8	39.34	50.72	3.49	96.3	47.55	12.41	37.9	158	35.25	12.14	18.51	24.62	14.95	20.11	6.44	0.31	15.67	2.58	14.02	15.1	51.02	13.3	6.86
GDAP1	2.23	4.93	2.09	1.31	4.69	1.82	1.44	0.57	2.61	2.43	1.04	0.92	1.98	3.92	4.29	2.02	1.87	2.3	10.56	8.31	0.28	2.93	11.14	5.41	3.47	2.88	2.3	5.92	1.69	9.31	10.91	1.6	12.25	2.02	8.11	3.38	6.64	7.12	0.88	4.86	4.9	2.93	2.39	1.61	1.36	1.52	3.34	2.91	1.9
MMP16	0.17	0.01	0.42	0.08	0.23	0.06	0	0.15	0	0	0.01	0.21	0.36	0.1	0.21	0.09	0.07	0.11	0.23	0.52	0.04	0.08	0.27	0.03	1.89	0.05	1.84	0.01	0.08	2.18	0.08	0.3	0.34	0.53	0.24	0.25	0	0.07	0.02	0.03	0.01	0.05	0.08	0.25	0.09	0.23	0.23	0.57	0.04
STK3	10.03	4.35	5.56	7.17	6.72	4.6	5.27	2.43	21.12	15.17	3	5.34	3.99	4.78	4.87	5.61	6.32	4.38	19.77	12.18	12.99	5.99	14.52	13.32	13.16	8.75	6.28	28.47	12	14.22	30.99	5.21	12.78	24.2	19.29	4.54	13.89	12.59	11.57	6.74	7.75	1.52	11.73	5.76	5.05	6.23	13.7	9.48	5
LRP12	2.11	2.12	1.72	2.44	1.38	0.53	1.49	1.12	4.11	5.47	0.23	1.54	0.89	0.95	8.49	0.73	1.08	0.98	20.44	10.78	2.01	1.89	15.37	5.01	10.01	2	7.38	3.97	2.28	6.38	30.29	3.48	15.07	8.41	4.49	4.86	13.65	11.11	1.46	4.13	2.12	0.05	1.88	2.04	1.13	1.66	6.29	5.67	1
GLIS3	1.74	0.17	1.39	0.45	0.38	0.05	0.3	0.1	0.08	0	0.19	0.55	1.06	0.33	1.38	1.25	0.23	0.14	3.32	2.39	1.78	0.1	2.38	4.4	6.1	1.13	0.4	0.71	0.85	1.09	0.52	1.3	2.63	4.42	1.74	3.35	1.52	1.44	0.67	0.69	0.29	0.65	0.97	2.48	0.87	0.74	3.93	1.33	0.52
COA6	17.06	17.04	10.3	6.88	11.47	9.37	18.33	14.27	34.8	30.05	11.96	9.74	12.91	17.19	38.44	14.06	10.65	10.59	170.76	36.5	21.76	12.72	72.74	32.23	25.53	19.81	17.15	25.9	55.32	39.94	103.61	6.4	74.07	22.83	14.84	9.29	167.77	32.61	16.95	20.38	13.71	12.16	30.39	12.86	11.74	18.49	27.38	21.65	10.39
GOLM1	23.43	4.73	7.07	2.56	4.8	2.21	2.5	2.23	4.17	5.25	1.91	3.86	81.14	3.24	10.42	28.17	5.14	3.8	23.76	29.9	22.61	25.15	19.57	12.83	31.96	7.07	16.77	22	111.39	20.17	4.16	24.7	21.48	37.98	14.71	16.36	13.06	22.48	16.59	30.32	17.64	3.58	22.58	5	4.43	7.14	24.97	8.32	3.41
COL27A1	9.99	9.3	8.4	11.05	10.46	3.27	3.05	3.86	14.23	12.53	2.07	24.19	10.32	4.67	25.43	6.33	7.21	9.13	11.9	101.04	10.25	98.84	71.58	51.9	36.23	36.25	39	5.46	3.13	81.61	10.85	20.17	68.69	133.05	33.98	11.67	12.05	17.94	14.68	76.82	3.7	2.09	32.57	9.22	5.68	24.58	83.11	6.7	9.35
VAV2	4.42	3.76	3.22	2.92	5.23	2.54	1.46	1.88	0.23	0.24	1.29	11.52	5.32	3.97	6.85	2.69	3.39	3.57	9.67	12.31	2.49	15.25	15.76	13.12	10.52	4.33	10.93	2.21	9.54	43.51	12.59	5.19	15.5	36.01	18.73	9.88	15.02	5.6	3.26	9.7	5.45	7.79	9.43	10.93	3.75	11.63	35.87	3.66	3.71
SYN1	0.34	0.29	0.12	0.09	0.17	0.36	0.12	0.12	0.52	0.52	0.07	0.35	0.34	0.03	0.02	0.4	0.46	0.19	0.86	0.51	0.24	0.29	0.24	0.19	0.85	0.38	0.23	0.42	9.93	0.38	1.11	1.99	0.31	0.38	0.15	2.31	0.41	0.36	0.25	0.92	0.05	0.18	0.45	0.51	0.25	1.6	0.35	0.84	0.37
SMYD3	7.69	3.59	7.15	3.83	5.17	2.55	3.73	5.13	1.18	0.56	2.98	5.03	5.48	3.22	18.52	6.12	7.07	3.27	25.17	18.16	3.78	5.32	9.22	18.74	58.16	14.46	13.35	3.51	24.66	15.89	21.47	8.95	13.92	9.51	8.39	7.71	48.43	8.73	2.02	9.71	7.41	9.91	8.1	8.33	4.97	7.92	15.27	10.83	7.27
ARHGAP21	19.3	8.81	9.1	10.43	5.49	4.13	3.99	2.92	3.07	2.37	2.43	4.61	11.7	7.41	9.04	7.02	9.38	6.34	14.61	21.8	13.96	12	18.9	9.8	7.18	6.45	26.38	5.26	11.88	12.57	22.41	11.72	18.94	14.73	25.91	8.45	9.14	21.32	13.04	20.41	19.91	4.3	9.98	5.81	7.86	5.25	21.51	9.05	4.2
MFAP2	11.48	7.86	3.61	5.22	19.06	3.7	3.91	3.84	35.05	37.44	3.03	47.21	7.29	2.9	61.05	7.23	4.1	3.57	59.15	228.06	48.21	62.8	107.66	45.25	195.48	302.41	105.78	7.88	11.05	141.16	48.46	107.1	99.35	319.11	120.78	45.77	15.59	46.29	20.14	49.66	26.53	1.99	120.53	1.39	12.02	28.85	351.05	25.89	6.27
FJX1	3.41	1.08	2.02	1.93	3.47	1.68	1.03	1.61	1.68	3.72	1.22	7.19	0.44	1.41	25.83	2.57	2.12	2.53	8.66	1.8	85.02	15.6	49.83	1.15	7.56	2.98	8.19	4.2	0.94	27.7	7.32	10.66	51.24	13.9	6.1	6.29	6.8	3.21	60.72	12.27	6.44	0.32	7.74	2.03	2.24	4.68	16.59	1.78	3.02
[truncated: 1 more columns]

## Sheet: Group2.DEG
Symbol	Adj1002	Adj1102	Adj1202	Adj1302	Adj1402	Adj1702	Adj1802	Adj1902	Adj2002	Adj202	Adj2102	Adj302	Adj402	Adj502	Adj602	Adj702	Adj802	Adj902	EC1001	EC1101	EC1201	EC1301	EC1401	EC1701	EC1801	EC1901	EC2001	EC201	EC2101	EC301	EC401	EC501	EC601	EC701	EC801	EC901	LN1003	LN1103	LN1203	LN1303	LN1403	LN1803	LN1903	LN2003	LN203	LN2103	LN303	LN403	LN603
MT1G	45.64	1534.27	413.06	141.55	81.42	411.36	2541.15	1573.26	19.39	19.8	2301.43	22.38	1391.44	18.69	16.76	721.3	747.71	1075.5	6.47	10.6	28.25	48.32	19.38	23.68	401.53	81.91	174.67	4.27	38.94	17.49	7.36	81.33	9.87	982.8	18.09	31.34	19.9	39.62	18.65	99.83	8.66	2.39	44.99	13.56	49.32	35.36	67.46	27.06	68.33
PAQR8	2.16	10.8	15.34	9.17	0.83	7.49	6.82	4.69	0.5	0.36	8.42	1.12	16.59	1.55	0.86	12.72	19.57	20.83	4.08	1.87	0.89	4.82	1.72	3.9	1.28	0.76	2.87	0.66	5.12	2.34	0.75	2.46	1.44	1.15	0.46	2.95	0.74	1.65	1.13	6.3	2.12	10.93	1.15	8.39	11.21	3.44	1.84	1.15	10.54
TREH	1.1	0.92	2.22	0.61	0	1.52	1.44	2.2	0.06	0.08	2.97	0.23	2.62	0.21	0.49	1.67	3.52	2.31	0.3	0.05	0.13	0.37	0.06	0	0	0.25	0.05	0	1.76	0	0	0.37	0.05	0.23	0	0.51	1.42	0.1	0.16	0.39	0	0	0	0.22	0.93	0.12	0.08	0.35	4.69
GMDS	26.06	92.33	63.42	29.99	26.83	70.19	53.47	38.4	28.07	27.68	93.28	16.33	87.45	64.79	16.22	83.64	66.23	78.52	20.72	15.83	15.6	25.9	25.71	20.74	11.34	47.15	33.56	16.26	72.07	25.14	9.52	21.95	22.97	21.57	13.13	17.85	12.1	18.83	14.48	23.8	8.02	18.14	35.49	35.72	29.86	29.74	20.56	13.16	75.3
SLC37A1	11.56	18.5	14.58	14.26	5.9	12.13	9.55	6.38	4.74	4.8	11.57	6.35	16.28	11.65	2.48	14.03	18.69	18.96	4.99	9.18	15.57	9.08	3.8	6.56	1.88	5.47	6.58	8.03	20.98	2.37	7.5	3.99	3.66	4.66	2.71	7.17	8.47	3.66	11.94	5.07	12.86	10.99	11.55	9.11	10.09	16.07	5.94	3.97	13.26
NPAS2	56.53	57.4	88.72	45.7	22.49	52.75	40.34	27.96	9.27	12.63	57.48	40.77	22.58	47.63	7.27	43.61	49.65	63.71	38.69	22.56	47.68	34.11	10.34	7.2	10.68	22.79	91.06	40.2	67.99	16.12	2.33	9.92	7.76	24.45	5.78	17.33	17.81	29.69	26.83	18.08	21.32	4.46	25.72	3.4	39.38	38.06	37.26	7.16	33.21
NCK2	47.81	63.17	61.63	38.47	29.49	50.74	35.67	21.82	22.24	22.64	35.67	30.21	34.81	51.44	18.19	44.35	54.11	56.37	42.58	24.96	25.84	39.57	28.69	12.95	18.91	16.2	64.56	47.26	31.85	44.99	24.69	14.62	29.37	32.57	32.77	35.45	34.66	24.64	14.06	30.37	28.81	30.21	24.77	30.99	43.13	52.82	39.04	12.41	51.62
ASPG	69.42	61.06	91.79	34.01	25.52	81.93	74.42	73.59	40.23	60.24	78.99	80.92	26.69	62.41	6.47	99.84	91.83	132.54	2.27	6.74	14.5	8.93	17.43	0.2	0	7.25	3.06	33.83	35.37	2.09	0.6	0.25	16.61	4.03	4.71	2.33	0.42	16.45	1.78	0	0.05	0.24	8.23	0	78.36	9.26	0.16	0	96.18
TMPRSS11E	134.99	239.24	198.44	147.8	11.27	301.63	549.64	164.12	2.07	1.92	275.35	47.5	60.19	306.71	6.77	182.59	279.23	289.16	33.35	5.64	197.87	43.78	11.28	0.41	0.16	10.83	17.49	115.93	139.06	1.12	4.86	4.62	11.42	10.12	0.85	2.91	2.86	8.69	82.59	0.13	0.12	0.18	8.03	0.39	153.5	73.74	1	0.53	187.18
NCCRP1	411.31	792.09	591.51	509.24	48.12	558.72	529.46	371	32.3	35.24	614.06	218.06	228.65	555.21	5.25	526.81	500.47	493.15	20.35	3.42	139.15	173.16	8.21	0.27	0.76	78.95	31.54	34.78	294.89	11.05	4.8	10.33	9.96	25.57	26.03	7.7	0.93	37.68	31.75	0.84	9.43	7.68	110.36	25.49	371.25	161.43	33.68	0.89	692.64
N4BP3	9.11	13.54	13.08	9.84	3.01	16.04	7.78	9.69	0.62	0.71	11.5	4.81	6.15	13.99	0.77	16.75	22.05	13.78	2.19	2.01	4.69	8.1	2.2	1.25	0.51	5.31	4.21	3.57	7.64	1.76	0.98	1.18	2.36	2.57	1.97	2.13	0.94	2.53	3.08	3.06	2.82	1.5	4.69	1.99	13.57	8.56	0.65	1.25	15.93
RANBP9	65.16	96.41	85.71	53.64	8.83	62.47	97.79	34.69	27.47	28.69	60.01	10.54	34.89	59.59	8.35	55.97	87.81	97.86	26.29	40.49	16.14	22.21	16.69	6.66	14.65	9.91	13.83	27.66	20.59	21.14	29.3	15.07	17.22	14.25	8.43	14.14	22.3	105.35	10.39	13.62	9.78	20.97	11.84	19.52	63.75	17.84	14.33	9.57	51.98
CCNG2	55.78	106.93	75.75	39.75	6.09	30.36	88.35	9.96	2.33	2.71	37.35	14.45	33.63	73.09	3.88	58.21	51.77	76.37	11.24	11.96	14.17	14.48	7.04	9.18	5.72	1.51	22.01	6.75	28.28	8.74	8.74	8.97	6.47	11.53	11.9	6.61	4.33	6.1	11.64	16.72	7.33	24.84	4.38	34.46	34.87	16.21	8.22	4.95	38.54
USP6NL	24.18	38.9	33.21	26.87	2.33	21.09	23.84	9.82	5.1	5.5	17.41	4.62	11.22	32.14	3.09	25.95	30.06	26.08	8.63	7.89	15.53	11.54	7.44	2.71	1.23	3.52	13.43	10.44	15.23	2.04	7.12	3.43	8.01	3.94	6.65	4.12	3.5	8.3	7.57	11.09	9.41	5.96	7.37	10.17	20.31	6.59	3.76	2.39	26.05
TIAM1	33.87	24.74	19.2	21.22	5.55	15.89	7.86	7.32	6.7	6.45	8.8	15.68	7.51	29.93	1.19	16.27	18.51	24.06	17.12	7.65	5.16	11.02	2.69	2.31	1.31	3.97	13.56	5.66	7.61	7.38	14.27	4.41	3.37	6.33	5.45	4.18	4.7	12.99	7.69	5.63	6.41	12.02	3.45	8.47	23.74	10.44	10.98	3.5	17.69
KLF3	49.56	38.78	26.51	37.08	13.18	26.38	46.83	27.05	20.52	23.7	15.27	31.53	14.45	95.8	11.95	23.72	42.61	28.2	22.97	13.45	19.39	10.71	23.66	14.4	12.92	23.55	7.72	21.42	16.85	18.04	28.07	8.86	25.88	23.42	26.87	16.4	16.78	20.76	12.86	7.51	13.58	11.47	16.69	7.92	43.32	15.92	13.52	9.75	24.92
PIM1	265.07	254.87	171.85	221	21.54	190.15	226.62	149.31	42.39	40.05	145.88	129.38	61.47	348.88	25.68	157.53	214.99	203.23	41.76	46.98	54.17	65.17	65.84	6.4	30.62	41	16.15	79.26	84.16	62.12	26.14	46.57	61.83	97.3	37.25	61.77	47.26	41.17	38.93	24.01	23.57	77.27	30.83	37.76	236.59	71.46	43.4	23.37	188.22
RSPH3	11.11	16.18	10.57	11.99	5.32	11.89	6.89	7.73	4.02	3.98	8.78	4.78	4.4	10.57	1.22	9.08	12.02	9.55	5.23	7.92	8.08	5.12	3.73	5.41	3.71	7.49	4.46	3.69	7.24	4.85	4.57	2.98	3.29	6.46	4.19	2.18	5.79	11.6	5.41	3.05	4.17	1.57	9.41	2.24	12.06	5.27	8.23	0.98	8.14
ATP13A4	24.3	33.08	9.69	15.28	4.26	16.75	8.61	8.55	0.09	0.05	12.62	0.79	7.8	49.47	2.62	19.87	24.03	22.41	5.12	0.28	3.2	5.47	6.7	0	0	13.73	2.27	1.35	14.65	0.41	5.15	0.83	5.41	1.1	0.4	3.07	0.08	0.74	1.23	0.36	2.23	1.06	21.02	1.27	14.71	8.52	0.35	0.78	17.04
OCLN	12.38	13.61	10.28	5.93	1.83	14.24	9.21	3.57	2.31	2.53	5.28	1.36	6.84	11.31	1.59	9.74	15.61	9.64	7.06	3.31	7.08	2.57	5.19	2.12	1.67	0.94	2.04	5.49	18.48	0.43	1.77	1.16	4.7	1.78	2.39	1.18	2.68	4.93	3.23	1.01	10.7	2.28	2.66	0.33	8.81	3.59	1.36	0.37	8.68
ANXA3	36.15	39.75	35.23	22.34	5.67	31.69	52.88	25.83	5.66	5.92	46.39	16.81	33.01	39.29	16.82	35.06	50.7	44.76	8.29	35.27	14.8	19.84	26.88	4.85	4.6	7.6	10.39	6.67	37.13	53.39	14.96	2.52	25.87	37.45	15.45	4.67	7.94	73.24	7.97	3.16	9.59	3.58	13.18	4.51	41.05	20.13	22.29	3.46	17.82
CMAS	36.55	44.41	40	30.23	19.92	37.13	40.54	25.3	36.57	39.01	45.99	12.25	16.83	39.43	16.11	33.59	53.36	45.85	18.81	18.69	12.67	25.16	26.51	16.69	15.64	25.77	16.55	41.28	29.06	20.37	26.68	6.02	25.8	21.11	17.69	9.18	37.96	34.82	12.23	18.74	12.25	9.6	30.76	10.03	36.68	13.69	12.04	10.24	31.95
STK24	167.06	197.64	170.08	132.53	31.33	180.3	172.31	96.07	94.16	97.09	140.21	80.87	77.51	139.53	80.8	143.66	148.66	144.11	81.35	50.38	85.17	90.82	135.68	105.29	34.4	49.33	50.56	74.08	148.82	75.72	95.28	41.4	131.64	82.95	39.4	53.86	139.95	62.83	44.79	61.18	26.28	58.4	68.12	54.03	111.4	131.34	68.09	33.47	148.57
DOCK9	89.94	122.86	119.91	62.85	12.7	72.24	61.81	29.24	17.49	13.09	63.24	15.38	28.94	81.84	14.96	73.56	74.02	116.87	39.74	25.98	14.03	33.75	40.79	50.76	13.56	15.23	29.7	29.7	56.87	46.01	42.53	23.07	54.31	32.71	25.72	27.05	38.58	31.01	18.03	24.37	6.09	27.19	26.62	17.8	82.69	42.79	18.89	15.86	62.22
FIG4	4.75	6.09	5.87	3.89	2.93	5.56	5.99	5.48	4.14	3.22	4.39	1.47	5.18	5.53	1.62	5.51	5.85	5.92	7.5	3.89	3.76	4.67	2.42	2.09	6.33	2.45	4.37	4.83	4.8	2.14	2.71	3.66	2.76	2.43	3.16	3.08	4.37	6.46	3.14	4.42	3.29	6.95	6.75	7	5.14	2.89	5.1	2.41	4.46
RAP1A	41.69	30.87	48.59	35.72	16.03	43.29	51.59	35.02	22.26	23.56	34.32	12.51	35.88	31.47	18.68	41.47	47.12	40.61	39.44	27.81	29.53	25.56	21.93	17.4	54.08	14.78	22.02	22.55	24.6	46.01	29.72	23.94	20.71	30.56	25.26	20.88	14.02	26.63	18.49	28.31	14.01	69.65	32.54	58.07	34.6	27.39	33.72	28.44	42.26
SMIM14	29.77	37.16	30.98	30	9.74	21.61	25.15	19.29	5.9	6.51	12.78	14.4	20.17	24.08	10.84	18.93	23.79	31.25	14.51	7.39	19.39	13.45	8.63	5.71	26.79	3.3	7.42	10.9	20.55	5.78	7.28	5.41	10.26	7.72	24.67	11.05	7.7	7.83	5.8	10.46	2.79	30.29	16.81	52.98	21.73	23.19	31.54	6.48	27.4
SLC16A7	5.01	2.84	4.23	2	0.37	1.43	2.16	0.4	2.27	1.51	1.24	0.63	0.3	5.51	1.11	3.09	1.56	1.71	0.58	0.4	0.04	0.79	1.29	0.95	0.57	0.16	0.36	1.01	2.38	0	0.36	0.94	0.88	0.65	1	1.22	0.07	0.3	0.49	0.3	0.15	3.51	0.34	2.31	3.6	0.61	0.07	0.25	1.53
ADCY5	8.2	1.56	9.18	3.33	2.54	3.04	1.14	1.21	0.14	0.24	1.09	2.15	4.83	3.36	1.55	5.39	5.88	3.52	9.3	3.3	0.32	1.25	1.02	3.8	0.12	1.67	4.03	0.15	1.93	0.1	3.69	2.22	0.68	2.31	1.06	5.19	1.9	0.76	0.07	0.72	0.57	2.32	6.91	4.76	6.9	3	1.1	0.77	8.82
GNG7	6.72	1.98	7.58	4.22	2.81	2.68	2.67	2.05	2.28	2.3	1.38	0.53	8.95	2.25	0.37	7.12	5.25	4.15	3.83	3.1	0.92	2.81	0.16	0.59	0.37	0.42	12.58	2.83	0.99	0.11	0.47	2.9	0.1	0.47	0.68	2.03	0.5	0.51	0.41	2.29	0.98	14.67	1.34	12.48	3.67	5.5	0.78	0.85	8.67
PNPLA7	4.33	2.17	3.54	4.22	2.09	2.07	1.06	1.83	2.28	2.39	1.12	0.55	10.48	1.74	1.57	3.9	2.84	2.27	3.37	2.8	1.8	2.23	0.72	3.83	0.14	2.22	2.03	3.22	3.9	0.65	0.86	2.59	1.3	1.58	1.45	1.39	2.61	0.61	2.09	1.88	1.11	5.82	1.91	11.35	3.31	4.53	2.77	1.63	3.65
DUSP22	28.27	33.73	27.88	35.59	13.98	24.64	23.08	26.76	30.65	29.72	23.32	30.04	25.78	29.97	11.88	29.28	24.33	28.75	12.17	57.33	33.37	20.66	15.36	10.89	7.44	16.64	21.11	24.22	16.47	25.37	11.7	16.94	14.42	16.65	16.82	16.6	12.18	40.7	24.93	17.07	17.66	29.66	25.26	35.92	25.54	42.28	26	8.53	26
DCAF11	43.1	49.14	37.54	30.63	25.48	42.82	28.43	30.95	50.58	47.48	34.99	31.18	31.15	47.15	22.09	37.25	49.27	54.7	68.6	27.31	32.16	50.94	34.51	21.19	14.92	21.56	17.69	35.64	33.33	34.62	30.38	16.98	32.36	26.27	39.18	24.75	27.25	39.78	27.34	53.21	27.78	45.67	24.88	26.19	46.03	46.05	31.46	9.41	41.29
SREBF2	71.44	88.62	85.7	53.57	47.54	58.74	35.26	57.56	79.75	78.33	43.19	64.7	63.71	69.22	19.77	73.54	77.78	80.32	80.04	70.6	23.21	57.95	46.27	35	19.53	62.42	68.19	40.33	45.4	25.45	108.16	20.89	43.34	68.87	28.66	39.92	58.66	96.22	24.74	54.9	32.89	57.88	67.29	55.5	62.38	102.28	46.73	19.11	76.5
RUFY1	29.07	24.85	35.05	24.21	22.3	26.24	24.21	31.46	33.87	30.22	27.55	18.3	33.03	27.25	13.31	30.52	31.6	36.59	27.14	27.39	29	30.38	17.21	39.21	21.38	25.83	41.88	35.49	33.12	17.36	13.39	23.46	17.8	29.78	19.37	17.98	31.33	28.28	17.78	26.2	16.5	26.24	30.14	29.97	28.86	36.27	26.4	14.39	27.95
TLR5	10.42	6.13	11.6	5.4	2.53	4.82	2.9	3.42	8.53	9.58	1.85	6.77	5.35	5.79	2.59	7.07	7.74	6.31	4.36	5.77	1.67	6.98	7.87	3.7	0.68	7.65	6.63	7.79	4.56	1.07	2.1	2.95	7.87	1.64	2.14	4.08	5.23	1.72	1.94	5.1	6.69	2.91	4.88	8	4.71	7.52	2.31	1.73	4.96
NFE2L2	147.33	142.91	131.34	116.36	76.46	136.03	167.44	103.65	68.94	68.5	89.7	42.27	72.17	142.72	58.46	114.54	146.28	151.78	226.58	76.18	36.14	62.29	124.14	98.5	41.35	67.29	51.56	177.09	62.66	102.34	170.47	34.65	123.39	58.04	54.82	34.41	183.94	166.4	31.13	26.59	35.95	42.76	94.62	45.15	95.05	86.54	81.12	45.36	93.38
SC5D	26.51	25.84	30.26	35.61	11.32	28.22	31.41	16.67	19.37	19.42	17.38	5.23	12.74	43.8	15.96	30.92	24.79	28.62	54.53	29.67	6.83	13.75	25.2	5.13	4.86	6.44	10.76	20.18	14.81	82.5	33.73	7.28	25.54	17.59	3.36	3.86	31.32	29.89	7.43	17.66	3.69	4.74	11.12	6.04	26.4	7.74	18.9	9.09	14.35
EHBP1	29.05	19.87	17.9	25.64	15.16	20.56	18.07	13.86	16.53	16.7	8.52	8.36	9.5	27.89	9.69	17.17	29.09	23.35	73.71	18.47	15.78	15.73	19.09	8.05	13.13	6.07	16.18	44.95	16.24	30.2	41.75	6.67	17.77	20.44	17.39	10.05	27.53	15.48	21.54	17.94	11.1	7.81	8.47	6.96	25.11	8.78	20.06	9.95	12.58
RALBP1	50.53	47.06	43.53	50.37	108.89	57.16	43.87	79.65	59.12	64.58	53.47	22.58	32.64	46.24	30.89	49.41	46.69	43.23	56.61	33.14	79.74	75	38.12	35.72	46.58	96.74	52.01	54.16	39.53	49.33	31.64	35.12	46.41	40.04	20.26	20.03	37.83	29.67	49.28	47.09	71.55	25.92	73.22	28.74	43.39	37.38	46.98	14.28	46.66
COMMD1	24.32	31.84	25.21	23.19	40.64	36.97	41	49.53	62.36	62.94	55.6	31.63	25.58	28.85	36.75	36.18	37.38	37.67	68.84	28.7	17.9	33.33	34.51	21.04	71.53	75.33	27.01	58.33	32.93	42.35	19.43	26.61	40.34	17.76	30.13	22.51	20.67	36.16	20.93	22.51	33.25	22.8	43.09	29.2	33.73	35.25	59.46	20.78	37.24
IPPK	18.45	15.63	9.84	11.69	4.91	23.52	7.56	13.63	18.63	17.84	10.17	15.65	5.55	21.87	12.9	14.02	10.7	9.56	14.17	16.15	28.47	12.6	19.77	5.29	9.45	13.08	5.87	21.77	8.67	15.08	13.77	3.89	21.22	20.28	12.19	8.26	10.71	16.74	21.55	2.74	6.29	5.25	11.51	5.52	14.82	13.32	20.33	2.54	11.59
NEAT1	737.43	752.69	678.44	439.28	467.75	326.16	129.78	225.06	756.02	757.13	172.52	153.51	514.62	608.16	90.92	561.74	482.1	495.23	285.51	744.27	795.69	266.5	352.61	266.32	66.22	84.27	86.61	1621.27	366.92	177.19	78.45	197.99	348.11	497.09	195.53	193.47	602.54	388.85	888.88	206.56	779.12	237.61	190.83	199.88	584.03	267.36	309.3	48.42	417.61
KRT16P3	1.45	2.5	3.51	4.87	20.73	2.64	0.38	1.34	0	0	0.09	8.5	0.87	3.06	1.79	3.15	4.39	1.39	1.71	0.62	0.72	2.56	3.38	0	0	0.37	0.48	0.16	0.97	3.38	1.76	0.04	5.27	5.35	1.6	0.12	0	1.95	0.78	0.21	7.54	0	0.26	0	1.73	0.68	4.95	0	1.11
MASP1	3.6	0.65	3.75	1.46	3.81	0.96	0.73	0.57	0	0.05	0.7	1.66	0.53	0.68	0.78	2.01	2.12	1.26	0.07	0.27	2.15	1.09	0.4	0.02	4.66	0.1	0.14	0.13	0.71	0.06	0.11	0.06	0.9	0.22	0.25	0.27	0.24	0	1.87	0.29	0.08	0.05	0	0.43	1.28	0.41	0	0.92	3.94
LGALS7	558.16	110.43	479.62	1145.72	49.32	3362.76	1210.31	2761.03	826.72	852.89	957.32	1169.89	353.77	198.01	13.45	1869.86	1951.19	1296.78	18.51	253.3	10.88	849.93	23.74	21.58	19.38	1790.43	285.32	124.04	183.23	810.84	273.41	2.8	25.02	1278.63	2594.69	26.03	748.01	1193.56	4.66	18.65	123.03	3.6	565.17	0	2259.88	386.5	297.91	25.78	146.34
NDRG1	2298.47	349.19	469.62	1187.15	312.56	556.29	337.38	681.56	795.78	829.44	397.35	1045.91	181.61	913.54	178.81	484.51	573.51	435.3	127.74	221.1	1088.3	222.66	397.96	979.58	98.79	930.3	105.68	372.02	248.41	1400.53	1341.79	85.75	398.59	1584.51	806.26	279.3	780.99	1031.28	272.28	38.22	239.79	47.61	402.91	60.5	556.21	445.76	607.16	202.43	573.77
SEMA4D	34.34	24.84	29.01	24.17	9.45	12.35	6.91	7.35	9.98	10	12.64	7.68	29.91	26.86	2.43	26.2	26.34	32.64	24.91	29.43	31.74	38.79	5.92	3.7	5.45	3.77	11.12	14.96	13.31	6	14.52	14.6	7.98	7.09	5.31	13.76	9.33	30.05	23.22	33.62	13.07	114.64	17.4	76.27	19.81	45.11	15.29	4.28	20.57
GCNT4	0.62	0.7	0.56	0.66	0	0.35	0.64	0.11	0.16	0.14	0.25	0	2.28	0.4	0.09	0.23	0.65	0.48	0.44	0.77	0.03	0.13	0.28	0.1	0.27	0.09	0.11	0.45	0.44	0.23	0.18	0.12	0.36	0.24	0.33	0.24	0.37	0.22	0.03	0.36	0	4.29	0	3.4	0.43	0.12	0.06	0.15	0.45
CD69	2	1.08	1.55	1.94	1.02	1.01	1.02	0.49	0.73	0.61	0.76	0.14	2.46	2.42	0.52	1.96	1.28	0.66	0.62	5.38	4.77	3.19	0.32	0.33	26.19	0.34	4.43	3.53	1.87	1.57	0.45	4.84	0.98	1.76	1.07	1.9	0.14	1.7	3.33	3.02	0.6	34.91	2.9	70.17	1.85	3.77	4.01	3.08	0.62
TRABD2A	0.34	0.3	0.62	1.54	0.64	0.14	0.37	0.12	0.47	0.31	0.11	0.79	2.24	0.62	0.35	0.76	0.19	1.92	0.96	1.83	0.89	2.22	1.2	1.31	4.92	1.72	1.73	0.52	8.37	2.21	1.51	1.87	0.93	0.34	0.42	2	0.13	1.79	1.88	3.79	0.34	60.37	1.37	22	0.89	5.47	1.82	0.64	0.3
CARD11	2.26	1.27	1.58	1.55	2.4	0.78	1.04	0.86	1.73	1.41	0.2	1.49	7.92	1.51	0.85	1.31	0.94	1.86	3.38	10.58	4.69	7.33	1.6	1.46	3.18	1.01	0.45	1.64	25.43	1.34	6.5	4.2	1.76	1.13	2.31	5.47	2.68	2.42	4.81	11.39	1.45	81.21	4.66	40.66	1.62	22.37	4.62	3.3	1.84
PDE7A	5.92	4.23	4.54	6.46	4.31	2.09	1.88	1.49	6.85	7.48	1.5	3.85	10.37	4.67	5.62	3.98	3.95	4.18	15.48	10.86	9.34	13.17	15.97	11.69	17.7	9.5	20.22	4.1	3.92	12.86	22.93	17.54	14.61	26.03	21.27	8.35	6.15	9.5	9.13	25.5	18.91	82.72	10.91	57.86	4.84	16.6	24.3	6.45	2.17
RASA3	5.7	3	3.34	3.56	2.83	0.78	1.53	1.04	3.84	3.34	0.99	1.74	6.12	1.67	4.01	3.64	4.72	2.25	7.6	11.83	8.82	4.94	4.15	7.8	10.75	0.76	3.06	2.71	5.3	3.8	0.82	9.77	4.38	8.05	3.79	12.27	4.65	3.77	7.1	9.31	1.94	48.09	2.72	24.21	2.15	9.53	9.78	5.79	3.65
FYN	27.98	10.82	18.61	20.28	27.62	10.37	12.88	6.43	9.74	11.05	13.2	8.34	46.8	18.41	14.2	23.28	16.48	10.05	56.43	53.54	34.6	53.53	21.99	14.19	91.09	19.53	28.57	10.84	10.49	23.55	26.96	104.02	22.44	96.67	14.37	80.24	9.32	36.24	36.07	120.78	8.84	331.68	32.64	208.98	22.64	66.91	64.12	47.55	16.98
ITGA4	1.67	1.96	2.01	0.82	0.76	0.55	0.41	0.04	0.4	0.45	0.19	0.58	3.99	1.76	1.43	0.62	0.93	0.77	3.27	6.56	1.23	2.71	1.99	1.78	4.39	0.18	3.56	1	0.74	1.63	2.66	7.8	1.95	4.31	2.46	3.2	9.75	2.28	2.5	9.58	1.05	31.56	0.73	31.73	0.9	3.39	2.08	3.11	0.38
PAG1	1.98	1.01	1.68	1.13	0.97	0.52	0.36	0.25	0.66	0.57	0.23	0.73	4.99	1.06	0.66	0.87	0.96	1.03	3.26	4.14	2.25	2.34	1.29	1.3	3.03	0.28	0.9	1.22	0.93	2.31	2.79	4.91	1.06	2.76	2.07	2.83	1.53	1.9	2.1	4.82	0.84	14.09	1.11	10.79	1.29	2.88	3.02	1.66	0.67
STAT4	3.1	2.34	0.8	1.77	1.64	0.52	0.38	0.6	2.04	1.33	0.3	0.08	2.09	0.84	5.67	0.95	1.11	0.97	4.28	28.59	3.33	6.67	2.04	0.62	2.46	1.08	1.58	1.33	0.36	1.47	0.29	8.43	2.02	1.5	0.88	3.72	1.86	4.47	3.98	7.46	2.15	36.56	1.91	26.62	0.69	5.06	2.72	2.64	0.45
TRAF5	6.62	2.95	4.74	3.65	3.39	1.19	1.2	1.25	3.37	3.18	0.67	0.85	8.45	2.61	3.76	3.77	3.13	4.01	10.85	16.74	7.37	6.08	7.53	9.28	5.86	2.94	8.26	3.97	3.44	3.9	4.38	10.81	8.09	6.23	6.01	7.34	6.82	7.16	9.08	14.41	12.13	40.83	6.56	39.79	3.76	8.68	7.52	6.14	3.95
ETS1	19.36	5.87	8.73	10.18	7.78	2.1	2.41	1.2	3.25	2.9	1.04	6.31	18.09	6.56	5.5	9.23	8.82	6.67	17.33	31.19	10.59	25.34	8.33	3.9	16.95	1.38	6.23	10.53	3.99	24.42	6.74	28.4	8.47	29.39	10.02	44.85	3.54	9.2	13.17	52.2	4.46	152.41	6.13	156.31	8.95	42.91	20.99	18.28	5.46
IL21R	1.15	2.34	0.86	1.47	1.89	0.4	0.15	0.25	1.16	0.9	0.27	1.28	4.62	2.03	0.82	0.68	0.34	0.43	3.72	7.3	2.3	7.42	1.68	0.82	1.54	1.07	1.18	2.01	0.93	2.42	0.2	5.83	1.17	0.74	2.06	7.09	0.64	4.42	1.99	11.59	3.19	33.34	3.1	27.33	0.41	11.51	5.5	1.97	0.23
CD84	2.24	0.87	1.34	1.28	1.57	0.77	0.16	0.38	1.82	1.4	0.25	0.38	3.91	0.64	1.41	1.33	1.41	1.46	5.01	10.32	2.15	3.8	2.08	2.86	2.71	1.06	1.75	4.24	1.09	1.84	0.41	6.69	1.92	1.05	5.15	4.79	1.85	4.15	6.94	13.58	5.57	26.34	2.57	27	1.6	9.67	4.79	2.33	1.59
CD72	1.75	2.75	1.2	3.39	2.51	0.33	0.6	0.56	2.2	3.19	0.21	0.4	11.9	0.96	2.86	2.31	0.98	0.96	10.03	16.53	2.7	9.13	2.65	3.86	3.78	1.82	4.66	6.24	2.21	2.93	0.36	9.86	3.02	1.06	2.55	6.68	2.32	5.99	14.22	13.06	4.59	42.23	9.46	69.06	1.6	21.92	5.76	3.29	0.96
IL2RA	7.57	0.33	0.99	1.46	3.45	0	0.15	0.22	0.53	0.82	0.22	1.2	0.8	0.28	2.48	1.16	0.66	0.21	5.66	9.77	2.02	7.15	4	4.69	5.16	2.09	8.4	2.1	0.46	2.45	3.12	13.98	2.62	2.19	2.49	6.72	5.07	3.3	12.11	22.64	1.21	22.08	2.19	32.09	0.38	6.9	3.23	6.05	0.11
CXCR4	22.56	9.29	12.69	31.16	42.39	2.34	2.68	3.18	8.17	9.75	3.01	8.33	39.55	22.15	8.05	18.52	4.73	2.81	25.29	55.61	144.54	88.61	12.49	8.69	31.05	7.4	50.84	23.17	9.63	12.32	26.28	87.29	10.13	12.62	20.01	35.18	12.22	12.15	77.78	112.69	11.83	190.95	13.94	504.69	10.86	160.55	26.7	54.41	10.93
WIPF1	14.8	8.46	11.48	14.34	11.48	3.44	4.64	2.71	7.56	7.29	2.28	5.39	23.28	11.22	13.28	9	9.26	5.51	25.63	42.52	60.96	50.71	20.26	15.84	38.58	5.43	37.84	15.97	7.28	7.12	2.39	50.39	20.79	23.24	15.84	41.9	9	14.02	49.31	93.67	12.84	192.36	19.67	124.83	6.44	43.28	30.48	19.82	7.25
TLR1	2.41	1.58	0.94	0.58	1.2	1.07	1.96	0.37	0.44	0.34	0.82	0.53	4.6	1.83	0.75	1.26	3.64	1.26	3.52	8.61	14.94	3.9	2.66	1.17	11.49	1.18	0.63	1.51	1.19	1.33	2.44	4.26	4.48	1.05	4.16	3.05	2.59	4.01	7.28	5.92	2.64	9.69	1.3	13.51	1.19	3.4	5.6	2.75	0.71
PTPRJ	2.04	1.5	0.5	0.82	1.06	0.28	0.43	0.23	0.51	0.29	0.19	0.81	2.88	0.82	0.69	0.63	0.81	0.74	5.81	3.56	3.83	2.5	1.83	0.64	3.12	1.34	3.87	1.04	1.5	0.99	1.57	2.23	1.75	1.68	3.68	3.69	4.95	2.2	4.18	8.24	1.6	10.62	1.28	8.18	0.84	3.74	2.93	1.38	0.28
UBASH3B	2.64	1.62	1.08	1.25	0.58	0.93	0.45	0.24	0.53	0.27	0.63	1.7	1	1.26	1.47	2.26	1.73	0.76	1.33	3.06	4	2.97	4.92	1.43	2.41	2.25	3.38	1.06	1.42	2.33	1.52	2.62	3.35	4.92	5.09	3.01	5.22	5.35	5.1	4.09	1.34	5.42	0.47	7.28	1.24	4.24	3.81	1.01	0.53
SNX10	1.61	0.63	1.02	0.73	3.44	0.39	0.55	0.2	1.74	2.22	0.21	0.24	1.71	0.7	3.43	0.77	2.03	0.7	4.95	8.85	14.18	2.82	9.02	5.6	6.47	1.81	6.69	6.58	1.92	2.94	1.7	5.88	9.23	3	10	3.09	2.54	11	10.78	5.99	5.16	11.29	2.89	15.55	1.04	2.35	6.03	4.49	0.31
NLRC5	39.01	31.97	19.75	31.23	22.37	8.38	4.66	9.86	97.98	84.2	3.75	42.54	38.37	20.62	39.82	16.59	12.27	13.17	88.75	150.66	102.74	77.57	68.42	67.71	23.2	42.66	13.59	133.58	15.32	100.59	16.89	63.67	68.41	56.64	80.8	46.38	52.57	103.65	92.31	84.85	97.59	289.47	104.39	116.37	20.92	98.57	108.26	23.96	20.94
IRF1	64.83	39.81	15.58	32.85	40.84	13.14	15.18	10.91	67.81	69.32	14.09	46.39	35.86	16	25.26	23.33	29.26	17.45	45.6	71.33	148.7	98.3	37.97	73.37	22.49	44.15	33.2	233.11	59.22	58.33	31.15	51.07	45.52	87.35	53.95	88.22	28.93	92.79	87.7	83.73	89.37	152.69	82.62	83.32	25.09	117.71	59.8	26.04	22.01
MYO7A	0.89	1.27	1	0.82	1.19	0.29	0.07	0.22	2.09	2.17	0.27	1.28	2.82	2.7	1.78	0.54	0.98	0.48	3	4.54	8.23	4.49	3.75	3.71	3.67	3.44	0.83	6.39	5.48	3.41	1.47	5.98	3.47	1.46	2.38	4.8	1.83	6.08	13.42	4.26	2.55	3.8	4.07	5.85	0.8	6.25	2.97	1.67	2.07
CCL4	4.96	1.95	0.68	2.89	2.84	1.54	1.1	0.9	10.07	10.62	1.29	4.7	5.48	1.79	8.55	4.09	2.39	0.35	5.62	8.91	22.38	20.55	6.67	13.02	31.82	2.86	3.1	32.55	7.32	21.07	3	16.53	9.05	4.03	6.05	19.19	3.56	14.84	17.36	20.83	6.76	14.26	11.87	32.77	2.39	20.22	20.74	13.85	3.45
GZMA	2.72	2.36	2.39	4.7	2.91	1.78	1.92	2.08	2.68	2.15	2.1	9.48	6.68	3.88	4.77	1.11	3.37	1.18	7.23	3.68	18.63	63.02	1.5	11.25	0.59	2.21	2.45	12.25	5.76	6.43	4.83	13.94	1.28	2.24	1.11	16.97	1.64	3.65	13.11	32.29	5.95	19.64	25.11	20.31	2.19	16.07	13.84	6.9	2.52
ADAM8	6.59	5.16	4.5	9.15	10.01	4.26	2.38	2.95	4.56	6.82	2.63	11.91	7.92	7.47	3.15	4.71	4.56	3.05	11.17	17.78	46.36	42.94	7.43	9.79	22.11	6.3	17.75	5.35	84.23	20.56	2.21	17.83	7.87	11.39	20.4	17.69	8.16	10.65	60.79	39.06	13.11	51.24	10.08	35.84	2.59	32.23	12.3	8.31	3.7
NFATC1	6.42	1.5	3.59	3.89	5.21	1.71	2.24	1.23	3.78	2.93	0.96	3.72	5.96	2.28	5.09	5.47	4	2.15	9.81	8.71	2.11	9.52	4.8	15.71	5.12	15.04	26.9	3.55	5.87	2.19	5.03	8.95	5.32	11.47	7.01	22.47	6.28	6.41	2.32	16.31	3.53	44.02	17.34	36.82	3.75	12.24	5.36	5.28	3.01
CD83	3.38	3.61	1.69	2.65	2.93	1.93	1.89	2.01	2.86	4.08	1.39	2.23	8.17	0.98	4.65	2.32	2.8	2.43	6.62	17.12	3.53	11.91	8.12	3.72	3.18	8.84	17.39	2.86	2.7	11.99	14.95	7.25	6.86	6.75	9.27	10.93	3.67	22.16	4.27	19.01	4.62	22.54	9.84	52.01	1.55	14.28	7.32	9.82	0.76
RUNX3	9.73	7.27	6.74	8.91	7.26	4.98	2.29	4.11	7.56	6.08	3.98	11.23	10.3	4.11	5.47	7.55	6.99	3.66	22.19	27.87	8.57	44.04	4.85	19.35	12.32	12.5	81.77	4.98	6.26	17.85	13.03	25.45	4.5	14.84	9.75	29.94	21.77	20.54	8.71	50.98	6.5	91.84	19.75	62.08	3.95	50.47	19.46	7.77	6.52
APOBEC3G	6.81	8.65	5.51	5.6	4.27	2.26	3.29	3.47	5.6	5.36	2.56	9.56	13.39	3.78	6.29	4.83	5.58	5.74	10.21	18.36	20.36	45.64	11.22	15.37	15.68	8.72	48.56	18.15	6.05	15.82	5.46	25.19	11.25	5.19	5.2	15.46	2.87	26.71	14.58	41.7	7.72	58.03	20.42	48.44	3.99	35.11	31.72	7.8	5.82
CCDC57	15.61	18.52	14.53	13.48	17.8	10.86	13.61	23.68	55.38	68.38	13.33	24.86	25.34	12.59	8.37	21.16	15.95	18.7	73.22	43.89	24.26	57.93	26.27	42.91	11.07	48.53	89.29	93.63	36.8	23.11	30.31	36.75	20.24	19.43	31.73	32.34	55.5	43.32	32.26	64.01	39.53	70.49	55.24	63.83	18.22	45.82	49.32	17.5	21.88
TCF3	30.12	21.3	21.61	23.65	54.88	19.09	8.77	13.87	43.79	40.98	10.55	35.59	31.39	18.89	22.39	24.33	20.69	21.17	75.14	93.31	39.24	60.25	46.48	29.9	31.94	49.98	106.8	35.27	36.48	70.94	63.98	39.73	49.5	58.71	42.43	69.28	75.78	51.3	28.19	62.1	51.73	92.33	33.59	76.6	22.49	85.59	49.41	16.64	23.07
FUT8	6.46	3.64	3.63	1.39	12.33	2.97	4.27	2.95	5.92	5.19	2.3	1.72	13.26	2.61	11.78	6.27	2.8	3.25	10.77	14.82	3.8	6.05	15.26	6.29	19.76	8.74	7.88	3.62	16.61	12.69	7.46	12.94	12.35	12.91	4.97	5.79	8.51	10.37	4.15	9.08	4.54	14.15	13.19	15.48	4.34	8.66	12.76	6.05	2.84
ATP8B2	10.66	4.95	8.72	6.6	6.4	2.86	2.59	2.28	1.63	0.76	1.61	5.33	15.21	5.55	13.49	14.17	11.86	6.64	24.33	34.56	10.81	22.02	30.38	4.82	18.36	2.91	21.96	2.94	5.54	32.32	7.54	32.28	32.09	24.24	12.69	25.04	8.19	14.53	6.79	32.75	5.38	74.04	5.61	42.83	7.55	24.78	28.79	6.53	12.33
CBLB	5.82	5.16	2.97	5.24	13.64	2.53	1.43	3	3.3	4.15	2.5	5.97	6.57	3.56	10.15	2.56	5.2	4.44	15.47	12.77	8.47	10.98	20.83	10.56	21.79	15.53	15.05	7.19	5.75	20.19	13.53	26.48	20.14	12.2	11.36	13.04	6.89	12.35	7.95	16.28	8.38	20.82	13.47	25.59	4.5	11.73	21.03	8.23	2.5
CD300LF	0.86	1.15	0.28	0.39	1.03	0.49	0.87	0.41	0.27	0.3	0.17	1.54	1.43	1.54	1.32	0.77	0.53	0.09	1.94	4.34	4.29	2.2	1.23	3.3	5.83	2.31	1.27	2	2.61	4.54	0.13	5.2	0.75	1.79	2.11	4.31	1.92	1.61	2.95	4.69	4.06	5.97	4.52	10.6	0.64	7.76	5.04	1.9	0.15
VOPP1	17.28	14.04	10.67	10.07	22.51	9.3	6.96	6.09	12.21	12.54	6.69	29.77	30.25	7.89	15.68	12.88	12.5	8.83	41.18	71.89	35.18	37.47	24.13	42.88	46.41	35.86	28.36	32.59	18.47	94.59	30.6	39.61	22.2	41.52	22.51	48.93	25.07	51.44	32.94	57.19	30.96	73.67	37.89	74.87	9.45	55.87	49.5	23.52	10.38
SPATA13	11.73	2.12	5.1	5.26	1.9	2.2	0.6	1.82	1.41	1.96	4.41	0.63	10.24	1.44	1.69	2.38	6.53	2.94	16.47	10.56	13.2	11.01	2.03	2.3	15.89	0.87	3.49	2.78	9.25	3.76	3.62	14.01	5.36	3.83	2.87	11.84	4.17	3.89	6.01	9.27	23.67	36.5	10.55	32.73	1.58	6.44	6.8	7.42	1.51
CDR2	7.48	1.54	3.72	3.11	9.61	3.5	2.04	2.41	3.75	4.88	1.39	2.48	8.43	3.45	2.36	3.9	3.8	2	21.23	10.26	8.43	4.57	7.74	2.89	13.15	2.85	6.2	6.74	6.3	15.99	9.49	10.31	5.99	10.13	7.41	10.89	10.3	7.23	6.91	6.88	16.83	15.67	5.93	13.3	4.46	6.01	13.27	8.6	2.97
KATNAL1	1.19	0.44	1.29	0.85	0.52	0.34	0.76	0.57	0.83	0.42	0.4	0.43	0.73	1.02	1.32	1.09	1.21	0.95	2.27	2.73	0.85	0.83	1.67	3.13	2.63	0.66	2.51	2.92	0.37	1.28	1.12	1.55	1.8	1.54	1.64	1.64	2.07	1.54	0.5	1.67	0.5	1.05	1.74	5.83	1.18	1.57	2.36	1.36	1.05
COPS8	15.3	11.64	9.01	9.01	7.36	8.46	10.63	6.64	16.52	16.17	8.85	12.02	10.44	16.25	27.37	11.62	12.88	10.17	16.06	17.12	9.18	15.52	37.72	19.95	63.12	10.65	33.1	22.63	13.33	39.08	18.72	21.59	37.79	29.51	19.01	19.98	21.51	13.96	5.45	16.76	10.17	17.48	11.28	16.85	11.58	16.34	25.79	12.93	10.18
C5orf15	19.78	14.5	14.01	12.62	8.85	8.42	12.17	9.35	21.57	22.47	7.23	9.76	13.85	12.71	20.73	11.29	17.2	13.19	20.31	37.8	18.33	21.26	29.58	54.32	55.1	9.32	47.54	24.25	20.99	27.46	19.1	29.2	30.39	44.78	15.94	14.8	28.84	37.01	12.5	26.82	12.15	18.8	17.64	36.6	14.54	17.65	29.2	12.1	8.91
RUNX2	2.47	1.45	0.79	1.16	1	0.55	0.41	0.22	2.38	1.94	0.24	1.74	3.49	2.05	3.46	1.41	0.58	0.67	3.56	9.7	4.01	2.81	11.11	2.17	17.81	1.59	5.94	4.13	2.64	6.2	0.51	3.53	11.74	9.91	3.4	1.93	3.2	19.26	1.99	5.9	0.72	5.6	1.9	7.3	0.73	3.62	9.26	2.21	0.95
MACF1	73.23	29.41	42.53	32.99	45.97	25.05	17.92	16.65	15.08	16.97	11.73	30.07	36.62	48.59	32.1	32.28	30.81	28.91	89.11	113.44	43.64	44	52.59	31.72	41.41	37.42	57.27	19.46	22.59	108.79	78.45	57.24	55.14	110.85	111.68	38.47	52.03	92.13	40.57	55.22	33.96	93.22	52.35	82.87	38.86	38.36	96.04	35.38	32.35
MAPRE2	8.82	5.09	4.65	3.93	3.34	3.84	2.33	1.5	1.58	1.61	1.48	2.76	14.13	4.7	5.02	4.95	8.04	3.74	20.97	20.54	4.96	7.61	5.24	7.67	18.02	2.46	9.68	3.78	7.15	16.39	2.67	13.18	5.37	8.1	7.39	17.16	10.66	11.8	4.82	10.54	3.24	27.84	4.27	21.48	6.24	8.27	11	12.12	5.71
RHOQ	17.82	6.76	11.24	10.92	10.91	5.49	8.75	5.96	10.37	10.68	4.82	2.73	14.37	7.53	13.14	11.89	15.59	8.97	37.8	41.39	18.37	15.98	21.65	23.28	25.27	4.65	18.53	15.28	11.49	20.41	23.95	26.9	24.39	31.34	20.99	14.35	28.45	24.61	16.35	25.58	9.98	25.73	7.53	31.33	12.16	9.54	26.41	26.61	11.1
SGTB	1.57	0.68	1.24	1.21	0.38	0.51	0.42	0.43	0.46	0.22	0.26	0.38	1.22	0.58	0.88	0.66	0.76	0.63	3.65	2.54	1.28	1.11	1.66	1.72	2.98	0.27	0.96	0.66	0.24	1.79	2.7	2.59	1.37	0.87	1.59	1.21	3.21	1.28	1.29	1.97	0.55	6.04	1.36	3.98	0.57	1.14	2.24	1.89	0.46
CLIC4	38.51	12.6	18.97	15.78	14.2	7	14.91	4.39	5.25	5.2	4.23	10.08	24.14	14.76	19.24	23.5	21.12	15.12	52.29	62.7	26.31	18.92	29.46	13.12	58.66	10.57	53.02	7.53	7.94	48.98	47.24	28.56	31.65	54.36	29.78	34.05	16.99	33.12	17.97	26.79	13.56	9.11	13.3	15.2	24.78	19.79	54.89	41.02	13.71
ITGA1	6.26	1.18	5.72	3.36	1.5	1.22	2.24	1.01	0.23	0.27	0.81	0.84	3.8	3.85	1.82	3.66	3.97	2.73	16.34	12.6	2.56	4.93	2.45	2.28	12.21	2.31	4.06	1.48	1.2	4.51	5.83	14.9	2.84	13.69	2.46	5.26	3.54	6.11	2.48	9.56	1.79	1.27	2.2	3.69	3.72	2.23	6.25	12.91	2.63
PDE4A	4.92	1.64	3.75	2.33	4.11	0.88	0.98	0.96	1.29	1.06	0.71	1.66	5.95	2.12	4.86	3.76	3.92	2.35	5.65	9	7.52	4.22	5.87	4.61	9.21	5.52	3.12	1.05	7.62	2.32	0.69	10.98	5.57	5.08	11.14	8.56	6.02	4.04	6.55	3.76	2.94	3.82	4.31	5.83	2.24	4.16	8.79	4.11	2.67
PCDH12	0.44	0.53	0.62	0.42	0.54	0.39	0.12	0.16	0.14	0.58	0.26	1.19	1.1	0.88	1.18	0.43	0.94	0.48	2.47	2.73	1.55	1.75	1.14	0.53	4.25	0.5	0.75	0.24	0.38	2.09	0.59	2.51	1.11	1.54	1.26	5.37	0.96	1.79	1.31	2.21	0.77	1.2	1.15	1.22	0.88	2.02	2.54	2.96	0.44
MUC5B	435.97	0.68	120.28	1.35	0.42	0.47	0.87	4.62	0	0	0.21	1.01	59.54	0.92	0	659.76	30.82	0.45	0.82	0.04	15.36	0.47	0.56	0.06	0.01	0.05	16.13	0.01	275.12	0.03	0.04	0.04	0.1	165.6	458.97	0.05	0.03	0.17	2.26	0.08	0.01	1.53	0.66	0.24	1.18	0.07	0.02	0.01	2.28
FCGBP	13.04	8.8	4.29	1.52	0.31	3.1	1.04	1.81	1.08	1	3.26	1.91	55.61	11.49	0.22	7.15	7.02	4.76	0.72	0.58	0.78	7.75	0.49	0.19	0.06	1.72	7.28	0.07	30.47	0.6	0.33	1.6	0.53	32.85	10.03	0.41	0.38	2.48	0.29	7.92	1.48	2.37	4.32	3.32	0.62	9.29	1.56	1.42	2.93
CYSTM1	18.27	8.5	9.81	13.47	13.68	14.03	13.65	7.12	4.83	6.19	6.19	15.11	286.53	9.91	16.31	12.95	9.2	5.48	26.24	25.82	18.24	13.62	17.53	33.79	34.98	19.3	19.37	11.89	263.18	12.01	34.95	19.94	17.75	20.98	23.14	23.39	64.28	29.94	15.93	23.47	18.69	14.95	24.92	23.52	14.07	27.78	21.57	18.28	9.15
GATA6	1.52	0.16	0.38	0.25	0.29	0.11	0.17	0.2	0.06	0.11	0.2	0.42	13.7	0.27	0.93	0.55	0.38	0.34	6.43	0.49	0.37	1.23	0.11	0.6	0.86	0.72	6.19	0.11	2.13	4.13	0.14	1.98	0.13	1.85	0.34	4.42	1.15	0.75	0.62	1.97	0.26	0.5	1.95	2.46	0.63	1.11	3.55	5.19	0.24
CFD	157.99	32.11	148.01	50.73	49.54	127.86	140.24	61.26	10.26	10.58	184.78	19.28	185.9	52.22	313.22	187.95	178.47	87.84	33.29	39.5	31.78	9.78	7.97	20.52	14.26	52.45	5.93	15.42	74.43	7.39	16.87	21.04	6.56	15.57	12.02	71.56	28.69	16.76	29.12	16.02	9.08	4.54	28.44	67.54	97.87	23.4	51.39	11.51	175.55
THBS4	5.06	2.35	1.49	2.53	0.79	0.49	0.57	0.26	0.72	0	1.4	0.41	0.87	2.26	0.83	0.88	1.84	2.05	29.79	6.16	1.89	22.06	0.3	8.69	2.45	5.46	17.33	1.96	10.38	1.73	0.72	264.88	0.16	0.61	1.16	65.1	1.3	2.05	5.87	1.63	0	0	1.68	2.76	2.28	2.17	1.79	21.01	5.47
NEB	1.95	0.87	0.44	0.33	4.25	0.33	0.49	0.03	9	9.24	0.47	0.16	2.15	0.33	2.57	0.45	0.18	1.01	11.32	2.37	0.93	2.19	7.37	4.99	0.33	0	1.45	27.1	2.09	0.61	3	1.15	9.34	1.52	3.79	38.87	2.13	5.41	1.4	0.82	2.87	2.31	0.24	2.91	0.74	2.71	0.18	1.67	0.32
NOS2	0.7	0.45	0	0.05	0.03	0	0.2	0.06	0.44	0.55	0.04	0.72	0.85	0.26	1.43	0.14	0.1	0.04	28.03	0.46	0.02	0	2.27	0.1	0.53	4.24	3.48	2.22	2.24	0.43	0.02	0.39	2.69	0	0.02	0.18	0.48	0.31	0	0.37	4.36	0.22	6.4	1.18	0.07	0.28	0.07	0.3	0
SIPA1L3	9.76	8.02	11.9	9.93	15.52	7.72	2.68	3.97	14.73	14.61	3.84	13.3	11.57	6.2	17.11	6.28	7.93	6.97	54.23	31.21	19.79	18.81	36.59	22.8	8.04	13.47	15.51	8.26	28.9	16.63	23.87	7.17	39.57	16.11	11.13	22.66	30.98	271.9	13.97	46.13	19.72	37.97	20.47	21.89	5.3	45.47	15.55	5.91	5.89
INSR	10.07	5.17	3.61	4.08	3.33	3.32	1.59	1.27	6.54	6.6	0.63	3.87	8	2.59	1.94	5.17	2.57	2.78	19.65	12.53	12.03	6.88	2.85	3.96	6.91	7.42	9.41	4.25	10.55	2.37	4.01	18.11	3.44	7.35	7.28	11.26	9.15	9.66	9.11	9.99	6.11	1.52	12.65	4.37	4.5	9.52	11.36	13.17	3.24
PTP4A3	25.53	9.15	13	15.51	33.79	6.76	6.07	6.29	40.6	43.59	2.57	19.53	19.05	7.04	25	17.21	21.18	9.04	81.82	85.4	40.45	57.38	21.97	33.06	47.17	105.64	42.68	21.15	55.87	19.51	30.77	81.26	21.71	41.96	14.26	126.91	29.48	26.74	33.48	94.11	23.36	36.25	45.48	25.02	14.58	42.52	36.97	64.59	11.79
EBF4	6.38	4.17	5.61	6.91	1.97	2.57	2.34	6.94	0.22	0.29	2.29	2.51	8.77	3.37	5.88	5.38	5.7	3.15	14.39	7.94	6.18	12.85	9.51	9.49	7.65	18.21	46.08	2.63	21.97	3.52	1.48	18.37	8.33	13.3	3.49	5.82	27.22	3.33	3.62	15.92	2.84	2.01	17.79	4.05	4.59	12.75	17.16	5.36	6.89
HTRA3	11.04	2.55	6.26	2.2	9.94	6.28	2.84	1.54	0.63	0.32	1.41	13.29	15.25	1.8	13.48	4.38	5.77	3.24	57.87	109.73	26.65	27.58	14.5	28.42	72.86	74.99	16.2	1.58	20.81	13.46	6.26	77.93	14.54	93.21	12.41	49.59	84.37	10.35	7.31	11.17	1.4	1.09	32.64	3.76	3.59	13.8	82.47	48.18	4.4
ABCD1	4.15	2.35	3.35	2.89	12.9	4.71	1.66	2.42	6.78	8.3	1.37	3.79	3.98	2.13	4.91	3.52	2.63	2.09	9.68	10.26	41.16	6.45	7.34	10.78	5.7	16.35	6.83	5.8	21.29	8.74	2.31	7.74	6.59	6.76	9.8	6.49	15.37	12.89	25.73	7.64	51.23	13.25	16.76	6.53	2.76	13.48	19.48	3.8	4.64
KCNJ12	0.27	0.23	0.1	0.06	0.75	0.06	0.11	0.08	0.05	0.03	0.38	0.47	0.45	0.15	0.61	0.33	0.11	0.09	0.21	0.44	8.29	0.81	0.53	0.24	0.42	0.09	1.1	0.07	3.06	0.16	0.04	0	0.6	8.09	2.52	0.78	0.06	0.19	2.89	0.82	0.03	0.03	0.04	0.18	0.11	0.13	1.69	0.14	0.18
MUC16	3.4	0.1	0.7	0.01	0.52	0.09	0.03	0.11	0.06	0.05	0.05	0.22	0.38	0	0.13	1.09	0.38	0	4.49	0.48	16.73	1.73	1.19	0.02	0.01	5.8	0.82	0.57	3.27	0.17	0.34	0.06	0.86	1.92	4.28	0.01	0.16	0.55	11.12	0.16	0.04	0.34	36.55	0.12	0.17	2.04	0.23	0.11	0.17
ELFN1	0.54	0.79	0.6	1.37	0.27	0.34	0.32	0.31	0.09	0.02	0.14	2.11	0.85	0.62	0.98	0.63	0.25	0.74	2.6	1.87	1.92	0.47	1.16	0.33	2.68	0.44	5.03	0.14	9.02	10.31	0.93	2.55	1.23	8.9	1.68	1.75	1.52	1.3	1.15	1.16	0.29	0.04	0.78	0.36	1.04	1.18	7.81	1.08	0.43
DSEL	0.48	0.07	0.42	0.13	0.22	0.15	0.21	0.14	0	0	0.09	0.44	0.28	0.21	0.55	0.27	0.3	0.43	0.83	1.16	0.36	0.38	0.57	0.33	2.23	0.28	1.47	0.66	0.27	8.05	0.43	0.69	0.62	0.94	0.48	0.36	0.36	0.4	0.28	0.19	0.04	0.07	0.14	0.51	0.22	0.08	0.95	0.36	0.22
FN1	188.91	32.98	129.37	78.14	32.43	51.36	63.02	42.69	17.01	20.86	37.07	166.17	125.88	65.44	347.07	138.71	150.13	91.28	652.53	986.87	389.6	147.81	642.69	261.35	4389.05	320.41	138.21	138.06	34.97	890.89	35.67	569.91	629.06	1473.62	426.16	453.41	347.62	354.04	127.6	202.08	101	9.7	217.04	68.26	127.77	154.65	1415.32	656	169.61
RAB31	17.36	29.17	12.07	26.83	33.94	45.69	18	26.65	11.73	12.23	4.54	26.58	7.17	29.91	34.13	11.71	12.55	7.5	26.63	34.08	166.47	23.21	24.95	16.88	60.56	46.92	11.51	30.76	21.47	54.14	18.79	38.47	28.46	38.96	23.95	23.25	5.66	16.68	53.55	24.12	24.92	11.41	38.42	16.72	25.96	12.84	74.17	32.09	13.82
C11orf24	14.87	10.21	10.88	7.11	16.81	10.85	7.21	7.67	32.96	29.65	5.49	21.62	22.14	8.13	16.37	15.53	12.36	7.96	21.23	47.07	54.16	36.95	24.83	5.43	57.4	21	24.22	18.6	18.77	67.63	21.74	30.68	25.13	40.34	123.13	21.15	25.35	35.43	35.27	32.55	24.82	20.49	21.05	20.4	10.47	29.31	50.68	14.11	10.68
PLXDC1	15.14	6.15	16.33	9.14	11.86	3.48	3.22	1.68	1.22	1.22	3	8.35	11.22	7.7	8.1	14.91	14.52	8.16	27.66	32.4	46.88	25.49	12.19	5.84	28.98	5.66	8.36	3.28	8.29	21.59	13.71	85.33	8.62	74.1	23.37	28.89	18.19	15.7	45.46	28.51	4.97	29.08	10.02	19.65	8.19	22.31	85.89	32.21	11.61
C1QTNF6	4.1	1.64	3.24	2.58	3.58	1.12	0.67	1.91	5.99	4.92	1.72	7.41	3.56	1.4	9.22	2.3	1.26	2.21	8.62	21.02	36.19	6.94	16.43	6.54	23.55	8.46	10.38	11.26	2.95	22.61	4.2	13.42	14.28	55.58	11.47	7.94	7.17	7.58	22.3	7.23	2.66	14.6	6.57	7.5	1.7	9.32	45.76	9.63	1.82
SEPHS2	13.51	10.78	13.35	8.15	30.19	10.08	9.01	6.88	39.95	44.49	6.96	12.25	23.6	10.74	8.62	11.76	13.81	10.97	109.91	40.52	35.94	13.9	16.79	19.53	30.15	30.37	41.85	35.93	75.58	35.82	32	16.98	16.4	15.69	26.2	22.21	37.3	56.37	26.81	17.93	34.05	29.5	30.97	26.01	11.2	39.76	30.09	13.7	10.23
RHPN2	2.79	1.07	0.98	0.41	1.61	0.61	0.98	0.4	1.02	1	0.5	1.9	7.07	0.37	1.11	1.5	0.75	0.56	14.6	14.41	4.77	0.61	3.66	3.97	0.44	0.94	2.7	1.22	26.8	4.73	2.19	0.59	5.02	1.02	1.43	2.51	6.45	4.66	3.68	2.31	4.25	1.21	3.16	2.84	0.94	3.63	1.89	1.05	0.49
BCAS4	3.2	2.72	3	2.63	3.16	2.16	1.8	1.36	1.13	3.2	1.18	6.56	10.47	1.36	1.19	2.25	1.62	2.82	17.41	15.05	1.99	3.71	4.5	9.86	11.97	7.65	3.67	6.47	7.88	13.14	4.59	1.89	4.34	6.71	5.91	5.18	22.01	19.75	0.69	8.18	11.41	27.59	11.81	41.26	4.81	17.89	9.41	1.34	1.46
PHC3	14.19	5.46	8.44	17.06	5.98	3.23	1.7	5.55	12.65	15.25	2.35	4.96	4.65	13.05	7.79	6.37	5.46	8.01	29.66	21.44	9.89	8.67	7.5	15.61	6.17	7.69	10.26	12.3	14.06	15.67	14.06	11.38	6.64	7.84	5.67	7.86	32.46	28.76	8.13	11.34	26.41	17.59	12.98	18.21	9.7	19.51	10.8	5.55	7.17
SFXN5	4.87	10.11	5.55	5.13	9.62	3.57	3.58	2.57	12.81	11.09	2.69	3.87	5.81	2.76	4.51	2.46	5.19	6.53	16.78	15.91	16.12	8.04	5.49	6.91	8.21	4.28	17.14	10.84	12.02	7.97	5.72	5.05	6.36	14.21	14.9	5.62	13.67	8.81	12.07	9.21	5.41	4.6	6.4	5.15	7.65	13.9	14.08	5.14	4.81
FOXD2	0.18	0.15	0.09	0.12	0.24	0	0.02	0.01	0.07	0.03	0.07	0.45	0.4	0.03	0.25	0.03	0.06	0.06	0.45	0.7	0.2	0.73	0.44	1.07	0.25	0.47	0.8	0.38	1.09	0.92	0.33	0.32	0.23	2.92	0.07	0.8	0.71	0.93	0.42	0.69	0.52	0.37	0.97	0.45	0.13	0.71	0.48	0.2	0.11
RTN4R	1.89	4.26	2.78	2.03	3.61	2.41	1.55	3.01	3.93	5	2.12	6.22	3.66	3.23	3.14	2.25	1.88	2.25	4.99	10.18	3.73	4.11	6.74	5.36	2.78	6.83	13.53	7.88	11.21	7.43	4.86	2.11	7.27	14.21	3.95	4.48	22.09	11.87	1.86	4.24	3.62	1.75	5.86	4.23	2.62	14.1	6.87	1.28	2.92
SCN8A	0.15	0.2	0.15	0.53	0.03	0.01	0.07	0.04	1.09	0.9	0.08	0.2	0.2	0.04	0.29	0.02	0.07	0.12	0.59	1.1	0.97	0.09	0.83	4.08	0.1	0.33	1.33	0.48	1.66	0.1	0.23	0.09	0.76	0.3	11.32	0.23	0.7	3.31	1.02	2.09	2.94	0.16	0.5	0.23	0.14	0.17	1.97	0.01	0.05
EGFR	32.03	23.51	23.12	19.54	10.63	11.12	12.21	7.08	29.49	28.73	5.38	26.62	6.47	19.1	9.07	15.3	17.88	18.93	34.61	58.6	18.14	31.11	26.77	71.63	4.07	15.32	44.84	68.7	7.81	153.89	24.67	9.39	26.63	58.48	36.99	17	18.55	61.04	16.95	30	14.01	0.41	12.45	4.31	16.28	18.12	44.35	4.4	13.33
CMTM8	1.23	1.22	1.17	1.15	1.07	1.36	1.05	0.6	0.8	0.83	1.9	1.59	3.35	2.28	1.79	3.02	1.95	1.11	10.44	1.76	1.44	1	1.94	3.43	5.71	7.17	3.85	1.31	4.24	1.46	3.82	1.57	3.57	3.37	3.85	4.83	5.83	2.77	1.47	2.09	8.62	5.64	6.51	2.59	1.73	2.67	2.72	1.32	2.78
PVT1	17.7	11.96	7.39	20.28	21.97	9.37	11.12	11.94	17.77	21.56	3.79	10.65	8.05	6.36	18.14	6.42	8.68	7.42	57.64	14.12	49.39	10.27	36.18	32.38	11.33	38.41	24.84	29.57	11.05	19.19	27.74	6.99	36.96	47.43	25.55	20.21	74.38	31.06	43.38	12.15	53.22	41.62	27.75	21.58	9.15	17.21	20.36	8.51	7.53
GLI2	4.3	0.64	1.4	0.76	0.13	0.34	0.56	0.21	0.09	0.02	0.06	1.47	1.52	0.63	2.11	1.02	0.62	0.28	29.59	9.78	2.32	1.95	4.07	0.39	0.66	3.57	3.95	0.34	1.43	2.37	24.29	6.05	4.42	21.11	0.72	5.21	58.92	3.12	1.37	2.41	1.23	0.07	8.55	0.38	1.81	4.59	2.31	3.57	3.72
CPNE2	23.14	21.72	16.4	13.38	12.41	11.47	11.77	13.22	18.34	17.42	19.33	24.2	13.05	12.85	22.64	17.48	23.2	18.23	50.9	31.69	42.48	22.34	31.99	23.92	30.5	60.19	19.98	31.41	26.61	40.62	94.02	42.44	33.94	46.22	32.89	35.78	60.15	21.53	42.94	35.57	46.56	15.58	79.35	19.5	15.14	50.64	41.18	27.2	22.1
C16orf74	7.29	4.55	5.37	5.38	23.78	6.82	3.85	4.05	24.3	23.31	3.9	16.26	7.38	6.91	7.41	3.84	3.44	5.25	40.02	29.87	46.25	11.38	25.46	19.87	10.3	88.44	18.97	14.79	5.41	85.07	41.49	5.53	26.33	59.87	19.46	8.47	99.17	22.02	25.59	6.16	14.96	9.81	54.15	13.11	7.21	19.81	25.43	3.32	5.7
CLSTN1	83.1	66.36	67.01	66.91	119.02	57.8	33.2	60.02	61.62	62.66	31.46	128.26	39.31	38.09	56.02	59.01	68.73	66.24	150.8	166.52	60.84	161.13	109.1	146.4	54.29	218.65	292.8	25.79	59.19	272.66	141.78	46.38	101.8	218.59	179.81	111.84	111.9	108.4	49.01	119.74	109.47	51.77	195.65	40.1	54.89	184.12	257.54	26.22	72.78
ZNF703	8.42	10.13	16.06	9.25	3.23	12.37	9.08	9.3	9.33	9.62	8.64	20.04	10.66	6.39	15.09	13.23	19.48	11.63	42.82	15.48	16.41	19.95	18.31	13.73	14.46	47.84	62.1	1.77	22.66	38.09	43.76	38.24	19.98	22.67	9.84	16.52	32.79	35.8	7.26	13.91	14.52	1.03	36.26	7.11	9.76	35.37	38.2	13.13	16.41
SH3BP4	11.26	5.64	6.39	4.94	5.7	3.48	2.16	2.52	6.14	5.96	1.25	7.64	8.04	3.5	12.66	9.77	5.86	5.02	12.67	11.03	11.07	9.33	22.39	9	12.88	10.69	14.18	9.1	11.62	16.65	14.19	9.42	24.09	24.73	16.48	16.43	22.8	12.99	6.73	11.33	17.12	0.82	14.85	1.56	6.18	18.51	12.38	10.97	3.83
ITPR3	17.33	12.81	12.03	12.33	9.55	10.53	4.29	3.48	13.89	14.2	3.8	23.22	15.81	10.12	12.64	10.72	14.84	9.16	46.44	43.97	17.28	25.98	33.01	20.5	3.88	12.99	36.34	18.77	18.87	57.97	47.68	7.4	33.61	29.63	35.79	23.28	39.33	46.1	17.88	41.2	27.4	19.13	34.62	13.87	10.6	37.86	33.53	6.25	11.22
TRAM2	3.89	2.6	2.93	2.07	4.12	0.53	0.66	0.64	2.46	2.98	0.35	5.43	6.58	1.23	5.81	1.99	3.89	2.58	18.23	16.84	3.99	6.74	7.82	7.3	4.91	3.89	10.93	3.04	2.95	27.8	6.99	10.16	7.49	8.55	5.53	10.89	11.26	15.39	3.47	12.97	8.42	5.87	5.4	5.99	2.28	7.44	15.47	5.81	2.54
ZFP64	7.44	7.47	6.22	10.33	11.76	6.12	4.12	5.31	11.94	12.28	3.42	9.93	6.79	5.46	19.14	5.58	6.18	6.83	37.63	28.77	10.66	10.19	28.08	24.44	14.12	10.59	25.32	18	8.78	13.86	36.67	8.31	24.6	14.13	32.85	12.94	48.9	22.24	9.83	21.24	10.12	8.49	13.2	6.52	4.77	15.24	24.84	6.36	4.67
SDK1	2.31	2.08	1.22	1.42	4.62	0.39	0.24	0.5	0.11	0.11	0.74	1.48	0.98	0.43	3.87	1.12	1.64	0.47	11.7	10.6	2.99	8.09	12.65	3.71	4.27	9.92	12.86	0.97	2.53	6.94	12.51	4.26	12.94	10.3	1.34	6.34	19.88	9.56	1.93	5.24	0.3	0.93	8.14	5.56	1.39	10.08	7.52	1.37	0.99
FAM86C1	3.83	5.99	4.06	3.6	9.99	3	2.52	3.89	10.77	11.22	2.95	6.23	2.15	3.57	4.6	3.75	4.07	3.75	45.92	11.32	12.42	21.28	7.25	43.85	6.48	6.69	31.95	7.05	2.62	16.76	6.4	6.27	7.21	4.91	6.62	12.64	54.37	9.91	9.01	34.34	16.21	5.07	9.84	3.92	4.34	4.01	10.11	2.31	3.25
FIGNL1	2.86	3.95	4	3.5	4.46	3.01	2.06	1.26	4.24	3.99	1.02	2.46	3.07	3.64	2.95	1.96	3.18	3.84	12.89	4	3.43	4.67	6.14	8.44	3.87	1.71	7.49	3.63	2.9	18.08	19.28	1.51	6.24	3.07	3.68	2.9	8.3	4.86	3.63	8	6.76	5.78	3.75	6.9	2.42	3.13	4.96	4.81	1.44
SBK1	1.18	0.65	0.6	0.9	0.7	0.87	0.34	0.56	1.17	1.11	0.24	0.24	0.64	0.48	0.31	0.66	0.58	0.45	15.83	2.98	1	5.7	0.26	0.05	0.22	0.9	10.6	0.37	3.25	0.16	4.06	2.25	0.19	0.46	0.28	2.98	9.81	2.76	0.49	9.09	0.85	7.96	0.93	1.73	0.81	4.13	0.33	1.35	0.49
EPCAM	14.37	7.33	14.3	11.52	100.01	9.67	11.53	7.97	6.18	5.41	11.36	6.13	39.09	4.65	28.87	13.79	7.32	7.55	203.66	59.02	35.69	49.22	47.18	47.58	0.3	34.84	113.89	12.29	116.47	18.64	94.91	7.84	49.23	15.32	37.24	24.54	204.55	96.12	45.81	118.86	77.86	1.32	59.52	1.34	13.73	19.44	19.59	56.59	3.23
PRTFDC1	2.54	0.56	1.14	1.51	1.98	0.77	1.63	0.68	2.08	1.52	0.55	1.3	3.47	0.49	7.96	1.58	1.64	1.34	9.72	2.36	1.81	5.25	11.76	3.38	5.14	1.94	14.83	1.68	4.12	2.03	9.9	4.76	13.53	3.09	5.01	1.67	2.84	2.11	1.68	23.26	0.16	1.23	2.42	4.08	1.31	1.13	4.82	4.63	1.16
MRPL21	32.7	35.34	28.5	23.03	28.52	39.77	42.22	52.11	89.82	84.16	42.53	59.01	27.8	33.6	29.05	37.63	31.94	37.59	49.2	36.61	45.46	164.7	43.69	27.31	324.69	66.29	290.7	75.59	56.85	81.56	93.28	57.3	47.53	49.36	204.43	113.16	61.05	50.82	34.61	255.93	30.82	37.29	68.99	36.53	30.47	59.19	55.79	25.7	33.36
EMID1	2.13	0.94	1.06	1.29	2.43	0.47	0.62	0.63	6.34	5.88	0.53	0.97	4.67	0.96	0.43	1.8	1.21	0.65	2.91	4.15	1.29	29.56	1.55	3.61	7.77	1.97	50.59	4.71	4.24	1.78	8.18	7.72	1.62	14.51	0.48	1.88	6.12	3.8	1.81	26.02	1.82	4.77	2.56	15.62	0.73	5.11	4.7	6.01	1.02
CDK18	18.51	9.43	9.49	10.62	15.15	7.13	3.94	6.27	7.63	8.09	3.46	25	16.48	6.02	10.13	8.49	12.95	8.12	13.22	10.09	9.79	42.2	22.16	61.16	19.65	25.06	76.6	4.71	10.98	81.91	18.71	17.15	20.8	33.94	33.38	16.27	26.29	14.21	16.42	74.03	21.8	5.16	23.08	6.49	10.92	29.02	168	6.35	11.73
SHISA2	0.99	0.07	0.05	1.4	0.19	0	0.06	0	0	0	0.06	0.85	0.18	0.06	0.43	0.14	0.04	0.08	1.67	3.47	1.47	20.32	1.5	59.61	4.72	1.5	102.6	0	0.11	12.65	3.99	13.07	1.2	2.47	0.63	4.64	15.81	6.03	0.31	81.29	0.27	0.17	0.89	0.14	0.17	2.92	2.4	5.41	0.11
DZANK1	1.59	1.19	0.8	0.74	0.34	0.34	0.86	0.3	0.33	0.42	0.31	0.81	1.03	0.77	0.48	0.61	0.56	1.06	2.95	2.91	0.45	3.34	0.64	3.14	0.77	0.59	24.16	0.64	0.85	2.87	1.13	1.86	1.17	1.31	1.6	0.19	1.84	2.07	0.13	9.01	1.53	1.72	2.5	2.36	0.75	0.83	4.02	0.8	0.52
LDHB	72.56	47.38	58.83	40.86	150.48	58.71	78.31	55.11	67.66	64.13	48.19	36.98	50.19	52.01	151.44	56.6	50.29	51.25	301.06	86.77	29.99	143.54	222.76	180.92	238.33	209.64	193.59	188.08	55.3	269.18	322.49	39.68	224.16	73.65	72.78	91.66	260.77	259.33	36.08	229.35	77.39	342.2	136.87	246.52	80.49	59.33	74.98	99.5	53.15
TRIB2	10.47	5.54	8.09	9.68	16.26	3.79	2.95	0.96	7.86	6.52	1.32	6.14	9.55	6.91	13.79	7.81	5.81	3.55	21.34	17.18	14.79	32.14	19.92	63.09	12.82	6.32	46.97	37.87	11.63	7.3	69.9	31.86	20.58	13.86	17.96	21.07	21.87	15.47	17.24	91.58	4.86	76.93	15.18	47.53	7.97	15.89	8.45	30.31	3.99
FOXN2	4.21	1.53	3.24	2.04	2.51	1.43	1.36	0.48	4.59	3.29	0.62	1.28	2.58	2.25	2.39	1.69	1.7	2.54	7.74	6.31	1.53	2.21	5.71	7.43	3.17	0.47	4.09	11.01	2.56	7.48	8.89	2.3	5.94	7.14	5.28	2.01	3.11	3.96	2.15	5.92	3.27	8.61	1.28	12.86	2.97	1.98	4.8	1.95	1.05
RUVBL1	17.18	13.45	11.4	16.39	31.87	9.99	9.34	12.45	73.52	73.35	9.94	28.65	8.58	17.84	34.28	10.76	10.07	11.77	65.59	30.81	32.29	24.37	63.67	75.56	60.93	48.62	54.28	73.49	18.14	40.17	55.96	15.37	61.97	38.8	18.88	22.14	54.97	71.31	25.38	38.13	37.3	16.24	30.45	15.64	19.17	34.28	37.34	17.85	11.57
MCM3	15.08	16.25	14.87	12.01	27.21	11.95	6.92	12.79	61.16	58.64	9.44	19.72	12.1	10.44	27.7	15.01	18.51	13.8	58.76	40.85	8.52	48.73	52.33	80.41	30.67	39.94	61.31	60.89	20.94	53.87	27.26	15.93	53.79	24.18	21.19	20.06	76.48	70.15	8.2	80.37	64.4	31.56	38.05	36.05	12.39	43.7	37.45	8.29	13.04
RIF1	4.68	2.67	2.68	1.86	3.26	1.31	1.95	1.03	6.5	5.74	0.67	0.81	1.61	2.74	2.55	2.66	2.22	1.86	5.78	7.66	2.28	3.64	7.27	6.38	4.21	6.27	9.32	6.82	2.85	7.19	8.03	3.04	6.37	3.52	3.74	3	5.42	12.23	3.58	10.23	6.89	5.18	2.53	7.7	2.6	1.71	4.18	3.16	1.33
SRSF10	19.2	15.76	17.71	12.78	13.1	13.52	9.93	7.47	29.78	34.8	7.44	10.06	12.94	13.28	12.15	13.67	15.8	14	48.93	36.45	26.36	23.35	19.28	41.62	24.57	13.83	64.99	21.76	13.91	40.89	45.15	12.9	20.18	36.15	22.47	18.28	25.4	41.36	22.55	44.72	23	35.89	15.24	43.13	18.03	16.52	19.89	16.1	15.56
MSH6	8.3	7.22	7.03	3.78	11.07	6.49	3.8	4.52	29.11	28.01	2.42	5.12	8.05	3.74	6.24	7.14	9.92	5.99	31.94	22.83	8.45	20.67	13.01	31.47	13.46	6.36	31.78	36.85	6.89	37.56	34.33	6.81	12.24	14.36	10.43	7.98	30.3	30.83	6.81	32.99	15.85	12.08	9.8	17.43	5.73	13.78	10.77	5.81	5.27
MKI67	9.24	9.91	13.07	4.8	28.82	9.68	2.74	7.58	25.76	18.49	4.24	9.23	8.97	7.65	5.26	6.04	9.87	8.3	25.37	20.23	17.94	23.47	15.93	11.61	6.73	8.38	47.65	55.41	35.01	38.48	18.92	5.41	21.7	29.86	21.18	9.54	24.83	24.35	18.46	39.13	15.68	11.01	13.47	20.13	5.27	19.2	11.67	2.83	3.75
SRSF10	12.54	9.13	10.09	6.96	10.09	5.29	6.39	6.03	16.22	14.95	1.23	3.32	10.59	9.27	2.27	10.04	9.57	7.27	17	16.45	14.25	13.79	8.91	15.12	15.02	14.88	24.77	22.3	9.05	22.44	28.81	10.1	7.78	17.31	10.35	8.24	11.1	19.42	10.42	20.53	15.39	19.83	16.11	17.37	7.66	14.16	15.5	12.53	3.94
FAM111B	1.39	2.06	1.6	0.87	2.39	0.92	0.57	0.78	3.73	2.84	0.55	0.54	0.72	1.58	0.54	1.06	1.37	1.4	4.4	3.62	2.69	5.9	2.44	1.41	2.04	3.04	8.75	9.05	3.39	4.67	6.49	1.29	2.62	2.6	1.6	0.4	3.95	5.19	3.43	6.5	3.26	2.29	5.11	3.69	1.01	2.26	2.42	1.71	0.56
SORL1	6.85	5.06	8.86	3.71	1.34	2.82	2.17	2.13	1.67	1.76	1.7	4.65	4.94	5.5	1.5	4.57	4.99	5.55	30.99	7	20.96	4.96	2.04	1.86	3.31	3.1	5.38	3.06	3.25	45.94	8.24	2.91	2.26	12.51	2.81	5.97	15.7	20.3	10.11	24.9	3.48	32.2	5.76	26.43	3.36	9.2	8.94	4.56	4.1
CD27	6.33	6.08	8.19	9.09	19.63	2.13	1.66	3.27	11.03	8.39	3	4.34	27.75	3.64	1.58	7.75	2.09	5.78	10.75	22.44	6.01	30.41	1.77	5.85	0.79	4.89	5.77	11.41	2.33	4.4	0.43	33.01	1.63	4.56	2.94	19.43	1.41	6.9	4.79	86.92	6.29	192.95	30.65	149.19	3.39	69.58	13.06	4.78	6.88
TESPA1	1.21	1.68	1.44	1.36	1.29	0.37	0.45	0.38	0.28	0.42	0.68	0.07	2.99	0.81	0.48	1.63	2.23	1.83	1.13	2.98	1.43	4.21	0.75	0.8	0.5	0.21	1.21	1.22	0.72	0.82	0.13	2.52	0.44	2.78	0.89	2.7	0	0.53	0.91	6.09	0.72	44.59	2.55	26.19	1.2	3.68	3.08	1.46	0.75
BTG1	45.65	25	32.21	40.51	38.5	21.13	34.19	24.5	75.74	78.08	24.17	29.32	38.79	44.45	29.62	27.8	26.73	26.92	40.65	42.25	65.08	44.37	36.56	37.75	45.09	97.02	51.44	19.68	29.83	21.53	85.64	52.53	38.07	50.93	32.12	60.56	33.35	63.19	78.23	46.36	55.25	199.58	90.29	222.18	23.92	68.33	39.57	43.18	20.88
HVCN1	2.49	2.2	2.53	2.71	2.69	0.98	1.24	1.33	1.83	2.73	1.66	0.82	10.67	2.48	3.33	2.55	2.89	2.06	3.7	9.26	4.42	7.06	2.03	2.53	5.57	1.27	6.03	3.25	2.12	2.95	1.19	7.97	1.8	4.7	1.85	6.45	1.7	3.66	2.9	15.21	5.41	50.55	10.36	58.22	3.26	26.45	8.11	3.97	4.18
DTX1	5.31	3.26	2.2	3.01	2.29	2.36	1.64	1.23	0.49	0.86	1.89	3.53	7.12	1.61	2.29	2.9	6	2.4	9.71	9.27	7.81	8.66	1.32	1.32	1.45	1.49	9.08	1.22	4.11	3.73	1.04	34.11	2.3	12.07	2.55	6.28	1.83	3.19	4.79	10.64	2.56	93.59	4.42	71.11	2.36	19.49	8.19	1.2	4.11
TESC	3.92	1.43	2.98	2.18	2.26	0.43	0.6	0.6	0.47	0.62	0.8	2.68	38.61	2.57	1.05	2.22	2.51	1.62	2.51	4.48	1.98	4.43	1.1	0.23	6.46	0.45	2.16	1.78	58.73	1.84	0.67	3.38	1.65	1.86	1.51	6.17	2.99	0.99	2.64	3.85	1.35	5.54	1.57	8.16	3.04	6.32	1.09	7.84	3.18
BCL11B	2.61	2.34	3.08	2.84	3.75	2.34	1.42	0.94	3.4	3.46	0.64	2.49	2.29	3.3	2.75	1.86	2.11	1.96	9.58	7.16	3.81	4.08	6.19	5.78	0.98	3.47	7.16	3.85	0.85	3.2	2.11	1.91	5.88	12.13	6.66	1.94	5.82	6.47	1.86	6.93	3.81	36.05	5.13	12.73	2.55	10.79	4.94	0.78	2.23
APBA2	3.27	0.57	2.11	2.66	1.43	1.33	1.35	1.27	13.9	13.98	0.99	1.65	2.53	1.48	1.57	2.25	1.45	1.37	6.86	13.04	4.7	4.33	3.55	4.58	6.41	1.89	22.78	5.93	5.55	4.7	2.58	6.55	3.13	10.91	2.43	3.14	8.79	7.6	2.62	10.06	0.65	35.5	2.24	32.98	1.45	6.47	11.57	3.95	4.91
RRN3P1	2.48	1.33	1.51	1.25	0.79	0.65	1	0.36	2.63	3.17	0.27	2.26	4.08	1.29	0.07	1.84	1.55	0.97	8.27	3.59	2.98	2.87	0.51	5.87	3.68	1.19	3.07	0.69	2.51	5.47	2.26	5.12	0.79	1.5	1.6	3.36	6.64	3.64	3.1	4.08	3.69	23.76	1.73	10.8	1.33	1.78	7.4	2.22	0.67
SNX29P2	1.35	1.19	1.16	1.12	0.66	0.44	0.19	0.5	2.3	2.09	0.17	0.45	1.89	0.76	0.22	0.48	0.65	0.67	4.87	4.54	1.81	1.45	0.34	1.44	0.44	1.22	1.73	1.19	1.46	0.65	0.68	1.23	0.65	0.87	1.16	1.47	2.07	3	1.72	2.35	1.63	12.74	1.68	9.61	0.99	4.08	1.91	1	0.68
PLCG2	6.56	51.31	3.74	5.66	14.89	1.86	1.91	1.23	2.43	2.08	1.35	3.2	13.66	4.51	4.25	3.07	2.56	3.5	13.33	21.89	16.53	7.22	6.43	1.8	5.33	3.33	7.1	2.96	1.88	5.99	7.35	14.37	6.5	6.61	6.61	10.21	9.76	5.19	14.54	19.73	3.73	42.87	10.54	53.25	4.21	23.03	7.81	5.35	3.05
KANK4	0.39	0.11	0.11	0.09	0.04	0	0.03	0	0.02	0	0.04	2.8	1.17	0.04	2.45	0.13	0.17	0	0.24	3.43	0.05	0.26	3.14	0	0.53	0.67	2.19	0	1.39	6.08	0	0.23	3.27	10.81	2.05	0.33	0.06	0.38	0	1.41	0.06	0	0.66	0	0.04	0.48	27.55	0.4	0.28
SCIMP	0.97	1.65	2.5	1.58	1.93	0.65	0.35	1.19	3.01	2.43	0.24	0.86	5.26	0.76	1.41	2.42	0.98	1.59	6.07	7.24	0.9	2.62	1.25	2.52	3.65	1.31	1.17	3.19	0.88	2.11	0.2	5.88	0.88	0.42	1.89	7.17	1.34	2.76	2.38	10.7	3.8	28.77	6.05	51.84	1.33	22.09	5.3	3.64	0.96
PIK3R5	4.03	1.73	1.94	3.92	3.03	0.86	0.55	0.57	2.71	1.82	0.91	1.41	6.12	1.29	0.91	3.03	2.11	1.19	7.3	5.79	21.03	5.97	2.93	1.84	5.45	0.48	1.44	2.77	2.58	1.25	0.32	11.45	2.97	2.14	3.65	6.06	2.55	3.72	12.98	9.32	5.89	39.75	3.99	25.64	2.29	18.4	4.03	3.98	0.93
IKZF3	2.06	1.62	0.92	1.4	0.72	0.16	0.09	0.07	0.58	1.72	0.39	0.57	4.11	0.86	0	0.73	0.64	0.91	2.68	5.1	2.56	5.8	0.42	0.77	0.31	0.19	1.43	0.92	0.43	0.47	0.41	3.8	0.36	0.34	1.2	4.73	0.6	1.65	2.84	16.66	1.47	32.28	1.23	35.77	1.03	9.09	2.13	0.35	0.6
RAB37	3.32	0.75	2.25	2.36	1.28	1.11	1.06	0.69	0.21	0.17	0.94	0.87	9.01	1.84	0.46	1.87	1.83	2.05	2.07	2.89	5.25	1.7	1.27	1.15	1.73	0.5	1.28	2.8	15.43	0.29	0.13	1.87	0.77	0.78	0.25	4.35	0.2	0.68	1.38	4.83	0.84	37.27	8.06	17.5	1.59	4.82	0.95	1.06	1.84
ZNF397	8.94	6.49	4.94	4.13	3.34	4.3	2.06	2.66	8.54	9.48	1.52	3.96	7.43	6.72	2.05	3.39	5.04	5.31	20.43	9.96	9.28	8.81	5.38	7.22	4.66	7.39	18.41	8.36	3.34	9.16	6.72	5.38	5.11	7.41	6.92	4.54	16.95	15.01	7.48	9.76	14.65	12.84	11.22	15.3	5	6.2	8.72	2.87	4.29
LINGO3	0.87	0.45	0.89	0.58	0.61	0.23	0.08	0.34	0.46	0.23	0.28	0.36	2.43	0.12	0	1.02	0.2	0.15	0.81	1.24	3.69	0.61	0.14	0.5	0.46	0.22	1.73	0.47	1.4	0.26	0.26	0.9	0.29	0.46	0.23	1.44	0.48	0.56	1.71	1.55	0.66	14.44	1.36	19.97	0.81	8.66	0.71	0.13	0.51
KLF2	12.2	6.13	14.54	26.33	48.75	12.29	9.7	9.53	2.74	3.1	4.42	10.37	48.88	12.82	17.21	22.21	14.15	8.44	14.94	18.73	24.65	25.84	4.66	3.2	38.63	5.72	8.69	14.7	22.46	7.96	5.61	44.79	5.94	38.36	5.98	26.35	9	8.51	19.11	17.77	6.04	162.73	15.86	152.46	14.83	35.26	31.37	43.22	15.11
MAST3	4.26	2.98	4.01	4.93	4.9	5.51	1.04	1.07	4.59	3.72	1.46	3.31	6.06	2.51	4.14	3.86	3.83	3.18	6.93	6.61	9.58	4.67	7.44	3.91	1.85	3.04	8.45	6.12	4.76	3.74	1.54	4.71	7.69	2.17	6.24	6.71	3.01	3.15	6.38	7.2	7.04	30.13	4.87	15.92	2.53	13.02	7.17	1.45	4.17
POU2F2	2.96	3.2	5.02	4.55	5.16	1.2	1.59	1.74	2.9	3.24	2.27	4.87	14.99	3.83	2.07	2.13	1.22	1.76	6.96	27.93	7.39	10.44	3.19	1.34	9.91	6.95	2.19	1.58	1.48	15.97	0.83	10.6	2.09	18.72	3.44	12.35	3.82	4.1	4.52	13.82	5.67	87.65	14.87	76.16	1.61	25.98	12.67	6.64	2.8
NAPSB	4.32	9.02	7.43	6.98	9.27	6.7	4.42	2.72	11.59	12.44	5.24	1.58	24.47	7.41	1.14	9.92	5.13	7.26	11.77	26.41	3.54	12.18	1.1	4.7	6.47	5.12	9.84	11.21	5.23	1.86	0.28	13.59	1.01	2.2	2.67	22.9	1.11	5.61	7.26	28.17	7.68	118.31	21.49	152.99	6.61	73.24	7.29	7.49	7.43
GALM	2.2	2.83	2.69	2.53	6.75	2.26	1.95	2.65	5.07	5.9	1.52	1.33	9.6	3.18	3.56	1.51	2.91	2.3	6.17	6.84	4.98	6.76	4.37	7.36	6.88	4.79	4.78	7.34	18.19	2.92	1.33	8.84	4.51	3.18	4.93	6.87	2.22	3.96	3.88	15.98	5.74	13.5	5.48	11.85	2.48	8.99	10.81	5	4.41
INPP4A	6.63	3.72	4.57	3.78	11.04	1.56	1.03	1.04	8.55	9.35	1.04	2	6.84	3.56	4.52	2.84	3.96	3.97	15.51	13.64	5.27	8.6	9.57	6.42	7.13	2.68	9.21	9.88	3.43	7.51	5.86	9.09	8.96	6.67	5.64	12.24	14.08	8.99	6.29	12.75	7.21	30.29	4.86	19.69	3.65	9.82	9.9	3.52	3.69
MGAT4A	2.63	6.29	3.84	3.49	1.59	3.88	2.96	1.49	1.06	0.83	1.38	1.38	4.94	4.97	0.56	2.46	3.08	1.21	5.6	4.7	3.86	3.37	1.59	1.95	9.81	2.81	3.48	5.44	3.79	1	0.86	5.53	1.17	0.98	2.39	3.57	8.85	4.34	3.83	6.53	4.41	20.67	1.64	21.47	2.69	2.65	5.15	3.36	1.74
SULT1C2	0	0.74	0.46	0.01	0.65	0	0	0	0.02	0.05	0.13	0	67.32	0.11	1.15	0.3	1.59	0.2	0.31	1.72	0.53	0.22	0.04	1.23	0	0.48	0.56	0.37	3.38	0.53	0.03	0.62	0.04	0.37	0.77	0.64	0.19	1.59	3.46	0.5	2.18	0.44	0.63	3.65	0.28	0.53	0.48	0.17	0.32
CYTIP	3.85	2.78	2.21	5.9	8.88	0.8	1.67	1.18	3.04	3.59	1.33	2.03	14.78	4.19	2.17	3.18	1.81	1.37	6.77	11.05	11.25	12.97	1.93	4.46	18.08	1.67	3.43	6.59	2.78	3.48	0.85	13.45	2.01	3.39	3.28	10.17	2.39	2.31	8.48	15.7	3.64	91.84	4.75	72.23	3.16	14.89	3.98	7.51	2.04
ANKRD44	3.36	2.71	2.8	6.05	2.34	0.74	1.47	0.33	1.1	0.79	0.29	0.44	18.97	3.79	4.71	1.88	4.14	2.12	4.05	6.4	6.2	9.66	1.83	1.5	7.01	3.61	4.35	3.35	1.36	1.07	15.56	4.34	1.81	1.72	2.73	6.99	0.58	9.89	12.06	13.6	2.1	60.37	1.47	54.82	2.82	9.67	3.45	3.44	1.73
CD28	1.73	1.04	0.7	2.3	1.22	0.25	0.21	0.01	0.11	0.12	0.09	0.13	2.63	1.54	0.04	0.47	0.86	0.97	2.72	1.96	0.67	3.61	0.37	0.39	4.64	0.67	0.13	0.93	0.68	0.52	0.32	3.79	0.75	1.13	0.7	13.61	0.13	0.45	1.53	10.44	0.41	42.14	0.63	20.82	0.04	3.2	2.14	0.59	0.99
INPP5D	20.72	12.24	20.19	22.11	13.52	5.18	5.33	4.4	6.39	6.55	3.53	11.88	41.78	10.93	6.6	14.97	10.37	16.28	25.89	41.12	65.67	30.5	5.81	5.28	11.04	3.13	5.97	6.75	10.43	5.74	1.99	41.08	5.84	9.32	13.97	31.48	6.28	8.89	45.78	57.51	10.07	195.82	15.37	232.83	13.1	90.25	20.91	14.91	7.9
SIRPG	1.53	2.19	1.74	1.46	2.92	0.4	0.41	0.8	2.61	2.18	0.52	1.42	2.48	2.33	1.17	0.62	0.59	0.65	3.83	4.61	2.46	13.8	1.45	1.5	2.17	0.81	0.77	6.57	0.85	2.21	0	10.54	0.91	0.41	0.83	5.05	0.09	2.46	2.13	22.34	2.11	86.16	8.37	57.82	0.89	21.12	5.86	0.89	0.38
MYH7B	0.81	0.14	1.01	0.07	0.72	0.13	0.01	0.74	0.9	0.23	0.02	0.04	0.49	1.13	0.01	0.14	0.39	0.76	1.73	1.53	1.12	0.17	0.31	0.44	0	0.62	3.38	0.9	1.74	0.36	0.39	0.87	0.63	0.58	0.24	1.59	4.16	0.79	2.05	2.35	1.34	0.41	1.12	2.17	0.63	0.59	0.19	25.94	1.46
PPP1R16B	2.35	2.43	2.65	2.22	1.36	0.82	0.52	0.45	0.81	0.74	0.61	1.21	4.44	2.04	1.25	2.32	2.44	2.33	2.95	5.24	1.82	6.53	0.36	0.57	0.87	0.17	1.21	0.95	0.88	0.94	0.31	6.73	0.35	0.66	1.46	11.9	0.65	2.19	2.84	16.28	1.46	32.41	2.18	35.87	1.99	12.96	2.46	2.12	1.81
PREX1	4.97	4.09	3.61	4.68	5.59	2.32	2.1	1.06	2.06	3.02	1.19	4.43	7.79	3.84	2.68	6.08	4.21	2.94	10.51	14.64	25.31	11.61	3.71	2.29	7.9	1.8	5.67	5.15	4.32	5.74	0.91	13.39	3.26	5.55	7.07	14.75	4.52	7.79	18.22	19.04	6.5	44.61	7.14	46.05	3.74	23.27	12.08	7.39	3.81
ZNF831	0.36	0.13	0.16	0.21	0.19	0.07	0.05	0.02	0.15	0.1	0.11	0.03	0.49	0.17	0	0.21	0.27	0.1	0.46	0.48	0.19	0.54	0.04	0.18	0.01	0.03	0.03	0.18	0.06	0.08	0	0.76	0.07	0.03	0.1	0.55	0.04	0.06	0.1	1.61	0.09	8.38	0.16	8.02	0.12	1.45	0.19	0.12	0.28
ZBTB46	1.69	0.85	1.19	1.35	1.19	0.96	0.19	0.53	0.62	0.71	0.56	0.77	1.74	0.87	0.95	1.52	2.4	1.16	4.55	2.88	1.35	5.47	0.91	1.19	1.72	0.71	3.95	0.3	1.5	1.72	0.44	4.77	1.06	2.32	1.32	3.83	2.65	1.48	1.95	4.13	1.5	3.3	1.17	4.38	1.04	3.58	3.16	1.55	1.45
SLAMF1	1.35	2.12	0.65	0.98	0.9	0.38	0.31	0.06	0.5	0.5	0.19	0.39	3.66	1.25	0.8	2.01	1.68	1.24	1.84	3.56	1.52	2.7	0.62	1.03	0.02	0.04	0.22	2.32	0.64	1.11	0.02	2.28	0.51	0.47	0.44	3.17	0.28	1.19	0.39	2.79	1.02	18.14	2.11	10.83	0.3	4.22	1.86	0.43	0.53
SFI1	20.1	13.46	11.21	16	26.98	8.02	4.58	11.02	25.88	29.39	3.48	6.08	17.71	15.25	10.58	9.41	13.68	14.06	28.45	45.98	19.26	24.56	16.68	23.88	6.87	25.9	44.97	22.54	9.31	20.02	26.97	33.24	17.19	10.6	14.04	22.74	32.22	26.5	21.9	46.55	27.34	158.31	25.87	67.6	9.85	38.73	28.83	9	11.48
RAC2	25.33	31.04	20.81	28.41	36.17	11.9	10.29	13.67	19.6	20.64	10.85	59.39	89.71	21.49	28.7	18.13	15.48	17.68	31.98	87.38	91.51	95.7	42.28	94.87	48.92	13.29	28.03	38.36	47.41	78.16	9.77	62.87	41.21	26.17	35.07	72.78	15.47	35.89	59.95	145.57	21.76	708.72	62.88	368.29	21	190.22	90.4	22.32	21
CD247	4.57	2.36	1.59	4.36	3.41	1.54	0.8	0.94	2.05	2.47	1.13	2.53	7.77	2.1	0.72	2.55	1.9	2.66	4.9	5.96	12.21	12.63	1.74	2.84	0.65	1.51	2.2	5.12	1.67	2.63	1.18	10.44	1.7	0.9	1.78	9.58	2.68	2.66	6.86	18.91	7.93	94.43	4.95	54.83	1.83	12.5	8.86	2.56	3.14
IQSEC1	10.29	6.61	8.63	10.88	5.83	4.13	2.3	1.94	5.63	4.93	1.83	4.89	8.92	5.13	5.01	8.27	8.86	7.24	17.03	20.25	12.43	10.08	5.93	6.78	5.97	3.42	6.01	6.03	5.95	8.1	2.25	16.61	6.3	15.3	9.44	19.94	7.7	13.07	13.92	18.12	10.8	43.4	7.26	32.21	7.57	19.69	11.73	6.43	7.75
EOMES	0.63	0.18	0.53	0.74	0.75	0.18	0.11	0.17	1.39	1.41	0.21	0.41	1.43	0.32	0.78	0.29	0.3	0.57	1.65	0.7	2.58	4.11	0.34	0.8	0.17	0.04	1.56	1.7	0.57	0.96	0.21	3.18	0.35	0.5	0.2	2.8	0.13	0.44	2.38	14.39	1.35	8.59	1.25	11.75	0.42	5.59	2.74	0.63	0.16
KLHL6	2.06	0.88	0.91	1.34	3.68	0.13	0.21	0.23	0.72	0.76	0.08	0.34	8.21	0.62	0.69	1.29	0.65	0.93	4.68	12.71	1.9	3.63	1.58	1.36	1.31	0.63	0.8	1.47	0.64	1.25	0.56	7.1	1.54	3.97	2.33	3.27	2.56	4.17	4.72	7.77	2.98	23.33	1.3	41.78	1.38	10.99	3.04	2.16	0.56
ST6GAL1	10.45	6.86	8.28	7.75	8.94	1.59	2.5	1.06	1.51	1.87	0.78	4.6	27.59	6.27	1.99	8.32	6.84	5.43	9.8	36.09	6.04	25.8	1.66	2.66	4.36	7.32	11.13	1.54	11.22	3.71	3.44	17.37	1.36	4.97	6.94	18.23	6.4	5.33	6.99	38.29	5.58	87.16	16.46	89.56	7.94	27.68	12.05	10.15	4.45
GAPT	0.59	1.01	1.13	0.65	1.11	0.3	0.35	0.02	0.49	0.32	0.34	0.29	3	1.59	0	2.07	0.57	1.13	0.84	4.71	10.35	0.56	0.2	0.42	1.26	0.47	0.23	0.49	2.89	0.66	0.23	2.14	0.66	0.27	0.5	2.19	0.48	1.94	2.35	2.85	0.43	29.42	2.46	28.55	0.78	4.11	0.8	0.99	0.49
IQGAP2	4.41	3.37	1.7	3.59	2.07	1.07	1.62	1.71	2.14	1.25	1.19	0.48	20.98	3.12	1.88	5.87	2.64	1.98	6.46	4.4	2.19	5.99	1.63	1.88	5.49	0.65	6.81	1.71	4.17	1.33	3.43	13.29	3.11	5.44	7.43	3.28	5.79	2.9	6.65	8.61	2.53	30.01	2.28	28.56	3.96	3.64	6.29	2.58	2.32
CDC42SE2	8.61	6.27	6.31	5.77	4.53	3.81	3.84	2.68	8.34	14.05	2.76	3.59	13.35	5.91	5.71	5.43	5.64	6.16	11.03	16.3	9.97	11.33	8.24	11.4	7.52	3.39	10.32	11.21	9.17	7.07	7.5	10.74	7.78	10.41	7.27	8.83	9.99	11.97	9.24	16.92	6.84	74.17	8.87	68.16	5.73	16.2	9.79	6.83	4.72
TCF7	3.78	4.06	6.89	7.98	7.81	3.51	2.89	2.55	2.31	1.87	2.87	3.84	14.18	7.21	3.79	5.99	4.54	4.05	9.22	12.63	1.93	12.49	4.81	1.71	10.19	1.42	11.46	1.59	11.12	1.91	0.53	10.19	3.47	7.57	10.94	13.99	6.01	2.12	2.52	35.23	3.57	385.22	9.42	107.62	4.6	28.66	7.83	7.07	4.29
CD74	1178.28	1050.71	677.37	1115.82	1193.16	675.58	441.82	578.8	1107.68	1110.52	494	1096.76	1827.51	589.91	884.69	972.36	769.48	605.99	1876.79	1744.61	1080.95	2894.3	949.75	3329.43	1979.21	932.39	1072.03	3035.97	817.96	488.84	62.68	3337.6	943.67	1244.01	1663.13	3077.86	479.57	1291.44	1761.63	3975.05	2578.24	4162.22	2450.9	5736.78	738.22	5553.56	2038.41	1377.57	674.32
ANXA6	24.98	9.73	21.89	14.35	14.24	11.94	10.31	9.76	4.64	6.4	9.47	11.92	34.78	14.84	26.52	22	20.38	15.25	50.38	57.41	18.46	32.14	25.49	15.58	48.87	19.57	57.41	14.73	13.72	19.35	6.15	47.61	25.7	48.92	15.35	58.59	11.61	15.69	12.76	55.49	8.16	128.02	19.95	115.07	22.69	52.37	53.49	29.25	27.17
ITK	4.98	1.36	0.76	2.42	1.35	1.59	0.58	0.78	1.6	1.5	0.21	0.5	3.78	1.58	0.57	1.34	1.38	0.62	3	2.02	2.95	5.94	1.04	0.99	0.1	0.04	0.54	1.93	1.29	0.79	0.58	4.92	0.83	0.5	0.93	4.65	0.16	1.7	1.99	10.85	1.42	51.57	1.12	37.22	2.03	9.08	2.24	1.46	2.28
ADAM19	7.31	5.45	7.43	4.12	4.1	3.37	1.97	1.45	1.27	0.93	1.58	4.79	8.67	3.77	3.62	4.46	7.18	3.72	13.47	24.11	5.97	14.01	7.22	5.68	8.15	3.67	4.46	1.55	2.92	12.22	1.63	17.61	7.5	11.07	4.19	13.24	4.31	9.62	4.43	14.72	6.85	31.52	4.31	32.22	3.66	20.35	14.45	6.15	6.3
MIR146A	0.73	1.29	0.27	0.37	0.37	0	0.32	0.24	0.45	0.29	0	0.1	4.99	0.22	0.47	0.33	0.61	0.27	0.94	1.94	0.17	1.45	0.28	2.28	0.54	0.95	12.98	0.17	1.5	0.62	0.08	4.28	0.4	0.79	0.78	2.23	0.1	1.05	0.47	8.7	0.87	8.15	0.96	11.96	0.39	2.26	1.19	0.49	0.14
HRH2	1.03	0.37	0.35	0.44	0.48	0.16	0.07	0.13	0.13	0.05	0.11	0.41	1.03	0.03	1.16	0.96	0.62	0.42	0.62	1.47	1.3	1.2	0.41	0.1	4.02	0.22	1.7	0.09	2.24	0.32	0.21	0.77	0.55	1.66	0.64	2.11	0.66	0.37	1.4	1.21	0.34	5.46	0.28	3.96	0.63	1.59	1.66	0.84	0.32
FLT4	2.1	1.56	1.93	1.52	2.09	0.69	0.33	0.43	0.65	0.33	0.81	2.38	1.85	0.94	2.44	1.85	4.76	2.23	4.88	4.61	3	3.67	1.56	0.95	9.46	1.34	5.14	0.35	1.37	7.76	0.84	6.51	1.52	4.92	2.26	4.61	2.18	8.5	1.96	7.91	1.19	4.94	1.97	9.83	2	4.9	5.17	3.99	1.93
IRF4	1.07	2.05	2.34	0.91	3.14	0.5	0.11	0.32	0.63	0.97	0.21	0.47	14.14	0.51	0.2	0.57	3.9	1.11	1.99	17.6	1.48	13.2	0.17	0.56	0.67	0.12	0.72	1.23	0.32	1.55	0.14	5.77	0.35	0.71	1.35	2.66	0.76	1.55	1.33	8.56	1.83	26.44	2.8	25.65	0.43	4.05	1.78	2.56	3.77
MDM4	25.55	9.2	10.56	8.07	11.42	7.18	3.42	5.15	23.32	21.41	2.13	3.01	11.1	11.58	4.61	8.34	9.89	9.73	30.75	34.25	18.43	13.25	25.04	25.34	7.77	6.72	18.98	12.99	12.46	8.78	13.88	15.09	23.19	9.23	14.14	19.15	37.25	29.3	16.25	28.37	18.28	49.62	13.97	41.02	9.46	27.28	11.67	6.09	7.56
HLA-DQA1	53.92	25.51	26.19	32.18	25.84	28.32	36.08	12.05	43.58	45.95	16.56	15.81	65.42	41.33	60.11	34.76	27.2	28.09	114.14	51.95	9.32	85.59	75.3	52.14	220.38	21.56	60.81	110.23	17.16	30.99	2.05	177.74	69.62	39.91	63.19	232.52	20.14	44.22	37.19	114.26	60.43	297.56	64.43	412.39	36.77	244.26	67.25	68.47	34.59
HLA-DQB1	58.79	22.03	23.14	38.25	47.68	12.6	17.82	5.76	97.96	89.93	30.58	20.97	63.6	55.34	25.46	31.36	20.19	14.89	108.9	47.45	23.19	97.23	40.43	48.73	76.24	6.67	61.9	259.43	27.93	16.5	8.37	180.85	55.3	35.28	67.12	74.82	36.53	47.85	61.4	129.99	130.8	157.33	18.13	378.07	42.29	256.26	41.9	80.54	41.03
SCML4	0.41	0.8	0.39	0.83	0.81	0.15	0.11	0.18	1.28	1.03	0.43	0	3.26	1.1	0.07	1.52	0.17	0.45	1.84	1.05	1.79	1.8	0.06	0.31	0.44	0	0.1	1.26	0.46	0.29	0	2.44	0.04	0.17	0.31	1.13	0.14	0.23	1.72	1.44	0.98	29.02	0.91	24.56	0.36	8.09	1.35	0.48	1.04
THEMIS	0.28	0.17	0.23	0.2	0.24	0.36	0.28	0	0.3	0.26	0.1	0.04	0.74	0.84	0.05	0.18	0.24	0.43	0.48	0.7	0.9	1.1	0.19	0.26	0	0	0.14	1	0.19	0.31	6.13	0.89	0.06	0.05	0.08	0.65	0.11	1.13	1.46	3.14	0.24	10.2	0.38	6.15	0.2	0.94	0.23	1.4	0.43
ZC3H12D	1.42	1.91	1.85	3.16	4.86	0.46	0.28	0.39	0.45	1.6	0.32	1.25	5.65	1.7	0.55	3.14	1.32	1.41	5.48	11.35	2.89	5.82	0.99	1.72	1.9	1.34	0.59	2.34	1.01	0.43	0.58	7.16	0.77	0.92	1.09	8.76	1.22	3.54	2.16	16.21	1.68	85.08	3.93	48.15	1.32	16.48	4.05	0.83	1.36
TAGAP	1.49	1.77	1.74	1.83	3.58	0.81	0.62	0.7	0.87	1.19	0.39	1.18	4.12	1.7	1.27	1.62	1.03	1.79	2.09	6.8	12.44	3.47	1.05	0.59	4	0.65	1.07	3.34	1.16	2.22	0.22	4.95	1.08	1.43	2.19	6.27	0.65	2.28	8.19	9.99	1.61	38.34	2.05	33.5	1.05	10.29	5.19	3.81	1.32
PROX1	0.27	0.23	0.92	0.23	0.01	0.07	0.27	0.2	0	0	0.12	0.12	0.16	0.77	0.58	0.12	0.2	0.23	0.37	2.44	0.03	0.15	0.22	0.09	2.29	0.27	0.01	0	0.24	1.05	0.6	0.58	0.16	0.86	0.3	0.36	0.64	1.55	0.56	1.48	0.17	0.39	0.06	2.05	0.88	0.13	0.72	2	0.12
ELMO1	6.91	8.11	6.66	6.59	9.81	2.58	3.41	2.37	3.22	3.54	1.79	2.58	13.16	4.74	11.47	8.62	8.12	4.4	10.17	17.35	21.54	15.45	15.63	17.01	11.78	2.22	7.05	6.24	5.11	2.77	21.44	14.69	19.1	8.79	5.01	18.43	11.08	7.06	19.29	22.5	7.18	44.52	8.8	49.47	5.11	19.6	8.19	16.41	4.15
IKZF1	3.28	2.01	2.16	2.86	1.99	1.06	0.69	0.37	1.34	1.61	0.47	0.9	9.56	2.04	1.62	2.69	1.73	2.16	4.78	10.31	5.61	5.86	1.34	2.18	2.03	0.7	2.49	2.53	1.22	1.09	0.33	7.28	1.6	0.75	2.38	12	0.97	2.29	3.19	19.89	3.34	101.8	2.78	60.59	2.2	20.1	3.96	3.03	1.69
LBR	15.76	13.36	13.57	10.78	9.21	9.95	7.08	3.54	15.53	15.87	3.9	4.36	13.12	14.37	7.71	11.63	14.86	10.74	40.2	21.91	15.95	18.37	12.03	32.64	9.89	5.19	26.22	15.26	25.95	13.74	32.62	15.71	16.37	11.17	9.87	8.74	46.43	22.72	13.67	45.12	9.67	28.51	9.02	48.36	14.52	15.1	6.07	11.24	9.44
TPK1	2.25	0.59	0.7	1.32	2.24	0.62	0.63	0.23	1.59	2.6	1.08	1.24	1.87	2.05	0.21	0.95	1	1.5	2.87	2.54	2.27	1.25	0.32	1.54	5.44	1.15	0.74	3.73	3.58	2.08	0.26	3.27	0.32	0.23	0.73	2.49	2.16	0.81	0.82	2.83	1.17	4.38	2.45	4.73	1.02	2.53	1.03	0.67	0.8
GIMAP7	9.11	10.87	9.61	5.35	6.48	3.25	4.24	4.27	3.34	3.68	4.95	0.76	20.01	5.41	10.88	7.04	11.45	9.27	16.04	14.72	6.61	22.43	2.82	2.43	17.09	2.24	3.44	6.32	4.53	5.07	1.58	27.31	3.62	3.4	4.4	16.77	1.73	6.4	6.9	25.14	6.26	229.78	14.05	117.44	7.67	17.18	13.99	7.22	6.12
GIMAP4	11.9	11.79	9.37	8.33	6.5	3.19	4.55	1.97	7.21	4.58	3.1	2.71	20.55	6	9.05	7.43	9.47	9.31	18.66	21.26	24.72	25.95	6.25	5.21	29.47	2.82	3.17	13.65	4.02	9.81	3.38	25.34	8.32	4.73	6.04	22.99	4.32	11.73	23.02	39.89	7.76	213.31	13.54	76.92	9.51	21.92	29.37	10.34	5.06
GIMAP5	13.63	5.04	7.63	9.21	12.79	3.37	4.92	2.24	6.01	6.64	2.86	4.66	16.07	6.44	7.13	9.23	7.21	9.51	19.1	13.35	8.23	24.29	4.57	7.48	26.96	2.21	4.61	14.99	4.08	9.19	3.07	18.75	5.12	7.43	4.87	23.69	2.8	10.81	11.73	47.84	7.91	226.61	14.93	99.64	10.01	27.07	22.74	6.1	9
BLK	0.85	1.3	4.25	3.49	2.49	0.55	0.31	1.45	1.55	1.19	1.06	0.42	13.28	2.24	0.08	4.35	0.72	0.77	1.41	11.05	0.29	5.91	0.07	0.05	0	0	0.42	0.16	0.64	0.21	0	2.63	0.33	0.99	0.13	5.34	0.24	0.57	0.64	10.95	0.52	73.14	8.29	109.86	3.17	33.32	0.39	0.44	2.88
ZBTB10	1.29	0.41	1.03	0.69	0.97	0.36	0.68	0.23	0.56	0.88	0.12	0.14	0.75	0.65	0.95	0.55	0.55	0.48	5.29	1.7	0.22	0.91	1.08	2.99	1.74	0.57	1.49	0.11	0.68	0.26	1.02	1.94	1.15	2.19	0.56	1.64	1.85	2.32	0.25	1.73	1.96	2.1	1.23	2.42	1.07	0.78	0.75	1.56	0.65
LINC00861	0.67	0.29	0.52	0.69	0.31	0.1	0.03	0.01	0.36	0.2	0.11	0.01	1.39	0.33	0.12	0.66	0.63	0.31	1.09	2.86	1.07	0.56	0.05	0.08	0	0.61	0.02	0.44	0.19	0.06	0.02	1.97	0	0.13	0.35	1.37	0.06	0.39	1.73	3.89	0.75	80.95	1.06	30.63	0.21	3.83	0.69	0.77	0.28
CCL21	83.6	84.79	50.52	65.64	94.91	49.47	46.43	28.19	7.38	10.17	65.43	100.75	120.79	24.47	32.03	64.77	105.19	60.08	71.31	57.11	3.31	109.34	18.5	19.59	57.97	27.65	37.87	4.52	93.88	235.26	2.46	39.24	17.43	182.07	9.34	122.47	62.94	234.09	15.92	79.26	40.02	954.08	116.44	6639.33	93.93	1146.52	124.07	42.07	32.32
PAX5	0.17	1.05	1.12	2.25	1.92	0.01	0.06	0.11	1.29	0.79	0.29	1.19	8.02	0.56	0.12	1.02	0.03	0.44	1.28	9.75	0.08	3.6	0.16	0.55	0.01	0.02	0.26	0.18	0.05	0.44	0	0.57	0.19	0.1	0.5	2.06	0.15	6.97	0.04	3.82	0.25	29.61	6.3	42.37	1.24	10.77	1.08	0.22	0.39
TNFSF8	0.5	0.23	0.33	2.18	0.54	0.57	0.27	0.09	0.87	0.4	0	0.04	2.35	0.5	0.36	0.83	0.41	1.28	1.45	1.76	1.92	3.64	0.46	0.19	3.15	0	0.16	0.67	0.59	0.46	0.15	4.6	0.88	0.26	0.75	1.35	0.36	2.12	0.84	5.61	1.11	32.14	2.51	33.5	0.8	8.82	0.63	1	1.22
SARDH	1.03	0.51	0.14	0.54	0.7	0.38	0.33	0.2	0.53	0.59	0.2	0.84	1.79	1.07	0.62	0.56	0.7	0.65	0.87	1.95	1.34	1.83	0.38	1.48	1.23	1.46	1.5	1.64	2.31	1.43	0.08	3.12	0.37	1.65	0.4	1.19	0.94	1.09	1.13	5.84	0.26	14.63	2.19	9.89	0.5	5.07	3.88	1.88	0.32
SH2D1A	0.68	0.51	0.22	1.43	0.98	0.11	0.23	0.23	0.61	0.39	0.24	0.12	1.57	0.58	0.33	0.2	0.57	1.8	1.35	1.84	2.38	3.06	0.35	1.06	0.03	0.06	0	0.93	0.15	0.93	0.11	3.74	0.19	0.31	0.17	1.36	0.27	0.5	0.85	10.6	1.85	20.63	0.66	10.87	0.64	4.58	1.74	1.47	0.43
SLC29A3	2.46	2.21	4.18	1.18	2.81	1.7	1.95	1.12	1.43	1.44	2.29	1.67	5.08	0.9	2.55	2.64	1.37	3.42	6.36	8.68	4.54	3.29	2.58	3.63	3.53	3.13	5.06	1.76	5.7	3.94	2.19	4.8	2.21	4.07	6.56	3.5	3.13	8.58	4.08	5.86	8.63	3.02	5.24	7.33	1.34	7.88	8.96	1.98	2.06
CD5	3.15	2.87	2.48	2.28	2.82	0.81	0.25	0.78	2.39	3.08	0.72	1.04	8.53	2.46	0.92	2.96	1.38	2.09	3.48	8.19	1.61	10.17	0.69	0.68	0.23	1.1	0.77	1.64	0.81	0.53	1.31	13.6	0.52	2.85	1.03	13.91	0.43	2.97	2.77	19.31	2.06	109.31	3.37	34.77	1.05	13.24	3.87	1.35	2.64
[truncated: 1 more columns]

## Sheet: Group3.DEG
Symbol	Adj1002	Adj1102	Adj1202	Adj1302	Adj1402	Adj1702	Adj1802	Adj1902	Adj2002	Adj202	Adj2102	Adj302	Adj402	Adj502	Adj602	Adj702	Adj802	Adj902	EC1001	EC1101	EC1201	EC1301	EC1401	EC1701	EC1801	EC1901	EC2001	EC201	EC2101	EC301	EC401	EC501	EC601	EC701	EC801	EC901	LN1003	LN1103	LN1203	LN1303	LN1403	LN1803	LN1903	LN2003	LN203	LN2103	LN303	LN403	LN603
TLR5	10.42	6.13	11.6	5.4	2.53	4.82	2.9	3.42	8.53	9.58	1.85	6.77	5.35	5.79	2.59	7.07	7.74	6.31	4.36	5.77	1.67	6.98	7.87	3.7	0.68	7.65	6.63	7.79	4.56	1.07	2.1	2.95	7.87	1.64	2.14	4.08	5.23	1.72	1.94	5.1	6.69	2.91	4.88	8	4.71	7.52	2.31	1.73	4.96
POLR2J3	215.29	135.08	285.7	285.6	56.28	164.76	69.7	80.6	176.36	193.05	238.62	96.2	110.34	4.84	66.02	227.64	129.6	155.39	140.8	72.14	119.22	123.35	127.74	58.2	36.35	96.58	115.71	185.14	120.6	55.13	129.59	12.55	131.54	123.08	95.84	31.82	209.04	62.76	115.37	240.85	100.78	150.4	340.62	93.53	158.58	90.23	70.26	35.91	180.52
UBALD2	62.67	63.16	83.1	63.4	31.44	117.67	100.13	106.68	139.26	139.99	123.41	98.72	30.98	60.94	48.8	47.29	38.59	53.72	69.46	39.16	65.11	59.29	73.08	63.3	99.58	184.52	61.67	179.43	65.58	48.81	106.22	39.78	71.55	38.13	70.49	45.66	77.25	51.94	31.89	43.88	50.68	57.84	87.58	41.49	70.21	80.42	52.37	47.77	107.31
EMP2	92.01	119.57	133.7	86.88	103.65	183.15	85.52	160.15	229.06	232.33	115.89	80.95	64.1	123.7	78.28	147.13	127.99	82.79	95.12	70.99	119.45	125.64	78.71	93.97	36.7	305.89	64.07	224.5	100.53	31.44	119.66	31.19	78.71	60.23	49.89	33.36	118.08	119.68	89.58	44.19	101.92	4.16	198.92	8.9	131.31	91.16	53.81	26.71	138.41
BDH1	43.23	61.16	64.49	51.48	36.86	44.06	38.46	40.54	101.9	94.69	48.96	24.36	27.7	61.36	13.02	51.63	66.17	64.04	118.45	30.29	26.74	29.4	22.42	34.76	7.14	90.13	36.23	73.13	61.9	48.55	121.11	16.35	24.73	4.84	14.87	24.49	70.24	45.22	24.72	31.5	58.86	16.74	123.81	11.23	50.87	72.35	24.5	13.38	40.32
CYB561	40.11	55.59	43.92	34.95	27.59	30.86	23.77	27.22	56.94	60.91	28.98	25.59	35.74	39.5	30.03	59.16	68.82	49.71	65.37	39.13	46.93	48.06	55.93	49.43	14.83	27.32	40.97	100.25	51.73	34.74	45.39	17.71	59.19	39.41	55.94	23.99	50.31	48.07	26.07	41.2	60.48	8.8	49.9	6.25	41	48.2	47.75	10.25	44.36
EI24	34.85	45.55	48.91	35.46	59.79	41.55	39.75	44.78	132.39	138.17	40	54.68	36.67	43.29	32.6	40.34	49.45	45.36	51.05	35.25	55.46	36.82	40.61	44.43	50.44	42.77	36.94	92.41	47	36.97	80.98	24.12	40.92	47.29	22.93	30.26	73.32	37.12	43.69	24.73	33.42	23.12	43.03	24.43	42.83	30.98	70.66	28.76	43.1
RXRA	38.53	48.51	54.11	33.09	21.86	40.78	24.5	26.35	124.22	122.81	30.25	33.16	23.62	35.32	12.81	42.92	58.56	54.1	29.38	17.2	42.68	34.85	25.24	17.3	15.55	17.62	13.09	32.98	25.4	37.61	44.75	8.71	25.49	61.06	29.97	21.15	55.54	13.53	24.38	14.26	21.25	5.66	44.83	8.09	36.91	42.39	31.85	6.97	49.82
TSC22D2	38.66	23.84	23.7	32.73	4.49	18.84	14.89	5.26	30.1	30.72	8.02	9.8	8.34	14.71	5.93	19.57	22.85	21.11	22.7	9.94	9.95	11.49	12.43	8.59	10.89	5.72	11.85	53.87	8.45	15.82	6.97	9.89	11.92	22.88	11.22	7.75	10.73	20.2	9.44	7.9	25.6	8.61	5.03	10.36	29.75	12.05	13.21	4.29	15.94
NOTCH2	24.7	24.15	23.28	17.85	6.26	14.97	6.87	5.52	24.2	22.42	5.85	16.98	9.53	20.58	4.6	15.09	23.37	23.99	14.65	11.93	20.6	12.37	8.99	3.82	3.86	3.44	15.61	29.01	10.07	12.4	2.81	10.1	9.75	10.47	15.53	17.13	13.2	60.24	16.74	9.49	10.42	12.82	7.87	17.85	17.93	23.67	17.54	4.71	17.2
NBPF10	20.32	21.46	25.46	17.8	11.19	15.98	9.22	12.22	41.95	43.55	12.3	11	14.51	19.78	7.12	18.11	23.51	24.45	6.92	14.32	24.79	30.74	13.35	8.51	8.44	7.33	18.04	55.31	13.41	14.48	1.05	10.53	14.33	16.05	9.55	10.95	8.02	15.55	23.1	18.45	16.54	19.13	13.1	24.64	23.87	23.01	29.38	9.62	16.43
ZFP36L1	526.39	267.55	289.42	703.2	302.19	379.56	347.22	196.88	250.96	246.98	90.93	586.02	189.96	619.43	133.07	248.9	323.51	222.92	141.73	229.62	223.54	209.7	193.12	116.36	140.42	283.11	126.95	672.69	112.3	289.27	166.65	166.65	208.57	557.93	421.65	291.75	152.97	287.55	204.94	133.04	149.08	350.96	281.69	259.58	291.39	331.22	319.31	76.91	264.12
KLF6	212.28	66.15	68.99	123.75	104.31	73.23	54.32	88.67	168.24	181.07	60.9	100.89	65.87	108.43	26.13	69.78	62.68	54.78	37.58	62.4	145.05	51.08	38.12	25.09	76.19	84.56	39.53	340.55	51.7	43.95	19.56	45.63	35.46	212.02	60.73	62.78	17.02	65.83	149.04	25.38	78.08	42.73	57.06	60.29	97.09	51.07	126.83	44.47	69.6
ADCY6	12.95	8.49	9.97	7.95	6.88	6.78	2.62	3.48	15.36	10.66	3.49	5.32	19.37	9.58	12.8	12.52	17.78	12.69	14.87	13.7	16.5	10.11	5.54	1.82	0.95	3.11	14.51	9.23	12.62	1.27	4.52	7.37	5.4	7.13	3.5	11.67	4.25	8.36	13.81	8.99	13.69	0.36	6.32	6.12	9.58	10.96	9.99	5.33	13.06
DHRS12	6.84	6.95	9.45	5.63	3.62	6.15	6.77	10.42	21.61	19.59	14.22	3.26	7.42	8.5	6.45	6.46	8.62	6.64	8.26	4.87	7.51	5.24	5.52	5.14	5.44	7.17	3.94	20.47	14.66	4.29	3.5	5.99	6.37	10.88	4.89	4.18	5.52	2.65	9.52	5.89	2.64	13.96	7.99	11.13	5.97	5.57	9.11	2.83	11.31
2020-03-02	26.69	31.61	37.46	19.9	31.23	26.61	26.15	25.21	58.8	52.06	30.6	18.13	29.24	20.16	26.27	35.72	30.91	26.83	31.02	31.24	46.12	19.69	22.68	22.55	16.45	35.9	16.86	36.67	28.56	20.6	9.61	28.15	26.99	16.58	21.96	32.26	17.84	17.09	29.17	17.67	30.23	22.75	39.81	29.07	33.45	54.89	36.16	24.38	41.02
GALNT3	27.94	17.53	15.24	10.66	11.6	17.15	14.7	11.6	3.12	3.86	8.86	8.79	22.21	22.21	15.15	14.76	19.03	17.9	36.34	11.34	6.76	8.1	28.53	10.99	1.23	5.42	14.29	24.32	19.96	33.43	18.66	1.45	27.61	13.48	9.54	7.61	21.3	21.31	5.05	10.4	20.53	5.04	13.74	3.91	13.75	10.41	12.03	2.74	12.82
YWHAZ	634.2	612.37	478.17	667	398.41	421.27	486.89	322.81	396.7	389.53	286.79	222.79	222.68	589.11	366.63	443.98	607.54	623.15	742.16	462.94	220.66	312.51	619.83	212.62	366.81	273.37	207.84	579.25	347.08	600.94	1337.78	115.32	612.56	639.25	738.2	195.73	453.9	735.43	122.95	175.08	177.22	206.06	321.92	194.79	591.25	347.4	403.12	290.26	416.56
RAD23B	109.8	75.82	91.42	77.69	34.46	76.31	77.62	35.05	69.61	67.8	40.64	56.73	35.2	89.55	75.75	72.59	113.91	107.93	97.19	69.71	38.37	75.81	114.53	55.12	64.09	20.88	41.79	88.34	57.31	107.48	170.62	24.89	117.51	110.72	60.47	56.92	68.52	177.12	33.59	55.1	35.12	31.2	41.28	31.57	103.97	74.04	70.29	38.37	61.76
PTPN3	7.53	18.67	17.61	5.44	1.18	7.86	6.26	4.32	7.23	5.85	6.37	3.65	12.45	6.93	3.71	10.18	11.95	16.77	5.24	9.69	2.12	5.5	8.53	5.03	2.32	2.53	4.19	9.6	8.43	4.93	16.69	0.98	7.76	5.8	3.55	2.22	5.64	23.02	2.23	5.02	2.78	0.27	5.13	1.46	6.37	8.15	5.81	2.48	9.95
PELI1	33.89	47.13	33.14	30.61	6.1	28.25	34.24	11.96	14.78	18.16	15.41	6.45	14.24	30.24	9.32	22.81	33.97	29.64	65.56	14.89	12.9	15.42	19.1	7.11	10.1	4.56	15.86	11.49	12.88	14.32	45.69	7.62	20.69	12.74	7.58	7.13	8.49	33.71	11.47	14.49	4.16	19.07	6.09	20.53	38.45	10.89	13.68	11.89	30.16
PLD1	30.76	39.11	49.14	42.96	5.74	26.45	28.02	24.37	6.1	8.5	20.79	6	12.92	27.48	13.32	20.82	33.75	53.42	25.2	24.14	22.99	16.18	17.4	9.96	6.19	10.58	7.56	13.92	12.06	10.13	20.3	3.3	15.7	15.17	14.54	5.81	29.79	46.53	16.35	4.55	10.57	3.77	10.1	5.11	33.79	19.4	13.04	4.66	25.18
MYCL	6.15	15.39	17.84	18.04	71.75	8.19	10.05	9.29	20.5	24.4	6.04	10.66	6.97	12.45	1.94	6.65	10.24	23.78	60	6.43	4.87	11.2	2.95	1.22	0.98	3.23	4.39	8	4.4	6.95	9.37	2.45	3.58	13.13	15.77	3.76	9.52	39.06	2.98	2.5	14.6	2.8	7.19	4.24	10.86	36.92	9.06	2.53	9.54
ATP12A	0.99	12.72	0.33	1.94	0.1	1.5	4.06	0.8	0.09	0.1	2.74	0.08	1.01	7.61	0.05	1.25	3.88	3.89	4.86	3.22	0	0.28	0.3	0	0	0.17	0.41	0.06	2.22	1.69	1.43	0.22	0.46	0.23	0.06	0.1	1.69	14.97	0.05	0.58	0	0.05	3.97	0	0.3	3.72	1.06	0.23	0.83
FAM83D	25.73	134.17	58.55	35.05	24.18	39.42	39.99	15.33	14.76	16.29	56.91	24.54	18.81	38.26	14.4	31.29	53.02	38.37	126.75	20.91	31.19	20.31	25.56	18.35	14.37	10.07	24.93	26.95	30.07	32.6	56.97	3.2	26.98	35.34	25.46	24.26	41.67	80.96	14.36	13.9	33.55	1.99	18.03	3.08	23.8	20.72	11	5.44	40.1
ATP6V0C	283.14	572.89	535.87	509.2	576.49	543.85	501.79	512.7	419.66	433.81	631.22	385.55	279.19	331.65	229.95	535.19	495.11	440.89	394.75	307.6	717.41	335.67	216.3	209.58	457.95	735.29	279.14	354.87	416.86	324.01	256.37	305.4	203.16	394.66	249.54	284.94	318.62	299.35	560.07	233.28	295.23	227.7	579.85	188.34	341.57	604.78	484.48	134.02	652.83
LHPP	20.19	23.7	25.62	18.16	18.73	28.51	23.72	33.22	23.96	22.02	32.08	21.77	22.97	22.35	7.39	22.11	25.86	22.89	17.49	12.65	19.46	14.41	10.71	7.49	13.51	43.38	12.43	25.05	23.35	27.07	9.57	9.54	13.18	15.17	15.74	13.85	9.18	3.12	10.75	7.8	14.45	26.35	33.66	17.53	20.52	36.24	32.08	5.35	27.97
PPARD	56.51	38.81	45.06	43.53	28.93	49.06	25.9	31.36	50.35	52.57	31.89	39.35	21.13	33.91	21.68	46.36	40.76	46.32	45.6	35.01	36.44	34.14	39.04	17.67	14.84	46.89	29.87	23.33	25.36	81.84	30.65	24.99	39.44	32.12	46.54	21.02	31.75	30.4	25.58	25.25	26.23	26.38	46.72	22.5	41.15	49.24	51.17	10.06	45.01
FANK1	1.86	3.76	4.01	3.56	2.67	5.51	3.06	2.66	4.27	2.66	4.18	2.5	3.28	2.48	2.25	3.49	2.94	3.59	2.51	2.49	3.38	3.73	4.3	2.76	0.98	1.95	2.97	2.1	3.57	1.07	0.49	1.6	1.97	4.88	2.36	2.47	1.7	1.29	2.52	1.23	0.83	0.35	3.81	3.39	3.7	2.5	9.14	1.07	4.49
KRT80	56.43	70.94	71.04	48.95	7.66	86.95	47.69	41.72	21.34	20.14	43.33	14.55	15.31	60.97	7.24	59.06	55.02	51.83	29.18	17.24	80.32	21.48	14.7	0.3	0.87	14.62	8.54	94.07	34.14	15.86	5.52	1.18	14.37	20.92	10.12	9.71	5.15	21.7	20.03	0.49	22.01	0.22	25.2	0.26	54.55	100.08	12.59	2.14	79.41
CLDN4	173.86	184.22	118.64	255.71	118.24	360.74	226.15	124.5	68.9	60.84	140.26	302.35	52.45	181.36	31.22	252.18	205.38	108.18	64.33	27.49	153.79	75.95	61.47	20.31	0.4	72.82	34.68	438.7	277.64	14.76	73.23	4.01	62.79	57.9	47.75	117.47	149.97	119.13	76.41	8.99	189.46	2.17	180.07	1.18	288.73	347.94	15.11	10.09	240.49
SLC9A3R1	339	415.71	342.81	413.54	374.49	505.33	300.55	492.93	139.07	137.65	408.81	386.41	200.97	407.04	95.34	350.49	467.01	394.52	446.81	118.13	235.04	256.23	133.3	57.66	80.89	491.12	68.66	262	357.27	81.3	314.08	41.14	141.28	85.74	106.19	101.16	726.31	177.32	112.34	54.48	164.23	134.68	389.48	83	369.84	416.66	109.94	36.97	482.42
HCAR2	31.5	33.67	33.55	31.1	5.79	50.91	50.08	46.82	20.02	21.66	41	61.02	19.52	41.09	5.05	28.35	34.83	45.94	22.78	3.97	15.65	18.62	9.49	9.01	26.86	31.45	3.37	180.25	21.7	12.66	32.96	1.74	9.25	11.68	15.33	11.53	28.44	5.75	9.1	0.84	32.5	8.21	26.22	0.49	41.06	22.72	14.17	3.93	44.21
FAM110C	51.74	24.51	20.45	34.48	9.41	24.93	19.36	19.31	11.93	12.26	14.73	18.3	5.17	30.84	10.61	16.23	23.55	19.39	6.08	10.1	5.64	11.37	18.59	6.2	0.02	4.41	3.34	33.8	13.47	4.55	23.73	0.94	17.66	5.39	21.68	7.83	25.91	6.57	5.41	0.89	18.26	0.22	6.42	0.4	31.79	7.2	5.36	2.51	18.79
SPTBN2	70.56	111.21	109.07	86.03	41.43	112.15	54.48	84.5	81.34	72.39	63.67	58.25	38	86.03	9.56	89.41	113.83	80.15	36.76	30.08	124.2	84.16	20.46	13.3	0.01	57.89	34.5	41.59	44.14	11.26	32.9	6.03	25.67	28.79	138.39	9.56	74.8	62.82	103.4	32.17	72.82	1.19	89.86	1.33	91.38	109.32	11.68	2.89	106.9
ALDH3B2	97.72	125.83	105.58	115.72	26.98	134.25	82.31	113.12	130.56	130.66	121.07	116.16	51.56	166.69	24.21	88.39	110.07	133.8	9.22	47.97	79.37	45.58	43.16	1.78	0.09	67.65	9.18	96.52	76	37.56	11.97	8.12	42.92	12.38	205.18	2.22	51.65	51.53	55.57	2.31	1.51	1.07	53.58	0.17	99.88	70.03	21.63	2.86	132.34
FOXN1	11.11	18.82	21.65	16.55	13.82	13.04	9.66	14.15	5.38	4.31	11.19	7.89	6.68	16.84	6.8	12.18	22.83	21.64	12.54	14.22	4.1	12.06	10.63	0.73	0	11.67	2.16	1.57	4.1	5.79	3.23	0.19	9.55	4.68	23.1	1.55	18.31	27.91	3.16	1.65	20.59	0	11.7	0.05	11.48	17.86	9.85	0.43	15.65
RAB3D	23.32	29.92	37.1	22.71	18.48	28.8	15.72	18.14	11.94	13.96	14.58	19.04	14.77	23.24	15.72	25.06	35.81	36.55	22.31	19.34	17.15	15.4	33.2	5.53	0.95	11.35	14.23	11.09	18.95	14.39	13.36	3.03	31.26	11.4	46.54	11.93	11.4	23.36	12.24	5.03	5.31	4.25	19.71	2.73	21.87	14.2	12.68	1.85	27.21
ACSL3	35.34	29.77	29	29.05	19.39	34.02	20.09	17.2	11.56	11.07	17.49	10.98	19.13	29.53	8.37	28.13	32.63	28.61	25.05	17.9	53.34	28.34	22.78	22.6	23.15	9.54	36.66	30.3	32.71	31.41	25.66	11.13	21.02	37.06	21.23	13.72	25.71	18.85	34.36	20.18	11.34	8.36	18.61	14.51	37.91	13.63	19.95	13.05	14.46
XDH	10.39	7.66	1.32	6.47	1.8	2.07	0.85	1.63	5.02	5.89	1.83	14.24	2.94	14.64	0.52	2.75	2.8	3.38	0.08	1.54	9.32	3.73	2.24	1.69	0.27	0.85	6.18	31.88	25.93	3.05	0.87	0.3	2.14	3.82	1.44	0.87	1.21	1.55	7.23	1.31	1.9	0.03	1.68	0.03	1.1	3.63	3.07	0.01	2.03
HS3ST1	9.42	20.78	3.92	1.59	2.56	14.24	11.41	8.99	2.12	3.51	4.29	24.33	3.44	6.06	0.91	9.67	13.75	3.86	0.53	4.6	10.48	6.68	3.12	1.58	5.93	4.91	8.45	6.18	29.08	9.09	2.83	0.89	2.45	0.99	1.91	6.38	1.66	0.79	7.01	1.44	4.36	1.27	5.04	1.09	9.01	4.09	2.45	1.81	10.33
EFNA5	8.4	17.32	15.32	16.01	7.4	11.35	10.08	8.67	13.31	15.53	9.68	7.96	4.89	12.55	3.35	6.9	8.83	19.15	4.74	7.65	11.03	7.24	8.83	3.15	4.59	6.15	23.63	12.37	5.45	1.86	9.42	3.51	5.81	5.8	10.02	10.03	3.7	1.61	11.95	2.03	9.2	0.76	4.03	2.09	22.43	3.94	1.04	0.51	13.79
SH3TC2	2.68	1.88	2.24	4.83	0.18	3.63	1.32	0.84	2.84	2.84	2.57	0.77	0.77	1.39	0.25	0.99	3.91	2.47	0.25	0.77	0.32	1.25	0.75	0.22	0.42	0.38	4.04	4.15	2.5	0.92	1.06	0.54	0.56	1.18	0.36	0.22	1.25	2.03	0.5	1.72	0.31	0.06	0.3	0	2.6	1.18	0.52	0.34	1.96
MECOM	11.46	14.56	9.42	6.13	1.4	10.8	8.29	6.03	12.42	12.4	9.05	3.32	17.94	17.69	3.51	7.75	18.29	16.02	5.09	2.76	5.21	5.6	5.66	8.18	8.37	10.03	2.84	21.02	19.25	4.19	2.97	4.45	3.94	2.83	1.13	5.09	6.5	2.47	6.91	4.1	1.5	0.69	7.05	1.78	10.45	4.9	1.7	5.2	5.53
VAV3	23.43	31.16	25.19	20.59	4.85	10.54	27.14	10.84	18.32	19.59	13.68	10	13.67	28.9	1.79	15.86	22.5	35.31	1.06	1.96	6	12.42	3.68	2.9	4.25	4.23	2.24	5.18	10.97	13.96	0.8	2.08	4.4	4.12	14.76	3.03	1.52	2	7.37	2.91	8.92	6.7	6.07	9.43	17.72	5.7	14.18	0.87	9.37
MAGI3	8.34	19.26	12.68	6.2	2.69	6.51	6.58	4.34	8.83	8.2	6.81	3.48	9.12	11.55	1.78	8.57	11.94	14.68	6.46	3.38	5.08	5.72	3.11	3.09	2.23	3.07	6.01	12.43	5.92	14.5	6.3	3.53	3.68	4.22	4.91	3.63	2.05	4.16	5.66	2.34	6.42	2.52	7.89	1.7	7.85	4.61	4.17	1.2	9.05
UACA	24.7	40.55	31.91	29.2	11.28	25.94	42.25	22.52	13.3	10.37	33.42	3.02	16.82	16.91	2.18	27.6	29.3	37.07	17.11	19.7	15.44	14.58	11.34	13.72	31.03	10.09	18.52	13.42	16.04	49.78	8.9	23.73	8.17	18.37	7.86	6.36	12.07	21.14	16.77	14.49	12.14	4.85	13.73	13.06	29.22	4.82	31.33	51.41	8.83
ANXA2	1263.94	1615.19	1289	1271.18	342.89	1692.85	1938	1408.42	566.22	589.1	1850.55	1307.15	753.44	1585.02	816.26	1660.65	1489.51	1579.64	961.29	1019.08	1046.58	749.6	1166.23	910.34	1739.81	665.91	611.75	906.5	1300.15	1957.44	1441.53	253.17	1141.59	1825.35	524.77	595.7	1621.47	1547.62	646.52	116	394.38	97.05	929.97	165.21	1842.1	981.38	1335.18	410.39	1458.18
HMOX2	58.25	76.67	60.02	52.79	56.7	83.31	83.93	62.12	54.85	50.72	94.11	49.74	56.38	60.96	31.51	75.41	65.97	70.38	48.04	66.14	66.37	38.82	39.53	46.08	42.15	81.74	36.08	53.79	78.6	117	57.87	17.05	43.28	47.04	43.12	38.74	37.63	70.72	31.59	23.33	33.3	40.23	50.81	31.39	55.91	50.56	87.82	16.76	84.42
RAB38	22.4	36.9	23.32	25.68	25.3	39.61	55.87	24.76	57.21	49.21	25.97	47	15.08	43.12	20.29	17.98	37.55	31.4	5.88	34.2	10.6	11.6	26.75	31.98	10.95	23.22	14.3	25.13	14.18	59.78	36	4.23	30.89	20.23	21.67	75.13	39.8	12.7	6.29	9.23	7.3	1.43	16.36	2.69	26.08	15.16	44.61	3.8	19.35
CNIH3	1.34	0.78	0.76	0.62	1.6	0.54	3.79	2.36	1.78	2.62	1.75	1.8	3.73	3.11	1.11	2.71	0.94	1.33	0.3	2.97	1.28	2.29	1.6	5.84	2.61	1.38	2.84	2.66	1.68	6.57	1.53	1.67	1.25	5.01	1.6	0.75	3.45	0.77	0.39	1.2	1.39	0.74	1.71	0.1	0.74	2.57	2.44	1.9	3.65
COX7C	223.1	193.84	181.2	152.18	130.02	228.64	386.63	274.53	206.39	208.84	306.27	258.38	214.05	227.27	207.19	208.3	225.19	190.43	180.97	124.7	165.12	141.48	290.25	325.28	340.8	248.33	217.73	260.8	276.73	143.07	158.49	138.78	308.14	133.28	117.34	133.35	249.29	223.66	119.52	129.39	107.97	449.14	252.95	413.21	274.34	148.28	180.47	146.38	220.54
CRADD	7.6	5.49	8.59	6.77	6.74	6.63	8	6.59	3.54	4.61	8.29	7.22	12.28	7.02	1.72	6.95	7.75	8.01	4.92	8.67	7.97	5.9	2.33	3.43	7.22	8.36	9.29	5	8.05	4.8	7.53	2.73	2.66	5.97	3.82	4.94	11.47	16.02	8.05	4.12	2.91	5.32	8.03	7.83	8.46	4.9	6.23	3.89	6.09
PLCXD1	14.59	35.2	21.9	10.29	4.09	20.26	6.6	21.26	19.39	17.61	24.51	13.63	15.98	21.32	1.86	15.92	18.92	23.86	9.55	22.23	28.57	12.67	5.43	7.34	3.83	16.35	9.96	15.05	24.9	16.72	11.32	9.73	4.17	20.79	17.77	6.9	16.33	42.88	12.92	15.35	5.96	20.73	13.15	15.59	25.62	22.79	14.93	6.46	9.89
FCGBP	13.04	8.8	4.29	1.52	0.31	3.1	1.04	1.81	1.08	1	3.26	1.91	55.61	11.49	0.22	7.15	7.02	4.76	0.72	0.58	0.78	7.75	0.49	0.19	0.06	1.72	7.28	0.07	30.47	0.6	0.33	1.6	0.53	32.85	10.03	0.41	0.38	2.48	0.29	7.92	1.48	2.37	4.32	3.32	0.62	9.29	1.56	1.42	2.93
BCAS1	3.93	14.35	4.82	8.29	0.87	5.54	7.55	2.61	5.27	4.5	4.84	0.52	31	9.5	0.02	6.54	8.53	10.85	1.22	0.18	1.25	3.51	0.21	0	0.04	6.71	0.83	38.08	12.98	0	0.03	0.12	0.19	0.48	1.28	4.93	0	0.21	0.55	0.11	3.85	1.44	18.41	0.68	1.18	2.84	0.89	0.34	7.06
AOC1	2.47	4.44	4.79	7.91	0.79	0.8	1	1.29	0	0	2.61	1.92	17.98	2.81	0.27	0.92	3.2	26.21	0.84	1.1	0.44	1.82	0.11	0	0.41	0.84	1.51	0.11	9.67	0.56	0.12	0.68	0.59	0.43	1.13	1.53	0.74	0.74	1.47	0.53	0.32	2.81	18.08	8.57	2.61	5.14	1.37	3.72	6.24
PPARGC1A	0.64	0.38	1.46	0.3	0.03	0.19	0.62	0.49	0	0	0.29	0.24	0.83	0.44	0.33	0.55	1.06	0.76	0.65	0.07	0	0.17	0.32	0.67	0.45	0	0.1	0.02	0.23	0.06	0.8	0.16	0.49	0.26	0.11	0.68	0.52	0.47	0	0.18	0	0	0.04	0.04	0.39	4.27	0.37	0.98	0.63
XCR1	2.81	3.39	1.01	0.93	1.99	1.38	0.18	0.14	0.04	0.08	0.84	0.12	0.8	0.75	0.22	0.94	1.16	3.5	0.45	0.8	0.33	0.55	0.09	0.07	0.06	0.25	0.24	0.09	0.19	0.1	0.2	0.45	0.31	0.23	1.24	8.14	0	0.5	0.64	2.58	0.36	1.65	0.48	2.16	0.3	1.44	0.2	0.06	0.39
IL33	16.67	4.06	6.94	12.3	2.35	2.51	6.52	2.53	0.26	0.15	2.66	3.03	8.74	8.92	3.44	4.1	9.54	10.91	7.92	3.96	0.58	2.7	0.38	0.13	9.72	0.18	0.57	0.57	5.41	0.65	0.51	8.03	0.6	1.1	0.77	7.93	2.43	2.53	1.62	4.73	0.91	9.78	1.89	41.6	7.51	3.98	0.51	6.12	3.17
CSK	68.5	118.39	85.34	62.05	34.51	74.17	43.78	57.68	75.98	71.06	76.57	76.4	66.8	69.88	24.36	80.83	100.41	91.77	83.09	73.39	134.18	76.4	47.79	25.23	31.23	72.51	43.15	37.84	74.81	76.24	49.58	32.26	46.04	36.8	24.89	61.08	98.14	69.5	88.98	57.06	34.77	208.58	118.1	146.6	62.12	156.9	55.56	24.7	85.26
PRKCH	20.03	23.07	23.73	15.83	7.17	20.64	15.48	11.61	13.6	14.82	14.46	9.49	15.36	17.79	11.82	19.64	25.01	29.24	23	13.94	22.03	20.3	15.8	7.96	10.91	19.74	3.14	25.14	11.27	10.34	20.4	11.93	16.17	8.73	15.45	15.8	8.29	12.21	15.26	19.49	10.72	53.23	21.39	33.59	19.33	21.31	9.13	5.57	21.15
SEMA4D	34.34	24.84	29.01	24.17	9.45	12.35	6.91	7.35	9.98	10	12.64	7.68	29.91	26.86	2.43	26.2	26.34	32.64	24.91	29.43	31.74	38.79	5.92	3.7	5.45	3.77	11.12	14.96	13.31	6	14.52	14.6	7.98	7.09	5.31	13.76	9.33	30.05	23.22	33.62	13.07	114.64	17.4	76.27	19.81	45.11	15.29	4.28	20.57
MBP	25.16	22.5	26.35	14.83	16.54	25.03	11.54	6.68	9.77	8.21	8.43	6.78	12.48	12.97	3.61	16.84	21.6	15.46	8.21	11.18	12.11	10.68	5.27	17.46	2.83	3.09	8.96	14.45	12.87	13.17	12.04	8.22	5.47	4.83	9.76	20.14	8.83	6.92	10.21	9.1	11.22	44.79	11.89	19.88	13.32	31.02	12.73	3.5	16.93
ANKRD13A	31.42	44.31	50.57	30.42	13.1	23.54	26.69	11.16	26.38	18.56	13.75	15.32	34.61	42.72	9.54	33.32	45.13	43.93	25.27	33.83	25.91	22.79	16	17.48	16.96	6.89	10.67	27.19	31.52	39.71	14.5	15.19	14.32	24.72	30.34	26.42	13.79	17.89	20.86	24.02	20.49	64.75	14.51	56.82	24.2	39.61	37	6.23	41.64
AMPD3	11.26	8.87	10.64	8.78	3.94	9.11	4.79	5	3.45	2.04	4.86	5.71	4.6	10.23	1.35	5.89	8.54	6.93	4.77	9.28	9.94	7.48	2.32	4.16	3.18	3.55	3.01	2.18	6.81	8.46	4.32	4.51	1.75	6.41	9.69	9.29	2.89	3.97	9.53	5.96	4.29	18.34	7.16	15.26	3.82	11.18	7.8	2.01	6.38
ERBB3	83.7	101.84	76.25	83.11	71.46	56.93	39.65	48.82	23.86	20.6	50.19	40.62	91.73	74.18	14.58	74.05	103.67	89.99	50.27	36.78	113.09	50.77	24.57	11.65	0.31	61.53	55.15	55.1	117.2	16.97	16.87	6.23	27.93	16.97	48.76	16.16	19.33	39.25	78.51	22.43	119.61	0.82	87.83	0.53	90.75	60.84	29.09	3.43	80.67
PRKCD	26.91	34.96	25.84	31.37	22.46	46.53	20.85	23.96	17.16	16.4	24.45	19.23	31.72	25.06	13.82	36.92	41.97	33.44	29.05	23.79	28.38	25.08	18.05	14.74	16.86	20.82	13.53	28.33	33.41	13.22	10.38	11.13	17.37	16.74	22.68	22.22	19.39	20.53	16.16	15.78	33.8	29.9	25.37	40.6	26.98	33.98	14.33	5.99	41.67
NABP1	25.49	54.35	79.63	13.46	11.97	21.15	39.42	12.4	9.35	8.93	32.61	7.66	20.72	17.92	11.95	28.47	58.48	42.67	11.76	12.87	29.38	7.59	28.6	11.53	12.41	8.57	17.74	14.38	11.53	21.29	5.76	10.62	27.15	14.79	22.3	8.31	5.38	20.68	31.72	11.89	31.99	34.78	18.32	33.82	12.7	8.37	29.31	6.34	28.37
GAB2	9.99	8.94	13.57	9.7	2.02	8.78	6.15	3.6	0.8	1.28	5.07	2.08	8.06	5.7	3.2	9.4	14.51	14.31	7.05	7.36	9.77	6.68	1.93	0.39	2.44	1.25	3.11	2.22	4.09	1.63	0.4	9.1	2.67	3.11	4.95	10.98	2.09	5.52	12.2	4.57	8.93	6.02	1.2	6.57	9.58	5.15	4.7	6.97	9.24
FYCO1	15.68	15.96	14.51	9.9	7.93	8.2	5.4	5.08	3.46	4.01	5.47	5.93	9.11	10.47	4.65	9.86	15.3	18.14	13.06	10.05	7.25	6.98	5.39	2.62	2.18	2.8	3.28	5.12	6.96	3.23	1.49	6.07	4.77	2.78	6.01	12.86	5.09	7.04	4.53	4.95	13.64	8.92	4.74	10.12	8.86	7.04	5.35	3.13	13.69
NKX6-1	3.44	1.43	9.57	2.85	1.81	5	4.21	3.8	0.11	0.33	3.13	0.48	4.29	2.93	0.98	4.97	7.11	4.56	9.44	3.71	1.76	0.92	1.41	1.18	5.5	2.06	5.37	1.03	0.75	0.98	0.75	0.59	1.78	7.66	1.19	3.25	0.54	0.3	0.08	1.32	0.1	0	0.31	0.06	2.09	0.63	1.1	0.3	8.24
SOX6	3.71	1.45	3.15	1.74	1.03	0.97	1.98	1.37	0.49	0.4	0.62	1.76	0.96	0.73	0.6	2.44	1.72	4.26	2.22	0.04	0.07	0.98	1.06	0.55	0	0.99	2.03	0.06	1.06	0.38	1.89	2.05	0.96	1.26	4.08	0.81	1.4	0.68	0.1	1.15	0.05	0.64	0.51	0.25	2.34	0.69	0.46	1.06	1.38
NCKAP5	3.71	2.97	3.97	2.44	1.68	2.1	1.38	3.49	0.02	0.02	2.62	1.85	0.78	1.98	0.89	2.87	3.42	3.63	0.33	1.18	0.98	2.43	1.14	0.36	1.37	1.59	6.6	1.05	1.44	1.21	1.51	1	1.3	2.95	3.24	1.9	0.78	0.3	0.48	2.17	0.87	0.05	1.54	1.34	2.51	2.15	1.37	0.59	1.65
NSG1	18.46	35.43	32.75	30.46	17.91	35.31	19	31.6	3.52	2.46	25.45	24.31	17.94	31.04	11	21.19	29.99	32.61	12.78	1.23	1.36	8.65	7.2	1.39	7.82	9.97	19.4	0.4	12.79	14.15	4.35	2.26	7.91	38.25	26.97	12.31	5.14	6.79	0.72	0.72	0.41	4.4	12.28	6.03	25.21	2.56	16.46	0.67	29.38
GBE1	8.9	8.99	6.92	5.18	2.56	4.58	7.33	3.49	2.33	2.69	4.3	3.33	4.85	10.34	4.78	6.13	9.09	9.73	9.11	4.36	5.29	3.93	4.86	7.18	5.24	3.73	2.88	2.72	6.4	7.64	7.88	2.1	3.96	5.43	3.69	5.46	3.53	4.39	2.39	2.82	2.2	2.99	2.59	3.11	6.11	2.43	3.27	3.62	5.76
ADCY5	8.2	1.56	9.18	3.33	2.54	3.04	1.14	1.21	0.14	0.24	1.09	2.15	4.83	3.36	1.55	5.39	5.88	3.52	9.3	3.3	0.32	1.25	1.02	3.8	0.12	1.67	4.03	0.15	1.93	0.1	3.69	2.22	0.68	2.31	1.06	5.19	1.9	0.76	0.07	0.72	0.57	2.32	6.91	4.76	6.9	3	1.1	0.77	8.82
GSN	422.74	271.1	239.03	204.6	61.82	421.88	246.7	284.54	60.81	62.89	350.34	184.76	432.96	244.69	291.68	519.84	606.6	391.58	590.05	200.2	76.08	221.1	211.14	112.26	109.48	172.4	158.3	78.92	218.27	142.34	299.16	223.35	205.24	380.96	155.28	208.81	486.71	413.72	64.47	98.06	116.14	49.48	404.1	149.65	344.25	267.33	226.96	142.82	500.57
PPFIBP2	27.46	31.05	29.11	20.17	8.13	25.97	22.15	22.56	7.91	7.95	24.23	13.96	32.94	33.38	5.29	23.86	33.08	51.29	26.92	17.3	8.9	26.56	4.17	3.28	9.1	16.81	10.97	14.57	15.26	4.34	11.72	8.64	7.12	13.47	13.73	8.62	18.78	22.29	5.1	10.65	14.89	8.28	13.96	15.93	32.21	22.35	9.31	5.31	17.14
ACADVL	655.48	648.45	845.37	647.07	659.09	666.85	520.11	718.69	296.11	299.1	682.12	387.91	833.41	632.17	306.64	828.76	831.68	678.77	508.9	572.57	718.86	549.75	648.39	330.04	346.7	891.34	304.05	334.04	526.63	465.38	598.54	576.2	659.56	781.77	422.11	371.69	771.99	620.24	651.12	323.83	455.01	425.85	737.79	414.32	836.5	603	483.12	315.58	835.09
ERMP1	12.93	15.73	11.4	9.13	10.83	12.44	5.67	8.79	3.59	3.68	9.21	5.74	6.59	17.34	7.72	16.06	20.49	22.94	5.93	4.34	3.93	5.44	17.78	7.91	1.78	10.07	4.72	9.27	8.01	2.01	15.23	2.29	17.5	3.26	3.71	14.83	17.8	4.09	4.09	7.88	7.24	4.03	13.19	4.89	8.48	6.39	2.3	2.93	11.13
PARD3	43.89	47.34	47.89	29.7	19.53	42.43	27.86	32.61	7.42	7.48	43.44	15.38	21.95	41.77	18.62	37.99	56.59	59.33	76.12	13	16.02	21.17	40.32	25.2	6.14	50.24	21.92	6.13	25.89	8.75	37.87	8.55	45.8	22.8	33.92	11.26	32.46	11.19	15.23	17.25	38.46	1.28	40.86	2.98	37.17	29.81	6.33	14.28	36.45
IL1RN	1258.84	1624.25	1635.2	2062.24	61.75	1720.12	2211.98	1524.44	90.55	94.3	2210.27	690.3	643.88	1432.52	38.46	1621.98	1961.53	1905.1	47.68	67.57	492.29	983.48	60.6	6.37	164.88	123.42	185.89	280.92	922.15	51.59	40.46	25.53	62.1	97.45	41.54	45.58	28.52	66	123.12	4.63	1.04	22.73	76.37	2.71	1942.99	399.67	31.73	10.1	1669.51
KAZN	25.58	53.89	50.53	26.36	7.77	44.51	35.7	22.46	9.97	10.46	35.17	20.39	15.29	30.6	3.12	44.72	40.6	40.43	9.27	8.17	34	18.11	6.2	6.32	3.11	9.36	20.72	10.26	22.82	11.23	11.98	11.92	6.28	11.52	10.28	11.49	7.22	6.98	14.89	7.25	12.15	0.23	14.01	0.89	33.51	18.03	11.16	3.76	55.6
N4BP3	9.11	13.54	13.08	9.84	3.01	16.04	7.78	9.69	0.62	0.71	11.5	4.81	6.15	13.99	0.77	16.75	22.05	13.78	2.19	2.01	4.69	8.1	2.2	1.25	0.51	5.31	4.21	3.57	7.64	1.76	0.98	1.18	2.36	2.57	1.97	2.13	0.94	2.53	3.08	3.06	2.82	1.5	4.69	1.99	13.57	8.56	0.65	1.25	15.93
PADI1	217.61	300.2	303.62	136.06	4.11	281.44	93.79	104.9	14.16	14.7	184.55	40.16	114.99	225.12	0	320.96	382.39	318.28	2.43	0.82	3.96	77.71	0.09	0.3	0.15	17.52	3.58	0.96	79.07	4.93	0.65	3.42	0.06	10.22	7.17	9.39	0.05	0.44	1.31	0	0.02	0	8.98	0.73	217.28	27.77	4.07	0.39	230.03
ATP6V1C2	32.34	45.4	40.36	30.89	28.08	28.89	28.47	12.74	4.37	3.79	27.79	1.49	39.6	8.98	0.86	22.85	45.43	52.25	1.61	2.58	5.17	7.92	0.72	19.3	1.04	4.82	6.7	2.31	26.37	2.71	2.31	1.08	0.83	2.55	1.09	1.27	1.71	3.1	4.1	1	2.4	1.17	3.96	1.08	18.49	6.42	5.48	5.16	26.68
GMDS	26.06	92.33	63.42	29.99	26.83	70.19	53.47	38.4	28.07	27.68	93.28	16.33	87.45	64.79	16.22	83.64	66.23	78.52	20.72	15.83	15.6	25.9	25.71	20.74	11.34	47.15	33.56	16.26	72.07	25.14	9.52	21.95	22.97	21.57	13.13	17.85	12.1	18.83	14.48	23.8	8.02	18.14	35.49	35.72	29.86	29.74	20.56	13.16	75.3
PEBP1	158.1	185.18	225.42	158.99	147.94	176.05	225.73	228.42	187.41	189.59	209.04	105.72	138.15	103.38	48.09	196.98	194.6	201.85	275.36	85.3	120.1	156.6	45.54	129.78	75.78	116.7	150.21	90.58	155.52	143.09	144.01	87.52	47.21	77.28	78.59	100.41	146.64	134.34	114.95	104.86	102.33	92.97	113.02	76.76	147.73	86.59	126.12	97.96	234.75
ABHD12	31.06	32.85	46.08	57.3	20.75	45.43	43.22	36.67	20.93	23.37	51.58	17.65	29.48	36.33	9.81	42.96	41.54	48.08	44.1	27.93	20.56	36.06	19.29	29.29	30.97	26.27	33.7	29.6	43.69	30.64	24.93	20.79	21.35	35.2	18.69	23.69	40.11	29.15	22.12	38.6	20.88	11.91	47.59	24.59	34.6	35.83	45.92	13.72	47.52
SSBP2	29.15	19	21.53	18.3	6.69	18.68	27.02	14.27	17.42	18.4	14.63	9.25	17.18	16.8	5.09	25.89	34.96	22.53	12.18	16.08	14.16	9.38	4.4	24.3	21.47	6.95	14.84	23.7	12.3	5.09	12.63	8.53	4.19	12.11	9.54	15.91	16.62	11.52	9.26	13.55	9.84	13.64	10.31	18.22	16.71	17.82	6.07	7.54	25.7
EPB41L3	19.66	28.07	24.43	18.47	3.26	18.76	25.16	6.38	2.18	1.18	20.75	1.02	6.94	19.98	5.28	23.76	26.83	32.79	15.67	19.01	3.99	6.82	5.33	3.94	18.5	0.56	11.98	2.14	9.78	2.59	1.11	13.36	7.62	6.15	5.55	15.7	17.07	12.99	10.16	9.75	2.94	6.31	3.02	13.53	24.87	2.67	6.93	5.56	17.78
RORA	17.87	15.67	19.77	12.7	0.41	16.29	20.3	8.65	9.49	7.16	18.29	2.47	9.06	11.06	3.9	10.92	17.04	15.7	10.03	8.92	3.38	4.21	5.24	3.26	1.41	3.71	2.91	4.23	3.83	3.32	11.2	3.39	5.04	6.86	3.5	2.74	6.03	10.27	2.24	3.09	2.19	9.42	1.74	7.62	12.21	5.44	3.03	4.63	12.52
C3orf67	9.33	15.93	17.73	12.17	2.73	10.24	22.14	7.19	0.78	1.38	15.08	2.22	4.58	11.65	1.39	11.88	19.37	24.32	2.18	2.48	1.62	4.06	3.55	2.29	2.89	1.62	5.87	1.72	3.95	9.36	6.7	1.02	3.7	1.77	3.27	1.97	9.86	0.84	0.58	3.41	5.37	0.15	1.04	2.04	8.29	0.33	1.91	0.79	10.45
LRRC20	10.62	21.43	22.29	14.01	0.89	52.17	19.52	18.77	4.27	3.34	12.22	2.54	6.72	7.34	1.37	15.71	12.15	13.63	5.29	2.94	4.55	5.5	1.91	3.09	2.02	4.01	2.14	3.7	2.91	1.3	3.93	4.12	1.28	5.02	1.34	3.51	3.89	3.99	2.07	8.17	3.07	5	5.39	3.3	16.25	5.75	3.05	3.44	12.9
LRRFIP1	111.3	70.5	81.35	71.67	31.92	89.22	42.82	65.62	24.28	24.84	54.8	20.19	46.28	71.56	25.8	77.68	86.83	85.91	36.96	39.74	40.41	60.12	48.64	50.71	36.3	59.18	34.41	31.91	57.28	56.76	27.56	31.26	49.92	72.39	51.52	41.68	44.32	42.92	34.05	41.47	49.5	62.38	56.76	54.01	83.6	40.77	45.99	26.45	64.65
ZCCHC6	26.5	20.66	23.38	16.32	5.34	20.54	16.87	12.86	7.6	8.11	14.1	4.22	11.88	22.58	6.76	15.34	20.35	22.22	11.09	11.08	13.73	10.8	16.95	6.23	15.81	4.77	7.44	16.9	12.94	13.81	14.24	7.77	16.53	21.82	12.33	6.12	7.4	11.75	11.97	9.96	5.06	19.1	13.83	19.37	23.92	7.2	11.3	6.5	11.29
SH3GLB1	49.85	60.96	43.41	44.92	18.54	62.78	63	41.29	22.3	27.32	48.07	25.04	24.16	56.94	13.32	45.48	49.8	49.13	25.73	25.24	28.48	30.03	19.21	17.83	41.49	19.22	17.61	55.13	34.15	39.95	28.48	15.99	21.97	26.91	18.34	25.14	15.17	25.2	16.19	14.37	13.7	19.3	19.87	22.55	49.4	24.21	29.57	15.42	42.33
IKZF2	11.74	11.48	10.86	5.13	0.67	3.14	5.23	2.37	2.08	1.96	2.41	2.39	1.96	13.39	0.24	4.37	5.24	9.72	2.6	0.51	2.06	2.39	0.59	1.13	0.14	0.8	0.63	12.5	3.05	0.25	1.15	0.68	1.19	0.59	0.4	2.73	0.33	1.04	1.4	3.64	3.18	4.07	1.85	5.7	9.12	3.43	1.32	0.75	3.68
MPP7	21.6	21.89	25.05	18.41	3.86	17.04	12.87	8.05	1.65	2.01	9.15	4.18	6.52	18.35	2.1	21.03	31.66	32.39	14.5	2.62	9.82	7.33	5.79	0.97	0.97	1.4	2.75	17.29	7.45	3.84	2.7	0.53	5.73	3.34	8.05	1.52	1.95	4.17	6.7	2.13	4.93	2.8	1.29	2.52	17.01	4.5	2.95	1.43	8.82
ARHGAP27	123.07	169.92	126.55	90.62	30.16	93.46	57.66	45.86	23.91	24.22	88.01	37.34	66.67	112.47	22.38	110.47	125.43	120.53	53.21	34.83	65.65	62.76	40.34	20.29	9.82	25.36	19.92	36.76	56.38	11.28	34.01	19.16	40.88	24.63	18.35	30.74	26.88	61.95	37.98	21.95	41.66	69.54	50.34	47.4	100.39	80.61	26.89	8.56	141.74
PIM1	265.07	254.87	171.85	221	21.54	190.15	226.62	149.31	42.39	40.05	145.88	129.38	61.47	348.88	25.68	157.53	214.99	203.23	41.76	46.98	54.17	65.17	65.84	6.4	30.62	41	16.15	79.26	84.16	62.12	26.14	46.57	61.83	97.3	37.25	61.77	47.26	41.17	38.93	24.01	23.57	77.27	30.83	37.76	236.59	71.46	43.4	23.37	188.22
PRDM1	85.41	55.43	53.61	38.11	7.72	36.61	31.83	20.16	8.35	7.57	23.82	24.04	14.47	55.98	3.15	33.95	42.69	43.05	7.09	17.74	33.96	15.4	6.76	2.4	12.82	7.15	6.52	20.39	22.9	6.23	7.98	13.42	7.92	16.91	12.28	8.54	3.61	7.07	21.48	9.08	2.78	10.04	6.32	19.25	36.27	19.94	14.16	5.43	35.15
NCK2	47.81	63.17	61.63	38.47	29.49	50.74	35.67	21.82	22.24	22.64	35.67	30.21	34.81	51.44	18.19	44.35	54.11	56.37	42.58	24.96	25.84	39.57	28.69	12.95	18.91	16.2	64.56	47.26	31.85	44.99	24.69	14.62	29.37	32.57	32.77	35.45	34.66	24.64	14.06	30.37	28.81	30.21	24.77	30.99	43.13	52.82	39.04	12.41	51.62
B4GALT5	26.46	37.63	25.61	25.64	7.63	25.71	17.21	12.05	14.23	13.63	14.24	21.83	13.71	30.78	6.47	23.02	47.28	30.13	42.62	12.97	13.52	23.07	11.19	9.06	8.12	7.95	50.8	15.64	21.02	12.06	13.92	20.77	10.67	15.51	11.23	22.79	13.37	16.85	9.22	35.63	8.25	4.65	24.28	6.36	25.98	20.94	22.76	7.49	23.35
ZMIZ1	40.45	41.53	33.91	26.89	5.29	28.61	12.14	11.14	7.34	7.31	16.25	14.69	17.83	27.85	7.47	25.9	32.16	43.7	21.33	28.71	23.55	27.13	10.01	10.17	11.38	6.1	20.61	13.08	25.77	9.69	29.1	20.98	8.67	28.72	19.9	25.64	24.53	21.46	15.72	22.26	10.98	22.04	16.47	9.69	23.33	36	12.93	13.82	30.47
DUSP16	25.49	22.77	18.42	24.76	4.46	10.4	13.11	5.46	5.88	6.14	9.17	4.7	10.7	18.92	2.65	11.74	19.1	20.79	13.6	8.45	7.85	11.43	4.1	6.33	2.2	4.68	17.67	5.68	8.83	7.31	15.82	7.76	4.14	5.97	6.62	12.24	12.53	10.03	4.1	16.04	3.41	21.01	5.33	19.14	18.99	12.23	6.38	4.99	11.28
TAB2	36.45	34.92	37.77	38.16	8.88	23.49	28.15	10.89	14.19	13.15	13.79	8.99	19.54	25.71	8.14	23.97	32.06	36.44	22.95	25.63	18.96	22.82	15.28	17.48	17.07	6.77	14.95	23.52	17.48	24.22	17.15	15.26	16.1	30.31	13.4	11.27	13.58	36	10.42	28.22	9.88	38.8	16.4	29.11	28.45	18.13	16.81	12.41	24.37
LRRK1	9.53	6.75	7.17	6.7	6.04	2.47	2.73	2.38	7.25	6.86	1.94	5.29	7.59	5.87	3.25	6.31	6.66	5.63	10.98	15.19	20.48	7.33	5.43	2.68	2.15	4.52	4.71	6.63	3.68	5.92	0.81	10.09	6.17	7.4	5.29	7.44	10.32	8.98	16.91	10.42	12.12	10.29	10.33	31.26	6.65	15.66	7.84	5.67	5
NCF1C	2.03	3.66	1.61	3.04	3.79	2	0.57	0.75	3.31	2.8	0.77	3.11	13.11	3.42	3.79	2.53	1.76	1.38	4.15	14.71	45.69	4.01	1.78	2.18	2.63	0.93	1.3	4.13	2.03	3.41	1.43	10.87	1.1	1.3	1.95	7.86	0.58	4.28	18.31	9.95	5.33	47.66	8.47	45.55	2.74	32.01	6.41	3.7	1.02
PIK3R5	4.03	1.73	1.94	3.92	3.03	0.86	0.55	0.57	2.71	1.82	0.91	1.41	6.12	1.29	0.91	3.03	2.11	1.19	7.3	5.79	21.03	5.97	2.93	1.84	5.45	0.48	1.44	2.77	2.58	1.25	0.32	11.45	2.97	2.14	3.65	6.06	2.55	3.72	12.98	9.32	5.89	39.75	3.99	25.64	2.29	18.4	4.03	3.98	0.93
PREX1	4.97	4.09	3.61	4.68	5.59	2.32	2.1	1.06	2.06	3.02	1.19	4.43	7.79	3.84	2.68	6.08	4.21	2.94	10.51	14.64	25.31	11.61	3.71	2.29	7.9	1.8	5.67	5.15	4.32	5.74	0.91	13.39	3.26	5.55	7.07	14.75	4.52	7.79	18.22	19.04	6.5	44.61	7.14	46.05	3.74	23.27	12.08	7.39	3.81
CST7	12.42	8.32	5.04	12.01	12.18	5.16	4.54	5.16	8.4	6.51	5.96	8.02	7.04	4.73	7.47	7.09	7.27	6.9	16.4	9.54	20.57	28.42	3.24	5.51	18.7	5.14	3.1	12.01	6.06	5.38	1.78	32.02	2.7	5.03	5.54	35.04	1.71	6.8	16.02	47.42	4.94	59.91	10.96	41.63	3.11	37.7	24.59	10.1	6.02
HLA-DOA	6.77	12.3	6.64	6.47	3.89	2.25	1.82	2.46	3.89	4.49	1.34	3.72	31.7	4.4	3.97	5.5	8.47	8.51	13.29	14	5.4	32.36	2.5	13.13	4.31	3.51	23.52	18.57	3.66	3.77	0.31	18.58	6.16	2.22	11.59	19.54	2.28	8	10.54	56.59	8.81	54.2	12.09	64.47	4.75	45.21	9.97	8.05	3.73
TBX21	0.29	0.2	0.38	0.14	0.65	0.11	0.06	0.3	0.97	0.76	0.09	0.09	0.89	0.32	0.72	0.64	0.16	0.12	0.72	0.71	2.7	1.77	0.11	0.4	0	0.18	0.26	1.76	0.39	0.68	0	2.59	0.4	1	0.48	1.65	0.04	1.49	1.19	2.96	0.67	7.19	0.63	6.39	0.09	2.07	1.35	0.53	0.38
SPOCK2	9.52	3.3	4.36	8.74	8.57	2.37	1.41	3.12	3.6	4.81	0.89	3.52	11.44	3.78	2.88	6.31	3.62	2.13	10.75	11.2	8.28	182.7	2.68	2.92	1.91	3.49	13.95	5.19	9.27	2.82	2.26	27.64	1.91	6.53	4.11	17.56	7.43	4.8	6.5	97.67	4.74	165.65	12.93	114.92	2.51	48.02	11.94	3.65	7.52
PDCD1	1.55	0.71	0.29	1.89	2.1	0.43	0.43	0.14	2.87	2.76	0.29	1.68	3.64	0.2	0.87	1.36	0.72	0.53	3.63	3.16	3.05	13.53	0.75	2.76	0.13	1.48	0.67	9.17	0.54	1.41	0.13	5.84	0.66	0.55	0.89	3.82	0.43	2.39	3.79	17.93	1.42	18.51	3.45	29.45	1.26	10.29	2.68	0.25	1.77
EOMES	0.63	0.18	0.53	0.74	0.75	0.18	0.11	0.17	1.39	1.41	0.21	0.41	1.43	0.32	0.78	0.29	0.3	0.57	1.65	0.7	2.58	4.11	0.34	0.8	0.17	0.04	1.56	1.7	0.57	0.96	0.21	3.18	0.35	0.5	0.2	2.8	0.13	0.44	2.38	14.39	1.35	8.59	1.25	11.75	0.42	5.59	2.74	0.63	0.16
GALM	2.2	2.83	2.69	2.53	6.75	2.26	1.95	2.65	5.07	5.9	1.52	1.33	9.6	3.18	3.56	1.51	2.91	2.3	6.17	6.84	4.98	6.76	4.37	7.36	6.88	4.79	4.78	7.34	18.19	2.92	1.33	8.84	4.51	3.18	4.93	6.87	2.22	3.96	3.88	15.98	5.74	13.5	5.48	11.85	2.48	8.99	10.81	5	4.41
CCL5	15.78	12.11	15.08	23.33	30.01	16.06	10.3	16.13	39.05	44.23	21.54	44.13	50.6	6.24	24.2	14.23	18.48	16.65	36.2	22.26	132.03	126.61	17.76	40.14	10.89	64.86	28.52	109.55	15.08	16.68	22.32	99.47	16.42	11.35	23.09	74.16	3.02	34.81	72.09	84.85	34.41	144.34	115.38	88.84	9.54	172.53	203.02	39.79	30.28
LIME1	15.04	18.05	15.84	16.75	38	16.01	9.54	16.91	63.37	64.5	15.19	9.83	57.77	10.66	15.63	19.47	11.79	13.78	35.4	36.75	47.44	49.87	20.14	46.1	13.39	38.37	33.47	51.35	23.97	21.73	19.1	50.4	14.75	26.93	18.75	28.5	29.91	27.05	32.06	46.01	50.81	264.45	64.46	111.91	13.71	63.86	50.62	17.3	26.59
RARRES3	25.62	19.96	9.58	14.54	14.4	7.92	11.98	12.8	53.68	63.73	9.89	50.38	50.05	12.56	18.61	13.11	12.41	11.16	54.33	34.85	22.88	55.57	15.78	42.71	17.51	41.82	16.07	393.74	29.35	16.22	33.14	98.31	13.72	20.98	14.55	60.27	14.97	66.58	18.38	51.74	24.33	129.54	118.52	71.93	14.64	74.98	94.51	51.72	15.42
SCML4	0.41	0.8	0.39	0.83	0.81	0.15	0.11	0.18	1.28	1.03	0.43	0	3.26	1.1	0.07	1.52	0.17	0.45	1.84	1.05	1.79	1.8	0.06	0.31	0.44	0	0.1	1.26	0.46	0.29	0	2.44	0.04	0.17	0.31	1.13	0.14	0.23	1.72	1.44	0.98	29.02	0.91	24.56	0.36	8.09	1.35	0.48	1.04
TNFSF8	0.5	0.23	0.33	2.18	0.54	0.57	0.27	0.09	0.87	0.4	0	0.04	2.35	0.5	0.36	0.83	0.41	1.28	1.45	1.76	1.92	3.64	0.46	0.19	3.15	0	0.16	0.67	0.59	0.46	0.15	4.6	0.88	0.26	0.75	1.35	0.36	2.12	0.84	5.61	1.11	32.14	2.51	33.5	0.8	8.82	0.63	1	1.22
ITK	4.98	1.36	0.76	2.42	1.35	1.59	0.58	0.78	1.6	1.5	0.21	0.5	3.78	1.58	0.57	1.34	1.38	0.62	3	2.02	2.95	5.94	1.04	0.99	0.1	0.04	0.54	1.93	1.29	0.79	0.58	4.92	0.83	0.5	0.93	4.65	0.16	1.7	1.99	10.85	1.42	51.57	1.12	37.22	2.03	9.08	2.24	1.46	2.28
ZNF831	0.36	0.13	0.16	0.21	0.19	0.07	0.05	0.02	0.15	0.1	0.11	0.03	0.49	0.17	0	0.21	0.27	0.1	0.46	0.48	0.19	0.54	0.04	0.18	0.01	0.03	0.03	0.18	0.06	0.08	0	0.76	0.07	0.03	0.1	0.55	0.04	0.06	0.1	1.61	0.09	8.38	0.16	8.02	0.12	1.45	0.19	0.12	0.28
CD6	4.34	3.26	2.48	3.61	3.9	2.6	0.73	1.05	1.85	1.46	1.26	1.78	7.75	2.92	2.19	3.07	1.3	2.85	7.11	7.7	5.85	12.5	1.19	4.29	0.71	2.69	0.88	6.7	2.29	1.82	1.3	14.58	1.78	1	2.15	9.43	1.25	2.14	2.31	24.33	4.37	146.36	7.72	49.03	1.42	20.74	9.13	3.64	3.55
IL16	5.05	4.85	6.23	4.23	6.05	3.19	1.75	0.91	1.3	1.57	1.93	2.14	18.85	2.97	4.19	5.38	5.78	4.25	7.34	20.39	13.28	9.33	1.83	3.27	1.7	1.56	1.37	1.98	2.08	2.02	1.49	12.97	2.29	8.24	5.25	16.1	3.53	2.63	13.54	24.54	5.47	120.02	11.31	118.34	4.17	31.9	8.18	5.8	5.19
RCSD1	3.06	2.72	3.95	3.76	3.75	1.72	1.4	1	1.94	1.81	1.23	1.34	10.1	2.48	2.08	4.92	2.86	2.68	6.5	10.69	4.99	7.48	2.06	1.46	3.97	0.38	1.69	3.86	1.28	2.57	0.64	7.08	1.99	1.56	2.28	9.59	1.36	2.84	4.35	18.51	3.29	56.18	5.36	76.06	2.8	18.31	5.57	5.47	3.82
IKZF1	3.28	2.01	2.16	2.86	1.99	1.06	0.69	0.37	1.34	1.61	0.47	0.9	9.56	2.04	1.62	2.69	1.73	2.16	4.78	10.31	5.61	5.86	1.34	2.18	2.03	0.7	2.49	2.53	1.22	1.09	0.33	7.28	1.6	0.75	2.38	12	0.97	2.29	3.19	19.89	3.34	101.8	2.78	60.59	2.2	20.1	3.96	3.03	1.69
ANKRD44	3.36	2.71	2.8	6.05	2.34	0.74	1.47	0.33	1.1	0.79	0.29	0.44	18.97	3.79	4.71	1.88	4.14	2.12	4.05	6.4	6.2	9.66	1.83	1.5	7.01	3.61	4.35	3.35	1.36	1.07	15.56	4.34	1.81	1.72	2.73	6.99	0.58	9.89	12.06	13.6	2.1	60.37	1.47	54.82	2.82	9.67	3.45	3.44	1.73
DOCK10	6.24	3.63	4.43	3.51	2.09	1.61	0.95	1.43	1.97	0.5	2.65	1.92	7.01	3.2	2.1	1.61	2.57	3.36	4.75	4.89	4.23	7.89	7.22	1.5	11.3	0.36	5.68	2.77	2.72	2.96	2.33	7.29	5.44	5.32	3.46	3.93	2.58	4.86	6.69	12.22	6.49	61.43	2.88	34.94	3.93	9.12	4.4	5.51	2.65
STK17B	7.17	5.68	3.03	5.56	6	2.7	2.89	2.3	2.85	2.84	0.92	4.08	12.52	5.76	3.8	3.11	4.09	3.09	5.09	13.35	8.73	11.03	7.55	6.4	19.23	4.27	4.47	10.72	3.88	7.69	7.99	7.86	7.27	8.74	6.97	7.85	3.73	6.04	7.16	19.11	5.65	76.57	7.78	57.77	4.78	15.3	9.46	5.16	2.67
ARHGAP15	2.83	2.87	2.73	4.05	11.13	1.12	1.38	1.7	2	2.57	1.7	0.83	6.76	1.61	1.05	1.96	2.38	2.31	3.72	8.95	3.54	6.76	1.15	3.24	10.85	2.3	0.49	6.47	1.69	1.81	2.13	8.22	1.32	1.81	2.63	5.36	2.42	7.41	4.68	12.61	2.61	77.47	5.67	54.44	2.14	8.71	7	6.92	1.06
CYTIP	3.85	2.78	2.21	5.9	8.88	0.8	1.67	1.18	3.04	3.59	1.33	2.03	14.78	4.19	2.17	3.18	1.81	1.37	6.77	11.05	11.25	12.97	1.93	4.46	18.08	1.67	3.43	6.59	2.78	3.48	0.85	13.45	2.01	3.39	3.28	10.17	2.39	2.31	8.48	15.7	3.64	91.84	4.75	72.23	3.16	14.89	3.98	7.51	2.04
CAMK4	0.78	0.48	0.46	0.82	0.11	0.18	0.32	0.2	0.03	0.05	0.33	0.85	0.56	1.23	0.37	0.46	0.59	0.22	1.87	0.5	0.35	0.9	0.7	1.11	2.06	0.27	3.2	1.29	0.5	0.43	0.13	1.45	0.85	0.74	0.59	0.97	1.82	0.34	0.32	1.64	0.23	18.06	0.52	6.47	0.75	1.74	1.34	0.44	1.14
SKAP1	5.64	1.68	0.96	2.31	3.07	2.18	0.94	1.77	0.71	1.2	1.93	0.81	5.37	2.03	2.16	2.11	1.48	0.64	3.24	4.34	8.18	6	0.9	5.56	2.02	2.57	10.73	3.45	3.5	1.42	0.54	7.8	0.62	0.9	1.15	6.01	0.22	6.62	4.08	10.96	15.45	72.7	7.36	37.49	2.03	7.64	2.89	4.71	1.73
TLR10	0.36	0.6	1.19	0.77	0.75	0.76	0.27	0.13	0.36	0.47	0.57	0.11	3.86	0.44	0.02	0.31	0.21	0.62	0.57	4.11	0.84	1.26	0.42	0.04	0.45	0.11	0.28	0.02	0.42	0.3	0.14	1.43	0.72	0.09	0.26	1.2	0.11	0.39	1.66	2.63	0.25	24.26	1.78	20.1	0.31	2.66	0.69	0.45	0.44
MS4A1	1.92	10.03	7.99	20.28	6.83	0.61	0.38	1.06	6.49	6.14	0.72	0.56	71.27	11.87	1.37	6.97	0.34	5.25	5.73	75.12	1.54	8.57	0.03	2.12	0.27	0	4.14	1.81	0.52	0.92	0	6.05	0	0.53	1.4	11.2	1.13	1.92	2.34	32.28	5.56	382.21	26.81	653.46	5.77	43.07	1.67	0.79	3.98
TRAF3IP3	4.08	6.66	6.98	6.32	8.51	4.24	2.27	2.26	4.19	5.86	5.08	2.45	19.13	5.13	2.25	6.21	5.17	6.07	9.18	26.99	24.47	12.16	2.7	5.16	2.55	1.43	32.43	8.59	3.31	4.96	2.53	16.57	2.22	6.55	4.28	13.09	5.06	9.12	17.69	30.94	14.65	211.13	11.4	111.05	4	27.27	10.49	3.67	2.92
SELL	3.25	2.76	1.75	5.7	6.99	0.45	1.1	0.45	1.78	2.01	0.51	2.88	8.2	4.43	5.45	4.5	0.74	1.09	5.93	17.05	31.68	11.06	4.55	1.59	25.03	0.48	1.09	2.87	2.38	4.12	0.52	12.3	4.82	1.62	1.97	15.63	0.91	3.73	14.92	21.14	2.45	262.65	10.5	123.85	1.74	33.11	6.28	3.08	1.84
PTPRC	10.57	6.44	6.83	8.44	5.38	2.26	2.8	1.5	4.03	3.84	1.22	1.24	22.38	7	2.19	5.68	5.37	6.51	14.81	36.43	24.02	20.78	5.46	6.24	15.42	0.95	5.64	6.93	4.97	7.49	2.1	21.7	4.83	3.6	8.02	15.82	2.98	10.83	25.14	49.99	8	280.84	11.14	210.88	6.04	17.44	11.36	6.64	5.28
PDE3B	2.42	0.26	1.12	1.81	1.37	0.21	0.25	0.09	1.42	1.26	0.25	0.21	1.79	0.68	2.33	0.67	0.53	0.72	4.13	1.57	2.61	2.48	0.32	1.66	1.3	0.5	0.99	3.99	1.23	0.32	2.13	2.92	0.61	0.79	1.6	2.71	1.01	1.91	3.03	5.43	2.49	35.86	1.16	21.08	1.35	2.08	0.49	1.07	1.78
ARHGEF6	4.17	2.47	2.93	2.43	2.01	1.02	0.78	0.59	0.83	0.62	0.97	0.99	6.94	3.16	2.15	3.08	3.79	2.58	3.93	7.68	4.11	4.77	3.11	1.27	4.62	0.32	1.26	2.98	1.71	1.66	0.71	7.88	3.12	2.45	1.98	6.07	1.7	2.36	4.5	9.25	1.83	37.44	2.65	25.79	2.28	5.91	4.74	6.33	2.77
PIP4K2A	9.29	5.26	6.18	5.95	3.31	4	2.6	2.38	6.54	3.8	2.3	2.27	9.53	4.01	6.74	6.39	7.16	4.96	11.65	12	6.09	7.95	11.19	4.35	7.64	2.67	5.02	5.43	5.44	3.74	4.76	10.52	11.05	9.06	5.67	9.37	3.32	6.07	8.28	14.41	6.67	45.86	5.88	42.29	6.59	11.58	8.58	6.65	6.58
ZBTB32	0.68	1.02	0.6	1.4	1.16	0.51	0.37	0.27	1.06	1.35	0.07	0.88	0.89	1.41	0.37	0.37	1.08	0.62	1.61	4.53	1.25	4.83	0.91	0.33	0.13	0.74	0.64	0.28	0.83	0.93	0.72	2.24	0.76	1.34	0.36	2.42	0.79	1.35	1.28	2.84	3.82	10.24	1.98	6.4	0.3	2.6	0.42	0.35	0.78
BCL2	2.26	1.47	2.5	1.33	1.38	1.2	0.6	0.91	0.73	0.85	0.62	0.18	3.59	0.8	1.9	1.84	1.64	2.35	4.03	2.41	0.61	3.11	1.16	1.71	0.64	1.38	4.33	3.51	0.51	0.42	4.54	3.58	1.61	1.54	0.5	2.23	0.85	3.89	2.07	11.55	5.5	17.73	2.83	13.79	1.66	7.4	1.11	2.7	1.84
WDFY4	3.43	2.33	3.24	5.2	5.1	1.87	0.23	0.66	2.59	1.83	0.5	0.59	8.48	1.81	1.14	3.31	2.34	1.49	6.08	11.21	3.56	6.53	1.87	1.07	3.52	2.03	1.48	0.92	1.43	1.1	0.07	8.18	3.04	1.7	5.45	7.46	3.18	5.11	9.52	18.78	20.75	42.3	6.19	48.52	2.1	28.32	3.77	2.59	1.8
ATP2A3	23.21	10.66	21.17	12.43	18.93	5.88	2.82	4.26	3.89	3.92	2.76	6.71	104.32	10.25	6.93	33.58	15.4	13.33	26.95	53.82	27.04	39.89	3.04	5.83	3.2	1.68	9.47	6.79	25.35	9.73	1.04	35.87	3.68	30.95	14.39	36.18	8.34	11.52	16.92	56.29	19.47	251.86	31.51	182.23	12.34	86.12	20.15	13.7	11.3
SLAMF1	1.35	2.12	0.65	0.98	0.9	0.38	0.31	0.06	0.5	0.5	0.19	0.39	3.66	1.25	0.8	2.01	1.68	1.24	1.84	3.56	1.52	2.7	0.62	1.03	0.02	0.04	0.22	2.32	0.64	1.11	0.02	2.28	0.51	0.47	0.44	3.17	0.28	1.19	0.39	2.79	1.02	18.14	2.11	10.83	0.3	4.22	1.86	0.43	0.53
KLHL6	2.06	0.88	0.91	1.34	3.68	0.13	0.21	0.23	0.72	0.76	0.08	0.34	8.21	0.62	0.69	1.29	0.65	0.93	4.68	12.71	1.9	3.63	1.58	1.36	1.31	0.63	0.8	1.47	0.64	1.25	0.56	7.1	1.54	3.97	2.33	3.27	2.56	4.17	4.72	7.77	2.98	23.33	1.3	41.78	1.38	10.99	3.04	2.16	0.56
CYFIP2	5.92	5.25	4.2	6.7	6.41	2.8	3.55	1.56	1.69	3.64	1.62	5.29	19.17	4.6	8.04	6.77	3.31	1.97	14.8	38.7	13.8	15.85	1.14	3.77	12.5	3.78	15.84	6.49	8.11	3.12	0.84	11.58	1.33	5.65	5.69	10.35	11.32	22.17	9.26	25.54	2.45	129.52	11.06	76.04	4.41	33.04	3.77	5.63	6.07
CCR6	1.06	1.06	0.57	0.39	0.05	0.44	0.24	0.32	0.12	0.12	0.38	0.34	2.42	0.8	0.08	0.39	0.25	0.66	0.3	2.11	0.3	0.53	0.34	0	0.11	0.28	0.36	0	0.54	0.4	0	1.14	0.19	0.56	0.17	1.87	0.17	0.31	0.35	1.63	0.2	11.21	1.43	10.09	0.73	4.28	1.06	0.24	0.19
CD37	15.66	17.84	19.67	25.89	30.69	6.76	7.06	8.44	12.36	15.26	9	10.77	71.38	18.76	9.14	15.67	15.5	12.95	36.02	111.08	41.84	40.08	14.43	8.3	38.82	6.74	5.72	16.61	7.47	5.48	1.9	51.51	13.17	11.99	14.69	59.5	7.69	19.87	47.13	85.45	26.36	641.36	48.45	420.07	14.58	225.92	28.2	23.86	13.18
RHOH	1.83	1.81	1.68	2.4	4.64	0.43	0.64	0.82	2.39	2.57	1.07	2.11	8.8	1.16	0.33	2.61	0.58	1.27	1.99	10.26	7.41	6.32	1.49	1.57	13.94	0.49	1.61	3.52	1.15	3.29	0.32	5.1	0.62	2.98	2.02	8.63	2.23	1.58	2.21	11.22	2.46	58.01	4.36	59.4	1.24	22.06	5.09	3.19	1.51
POU2F2	2.96	3.2	5.02	4.55	5.16	1.2	1.59	1.74	2.9	3.24	2.27	4.87	14.99	3.83	2.07	2.13	1.22	1.76	6.96	27.93	7.39	10.44	3.19	1.34	9.91	6.95	2.19	1.58	1.48	15.97	0.83	10.6	2.09	18.72	3.44	12.35	3.82	4.1	4.52	13.82	5.67	87.65	14.87	76.16	1.61	25.98	12.67	6.64	2.8
CD180	1.02	0.99	0.47	0.85	1.55	0.43	0.26	0.12	0.41	0.72	0.34	0.66	7.31	0.48	0.87	0.67	0.73	0.45	3.14	8.39	1.02	3.92	1.27	0.94	7.66	0.56	1.24	0.91	0.86	1.27	0.66	3.29	1.08	0.96	1.66	4.48	0.96	1.55	1.89	4.84	1.91	25.45	3.7	30.39	0.62	8.51	6.02	1.79	0.68
EVI2B	9.79	6.77	7.35	9.21	10.75	3.13	4	1.74	3.83	3.67	2.32	0.74	39.55	4.8	5.25	7.88	5.85	6.04	15.2	24.33	46.81	16.16	4.06	4.58	18.4	1.58	5.36	6.96	5.12	4.96	1.22	37.88	5.24	4.06	8.83	13.2	3.04	9.01	27.38	31.72	10.68	159.71	16.13	143.43	4.68	19.22	12.01	12.62	2.71
ARHGAP25	8.5	7.53	5.4	6.87	4.05	1.86	2.26	2.86	2.71	3.03	2.44	4.72	9.69	4.41	4.05	4.71	6.04	4.95	9.47	13.17	21.77	11.74	4.34	3.8	7.91	3.38	6.87	4.82	4.81	10.79	11.31	11.11	4.91	2.8	7.28	15.8	4.18	5.38	12.79	19.76	5.67	76.64	10.79	52.55	3.58	20.21	12.1	5.61	4.71
TAGAP	1.49	1.77	1.74	1.83	3.58	0.81	0.62	0.7	0.87	1.19	0.39	1.18	4.12	1.7	1.27	1.62	1.03	1.79	2.09	6.8	12.44	3.47	1.05	0.59	4	0.65	1.07	3.34	1.16	2.22	0.22	4.95	1.08	1.43	2.19	6.27	0.65	2.28	8.19	9.99	1.61	38.34	2.05	33.5	1.05	10.29	5.19	3.81	1.32
BIN2	3.92	3.51	2.62	3.42	4.6	2.91	1.37	1.11	2.71	2.33	1.24	2.81	11.08	3	3.83	3.39	3.01	2.97	8.79	10.25	20.14	9.61	3.46	3.09	9.53	2.14	1.83	5.37	2.31	3.82	0.47	13.8	2.73	3.34	6.49	11.87	2.33	6.59	12.18	19.23	5.11	91.22	10.54	55.57	5.51	16.46	9.48	5.67	2.3
FGD3	4.91	3.94	3.96	4.87	5.16	2.43	1.38	2.22	3.34	2.79	1.88	5.06	7.94	3.65	2.68	3.9	2.99	4.39	5.49	7.21	19.88	6.21	2.88	3.48	3.87	3.11	2.61	4.83	3.04	3.64	1.79	8.68	2.6	1.91	6.92	7.54	1.18	2.28	10.46	12.43	4.34	82.51	8.95	55.78	2	18.63	9.99	2.2	3.18
SMAP2	26.46	15.41	16.79	28.06	31.53	13.91	7.95	11.11	16.82	15.47	11.18	13.72	39.25	18.67	13.98	29.83	14.32	12.73	38.35	29.83	52.55	58.81	14	14.35	28.09	10.62	31.3	20.48	14.17	20.49	13.02	42.63	12.86	19.11	12.51	38.99	8.31	22.22	43.1	71.4	15	169.08	26.1	268.55	18.98	102.4	19.76	14.7	19.1
INPP5D	20.72	12.24	20.19	22.11	13.52	5.18	5.33	4.4	6.39	6.55	3.53	11.88	41.78	10.93	6.6	14.97	10.37	16.28	25.89	41.12	65.67	30.5	5.81	5.28	11.04	3.13	5.97	6.75	10.43	5.74	1.99	41.08	5.84	9.32	13.97	31.48	6.28	8.89	45.78	57.51	10.07	195.82	15.37	232.83	13.1	90.25	20.91	14.91	7.9
APBB1IP	3.89	2.88	2.99	2.8	5.43	1.24	1.13	1.17	2.86	2.81	0.85	1.55	7.99	1.9	3.17	2.19	2.24	2.89	3.36	9.11	11.31	7.79	2.19	2.25	4.01	1.54	1.74	4.17	1.62	1.55	0.26	9.43	1.98	1.83	3.34	8.09	1.41	3.84	6.29	14.13	4.44	55.68	5.03	37.52	1.69	20.46	8.77	4.52	1.87
KIF21B	1.38	0.62	1.13	1.33	1.04	0.26	0.18	0.19	1.06	1.02	0.1	1.18	3	0.94	1.03	1.05	1.11	0.91	1.73	4.31	4.46	4.48	1.47	1.36	1.46	0.08	2.39	1.01	1.6	0.85	0.17	3.68	1.4	1.66	1.16	4.59	0.89	1.79	4.41	7.18	1.71	28.76	1.39	12.38	0.72	5.94	2.5	1.13	0.65
PCED1B-AS1	2.09	5.13	2.15	10.13	15.46	1.79	2.11	2.3	8.88	5.74	3.56	7.83	32.19	2.61	2.79	5.26	0.57	3.32	9.6	13.81	20.91	21.79	6.96	4.15	12.15	2.99	4.76	10.57	4.81	6.43	1.53	31.54	4.34	2.36	2.35	22.17	3.03	7.57	15.12	39.52	4.18	192.46	24.6	104.15	3.14	47.05	22.81	11.63	7.08
RAC2	25.33	31.04	20.81	28.41	36.17	11.9	10.29	13.67	19.6	20.64	10.85	59.39	89.71	21.49	28.7	18.13	15.48	17.68	31.98	87.38	91.51	95.7	42.28	94.87	48.92	13.29	28.03	38.36	47.41	78.16	9.77	62.87	41.21	26.17	35.07	72.78	15.47	35.89	59.95	145.57	21.76	708.72	62.88	368.29	21	190.22	90.4	22.32	21
PPP1R16B	2.35	2.43	2.65	2.22	1.36	0.82	0.52	0.45	0.81	0.74	0.61	1.21	4.44	2.04	1.25	2.32	2.44	2.33	2.95	5.24	1.82	6.53	0.36	0.57	0.87	0.17	1.21	0.95	0.88	0.94	0.31	6.73	0.35	0.66	1.46	11.9	0.65	2.19	2.84	16.28	1.46	32.41	2.18	35.87	1.99	12.96	2.46	2.12	1.81
GPR132	4.29	2.52	1.46	2.15	2.35	0.76	0.47	0.83	1.32	1.16	0.7	1.51	3.37	1.58	1.46	1.38	3.13	1.19	3.67	5.82	5.9	5.93	1.26	1	3.23	1.77	1.21	2.15	1.48	0.96	0.15	6.4	1.67	3.11	6.21	6.75	0.93	1.1	3.97	11.88	1.65	25.91	4.12	30.89	1.66	11.76	4.71	2.18	2.32
DOCK2	7.36	3.94	3.83	5.46	6.05	1.19	1.91	1.96	2.98	3.52	1.26	1.47	11.89	7.81	2.74	3.2	3.18	3.23	9.26	17.36	11.16	10.78	4.22	2.83	8.52	2.04	2.61	4.41	2.17	3.88	0.6	17.49	4.86	2.93	5.56	14.22	2.85	7.54	9.89	23.56	4.63	56.49	6.66	55.81	2.86	19.34	10.44	5.12	2.3
ADORA2A	1.65	0.84	2.21	2.32	2.08	1.07	0.32	0.88	1.57	1.81	0.99	1.05	5.81	1.34	1.91	2.03	1.89	1.48	5.99	5.71	4.06	9.22	1.01	1.1	1.99	1.6	4.41	1.16	2.15	1.41	1.55	5.47	1.35	1.42	3.42	7.83	1.67	2.28	2.91	7.8	0.67	29.2	3.48	26.04	2.51	5.88	7.41	3.71	2.6
ST6GAL1	10.45	6.86	8.28	7.75	8.94	1.59	2.5	1.06	1.51	1.87	0.78	4.6	27.59	6.27	1.99	8.32	6.84	5.43	9.8	36.09	6.04	25.8	1.66	2.66	4.36	7.32	11.13	1.54	11.22	3.71	3.44	17.37	1.36	4.97	6.94	18.23	6.4	5.33	6.99	38.29	5.58	87.16	16.46	89.56	7.94	27.68	12.05	10.15	4.45
SARDH	1.03	0.51	0.14	0.54	0.7	0.38	0.33	0.2	0.53	0.59	0.2	0.84	1.79	1.07	0.62	0.56	0.7	0.65	0.87	1.95	1.34	1.83	0.38	1.48	1.23	1.46	1.5	1.64	2.31	1.43	0.08	3.12	0.37	1.65	0.4	1.19	0.94	1.09	1.13	5.84	0.26	14.63	2.19	9.89	0.5	5.07	3.88	1.88	0.32
SLFN12L	0.28	0.41	0.5	0.09	0.2	0.11	0.17	0	0.27	0.58	0.15	0.15	0.45	0.44	0.15	0.53	0.13	0.21	0.37	0.85	1.06	1.63	0.07	0.71	0.38	0.13	0.06	1.21	0.18	0.33	0	1.44	0.14	0.52	0.45	0.83	0.22	0.84	0.99	3.45	0.58	11.12	0.29	5.73	0.28	1.17	1.6	0.22	0.08
CD2	6.23	5.44	3.99	4.41	8.71	4	1.82	3.1	4.5	5.39	3.54	3.9	12.27	4.67	2.98	3.49	4.23	3.16	12.62	8.4	15.47	32.26	1.71	5.94	1.65	3.51	6.01	12.22	3.87	4.99	1.52	27.17	2.41	2.99	3.35	16.71	1.63	9.44	7.53	52.34	5.88	147.99	15.03	86.81	2.8	28.72	22.24	4.78	6.59
FCRL3	0.34	0.26	0.76	1.82	1.24	0.26	0.05	0.03	0.29	0.4	0.03	0.16	5.85	0.61	0.05	0.15	0.32	0.21	0.23	5	0.21	2.59	0.12	0.37	0	0.37	0.19	0.18	0.94	0.13	0.04	2.97	0.24	0.04	0.35	1.45	0.18	1.22	0.48	15.98	0.9	40.06	5.66	34.22	0.21	5.78	0.75	0.17	0.18
SIRPG	1.53	2.19	1.74	1.46	2.92	0.4	0.41	0.8	2.61	2.18	0.52	1.42	2.48	2.33	1.17	0.62	0.59	0.65	3.83	4.61	2.46	13.8	1.45	1.5	2.17	0.81	0.77	6.57	0.85	2.21	0	10.54	0.91	0.41	0.83	5.05	0.09	2.46	2.13	22.34	2.11	86.16	8.37	57.82	0.89	21.12	5.86	0.89	0.38
SLAMF6	1.26	1.45	1.51	1.96	2.29	0.87	0.37	0.54	1.53	1.68	0.17	0.77	5.65	0.63	0.94	1.59	0.89	0.84	3.75	7.56	4.26	8.69	0.13	0.82	0.23	0.15	1.24	2.77	0.56	0.79	0.2	6.83	0.37	0.55	0.86	4.29	0.16	2.19	2.93	19.95	1.28	43.32	3.66	57.71	1.18	12.84	3.65	1.32	1.17
UBASH3A	0.73	0.93	0.82	0.87	0.74	0.74	0.18	0.35	0.65	0.71	0.31	0.64	1.5	0.69	0.16	0.49	0.82	0.72	1.57	1.56	1.93	3.38	0.11	1.09	0	0.78	0.28	1.16	0.64	0.42	0	3.68	0.16	0.18	0.71	2.56	0.41	0.69	1.96	8.44	0.85	33.75	1.28	9.49	0.41	4.93	1.54	1.58	0.39
FAM78A	1.9	2.93	3.38	4.87	3.5	1.03	0.21	1.15	1.44	2	0.51	2.06	8.07	1.32	1.09	1.2	2.42	1.19	4.45	6.31	7.49	6.42	1.77	2.09	4.51	4.35	2.06	4.88	1.04	1.47	0.34	7.51	2.16	2.06	2.57	6.36	1.84	2.09	3.87	18.78	4.92	68.2	5.58	43.07	1.76	12.72	5.95	2.24	2.57
GPR155	2.49	1.78	2.19	2.11	1.62	3.27	1.04	1.19	0.61	0.83	0.59	0.29	2.39	1.14	3.66	2.11	2.64	2.65	3.5	2.96	1.25	2.99	7.48	1.78	0.68	3.38	5.59	2.1	0.65	0.96	1.01	3.9	8.09	1.56	2.03	2.18	1.45	2.04	4.35	3.87	1.54	18.15	3.09	3.8	1.96	2.41	22.64	4.44	2.07
KMO	0.33	1.95	0.1	2.87	0.65	0.15	0.12	0.03	0.3	0.2	0.3	0.04	0.69	0.09	1.26	0.02	0.06	0.07	0.21	3.22	1.07	1.08	0.68	0.43	1.43	0	0.49	1.06	0.1	1.91	0.08	0.5	1.22	1.15	0.45	0.75	1.13	1.27	1.12	0.67	1.03	7.74	3.26	7.79	0.08	0.54	1.42	2.06	0.05
MGAT4A	2.63	6.29	3.84	3.49	1.59	3.88	2.96	1.49	1.06	0.83	1.38	1.38	4.94	4.97	0.56	2.46	3.08	1.21	5.6	4.7	3.86	3.37	1.59	1.95	9.81	2.81	3.48	5.44	3.79	1	0.86	5.53	1.17	0.98	2.39	3.57	8.85	4.34	3.83	6.53	4.41	20.67	1.64	21.47	2.69	2.65	5.15	3.36	1.74
RAB8B	7.28	2.88	3.62	3.63	2.09	1.6	2.7	0.88	3.28	2.27	1.02	1.04	4.1	2.24	4.14	3.72	3.01	3.07	10.65	10.62	8.85	2.39	5.26	2.81	11.68	1.95	4.38	2.54	2.82	7.33	1.6	6.88	6.73	4.36	4.73	4.8	3.17	8.96	4.25	5.7	1.81	21.44	2.57	36.71	3.75	3.3	10.88	4	1.77
STK4	8.42	7.63	5.82	7.31	5.7	5.51	2.73	2.82	8.38	8.1	2.28	3.53	7.95	6.43	2.74	5.33	5	5.24	11.44	12.91	15.06	8.84	5.52	8.5	7.1	2.48	10.34	8.44	3.82	13.21	7.51	9.32	5.78	9.31	10.78	10.86	7.69	10.01	11.27	16.94	7.21	49.23	7.89	36.83	6.31	10.69	11.65	4.79	4.57
STK10	5.56	8.61	6.23	7.92	12.73	5.09	2.75	4.37	3.24	3.63	4.92	7.97	12.47	7.67	6	6	5.46	4	15.05	19.58	27.71	13.96	9.04	11.91	18.64	7.92	5.66	4.6	10.58	17.3	2.98	15.68	8.02	22.03	21.44	18.73	4.84	10.74	25.41	18.47	10.27	109.82	14.37	60.21	5.34	21.98	32.81	7.47	5.21
SORL1	6.85	5.06	8.86	3.71	1.34	2.82	2.17	2.13	1.67	1.76	1.7	4.65	4.94	5.5	1.5	4.57	4.99	5.55	30.99	7	20.96	4.96	2.04	1.86	3.31	3.1	5.38	3.06	3.25	45.94	8.24	2.91	2.26	12.51	2.81	5.97	15.7	20.3	10.11	24.9	3.48	32.2	5.76	26.43	3.36	9.2	8.94	4.56	4.1
SP4	1.19	0.77	0.61	0.48	0.38	0.37	0.25	0.23	1.19	1.32	0.06	0.13	0.72	0.85	0.41	0.56	0.53	0.81	1.93	1.34	0.84	1.04	1.17	1.43	0.95	0.24	2.37	1.4	0.8	0.97	1.25	0.74	0.97	1.15	0.68	0.72	0.8	2.27	0.83	2.27	1.68	4.71	0.86	3.95	0.41	1.04	1.49	6.92	0.38
LYST	7.27	4.09	6.91	5.23	3.6	2.67	2.93	0.94	2.24	1.98	0.78	2.35	4.01	4.33	2.99	3.11	4.3	3.44	12.69	5.55	5.42	10.02	3.73	4.52	4.44	2.2	46.15	3.02	7.31	9.02	5.2	3.97	4.34	5.71	4.97	4.61	4.41	9.29	5.79	15.9	4.28	12.81	2.24	13.79	4.7	2.81	5.4	3.04	1.49
PRKCQ	1	0.74	0.52	0.57	0.46	0.13	0.29	0.31	2.23	1.37	0.13	1.05	0.81	0.27	0.04	0.78	0.81	0.44	1.58	0.81	0.81	3.05	0.18	1.33	1.22	0	3.92	2.85	0.3	1.01	0.29	2.19	0.13	1.98	0.2	2.13	0.28	0.3	0.69	4.81	0.47	15.1	0.86	8.19	0.45	2.53	2.42	0.71	0.5
LINC00954	0.48	0.26	0.89	0.33	0.49	0.05	0	0.2	0.14	0.36	0.05	0.12	1.1	0.36	0.11	0.12	0.5	0.53	2.27	1.52	1.5	1	0.32	1.28	0	0.28	2.57	0.34	0.2	0.3	0.12	1.85	0.22	0.25	0.21	0.63	0.51	0.59	1.44	4.24	0.27	8.56	0.95	3.97	0.16	1.72	0.43	0.52	0.56
CELF2	7.81	2.45	5.66	3.61	3.17	1.97	2.22	1.85	2.17	1.37	1.09	0.64	7.27	4.04	1.85	5.4	4.24	3.48	8.25	9.65	12.04	7.86	1.34	1.41	2.92	0.21	35.27	4.66	1.06	1.13	0.73	8.49	1.89	2.5	2.67	6.87	1.17	6.5	6.95	12.39	2.95	51.43	3.16	60.46	5.68	11.57	3.86	3.27	4.05
SSH2	10.81	12.39	8.55	8.82	7.05	8.47	11.15	12.22	13.73	13.34	7.49	9.39	11.05	8.23	11.46	7.63	6.82	10.68	12.49	20.74	13.37	6.66	13.56	5.99	5.38	19.73	7.65	7.18	11.83	14.11	18.12	4.17	16.36	9.36	5.83	10.14	11.16	23.75	8.69	10.58	11.87	32.03	14.7	28.3	6.51	13.48	12.56	4.04	10.99
MGAT5	6.91	6.58	5.11	4.46	3.21	4.32	2.35	1.84	4.13	2.23	5.17	2.27	7.42	6.14	3.55	4.75	7.56	7.7	5.33	10.64	6.33	6.95	7.45	2.53	3.79	4.05	13.66	4.68	7	4.99	19.76	5.23	8.12	6.2	7.27	8.05	5.19	15.8	3.23	9.72	2.81	14.47	5.84	22.87	5.2	11.66	4.68	7.63	5.93
ELMO1	6.91	8.11	6.66	6.59	9.81	2.58	3.41	2.37	3.22	3.54	1.79	2.58	13.16	4.74	11.47	8.62	8.12	4.4	10.17	17.35	21.54	15.45	15.63	17.01	11.78	2.22	7.05	6.24	5.11	2.77	21.44	14.69	19.1	8.79	5.01	18.43	11.08	7.06	19.29	22.5	7.18	44.52	8.8	49.47	5.11	19.6	8.19	16.41	4.15
HHEX	2.41	2.12	2.4	1.7	0.88	0.65	1.36	0.4	0.75	0.9	0.77	1.26	6.26	2.28	1.51	2.47	3.33	4.41	9.72	7.69	1.45	2.23	1.76	4.02	5.83	0.66	2.58	0.75	1.03	1.39	16.15	3.5	1.52	0.76	1.35	9.99	6.72	3.51	1.76	4.96	0.91	15.91	2.35	19.14	1.7	7.52	2.17	3.45	1.47
CCDC170	0.22	1.11	0.19	0.29	0.29	0.13	0.14	0.55	0.18	0.05	0.14	0.08	0.62	0.58	0.22	0.04	0.3	0.73	0.6	0.55	0.33	0.85	0.22	0.27	1.51	0.22	0.52	0.08	0.2	0.53	0.05	2.13	0.28	0.17	0.18	0.41	0.04	0.2	0.19	2.4	0.05	0.33	1.44	0.83	0.2	0.64	0.9	0.9	0.1
ARHGDIB	59.61	62.53	56.82	51.56	80.91	38.1	52.47	43.17	131.25	135.67	35.67	41.45	144.49	63.07	58.87	76.64	56.51	42.62	107.17	148.69	164.09	152.11	47.14	87.85	313.98	61.85	47.38	141.41	69.29	59.12	26.44	210.03	51.61	77.4	62.3	185.66	38.41	74.43	148.86	242.88	59.58	892.05	166.4	659.5	53.69	298.74	153.16	166.65	64.41
TMSB4X	994.61	911.8	841.58	1024.59	1128.43	1107.98	1018.43	961.3	1197.14	1221.79	975.5	1403.81	1775.75	948.18	1457.27	1028.3	1023.52	806.96	1376.45	1670.76	2546.38	1533.08	1553.46	1885.63	10860.5	1525.56	679.45	2306.46	2048.29	1761.91	1288.38	1820.14	1524.39	1832.34	1213.65	1970.04	724.02	2183.61	2027.98	1748.65	1718.53	7103.6	2476.99	6825.71	1091.97	2841.77	2745.35	2685.85	983.35
ICAM2	7	7.23	7.52	9.59	12.87	3.32	3.85	3.44	9.4	8.06	5.36	9.62	30.13	8.11	14.09	12.48	8	7.51	8.95	17.05	7.77	39.28	3.17	3.96	41.95	6.5	11.64	8.96	5.73	6.43	2.6	26.98	3.26	7.22	5.86	32.61	1.95	7.18	9.41	34.46	4.04	79.08	18.31	72.3	8.89	30.52	16.73	21.72	9.34
RASGRP3	0.83	4.64	1.7	3.12	2.39	0.28	0.93	0.8	1.86	1.33	1.88	2.24	13.49	0.95	1.54	0.4	2.82	0.98	2.95	8.58	2.86	8.07	2.14	3.17	12.55	0.81	2.34	1.35	1.24	2.02	1.23	3.63	3.95	1.14	1.37	8.71	1.32	4.24	4.35	6.84	3.23	14.05	3.37	29.94	0.9	7.65	3.35	9.19	0.28
ID2	23.28	17.29	16.9	18.19	25.55	19.19	15.5	17.22	13.65	14.18	12.93	21.52	52.45	20.9	16.43	23.03	24.11	20.48	43.33	47.82	49.61	45.26	24.43	36.09	77.65	25.94	76.08	31.22	56.92	21.33	26.35	50.78	23.62	61.48	15.82	34.47	12.8	40.21	34.54	37.01	17.09	76.85	34.97	104.11	18.81	66.22	73.92	87.28	18.3
RGS1	53.81	14.72	3.8	34.47	39.42	9.4	15.32	6.27	15.5	15.7	2.04	6.48	20.02	27.39	13.09	12.68	4.73	0.85	21.65	47.65	9.68	50	28.8	25.17	103.61	10.18	16.02	49.09	11.51	19.52	4.94	112.38	26.04	41.22	23.63	17.3	26.44	29.31	26.64	55.06	10.15	58.3	5.34	206.44	16.61	48.56	49.86	114.66	2.99
TRANK1	10.46	6.51	3.81	3.63	2.36	0.99	0.95	1.1	3.05	2.73	0.67	3.36	5.78	1.81	1.32	3.29	3.49	2.84	10	24.32	12.77	8.28	8.96	4.98	2.86	1.71	1.57	7.21	0.74	4.1	0.91	6.6	7.15	9.74	3.79	6.04	4.54	6.21	7.64	11.92	6.73	27.61	4.43	22.06	4.61	11.32	19.36	3.74	4.68
IQSEC1	10.29	6.61	8.63	10.88	5.83	4.13	2.3	1.94	5.63	4.93	1.83	4.89	8.92	5.13	5.01	8.27	8.86	7.24	17.03	20.25	12.43	10.08	5.93	6.78	5.97	3.42	6.01	6.03	5.95	8.1	2.25	16.61	6.3	15.3	9.44	19.94	7.7	13.07	13.92	18.12	10.8	43.4	7.26	32.21	7.57	19.69	11.73	6.43	7.75
ADAM19	7.31	5.45	7.43	4.12	4.1	3.37	1.97	1.45	1.27	0.93	1.58	4.79	8.67	3.77	3.62	4.46	7.18	3.72	13.47	24.11	5.97	14.01	7.22	5.68	8.15	3.67	4.46	1.55	2.92	12.22	1.63	17.61	7.5	11.07	4.19	13.24	4.31	9.62	4.43	14.72	6.85	31.52	4.31	32.22	3.66	20.35	14.45	6.15	6.3
TBC1D2B	13.65	11.03	10.89	14.82	6.31	7.04	4.02	3.34	10.57	10.84	3.13	11.37	15.71	7.55	9.56	8.3	13.67	8.64	16.27	23.61	20.52	14.29	15.17	7.97	9.89	8.15	11.05	14.95	9.54	26.14	8.28	22.17	13.5	18.12	11.22	22.36	10.55	14.13	21.53	23.24	12.24	28.79	14.86	27.89	8.24	21.27	27.34	12.07	9.46
IFNAR2	9.2	6.94	4.28	5.48	10.29	6.66	3.06	4.32	3.71	4.37	1.99	6.65	6.27	5.74	5.79	4.53	7.64	6.41	11.66	20.66	12.17	12.7	8.81	5.52	11.2	3.71	18.26	7.32	8.45	16.52	8.76	10.69	6.54	9.22	5.75	17.28	8.13	8.61	10.9	18.21	8.92	32.49	9.24	23.46	4.63	15.78	15.67	7.17	5.91
PTGIR	3.97	1.23	0.55	1.77	2.85	0.49	0.43	0.28	0.89	0.57	0.49	1.51	2.52	0.79	3.94	4.06	2.03	1.06	4.96	7.4	4.41	2.54	2.5	0.47	2.65	1.81	0.7	1.22	0.97	2.58	1.45	6.31	2.31	9.48	1.82	10.57	5.43	2.28	4.9	8	1.43	9.72	3.91	10.47	0.86	4.52	8.93	5.44	0.64
TNFAIP3	33.57	13.6	9.4	25.43	25.4	5.32	4.78	4.32	7.92	9.85	5.43	17.87	14.04	13.2	12.24	17.53	10.04	12.05	19.28	38.7	16.64	43.35	19.71	10.13	19.92	32.23	33.32	18.97	15.1	51.04	39.05	47.54	20.05	95.62	20.1	56.07	12.21	20.19	15.93	76.82	10.85	46.2	22.66	111.02	14.42	49.68	52.36	26.59	7.58
TMEM204	7.7	3.03	7.5	3.73	4.61	4.56	2.09	2.82	0.94	0.39	2.4	6.35	7.38	2.71	5.89	13.16	6.24	4.63	19.49	8.65	8.67	11	4.4	4.99	15	4.01	6.95	2.49	3.12	10.12	4.19	38.78	4.91	22.17	4.22	16.13	3.91	8.55	7.24	14.28	2.24	30.07	10.89	28.6	8.05	18.7	25.32	11.47	7.3
FBLN7	2.19	1.09	1.5	1.87	0.83	0.29	0.39	0.76	0.17	0.4	0.94	1.18	0.53	1.48	2.26	2.34	1.05	1.71	2.77	2.43	1.68	1.61	0.95	1.36	4.69	2.56	5.01	1.14	1.71	3.35	0.36	2.25	0.95	5.19	1.43	2.35	0.82	1.59	1.23	3.51	0.88	20.94	1.7	12.28	1.49	3.36	6.97	2.46	0.97
ANXA6	24.98	9.73	21.89	14.35	14.24	11.94	10.31	9.76	4.64	6.4	9.47	11.92	34.78	14.84	26.52	22	20.38	15.25	50.38	57.41	18.46	32.14	25.49	15.58	48.87	19.57	57.41	14.73	13.72	19.35	6.15	47.61	25.7	48.92	15.35	58.59	11.61	15.69	12.76	55.49	8.16	128.02	19.95	115.07	22.69	52.37	53.49	29.25	27.17
PLIN2	16.46	6.38	12.52	5.72	20.08	14.77	12.19	6.71	10.75	11.23	5.9	10.63	13.34	6.58	11.88	13.18	10.12	10.16	21.07	17.21	17.75	10.32	7.76	18.84	17.46	4.89	24.89	16.68	8.66	21.09	5.39	16.05	7.01	22.86	23.25	45.41	10.11	15.1	15.22	17.86	19.89	21.25	7.8	82.47	12.03	18.76	38.15	27.68	7.12
CALHM2	13.44	5.95	7.89	5.79	6.72	8.22	3.62	2.64	2.35	2.84	3.82	7.52	15.47	5.25	11.61	11.38	15.19	8.3	25.85	20.42	14.23	17.28	8.81	1.85	12.89	3.45	42.91	3.18	6.06	7.23	3.14	29.19	8.27	23.09	11.74	35.27	11.85	12.77	9.24	68.66	17.12	20.8	10.89	17.13	6.88	17.1	22.29	14.65	11.15
MICB	2.69	2.44	0.83	2.36	3.75	1.47	0.44	0.68	0.79	0.69	0.17	7.37	2.33	1.31	8.38	0.55	1.36	1.14	2.82	7.09	3.86	7.79	13.07	13.76	4.94	1.79	18.16	6.43	4.15	11.31	2	4.85	12.34	5.31	1.72	9.03	2.07	3.98	2.26	10.03	1.52	16.1	6.62	12.91	1.02	7.86	9.36	3.29	0.99
CCR2	1.56	0.45	0.91	0.78	0.16	0.19	0.3	0.02	0.42	0.69	0.11	0.16	1.19	0.29	3.69	0.61	0.82	1.2	1.93	1.72	0.38	1.61	0.67	0.15	1.95	0.03	0.46	0.24	0.38	0.73	0.04	2.23	0.92	0.98	0.39	5.46	0.76	0.59	0.51	3.68	1.31	5.26	1.35	4.92	1.45	1.96	1.64	0.43	0.51
RILPL2	7.6	4.98	4.99	4.42	7.95	4.49	3.24	4.72	4.66	3.67	4.49	7.76	11.04	4.67	8.2	8.26	6.38	3.95	15.32	11.11	10.8	16.98	11.94	13.19	13.3	7.36	11.92	10.51	12.78	9.31	9.34	8.86	10.52	9.1	5.08	20.01	11.74	9.61	7.28	17.61	4.04	33.93	14.99	33.8	5.51	15	13.08	6.22	6.6
TBC1D1	18.04	6.78	14.7	5.37	13.38	4.12	8.22	6.64	4.04	7.06	7.19	8.36	15.56	8.18	12.58	12.54	8.68	7.98	28.1	24.6	13.66	20.71	28.06	13.75	32.77	11.54	32.07	18.64	14.39	16.09	14.11	25.35	26.92	17.67	14.59	36.66	21.04	13.58	10.38	37.47	7.65	37.97	19.2	53.12	15.11	24.07	37.96	25.31	11.66
AIM2	4.46	2.26	1.73	0.41	3.08	0.18	0.82	0.79	10.26	11.62	0.34	0.63	3.05	0.72	6.55	1.23	0.85	0.28	1.11	13.7	4.81	5.35	12.98	28.63	21.83	0.71	1.97	38.51	1.56	0.84	0.84	1.58	12.05	4.18	7.21	1.76	2.48	10.56	2.99	8.82	12.44	22.42	2.65	27.17	1.45	7.44	6.75	0.7	0.29
HLA-DRA	312.53	211.8	133.37	245.22	215.2	196.17	177.12	137.15	470.57	483.24	139.78	322.26	465.59	152.83	306.89	210.17	217.4	160.47	488.71	435.62	207.54	758.59	358.49	1134.41	1236.1	204.18	273.14	1078.07	193.2	271.3	28.72	619.8	363.85	271.58	564.92	824.8	115.92	387.86	343.76	1016.68	592.13	1354.13	728.79	2035.33	186.28	1280.56	1045.53	448.53	137.98
GBP1	57.37	14.95	8.18	16.47	16.47	5.84	7.74	4.73	50.96	58.21	4.67	13.62	10.68	9.16	25.11	7.15	6.61	6.53	38.71	56.99	85.67	44.55	49.63	76.8	68.12	16.91	11.38	187.07	5.86	119.33	10.18	40.04	51.55	76.58	25.62	19.85	11.39	74.55	52.9	46.21	26.37	79.8	29.92	38.57	10.69	27.19	110.05	26.06	5.63
STAT1	54.97	119.17	17.79	44.13	53.79	13.77	13.35	11.77	79.31	79.76	12.41	45.57	25.86	24.3	62.02	20.26	17.38	23.97	94.86	198.81	56.67	161.85	134.01	160.66	69.13	14.8	49.64	325.26	45.2	102.87	40.6	76.84	133.5	86.05	83.22	41.45	53.86	187.37	49.43	106.42	71.71	147.26	48.81	58.49	26.27	91.75	120.92	36.86	12.82
ATP6V0E2	14.7	11.58	20.73	18.38	17.69	11.89	6.66	7.82	21.13	21.66	9.86	2.92	11.04	7.48	6.64	11.98	11.97	8.05	26.57	29.41	12.36	16.74	5.31	12.86	0.85	3.58	49.73	30.17	28.73	3.25	5.73	16.34	6.71	4.6	6.85	8.74	64.34	38.31	9.68	44.46	18.98	89.62	10.12	54.37	5.87	37.86	4.66	11.73	10.75
PARP1	31.19	22.53	24.18	17.83	40.79	16.67	10.64	15.53	54.17	49.3	15.6	22.67	27.69	21.74	22.16	23.67	22.28	20.49	92.35	75.37	32.81	45.14	36.28	52.34	39.28	33.61	75.38	27.41	51.05	48.2	83.62	19.13	38.65	36.77	37.82	38.06	111.19	85.36	25.02	72.22	64.84	76.17	43.13	83.1	21.85	79.71	25.28	29.12	19.72
ZHX2	8.49	6.49	6.07	5.18	7.93	2.88	2.91	3.99	3.25	3.78	2.77	5.18	6.19	4.99	4.71	5.98	6.81	5.88	35.64	6.82	7	7.97	9.43	2.33	3.4	5.54	10.92	8.65	4.16	5.88	16.31	8.16	9.24	7.44	9.67	11.8	35.1	3.13	4.87	11.77	6.01	16.95	8.66	19.22	5.25	21.73	10.87	4.99	5.63
RAPGEF1	23.28	12.58	13.66	8.82	12.69	6.4	5.17	4.88	16.91	15.72	4.27	13.61	19.63	10.94	9.38	11.88	12.46	15.62	39.01	24.09	20.26	25	16.58	14.25	9.23	6.9	11.3	14.46	12.64	21.56	28.46	26.33	16.78	30.52	15.32	38.43	40.58	13.14	19.15	29.55	19.31	52.23	16.68	42.2	9.05	41.09	29.04	10.66	11.82
INPP4A	6.63	3.72	4.57	3.78	11.04	1.56	1.03	1.04	8.55	9.35	1.04	2	6.84	3.56	4.52	2.84	3.96	3.97	15.51	13.64	5.27	8.6	9.57	6.42	7.13	2.68	9.21	9.88	3.43	7.51	5.86	9.09	8.96	6.67	5.64	12.24	14.08	8.99	6.29	12.75	7.21	30.29	4.86	19.69	3.65	9.82	9.9	3.52	3.69
BCL2L11	8.64	5.04	5.33	8.79	9.7	4.27	4.61	2.79	7.64	8.9	1.83	9.56	6.47	7.5	3.44	4.61	5.81	6	19.34	11.5	13.87	19.21	7.48	4.07	5.41	4.23	16.19	20.18	5.26	5.75	9.67	7.79	9.34	10.09	10.29	17.77	14.76	13.05	17.72	18.16	7.77	20.16	5.42	31.76	5.27	13.68	13.11	6.3	5.19
FOXO1	6.9	3.55	4.99	4.07	2.04	2.07	2.53	1.23	7.32	7.74	1.3	2.24	4.8	3.37	4.48	5.84	4.71	3.42	10.27	9.73	3.49	4.89	5.34	7.15	4.82	3.31	4.17	3.64	2.67	3.09	10.55	6.58	5.62	12.39	5.19	7.22	7.04	6.34	2.47	5.32	2.44	25.19	4.19	21.14	5.86	5.29	10.2	4.26	3.98
KRBOX4	6.28	1.63	3.87	3.32	3.08	1.95	3.37	1.97	5.26	3.25	1.93	2.72	4.94	2.44	1.45	3.17	2.91	2.69	7.12	5.73	2.75	6.16	4.55	6.47	7.24	2.05	3.9	5.38	2.94	5.59	7.93	4.97	4.43	7.19	2.66	4.06	10.7	7.87	3.82	10.44	3.17	10.15	3.31	10.53	2.73	5.33	7.23	4.35	2.35
FAM96A	11.91	15.79	22.22	16.97	20.76	15.11	25.56	22.18	47.6	45	12.5	20.72	24.93	23.17	34.77	17.57	20.88	14.8	49.42	42.32	34.26	23.85	47.21	50.95	86.48	25.76	34.14	36.93	33.33	56.59	57.38	39.81	50.85	33.03	18.68	23.15	90.68	53.69	33.92	22.52	31.71	71.91	58.49	85.3	19.23	34.35	48.83	28.68	19.31
FAM49B	43.38	26.55	17.27	33.04	33.25	22.96	22.01	17.3	34.74	36.27	11.94	22.63	22.2	28.63	40.47	18.69	22.03	25.19	55.39	42.35	61.35	35.61	66.29	41.86	74.46	22.82	33.01	50.81	25.51	57.09	129.26	24.09	69.98	80.14	67.32	33.25	94.91	39.84	49.37	43.26	39.04	88.7	29.58	68.54	23.87	48.68	65.67	41.08	19.6
ZNF518B	3.97	1.72	2.57	2.67	0.85	1.94	1.87	1.22	3.89	4.66	0.73	1.03	1.52	1.8	1.88	3.66	1.55	2.44	5.21	4.18	4.04	5.25	4.56	3.66	3.62	1.08	5.88	7.57	3.6	2.66	5.51	3.85	4.63	6.02	4.75	2.62	4.96	6.1	7.27	11.97	1.21	5.11	5.69	6.38	2.49	1.32	3.15	2.02	1.14
LRP2BP	0.79	0.22	0.58	0.32	0.2	0.29	0.08	0.38	0.75	0.48	0.23	0.14	0.54	0.25	0.09	0.54	0.45	0.45	0.94	0.69	0.76	0.47	0.89	0.22	0.9	0.14	1.09	0.45	0.5	0.35	0.78	1.58	0.55	0.5	0.12	0.84	0.73	0.9	0.72	0.92	0.16	1	1.38	1.8	0.61	0.31	0.68	1.22	0.58
HOXD11	5.63	0.29	0.08	2.11	1.5	0	0.26	0.38	19.62	19.67	0.1	6.66	0	0.06	2.6	0.19	0.1	0.17	1.04	8.15	6.15	4.64	3.4	13.28	17.19	25.1	18.93	29.33	0	27.2	10.9	8.26	2.82	12.63	6.95	7.3	2.8	8.64	9.85	12.7	4.17	0.09	16.64	0	0	9.87	40.76	1.47	0
SLC44A5	0.65	1.7	0	1.49	3.3	0.39	0.38	0.21	3.69	3.68	0.33	0.41	0.11	0	1.37	1.63	0.16	0.8	0.26	1.06	8.32	2.52	3.62	3.55	2.91	3.55	7.26	11.38	0.62	6.05	4.08	1.01	4.51	3.34	4.98	1.4	1.98	0.57	7	4.62	2.76	0.14	7.65	0	0.1	0.61	3.81	0.8	0
CEBPB	32.03	14.37	15.97	48.32	42.07	34.73	21.68	26.68	81.31	80.92	12.45	101.52	14.8	35.81	54.32	30.15	20.26	8.59	25.61	46.44	142.96	71.77	89.9	76.13	81.78	69.26	192.87	200.83	33.23	69.41	51.47	63.57	84.94	113.97	98.94	44.51	63.72	38.81	99.49	99.36	32.28	22.26	47.76	27.22	35.49	57.24	125.28	27.69	27.2
CDH8	0.17	0.93	0.05	0.13	1.82	0	0.01	0	1.49	4.14	0.02	1.03	0.04	1.38	3.78	0.61	0	0.11	1.88	3.49	2.37	4.43	2.99	2.56	1.95	0.18	2.47	5.31	0	0.68	7.24	0.47	1.96	2.24	1.9	1.69	2.75	3.58	1.2	1.2	0.27	0.01	0.54	0.06	0.19	0.12	3.57	0.37	0
SEMA6D	1.23	0.26	0.64	0.36	0.82	0.19	0.1	0.13	19.99	20.61	0.1	0.28	0.96	0.35	0.57	0.3	1.12	0.64	15.1	3.47	0.62	1.3	1.75	0.47	0.64	0.42	1.42	0.05	0.18	0.78	8.38	0.8	1.67	1.46	1.93	1.41	4.66	13.71	0.41	2.33	0.06	0.13	1.1	0.81	0.36	0.83	3.74	1.32	0.36
PNPT1	9.01	8.32	4.54	4.43	10.47	2.98	3.19	3.29	21.75	24.12	2	4.37	4.44	5.61	8.78	4.83	5.67	4.04	49.62	17.91	10.67	20.4	14.25	17.77	12.14	6.12	18.69	15.45	6.53	18.94	19.74	6.02	13.74	6.42	9.27	4.36	16.97	18.39	7.2	16.06	10.31	16.86	9.48	7.5	4.39	4.63	21.26	6.23	3.22
HIST2H4A	6.88	6.46	9.09	10.08	14.36	7.46	4.52	3.38	39.63	36.29	2.42	11.2	9.53	2.04	6.28	5.32	1.18	7.36	105.48	19.49	18.91	32.06	7.82	22.54	21.53	15.08	10.45	123.55	27.51	42.75	29.4	19.34	7.8	9.43	4.73	15.68	6.89	26.32	8.45	11.87	34.03	4.4	10.81	12.89	4.89	12.62	30.86	9.25	4.01
SLC19A1	7.73	2.46	2.14	6.3	12.55	2.65	2.2	2.57	15.35	17.67	1.1	8.41	3.62	2.3	6.95	3.05	3.68	4.77	14.18	11.65	21.98	11.79	12.71	8.82	15.99	7.2	25.51	10.69	7.04	15.04	13.78	10.14	11.5	17.07	6.05	9.93	23.12	10.31	13.81	21.21	14.72	10.66	10.46	8.77	2.44	8.21	14.08	22.33	2.25
AGO2	12.13	5.44	6.67	7.95	11.73	4.65	3.06	3.93	23.9	24.98	2.17	7.4	3.81	6.44	7.72	4.75	3.15	7.03	19.64	13.61	37.12	6.01	5.87	4.09	8.86	13.33	8.58	14.14	7.11	27.16	21.61	10.51	7.05	19.36	37.29	22.12	23.74	17.24	22.53	16.59	15.77	7.77	12.99	12.15	5.18	16.37	12.34	8.51	4.5
STK3	10.03	4.35	5.56	7.17	6.72	4.6	5.27	2.43	21.12	15.17	3	5.34	3.99	4.78	4.87	5.61	6.32	4.38	19.77	12.18	12.99	5.99	14.52	13.32	13.16	8.75	6.28	28.47	12	14.22	30.99	5.21	12.78	24.2	19.29	4.54	13.89	12.59	11.57	6.74	7.75	1.52	11.73	5.76	5.05	6.23	13.7	9.48	5
PTK2	38.3	17.49	20.02	16.44	16.01	15.68	10.97	10.27	43.73	37.23	10.3	13.8	19.68	17.09	19.97	18.75	26.51	19.69	68.06	53.47	48.92	21.71	32.55	36.72	47.66	31.28	36.36	37.26	19.71	59.51	77.21	29.38	36.84	78.1	47.15	34.93	78.72	25.42	38.74	37.95	25.55	11.62	35.58	16.9	16.61	32.14	63.05	34.5	13.18
TMEM38B	2	1.49	1.99	1.82	1.85	1.34	2.58	0.51	2.49	2.16	0.66	0.65	1.52	2.26	4.55	1.56	1.79	4.24	5.5	4.08	2.57	3.67	11.38	8.11	6.65	0.32	6.67	2.9	1.83	2.49	11.2	1.19	9.94	3.29	1.69	2.73	6.01	7.68	1.57	2.63	2.21	2.85	1.4	4.34	1.37	2.48	1.88	2.33	3.33
TOP2A	16.28	11.2	17.87	13.3	73.91	17.6	18	17.27	44.05	34.95	10.08	14.05	10.83	12.27	130.12	7.89	15.29	11.08	90.64	54.63	19.02	75.49	189.31	196.15	112.94	75.87	171.98	50.62	40.81	48.78	159.74	15.58	193.27	54.56	33.85	15.85	100.28	81.33	18.46	100.09	47.62	20.48	79.63	47.34	12.21	27.84	34.62	41.91	11.69
CDC6	1.6	3.32	1.4	1.67	10.52	1.49	1.68	1.22	8.61	7.82	0.71	3.72	1.7	2.09	14.8	1.28	2.88	1.21	18.24	7.41	4.23	6.87	21.63	13.89	13.31	4.77	12.12	14.18	6.12	13.44	44.89	0.84	22.48	5.17	5.55	7.32	22.43	14.21	2.37	15.13	7.15	4.01	5.73	3.16	1.68	9.45	13.03	6.65	1.39
UBE2T	7.05	6	4.52	3.84	15.64	5.03	7.37	6.01	31.83	30.15	3.77	10.44	3.51	4.21	36.49	4.92	7.85	4.16	29.97	20.56	12.41	13.16	50.54	47.13	47.32	19.43	49.12	24.37	13.79	25.45	49.44	4.5	45.86	26.23	8.76	11.69	49.16	46.23	9.89	28.65	16.68	7.58	20.73	12.8	7.04	25.05	39.71	15.45	4.15
VRK1	4.3	3.52	4.08	2.5	7.53	2.96	4.14	2.21	9.96	9.81	2.7	2.73	1.8	3.26	6.25	1.41	4.55	4.27	11.67	8.16	4.35	5.62	10.57	9.58	12.07	9.76	12.56	12.06	4	15.35	14.8	4.62	11.79	6.63	8.36	3.46	13.15	12.76	7.21	9.58	4.23	9.76	6.57	12.82	4.45	5.26	5.94	3.1	2.44
FAM72B	1.43	1.52	1.29	0.43	1.23	0.91	0.46	0.84	6.78	6.05	0.35	1.81	0.92	1.87	1.93	1.17	1.45	0.71	7.35	2.15	2.57	2.82	4.74	2.45	8.11	1.36	4.06	6.99	1.6	5.88	5.57	1.37	4.83	2.72	3.72	1.37	5.96	8.23	2.66	3.83	2.57	2.01	2.54	5.77	0.85	1.86	1.56	2.26	0.68
TMEM209	7.05	5.6	5.75	3.56	4.45	2.6	2.7	0.95	6.9	7.19	2.54	2.63	2.8	3.57	4.27	2.23	4.09	3.39	7.16	9.31	5.94	2.98	11.19	3.18	5.75	1.63	12.04	13.5	3.54	13.04	14.15	3.08	11.07	8.95	2.59	4.69	13.81	9.65	5.94	14.91	10.85	7.11	3.81	8.78	2.09	9.1	4.99	3.23	3.05
KIF14	0.73	0.63	0.64	0.5	1.24	0.28	0.21	0.27	1.98	2.52	0.21	0.4	0.22	0.31	1.49	0.22	0.47	0.19	3.01	4.25	0.74	2.35	5.73	3.38	1.48	0.46	6.07	2.54	1.15	3.93	5.39	0.5	4.76	3.19	1.56	0.97	5.88	4.5	1.74	5.09	2.62	0.76	0.79	1.1	0.26	0.95	0.99	0.98	0.1
NUF2	4.59	3.06	3.01	1.7	6.11	2.15	1.61	1.82	12.91	13.8	1.25	1.57	0.63	2.59	10.5	1.79	2.93	2.1	13.35	14.44	5.78	7.7	24.27	26.55	18.27	5.47	15.85	20.58	6.57	9.53	16.17	3.14	24.76	6.96	5.85	2.78	21.98	16.8	7.31	19.43	14.51	3.85	5.92	8.71	1.68	6.16	1.53	3.34	0.98
SPATA5	0.93	0.6	0.74	0.63	1.09	0.37	0.82	0.44	0.98	1.18	0.41	0.48	0.66	1.03	1.08	0.53	0.63	0.48	1.34	1.44	1.71	0.86	2.14	2.05	1.89	0.89	2.75	3.04	0.53	1.4	2.85	0.88	2.02	1.2	0.87	0.53	2.14	1.85	1.09	1.54	2.11	1.1	1.37	1.23	0.93	0.88	1.06	0.69	0.5
DNAH14	1.95	0.31	0.33	0.08	3.72	0.01	0.32	1.27	9.99	7.49	0.67	0.25	1.47	0.07	4.62	0.6	0.61	0.26	4.93	7.7	0.68	5.2	5.74	10.36	5.51	3.57	13.51	5.77	4.3	4.55	2.27	5.22	7	0.38	0.51	0.66	11.26	11.31	0.94	13.24	11.45	0.04	0.27	0.34	1.44	3.2	0.84	2.3	0
KIFC1	5	9.27	8.61	3.96	15.45	5.36	2.76	3.74	29.38	30.95	3.22	15.42	3.95	6.53	10.08	4.07	7.25	7.31	28.42	30.15	9.37	22.88	27.59	22.84	12.79	10.58	40.5	43.09	11.78	33.15	25.36	4.39	27.23	17.05	16.59	9.53	25.79	47.27	11.44	40.86	18.34	7.02	17.31	11.32	5.57	27.06	12.75	4.31	6.29
MCM3	15.08	16.25	14.87	12.01	27.21	11.95	6.92	12.79	61.16	58.64	9.44	19.72	12.1	10.44	27.7	15.01	18.51	13.8	58.76	40.85	8.52	48.73	52.33	80.41	30.67	39.94	61.31	60.89	20.94	53.87	27.26	15.93	53.79	24.18	21.19	20.06	76.48	70.15	8.2	80.37	64.4	31.56	38.05	36.05	12.39	43.7	37.45	8.29	13.04
POLQ	1.01	2.49	1.28	1.17	2.68	0.57	0.85	0.84	3.05	3.06	0.37	0.16	0.61	1.63	1.7	0.95	0.64	1.21	7.4	6.35	3.36	3.52	3.4	4.81	1.28	1.66	3.19	6.73	2.62	1.58	2.86	1.01	4.54	2.03	0.79	0.73	3.31	9.84	2.94	6.52	2.44	0.95	1.78	2.13	0.81	1.66	1.32	0.51	0.28
LCLAT1	2.83	2.48	2.03	2.74	2.78	1.67	1.47	1.21	5.24	5.45	1.15	1.18	1.59	2.11	7.56	1.93	2.88	2.69	7.64	7.09	2.54	6.38	11.68	3.93	5.43	3.93	8.68	8.98	7.29	3.86	5.36	1.99	10.75	5.27	3.74	2.83	8.61	8.21	2.96	9.65	9.15	3.45	4.45	3.74	3.74	4.87	3.97	1.84	2.61
IQGAP3	5.31	3.75	4.82	4.05	9.79	2.63	1.38	2.4	15.32	15.68	1.16	6.51	1.88	2.45	10.09	2.41	5.38	2.99	15.41	43.82	12.58	11.17	30.95	17.58	6.81	5.45	21.3	42.26	14.84	18.59	6.52	6.56	28.82	24.47	6.98	18.7	21.5	32.89	19.86	17.05	23.21	1.44	9.85	2.08	2.44	16.78	7.42	1.93	2.78
CDCA8	4.63	5.25	6.35	2.05	14.36	3.29	2.41	2.49	8.89	8.3	2.09	9.22	3.87	3.95	5.92	2.16	5.07	4.73	14.51	11.9	14.11	9.89	12.17	8.85	10.93	6.52	20.55	16.61	12.06	36.83	20.1	4.56	13.74	16.26	13.86	11.89	11.02	20.65	8.48	15.13	8.81	4.92	9.64	9.49	2.61	18.98	9.33	2.77	2.62
MKI67	9.24	9.91	13.07	4.8	28.82	9.68	2.74	7.58	25.76	18.49	4.24	9.23	8.97	7.65	5.26	6.04	9.87	8.3	25.37	20.23	17.94	23.47	15.93	11.61	6.73	8.38	47.65	55.41	35.01	38.48	18.92	5.41	21.7	29.86	21.18	9.54	24.83	24.35	18.46	39.13	15.68	11.01	13.47	20.13	5.27	19.2	11.67	2.83	3.75
CSRNP2	8.48	4.02	4.58	4.17	5.93	5.05	2.92	2.47	7.86	6.86	1.94	4.53	4.51	4.23	4.05	5.16	8.79	4.2	17.56	14.54	9.2	7.28	8.59	8.49	6.91	3.73	18.8	7.21	7.14	12.44	9.61	9.98	7.32	11.28	10.39	9.08	11	17.41	11.59	13.25	13.73	10.97	4.41	10.1	5.79	8.9	14.41	4.39	4.84
RIF1	4.68	2.67	2.68	1.86	3.26	1.31	1.95	1.03	6.5	5.74	0.67	0.81	1.61	2.74	2.55	2.66	2.22	1.86	5.78	7.66	2.28	3.64	7.27	6.38	4.21	6.27	9.32	6.82	2.85	7.19	8.03	3.04	6.37	3.52	3.74	3	5.42	12.23	3.58	10.23	6.89	5.18	2.53	7.7	2.6	1.71	4.18	3.16	1.33
THEM4	9.91	4.6	6.77	3.99	12.62	4.43	3.91	2.11	16.64	15.39	3.21	3.32	7.11	5.56	8.31	6.07	6.08	6.74	16.39	16.51	12.64	5.7	16.34	10.85	8.19	11.73	18.45	11.17	10.55	21.31	16.47	12.03	14.15	8.28	10.35	6.98	11.69	14.93	14.8	19.19	27.27	44.12	14.33	28.06	4.98	11.29	18.02	7.93	5.93
SRGAP3	3.01	2.1	2.8	1.46	1.16	1.02	0.7	1.35	1.1	1.86	1.3	2.36	2.52	2.97	1.99	2.03	2.44	2.08	8.34	2.06	3.91	2.33	4.94	4.31	1.98	11.26	4.45	5.55	1.38	2.19	4.88	2.84	4.5	2.52	2.76	4.54	2.79	6.72	2.9	6.41	4.67	2.22	7.08	4.69	3.18	3.65	4.71	1.28	1.88
DMP1	0.03	0.12	0	0.03	0.9	0	0.06	0.12	2.1	1.9	0.07	0.06	0	0	0.6	0.03	0	0	0.95	6.65	1.25	2.88	1.01	1.27	0.76	2.84	1.61	2	0.05	0.31	2.97	0.93	1.02	1.29	0.88	0.54	1.41	3.42	1.12	3.75	3.91	0.04	3.18	0.09	0	2.21	0.83	0.59	0
RMI2	3.52	5.45	5.52	4	11.89	3.23	3.38	4.74	12.21	12.99	2.95	6.02	4.68	4.66	2.87	2.74	5.05	3.28	23.13	8.84	9.43	14.75	7.36	7.84	9.82	17.33	9.19	26.22	9.59	7.35	10.64	10.65	6.58	7.68	5.82	4.67	13.94	10.3	9.32	19.23	12.72	5.88	14.37	11.01	2.09	14.12	9.22	4.81	3.69
MAP3K10	7.96	4.44	7.25	6.36	15.82	4.55	1.73	2.96	13.88	13.92	1.84	9.29	7.28	5.61	5.67	4.15	5.09	3.14	26.39	14.75	17.85	14.53	14.11	12.21	3.78	20.76	10.11	8.27	10.34	16.45	9.38	9.11	11.51	7.56	11.7	5.87	15.36	39.55	16.24	17.27	16.55	15.16	15.81	10.28	6.42	20.77	17.08	3.95	6.5
WDR72	3.34	0.33	1.44	1.14	1.21	0.76	0.68	0.94	17.16	15.15	0.13	1.01	0.51	1.23	6.74	0.7	0	0.42	6.41	15.57	7.44	2.21	14.34	7.89	6.16	5.84	9.76	17.55	5.81	7.48	13.35	1.76	13.59	4.99	3.82	3.37	12.6	7.65	7.08	4.28	16.05	0.24	20.71	0.02	0.3	5.03	5.76	5.21	0.26
ASF1B	3.64	6.06	5.66	4.01	19.67	3.76	3.1	4.51	26.06	25.5	2.98	13.41	5.75	5.71	9.3	4.03	6.71	2.97	19.65	12.16	16.14	15.53	20.68	16.17	15.91	21.26	30.61	27.85	15.02	25.4	18.15	3.59	21.49	12.62	16.19	14.73	32.27	12.94	12.45	19.55	36.34	9	20.09	13.05	3.67	18.08	17.3	4.17	4.62
TTC5	2.43	2.24	3.16	1.81	2.98	1.25	2.18	1.08	5.56	4.74	0.71	3.48	2	3.58	5.07	1.44	1.62	1.53	12.17	5.82	2.87	2.46	7.55	3.79	6.48	3.19	2.93	9.14	2.02	4.95	4.69	3.06	5.77	4.28	8.9	4.4	7.86	4.19	1.76	6.21	8.63	6.5	5.39	5.32	2.54	7.15	4.28	2.33	1.45
HSPBAP1	6.41	3.79	3.5	4.05	5.87	1.49	2.75	4.07	15.38	14.71	2.15	2.34	2.36	3.35	8.14	2.29	4.12	2.03	13.56	9.76	7.58	5.63	8.96	10.92	12.55	9.91	13.7	15.08	4.02	3.93	11.91	9.26	11.03	3.69	8.6	5.42	14.46	6.92	9.37	8.55	15.09	14.89	10.79	11.39	4.21	8.18	8.55	3.59	2.05
CLIC4	38.51	12.6	18.97	15.78	14.2	7	14.91	4.39	5.25	5.2	4.23	10.08	24.14	14.76	19.24	23.5	21.12	15.12	52.29	62.7	26.31	18.92	29.46	13.12	58.66	10.57	53.02	7.53	7.94	48.98	47.24	28.56	31.65	54.36	29.78	34.05	16.99	33.12	17.97	26.79	13.56	9.11	13.3	15.2	24.78	19.79	54.89	41.02	13.71
RCAN1	23.66	7.23	7.54	12.16	18.9	4.73	7.47	4.06	4.72	6.63	2.67	8.24	4.92	10.43	5.39	8.32	11.28	5.76	30.34	19.34	11.21	6.65	9.76	7.11	57.21	6.36	6.81	13.65	6.64	30.59	33.57	9.92	9.74	24.6	21.78	21.56	19.98	13.29	10.71	5.77	4.63	4.14	3.97	9.45	13.2	8.07	33.31	18.9	5.91
FBLIM1	56.98	21.63	29.48	52.44	68.58	48.37	17.11	25.89	32.13	40.13	15.84	89.79	39.97	23.75	37.77	30.59	33.95	31.3	43.33	94.88	55.81	34.57	62.55	27.82	83.4	36.83	50.71	20.81	52.91	169.47	82.96	70.4	66.9	156.88	158.96	63.53	35.32	33.67	35.97	47.3	28.74	1.79	39.57	19.94	60.43	42.76	147.68	38.66	38.34
LTBP1	13.11	3.16	8.03	7.15	3.96	2.64	3.05	1.47	0.39	0.48	2.08	7.18	12	4.68	13.72	7.22	8.31	6.19	40.34	20.74	8.16	13.28	24.63	9.09	39.32	6.35	32.99	0.81	13.1	49.94	2.4	12.91	25.66	21.21	64.02	27.82	5.71	4.23	7.85	19.08	17.11	1.06	9.14	14.45	6.7	13.04	25.68	11.76	8.68
VAV2	4.42	3.76	3.22	2.92	5.23	2.54	1.46	1.88	0.23	0.24	1.29	11.52	5.32	3.97	6.85	2.69	3.39	3.57	9.67	12.31	2.49	15.25	15.76	13.12	10.52	4.33	10.93	2.21	9.54	43.51	12.59	5.19	15.5	36.01	18.73	9.88	15.02	5.6	3.26	9.7	5.45	7.79	9.43	10.93	3.75	11.63	35.87	3.66	3.71
APP	131.73	63.48	72.03	84.19	69.22	38.49	29.79	36.79	35.2	33.28	20.68	125.65	87.32	53.73	95.64	85.35	79.38	64.62	181.29	208.73	62.1	113.98	175.98	130.46	208.13	59.57	347.04	62.85	68.92	502.66	183.3	113.23	169.64	567.85	115.4	201.12	128.61	99.5	49.56	215.14	105.6	30.27	86.88	37.32	85.03	102.59	385	74.81	55.87
ITGB1	87.69	36.39	58.43	40.72	34.54	46.15	45.71	20.03	37.05	36.07	26.94	29.14	46.16	46.96	94.83	64	66.63	46.45	147.2	131.04	49.03	70.27	144.87	82.69	180.3	50.74	178.28	41.98	50.32	207.07	122.85	109.27	143.76	247.85	175.21	69.38	63.58	79.8	34.16	171.47	69.3	36.63	73.22	78.6	52.74	58.13	257.84	97.34	49.68
SULF2	46.3	49.62	93.25	33.55	47.5	30.98	36.6	22.45	36.35	39.66	36.97	81.41	17.85	42.4	40.86	65.74	94.17	53.03	92.28	185.57	75.85	49.21	56.77	289.92	204.02	69.67	43.95	6.06	37.85	342.73	36.56	56.58	58.37	345.22	166.82	70.51	42.87	155.1	59.92	16.42	6.83	16.26	117.75	48.18	24.59	74.61	298.61	38.77	52.04
FSCN1	107.54	45.35	29.16	92.86	280.9	76.11	39.28	59.12	51.28	50.31	28.65	312.96	17.82	58.6	166.49	37.66	46.53	22.47	127.51	175.61	316.7	198.09	316.83	504.7	428.42	515.6	231.33	94.58	34.52	596.54	273.99	74	318.11	406.27	567.74	160.76	233.41	330.01	172.97	167.41	99.2	64.48	216.43	104.38	86.28	147.84	468.93	80.82	59.32
PROC	0.23	0	0	0.75	0.43	0	0.1	0	0.42	0.13	0.69	2.86	1.94	0.15	4.08	0.38	0	0.17	0.36	2.23	0.96	0.56	5.88	2.39	6.89	5.6	7.74	0.09	2.54	3.26	1.03	1.48	4.15	8.99	6.7	1.31	5.71	1	0.65	1.77	0.61	2.83	3.99	1.04	0	1.59	6.23	0.94	0.15
MAGED4	0.73	0.23	0.14	0	0.54	0.57	0.15	1.18	0.61	0.26	0.24	0.5	1.61	0.86	8.08	2.84	0.28	2.17	0.83	1.25	0	9.68	11.14	4.51	26.38	7.94	7.08	9.49	9.42	9.77	14.39	5.26	9.21	20.53	3.6	3.9	1.5	7.5	0.23	2.07	0.7	1.06	9.84	0.7	0.85	8.92	13.11	5.83	0.88
SH3PXD2B	12.54	4.62	3.91	5.46	5.59	4.93	1.99	1.55	5.07	2.64	1.18	9.38	4.01	3.73	9.84	6.62	4.47	3.46	15.39	25.39	16.94	6.87	17.4	6.7	12.25	7.51	11.31	5.7	4.22	9.55	9.81	12.43	15.43	27.6	17.41	14.2	9.2	10.53	12.02	8.52	4.33	0.54	5.92	5.91	7.17	16.24	20.68	5.62	5.14
ADAMTS14	0.95	1.22	0.53	0.34	0.82	0.06	0.17	0.11	0.08	0.08	0.17	1.11	0.55	1.1	5.1	0.37	0.54	0.47	3.69	13.06	13.12	1.63	12	0.39	6	1.83	0.86	0.44	2.36	3.8	0.66	8.51	11.24	19.42	12.49	6.17	1.27	1.75	10.11	0.88	0.46	0.26	1.01	1.08	0.56	0.83	11	1.76	0.47
GREM1	15.91	3.55	18.13	10.6	9.39	3.7	2.71	3.11	0.04	0	3.44	3.31	29.86	7.94	6.42	6.31	12.82	8.27	62.68	81.81	14.12	11.58	14.44	10.21	13.52	6.84	2.14	2.93	12.06	6.85	6.23	35.8	13.79	56.43	20.74	60.08	5.89	3.85	7.69	1.32	0.59	3.13	2.09	26.55	11.42	2.47	13.88	2	10.95
ST6GALNAC5	0.59	0.03	0.34	0.25	0.4	0.24	0.06	0.06	0	0.04	0.09	0.13	0.75	0.33	1.12	0.48	0.11	0.59	0.87	3.85	0.87	0.2	1.33	0.94	1.12	1.56	0.02	0.37	0.54	0.51	0.87	1.59	1.29	3.22	1.11	0.87	1.13	0.91	0.07	1.61	0.56	0.34	0.97	1.52	1.37	0.74	4.59	0.66	0.28
SGIP1	2.75	0.73	2	1.52	1.77	0.64	0.3	0.76	0	0.04	0.43	0.74	2.43	1.16	2.13	2.7	0.92	1.36	7.69	13.55	10.09	2.99	2.95	6.91	6.93	2.56	0.86	0.2	0.75	2.4	1.68	5.97	3.03	18.86	1.9	4.57	0.98	4.25	13.75	2.33	0.16	0.18	1.8	0.29	3.78	1.24	17.07	8.41	2.44
MICAL2	18.22	5.67	10.37	6.13	2.64	4.62	2.72	2.81	0.61	0.63	1.8	5.22	8.48	8.25	12.99	9.3	8.56	8.81	26.9	31.36	17.56	9.6	18.95	3.93	18.78	6.9	6.91	4.09	7.69	20.49	4.59	26.76	19.73	53.61	11.92	29.87	10.58	12.04	15.46	24.7	4.41	12.68	6.09	7.33	7.17	12.37	31.41	24.32	14.61
CHSY1	12.35	4.3	4	4.12	3.32	3.26	2.07	1.15	4.27	4.84	0.93	7.31	3.37	4.96	6.19	5.7	5.43	3.59	14.19	14.48	12.21	9.71	10.68	4.62	14.85	2.25	17.13	3.27	4.78	16.74	5.84	13.22	11.35	18.99	7.85	17.93	13.97	10.2	11.06	15.6	4.26	7.25	4.11	7.65	5.42	8.63	13.84	8.34	2.99
CHST15	9.32	3.1	4.33	4.33	3.32	2.02	0.97	1.02	0.45	0.29	1.28	7.43	5.63	5.19	6.13	3.35	6.08	4.31	12.34	20.63	14.39	8.46	12.79	2.37	14.59	1.73	20.03	0.7	4.06	14.83	4.98	12.73	12.76	28.18	9.85	12.29	9.84	7.36	8.07	16.98	1.82	6.17	6.68	12.08	4.34	14.74	20.07	6.5	3.07
COL8A2	3.22	2.13	3.45	2.62	4.03	3.06	1.26	1.17	1.3	1.29	1.15	4.69	2.37	3.32	3.52	3.59	4.22	2.14	4.49	7.92	10.77	15.38	7.07	2.88	7.86	1.95	16.69	1.86	2.23	5.52	0.4	9.03	6.72	15.58	3.5	3.85	1.59	1.46	4.42	15.41	1.66	0.55	3.52	4.77	2.02	6.2	11.14	1.05	5.6
GALNT2	21.91	16.66	18.46	15.9	22.14	13.54	11.25	14.57	16.44	17.63	7.51	24.65	14.86	10.64	24.3	20.73	20.16	16.83	27.34	37.63	107.18	38.07	43.04	21.28	34.07	33.63	92.86	14.67	34.04	71.79	16.46	18.02	44.39	83.86	17.3	25.56	51.09	29.37	68.14	46.25	16.69	13.11	28.79	15.41	18.08	53.12	62.65	9.64	19.47
WDR81	10.69	11.34	9.84	8.11	20.71	4.07	3.99	5.61	18.95	17.44	4.15	17.59	10.65	6.39	6.89	11.28	11.29	6.43	37.69	32.15	31.3	18.03	17.97	10.68	6.9	14.88	20.33	16.07	7.3	13.4	9.53	21.5	16.8	47.63	21.23	15.08	27.65	22.59	34.48	22.46	29.36	31.64	22.26	29.05	9.58	40.02	29.86	5.15	13.85
MFSD12	40.52	21.92	17.06	21.8	49.19	21.56	8.6	21.45	38.93	40.41	10.3	46.55	24.76	16.39	23.74	24.66	21.04	16.92	63.65	79.33	109.03	41.55	57.65	49.17	28.44	46.83	64.51	33.19	30.02	85.72	42.84	38.56	56.02	82.33	61.73	39.73	39.88	69.15	75.36	42.3	50.75	85.22	38.67	58.39	23.64	81.1	96.12	20.52	28.53
ARRDC4	6.53	2.64	6.35	2.63	4.71	4.13	4.29	3.11	3.66	3.58	1.82	1.07	4.48	2.04	1.38	5.3	4.94	5.13	7.48	10.22	14.09	2.7	1.36	4	2.47	2.71	7.1	2.37	7.29	17.89	7.34	7.38	1.58	8.82	2.08	8.17	10.28	8.61	13.01	7.57	8.24	3.44	7.92	8.06	2.67	7.38	13.81	6.98	4.12
DOCK4	5.14	1.64	3.12	3.3	1.71	1.88	2.42	0.56	0.74	0.76	0.74	1.35	2.34	1.55	1.35	1.63	3.08	5.12	5.9	8.04	9.83	3.31	2.48	3.52	7.43	0.63	5.71	0.67	1.53	15.5	6.23	6.81	2.71	5.9	6.42	5.46	1.69	2.84	5.88	8.77	4.47	0.6	3.26	2.09	1.93	3.62	4.64	4.86	1.26
MACF1	73.23	29.41	42.53	32.99	45.97	25.05	17.92	16.65	15.08	16.97	11.73	30.07	36.62	48.59	32.1	32.28	30.81	28.91	89.11	113.44	43.64	44	52.59	31.72	41.41	37.42	57.27	19.46	22.59	108.79	78.45	57.24	55.14	110.85	111.68	38.47	52.03	92.13	40.57	55.22	33.96	93.22	52.35	82.87	38.86	38.36	96.04	35.38	32.35
CYP26B1	4.33	3.07	1.77	0.68	2.69	2.78	0.38	0.3	0.91	0.71	1.73	6.71	0.44	0.51	1.57	4.66	2.05	1.83	3.07	2.46	13	7.58	1.26	1.37	1.65	0.78	5.72	0.44	2.51	27.9	1.32	1.48	1.03	18.32	29.53	6.62	1.96	6.65	14.75	3.84	0.53	0.09	2.44	3.33	1.83	2.48	11.44	2.01	2.47
DUSP10	7.43	2.84	1.81	3.37	2.02	3.95	1.97	2.15	1.38	0.7	2.18	5.48	3.27	4.57	3.52	2.78	1.93	1.7	9.68	18.47	13.81	6.02	7.21	4.34	7.51	4.42	3.9	1.36	8.19	14.9	5.74	3.29	6.59	17.14	12.68	7.28	5.36	10.65	9.38	3.05	3.57	3.86	3.75	5.47	6.39	7.59	7.05	3.38	3.42
WARS	78.89	48.86	41.96	56.16	41.49	30.95	18.2	19.62	62.98	63.47	29.47	94.96	51.41	34.02	285.32	46.23	39.68	42.28	129.16	210.66	82.72	106.57	542.51	52.12	64.9	80.81	79.53	440.59	46.01	266.08	111.5	118.89	534.97	205.68	126.09	133.05	101.15	373.35	67.37	116.91	40.78	82.29	150.74	82.96	40.55	192.66	153.22	61.72	35.52
APOBEC3B	2.95	1.78	1.07	1.46	10.34	1.35	1.46	2.84	4.23	4.3	2.25	12.31	4.14	1.79	26.08	1.89	2.05	2.59	4.78	37.29	2.56	9.28	36.11	0.07	9.39	19.79	14.86	16.58	14.55	13.6	30.97	2.45	37.1	4.48	9.16	8.19	4.07	28.81	1.8	3.89	5.39	2.65	20.41	4.23	1.63	20.97	16.02	6.43	1.63
IGF2BP3	3.02	1.25	4.77	1.19	8.81	2.34	1.14	1.19	0.15	0.02	0.19	0.79	0.62	1.33	4.08	0.89	4.83	1.03	25.4	5.91	0.96	6.6	15.67	0	3.33	13.95	0.38	0.9	0.78	14.1	11	2.55	13.39	2.69	6.31	6.33	7.79	14.44	1.61	7.48	17.31	2.62	8.14	2.16	1.76	7.35	10.01	2.68	3.49
FOXE1	10.19	10.52	6.2	4.26	9.01	8.13	4.01	3.58	2.86	3.08	1.72	8.7	1.26	8.78	22.57	5.33	7.96	5.08	110.26	39.82	5.26	5.08	54.33	21.34	2.09	27.81	3.72	10.12	6.12	18.81	83.01	0.46	54.59	8.17	9.39	8.05	54.09	90.61	2.42	1.83	8.64	0.22	51.82	0.05	4.74	56.68	10.73	5.98	8.8
ARTN	4.17	1	1.31	1.63	8.68	0.93	0.29	1.16	1.24	1.91	0.72	14.83	1.18	1.63	41.07	4.71	1.13	1.84	84.96	34.2	0.85	0.77	74.57	11.9	4.4	21.45	4.64	1.26	2.95	62.86	84.98	4.9	78.47	12.56	13.1	5.61	21.8	36.41	2.38	0.56	0.22	0.17	9.78	0.1	3.4	12.44	23.46	8.28	1.75
SLC44A1	11.01	7.53	10.36	6.64	4.86	5.69	5.58	3.38	6.36	5.82	2.08	4.21	6.13	8.32	13.95	5.58	8.94	9.21	38.11	25.82	3.86	9.41	27.37	11.54	8.57	3.48	7.09	10.68	6.84	13.09	31.12	6.18	27.3	12.37	10.8	5.54	11.24	57.14	3.72	7.76	6.87	3.97	6.31	5.8	8.89	9.53	16.26	6.91	4.19
MMP17	4.84	1.83	2.31	1.93	5.04	1.23	1.15	2.35	2.95	3.95	0.36	6.32	3.14	4.25	7.03	3.15	1.22	1.15	23.61	9.89	4.78	3.86	15.21	6.12	4.31	13.2	10.76	2.92	3.75	16.25	16.93	21.92	15.41	20.3	31.1	9.97	16.07	3.53	3.88	2.13	0.65	2.12	6.55	8.15	3.53	1.2	17.98	5.64	2.82
ZFP64	7.44	7.47	6.22	10.33	11.76	6.12	4.12	5.31	11.94	12.28	3.42	9.93	6.79	5.46	19.14	5.58	6.18	6.83	37.63	28.77	10.66	10.19	28.08	24.44	14.12	10.59	25.32	18	8.78	13.86	36.67	8.31	24.6	14.13	32.85	12.94	48.9	22.24	9.83	21.24	10.12	8.49	13.2	6.52	4.77	15.24	24.84	6.36	4.67
ATP1B3	98.13	73.29	111.93	100.58	240.16	101.6	88.01	109.46	156.62	154.86	67.18	89.18	49.23	78.07	222.24	76.17	94.57	93.22	475.78	137.23	108.39	71.13	397.29	1079.1	169.72	572.44	211.99	125.52	69.67	252.57	251.07	126.71	409.26	188.93	393.08	84.37	479.72	293.39	109.22	77.19	147.31	38.96	358.55	48.05	89.29	114.96	282.53	87.17	55.57
ACKR3	70.62	13.8	9.21	10.92	6.21	15.62	8.18	3.06	0.58	0.91	5.51	65.62	6.97	21.31	157.1	16.79	39.09	9.75	77.53	62.01	13.56	10.06	229.51	66.13	82.09	45.06	15.1	71.54	7.5	86.4	142.68	31.08	224.85	71.27	100.73	58.23	379.77	26.47	6.66	26.72	1.1	6.52	44.65	18.58	8.21	16.38	85.1	54.52	7.28
PRR5L	1.83	2.01	1.67	1.48	1.86	0.76	0.89	0.53	0.73	0.57	0.39	2.34	5.4	2.65	30.04	1.27	2.87	1.59	15.93	13.37	10.61	5.92	56	4.67	18.18	10.24	2.12	1.08	1.6	8.37	11.82	8.83	62.02	14.36	3.88	11.78	10.63	6.09	4	6.81	1.91	7.73	15.91	8.39	1.39	6.66	22.33	6.01	1.92
CTSC	45.23	51.27	42.07	42.88	124.61	35.24	36.91	24.55	123.64	121.79	20.85	84.37	49.82	57.88	136.02	32.83	45.36	35.35	117.21	227.59	48.46	75.99	183.84	126.66	213.31	70.58	70.93	138.09	30.88	321.63	434.22	164.3	200.76	97.13	85.14	238.72	168.44	173.59	82.68	126.81	76.9	76.27	81.94	175.1	52.56	89.62	267.27	102.6	29.3
ACVR1	7.81	5.92	6.76	4	5.58	3.44	3.72	3.5	2.11	2.11	1.38	7.07	3.93	4.52	11.63	4.43	6.56	4.81	17.38	25.81	6.83	5.91	19.93	8.23	18.77	6.63	14.29	5.86	4.41	15.29	10.16	10.21	19.13	20.4	12.2	12.14	11.33	24.05	5.08	6.81	7.09	7.07	9.36	6.86	5.67	13.54	15.99	5.28	4.07
COPS8	15.3	11.64	9.01	9.01	7.36	8.46	10.63	6.64	16.52	16.17	8.85	12.02	10.44	16.25	27.37	11.62	12.88	10.17	16.06	17.12	9.18	15.52	37.72	19.95	63.12	10.65	33.1	22.63	13.33	39.08	18.72	21.59	37.79	29.51	19.01	19.98	21.51	13.96	5.45	16.76	10.17	17.48	11.28	16.85	11.58	16.34	25.79	12.93	10.18
SOCS3	52.71	7.06	5.5	50.7	52.31	6.52	12.19	6.08	4.29	3.31	1.31	207.82	8.69	27.27	14.04	29	37.39	2.79	32.36	52.09	72.28	17.4	28.28	30.44	125.04	37.32	15.77	53.04	38.26	27.61	44.29	61.09	30.23	57.06	49.19	119.76	55.49	53.83	106.51	9.43	32.31	27.2	16.96	37.51	26	11.73	60.52	45.26	4.76
C5AR2	1.25	0.26	0.14	0.81	0.44	0.36	0.4	0.33	1.07	0.21	0.05	2.44	0.24	1.14	0.56	0.44	0.3	0.29	0.72	0.44	8.17	0.35	0.33	0.61	1.39	1.09	1.31	0.57	0.38	0.15	0.49	1.36	0.43	2.77	1.02	1.78	0.51	2.03	5.01	0.93	2.06	1.47	1.03	0.97	1.98	1.64	1.52	0.63	0.3
RAB31	17.36	29.17	12.07	26.83	33.94	45.69	18	26.65	11.73	12.23	4.54	26.58	7.17	29.91	34.13	11.71	12.55	7.5	26.63	34.08	166.47	23.21	24.95	16.88	60.56	46.92	11.51	30.76	21.47	54.14	18.79	38.47	28.46	38.96	23.95	23.25	5.66	16.68	53.55	24.12	24.92	11.41	38.42	16.72	25.96	12.84	74.17	32.09	13.82
KYNU	9.26	3.35	2.33	5.28	23.56	2.6	2.01	4.12	7.04	4.31	3.3	11.06	5.49	5.57	17.65	3.08	2.13	4.57	3.14	8.54	91.47	3.08	33.17	17.8	26.7	7.03	6.02	26.21	5.66	1.41	1.07	3.66	34.69	1.54	2.67	15.37	1.61	2.17	71.84	4.62	2.62	4.69	9.23	10.97	2.57	3.2	4.82	1.89	1.16
GAL	0.26	0.18	0.12	0.82	6.06	0	0	0	0.77	1.72	0	2.69	0	0.14	6.47	0.12	0	0	3.32	2.11	18.22	3.09	16.3	1.41	12.57	0	49.64	3.65	58.16	2.13	0.62	2.36	16.81	11.55	2.55	1.24	6.42	11.06	12.44	5.44	7.77	0	0.13	0.13	0	0.37	0.53	4.13	0.14
CLDN3	5.44	0.48	1.82	0.44	1.62	0.25	0.25	0.25	0.51	0.4	0.32	0.14	1.62	0.53	0	6.61	0.39	0.14	4.05	3.33	4.94	2.74	1.35	0.38	0	5.65	22.14	0.48	66.86	0.08	2.13	0.59	0.47	3.34	4.01	0.72	4.9	10.35	1.7	8.26	13.01	1.45	27.04	6.93	4.43	3.07	1.6	8.27	0.59
TBX15	0.04	0	0	0.03	0	0.02	0	0	2.41	2.44	0.07	0.21	0.13	0	1.33	0.03	0.04	0	0.42	0.35	0.32	0.37	2.73	0.95	2.04	1.47	2.35	5.82	1.56	0.56	1.64	0.89	2.55	0.6	0.21	1.11	0.41	0.91	0.3	1.01	0	0	2.47	0.25	0.03	0.36	1.77	0.94	0
GABRR1	0.13	0	0.04	0.08	0.5	0	0.03	0.04	0.83	1.02	0	0	0	0	0.35	0.04	0.12	0	1.28	0.29	0.59	0.27	1.04	0.06	0.1	1.22	0.17	4.37	1.63	0	0.18	0	0.81	0.11	1.62	0.16	0.46	0.87	0.97	0.53	0.24	0	1.53	0	0.05	0.88	0	0	0
MEDAG	6.72	0.49	0.71	2.17	1.61	0.53	0.97	0.23	0.1	0.12	0.38	1.5	1.27	0.92	3.21	3.27	4.83	0.79	2.47	4.95	1.48	1.74	1.73	0.59	0.7	2.4	0.16	0.64	1.87	2.19	1.35	5.95	1.34	4.42	28.05	19.05	0.84	1.75	1.72	0.86	0.07	0.24	0.86	0.66	1.83	0.31	8.37	19.89	0.83
THBS4	5.06	2.35	1.49	2.53	0.79	0.49	0.57	0.26	0.72	0	1.4	0.41	0.87	2.26	0.83	0.88	1.84	2.05	29.79	6.16	1.89	22.06	0.3	8.69	2.45	5.46	17.33	1.96	10.38	1.73	0.72	264.88	0.16	0.61	1.16	65.1	1.3	2.05	5.87	1.63	0	0	1.68	2.76	2.28	2.17	1.79	21.01	5.47
GDF15	4.91	1.44	0.35	3.08	3.5	10.67	0.75	2.35	0	0	1.1	3.09	8	5.01	2.65	2.87	1.57	0.12	2.95	5.48	1.03	1.21	5.51	4.81	15.18	6.25	2.83	1.04	107.65	4.73	13.86	7.31	3.66	9.25	1	329.48	24.13	4.89	2.1	0.49	1.49	0.37	4.6	1.89	74.13	2.6	9.36	11.44	0.16
B3GNT7	2.52	4.03	0.89	0.88	0.84	1.18	0.52	0.49	0.56	0.57	0.47	2.45	7.77	1.5	4.2	2.13	1.48	0.48	4.39	3.75	1.76	3.07	9.11	3.96	2.07	8.79	9.29	0.61	120.48	1.36	2.43	2.22	8.35	2.72	2.1	32.57	19.22	3.69	3.38	3.77	1.32	1.92	13.14	3.04	0.72	1.7	4.29	0.76	1.05
H19	102.32	13.04	50.08	24.5	6903.44	45.11	56.97	24.72	34.68	36.76	44.92	36.92	27.41	16.9	330.04	194.01	58.21	24.49	459.47	90.03	117.99	230.35	44.33	2234.3	583.58	5673.66	204.42	11.03	308.86	281.1	54.63	129.53	42.98	933.32	253.43	726.35	15.63	50.75	67	106.25	51.84	47.87	6194.82	56.08	42.07	12.35	185.64	320.05	122.12
HIST2H3C	0.2	0.41	0.37	0.3	0	0.18	0.05	0.21	1.33	1.23	0.13	1.03	0.17	0.54	0.69	0.15	0.14	0.2	0	1.13	1.25	1.78	1.42	1.36	1.51	1.22	0	27.15	1.85	3.33	2.18	0.45	1.84	1.54	0.49	0.96	1.04	0	0.9	1.31	2.62	0.22	0.97	0.42	0.5	1.37	1.05	0.68	0.13
IER5L	5.55	4.75	3.62	5.04	16.51	8.07	5.8	6.28	20.3	21.25	5.16	16.64	5.22	10.38	14.12	5.85	7.22	3.72	9.7	14.14	20.15	14.13	24.43	25.39	62.25	25.72	11.36	153.51	31.91	20.83	21.72	25.16	24.08	48.22	15.98	18.82	15.49	8.14	13.39	16.94	42.26	2.66	20.53	7.65	4.92	14.2	33.92	13.94	5.72
DMRTA1	0.7	0.68	1.11	0.63	0.05	0.87	1.21	0.64	0	0.01	0.89	0.18	0.64	1.51	0.11	0.99	1.1	1.19	0.26	0.61	0.11	1.1	0	0.15	15.59	0.01	0.05	0	0.88	0.15	0.11	0.03	0.01	0.16	0.09	0	0	0.29	0.24	0.16	0.01	0.08	0.05	0.29	0.99	0	0.72	0.13	0.65
LAMA3	16.37	5.72	9.17	10.63	28.22	6.39	6.1	5.58	5.5	2.72	1.86	41.5	8.04	4.9	10.9	8.21	6.82	8.74	27.6	39.9	2.91	13.97	35.57	50.74	0.74	27.26	27.22	0.54	9.26	531.41	47.21	1.41	27.37	73.66	71.71	10.54	36.06	34.47	2.89	7.61	13	3.05	23.34	7.46	9.05	17.71	138.85	7.49	7.54
DSEL	0.48	0.07	0.42	0.13	0.22	0.15	0.21	0.14	0	0	0.09	0.44	0.28	0.21	0.55	0.27	0.3	0.43	0.83	1.16	0.36	0.38	0.57	0.33	2.23	0.28	1.47	0.66	0.27	8.05	0.43	0.69	0.62	0.94	0.48	0.36	0.36	0.4	0.28	0.19	0.04	0.07	0.14	0.51	0.22	0.08	0.95	0.36	0.22
TCTN1	11.53	8.65	11.65	4.96	8.05	4.81	3.42	14.39	5.82	7.66	6.89	4.84	13.07	6.31	6.28	11.19	4.86	5.51	19.25	20.27	5.74	23.48	10.79	24.48	22.04	9.91	24.19	12.05	6.8	18.4	14.5	29.28	10.22	9.93	10.92	14.2	20.11	23.32	9.39	19.44	8.32	7.1	8.59	10.35	7.36	36.38	20.27	10.32	6.84
CPT1A	14.22	12.63	21.95	14.78	14.63	11.33	10.68	16.39	3.31	3.74	9.48	8.82	15.56	10.9	6.05	14.23	20.66	16.16	14.35	22.93	34.01	119.79	7.35	5.82	23.94	15.18	49.88	5.39	30.04	7.16	23.73	31.75	7.3	7.15	86.64	46.43	33.85	21.28	23.87	126.8	11.91	13.88	21.36	15.11	14.6	19.1	11.52	11.33	19.04
COL23A1	0.99	0.3	0.48	0.55	1.39	0.13	0.3	0.46	0.11	0.14	0.13	0.5	1.26	0.29	0.28	0.9	0.61	0.5	1.02	1.7	0.83	19.05	0.51	5.7	1.1	0.17	8.8	0.31	0.71	1.14	0.17	3.87	0.58	1.12	0.54	1.2	0.56	0.83	0.89	12.79	0.21	0.18	0.67	1.05	0.65	2.74	1.4	0.41	0.54
HMCN1	7.07	0.72	3.01	1.38	0.44	0.4	1.36	0.09	0.01	0.01	0.92	0.83	4.05	1.19	2.46	2.15	2.13	2.18	12.84	4.25	0.55	4.05	4.3	1.32	8.76	1.31	11.55	0.2	0.18	3.54	0.43	14.78	4.74	7.09	1.11	6.92	0.34	0.3	1.15	5.28	0.04	0.02	2.6	1.58	2.65	1.23	4.21	2.71	1.99
MPDZ	4.51	1.13	3.78	1.75	1.76	1.5	1.5	0.87	1.31	1.4	0.93	0.3	3.47	1.63	3.12	2.78	3.6	2.12	10.43	8.7	0.91	6.96	6.8	5.83	6.29	1.4	9.52	0.47	1.35	1.59	5.69	9.23	6.86	6.92	2.05	5.45	4.46	2.85	4.91	10.11	0.73	0.33	1.29	4.7	2.44	2.05	4.9	6.26	2.41
TET1	0.3	0.21	0.22	0.18	0.42	0.01	0.15	0.06	0.08	0.11	0.06	0.03	0.16	0.2	0.24	0.11	0.1	0.15	0.52	0.64	0.19	0.56	0.35	0.21	0.48	0.28	0.78	0.22	0.14	0.08	0.55	0.37	0.31	0.19	0.23	0.37	0.29	0.15	0.19	0.74	0.59	0.29	0.14	0.49	0.12	0.14	0.47	0.32	0.02
KHDRBS3	4.59	2.95	3.24	2.25	4.67	2.16	2.78	1.76	0.69	1.11	1.11	1.57	4.99	4.39	5.32	4.92	2.15	2.45	7	12.73	4.44	9.72	8.87	7.73	1.38	1.51	24.15	0.96	1.16	0.68	27.37	5.08	9.56	8.3	3.01	4.07	2.7	12.47	2.82	7.96	11.47	1.31	1.02	3.16	3.78	3.53	2.31	4.07	1.36
PRTFDC1	2.54	0.56	1.14	1.51	1.98	0.77	1.63	0.68	2.08	1.52	0.55	1.3	3.47	0.49	7.96	1.58	1.64	1.34	9.72	2.36	1.81	5.25	11.76	3.38	5.14	1.94	14.83	1.68	4.12	2.03	9.9	4.76	13.53	3.09	5.01	1.67	2.84	2.11	1.68	23.26	0.16	1.23	2.42	4.08	1.31	1.13	4.82	4.63	1.16
PLCB1	1.49	0.9	1.99	1.34	3.61	0.29	0.76	0.79	2.28	3.43	0.29	1.54	1.02	0.48	1.97	1	1.29	1.78	4.25	5.55	0.98	1.95	2.86	7.38	10.19	1.16	4.87	1.27	1.79	0.99	5.87	3.01	2.37	1.58	1.7	2.3	5.77	0.57	1.39	5.71	3.25	0.17	2.55	0.68	1.18	1.57	1.53	2.36	0.52
EPCAM	14.37	7.33	14.3	11.52	100.01	9.67	11.53	7.97	6.18	5.41	11.36	6.13	39.09	4.65	28.87	13.79	7.32	7.55	203.66	59.02	35.69	49.22	47.18	47.58	0.3	34.84	113.89	12.29	116.47	18.64	94.91	7.84	49.23	15.32	37.24	24.54	204.55	96.12	45.81	118.86	77.86	1.32	59.52	1.34	13.73	19.44	19.59	56.59	3.23
CDC42BPA	5.26	2.3	4.07	1.81	5.85	1.86	1.25	1.56	3.26	3.31	2.18	1.27	6.6	2.81	2.92	3.64	3.54	2.55	6.59	10.3	1.35	2.44	7.64	6.51	7.18	4.27	7.56	2.96	13.3	4.82	7.32	4.56	7.55	5.19	1.79	4.16	10.12	5.44	0.97	4.06	13.01	0.42	1.64	1.77	3.1	3.57	5.41	5.19	3.39
FGF13	1.96	0.3	0.67	0.63	0.83	0.75	1.33	0.53	0.31	0.36	1.14	0.06	0.72	0.31	2.04	1.52	1.7	1.07	4.87	0.79	0.16	1.3	0.52	0.05	3.86	0.54	3.15	0	0.98	0.21	5.81	1.94	0.54	0.54	3.61	3.28	4.79	2.05	0.75	0.79	12.23	1.62	3.2	2.7	1.98	2.13	0.06	2.3	1.73
ZFHX3	2.94	1.73	2.81	1.69	1.64	1.27	0.75	0.97	2.24	1.99	1.59	0.78	2.89	1.37	1.67	2.32	2.67	2.12	12.44	5.39	1.98	1.99	2.52	0.79	4.49	4.42	1.67	0.85	2.2	2.98	3.17	3.01	2.68	2.83	1.46	4.62	13.1	5.39	2.17	2.91	3.5	1.11	5.81	1.88	2.13	3.56	3.29	3.7	2.14
GLI2	4.3	0.64	1.4	0.76	0.13	0.34	0.56	0.21	0.09	0.02	0.06	1.47	1.52	0.63	2.11	1.02	0.62	0.28	29.59	9.78	2.32	1.95	4.07	0.39	0.66	3.57	3.95	0.34	1.43	2.37	24.29	6.05	4.42	21.11	0.72	5.21	58.92	3.12	1.37	2.41	1.23	0.07	8.55	0.38	1.81	4.59	2.31	3.57	3.72
TSPAN15	9.27	2.44	6.24	2.13	9.71	3.45	3.29	3.82	4.92	4.07	3.39	10.8	27.8	3.94	13.92	4.43	5.98	3.2	25.13	15.9	10.87	5.37	21.62	2.08	24.36	10.37	9.58	4.93	33.61	10.77	12.66	6.51	22.25	12.49	14.86	13.39	14.21	19.68	10.89	9.11	23.28	6.9	23.66	13.63	4.77	17.31	22.16	10.11	6.07
MGAT5B	0.42	0.07	0.4	0.11	0.55	0	0.05	0.04	0	0	0.07	0.78	0.77	0.37	0.2	0.52	0.26	0.2	1.23	0.88	0.13	0.11	0.21	0.21	7.49	0.13	0.52	0.03	6.73	8.99	0	0.64	0.3	3.39	0.49	0.73	5.53	2.7	0.29	0	0.16	0.31	0.59	0.73	0.07	0.65	0.75	0.21	0.73
SMYD3	7.69	3.59	7.15	3.83	5.17	2.55	3.73	5.13	1.18	0.56	2.98	5.03	5.48	3.22	18.52	6.12	7.07	3.27	25.17	18.16	3.78	5.32	9.22	18.74	58.16	14.46	13.35	3.51	24.66	15.89	21.47	8.95	13.92	9.51	8.39	7.71	48.43	8.73	2.02	9.71	7.41	9.91	8.1	8.33	4.97	7.92	15.27	10.83	7.27
RUNX3	9.73	7.27	6.74	8.91	7.26	4.98	2.29	4.11	7.56	6.08	3.98	11.23	10.3	4.11	5.47	7.55	6.99	3.66	22.19	27.87	8.57	44.04	4.85	19.35	12.32	12.5	81.77	4.98	6.26	17.85	13.03	25.45	4.5	14.84	9.75	29.94	21.77	20.54	8.71	50.98	6.5	91.84	19.75	62.08	3.95	50.47	19.46	7.77	6.52
GDPD5	1.55	4.24	4.15	2.42	3.9	0.47	1.16	0.75	4.67	6.16	0.45	2.57	5.75	2.75	6.28	2.94	3.16	0.99	9.1	12.32	4.84	12.28	3.51	3.33	11.26	3.87	10.75	3	10.06	4.3	3.9	14.38	2.76	9.66	1.79	4.91	7.6	5.13	9.37	12.76	33.58	20.69	5.2	22.32	2.07	5.41	8.13	10.2	2.92
WNT11	0.7	1.5	0.81	0.73	0.15	0.26	0.71	0.3	2.98	3.39	0.29	0.77	0.32	0.72	1.68	0.66	0.86	0.51	2.47	2.48	16.54	1.77	0.38	0.42	1.07	1	2.13	0.33	0.9	0.22	4.94	2.62	0.25	6.95	1.07	1.82	12.86	0.39	12.92	0.77	1.94	0.05	2.57	0.35	1.9	0.23	17.84	24.17	0.31
UBASH3B	2.64	1.62	1.08	1.25	0.58	0.93	0.45	0.24	0.53	0.27	0.63	1.7	1	1.26	1.47	2.26	1.73	0.76	1.33	3.06	4	2.97	4.92	1.43	2.41	2.25	3.38	1.06	1.42	2.33	1.52	2.62	3.35	4.92	5.09	3.01	5.22	5.35	5.1	4.09	1.34	5.42	0.47	7.28	1.24	4.24	3.81	1.01	0.53
GRAMD1B	0.53	0.33	0.24	0.19	0.47	0.09	0.1	0.07	0.9	0.13	0.05	0.26	4.33	0.57	0.7	0.23	0.14	0.32	1.1	0.99	12.83	1.77	0.8	0.3	1.38	0.28	0.92	0.82	6.82	0.59	0.37	1.64	0.8	1.14	0.62	1.11	0.51	0.73	8.91	2.27	0.95	2.96	0.31	4.09	0.48	2.17	1.45	0.51	0.2
ETS1	19.36	5.87	8.73	10.18	7.78	2.1	2.41	1.2	3.25	2.9	1.04	6.31	18.09	6.56	5.5	9.23	8.82	6.67	17.33	31.19	10.59	25.34	8.33	3.9	16.95	1.38	6.23	10.53	3.99	24.42	6.74	28.4	8.47	29.39	10.02	44.85	3.54	9.2	13.17	52.2	4.46	152.41	6.13	156.31	8.95	42.91	20.99	18.28	5.46
NELL2	4.07	1.75	0.89	0.63	0.87	0.33	0.8	0.97	2.35	2.6	0.49	0.11	1.27	0.18	2.31	2.14	0.61	1.77	0.89	19.33	1.17	7.74	4.46	6.26	0.71	6.44	15.26	3.71	0.51	4.25	16.71	1.73	3.44	22.6	32.81	8.86	17.64	11.65	0.56	9.16	7.56	25.48	6.05	10.92	0.5	5.68	1.54	5.59	2.23
PCED1B	2.67	3.39	2.44	4.62	5.02	1.74	1.39	2.35	2.09	1.38	1.76	2.95	7.93	3.73	3.33	2.48	3.97	3.3	4.88	12.78	5.52	13.55	4.91	4.8	4.98	3.05	1.69	3.51	2.38	8.42	3.02	11.39	4.54	9.77	10.64	8.43	3.35	5.08	5.63	19.28	4.45	67.85	7.61	29.54	2.58	21.62	14.04	2.95	3.62
HOXC9	1	0.32	0	0.67	2.43	0.2	0.36	1.25	6.96	8.76	0	3.18	2.72	0	5.43	0.7	0.08	0.46	3.74	5.98	6.06	7.79	3.42	8.88	7.22	9.86	14.16	4.02	8.84	4.7	2.18	9.06	2.03	4.56	0.41	4.47	9.28	6.61	8.07	9.35	18.12	1.35	10.22	1.84	0.3	9.95	4.07	5.77	0.12
PLXNC1	1.9	1.08	2.37	1.01	1.8	0.79	0.64	0.32	1.64	1.85	0.35	1.09	1.86	1.36	1.35	1.3	1.12	0.98	8.13	10.17	7.77	3.3	3.34	2.71	3.26	0.69	2.22	1.82	2.01	2.94	0.57	9.85	3.48	4.86	3.15	4.11	1.97	2.96	6.3	6.44	3.12	11.44	2.12	13.96	0.75	3.6	7.48	2.57	0.58
NEDD1	6.23	2.38	4.13	2.42	3.33	2.28	2.55	1.16	4.04	3.51	1.7	3.16	2.25	4.58	2.69	5.41	4.06	3.15	6.17	7.03	2.45	14.23	8.06	10.5	9.06	1.9	9.73	7.13	2.36	14.3	12.69	3.72	8.08	10.36	7.82	4.29	8.25	12.19	2.6	10.25	5.42	9.08	4.08	9.55	3.71	2.76	7.08	3.43	1.62
EID3	0.63	0.24	0.23	0.53	0.84	1.03	0.25	0.58	0.43	0.66	0.13	0.46	0.06	0.38	0.1	0.88	0.4	0.3	7.65	2.43	1.16	1.18	2.25	3.1	2.01	0.12	0.5	0.81	0.61	0.63	6.44	0.37	2.02	1.22	1.75	2.3	24.73	1.21	0.74	1.02	1.87	5.81	1.09	4.41	0.93	0.8	1.5	1.73	0.86
SELPLG	6.27	5.38	3.52	5.56	9.52	3.82	1.68	2.75	4.18	3.81	2.83	6.43	11.41	4.28	7.29	6.06	6.2	4.53	11.93	15.11	28.71	22.25	8.23	2.58	20.16	4.76	3.52	6.89	7.01	6.78	2.87	19.42	7.02	5.35	8.8	24.71	4.17	10.25	18.97	28.85	8.65	86.66	13.96	53.43	3.84	30.25	22.42	6.86	5.2
LAPTM5	45.24	33.55	27.19	45.98	41.62	19.55	16.53	13.02	35.01	39.79	13.49	22.31	81.29	31.51	45.93	36.8	31.43	25.05	91.04	145.92	188.42	90.18	72.83	85.11	196.17	35.98	31.37	80.85	25.89	39.89	11.03	128.71	74.7	47.94	82.11	142.89	52.48	103.26	156.09	196.66	74.15	579.59	91.83	605.67	26.24	230.7	133.27	94.63	19.6
P2RX4	7.37	5.96	4.53	5.24	24.53	3.86	1.95	2.74	5.88	6.94	3.11	6.62	15.42	5.27	10.19	4.66	7.05	5.85	24.34	20.25	9.93	19.88	22.82	22.04	12.46	18.45	10.01	8.25	17.08	15.78	9.01	15.27	24.21	9.27	24.83	11.3	31.58	15.59	10.01	22.91	26.94	24.44	18.17	29.73	4.83	14.94	38.12	9.05	4.66
BCL7A	4.2	2.75	2.54	2.73	4.54	2.7	1.25	1.07	4.97	5.06	1	3.22	3.41	1.78	2.38	2.01	2.3	1.49	15.31	8.82	3.47	9.17	6.21	5	1.18	5.76	12.03	3.43	4.39	4.47	12.59	4.53	7.48	5.39	9.24	5.81	19.79	9.6	3.09	13.87	11.23	6.31	9.3	13.68	2.99	9.42	5.37	2.06	4.19
SPATA13	11.73	2.12	5.1	5.26	1.9	2.2	0.6	1.82	1.41	1.96	4.41	0.63	10.24	1.44	1.69	2.38	6.53	2.94	16.47	10.56	13.2	11.01	2.03	2.3	15.89	0.87	3.49	2.78	9.25	3.76	3.62	14.01	5.36	3.83	2.87	11.84	4.17	3.89	6.01	9.27	23.67	36.5	10.55	32.73	1.58	6.44	6.8	7.42	1.51
LCP1	23.93	18.12	14.85	20.45	19.01	11.38	10.07	7.95	12.07	13.02	9	8.43	45.73	17.13	15.85	14.85	16.99	14.25	34.18	62.55	71.54	69.24	17.5	17.94	65.01	7.31	39.5	22.29	15.42	20.91	4.52	45.75	17.5	31.35	27.79	61.75	9.18	29.27	50.96	132.67	21.08	292.82	37.36	311.49	10.86	102.41	37.8	19.05	9.74
COL4A1	29.68	8.45	13.93	18.69	14.71	5.24	2.78	1.96	2.59	2.35	1.99	32.19	7.08	7.54	29.37	16.49	13.82	8.22	122.41	88.41	25.5	64.85	58.94	33.35	120.08	8.68	197.15	7.28	9.29	85.82	47.92	121.28	57.62	222.37	44.18	133.09	108.79	61.46	36.21	238.06	13.86	1.91	18.01	16.33	17.83	39.11	80.61	119	12.78
RAB20	3.97	0.99	1.09	3.01	4.38	1.34	0.92	0.64	1.23	2.11	0.81	3.16	6.74	1.82	4.6	3.27	2.01	1.08	8.96	4.86	6.48	4.41	6.01	21.22	9.39	2.89	3.47	4.41	9.63	5.02	5.52	7.46	6.28	5.01	5.24	11.09	12.98	4.99	7.92	6.35	2.91	5.3	5.88	13.06	3.19	4.52	10.8	11.4	2.06
RASA3	5.7	3	3.34	3.56	2.83	0.78	1.53	1.04	3.84	3.34	0.99	1.74	6.12	1.67	4.01	3.64	4.72	2.25	7.6	11.83	8.82	4.94	4.15	7.8	10.75	0.76	3.06	2.71	5.3	3.8	0.82	9.77	4.38	8.05	3.79	12.27	4.65	3.77	7.1	9.31	1.94	48.09	2.72	24.21	2.15	9.53	9.78	5.79	3.65
SLC38A6	1.42	2.06	4.6	3.53	3.92	2.27	3.36	2.1	5.95	4.48	1.19	1.02	2.96	1.77	8.49	1.7	3.25	3.68	9.23	10.59	7.16	2.73	13.19	7.47	24.35	13.03	9.3	7.32	3.89	8.11	11.17	6.21	13.46	13.88	7.62	4.9	10.87	4.36	7.24	5.71	6.52	6.98	14.41	6.01	2	3.95	10.39	9.97	1.4
ADAM20P1	0.24	0	0.39	0.28	0.45	0.11	0.05	0.07	0.62	0.26	0.04	0.06	0	0.05	0.06	0.09	0.31	0.18	0.33	0.72	0.5	0.43	0.36	0.59	0.13	0.8	0.4	0.76	0.06	0.07	0.22	0.48	0.25	0.7	0.88	0.53	1.14	0.72	0.46	0.96	2.98	0.19	0.44	0.74	0.07	0.17	0.2	0.04	0.29
LOXL1	9.67	5.77	11.99	8.27	13.01	5.08	6.76	4.19	9.24	7.89	4.61	5.62	7.67	5.17	19.23	6.06	6.32	5.76	40.41	49.55	34.75	18.62	22.65	4.87	162.33	43.72	21.9	3.61	20.36	16.5	13.91	91.55	20.92	53.94	23.89	32.5	21.97	26.53	16.93	28.93	11.65	5.41	29.41	21.6	7.59	44.08	68.34	15.19	9
MTHFS	7.15	6.14	5.44	5.04	10.82	4.73	4.97	7.75	14.55	19.66	3.86	12.16	11.03	8.22	12.12	6.35	4.84	5	34.86	15.36	39.37	11.54	32.51	13.76	24.93	11.7	15.12	23.31	39.16	41.73	35.26	7.35	28.91	18.89	10.48	16.97	51.04	19.61	24.54	12.61	16.54	16.22	32.91	24.75	3.83	24.41	23.96	11.36	4.94
BCL2A1	3.88	1.1	0.44	3.73	3.38	1.21	2.17	0.78	2.91	2.71	0.43	6.07	5.48	0.81	4.43	1.39	0.68	0.19	1.98	11.66	33.85	8.92	9.77	12.3	90.15	4.08	37.85	4.25	5.22	10.11	1.73	4.7	7.62	3.86	5.61	7.22	2.8	10.82	11.09	15.87	3.36	52.51	9.09	56.53	0.59	8.32	8.62	8.75	0.49
MEX3B	1.38	0.49	0.58	0.63	0.32	0.29	0.35	0.42	0.47	0.45	0.18	1.07	1.05	0.63	0.67	0.32	0.43	0.55	2.46	3.98	1.17	2.6	2.04	0.78	4.37	0.29	6.22	0.55	0.38	4.62	1.89	2.6	2.14	8.41	2.04	1.44	6.28	2.43	1.04	2.81	1.42	1.07	1.59	3.19	1.34	1.76	2.59	2.33	0.48
LITAF	95.35	35.52	34.89	37.83	63.55	32.22	27.64	24.14	40.75	44.73	18.15	51.13	54.71	39.72	49.47	55.98	48.06	25.26	76.94	66.56	136.07	66.2	61.27	47.2	100.44	76.87	154.98	131.48	79.09	106.8	68.46	102.2	65	84.68	66.4	130.05	90.58	59.2	108.75	99.73	80	159.55	110.18	94.57	48.33	97.14	106.28	57.46	42.9
TMC7	0.64	0.33	0.26	0.51	0.94	0.54	0.08	0.07	0.17	0.08	0.09	1.2	0.95	0.63	0.29	0.18	0.46	0.35	1.4	2.07	1.56	0.76	0.4	0.53	1.02	1.34	0.98	0.36	1.15	4.41	2.3	0.69	0.51	0.57	3.33	5.89	1.73	1.63	2.06	0.59	2.01	0.06	2.22	0.13	0.7	0.93	2.65	0.62	0.49
SIAH1	15.43	8.6	10.2	6.08	6.17	6.42	5.9	5	10.87	8.62	4.33	6.65	10.28	9.05	12.79	8.85	10.33	8.22	25.06	32.31	18.76	10.55	27.16	20.64	19.97	22.29	11.68	11.89	10.37	35.43	19.14	12.43	25.06	31.18	34.83	9.1	22.65	24.46	19.51	11.49	14.28	10.73	20.04	14.35	7.98	20.35	46.84	8.77	7.68
ST3GAL2	2.79	2.46	3.55	3	3.73	1.44	1.43	1.13	4.03	3.78	1.84	7.14	8.98	2.89	4.41	4.14	5.02	2.77	8.04	16.61	11.93	15.04	9.65	5.42	13.38	3.52	8.17	3.49	5.32	16.87	3.96	17.41	7.79	16.33	11.13	19.61	8.04	7.64	6.83	19.96	4.89	15.28	4.67	24.09	3.62	13.51	18.43	7.7	3.56
FOXL1	1.01	0.03	0.07	0.33	0.06	0	0	0.02	0.34	0	0.09	1.38	2.12	0.08	1.15	0.21	0.26	0.07	0.99	5.76	0.84	3.03	1.6	4.49	3.35	0.19	2.03	1.14	0.91	7.51	0.3	2.26	1.61	2.63	0.92	4.08	5.4	1.04	1.37	7.69	0.24	0.03	0.25	0.18	0.15	1.94	1.71	4.46	0.15
ZNF469	0.34	0.06	0.21	0.11	0.18	0.02	0.02	0.04	0.13	0.12	0.1	0.29	0.12	0.1	1.59	0.17	0.28	0.14	1.23	5.62	5.74	0.88	4.18	0.26	1.92	1.33	0.99	0.14	1.27	0.73	0.33	2.32	3.85	9.78	5.37	3.84	3.05	0.85	2.16	1.43	0.15	0.94	1.01	0.92	0.15	1.05	3.6	1.36	0.17
SLC43A2	8.17	6.07	3.68	7.45	20.07	2.02	1.63	1.98	4.41	2.82	1.29	10.67	8.58	3.65	9.17	5.57	7.58	3.34	19.22	22.08	37.97	15.31	15.47	5	13.54	9.56	15.39	4.01	14.81	5.75	7.47	13.59	11.69	21.57	38.31	20.97	29.23	11.51	25.16	31.16	9.17	11.75	22.97	12.55	2.96	20.24	27.33	5.33	2.86
ALOX12P2	9.41	4.43	5.05	4.77	7.52	3.96	3.19	1.66	7.72	3.8	1.06	3.49	1.8	4	9.18	1.8	0.67	4.19	25.56	50.54	25.35	3.01	25.24	16.41	0.84	14.45	15.71	21.19	4.93	8.05	27.43	4.26	27.66	14.62	9.77	7.3	78.48	18.03	16.96	9.19	8.42	1.74	9.67	0.41	5.75	8.79	10.3	4.43	2.34
CCL18	10.66	1.36	2.44	6.35	24.5	0.97	0.34	1.25	0.24	1.86	0.25	13.04	38.53	2.4	13.06	5.8	14.14	1.19	49.97	76.18	12.09	7.73	24.6	2.78	292.96	10.74	6.44	9.91	27.55	35.73	19.53	65.94	20.63	22.72	54.92	291.41	7.09	16.51	87.25	9.75	44.82	11.83	17.51	125.34	3.52	10.36	42.68	6.2	1.53
CCL3	0.84	0.69	0.4	1.07	1.28	0.12	0	0.1	4.33	2.18	0.23	2.91	1.5	0.4	5.83	1.26	1.43	0	4.54	13.19	10.24	8.73	6.69	10.03	42.26	6.45	1.62	16.55	5.77	17.54	4.88	5.06	6.51	6.77	9.47	8.96	6.55	18.09	5.11	8.93	6.57	6.11	4.8	17.13	0.46	4.02	19.37	7.66	0.15
PDE4B	6.93	2.87	1.35	3.53	3.06	0.72	1.07	0.24	0.53	0.76	0.08	1.26	2.25	2.21	1.62	1.48	2.1	1.02	2.39	8.01	15.92	6.16	4.45	1.96	20.58	0.64	76.75	0.86	0.54	2.65	17.27	6.97	3.28	3.11	3.76	9.95	0.65	1.6	12.53	9.95	1.57	17.89	1.34	18.29	1.16	4.16	2.83	10.73	1.1
MMD	1.56	1.55	1.97	1.9	2.42	1.3	1.75	0.46	2.09	2.1	0.9	1.85	1.82	1.29	6.81	1.97	2.03	1.1	8.51	12.42	2.38	4.59	4.16	4.82	7.88	2.6	10.23	3.79	2.45	4.48	6.45	4	4.59	8.28	4.81	5.22	5.71	3.41	2.38	8.73	1.22	9.42	2.23	15.49	1.94	4.79	8.1	4.16	1.75
CD300A	4.81	1.98	1.5	3.47	4.37	1.44	3.45	1.92	1.8	1.69	1.37	4.83	3.09	1.27	2.23	2.1	2.1	1.11	5.38	7.63	23.36	8.94	3.6	8.12	14.27	4.11	4.24	2.52	3.3	7.77	2.71	10.44	3.94	6.11	4.19	14.01	5.82	5.07	12.62	14.64	5.24	19.12	9.02	21.93	1.65	18.42	15.47	5.13	1.33
PGS1	17.31	11.57	9.24	10.82	13.83	7.23	4.46	3.21	13.07	14.74	3.75	14.77	11.55	12.4	10.59	11.31	10.69	9.29	86.31	34.51	24.9	22.98	22.75	18.33	18.1	10.22	24.99	23.67	16.77	19.55	13.33	16.52	21.57	17.18	23.64	35.96	46.52	30.73	29.91	32.79	33.2	39.98	19.45	26.38	8.52	25.86	24.04	6.34	9.11
DNAH17	3.25	0.54	0.29	1.51	4.27	0.21	0.29	0.35	3.73	3.05	0.2	3.96	0.51	0.5	9.13	0.4	0.29	0.08	2.14	20.42	1.1	31.86	21.99	51.43	0.7	21.9	47.13	0.84	0.67	1.37	0.3	1.59	21.31	25.61	22.23	0.51	6.15	9.09	5.71	29.6	2.91	1.97	19.11	1.31	0.3	39.88	34.65	0.1	2.01
PTPRM	7.48	4.64	5.68	5.74	5.87	1.4	2.2	0.88	0.23	0.93	1.81	1.06	11.34	3.97	9.08	5.85	6.24	4.01	16.05	27.46	12.91	9.99	9.1	6.75	14.14	1.98	19.78	2.95	13.04	6.82	2.2	20.79	8.94	18.81	6.07	16.63	3.54	12.12	14.57	17.72	17.23	8.59	4.48	24.91	5.51	4.55	26.1	14.1	4.14
LDLRAD4	4.6	2.18	2.93	2.89	1.59	1.54	0.88	0.87	0.35	0.38	0.41	1.83	2.82	1.4	2.36	3.23	2.65	1.21	5.51	8.47	3.17	5.65	4.19	2.46	3.1	4.27	5.36	1.73	1.39	2.51	1.18	8.76	3.28	13.65	2.09	6.22	7.15	4.25	1.67	9.54	3.78	17.3	4.74	16.81	2.58	10.52	16.1	4.05	1.09
GBP5	3.61	2.06	0.68	3.43	6.92	0.77	0.73	0.62	36.78	34.15	0.74	2.03	1.93	1.76	7.59	1.57	1.2	0.94	8.79	23.08	88.68	13.01	13.96	26.83	6.33	1.7	1.04	191.27	1.78	14.37	1.75	14.41	15.56	10.46	4.65	6.77	1.49	14.73	46.3	23.53	17.22	67.41	8.28	25.54	0.94	14.49	8.66	6.78	0.95
SMAD7	6.37	3.08	3.45	5.66	4.81	5.02	3.81	2.55	1.36	4.62	1.62	5.82	9.16	3.91	4.44	6.26	6.54	3.91	10.33	10.81	9.48	12.14	7.39	6.46	6.9	8.86	10.99	4.71	3.83	15.15	1.87	13.1	6.54	16.5	11.1	12.03	12.01	6.38	4.65	10.97	3.79	8.36	12.33	12.13	6.04	12.79	20.92	10.82	7.29
CCDC102B	3.83	3.48	1.06	0.73	2.74	0.51	0.89	0.6	1.22	1.4	0.43	0.42	0.82	0.69	0.87	0.81	0.97	2.49	2.06	6.27	2.44	1.97	1.49	2.41	25.03	0.88	2.81	3.5	2.39	6.2	1.36	4.12	2.78	5.46	1.92	1.42	5.1	4.36	1.63	4.94	1.96	5.06	4.04	7.98	1.02	4.9	4.67	17.48	0.87
NFATC1	6.42	1.5	3.59	3.89	5.21	1.71	2.24	1.23	3.78	2.93	0.96	3.72	5.96	2.28	5.09	5.47	4	2.15	9.81	8.71	2.11	9.52	4.8	15.71	5.12	15.04	26.9	3.55	5.87	2.19	5.03	8.95	5.32	11.47	7.01	22.47	6.28	6.41	2.32	16.31	3.53	44.02	17.34	36.82	3.75	12.24	5.36	5.28	3.01
IL12RB1	1.54	1.8	1.41	1.77	1.78	0.42	0.31	0.37	1.44	1.3	0.42	1.06	5.48	1.28	1.61	1.32	0.64	1.85	3.85	6.27	4.62	6.83	2.78	2.17	3.99	0.5	0.79	6.32	0.84	1.77	0.21	5.84	1.95	1.2	2.19	4.49	1.81	3.08	4.67	12.33	2.67	33.78	4.11	18.22	0.42	9.67	5.11	2.42	1.62
TYROBP	80.13	56.27	41.12	68.42	84.28	39.13	44.84	38.4	187.67	171.91	51.18	130.51	71.53	43.25	193.11	70.55	47.68	32.57	229.57	221.79	449.45	152.39	265.65	229.97	912.56	208.67	71.41	275.03	64.25	139.54	13.54	331.66	246.11	133.91	217.49	294.97	104.31	269.09	382.03	201.32	164.76	253.89	321.34	281.16	45.66	380.74	583.12	289.25	46.59
SIPA1L3	9.76	8.02	11.9	9.93	15.52	7.72	2.68	3.97	14.73	14.61	3.84	13.3	11.57	6.2	17.11	6.28	7.93	6.97	54.23	31.21	19.79	18.81	36.59	22.8	8.04	13.47	15.51	8.26	28.9	16.63	23.87	7.17	39.57	16.11	11.13	22.66	30.98	271.9	13.97	46.13	19.72	37.97	20.47	21.89	5.3	45.47	15.55	5.91	5.89
RELB	20.96	13.1	7.66	12.73	23.13	8.97	9.07	9.13	13.14	10.38	8.33	19.04	9.68	6.7	11.51	8.01	9.12	6.09	22.28	38.1	30.39	133.51	18.33	22.58	23.66	48.37	33.9	17.98	20.48	20.01	24.61	27.27	17.8	20.41	20.49	37.75	11.48	11.44	36	108.06	12.48	51.14	34.88	37.19	5	76.79	34.87	7.04	8.05
IL4I1	3.28	2.37	0.64	1.16	3.93	0.5	0.02	0.65	4.61	4.76	0.83	1.99	3.7	0.33	3.32	1.37	0.3	0.62	10.57	11.68	3.15	5.59	4.57	10.04	6.98	9.39	3.24	8.73	1.89	3.75	0.31	12.57	5.04	6.93	8.42	8.93	6.64	16.2	5.76	19.17	13.75	10.17	11.8	17.61	0.55	20.14	14.97	3.56	0.55
FPR3	4.43	2.9	1.29	2.43	2.9	1.2	1.8	0.69	3.01	2.55	0.61	2.4	2.53	1.23	7.2	2.26	3.18	1.48	11.02	15.74	1.47	4.55	10.77	7.49	32.95	2.77	3.2	4.61	2.15	7.23	1.48	12.17	10.58	5.32	10.6	14.94	5.19	13.97	8.06	13.64	5.93	3.1	4.42	5.17	1.33	9.7	20.66	7.55	0.83
PXDN	7.86	1.19	2.99	4.61	2.54	1.88	0.52	0.65	0.43	0.37	0.61	15.86	6.25	1.7	10.03	3.45	4.08	1.76	13.69	25.13	14.31	16.23	16.79	31.85	43.91	11.58	54.98	13.07	4.72	19.11	33.74	24.02	18.64	51.21	8.88	27.5	13.13	10.42	17.46	46.95	1.23	0.87	13.15	3.18	7.4	16.69	47.12	23.43	4.39
FAM49A	3.48	1.86	1.9	4.6	1.74	0.9	0.71	1.4	1.1	1.51	0.42	0.7	3.28	1.01	1.46	1.42	1.33	0.97	7.32	4.49	5.58	2.14	1.99	2.9	13.79	1.63	1.25	10.79	1.92	0.94	1	7.61	1.95	1.52	4.38	3.92	2.61	5.19	4.93	7.65	1.08	14.09	2.74	14.17	2.06	6.67	1.73	3.32	1
CDC42EP3	18.04	1.9	6.18	5.83	3.52	2.34	4.22	2.88	0.45	1.02	1.65	5.47	5.22	2.42	5.06	6.94	7.32	5.42	63.4	16.39	8.62	6.6	12.03	10.12	21.56	4.45	14.2	1.64	6.71	31.7	7.89	11.63	11.36	24.55	11.74	19.28	10.67	25.01	7.66	10.09	2.12	16.99	13.28	15.91	5.16	9.52	24.7	9.18	7.76
PKDCC	4.24	1.03	6.38	6.27	10.19	3.1	1.61	1.16	0	0.1	0.88	0.59	14.03	2.73	12.64	5.82	3.69	2.49	29.42	25.9	2.7	47.42	12.68	5.48	3.9	5.92	32.97	1.94	55.81	1.99	11.01	64.69	11.66	8.57	1.13	40.11	22.28	8.9	2.79	117.86	4.82	1.17	9.02	12.7	4.66	25.62	13.53	35.87	9.1
SIX2	0.7	0.39	0.03	0.07	0.1	0.03	0.18	0	0.58	0.94	0.05	0.56	0.08	0	0.49	0.32	0.25	0.14	8.71	6.96	0.18	0.65	0.55	18.44	1.68	0.61	6.12	1.68	18.98	2.73	14.36	0.27	0.51	3.54	1.67	1.77	2.8	2.58	0.04	3.68	0.08	0	3.02	0.49	0.23	0.24	2.07	6.29	0
TRABD2A	0.34	0.3	0.62	1.54	0.64	0.14	0.37	0.12	0.47	0.31	0.11	0.79	2.24	0.62	0.35	0.76	0.19	1.92	0.96	1.83	0.89	2.22	1.2	1.31	4.92	1.72	1.73	0.52	8.37	2.21	1.51	1.87	0.93	0.34	0.42	2	0.13	1.79	1.88	3.79	0.34	60.37	1.37	22	0.89	5.47	1.82	0.64	0.3
RGPD1	0.44	0	0.25	0.09	0.58	0	0.21	0	1.38	0.61	0.34	0.05	0.13	0.29	0.18	0.03	0.14	0.08	0.06	0.06	0.74	0.45	0.82	1.88	3.25	0	0.26	0.33	0.55	0.02	0.09	0.94	1.24	0.36	4.29	0.36	0.89	0.28	0.63	1.34	1.53	1.56	0	3.13	0.1	0.84	0.17	0.72	0.08
FAHD2CP	4.19	2.1	5.27	2.7	4.15	2.35	1.95	3.9	0.45	0.99	3.19	1.49	7.51	2.33	3.8	2.53	3.49	2.13	12.66	5.88	19.25	11.76	4.6	2.78	4.75	12.23	12.54	3.3	7.37	4.16	2.17	10.03	4.27	6.38	3.25	4.71	9.39	6.77	13.22	8.86	12.12	11.59	14.48	8.25	1.52	5.83	4.96	2.64	6.3
SLC20A1	15.04	7.55	7.74	16.79	10.7	7.86	7.98	4.52	9.61	9.22	1.39	11.03	8.19	8.79	19.65	8.96	6.89	4.71	61.16	31.01	12.67	12.86	38.96	12.34	14.48	7.64	24.32	18.58	8.11	55.9	52.62	25.1	41.37	25.79	15.8	40.75	43.94	35.59	13.23	19.51	15.08	29.95	11.36	36.18	16.14	16.33	28.7	15.86	8.19
CXCR4	22.56	9.29	12.69	31.16	42.39	2.34	2.68	3.18	8.17	9.75	3.01	8.33	39.55	22.15	8.05	18.52	4.73	2.81	25.29	55.61	144.54	88.61	12.49	8.69	31.05	7.4	50.84	23.17	9.63	12.32	26.28	87.29	10.13	12.62	20.01	35.18	12.22	12.15	77.78	112.69	11.83	190.95	13.94	504.69	10.86	160.55	26.7	54.41	10.93
WIPF1	14.8	8.46	11.48	14.34	11.48	3.44	4.64	2.71	7.56	7.29	2.28	5.39	23.28	11.22	13.28	9	9.26	5.51	25.63	42.52	60.96	50.71	20.26	15.84	38.58	5.43	37.84	15.97	7.28	7.12	2.39	50.39	20.79	23.24	15.84	41.9	9	14.02	49.31	93.67	12.84	192.36	19.67	124.83	6.44	43.28	30.48	19.82	7.25
SV2A	1.46	0.58	0.93	0.84	0.8	0.52	0.37	0.45	0.08	0.09	0.35	0.48	1.37	0.8	0.97	0.82	1.13	0.51	10.5	4.44	0.81	10.58	1.14	4.64	3.2	0.7	17.08	0.91	2.66	0.53	1.22	4.99	0.93	2.21	0.56	1.76	6.81	4.63	0.52	16.57	0.2	1.39	0.9	3.56	1.12	2.81	2.14	2.22	1.33
ITGAV	15.4	5.33	7.96	3.67	4.55	3.36	5.23	1.97	2.11	2.73	2.19	4.12	5.69	6.64	7.98	4.94	7.5	6.05	45.28	29.73	4.43	9.81	26.81	19	35.86	5.35	27.27	4.31	7.77	24.79	34.67	14.78	29.21	37.63	17.92	11.44	16.14	19.42	5.66	13.86	8.53	3.41	9.32	15.05	8.24	11.47	21.18	12.01	3.68
PLEKHO1	19.56	9.09	19.52	17.31	20.56	17.8	12.6	25.48	12.63	12.35	11.89	13.69	25.73	11.88	20.04	22.58	19.11	10.51	56.23	40.62	43.55	55.96	20.94	32.95	79.34	32.19	47.35	15.36	13.53	15.69	17.25	47.15	16.94	37.41	15.94	68.31	30.36	26.56	24.49	54.34	22.43	103.46	52.16	84.21	10.32	57.09	46.83	27.83	29.67
STAT4	3.1	2.34	0.8	1.77	1.64	0.52	0.38	0.6	2.04	1.33	0.3	0.08	2.09	0.84	5.67	0.95	1.11	0.97	4.28	28.59	3.33	6.67	2.04	0.62	2.46	1.08	1.58	1.33	0.36	1.47	0.29	8.43	2.02	1.5	0.88	3.72	1.86	4.47	3.98	7.46	2.15	36.56	1.91	26.62	0.69	5.06	2.72	2.64	0.45
SLC39A10	2.15	2.22	1.48	2.51	1.5	0.43	1.07	0.47	3.28	1.78	0.42	0.43	3	1.04	1.7	1.78	2.47	1.38	3.02	5.21	2.02	2.61	5.34	4.01	3.4	0.72	11.78	2.75	1.45	2.75	4.6	4.06	5.8	16.38	2.26	2.07	3.34	4.89	2.06	7.01	7.5	14.78	0.78	9.46	2.19	1.65	3.3	2.09	0.92
SATB2	1.41	0.56	1.08	1.25	0.77	0.34	0.28	0.17	0.56	0.44	0.18	0.27	0.73	0.76	1.15	0.35	0.67	0.43	2.86	3.42	2.07	0.39	2.98	2.53	1.18	0.7	2.63	1.58	3.03	0.48	0.25	1.52	2.65	2.04	2.26	1.21	3.48	4.36	1.92	2.13	0.99	0.47	1.31	0.49	1.49	0.59	1.78	1.16	0.49
ICOS	0.46	0.66	0.33	0.34	0.76	0.05	0.08	0.15	0.72	0.55	0.02	0.37	1.03	0.36	0.9	0.3	0.25	0.37	1.32	3.17	0.31	3.73	0.98	1.16	0.93	0.25	1	1.45	0.28	1.91	0.31	2.96	1.19	0.89	0.67	2.06	0.33	1.03	0.74	5.87	0.75	20.28	1.89	20.7	0.37	2.28	3.09	0.78	0
SYNDIG1	0.27	0.21	0.03	0.11	0.28	0.19	0.09	0	0	0	0	0.06	0.2	0.1	0.39	0.14	0.04	0.34	0.77	3.85	2.53	1.75	0.86	1.03	0.22	0.89	0.3	0	0.22	0.1	0.39	3.66	0.79	2.51	0.38	0.57	1.92	0.23	0.21	0.94	0	0.3	0.32	1.88	0.1	1.54	2.4	3.56	0.39
APMAP	18.64	14.66	12.56	18.07	26.41	10.3	9.58	9.49	14.36	16.1	8.92	30.45	15.6	14.1	22.48	14.95	16.39	14.13	58.8	39.47	20.24	42.97	26.66	29.11	51.59	26.62	71.41	20.57	29.66	93.6	59.28	20.49	26.57	42.86	33.73	34.38	67.68	46.51	18.36	88.3	28.87	19.82	40.11	28.4	12.56	38.35	71.96	17.22	15.11
KIAA1755	1.81	1.74	2.05	1.91	2.41	1.23	0.14	0.57	0.24	0.18	0.79	1.98	2.61	0.53	1.24	2.25	2.51	0.64	7.21	11.94	3.53	3.14	1.44	1.67	0.3	1.67	7.34	0.62	0.72	1.19	0.47	14.87	1.09	5.32	1.88	8.68	1.86	2.37	1.31	5.47	1.36	0.29	1.58	6.73	2.3	6.44	9.62	12.72	3.37
SNAI1	2.46	0.67	1	3.09	2.92	0.43	1.26	1.01	0.14	0	0.41	5.11	0.92	0.64	3.32	2.73	2.84	0.5	6.11	10.44	8.51	3.58	5.17	1.8	26.35	2.64	3.94	2.12	1.73	2.59	2.93	11.92	4.95	19.23	7.24	13.61	3.93	4.37	6.15	2.63	1.74	0.3	1.38	1.24	1.97	3.55	15.42	21.94	0.72
CASS4	0.76	0.57	0.21	0.42	0.35	0.5	0.26	0.03	0.42	0.75	0.12	0.07	0.49	0.43	0.23	0.29	0.43	0.77	0.58	0.48	7.2	0.44	0.32	0.51	4.24	0	0.52	0.14	0.78	0.45	0.33	0.81	0.35	0.88	1.24	1.11	0.19	0.55	3.32	1.35	0.56	4.36	0.7	3.72	0.44	1.6	0.56	0.84	0.29
PMEPA1	21.9	4.31	15.15	14.48	24.42	13.01	7.49	8.09	4.92	4.29	6.01	65.66	13.36	7.69	52.97	15.08	9.26	8.43	34.31	92.1	110.14	65.88	76.35	131.71	151.45	153.97	446.92	18.52	55.28	212.09	12.11	70.35	66.72	466.12	90.23	56.61	47.67	83.77	47.36	58.14	48.89	17.2	119.92	19.33	13.13	85.11	281.57	41.6	15
MNDA	4.11	2.17	2.1	2.1	3.25	1.58	1.84	1.47	3.1	2.74	1.61	1.28	2.38	3.14	4.86	4.52	2.91	1.37	7.03	6.87	65.21	6.55	5.91	4.32	37.7	2.85	3.88	3.96	3.42	3.59	1.04	7.39	6.46	3.67	7.36	5.87	2.34	5.93	28	7.58	3.49	35.47	8.25	9.25	2.17	6.08	11.1	8.62	0.69
SAMSN1	7.43	2.1	1.55	4.5	2.93	1.1	3.56	1.01	1.45	1.5	0.33	0.34	3.42	2.7	3.5	3.06	3.91	2.15	4.04	6.52	6.16	9.13	3.31	5.43	21.51	1.18	3.01	5.95	1.94	3.21	1.1	12.68	3.58	4.94	5.27	4.17	1.74	5.16	9.62	10.03	2.5	31.6	3.99	48.88	1.51	4.64	4.91	8.21	1.62
RUNX1	16.34	6.4	8.76	9.69	18.05	4.52	2.32	5.02	1.87	3.56	2.66	18.15	7.42	5.49	8.02	11.4	6.93	3.19	39.74	36.81	44.44	18.23	15.41	20.48	20.2	33.17	32.55	55.51	10.64	26.75	20.4	47.27	14.32	51.67	17.15	26.71	26.25	16.61	26.83	21.2	49.24	20.84	19.4	10.97	4.18	30.11	58.61	14.25	6.27
CD84	2.24	0.87	1.34	1.28	1.57	0.77	0.16	0.38	1.82	1.4	0.25	0.38	3.91	0.64	1.41	1.33	1.41	1.46	5.01	10.32	2.15	3.8	2.08	2.86	2.71	1.06	1.75	4.24	1.09	1.84	0.41	6.69	1.92	1.05	5.15	4.79	1.85	4.15	6.94	13.58	5.57	26.34	2.57	27	1.6	9.67	4.79	2.33	1.59
ABCG1	7.12	4.3	2.34	6.36	3.37	2.84	2.84	1.28	2.8	3.73	0.54	5.2	6.56	2.53	6.34	2.93	2.03	4.83	16.51	14.85	25.38	10.3	11.23	8.02	6.24	6.15	2.35	5.09	10.61	7.81	16.02	8.28	9.42	8.4	14.02	12.81	16.53	7.52	20.81	12.48	9.91	16.52	11.13	13.97	6.52	21.34	18.27	3.63	2.58
TRPM2	1.53	0.78	0.43	0.62	7.56	1.41	0.34	0.25	4.62	4.96	0.44	1.01	1.84	0.78	4.66	0.63	0.92	0.6	5.75	4.19	7.96	3.33	12.36	9	4.72	0.78	5.32	8.64	2.16	1.47	1.96	4.13	11.98	6.62	3.24	2.07	6.45	6.69	5.35	5.03	3.01	6.01	2.75	6.18	0.89	6.76	5.7	2.34	0.25
CECR2	1	0.54	0.14	1.42	0.73	0.14	0.05	0.37	0.01	0.17	0.06	0.52	0.16	0.49	0.07	0.08	0.15	0.52	6.69	2.28	2.2	0.41	0.19	0.02	0	0.57	7.83	0.14	0.51	0.21	1.37	0.45	0.11	0.28	0.13	0.8	7.21	4.84	2.97	3.9	5.01	0.06	2.88	0.16	0.23	2.97	1.13	0.45	0.12
FCGR2A	15.09	3.32	3.35	10.98	13.74	5.46	3.3	0.83	9.8	8.89	1.74	7.77	8.37	5.76	48.69	10.7	7.41	3.26	30.53	60.68	77.6	22.22	69.2	33.23	378.72	11.88	19.56	14.16	27.94	27.67	17.82	56.96	67.14	42.61	39.06	63.44	29.84	35.45	83.8	57.43	22.5	34.76	15.63	17.12	7.1	20.4	43.38	30.98	4.34
IL2RB	4.34	3.65	2.71	3.63	3.29	1.94	1.25	1.07	2.76	1.6	1.22	4.08	5.13	1.8	3.18	1.92	2.93	3.28	8.59	11.06	29.25	20.05	3.76	4.33	1.55	1.5	0.85	5.42	2.33	3.82	1.69	13.84	4.05	25.2	5.92	18.78	2.37	9.14	27.29	30.77	6.63	74.61	9.83	36.37	2.17	19.6	11.47	5.66	3.8
C1QTNF6	4.1	1.64	3.24	2.58	3.58	1.12	0.67	1.91	5.99	4.92	1.72	7.41	3.56	1.4	9.22	2.3	1.26	2.21	8.62	21.02	36.19	6.94	16.43	6.54	23.55	8.46	10.38	11.26	2.95	22.61	4.2	13.42	14.28	55.58	11.47	7.94	7.17	7.58	22.3	7.23	2.66	14.6	6.57	7.5	1.7	9.32	45.76	9.63	1.82
CYTH4	4.5	4.58	4.41	4.09	6.46	2.99	1.2	2.3	2.35	3.11	0.92	6.44	9.81	3.18	4.1	4.14	3.44	3.56	10.6	18.57	35.2	13.93	6.29	3.79	16.25	2.86	4.22	5.55	4.4	4.6	1.04	11.16	6.76	4.94	7.28	20.38	2.72	7.82	24.36	16.71	6.72	63.6	10.82	40.87	3.3	16.94	15.65	6.45	3.25
NPTXR	2.11	0.25	1.41	1.06	0.64	0.38	0.31	0.36	0.27	0.05	0.19	0.46	1.39	0.41	1.32	1.71	1.46	0.91	3.66	2.95	0.3	2.9	1.41	1.02	1.3	4.01	9.53	0.12	4.75	0.95	0.6	0.81	1.68	1.29	0.49	1.33	6.31	4.21	0.23	1.36	1.38	2.43	2.13	1.21	0.73	4.32	1.94	0.48	2.57
CMTM7	7.42	2.85	4.32	6.27	10.23	3.44	2.47	3.19	6.96	5.7	2.51	12.67	15.84	4.57	18.92	6.14	4.37	2.67	22.1	20.28	10.96	21.14	22.61	21.13	28.86	13.97	26.17	8.78	11.7	48.95	47.07	29.63	20.24	12.16	12.39	21.64	10.77	22.04	14.52	36.49	8.5	72.06	38.12	79.24	5.16	33.19	36.18	17.59	3.88
CCR1	2.47	1.59	0.58	0.95	1.2	0.12	0.3	0.06	1.32	1.3	0.15	1.12	1.73	0.45	3.63	1.31	2.27	0.39	4.22	10.24	6.53	4.28	4.55	2.48	15.91	0.79	1.06	1.59	1.4	2.71	1.08	3.37	4.88	1.71	4.03	11.61	2.12	5.96	8.31	2.99	3.79	6.73	1.99	10.4	0.91	5.57	5.51	1.91	0.12
GORAB	2.14	6.7	1.92	1.73	1.63	1.05	1.65	0.87	5.88	5.43	1.55	1.94	2.19	2.79	1.92	1.43	3.66	3.11	7.98	13.57	11.77	6.72	6.54	13.22	8.97	2.49	14.67	8.03	4.37	7.57	9.4	4	8.37	3.33	3.6	2.77	9.31	6.38	7.93	11.95	10.79	7.13	3.99	8.31	2.46	2.21	4.18	2.58	0.79
TIGIT	1.52	0.68	0.65	1.53	1.95	0.78	0.49	0.44	3.02	5.81	0.67	0.97	2.46	0.9	0.5	3.87	0.49	0.36	5.09	5.16	3.54	10.97	0.63	1.65	3.88	0.72	0.65	4.61	1.77	1.97	0.26	5.79	0.61	1.37	1.03	6.6	0.47	4.57	3.16	20.65	2.29	26.45	3.95	33.15	0.24	7.43	6.98	1.32	0.73
CHST2	4.94	0.89	1.76	2.06	5.11	0.81	0.88	0.78	0.99	1.06	0.26	3.51	4.17	0.95	62.97	1.47	1.88	0.76	44.44	32.03	1.88	9.58	143.98	3.51	3.96	1.38	7.83	1.18	4.96	13.76	24.89	8.78	144.23	21.86	3.04	8.25	45.01	45.84	3.39	7.77	1.28	14.17	5.87	17.57	1.9	8.61	20.28	6.51	1.33
KIAA0040	13.09	3.55	5.26	3.33	5.1	4.48	2.36	2.68	0.67	0.79	1.84	4.83	6.47	2.07	5.46	5.46	7.2	3.59	13.33	8.87	9.63	9.09	8.96	18.81	6.46	1.98	19.43	1.91	5.43	19.29	31.62	13.13	10.72	10.11	5.48	11.73	8.12	7.11	7.41	14.26	6.15	28.87	3.53	23.89	6.82	9.06	7.87	9.32	4.89
SUCNR1	0.02	0.05	0.12	0.05	0	0.11	0.08	0	0.26	0.3	0.11	0.02	0.02	0	0.2	0	0.22	0.26	0.4	0.65	0.15	0.16	0.33	0.97	1.92	0	0.19	0.15	0.2	0.53	0.06	1.16	0.32	0.17	0.6	0.57	0.17	0.92	0.53	0.89	0.61	0.13	0.2	0.17	0.04	0.02	0.64	2.83	0.02
FNDC3B	9.19	3.19	4.08	6.34	6.32	1.76	1.93	1.06	5.67	7.52	0.79	8.76	6.69	7.45	15.22	4.96	5.61	4.25	19.8	20.83	19.52	12.67	15.76	32.67	43.17	9.05	34.68	10.57	10.64	44.92	26.32	18.41	18.51	25.72	13.09	10.69	20.14	12.85	14.23	28.04	7.94	7.52	9.92	6.42	4.16	15.03	33.81	9.96	5.52
ABL2	4.85	1.63	1.66	1.92	3.98	2.66	0.69	0.89	12.13	8.27	0.59	2.28	1.42	1.89	4.38	2.09	1.49	1.39	8.69	13.28	3.91	3.53	9.42	13.07	5.48	4.3	5.35	5.59	3.42	12.8	8.34	7.51	10.48	16.32	5.13	5.89	5.83	26.59	5.21	4.83	4.76	7.21	2.55	3.23	2.94	7.96	13.17	5.52	1.33
CD38	1.41	1.2	1.85	1.73	4.34	0.52	0.66	0.34	0.88	0.97	0.42	0.46	5.95	0.64	5	1.3	0.71	1.13	9.03	12.41	1.56	9.59	11.37	2.18	0.47	2.6	0.73	3.19	0.73	2	0.45	9.66	11.59	1.27	2.17	6.27	4.66	3.54	2.7	19.11	3.52	41.91	4.6	29.2	0.95	7.11	2.31	1.65	0.46
STIM2	10.77	3.26	5.44	5.3	4.24	2.08	2.79	2.23	3.17	2.81	0.71	3.17	7.36	4.86	8.89	5.44	5.27	3.49	25.83	9.82	6.7	8.46	16.39	8.36	6.39	4.46	22.43	5.33	8.12	8.31	20.7	7.39	15.86	10.19	21.33	7.17	13.07	7.94	9.85	17.46	11.41	30.07	11.37	26.11	5.06	11.05	13.35	5.16	1.6
NCF2	5.04	3.9	3.59	3.87	6.47	3.68	2.82	1.4	4.82	3.86	1.75	9.21	2.41	5.07	15.07	3.93	4.5	2.7	10.54	22.09	59.41	4.07	29.56	5.91	30.79	9.09	4.31	4.26	4.94	34.85	7.76	8.12	30.35	13.49	17.37	18.31	5.58	14.35	26.76	6.13	11.04	20.29	6.72	12.68	2.16	20.97	59.38	7.82	3.14
COLGALT2	0.39	0.08	0.09	0.17	0.13	0.11	0.05	0.02	0.11	0.06	0.02	0	1.59	0.07	0.99	0.34	0.17	0.07	6.22	1.71	0.25	0.63	0.88	1.69	0.09	0.36	0.67	0.02	0.16	0	3.44	0.75	1.15	0.26	0.26	0.53	10.97	3.81	0.1	1.95	0.27	0.53	0.72	0.5	0.16	2.14	0.02	0.68	0.15
GPRIN3	1.13	0.34	0.4	0.51	0.41	0.36	0.12	0.12	0.2	0.28	0.09	0.14	0.97	0.43	0.18	0.28	0.45	0.35	1.1	1.28	0.92	1.15	0.55	0.74	1	0.12	0.68	0.46	0.49	0.46	0.13	1.69	0.63	0.44	0.7	1.29	0.48	0.61	1.47	3.13	0.51	9.47	0.44	6.63	0.35	0.92	0.93	1.11	0.16
ENPEP	1.36	0.12	0.42	0.3	0.94	0.16	0.22	0.16	0.97	0.61	0.01	0.66	1.83	0.19	3.45	0.36	1.25	0.22	2.46	1.26	0.41	1.1	2.49	0.45	5.4	0.6	3.23	1.71	0.13	1.96	0.76	5.58	2.82	2.3	2.17	1.82	0.2	2.41	0.88	2.97	0.8	0.05	1.06	0.31	0.42	0.94	2.7	3.75	0.19
SLC12A7	12.68	6.06	6.08	6.35	7.12	3.28	1.7	2.06	14.51	14.82	1.41	4.75	13.93	3.64	6.05	7.21	10.15	3.85	21.59	18.47	18.3	130.69	13.67	27.09	4.7	6.89	96.85	23.56	13.53	6.1	17.06	32.12	13.36	29.27	10.25	25.82	19.13	9.98	18.87	71.82	11.65	15.24	15.69	21.01	6.63	32.84	7.47	7.51	5.64
LPCAT1	7.15	4.66	4.98	7.2	8.48	3.59	4.89	1.59	11.03	8.2	1.97	20.05	8.34	3.97	17.42	5.8	5.08	3.45	21.06	28.93	31.57	24.76	33.77	18.92	25.56	5.83	30.99	9.19	18.63	26.67	12.8	22.07	31.35	42.45	61.94	18.51	18.27	17.02	27.02	47.17	6.47	38.28	13.36	42.29	7.04	26.63	43.45	6.66	5.3
TRIO	18.52	8.19	12.77	13.85	16.55	5.54	4.14	6.02	14.99	15.93	3.84	8.2	7.86	10.11	15.79	9.31	10.31	15.9	35.41	44.23	24.66	28.57	29.67	14.74	18.99	8.7	17.45	17.81	5.45	27.36	15.93	46.32	24.73	89.22	43.61	21.53	19.15	47.67	21.03	49.81	12.25	9.39	11.81	21.73	12.71	23.22	50.07	10.64	7.7
RAI14	10.77	5.95	7.52	7.54	7.37	2.72	4.44	1.61	2.79	1.86	3.07	4.05	3.73	3.09	7.12	5.22	3.73	2.09	20.45	22.9	13.96	26.61	15.27	9.71	39.82	5.63	7.64	9.24	5.48	16.03	17.27	27.98	17.59	35.43	5.64	16.8	39.86	12.1	12.95	60.38	6.28	2.84	7.78	33.66	10.29	7.18	25.89	13.14	3.95
SPEF2	0.96	2.43	0.45	0.12	0.29	0.24	0.71	0.99	0.71	0.68	0.43	0.18	0.92	0.36	0.2	0.43	0.63	0.62	0.93	0.98	0.42	3.32	0.46	2.24	1.03	0.93	4.14	2.78	2.94	0.06	0.61	2.64	0.4	0.66	0.6	0.24	2.47	3.61	0.67	4.38	3.88	2.9	1.56	2.01	0.3	0.64	0.78	0.31	0.27
PTGER4	8.47	3.18	4.9	6.14	3.71	1.83	1.93	0.8	2.16	0.71	0.89	4.21	2.78	4.13	2.19	3.26	5.64	5.06	4	8.18	5.05	6.61	6.83	2.15	4.38	2.67	2.25	3.08	3.56	2.44	7.53	12.04	3.46	16.75	4	6.86	2.86	16.46	3.93	16.2	8.35	11.7	2.72	15.14	3.4	12.55	4.26	5.19	2.98
ADAMTS6	0.53	0.29	0.57	0.42	0.53	0.09	0.11	0.12	0.16	0.07	0.17	0.25	0.24	0.23	0.47	0.44	0.32	0.15	0.99	2.34	0.35	0.81	0.99	0.12	3.18	0.58	0.15	0.54	0.37	4.41	0.35	2.95	0.76	1.54	0.86	1.72	0.44	0.39	2.2	0.35	0.64	1.19	0.63	0.9	0.42	0.29	3.13	1.65	0.21
VCAN	11.27	1.04	2.48	2.97	3.14	1.56	1.34	0.19	1.13	0.24	0.36	1.67	4.86	2.85	23.37	1.09	4	1.54	33.54	73.02	28.47	12.8	49.49	10.33	53.18	14.59	90.48	4.39	2.17	13.59	13.69	62.9	47.7	66.03	24.08	37.76	8.43	10.73	12.21	35.31	3.12	0.56	10.02	2.19	1.97	7.28	79.06	56.54	1.64
LMNB1	11.31	9.81	11.33	4.94	11.11	6.46	5.3	5.53	12.39	11.55	3.55	7.31	5.81	11.18	6.96	5.14	12.06	8.64	28.67	21.46	13.63	19.11	16.2	25.54	17.55	8.18	33.93	23.97	18.92	16.87	24.01	7.96	16	23.38	12.27	9.49	31.94	29.3	10.02	34.64	15.08	22.1	15.23	26.08	6.08	29.37	8.55	6.47	7.25
FSTL4	3.44	2.78	0.54	2.18	0.23	1.47	0.72	2.52	1.95	1.64	0.45	0.73	0.21	1.39	0.34	1.44	0.53	2.07	16.18	8.08	3.2	14.22	2.74	3.23	0.4	9.34	34.36	1.19	3.21	2.36	4.15	1.03	3.94	9.02	2.85	0.91	20.52	9.37	0.87	5.75	6.95	0.16	6.6	0.1	0.88	7.5	0.04	0.58	1.71
SPOCK1	1.65	0.2	0.75	0.29	0.23	2.51	0.28	0.19	0.04	0	0.5	3.9	0.42	0.39	1.45	1.6	1.6	0.45	4.55	11.89	1.09	1.46	2.15	1.69	3.71	1.06	1.83	0.26	3.07	2.19	2.95	5.72	2.03	7.72	0.93	2.25	3.48	4.76	0.35	4.48	0.67	0.04	1.05	0.94	0.36	1.62	9.36	3.2	0.92
CD14	36.08	13.2	13.33	20.48	36.12	13.84	7.94	8.25	24.91	26.87	8.52	37.85	25.01	12.18	54.2	17.11	18.06	10.07	56.4	73.47	103.47	45.5	80.64	39.81	380.4	62.58	27.88	29.8	32.63	37.93	11.89	82.57	82.09	60.12	61.6	131.23	38.5	44.36	147.01	86.59	28.51	28.3	69.08	55.7	17.3	70.76	121.28	42.43	8.47
ARAP3	4.92	2.33	3.29	3.3	2.11	2.39	1.69	1.34	1.65	1.6	0.85	5.41	5.13	2.57	5.32	3.77	3.85	2.65	7.83	15.17	17.91	5.23	3.86	14.26	7.19	3.57	15.79	2.04	7.85	8.52	6.8	11.58	3.54	4.68	2.63	11.73	21.53	15.16	8.53	11.08	2.39	4.05	5.41	3.65	3.67	11.56	8.86	7.02	3.11
SPARC	154.72	66.65	83.71	100.74	87.03	43.78	40.23	20.87	18.63	18.69	24.3	197.07	72.76	56.55	693.63	91.96	108.16	58.14	762.1	1359.66	693.63	432.34	1050.21	139.57	2167.53	528.73	393.19	114.51	69.78	434.16	164.21	1634.65	1061.29	3394.25	926.52	800.44	318.07	328.12	310.11	688.62	92.48	19.39	338.5	224.97	146.32	319.32	2523.7	1056.4	82.92
HAVCR2	3.2	1.99	0.76	2.02	3.3	1.8	0.58	0.63	3.65	5.32	0.49	1.58	2.81	0.91	3.67	1.83	1.65	0.79	7.68	8.57	6.27	9.91	6.67	7.23	15.59	2.73	2.71	8.56	2.47	4.27	2.61	10.32	7.75	4.93	8.23	15.03	2.68	9.14	9.87	19.53	5.79	7.72	5.68	19.73	2.26	14.19	14.19	5.91	1.38
STC2	4.93	0.89	0.29	0.77	0.75	0.54	0.19	0.13	0.39	0.53	0.08	3.35	0.26	0.65	0.88	0.4	0.59	0.24	27.18	7.75	3.29	1.52	2.42	2.89	5.5	1.13	4.94	0.61	1.4	6.34	16.87	3.06	5.05	13.24	1.57	8.78	49.22	16.95	1.63	1.14	3.39	0.22	0.69	1.65	0.99	3.19	6.7	4.14	0.4
LY86	1.2	1.55	1.31	1.3	2.43	2.97	1.45	2.09	3.34	2.71	1.74	0.59	5.52	1.07	3.3	1.34	1.05	1.16	4.3	9.74	1.22	2.66	3.85	3.16	21.77	5.97	3.02	4.41	1.57	3.43	0.36	6.53	4.18	1.3	2.34	6.41	5.42	5.54	5.34	7.48	5.83	29.16	12.13	41.51	0.64	20.44	19.61	7.89	0.87
TMCC2	1.1	0.93	1.05	1.54	0.72	2.03	1.34	0.66	0.06	0.03	0.33	1.52	1	0.9	2.62	0.58	1.54	0.9	5.1	4.64	0.32	2.61	4.27	4.35	1.4	1.47	3.62	0.27	0.48	1.79	5.1	3.61	3.92	1.68	5.69	2.29	32.44	3.72	0.27	2.24	0.52	1.62	1.99	2.52	1.75	3	5.61	1.25	1.7
CD83	3.38	3.61	1.69	2.65	2.93	1.93	1.89	2.01	2.86	4.08	1.39	2.23	8.17	0.98	4.65	2.32	2.8	2.43	6.62	17.12	3.53	11.91	8.12	3.72	3.18	8.84	17.39	2.86	2.7	11.99	14.95	7.25	6.86	6.75	9.27	10.93	3.67	22.16	4.27	19.01	4.62	22.54	9.84	52.01	1.55	14.28	7.32	9.82	0.76
CDK18	18.51	9.43	9.49	10.62	15.15	7.13	3.94	6.27	7.63	8.09	3.46	25	16.48	6.02	10.13	8.49	12.95	8.12	13.22	10.09	9.79	42.2	22.16	61.16	19.65	25.06	76.6	4.71	10.98	81.91	18.71	17.15	20.8	33.94	33.38	16.27	26.29	14.21	16.42	74.03	21.8	5.16	23.08	6.49	10.92	29.02	168	6.35	11.73
CASC15	1.54	0.3	0.42	0.65	0.65	0.22	0.09	0.05	0.36	0.18	0.08	0.16	0.5	0.31	1.43	0.45	0.52	0.32	6.12	3.93	1.08	3.52	1.86	0.59	4.67	2.3	6.43	0.18	0.41	0.7	2.24	5.08	2.28	4.2	1.8	1.28	5.5	1.04	0.61	6.18	1.26	0.2	1.1	0.58	0.47	1.16	4.49	3.61	0.41
PLA2G7	0.55	1.12	0.27	0.7	1.44	0.17	0.34	0.33	1.24	1.16	0	1.05	2.36	0.66	2.47	0.23	0.06	0.1	8.35	16.56	1.9	3.5	5.98	7.53	25.39	2.01	1.01	2.72	0.93	7.97	1.27	10.11	6.45	3.4	5.14	5.52	3.51	8.56	8.96	8.02	6.08	8.88	5.1	9.87	0.2	6	10.45	4.7	0
FYN	27.98	10.82	18.61	20.28	27.62	10.37	12.88	6.43	9.74	11.05	13.2	8.34	46.8	18.41	14.2	23.28	16.48	10.05	56.43	53.54	34.6	53.53	21.99	14.19	91.09	19.53	28.57	10.84	10.49	23.55	26.96	104.02	22.44	96.67	14.37	80.24	9.32	36.24	36.07	120.78	8.84	331.68	32.64	208.98	22.64	66.91	64.12	47.55	16.98
ARHGAP18	3.93	1.88	1.47	1.86	2.26	0.88	1.43	0.71	1.16	1.41	0.4	0.59	3.43	2.16	1.49	1.7	4.34	1.13	4.41	3.75	3	1.81	3.37	2.82	10.67	1.11	1.81	2.19	2.58	8.24	1.67	3.77	3.3	7.65	3.86	2.78	1.51	3.6	4.18	3	2.22	4.54	2.06	4.5	2.21	1.81	4.88	5.36	0.96
FNDC1	0.81	0.43	0.36	0.27	0.87	0.07	0.09	0.02	0.08	0.04	0.09	0.55	0.85	0.22	4.11	0.55	0.88	0.4	10.52	10.73	7.11	1.47	5.69	0.93	0.45	1.26	0.67	0.38	0.28	0.51	0.11	27.2	6.09	8.43	1.39	9.16	1.75	1	1.46	5.37	0.49	0.51	2.24	5.75	0.31	2.65	18.52	9.41	0.53
THBS2	11.08	3.86	5.72	13.99	5.16	2.41	1.88	0.99	0.6	0.39	0.91	12.33	2.03	4.68	10.74	3.58	5.9	4.96	20.45	51.91	28.06	11.48	24.83	9.15	1.39	7.2	3.67	2.08	1.41	41.33	2.2	48.82	23.4	73.9	59.12	22.33	18.19	11.65	8.46	29.12	2.95	0.54	6.93	2.26	4.78	7.11	85.92	38.11	2.41
CARD11	2.26	1.27	1.58	1.55	2.4	0.78	1.04	0.86	1.73	1.41	0.2	1.49	7.92	1.51	0.85	1.31	0.94	1.86	3.38	10.58	4.69	7.33	1.6	1.46	3.18	1.01	0.45	1.64	25.43	1.34	6.5	4.2	1.76	1.13	2.31	5.47	2.68	2.42	4.81	11.39	1.45	81.21	4.66	40.66	1.62	22.37	4.62	3.3	1.84
SDK1	2.31	2.08	1.22	1.42	4.62	0.39	0.24	0.5	0.11	0.11	0.74	1.48	0.98	0.43	3.87	1.12	1.64	0.47	11.7	10.6	2.99	8.09	12.65	3.71	4.27	9.92	12.86	0.97	2.53	6.94	12.51	4.26	12.94	10.3	1.34	6.34	19.88	9.56	1.93	5.24	0.3	0.93	8.14	5.56	1.39	10.08	7.52	1.37	0.99
CDCA7L	5.31	4.6	5.99	5.49	13.56	3.28	3.57	2.79	14.31	14.91	2.89	3.12	8.58	2.57	7.46	6.56	8.53	3.93	31.34	12.63	16.23	8.5	13.6	23.94	26.26	8.37	22.48	16.65	3.91	21.67	21.26	6.43	9.96	7.72	24.25	9.42	14.41	28.61	16.13	22.77	19.11	17.17	11.6	17.04	3.22	8.46	27.35	8.15	4.97
SNX10	1.61	0.63	1.02	0.73	3.44	0.39	0.55	0.2	1.74	2.22	0.21	0.24	1.71	0.7	3.43	0.77	2.03	0.7	4.95	8.85	14.18	2.82	9.02	5.6	6.47	1.81	6.69	6.58	1.92	2.94	1.7	5.88	9.23	3	10	3.09	2.54	11	10.78	5.99	5.16	11.29	2.89	15.55	1.04	2.35	6.03	4.49	0.31
SUGCT	2.17	1.44	1.14	0.94	1.82	1.04	0.71	0.25	0.89	0.57	0.58	4.95	1.49	1.45	8.08	1.09	1.83	0.32	3.16	2.52	3.26	5.28	6.46	6.51	80.37	23.79	23.7	0.45	1.31	1.36	0.77	13.97	6.23	19.88	17.33	0.51	3.32	6.4	1.11	11.73	0.9	3.16	11.33	10	2.73	4.58	20.78	6.46	1.15
INHBA	2.23	0.32	0.95	1.16	1.86	0.64	0.22	0.27	0.61	0.63	0.82	25.86	1.61	0.4	24.25	1.45	0.94	1.38	31.63	31.57	14.31	12.55	40.03	20.84	91.29	91.25	38.95	2.69	1.35	106.51	4.44	66.47	37.24	225.03	46.08	5.05	24.01	16.07	5.5	10.6	3.14	0.57	31.86	0.78	1.69	8.17	204.55	34.12	2.01
TNS3	6.06	2.73	5.28	3.59	3.06	2.16	1.71	1.73	2.1	1.59	1.08	12.33	9.52	3.68	8.54	4.05	5.78	5.06	10.62	15.52	6.83	8.16	15.02	8.15	19.88	2.23	11.04	4.32	6.33	21.1	2	17.8	14.47	37.33	10.79	14.09	5.98	8.74	8.2	21.15	6	6.17	7.38	23.49	3.54	18.21	28.08	16.98	4.1
GRB10	7.35	2.99	3.42	2.76	8.07	2.5	1.96	1.03	0.85	0.95	0.7	3.62	6.43	3.52	6.87	6.85	3.9	3.19	14.24	15.63	11.21	17.73	9.38	15.42	14.83	18.77	12.47	0.85	5.73	2.44	33.13	14.4	7.15	12.09	11.4	23.57	19.67	9.27	12.62	15.68	1.51	2.88	7.7	6.72	5.6	12.33	4.44	12.83	3.72
LIMK1	13.01	7.28	9.01	8.64	13.06	12.37	4.87	4.66	19.57	20.55	4.9	20.71	9.98	8.52	19.65	12.59	10.61	6.09	25.01	30.97	38.62	21.5	36.15	15.44	18.56	16.54	14.26	24.56	13.15	31.43	27.01	21.74	35.26	21.3	21.61	24.75	34.94	21.44	26.46	29.77	21.31	23.33	21.7	21.8	7.89	48.28	46.09	8.45	11.25
ACHE	1.37	3.23	4.12	3.28	3.09	2.34	2.09	1.05	0.56	1.2	1.69	0.81	4.61	1.72	1.43	2.9	2.87	1.79	4.88	2.41	40.73	13.44	1.01	1.02	1.65	1.08	2.54	0.92	40.31	0.41	0.8	4.58	1.38	10.2	3.67	7.78	0.99	0.53	28.36	9.71	3.91	4.11	3.35	20.3	1.86	8.21	5.12	0.58	3.43
ORAI2	5.16	4.46	7.58	7.59	6.04	1.61	0.6	0.87	3.27	2.5	1.01	2.16	12.41	4.1	5.95	7.35	6.48	2.74	10.88	24.28	21.89	21.7	8.67	10.31	14.78	6.2	16.52	3.48	4.49	6.44	1.97	14.63	7.98	10.1	10.86	30.47	7.78	12.76	11.58	67.55	6.84	64.85	23.08	44.23	4.25	42.87	15.56	7.76	2.46
PODXL	7.79	5.36	7.57	6.12	4.29	1.6	1.25	1.13	1.16	0.5	0.61	2.53	8.33	3.35	6.37	7.34	11.81	6.76	18.09	15.03	12.17	18.18	6.11	2.36	7.57	1.09	33.53	2.04	4.86	5.23	3.82	22.71	6.27	13.61	8.63	34.68	5.58	14.84	13.35	35.32	6.62	1.88	5.14	4.57	7.47	10.69	7.62	18.32	4.42
TMEM176B	42.74	20.03	32.57	24.19	48.64	23.01	21.94	12.77	23.09	21.88	29.47	22.64	71.6	17.36	44.24	34.81	32.77	17.68	74.03	126.35	60.01	79.68	58.82	39.9	138.35	69.14	44.09	80.02	91.3	30.87	4.67	134.89	52.13	56.62	47.07	123.99	32.97	65.08	78.86	98.05	45.15	49.98	80.24	193.99	33.07	118.38	190.46	70.05	20.02
WDR86	3.32	1.37	3.03	2.25	3.34	1.15	0.24	0.77	2.24	3.44	0.76	1.14	2.53	1.32	3.31	2.48	2.81	1.62	9.47	10.23	10.96	2.55	4.75	3.68	1.76	5	16.22	6.26	3.28	3.09	0.6	10.85	3.73	7.23	4.2	4.59	3.81	1.82	6.07	6.03	3.68	6.76	7.44	4.9	0.71	5.74	25.32	1.06	2.38
TNFRSF8	0.79	0.18	0.19	0.21	0.66	0.09	0.03	0.05	0.05	0.31	0.02	0.32	1.57	0.13	1.03	0.38	0.47	0.18	1.28	1.59	1.87	1.31	0.24	0.66	1.37	0.11	9.75	0.57	1.62	0.59	0.08	1.23	0.61	0.42	0.99	2.1	0.09	0.89	1.45	1.58	0.29	2.34	0.72	2.18	0.35	1.72	1.87	0.68	0.08
MFHAS1	6.48	2.57	2.4	3.29	8.33	1.39	1.18	1.46	4.04	3.81	0.87	3.59	4.19	4.19	12.34	2.71	2.48	2.23	36.96	18.7	5.56	5.13	26.13	12.75	4.23	20	8.39	6.27	3.45	6.54	11.51	4.22	23.42	8.03	9.94	21.11	29.23	17.56	3.51	10.15	32.71	10.52	16.63	8.99	3.76	10.57	7.53	2.98	2.84
ADAMDEC1	2.33	1.55	0.68	1.11	2.7	0.64	0.3	0.2	0.52	1.77	0.66	0.72	5.68	0.98	0.5	0.3	0.29	0.17	14.42	6.91	1.47	9.67	0.43	8.2	1.79	2.35	3.69	8.32	1.05	5.86	1.07	21.03	0.4	0.85	4.05	9.09	3.57	7.2	14.61	6.48	7.53	26.59	10.61	121.89	0.66	16.49	30.63	3.63	0.24
IDO1	9.57	1.94	1.73	1.15	6.34	0.73	0.82	0.45	15.11	20.9	0.66	2.68	3.32	0.37	2.89	3.08	0.97	0.34	8.85	8.4	37.85	17.47	8.51	60.53	1.13	1.71	2.56	550.8	0.93	32.33	0.4	14.67	8.52	5.62	3.79	12.28	1.6	12.02	27.88	20.45	16.46	29.51	10	55.99	1.72	15.06	13.55	3.21	0.23
LYN	18.49	14.39	4.14	10.18	7.07	3.61	3.21	3.16	2.16	1.94	1.59	14.45	9.69	19.4	11.64	5.44	4.92	4.07	26.17	24.68	29.73	7.66	18.9	14.94	20.44	28.18	3.54	6.68	25.33	6.68	28.98	10.88	18.77	6.91	10.84	27.28	9.58	18.73	19.82	15.47	7.85	40.78	36.87	32.62	4.84	18.88	20.26	12.98	5.79
SLA	6.78	2.27	4.18	4.39	5.22	0.62	0.73	1.05	7.24	6.87	0.78	1.92	6.26	3.34	4.07	8.57	1.87	2.52	11.61	12.72	19.16	15.04	7.04	4.92	7.98	1.09	3.64	10.85	1.62	2.52	0.97	22.78	6.15	3.57	4.27	14.59	2.74	5.88	23.53	36.78	5.68	65.4	7.41	68.49	4.54	33.81	8.02	4.57	3.07
WISP1	0.39	0.34	0.19	0.12	0.77	0.24	0	0.15	0.17	0.09	0.01	0.47	0.49	0.14	4.64	0.12	0.18	0.29	3.65	7.37	3.91	0.83	8.91	0.22	25.34	1.31	0.85	0.95	0.42	1.57	0.72	7.15	7.37	9.41	3.14	5.56	2.29	2.04	1.72	3.53	1.05	0.95	1.77	4.3	0.18	1.87	6.19	2.71	0.66
DENND3	17.47	4.7	9.8	13.42	11.49	3.59	3.37	2.53	5.07	4.48	1.68	8.33	22.8	7.93	3.97	11.85	7.91	5.03	19.47	43.07	86.86	23.6	6.82	7.16	10.9	5.01	13.41	5.91	11.24	7.92	12.23	26.18	7.15	18.83	14.32	37.87	10.93	8.19	49.54	35.91	17.86	55.61	11.78	79.13	10.09	34.1	17.16	8.8	7.09
SLC45A4	5.53	5.61	3.5	2.82	5.13	4	1.46	1.18	10.45	11.13	0.97	11.06	8.28	2.83	4.88	4.14	3.34	1.78	21.97	7.73	42.53	4.42	4.9	4.96	4.17	7.08	12.05	11.23	13.22	5.17	28.05	5.05	4.1	4.1	5.69	7.35	28.25	10.43	24.72	11.96	10.69	5.96	12.8	5.67	2.91	8.2	6.85	5.65	3.63
PTP4A3	25.53	9.15	13	15.51	33.79	6.76	6.07	6.29	40.6	43.59	2.57	19.53	19.05	7.04	25	17.21	21.18	9.04	81.82	85.4	40.45	57.38	21.97	33.06	47.17	105.64	42.68	21.15	55.87	19.51	30.77	81.26	21.71	41.96	14.26	126.91	29.48	26.74	33.48	94.11	23.36	36.25	45.48	25.02	14.58	42.52	36.97	64.59	11.79
CD72	1.75	2.75	1.2	3.39	2.51	0.33	0.6	0.56	2.2	3.19	0.21	0.4	11.9	0.96	2.86	2.31	0.98	0.96	10.03	16.53	2.7	9.13	2.65	3.86	3.78	1.82	4.66	6.24	2.21	2.93	0.36	9.86	3.02	1.06	2.55	6.68	2.32	5.99	14.22	13.06	4.59	42.23	9.46	69.06	1.6	21.92	5.76	3.29	0.96
PTPDC1	1.96	0.85	1.21	1.09	1.49	0.87	0.74	0.51	4.12	4.62	0.32	1.16	1.55	0.6	1.67	1.12	1.27	1.2	2.75	2.98	3.16	2.67	4.83	6.68	3.84	1.29	3.94	6.03	1.59	2.69	2.14	2.18	5.63	3.86	3.63	1.37	2.51	2.82	3.06	4.36	6.8	2.39	3.25	3.25	1.19	2.35	4.36	1.74	0.68
ABCA1	4.89	3.18	1.59	2.23	1.6	1	1.16	0.37	2.23	2.05	0.22	2.42	1.74	2.18	4.12	0.82	1.21	2.21	8.59	9.24	9.13	3.56	10.77	6.63	7.78	0.92	1.03	7.68	3.2	4.59	4.25	5.29	10.17	5.53	8	5.76	3.76	9.46	12.76	6.05	5.36	3.92	2.54	7.29	1.34	4.51	15.5	1.86	0.78
NID1	14.6	4.22	10.13	8.84	5.15	2.42	2.03	1.1	0.87	0.78	1.53	11.3	8.05	2.97	16.56	13.78	9.86	5.77	46.2	32.04	8.27	37.9	28.39	3.29	33.6	2.11	146.08	0.97	21.15	27.79	10.15	35.39	28.8	106.31	10.5	24.36	14.3	24.13	6.21	100.79	1.87	1.27	3.46	6.44	10.89	6.76	61.77	17.23	11.83
GPR137B	5.41	6.85	4.5	4.99	5.83	5.59	2.29	2.42	10.7	11.31	2.18	2.82	4.28	6.18	5.67	3.62	6.84	4.09	11.02	17.97	4.59	7.99	10.7	8.91	14.86	3.68	9.18	5.62	17.05	7.88	4.31	13.8	11.18	13.36	8.35	10.98	18.35	15.68	6.77	18.05	8.37	10.37	7.84	15.36	4.57	15.34	15.08	6.66	5.8
CYBB	4.63	3.77	2.95	4.39	4.71	1.57	1.17	0.85	5.4	4.71	1.16	1.4	8.76	2.78	8.22	2.89	3.52	2.89	15.85	26.14	11.64	7.67	13.88	6.94	31.8	5.96	4.41	7.34	3.9	9.34	1.71	19.96	12.24	5.68	13.21	21.24	5.08	13.58	14.94	21.53	10.1	31.34	8.87	48.17	3.03	18.06	15.39	9.24	1.19
WAS	6.93	4.13	4.01	9.26	7.93	3.01	2.55	1.9	6.56	6.08	1.75	4.46	12.92	3.79	5.63	7.68	4.22	2.67	12.15	18.53	56.48	22.29	4.72	6.44	11.32	2.32	4.97	5.75	2.73	3.88	1.28	17.66	4.77	3.76	6.87	20.03	3.49	6.06	31.64	30.57	9.98	106.56	11.98	80.65	4.13	38.8	13.24	6.94	4.23
ABCD1	4.15	2.35	3.35	2.89	12.9	4.71	1.66	2.42	6.78	8.3	1.37	3.79	3.98	2.13	4.91	3.52	2.63	2.09	9.68	10.26	41.16	6.45	7.34	10.78	5.7	16.35	6.83	5.8	21.29	8.74	2.31	7.74	6.59	6.76	9.8	6.49	15.37	12.89	25.73	7.64	51.23	13.25	16.76	6.53	2.76	13.48	19.48	3.8	4.64
NLRP3	1.44	0.33	0.04	0.5	0.34	0.24	0.17	0.1	0.34	0.64	0.27	0.61	0.54	0.74	0.17	0.36	0.48	0.19	0.93	1.35	1.62	1.64	0.6	0.3	5.85	1.2	0.47	1.29	1	0.7	0.18	1.53	0.68	0.89	1.07	3.13	0.26	0.86	0.65	2.84	0.02	2.29	3.06	3.82	0.9	3.58	1.54	0.78	1.02
IL2RA	7.57	0.33	0.99	1.46	3.45	0	0.15	0.22	0.53	0.82	0.22	1.2	0.8	0.28	2.48	1.16	0.66	0.21	5.66	9.77	2.02	7.15	4	4.69	5.16	2.09	8.4	2.1	0.46	2.45	3.12	13.98	2.62	2.19	2.49	6.72	5.07	3.3	12.11	22.64	1.21	22.08	2.19	32.09	0.38	6.9	3.23	6.05	0.11
CSGALNACT2	6.84	3.06	4.41	2.95	2.04	1.58	2.38	0.85	2.37	3.58	0.77	1.41	3.97	2.77	2.81	3.71	3.64	2.81	13.63	16.4	4.59	7.17	4.94	7.52	5.97	2.34	9.25	3.81	2.71	6.86	7.72	18.38	5.33	11.83	7.26	5.62	4.84	10.05	4.86	15.71	2.65	11.35	4	12.85	2.79	4.96	8.71	7.91	1.52
ARHGAP22	1.25	1.24	0.85	2.4	3.18	0.7	0.91	1.21	1.1	1.15	0.39	2.56	1.45	1.97	2.32	1.03	2.14	1.4	2.71	3.34	1.96	1.95	3.15	2.66	6.23	3.89	3.61	1.98	1	6.69	0.29	3.33	3.85	4.09	9.17	2.85	3.16	3.07	2.93	6.4	6.58	11.2	7.45	18.51	1.26	6.37	22.23	4.27	2.86
SRGN	62.97	22.09	16.74	49.49	46.8	11.89	19.59	8.62	27.14	22.74	8.48	22.62	64.01	32.65	63.35	49.23	21.32	11.37	90.67	107.02	188.01	79.25	77.03	63.89	459.28	16.59	32.33	54.09	32.41	34.52	15.28	109.67	74.94	37.43	58.43	174.06	24.99	63.06	130.43	130.56	23.05	267.75	46.11	558.97	28.63	96.24	70.19	92.09	16.66
PIK3AP1	1.51	1.57	1.26	2.27	2.11	0.49	0.66	0.16	0.82	0.74	0.14	0.66	7.35	1	1.11	1.2	0.64	0.7	6.61	11.59	6.6	3.05	4.36	9	6.3	0.22	1.42	2.7	1.56	1.44	1.42	8.41	3.7	0.83	4.06	5.77	8.16	9.1	7.47	11.61	2.77	32.2	2.38	34.48	2.47	8.71	5.07	4.9	0.73
ADAM12	0.98	0.34	0.26	0.29	0.49	0.15	0.1	0.08	0.12	0.14	0.03	0.96	0.6	0.48	7.36	1.13	0.36	0.18	16.65	18.45	8.56	1.33	13.16	0.72	19.94	4.23	6.82	0.82	0.49	1.64	9.66	6.13	12.82	24.33	11.17	3.41	5.66	5.84	6.78	5.52	1.3	1.74	3.1	4.79	0.82	2.88	15.18	3.18	0.3
FADS2	5.1	5.07	3.44	3.75	2.87	2.55	1.52	2.09	1.31	1.08	2.03	5.58	13.11	2.69	11.87	4.16	4.84	4.39	24.35	48.17	6.65	99.18	17.16	10.05	19.78	12.91	106.03	1.05	58.32	7.07	79.99	22.17	16.81	26.81	9.69	14.48	44.04	18.81	3.36	102.54	2.04	4.49	14.22	43.87	3.01	20.38	19.09	21.34	3.31
[truncated: 1 more columns]

## Sheet: Group4.DEG
Symbol	Adj1002	Adj1102	Adj1202	Adj1302	Adj1402	Adj1702	Adj1802	Adj1902	Adj2002	Adj202	Adj2102	Adj302	Adj402	Adj502	Adj602	Adj702	Adj802	Adj902	EC1001	EC1101	EC1201	EC1301	EC1401	EC1701	EC1801	EC1901	EC2001	EC201	EC2101	EC301	EC401	EC501	EC601	EC701	EC801	EC901	LN1003	LN1103	LN1203	LN1303	LN1403	LN1803	LN1903	LN2003	LN203	LN2103	LN303	LN403	LN603
B3GNT3	10.88	30.05	22.6	8.04	4.36	22.27	32.32	10.03	0.36	0.12	32.36	12.07	20.95	18.21	2.61	40.76	33.67	24.31	3.77	0.68	7.83	0.36	4.84	5.57	0.38	17.24	2.85	0.06	58.45	10.96	0.95	0.85	4.64	4.54	16.94	13.35	0.72	0.46	3.37	0.66	17.77	0.7	34.2	0.52	5.2	2.88	9.79	0.42	29.58
TPRG1	38.17	45.44	33.98	37.32	2.43	52.88	55.14	34.55	10.81	7.82	49.11	8.26	15.86	64.44	3.87	29.07	30.26	33.23	18.13	3.35	8.94	13.18	3.24	13.35	5.81	16.25	2.36	7.99	25.03	3.41	11.3	8.01	3.07	2.84	3.12	19.44	8.49	3.79	2.17	5.68	4.7	3.18	25.83	2.12	33.53	5.27	3.81	3.73	30.71
RHCG	2900.91	3111.6	3500.87	3159.18	148.2	5036.35	3768.73	4011.55	543.85	537.65	4222.46	1301.02	1861.5	3806.38	122.05	4370.37	3792.43	3500.19	58.6	21.77	956.14	1645.81	245.69	12.32	0.45	536.65	249.65	1154.36	2142.57	170.23	62.02	55.17	239.29	234.64	37.86	53.36	26.44	55.15	455.75	0.93	3.2	4.47	283.37	4.46	3859.76	124.15	67.74	7.18	3852.99
SCNN1B	51.91	81.72	116.03	86.71	4.56	97.22	89.95	73.46	17.61	15.47	99.33	40.06	54.78	54.64	1.09	71.22	95.04	111.57	0.82	2.25	3.77	28.93	0.08	0.53	0	41.19	2.89	39.64	31.95	1.15	0.59	1.05	0.2	4.34	2.32	1.59	0.34	2.07	0.55	1.33	19.37	0.81	36.26	1.63	67.55	21.25	1.72	0.42	75.19
EHD3	24.58	35.15	58	27.88	3.35	41.52	35.04	24.43	0.76	0.93	34.86	8.6	12.18	27.96	3.02	45.41	48.37	44.25	5.97	10.53	4.03	22.61	6.9	2.6	9.05	2.8	8.43	2.76	22.63	5.79	6.15	3.72	6.31	6.3	2.07	7.51	4.96	7.13	3.29	3.78	10.62	6.05	3.68	8.83	33.66	11.97	5.56	2.84	26.5
N4BP3	9.11	13.54	13.08	9.84	3.01	16.04	7.78	9.69	0.62	0.71	11.5	4.81	6.15	13.99	0.77	16.75	22.05	13.78	2.19	2.01	4.69	8.1	2.2	1.25	0.51	5.31	4.21	3.57	7.64	1.76	0.98	1.18	2.36	2.57	1.97	2.13	0.94	2.53	3.08	3.06	2.82	1.5	4.69	1.99	13.57	8.56	0.65	1.25	15.93
GPT2	53.88	71.42	88.49	48.93	16.3	96.58	70.83	46.92	1.59	1.53	55.94	25.54	22.72	85.22	7.23	82.72	86.61	85.57	31.99	12.29	56.56	30.14	7.1	3.4	11.35	14.63	9.82	4.36	45.29	9.63	18.89	4.16	7.55	12.47	44.28	5.76	20.44	26.03	23.73	11.78	9.24	0.95	7.61	2.68	42.06	11.16	10.94	3.53	111.36
TTC9	33.63	75.71	66.05	34.09	5.96	35.05	46.01	25.08	1.57	1.64	50.83	10.42	19.82	39.25	3.41	42.36	57.64	60.57	3.74	2.73	13.86	9.41	7.32	0.14	0.48	18.08	3.53	13.86	31.7	0.54	1.54	1.7	6.53	3.32	4.34	4.25	2.31	2.12	2.94	1.32	11.59	10.15	18	7.91	23.42	13	1.2	1.64	57.9
TTC22	71.18	91.07	96.07	70.75	22.42	73.44	49.52	54.61	14.66	15.17	77.56	63.54	48.34	128.02	11.84	92.16	107.84	97.86	21	16.31	31.21	46.27	21.32	7.14	0.81	23.07	21.64	22.44	70.93	19.48	25.53	3.18	20.49	10.95	29.57	8.95	23.82	15.21	16.06	4.87	56.26	7.4	37.41	5.46	61.53	28.55	20.7	2.69	93.12
ZBED2	8.53	15.88	22.52	12.09	1.29	13.16	17.66	10.4	0.5	0.32	12.47	0.69	5.49	5.18	4.47	14.3	10.51	17.23	1.66	5.95	0.89	4.79	9.33	5.79	0.87	3.29	1.2	1.83	2.15	16.58	8.17	1.73	10.22	3.02	4.63	1.8	1.64	6.89	0.35	2.79	0.49	3.91	5.73	2.8	11.42	3.67	2.51	1.37	13.09
SLC16A9	3.92	14.87	11.3	11.68	1.79	3.61	8.82	4.64	0.96	0.92	4.09	2.45	2.81	6.2	2.03	7.11	14.57	17.51	2.33	0.56	0.31	5.75	3.87	1.15	0.15	3.32	4.16	0.3	2.63	8.27	12.48	0.65	3.24	0.77	5.79	1.43	2.87	0.94	0.05	9.89	5.96	0.64	6.42	1.08	9.33	1.29	0.27	1.57	5.89
PLD1	30.76	39.11	49.14	42.96	5.74	26.45	28.02	24.37	6.1	8.5	20.79	6	12.92	27.48	13.32	20.82	33.75	53.42	25.2	24.14	22.99	16.18	17.4	9.96	6.19	10.58	7.56	13.92	12.06	10.13	20.3	3.3	15.7	15.17	14.54	5.81	29.79	46.53	16.35	4.55	10.57	3.77	10.1	5.11	33.79	19.4	13.04	4.66	25.18
MFSD5	22.13	53.5	49.81	35.31	20.6	41.62	30.17	29.9	19.58	19.14	46.54	35.39	23.79	42.03	11.22	44.26	47.36	50.46	28.78	29.51	25.07	30.55	16.92	14.92	17.66	29	18	27.56	39.15	35	15.56	11.11	18.16	20.91	25.22	18.2	34.34	29.86	14.34	12.07	25.73	16.3	31.19	17.19	41.22	40.06	24.57	4.83	55.58
ARF6	165.09	219.75	216.09	151.78	78.72	167.06	174.84	141.78	112.29	110.18	155.91	132.21	78.23	202.43	81.39	171.08	241.09	189.23	84.42	72.22	86.17	98.61	151.97	61.27	54.54	116.21	50.67	152.68	103.39	152.58	100	39.69	145.27	129.03	151.13	86.02	71	87.54	41.97	56.62	78.96	78.91	92.78	77.75	181.88	130.03	81.11	28.05	209.84
CUL3	29.52	48.89	34.59	18.44	13.72	35.12	26.83	26.34	24.98	27.51	39.66	8.67	28.58	32.34	7.97	37.12	59.87	57.11	26.51	28.14	20.55	26.79	14.49	19.97	37.48	26	32.45	26.43	22.91	27.34	16	16.61	14.7	22.38	21.02	16.92	31.46	23.2	18.11	21.41	17.98	33.48	27.34	49.21	34.06	23.33	19.49	14.49	32.45
NCK2	47.81	63.17	61.63	38.47	29.49	50.74	35.67	21.82	22.24	22.64	35.67	30.21	34.81	51.44	18.19	44.35	54.11	56.37	42.58	24.96	25.84	39.57	28.69	12.95	18.91	16.2	64.56	47.26	31.85	44.99	24.69	14.62	29.37	32.57	32.77	35.45	34.66	24.64	14.06	30.37	28.81	30.21	24.77	30.99	43.13	52.82	39.04	12.41	51.62
IL12A	3.34	3.91	5	1.56	1.52	3.41	2.91	0.67	0.18	0.22	6.23	2.34	1.97	8.67	0.3	10	12.93	11.99	0.95	0.44	0.44	3.23	0.32	0.66	0.35	0.08	4.24	8	2.39	0.06	0.48	1.3	0.31	1.25	0.38	2.88	0.79	2.03	1.43	1.69	2.05	0.48	2.61	2.48	0.82	0.84	0.12	0	3.45
ROR1	4.01	2.71	5.55	2.42	0.41	2.03	3.18	2.52	0.09	0.11	2.7	1.33	3.33	1.56	0.4	3.05	3.55	2.6	1.16	1.49	0.87	1.79	0.1	0.29	0.91	0.41	3.24	0.14	2.13	0.6	0.2	2.66	0.12	1.99	0.91	1.12	0.18	1.18	0.69	0.87	0.54	0.7	0.18	0.6	3.8	0.46	1.4	1.14	4.38
VAV3	23.43	31.16	25.19	20.59	4.85	10.54	27.14	10.84	18.32	19.59	13.68	10	13.67	28.9	1.79	15.86	22.5	35.31	1.06	1.96	6	12.42	3.68	2.9	4.25	4.23	2.24	5.18	10.97	13.96	0.8	2.08	4.4	4.12	14.76	3.03	1.52	2	7.37	2.91	8.92	6.7	6.07	9.43	17.72	5.7	14.18	0.87	9.37
GPD1L	16.15	19.61	21.7	13.39	8.56	13.92	13.74	14.23	11.93	10.39	11.51	4.21	16.03	14.86	1.89	18.05	25.1	26.41	9.68	5.02	4.34	7.51	1.74	1.12	1.28	7.27	2.14	6.44	14.64	1.15	2.12	2.39	2.16	2.47	6.61	3.57	3.61	4.61	3.28	2.89	21.48	7.22	8.6	6.64	14.59	3.74	1.76	2.4	13.99
CPEB4	17.98	18.75	14.56	14.2	1.14	13.43	13.09	4.17	1.97	2.49	5.18	2.87	4.77	21	0.96	8.82	10.42	17.11	6.39	8.02	5.78	5.46	2.44	1.61	2.19	0.56	2.36	9.89	8.31	2.94	1.83	4.32	2.38	6.08	2.56	4.5	1.42	7.83	2.64	4.03	3.93	8.35	3.14	4.64	15.38	5.65	3.5	2.3	11.93
KAT2B	13.44	19.72	21.36	22.79	1.85	11.97	19.62	5.8	3.53	3.14	8.33	1.84	9.75	14.01	2.02	15.33	24.76	27.39	6.92	4.52	5.68	8.41	1.84	1.96	2.06	1.58	4.43	6.33	6.4	3.23	1.14	3.67	3.13	2.63	3.41	3.17	2.53	3.49	3.78	6.28	4.07	15.61	3.32	17.53	15.08	5.4	3.85	3.16	13.56
BLNK	65.84	66.71	55.78	39.39	6.76	49.07	49.89	35.49	5.95	6.19	53.33	15.38	37.22	50.83	4.66	41.72	62.75	66.34	5.33	18.02	6.46	27.55	4.79	1.18	4.26	9.06	4.96	6.35	30.37	2.16	2.05	9.26	5.05	5.58	7.44	5.78	1.71	3.78	10.67	9.39	9.55	47.27	14.81	40.54	39.6	23.14	6.59	4.55	54.81
ABR	77.86	87.33	77.27	66.97	43.13	63.73	39.28	45.28	20.57	26.73	48.09	52.95	52.22	72.53	12.73	75.48	87.89	88.66	61.66	59.19	38.44	43.85	23.8	28.26	22.47	32.52	28.49	29.61	49.98	22.86	20.6	39.28	23.49	68.86	42.05	37.38	56.53	39.18	36.54	40.12	45.87	47.93	45.63	39.82	62.07	76.46	37.05	14.94	79.14
PLEKHA7	40.84	52.54	32.95	33.71	11.75	30.25	13.42	19.12	16.28	15.39	16.59	29.1	27.26	54.17	3.35	36.5	48.69	57.61	17	10.37	11.79	23.95	7.65	4	6.35	5.86	18.09	36.32	39.21	4.4	4.47	15.06	7.77	8.58	8.33	11.9	12.3	10.41	23.57	8.58	13.82	2	12.94	8.38	30.18	20.99	5.42	1.72	36.58
ANKRD20A5P	51.66	68.04	101.29	74.21	2.66	53.65	9.31	11.17	0	0	74.13	0.59	41.42	83	0.2	82.37	131.38	55.85	14.78	5.82	0.96	53.94	0.07	0.11	0	0	1.29	0.26	26.89	0.04	0.07	2.62	0	5.42	1.34	0.13	13.37	0.79	0.09	0.54	14.62	15.98	0.24	5.91	84.12	0.54	0.74	4.57	36.14
MAML3	6.35	7.74	6.77	5.53	2.42	4.58	2.43	2.77	2.62	2.74	2.73	2.49	3.34	4.82	0.75	4.91	8.9	8.46	2.43	2.12	3.48	4.36	0.89	0.78	0.84	1.37	3.26	2.06	3.72	0.78	4.69	0.97	1.19	0.93	2.13	1.61	1.47	1.13	1.51	2.46	2.13	1.23	1.91	1.85	4.98	4.11	0.94	1.46	4.33
THSD4	54.74	47.03	50.79	35.12	1.57	14.87	16.1	15.98	3.66	3.13	8.83	40.19	16.66	34.79	0.84	26.53	39.2	42.05	6.71	3.06	2.55	13.9	1.51	1.73	0.59	0.36	3.04	2.43	8.81	8.67	3.41	7.79	1.61	7.85	6.45	2.01	3.26	1.85	2.41	4.08	2.66	0.09	0.67	0.64	44.17	6.65	2.9	2.21	30.66
SASH1	34.73	51.78	61.71	38.51	2.3	27.33	23.78	11.46	7.64	6.8	18.42	8.74	14.02	35.49	1.69	32.02	43.64	56.48	8.98	3.3	7.68	11.23	1.9	1.17	3.46	3.56	2.65	9.34	14.75	1.09	3.84	5.1	1.78	4.13	4.5	6.43	2.09	4.95	5.92	4.51	1.32	0.9	7.6	2.75	29.47	9.75	3.92	4.16	34.9
ABLIM1	158.82	211.14	219.38	112.22	22.69	119.42	94.41	57.21	28.72	29.98	89.38	35.55	61.12	160.03	8.62	124.76	168.65	215.45	38.42	38.25	20.58	50.6	12.56	1.48	0.81	18.97	10.49	21.83	49.6	21.09	21.92	8.79	12.09	21.13	34.18	36	15.14	40.54	15.59	6.41	35.8	66.28	26.68	28.57	126.81	58.76	18.49	8.83	133.51
SLC22A23	21.77	23.6	19.77	24.35	14.87	15.65	10.67	9.86	26.43	25.3	6.69	19.09	13.85	15.78	10.72	14.71	21.42	21.01	12.25	12.21	11.2	14.07	28.25	18.17	11.48	15.4	3.37	5.71	11.16	24.9	15.3	4.75	30.19	21.54	23.75	9.97	9.36	9.36	10.48	9.88	17.75	5.68	17.18	9.71	20.07	16.51	17.03	1.85	15.99
PPARD	56.51	38.81	45.06	43.53	28.93	49.06	25.9	31.36	50.35	52.57	31.89	39.35	21.13	33.91	21.68	46.36	40.76	46.32	45.6	35.01	36.44	34.14	39.04	17.67	14.84	46.89	29.87	23.33	25.36	81.84	30.65	24.99	39.44	32.12	46.54	21.02	31.75	30.4	25.58	25.25	26.23	26.38	46.72	22.5	41.15	49.24	51.17	10.06	45.01
BDKRB2	13.5	14.3	8.79	9.26	8.81	10.94	5.75	6.27	5.61	5.29	6.62	7.56	5.56	9.87	9.08	9.92	17.53	11.88	2.36	6.57	6.29	8.69	17.95	0.44	5.42	5.01	3.29	12.02	6.02	10.31	1.58	2.12	18.72	8.08	16.85	11.19	1.08	2.64	6.93	0.6	4.21	0.02	5.11	0.32	10.76	7.81	8.44	1.27	9.91
JUP	1002.6	1276.54	1067.39	1419.44	937.01	1211.47	922.03	1223.17	469.98	479.29	1027.29	852.85	410.09	1072.71	884.47	1101.87	1200.86	1141.88	440.09	643.24	423.16	734.68	1608.74	471.18	53.99	1148.88	273.41	289.05	677.41	537.09	378.33	43.43	1601.59	673.81	712.65	328.65	1169.49	931.79	245.98	69.08	455.99	16.08	949.69	19.34	1080.35	1165.67	761.1	54.6	1373.21
STAP2	82.72	119.94	74.69	70.05	63.69	83.8	64.53	100.12	45.05	43.59	110.96	87.14	63.54	75.05	56.94	80.94	113.42	86.37	66.97	43.64	63.19	62.74	110.27	28.77	8.13	169.21	61.21	48.82	69.86	54.16	75.53	10.54	111.71	21.3	51	36.52	45.19	39.89	48.79	16.24	38.12	6.67	82.3	7.75	80.96	81.33	72.31	10.21	94.84
LHPP	20.19	23.7	25.62	18.16	18.73	28.51	23.72	33.22	23.96	22.02	32.08	21.77	22.97	22.35	7.39	22.11	25.86	22.89	17.49	12.65	19.46	14.41	10.71	7.49	13.51	43.38	12.43	25.05	23.35	27.07	9.57	9.54	13.18	15.17	15.74	13.85	9.18	3.12	10.75	7.8	14.45	26.35	33.66	17.53	20.52	36.24	32.08	5.35	27.97
PRDX5	226.44	282.93	274.8	209.08	200.08	335.56	309.77	467.16	321.76	326.9	505.6	524.63	252.32	281.18	141.76	331.57	387.69	358.31	188.98	161.46	201.22	238.59	254.57	135.08	310.72	389.56	238.59	405.4	287.2	582.17	182.06	113.41	239.3	290.99	126.22	108.06	204.28	184.7	130.87	158.18	161.22	90.3	337.2	94.11	357.97	178.48	758.71	114.53	397.36
IMPA2	153.85	129.12	230.35	125.78	440.71	203.74	161.5	222.39	117.14	121.16	238.91	98	77.15	143.5	48.12	192.08	195.8	168.27	169.72	88.98	218.4	100.97	103.23	42.38	32.3	157.88	37.85	38.35	87.62	168.6	180.44	19.67	98	80.79	161.96	38.47	195.05	32.36	106.09	52.52	100.27	9.11	97.33	8.07	151.56	77.66	167.56	24.72	202.49
CERS4	51.67	95.11	97.93	82.5	138.07	113.57	66.05	100.34	21.19	21.22	106.02	81.32	68.03	94.84	49.14	83.31	86.81	106.15	183.86	75.95	21.86	42.09	70.34	30.59	12.15	116.62	30.04	19.29	74.03	57.82	32.15	22.31	71.49	25.98	103.41	16.56	54.21	56.41	16.43	20.75	58.25	29.59	73.5	64.89	124.04	90.49	110.26	7.89	112.55
C10orf99	198.75	158.3	123.33	402.31	358.83	138.49	184.6	256.26	16.07	16.48	95.54	362.49	47.82	265.78	19.77	280.14	111.49	163.34	2.34	2.07	65.48	140.06	35.58	4.87	0	187.24	82.51	25.65	54.19	54.88	27.97	4.33	32.87	87.78	125.54	4.26	4.42	30.81	27.94	0.69	24.81	3.06	216.29	0	142.17	133.92	52.71	2.35	170.03
CLTB	300.85	426.43	331.75	307.59	156.15	445.25	334.83	483.27	133.93	129.82	464.28	472.78	244.12	496.86	73.46	436.98	369.23	347.99	300.96	349.56	191.4	219.99	112.12	58.84	48.21	380.48	125.48	145.66	268.83	266.26	62.29	51.47	119.04	506.85	148.64	56.7	138.52	387.24	119.34	45.21	39.1	55.27	252.36	49.56	394.06	337.91	379.01	30.28	511.38
TUBB2A	59.94	116.87	78.11	147.15	26.59	90.04	66.65	126.79	15.19	15.84	65.25	85.59	33.13	105.84	26.59	94.66	68.39	82.11	66.31	72	31.84	48.17	43.51	18.43	62.61	27.45	39.28	19.88	56.17	93.16	23.47	8.49	47.38	69.99	99.38	25.61	37.06	82.58	20.77	20.12	28.58	4.35	33.37	9.41	88.61	31.51	116.99	21.02	84.85
GM2A	47.86	46.65	45.14	65.17	42.95	53.33	44.58	44.12	46.79	44.06	33.74	74.46	30.86	47.01	23.94	33.48	47.71	64.83	43.24	43.16	34.63	32.31	44.02	39.73	19.57	33.72	24.4	72.88	28.85	58.57	12.82	27.23	46.76	55.57	51.65	24.61	40.36	42.76	42.45	31.45	28.33	26.83	37.77	32.07	47.63	73.46	75.71	12.17	36.83
ZFP36L1	526.39	267.55	289.42	703.2	302.19	379.56	347.22	196.88	250.96	246.98	90.93	586.02	189.96	619.43	133.07	248.9	323.51	222.92	141.73	229.62	223.54	209.7	193.12	116.36	140.42	283.11	126.95	672.69	112.3	289.27	166.65	166.65	208.57	557.93	421.65	291.75	152.97	287.55	204.94	133.04	149.08	350.96	281.69	259.58	291.39	331.22	319.31	76.91	264.12
KLF6	212.28	66.15	68.99	123.75	104.31	73.23	54.32	88.67	168.24	181.07	60.9	100.89	65.87	108.43	26.13	69.78	62.68	54.78	37.58	62.4	145.05	51.08	38.12	25.09	76.19	84.56	39.53	340.55	51.7	43.95	19.56	45.63	35.46	212.02	60.73	62.78	17.02	65.83	149.04	25.38	78.08	42.73	57.06	60.29	97.09	51.07	126.83	44.47	69.6
PFKP	76.32	43.27	65.37	56.56	19.17	76.03	39.34	46.29	44.01	47.71	61.88	48.73	31.88	44.7	41.4	61.67	70.1	58.07	41.32	66.91	37.93	52.02	80	78.85	17.11	48.4	49.94	58.25	64.05	37.05	38.06	20.48	78.54	88.23	58.95	43.45	65.91	126.12	24.18	67.46	21.1	40.57	59.95	36.44	45.09	31.31	45.15	15.29	67.2
WDFY2	10.43	10.18	9.78	7.45	5.75	8.88	5.21	4.83	27.76	29.12	3.12	4.75	5.46	7.71	7.59	8.36	8.36	10.53	19.1	11.26	3.35	10.15	7.32	16.45	5.07	5.36	5.65	13.52	3.69	7.99	14.33	6.24	11.08	9.46	9.26	4.12	14.5	13.12	4.38	3.97	1.25	5.88	2.71	5.71	11.7	8.12	9.19	2.92	8.37
NCK1	24.55	29.42	16.34	22.11	13.56	15.97	27.23	10.06	51.52	53.59	12.48	4.99	11.33	24.44	19.72	12.3	19	22.55	18.25	15.01	28.22	16.54	28.31	51.84	18.35	17.83	19.96	56.79	17.96	11.18	22.77	12.78	30.59	22.02	10.51	13.02	11.44	20.1	22.93	16.68	8.92	14.1	23.86	23.68	20.47	16.34	15.38	6.41	13.09
PPP1CB	111.98	119.29	115.09	111.96	38.11	91.78	121.9	50.03	77.58	75.1	66.9	18.57	52.34	123.45	48.21	98.39	123	118.1	68.98	57.99	53.66	64.18	91.6	49.88	64.79	24.8	56.34	149.13	63.85	55.13	79.71	27.68	87.74	71.05	41.95	26.37	80.44	76.92	30.78	41.35	35.29	34.01	38.47	47.01	106.26	38.55	38.61	32.21	74.98
TOB1	61.64	51.38	53	108.89	25.7	54.14	81.28	53.55	22.98	20.72	32.2	35.02	35.82	121.45	24.91	48.25	69.98	59.98	29.85	13.3	13.29	31.4	43.84	23.66	6.95	18.48	11.14	71.31	47.38	18.15	60.12	13.91	43.21	35.13	22.24	24.6	27.12	15.56	6.48	16.35	49.06	18.78	25.76	11.43	64.66	27.43	18.13	13.61	49.68
FAM110C	51.74	24.51	20.45	34.48	9.41	24.93	19.36	19.31	11.93	12.26	14.73	18.3	5.17	30.84	10.61	16.23	23.55	19.39	6.08	10.1	5.64	11.37	18.59	6.2	0.02	4.41	3.34	33.8	13.47	4.55	23.73	0.94	17.66	5.39	21.68	7.83	25.91	6.57	5.41	0.89	18.26	0.22	6.42	0.4	31.79	7.2	5.36	2.51	18.79
ADK	29.01	29.58	32.13	32.7	14.15	36.04	44.39	30.56	29.07	31.31	31.29	16.91	14.78	23.13	10.82	31.31	31.17	35.3	29.54	14.16	20.7	20.12	13.99	10.3	16.91	17.62	14.51	55.13	20.63	40.1	36.66	6.1	16.34	28.78	51.64	11.96	12.75	29.68	14.36	13.04	17.99	7.9	19.6	14.14	30.32	11.01	29.76	8.03	26.73
HK1	114.56	93.39	114.21	74.82	38.91	117.8	57.39	91.12	70.77	71.06	94.47	70.69	49.29	84.26	23.31	110.41	131.58	67.69	178.68	61.2	41.27	62.87	40.54	24.15	29.02	82.37	32.62	101.89	64.2	40.84	179.65	22.86	40.42	58.61	91.34	26.02	111.53	72.37	30.27	28.73	42.39	36.94	89.97	26.35	97.76	74.17	43.83	28.84	120.61
VDAC2	213.58	136.79	176.77	189.61	94.85	201.68	216.94	208.56	105.68	113.7	219.38	124.84	96.85	208.66	77.15	159.77	177.15	185.55	139.33	84.26	84.5	108.32	123.14	97.89	98.02	167.26	96.69	205.62	119.24	107.13	228.3	49.69	117.42	102.99	116.21	84.2	112.87	175.35	68.31	46.78	59.56	55.17	145.77	55.2	175.91	198.15	104.47	57.4	189.13
WASF2	97.34	99.74	106.18	59.18	51.34	89.38	53.2	78.58	80.49	80.3	66.46	35.56	52.39	58.55	22.51	88.97	115.51	108.54	49.37	46.22	95.99	66.2	32.19	25.83	23.98	115.83	67.88	34.11	50.74	56.86	79.67	31.66	32.76	52.8	43.1	75.28	49.46	71.17	40.01	49.17	48.29	56.07	116.52	63.98	73.21	83.52	39.05	26.65	99.34
SREBF2	71.44	88.62	85.7	53.57	47.54	58.74	35.26	57.56	79.75	78.33	43.19	64.7	63.71	69.22	19.77	73.54	77.78	80.32	80.04	70.6	23.21	57.95	46.27	35	19.53	62.42	68.19	40.33	45.4	25.45	108.16	20.89	43.34	68.87	28.66	39.92	58.66	96.22	24.74	54.9	32.89	57.88	67.29	55.5	62.38	102.28	46.73	19.11	76.5
MECOM	11.46	14.56	9.42	6.13	1.4	10.8	8.29	6.03	12.42	12.4	9.05	3.32	17.94	17.69	3.51	7.75	18.29	16.02	5.09	2.76	5.21	5.6	5.66	8.18	8.37	10.03	2.84	21.02	19.25	4.19	2.97	4.45	3.94	2.83	1.13	5.09	6.5	2.47	6.91	4.1	1.5	0.69	7.05	1.78	10.45	4.9	1.7	5.2	5.53
PWWP2B	12.91	25.77	33.48	17.29	16.26	27.25	17.95	16.85	44.37	43.19	21.17	14.46	18.74	13.91	3.44	33.02	22.62	20.88	8.32	7.98	28.68	15.25	10.4	8.05	4.29	16.68	12.45	40.41	24.12	11.35	8.36	5.95	10.88	18.12	9.9	9.56	8.25	6.8	14.67	11.34	17.64	9.9	29.31	10.63	23.18	23.02	10.92	3.35	35.89
PARD6B	3.64	4.74	4.23	3.57	0.49	2.84	3.27	1.41	6.6	5.03	2	0.68	1.79	1.88	0.09	2.14	4.73	4.67	3.59	1.46	1.13	2.76	0.59	1.28	0.16	0.91	2.43	3.83	5.37	1.07	2.85	0.34	0.43	1.33	2.06	0.5	1.98	2.93	1.34	3.05	2.25	1.31	2.34	0.59	2.81	1.81	0.6	0.33	3.85
OSBPL2	26.63	32.59	25.22	25.77	13.52	26.48	15.52	15.32	40.53	40.6	16.24	14.75	17.67	31.81	3.42	22.34	30.21	27.85	25.23	13.66	26.03	15.43	9.27	11.87	8.45	11.87	12.13	30.36	39.56	14.62	11.83	7.85	9.89	14.58	18.65	8.67	15.84	19.94	17.35	9.99	16.74	13.41	26.82	10.6	21.25	17.46	22.6	5.49	25.02
DAPL1	122.78	199.33	277.18	215.76	183.6	179.94	556.7	431.95	220.77	212.97	337.38	99.49	101.02	184.02	32.63	141.48	182.64	232.14	41.16	5.16	7.27	62.57	70.95	4.64	0	306.25	501.78	133.45	82.92	0	89.17	6.14	64.61	4.93	12.19	4.92	3.92	41.8	1.2	29.74	65.87	1.19	123.01	0.26	168.91	48.73	3.59	11.61	159.86
PDE6A	0.66	0.57	1.66	1.02	1.75	0.81	0.57	1.91	0.48	0.92	0.98	0.05	0.55	0.32	0.07	0.55	2.23	1.19	0.3	0.02	0.14	0.08	0	0.14	0	0.09	0.28	3.15	0.44	0	0	0.09	0	0.02	0.17	0.05	0.04	0.05	1.48	0.03	0.1	0	0.28	0	0.37	0.42	0.15	0.01	1.17
SPTSSB	4.84	7.75	5.88	8.67	0.64	7.02	12.54	2.24	1.29	1.61	6.69	0.05	7.12	7.03	4.14	4.98	9.52	12.43	14.22	0.29	1.92	1.56	7.51	0.11	0	2.32	24.78	10.95	5.11	0.37	0.26	0.08	7.31	1.21	0.1	4.38	0.9	10.65	0.68	0.21	6.06	0.3	4.07	0.46	4.75	0.85	0.07	0.81	5.07
SH3TC2	2.68	1.88	2.24	4.83	0.18	3.63	1.32	0.84	2.84	2.84	2.57	0.77	0.77	1.39	0.25	0.99	3.91	2.47	0.25	0.77	0.32	1.25	0.75	0.22	0.42	0.38	4.04	4.15	2.5	0.92	1.06	0.54	0.56	1.18	0.36	0.22	1.25	2.03	0.5	1.72	0.31	0.06	0.3	0	2.6	1.18	0.52	0.34	1.96
MATK	0.96	2.22	1.77	0.57	7.72	1.06	0.47	0.96	2.06	1.59	1.55	0.54	1.7	1.59	1.61	1.59	2.33	1.52	3.08	2.99	15.44	1.27	2.3	11.51	3.24	1.29	3.04	1.76	6.06	1.83	0	1.53	1.41	0.59	4.89	3.53	2.66	2.2	9.5	0.53	10.47	10.66	2.68	8.86	2.9	4.75	2.46	1.12	1.08
IGSF6	2.88	2.01	0.77	3	2.49	1.2	0.81	0.81	2.12	3.1	0.57	1.52	6.93	2.57	3.46	2.49	1.81	0.95	15.67	9.82	26.98	4.41	7.05	7.46	47.88	6.15	7.21	6.39	4.28	7.76	0.92	16.84	6.16	4.67	12.49	11.35	2.12	8.97	16.72	12.28	12.02	23.09	14.46	24.84	3.15	9.47	14.46	9.23	0.39
RIN3	7.87	8.8	9.52	8.75	5.95	3.7	7.23	4.38	14.82	14.91	3.23	9.14	6.74	4.27	4.42	8.57	6.15	4.29	10.59	14.5	37.75	11.05	6.31	5.92	8.1	21.41	9.65	21.32	6.59	7.98	0.81	13.64	5.66	7.55	8.49	13.46	10.89	9.53	24.9	10.63	6.27	42.23	15	24.57	6.42	23.05	15.42	7.38	10.93
PLCG2	6.56	51.31	3.74	5.66	14.89	1.86	1.91	1.23	2.43	2.08	1.35	3.2	13.66	4.51	4.25	3.07	2.56	3.5	13.33	21.89	16.53	7.22	6.43	1.8	5.33	3.33	7.1	2.96	1.88	5.99	7.35	14.37	6.5	6.61	6.61	10.21	9.76	5.19	14.54	19.73	3.73	42.87	10.54	53.25	4.21	23.03	7.81	5.35	3.05
PREX1	4.97	4.09	3.61	4.68	5.59	2.32	2.1	1.06	2.06	3.02	1.19	4.43	7.79	3.84	2.68	6.08	4.21	2.94	10.51	14.64	25.31	11.61	3.71	2.29	7.9	1.8	5.67	5.15	4.32	5.74	0.91	13.39	3.26	5.55	7.07	14.75	4.52	7.79	18.22	19.04	6.5	44.61	7.14	46.05	3.74	23.27	12.08	7.39	3.81
EVL	40.05	29.54	32.86	28.13	31.29	21.37	10.77	19.64	96.54	91.12	12.1	33.71	49.14	36.9	27.34	37.28	27.02	30.73	79.76	74.07	136.1	71.64	45.21	26.69	26.89	63.9	65.36	61.95	21.85	25	22.83	82.06	42.31	53.22	48.46	52.73	35.18	43.66	155.36	109.27	45.81	610.72	62.64	253.22	23.76	130.42	86.3	32.46	32.01
ARHGAP9	15.68	7.54	5.82	13.11	11.99	7.48	2.35	3.78	10.77	9.83	3.77	8.29	34.29	12.94	7.08	9.68	10.69	3.34	25.9	29.58	83.78	43.39	7.6	10.03	36.09	9.38	5.1	17.9	5.58	7.92	3.88	46.93	8.88	8.53	10.7	19.11	4.57	8.59	66.26	46.55	11.56	291.53	29.65	151.26	5.64	82.67	21.27	13.06	6.17
CXCR4	22.56	9.29	12.69	31.16	42.39	2.34	2.68	3.18	8.17	9.75	3.01	8.33	39.55	22.15	8.05	18.52	4.73	2.81	25.29	55.61	144.54	88.61	12.49	8.69	31.05	7.4	50.84	23.17	9.63	12.32	26.28	87.29	10.13	12.62	20.01	35.18	12.22	12.15	77.78	112.69	11.83	190.95	13.94	504.69	10.86	160.55	26.7	54.41	10.93
ST6GAL1	10.45	6.86	8.28	7.75	8.94	1.59	2.5	1.06	1.51	1.87	0.78	4.6	27.59	6.27	1.99	8.32	6.84	5.43	9.8	36.09	6.04	25.8	1.66	2.66	4.36	7.32	11.13	1.54	11.22	3.71	3.44	17.37	1.36	4.97	6.94	18.23	6.4	5.33	6.99	38.29	5.58	87.16	16.46	89.56	7.94	27.68	12.05	10.15	4.45
CPNE5	2.3	2.39	2.51	1.93	5.43	1.18	0.55	1.49	2.47	1.88	1.43	2.6	11.59	1.42	1.26	2.36	2.19	2.74	3.77	17.47	3.9	10.79	1.15	1.33	3.26	1.71	1.63	0.81	1.84	1.49	0.93	14.22	1.21	1.57	2.35	6.46	1.59	2.83	3.94	8.5	1.24	32.01	5.9	34.49	1.69	17.33	4.41	2.47	2.18
RRN3P2	0.73	0.05	0.41	0.24	0.73	0	0.44	0.08	0.27	0.39	0.03	0.29	1.44	0.52	0.32	0.48	0.26	0.37	2.5	2.94	1.3	1.36	1.36	0.62	1.91	0.59	0.23	0.8	1.4	0.64	0.35	2.74	1.5	0.73	0.23	1.05	0.46	0.79	1.66	2.83	0.61	7.84	1.13	5.42	0.27	3.11	2.25	1.16	0.93
ADAM19	7.31	5.45	7.43	4.12	4.1	3.37	1.97	1.45	1.27	0.93	1.58	4.79	8.67	3.77	3.62	4.46	7.18	3.72	13.47	24.11	5.97	14.01	7.22	5.68	8.15	3.67	4.46	1.55	2.92	12.22	1.63	17.61	7.5	11.07	4.19	13.24	4.31	9.62	4.43	14.72	6.85	31.52	4.31	32.22	3.66	20.35	14.45	6.15	6.3
TIGIT	1.52	0.68	0.65	1.53	1.95	0.78	0.49	0.44	3.02	5.81	0.67	0.97	2.46	0.9	0.5	3.87	0.49	0.36	5.09	5.16	3.54	10.97	0.63	1.65	3.88	0.72	0.65	4.61	1.77	1.97	0.26	5.79	0.61	1.37	1.03	6.6	0.47	4.57	3.16	20.65	2.29	26.45	3.95	33.15	0.24	7.43	6.98	1.32	0.73
PPP1R16B	2.35	2.43	2.65	2.22	1.36	0.82	0.52	0.45	0.81	0.74	0.61	1.21	4.44	2.04	1.25	2.32	2.44	2.33	2.95	5.24	1.82	6.53	0.36	0.57	0.87	0.17	1.21	0.95	0.88	0.94	0.31	6.73	0.35	0.66	1.46	11.9	0.65	2.19	2.84	16.28	1.46	32.41	2.18	35.87	1.99	12.96	2.46	2.12	1.81
IKZF3	2.06	1.62	0.92	1.4	0.72	0.16	0.09	0.07	0.58	1.72	0.39	0.57	4.11	0.86	0	0.73	0.64	0.91	2.68	5.1	2.56	5.8	0.42	0.77	0.31	0.19	1.43	0.92	0.43	0.47	0.41	3.8	0.36	0.34	1.2	4.73	0.6	1.65	2.84	16.66	1.47	32.28	1.23	35.77	1.03	9.09	2.13	0.35	0.6
CD2	6.23	5.44	3.99	4.41	8.71	4	1.82	3.1	4.5	5.39	3.54	3.9	12.27	4.67	2.98	3.49	4.23	3.16	12.62	8.4	15.47	32.26	1.71	5.94	1.65	3.51	6.01	12.22	3.87	4.99	1.52	27.17	2.41	2.99	3.35	16.71	1.63	9.44	7.53	52.34	5.88	147.99	15.03	86.81	2.8	28.72	22.24	4.78	6.59
LAG3	1.83	3.44	1.6	2.63	8.05	2.54	1.34	1.53	5.03	5.23	0.84	3.4	4.5	1.7	2.05	1.78	0.88	1.09	8.13	7.28	10.41	33.65	2.7	13.26	3.05	4.14	9.58	12.9	2.04	6.59	0.95	11.38	3.2	3.83	4.19	4.21	2.9	8.61	7.27	41.1	6.09	36.03	9.86	13.01	0.9	10.76	15.65	2.63	1.84
RUNX3	9.73	7.27	6.74	8.91	7.26	4.98	2.29	4.11	7.56	6.08	3.98	11.23	10.3	4.11	5.47	7.55	6.99	3.66	22.19	27.87	8.57	44.04	4.85	19.35	12.32	12.5	81.77	4.98	6.26	17.85	13.03	25.45	4.5	14.84	9.75	29.94	21.77	20.54	8.71	50.98	6.5	91.84	19.75	62.08	3.95	50.47	19.46	7.77	6.52
HLA-DOA	6.77	12.3	6.64	6.47	3.89	2.25	1.82	2.46	3.89	4.49	1.34	3.72	31.7	4.4	3.97	5.5	8.47	8.51	13.29	14	5.4	32.36	2.5	13.13	4.31	3.51	23.52	18.57	3.66	3.77	0.31	18.58	6.16	2.22	11.59	19.54	2.28	8	10.54	56.59	8.81	54.2	12.09	64.47	4.75	45.21	9.97	8.05	3.73
MGAT4A	2.63	6.29	3.84	3.49	1.59	3.88	2.96	1.49	1.06	0.83	1.38	1.38	4.94	4.97	0.56	2.46	3.08	1.21	5.6	4.7	3.86	3.37	1.59	1.95	9.81	2.81	3.48	5.44	3.79	1	0.86	5.53	1.17	0.98	2.39	3.57	8.85	4.34	3.83	6.53	4.41	20.67	1.64	21.47	2.69	2.65	5.15	3.36	1.74
MEF2C	4.88	5.57	6.81	5.88	3.55	1.53	1.74	2.65	1.54	1.82	1.41	2.11	11.7	2.68	5.08	4.56	6.69	4.34	9.15	18.64	4.58	7.65	2.31	2.21	9.08	1.11	1.52	0.95	2.56	3.44	1.2	14.81	3.66	4.45	4.09	24.25	1.57	3.72	4.92	8.69	4.12	34.64	8.54	47	4.4	9.11	7.98	10.34	3.69
MPEG1	6.63	7.58	4.99	4.78	3.86	2.07	2.28	1.29	1.6	1.55	0.85	1.47	9.55	4.77	3.97	3.91	5.94	3.23	12.63	16.48	9.1	4.95	5.17	4.56	17.67	1.28	2.23	2.46	2.32	3.22	1.06	11.84	4.86	2.58	4.92	20.3	2.5	5.61	12.29	18.67	4.72	39.06	6.82	41.6	2.95	13.89	5.92	4.43	1.72
FBLN7	2.19	1.09	1.5	1.87	0.83	0.29	0.39	0.76	0.17	0.4	0.94	1.18	0.53	1.48	2.26	2.34	1.05	1.71	2.77	2.43	1.68	1.61	0.95	1.36	4.69	2.56	5.01	1.14	1.71	3.35	0.36	2.25	0.95	5.19	1.43	2.35	0.82	1.59	1.23	3.51	0.88	20.94	1.7	12.28	1.49	3.36	6.97	2.46	0.97
FYN	27.98	10.82	18.61	20.28	27.62	10.37	12.88	6.43	9.74	11.05	13.2	8.34	46.8	18.41	14.2	23.28	16.48	10.05	56.43	53.54	34.6	53.53	21.99	14.19	91.09	19.53	28.57	10.84	10.49	23.55	26.96	104.02	22.44	96.67	14.37	80.24	9.32	36.24	36.07	120.78	8.84	331.68	32.64	208.98	22.64	66.91	64.12	47.55	16.98
RASA3	5.7	3	3.34	3.56	2.83	0.78	1.53	1.04	3.84	3.34	0.99	1.74	6.12	1.67	4.01	3.64	4.72	2.25	7.6	11.83	8.82	4.94	4.15	7.8	10.75	0.76	3.06	2.71	5.3	3.8	0.82	9.77	4.38	8.05	3.79	12.27	4.65	3.77	7.1	9.31	1.94	48.09	2.72	24.21	2.15	9.53	9.78	5.79	3.65
PIP4K2A	9.29	5.26	6.18	5.95	3.31	4	2.6	2.38	6.54	3.8	2.3	2.27	9.53	4.01	6.74	6.39	7.16	4.96	11.65	12	6.09	7.95	11.19	4.35	7.64	2.67	5.02	5.43	5.44	3.74	4.76	10.52	11.05	9.06	5.67	9.37	3.32	6.07	8.28	14.41	6.67	45.86	5.88	42.29	6.59	11.58	8.58	6.65	6.58
ETS1	19.36	5.87	8.73	10.18	7.78	2.1	2.41	1.2	3.25	2.9	1.04	6.31	18.09	6.56	5.5	9.23	8.82	6.67	17.33	31.19	10.59	25.34	8.33	3.9	16.95	1.38	6.23	10.53	3.99	24.42	6.74	28.4	8.47	29.39	10.02	44.85	3.54	9.2	13.17	52.2	4.46	152.41	6.13	156.31	8.95	42.91	20.99	18.28	5.46
GIMAP4	11.9	11.79	9.37	8.33	6.5	3.19	4.55	1.97	7.21	4.58	3.1	2.71	20.55	6	9.05	7.43	9.47	9.31	18.66	21.26	24.72	25.95	6.25	5.21	29.47	2.82	3.17	13.65	4.02	9.81	3.38	25.34	8.32	4.73	6.04	22.99	4.32	11.73	23.02	39.89	7.76	213.31	13.54	76.92	9.51	21.92	29.37	10.34	5.06
GPR183	9.31	3.11	1.66	8.26	8.58	2.84	4.34	2.49	1.14	1.19	1.56	1.09	6.54	4.88	2.54	5.79	2.55	2.16	8.99	9.18	2.42	7.72	3.2	5.02	41.05	3.53	3.61	2.2	3.62	3.4	3.08	18.37	3.59	6.01	8.8	13.61	4.17	4.24	8.17	10.51	2.16	56.37	5.16	80.95	5.33	9.21	7.27	12.58	2.19
KLF2	12.2	6.13	14.54	26.33	48.75	12.29	9.7	9.53	2.74	3.1	4.42	10.37	48.88	12.82	17.21	22.21	14.15	8.44	14.94	18.73	24.65	25.84	4.66	3.2	38.63	5.72	8.69	14.7	22.46	7.96	5.61	44.79	5.94	38.36	5.98	26.35	9	8.51	19.11	17.77	6.04	162.73	15.86	152.46	14.83	35.26	31.37	43.22	15.11
PRKCQ-AS1	1.21	0.5	1.91	0.6	2.12	0.71	1.06	1.56	11.69	14.02	1.36	1.81	1.3	0.66	0	1.54	1.06	2.13	1.56	1.01	1.65	4.88	0.87	7.73	0.91	0.18	10.1	12.5	1.09	4.11	0.76	1.35	0.57	3.71	0.58	3.29	0.85	1.3	1.28	6.92	16.67	78.01	1.07	26.7	1.6	7.03	8.51	1.59	2.27
BLK	0.85	1.3	4.25	3.49	2.49	0.55	0.31	1.45	1.55	1.19	1.06	0.42	13.28	2.24	0.08	4.35	0.72	0.77	1.41	11.05	0.29	5.91	0.07	0.05	0	0	0.42	0.16	0.64	0.21	0	2.63	0.33	0.99	0.13	5.34	0.24	0.57	0.64	10.95	0.52	73.14	8.29	109.86	3.17	33.32	0.39	0.44	2.88
CCR7	4.45	1.48	2.03	4.97	3.98	0.73	0.91	1.92	1.98	1.92	0.56	1.66	7.39	2.15	0.84	2.88	1.15	0.73	8.08	7.08	0.95	11.38	0.66	0.39	1.13	0.35	2.62	1.14	0.79	0.9	0.3	12.08	0.49	0.93	1.73	11.69	0.47	2.49	2.35	26.08	1.98	241.26	6.72	254.9	1.91	48.94	3.87	2.14	2.32
SCML4	0.41	0.8	0.39	0.83	0.81	0.15	0.11	0.18	1.28	1.03	0.43	0	3.26	1.1	0.07	1.52	0.17	0.45	1.84	1.05	1.79	1.8	0.06	0.31	0.44	0	0.1	1.26	0.46	0.29	0	2.44	0.04	0.17	0.31	1.13	0.14	0.23	1.72	1.44	0.98	29.02	0.91	24.56	0.36	8.09	1.35	0.48	1.04
LAT	9.24	9.16	10.9	10.14	14.48	4.04	2.84	8.79	12.99	15.28	3.98	9.42	22.37	3.66	4.21	8.01	14.13	9.7	32.75	35.14	29.44	26.37	4.15	7.63	15.37	18.31	28.96	15.03	5.71	11.06	5.07	35.61	8.35	11.72	9.13	20.18	10.11	20.47	18.94	57.61	21.36	302.31	28.27	114.66	6.4	63.44	22.77	8.92	17.98
PRKCB	1.73	1.25	2.87	2.52	1.95	0.69	0.82	0.68	0.88	1.6	0.72	0.61	4.67	1.06	0.58	1.04	1.33	1.16	2.6	6.89	2.18	3.64	0.41	1.3	2.07	0.68	1.13	1.31	0.58	0.64	0.18	4.89	0.51	0.83	1.3	3.19	0.16	0.94	1.86	9.64	1.05	46.54	3	45.96	1.44	10.71	2.11	0.98	1.14
IKZF1	3.28	2.01	2.16	2.86	1.99	1.06	0.69	0.37	1.34	1.61	0.47	0.9	9.56	2.04	1.62	2.69	1.73	2.16	4.78	10.31	5.61	5.86	1.34	2.18	2.03	0.7	2.49	2.53	1.22	1.09	0.33	7.28	1.6	0.75	2.38	12	0.97	2.29	3.19	19.89	3.34	101.8	2.78	60.59	2.2	20.1	3.96	3.03	1.69
ITK	4.98	1.36	0.76	2.42	1.35	1.59	0.58	0.78	1.6	1.5	0.21	0.5	3.78	1.58	0.57	1.34	1.38	0.62	3	2.02	2.95	5.94	1.04	0.99	0.1	0.04	0.54	1.93	1.29	0.79	0.58	4.92	0.83	0.5	0.93	4.65	0.16	1.7	1.99	10.85	1.42	51.57	1.12	37.22	2.03	9.08	2.24	1.46	2.28
CD3E	13.24	12.24	11.92	14.49	20.06	7.07	3.95	10.28	15.9	17.67	6.35	12.55	36.78	13.83	6.58	11.99	9.96	7.62	17.66	21.36	35.56	62.02	3.72	14.2	5.67	8.09	8.17	25.24	8.14	7.47	1.29	66.17	2.96	5.61	7.33	42.91	3.33	13.71	20.29	94.62	15.43	577.28	37.47	246.29	7.73	128.82	41.08	9.68	15.62
CD6	4.34	3.26	2.48	3.61	3.9	2.6	0.73	1.05	1.85	1.46	1.26	1.78	7.75	2.92	2.19	3.07	1.3	2.85	7.11	7.7	5.85	12.5	1.19	4.29	0.71	2.69	0.88	6.7	2.29	1.82	1.3	14.58	1.78	1	2.15	9.43	1.25	2.14	2.31	24.33	4.37	146.36	7.72	49.03	1.42	20.74	9.13	3.64	3.55
PIK3IP1	25.15	31	15.31	13.39	12.92	5.73	9.02	8.88	8.05	7.9	10.26	9.07	27.28	15.1	3.8	15.03	17.34	16.76	24.37	11.79	20.34	16.01	5.39	3.65	2.11	10.38	6.14	14.05	16.9	3.37	5.52	15.28	4.82	17.17	15.52	13.54	7.71	6.83	13.73	26	33.63	128.99	37.7	143.84	6.92	52.9	20.5	5.25	14.5
LRMP	6.49	5.32	4.29	1.18	1.34	1.2	2	0.92	2.56	2.83	7.63	1.64	21.78	2.01	1.05	3.79	7.45	4.65	5.89	17.65	5.05	3.48	0.52	0.07	3.41	2.9	0.76	17.43	11.14	1.39	0.65	6.97	1.47	1.36	1.14	2.28	4.42	1.4	4.98	13.66	1.61	59.31	20.32	104.92	2.62	14.3	7.19	1.99	2.61
TXK	0.49	1.42	1.18	0.67	0.96	1.1	0.39	0.64	0.57	0.56	0.55	0.95	2.62	0.6	0	1.88	0.73	1.07	0.16	0.64	3.51	0.61	0.23	0.03	0.3	0	0.29	0.24	1.49	0.25	0.06	0.72	0.1	0.23	0.23	0.42	0.52	1.3	2.89	0.83	2.72	19.4	1.52	18.42	0.99	3.43	0.8	0.47	0.27
CR2	0.04	0.69	0.89	2.37	1.17	0.07	0.04	0.03	0.37	0.13	0.07	0.06	21.96	0.51	0	0.3	0.05	0.55	0.02	20.58	0.02	0.61	0	0.09	0	0	2.16	0	0.07	0	0	0.7	0.02	0.06	0.18	0.66	0.08	0.44	0.13	3.9	0.83	29.79	1.43	195.83	0.81	12.09	0	0.05	0.19
EML4	14.55	9.02	7.87	8.03	10.9	5.67	6.2	5.39	14.79	14.22	3.41	3.22	10.99	9.82	5.83	8.3	9.06	8.92	22.05	19.95	14.06	16.66	13.17	16.72	14.51	9.78	18.99	21.8	15.98	13.47	17.17	18.69	13.08	9.93	12.85	14.82	15.97	18.52	14.85	27.97	19.89	55.57	13.14	33.11	7.58	13.69	15.51	14.72	5.29
KIAA1551	23.26	15.03	10.11	15.49	11.66	10.29	16.48	8.55	21.62	21.22	6.87	4.42	23.27	13.89	5.84	11.97	15.65	10.57	59.28	37.91	48.31	36.04	15.42	14.46	24.56	23.7	17.93	20.82	26.73	30.51	31.45	25.71	13.41	11.97	17.95	9.31	13.64	21.4	34.84	49.7	18.48	156.07	36.57	156.71	15.45	25.18	17.64	12.81	4.27
SNX29P2	1.35	1.19	1.16	1.12	0.66	0.44	0.19	0.5	2.3	2.09	0.17	0.45	1.89	0.76	0.22	0.48	0.65	0.67	4.87	4.54	1.81	1.45	0.34	1.44	0.44	1.22	1.73	1.19	1.46	0.65	0.68	1.23	0.65	0.87	1.16	1.47	2.07	3	1.72	2.35	1.63	12.74	1.68	9.61	0.99	4.08	1.91	1	0.68
BTG1	45.65	25	32.21	40.51	38.5	21.13	34.19	24.5	75.74	78.08	24.17	29.32	38.79	44.45	29.62	27.8	26.73	26.92	40.65	42.25	65.08	44.37	36.56	37.75	45.09	97.02	51.44	19.68	29.83	21.53	85.64	52.53	38.07	50.93	32.12	60.56	33.35	63.19	78.23	46.36	55.25	199.58	90.29	222.18	23.92	68.33	39.57	43.18	20.88
PDE7A	5.92	4.23	4.54	6.46	4.31	2.09	1.88	1.49	6.85	7.48	1.5	3.85	10.37	4.67	5.62	3.98	3.95	4.18	15.48	10.86	9.34	13.17	15.97	11.69	17.7	9.5	20.22	4.1	3.92	12.86	22.93	17.54	14.61	26.03	21.27	8.35	6.15	9.5	9.13	25.5	18.91	82.72	10.91	57.86	4.84	16.6	24.3	6.45	2.17
LBH	11.77	4.82	7.06	7.7	5.67	3.28	2.62	2.74	8.31	7.32	2.04	8.08	20.36	5.51	18.09	7.93	14.1	9.07	38.82	40.14	22.5	22.93	24.14	18.91	32.92	20.42	26.04	26.22	24.21	14.88	12.99	30.02	21.19	33.37	10.12	35.45	40.27	38.73	9.97	31.33	18.08	165.16	32.05	106.66	12.64	46.76	43.08	23.67	12.64
BACH2	1.77	0.49	0.66	0.44	0.11	0.25	0.33	0.35	0.07	0.01	0.25	0.16	1.49	0.33	0.19	0.74	0.5	0.77	2.25	3.22	0.22	1.2	0.41	0.45	0.54	2	2.1	0.05	0.33	0.27	2.3	2.34	0.43	6.92	0.5	1.82	1.02	1.58	0.42	2.69	0.26	17.85	2.94	16.15	0.95	3.55	0.89	0.56	0.37
MGAT5	6.91	6.58	5.11	4.46	3.21	4.32	2.35	1.84	4.13	2.23	5.17	2.27	7.42	6.14	3.55	4.75	7.56	7.7	5.33	10.64	6.33	6.95	7.45	2.53	3.79	4.05	13.66	4.68	7	4.99	19.76	5.23	8.12	6.2	7.27	8.05	5.19	15.8	3.23	9.72	2.81	14.47	5.84	22.87	5.2	11.66	4.68	7.63	5.93
CD83	3.38	3.61	1.69	2.65	2.93	1.93	1.89	2.01	2.86	4.08	1.39	2.23	8.17	0.98	4.65	2.32	2.8	2.43	6.62	17.12	3.53	11.91	8.12	3.72	3.18	8.84	17.39	2.86	2.7	11.99	14.95	7.25	6.86	6.75	9.27	10.93	3.67	22.16	4.27	19.01	4.62	22.54	9.84	52.01	1.55	14.28	7.32	9.82	0.76
TRIB2	10.47	5.54	8.09	9.68	16.26	3.79	2.95	0.96	7.86	6.52	1.32	6.14	9.55	6.91	13.79	7.81	5.81	3.55	21.34	17.18	14.79	32.14	19.92	63.09	12.82	6.32	46.97	37.87	11.63	7.3	69.9	31.86	20.58	13.86	17.96	21.07	21.87	15.47	17.24	91.58	4.86	76.93	15.18	47.53	7.97	15.89	8.45	30.31	3.99
CMTM7	7.42	2.85	4.32	6.27	10.23	3.44	2.47	3.19	6.96	5.7	2.51	12.67	15.84	4.57	18.92	6.14	4.37	2.67	22.1	20.28	10.96	21.14	22.61	21.13	28.86	13.97	26.17	8.78	11.7	48.95	47.07	29.63	20.24	12.16	12.39	21.64	10.77	22.04	14.52	36.49	8.5	72.06	38.12	79.24	5.16	33.19	36.18	17.59	3.88
ERAP1	18.08	13.12	12.27	8.43	5.76	5.18	4.59	4.16	16.18	16.25	3.13	7.33	18.03	11.24	4.03	9.71	11.44	9.37	16.05	16.56	12.62	14.09	7.09	19.82	9.12	5.69	33.77	32.48	14.55	24.85	8.22	16.58	6.85	8.41	11.08	14.07	25.01	16.46	11.23	17.98	8.93	29.24	13.92	34.14	8.06	18.71	19.21	5.21	5.06
PASK	5.28	11.07	9.42	9.06	7.95	2.89	1.25	2.71	7.77	9.06	3.03	3.87	6.47	5.38	2.42	4.98	5.36	8.99	10.87	15.1	8.52	14.79	6.95	9.84	2.06	6.43	25.12	7.53	11.62	5.77	2.85	6.78	7.56	8.9	7.34	6.81	18.19	10.98	13.36	23.47	15.32	21.73	12.02	46.18	5.57	21.44	4.95	1.74	3.63
ATP6V0E2	14.7	11.58	20.73	18.38	17.69	11.89	6.66	7.82	21.13	21.66	9.86	2.92	11.04	7.48	6.64	11.98	11.97	8.05	26.57	29.41	12.36	16.74	5.31	12.86	0.85	3.58	49.73	30.17	28.73	3.25	5.73	16.34	6.71	4.6	6.85	8.74	64.34	38.31	9.68	44.46	18.98	89.62	10.12	54.37	5.87	37.86	4.66	11.73	10.75
YPEL1	0.37	0.52	0.5	0.17	1.23	0.02	0.16	0.1	0.59	0.04	0.12	0.8	1.55	1.12	0.07	0.64	0.39	0.79	1.44	0.64	1.06	1.57	0.36	0.41	0	0.4	2.37	0.75	0.36	0.05	0.07	1.26	0.27	1.91	0.11	1.18	0.33	1.45	1.07	2.56	2.98	2.05	0.07	3.85	1.77	1.73	0.79	0.48	0.39
MAN2B1	29.53	27.1	29.16	27.69	40.99	21.66	26.32	24.38	31.35	36.9	23.47	29.01	59.25	24.85	39.22	30.24	44.59	30.01	72.15	94.17	76.59	61.57	63.1	31.41	33.26	53.79	69.11	23.64	21.94	55.6	23.86	79.94	68.8	60.95	66.13	64.56	67.39	59.61	52.27	96.27	121.37	88.29	50.58	86.49	28.51	83.77	102.5	39.6	29.02
GDPD5	1.55	4.24	4.15	2.42	3.9	0.47	1.16	0.75	4.67	6.16	0.45	2.57	5.75	2.75	6.28	2.94	3.16	0.99	9.1	12.32	4.84	12.28	3.51	3.33	11.26	3.87	10.75	3	10.06	4.3	3.9	14.38	2.76	9.66	1.79	4.91	7.6	5.13	9.37	12.76	33.58	20.69	5.2	22.32	2.07	5.41	8.13	10.2	2.92
SLC4A5	1.02	0.41	0.38	0.74	0.65	0.04	0.27	0.43	0.36	0.21	0.24	1.03	0.43	0.65	0.1	0.53	0.2	0.13	0.86	2.65	0.38	0.79	1.05	0.51	0.42	0.04	1.43	0.2	0.54	1.1	0.66	0.56	0.84	0.16	0.19	0.88	1.02	1.34	0.73	2.16	6.15	4.18	0.14	1.13	0.26	0.52	0.62	0.05	0.22
SPON2	37.89	17.07	35.97	17.46	20.71	16.05	10.62	20.82	2.09	1.78	18.42	51.01	30.01	9.72	55.98	29.65	35.81	30.23	73.59	216.73	67.16	81.06	114.83	30.47	132.27	105.68	57.62	8.81	51.59	102.77	27.87	217.65	111.83	516.74	61.16	75.4	38.04	28.75	25.63	54.8	2.97	16.89	90	25.58	26.1	31.68	208.13	66.39	54.67
APBB2	11.58	6.43	6.49	4.91	3.92	1.48	3.34	1.78	2.02	1.43	1.72	3.55	7.21	4.47	5.4	3.45	4.77	5.08	9.58	11.77	4.63	8.21	10.91	4.36	15.89	5.7	13.33	5.93	4.17	16.37	7.94	23.29	10.51	36.66	17.54	10.73	7.55	4.5	10.94	13.5	4.23	1.49	5.15	6.49	6.26	6.79	29.07	9.42	2.08
CPXM1	5.93	2.82	1.59	5.95	5.64	1.27	0.37	1.28	0.14	0.25	0.82	3.45	1.08	2.49	8.01	1.72	2.46	2.26	10.19	30.18	33.38	16.93	16.14	2.04	18.43	11.88	46.38	2.3	3.04	6.77	1.49	33.49	15.18	56.1	25.21	24.19	2.74	3.42	21.47	36.38	0.65	0.81	7.05	5.48	4.31	5.25	52.2	8.17	1.3
COL18A1	39.93	22.08	39.79	36.52	49.67	17.31	13.44	21.34	3.22	3.44	9.94	40.35	22.84	16.36	38.93	35.26	42.32	24.66	72.32	115.4	57.87	150.36	65.17	19.51	72.76	61.88	102.36	6.67	21.88	57.42	29.49	124.63	66.25	149.57	61.03	117.95	63.26	42.37	40.75	116.76	18.45	18.56	62.22	20.57	38.48	70.29	126.06	110.52	45.57
RARA	16.52	7.53	10.38	17	13.17	12.79	8.71	6.53	6.02	6.53	5.16	15.85	10.36	8.95	13.33	16.37	16.93	6.04	25.62	21.03	32.22	22.93	23.95	15.18	27.67	17.89	34.07	4.24	13.24	20.09	21.48	25.52	23.1	33.67	15.54	41.4	16.73	10.55	19.81	24.43	13.69	37.53	17.82	15.37	14.82	19.41	23.93	17.24	13.96
CHSY1	12.35	4.3	4	4.12	3.32	3.26	2.07	1.15	4.27	4.84	0.93	7.31	3.37	4.96	6.19	5.7	5.43	3.59	14.19	14.48	12.21	9.71	10.68	4.62	14.85	2.25	17.13	3.27	4.78	16.74	5.84	13.22	11.35	18.99	7.85	17.93	13.97	10.2	11.06	15.6	4.26	7.25	4.11	7.65	5.42	8.63	13.84	8.34	2.99
TTYH3	15.66	7.27	9.12	17.94	26.27	6.99	2.97	2.96	23.7	25.24	1.34	23.71	11.57	3.87	31.64	9.63	9.22	4.24	57.08	55.63	116.01	51.93	56.62	44.13	89.22	56.31	84.11	12.21	40.51	73.97	25.03	51.05	53.83	75.6	58.25	55.82	40.74	41	91.52	78.03	24.35	18.43	31.03	45.3	10.98	56.74	107.08	18.17	5.96
NINJ2	5.46	2.23	15.39	5.56	7.41	4.25	5.17	4.51	6.41	9.62	2.67	4.99	4.81	2.96	7.63	9.8	6.63	8.2	4.63	11.32	27.53	15.64	10.22	1.71	9.06	19.13	6.75	21.63	4.85	5.11	15.58	18.82	9.36	13.37	13.64	10.18	1.73	4.42	18.2	20.18	3.54	10.55	17.89	17.31	7.04	16.05	32.9	12.2	2.79
RUNX1	16.34	6.4	8.76	9.69	18.05	4.52	2.32	5.02	1.87	3.56	2.66	18.15	7.42	5.49	8.02	11.4	6.93	3.19	39.74	36.81	44.44	18.23	15.41	20.48	20.2	33.17	32.55	55.51	10.64	26.75	20.4	47.27	14.32	51.67	17.15	26.71	26.25	16.61	26.83	21.2	49.24	20.84	19.4	10.97	4.18	30.11	58.61	14.25	6.27
NNMT	133.2	10.14	10.12	30.36	58.21	15.61	18.31	9.84	8.42	9.9	11.33	41.9	32.08	12.43	74.77	93.31	25.36	12.22	107.43	89.27	307.34	41.24	84.62	80.55	443.99	171.82	23.49	31.5	49.03	33.94	10.9	237.31	89.08	210.61	64.52	256.65	43.44	58.88	317.1	48.94	11.07	18.34	139.36	163.36	51.75	64.41	607.67	138.56	18.61
FAM20C	11.64	5.69	5.99	4.75	5.25	4.3	1.92	3.77	10.99	11.11	1.71	13.87	8.05	4.47	11.08	10.37	6.52	3.61	26.55	29.91	76.14	10.13	15.1	11.83	7.9	25.31	33.6	22.67	26.94	16.64	6.95	24.64	15.59	37.38	8.6	39.76	14.54	22.32	53.76	6.81	7.49	0.87	18.07	5.32	8.41	25.91	50.58	10.27	8.02
KATNAL1	1.19	0.44	1.29	0.85	0.52	0.34	0.76	0.57	0.83	0.42	0.4	0.43	0.73	1.02	1.32	1.09	1.21	0.95	2.27	2.73	0.85	0.83	1.67	3.13	2.63	0.66	2.51	2.92	0.37	1.28	1.12	1.55	1.8	1.54	1.64	1.64	2.07	1.54	0.5	1.67	0.5	1.05	1.74	5.83	1.18	1.57	2.36	1.36	1.05
HEXB	24.77	21.66	19.42	17.29	32.25	20.94	21.02	18.03	31.81	37.2	15.3	15.69	33.85	19.77	35.64	21.68	21.18	19.26	61.24	67.39	31.76	24.95	54.26	77.27	112.71	36.78	53.26	31.87	40.35	46.12	34.55	59.89	56.63	50.99	40.36	35.96	52.16	43.9	44.31	35.34	33.08	30.44	45.04	46.99	17.8	29.51	87.69	29.14	16.58
HLA-DRB1	171.52	52.58	48.56	55.56	81.5	58.66	40.42	44.57	272.17	260.65	40.03	63.54	135.79	63.84	86.3	106.24	56.32	40.11	290.29	108.26	41.82	206.98	140.96	302.19	284.95	87	90.89	664.77	53.44	47.1	8.43	256.84	140.11	169.92	147.38	218.28	87.29	88.5	97.4	243.71	168.12	246.61	211.96	459.06	77.63	411.49	191.5	82.24	57.51
EPSTI1	5.26	17.95	1.83	4.13	3.74	3.06	0.96	2.31	11.17	10.08	1.89	11.9	3.15	2.52	6.09	3.16	1.49	2.4	9.74	21.83	10.52	26.99	12.15	22.55	41.52	2.84	4.77	24.61	3.72	11.21	1.83	13.64	11.43	23.65	14.8	6.14	2.84	12.21	7.43	20.8	5.68	40.87	6.17	23.85	1.82	15.28	63.4	9.42	1.57
ADORA3	2.3	1.06	0.87	4.4	0.99	2.21	0.48	0.13	3.07	3.4	0.13	1.13	2.4	0.78	2.21	2.81	1.27	0.34	8.98	2.63	3.25	3.38	5.29	6.44	30.44	1.27	3.08	6.98	0.67	1.49	1.42	4.28	6.03	5.48	2.04	2.13	3.9	3.03	6.22	9.57	4.57	2.94	2.89	9.73	1.69	7.74	12.92	5.41	1.1
RELT	9.78	4.26	2.78	5.34	5.44	4.19	1.65	2.78	8.98	9.42	2.91	10.53	4.59	5.19	3.23	4.41	4.1	2.3	8.67	15.94	21.05	8.01	5.66	6	8.91	8.18	5.23	10.2	4.74	22.12	11.33	7.16	5.94	17.31	5.86	16.55	8.34	7.46	14.47	6.54	5.91	18.82	5.53	22.67	4.24	11.49	12.89	4.29	3.87
TBC1D2B	13.65	11.03	10.89	14.82	6.31	7.04	4.02	3.34	10.57	10.84	3.13	11.37	15.71	7.55	9.56	8.3	13.67	8.64	16.27	23.61	20.52	14.29	15.17	7.97	9.89	8.15	11.05	14.95	9.54	26.14	8.28	22.17	13.5	18.12	11.22	22.36	10.55	14.13	21.53	23.24	12.24	28.79	14.86	27.89	8.24	21.27	27.34	12.07	9.46
TMEM204	7.7	3.03	7.5	3.73	4.61	4.56	2.09	2.82	0.94	0.39	2.4	6.35	7.38	2.71	5.89	13.16	6.24	4.63	19.49	8.65	8.67	11	4.4	4.99	15	4.01	6.95	2.49	3.12	10.12	4.19	38.78	4.91	22.17	4.22	16.13	3.91	8.55	7.24	14.28	2.24	30.07	10.89	28.6	8.05	18.7	25.32	11.47	7.3
RASGRF2	1.22	0.66	0.97	1.05	0.41	0.17	0.23	0.16	0.16	0.19	0.08	0.49	1.29	0.56	2.05	0.85	1.42	0.86	2.5	2.11	1.11	0.53	2.06	0.58	2.3	0.77	0.45	0.26	0.3	2.8	0.31	4.49	2.37	2.75	1.5	4.77	0.47	0.71	1.5	0.93	0.05	8.43	0.42	2.85	0.63	0.72	4.97	1.98	0.59
SH2B3	5.32	4.14	3.6	3.59	2.75	1.92	1.34	0.97	1.63	2	0.94	3.42	4.93	2	3.48	3.75	5.53	2.98	9.77	12.86	5.79	10.39	5.04	4.05	9.57	0.96	5.55	1.91	2.86	10.82	3.89	11.8	5.42	6.82	6.49	17.27	4.88	8.49	8.11	17.59	3.37	18.01	3.91	14.05	4.13	8.48	11	10.31	3.35
TBC1D1	18.04	6.78	14.7	5.37	13.38	4.12	8.22	6.64	4.04	7.06	7.19	8.36	15.56	8.18	12.58	12.54	8.68	7.98	28.1	24.6	13.66	20.71	28.06	13.75	32.77	11.54	32.07	18.64	14.39	16.09	14.11	25.35	26.92	17.67	14.59	36.66	21.04	13.58	10.38	37.47	7.65	37.97	19.2	53.12	15.11	24.07	37.96	25.31	11.66
MYO10	9.57	8.42	8.08	7.04	17.34	7.5	2.92	4.19	2.37	1.97	3.85	9.96	8.09	6.99	11.9	7.99	5.78	7.15	14.12	15.62	10.49	15.12	23.73	8.25	10.32	20.51	17.51	6.58	9.47	36.23	21.68	9.5	23.99	31.76	34.94	13.77	9.4	25.58	7.76	23.13	13.13	0.47	13.98	1.04	7.34	11.99	20.19	20.56	5.24
DYRK3	4.5	1.68	1.11	3.15	1.61	1.26	0.84	1.41	0.43	0.31	0.28	6.4	1.61	1.02	3.54	1.29	1.36	1.31	2.43	6.85	5.2	2.6	5.66	11.63	4.54	0.99	4.56	1.91	2.33	11.43	4.63	2.57	5.45	11.43	4.71	8.13	4.33	6.66	5.97	4.35	2.28	0.18	1.95	2.08	2.49	2.9	3.6	2.67	1.15
ITGA5	55.03	6.66	13.87	26.07	43.94	8.38	11.47	12.65	4.33	3.6	3.64	47.91	21.95	8.14	28.32	52.68	18.52	9.35	86.08	74.04	46.09	25.38	46.2	32.69	121.29	38.99	33.43	7.81	8.92	171.68	8.79	38.05	47.59	181.17	46.21	79.02	42.49	44.03	24.11	25.13	13.14	33.97	19.56	26.2	47.05	31.88	105.73	27.14	48.75
VAV2	4.42	3.76	3.22	2.92	5.23	2.54	1.46	1.88	0.23	0.24	1.29	11.52	5.32	3.97	6.85	2.69	3.39	3.57	9.67	12.31	2.49	15.25	15.76	13.12	10.52	4.33	10.93	2.21	9.54	43.51	12.59	5.19	15.5	36.01	18.73	9.88	15.02	5.6	3.26	9.7	5.45	7.79	9.43	10.93	3.75	11.63	35.87	3.66	3.71
TTC7B	7.76	3.19	4.32	10.92	5.63	2.73	4.04	2.09	10.39	10.22	1.57	6.32	5.02	2.41	10.29	4.12	6.99	3.58	15.55	12.22	5.25	5.06	20.65	6.34	8.82	10.77	6.84	8.54	5.48	14.53	13.62	14.43	18.39	13.36	20.35	6.87	19.08	10.36	9.75	6.48	6.08	2.76	4.2	3.35	4.83	6.49	10.61	11.21	8.87
PTK2	38.3	17.49	20.02	16.44	16.01	15.68	10.97	10.27	43.73	37.23	10.3	13.8	19.68	17.09	19.97	18.75	26.51	19.69	68.06	53.47	48.92	21.71	32.55	36.72	47.66	31.28	36.36	37.26	19.71	59.51	77.21	29.38	36.84	78.1	47.15	34.93	78.72	25.42	38.74	37.95	25.55	11.62	35.58	16.9	16.61	32.14	63.05	34.5	13.18
CDH13	7.24	2.48	4.23	5.17	2.31	2.4	2.08	1.51	0.19	0.11	1.32	14.43	2.49	2.5	5.05	3.85	7.68	4.04	9.78	8.49	5.42	3.78	3.79	22.9	33.1	7.96	12.62	0.73	2.17	41.87	13.36	10.68	3.93	30.13	11.24	4.02	28.59	14.3	9.55	1.41	5.26	0.51	4.64	0.86	3.66	10.69	17.23	7.05	3.34
IQCJ-SCHIP1	7.7	2.98	4.14	5.12	3.1	2.73	4.04	3.04	0	0	3.37	5.07	2.64	2.57	6.18	4.63	7.08	3.62	20.04	7.87	1.28	2.93	10.65	14.55	12.3	11.02	7.94	0.24	1.41	20.01	30.44	12.2	11.65	15.94	12.76	13.43	26.45	9.83	1.97	3.71	9.43	0.42	13.45	0.95	6.37	3.55	16.56	8.03	5.85
FAM72B	1.43	1.52	1.29	0.43	1.23	0.91	0.46	0.84	6.78	6.05	0.35	1.81	0.92	1.87	1.93	1.17	1.45	0.71	7.35	2.15	2.57	2.82	4.74	2.45	8.11	1.36	4.06	6.99	1.6	5.88	5.57	1.37	4.83	2.72	3.72	1.37	5.96	8.23	2.66	3.83	2.57	2.01	2.54	5.77	0.85	1.86	1.56	2.26	0.68
AUNIP	0.42	1.09	0.39	0.38	3.76	1.1	0.63	0.53	2.48	1.8	0.63	3.37	0.8	0.9	2.79	0.93	1.37	0.34	5	5.73	3.94	4.11	3.06	2.34	3.49	2.29	7.25	4.14	4.64	8.2	5.48	0.49	2.6	2.47	3.36	1.63	4.26	6.78	3.11	3.84	3.26	1.45	1.8	0.89	0.71	4.47	3.76	0.76	0.39
TTI1	3.87	4.23	3.46	4.3	6.96	2.56	2.1	3.17	13.51	12.88	1.64	4.84	3.76	3.82	9.33	3.8	3.78	2.35	12.34	10.41	9.93	7.09	8.43	14.6	7.62	6.27	14.06	12.79	4.71	14.69	9.37	5.34	8.51	17.56	8.5	5.84	13.11	13.3	7.69	12	13.58	7.02	6.47	7.1	3.3	8.3	13.67	4.29	4.24
SCHIP1	1.92	0.16	1.42	0.26	0.25	0.75	2.03	0.22	0	0	0	0.09	0.36	0.34	0.11	0.16	0.24	0.65	4.4	0.43	0.05	0.3	0.41	1.44	4.77	1.73	2.81	0.02	0.16	1.19	2.68	3.16	0.44	2.03	0.4	1.54	5.3	0.53	0.14	8.76	0.49	0.33	0.24	0.33	0.48	0.25	1.88	1.58	0.14
SMYD3	7.69	3.59	7.15	3.83	5.17	2.55	3.73	5.13	1.18	0.56	2.98	5.03	5.48	3.22	18.52	6.12	7.07	3.27	25.17	18.16	3.78	5.32	9.22	18.74	58.16	14.46	13.35	3.51	24.66	15.89	21.47	8.95	13.92	9.51	8.39	7.71	48.43	8.73	2.02	9.71	7.41	9.91	8.1	8.33	4.97	7.92	15.27	10.83	7.27
RBBP8	10.75	14.87	14.33	9.06	24.61	7.87	17.42	7.16	1.78	3.49	7.93	7.57	5.91	16.38	10.02	7.19	17.3	16.78	32.35	15.34	3.88	20.48	16.59	26.79	25.91	23.67	33.17	7.93	7.74	55.43	100.77	4.14	15.56	11.17	12.09	4.13	19.23	8.6	5.52	20.67	13.57	6.19	28.12	9.49	15.05	6.67	34.9	26.67	4.56
FIGNL1	2.86	3.95	4	3.5	4.46	3.01	2.06	1.26	4.24	3.99	1.02	2.46	3.07	3.64	2.95	1.96	3.18	3.84	12.89	4	3.43	4.67	6.14	8.44	3.87	1.71	7.49	3.63	2.9	18.08	19.28	1.51	6.24	3.07	3.68	2.9	8.3	4.86	3.63	8	6.76	5.78	3.75	6.9	2.42	3.13	4.96	4.81	1.44
PYCR2	44.79	22.59	20.32	23.6	50.1	18.5	13.74	20.52	70.45	58.85	10.03	34.28	28.34	16.89	39.76	23.03	20.88	16.78	184.23	94.25	40	34.43	60.49	120.36	43.49	81.46	79.14	27.54	52.54	75	186.75	33.73	58.03	46.24	29.16	60.75	318.97	105.21	32.27	60.42	88.73	95.06	82.62	57.03	22.51	74.43	46.37	34.4	26.36
CCNE1	2.6	3.03	4.26	5	9.51	6.39	3.79	2.27	5.52	8.96	3.16	4.07	1.88	3.51	10.64	3.37	2.36	0.89	8.21	12.37	12.1	3.04	21.04	7.55	7.12	3.71	8.2	12.79	24.75	6.44	15.01	3.61	22.16	6.36	7.15	4.05	13.41	45.55	7.44	7.73	1.26	3.92	4.4	4.63	1.71	11.18	5.57	2.04	5.48
ALOX12P2	9.41	4.43	5.05	4.77	7.52	3.96	3.19	1.66	7.72	3.8	1.06	3.49	1.8	4	9.18	1.8	0.67	4.19	25.56	50.54	25.35	3.01	25.24	16.41	0.84	14.45	15.71	21.19	4.93	8.05	27.43	4.26	27.66	14.62	9.77	7.3	78.48	18.03	16.96	9.19	8.42	1.74	9.67	0.41	5.75	8.79	10.3	4.43	2.34
COA6	17.06	17.04	10.3	6.88	11.47	9.37	18.33	14.27	34.8	30.05	11.96	9.74	12.91	17.19	38.44	14.06	10.65	10.59	170.76	36.5	21.76	12.72	72.74	32.23	25.53	19.81	17.15	25.9	55.32	39.94	103.61	6.4	74.07	22.83	14.84	9.29	167.77	32.61	16.95	20.38	13.71	12.16	30.39	12.86	11.74	18.49	27.38	21.65	10.39
GLI2	4.3	0.64	1.4	0.76	0.13	0.34	0.56	0.21	0.09	0.02	0.06	1.47	1.52	0.63	2.11	1.02	0.62	0.28	29.59	9.78	2.32	1.95	4.07	0.39	0.66	3.57	3.95	0.34	1.43	2.37	24.29	6.05	4.42	21.11	0.72	5.21	58.92	3.12	1.37	2.41	1.23	0.07	8.55	0.38	1.81	4.59	2.31	3.57	3.72
TXNRD1	21.56	15.65	8.17	10.77	5.69	10.13	8.48	7.96	7.62	4.73	4.3	5.46	11.35	5.63	27.73	10.48	12.7	7.52	278.54	40.41	10.57	7.52	48.29	14.38	17.11	5.5	32.11	7.68	14.33	17.74	297.63	10.41	51.76	16.5	15.93	39.09	324.42	30.19	8.16	17.72	19.15	17.93	15.06	18.93	13.13	9.47	24.81	55.94	12.56
ABCC1	31.15	28.92	23.78	30.99	15.37	23.09	10.6	8.55	16.62	18.03	8.27	22.51	13.83	20.84	13.16	15.61	19.19	28.98	237.13	80.5	24.74	35.02	32.99	46.25	6.84	22.97	35.29	14.49	11.97	39.58	105.01	21.1	32.68	27.67	19.2	27.13	297.21	46.82	25.18	38.5	11.42	21.15	29.46	25.77	24.64	29.62	25.51	11.42	23.24
FAHD2CP	4.19	2.1	5.27	2.7	4.15	2.35	1.95	3.9	0.45	0.99	3.19	1.49	7.51	2.33	3.8	2.53	3.49	2.13	12.66	5.88	19.25	11.76	4.6	2.78	4.75	12.23	12.54	3.3	7.37	4.16	2.17	10.03	4.27	6.38	3.25	4.71	9.39	6.77	13.22	8.86	12.12	11.59	14.48	8.25	1.52	5.83	4.96	2.64	6.3
PVT1	17.7	11.96	7.39	20.28	21.97	9.37	11.12	11.94	17.77	21.56	3.79	10.65	8.05	6.36	18.14	6.42	8.68	7.42	57.64	14.12	49.39	10.27	36.18	32.38	11.33	38.41	24.84	29.57	11.05	19.19	27.74	6.99	36.96	47.43	25.55	20.21	74.38	31.06	43.38	12.15	53.22	41.62	27.75	21.58	9.15	17.21	20.36	8.51	7.53
SLC45A4	5.53	5.61	3.5	2.82	5.13	4	1.46	1.18	10.45	11.13	0.97	11.06	8.28	2.83	4.88	4.14	3.34	1.78	21.97	7.73	42.53	4.42	4.9	4.96	4.17	7.08	12.05	11.23	13.22	5.17	28.05	5.05	4.1	4.1	5.69	7.35	28.25	10.43	24.72	11.96	10.69	5.96	12.8	5.67	2.91	8.2	6.85	5.65	3.63
SLFN5	9.31	7.96	3.76	2.77	3.51	1.92	1.09	1.09	0.74	0.7	1.35	2.7	3.93	2.51	6.04	2.28	3.29	3.57	11.33	20.12	3.51	8.13	15.86	7.04	5.89	3.78	5.53	2.21	5.24	4.85	5.62	4.45	16.98	4.09	5.55	7.64	9.08	18.18	4.84	9.28	7.58	31.43	8.18	16	2.5	7.13	19.24	3.81	2.55
MICAL3	14.22	9.87	11.16	5.42	8.95	3.87	2.23	4.19	11.97	9.86	1.97	11.65	7.41	8.13	4.29	6.11	7.35	8.04	24.04	24.69	9.11	13.51	13.14	8.19	4.96	5.1	11.38	5.48	5.16	20	14.78	3.97	14.57	18.86	21.53	9.99	30.55	26.95	12.5	14.3	13.92	14.7	9.3	17.55	8.16	16.26	23.47	6.72	7.94
CRTC3	16.19	7.7	11.13	8.22	5.13	5.42	4.24	2.82	14.41	12.66	2.41	7.98	10.82	8.01	5.74	10.3	12.88	9.13	25.67	22.81	26.77	11	9.29	4.88	4.01	4.09	7.9	6.54	12.24	8	7.68	10.6	7.79	12.49	7.48	14.62	25.07	18.58	23.07	16.01	17.88	42.62	11.06	20.83	6.72	16.23	10.38	7.46	10.6
SLC6A6	9.81	7.67	9.09	8.21	3.15	3.88	2.22	2.09	0.82	0.57	1.27	2.98	5.49	7.17	3.97	9.69	7.19	7.21	27.32	16.2	20	7.59	6.08	7.02	3.65	6.62	6.1	1.51	6.31	8.04	15.44	38.53	6.62	7.74	11.58	14.86	21.44	14.08	12.84	17.53	16.74	15.15	7.97	14.2	5.47	15.27	14.05	12.27	4.04
GGA2	27.06	14.91	19.1	16.05	18.06	17.74	5.97	10.04	21.36	25.05	8.36	11.76	17.71	13.98	7.17	17.28	24.48	20.55	53.81	50.98	13.73	36.6	12.08	13.87	10.19	19.95	18.82	16	21.33	14.52	32.32	21.3	11.09	21.64	19.91	26.57	36.47	30.73	17.51	38.61	59.88	72.02	21.85	74.76	12.97	34.13	27.79	12.22	16.42
PATZ1	10.62	5.27	6.56	3.06	7.66	2.89	3.35	3.09	18.31	15.82	2.56	5.26	11.38	3.05	8.93	4.84	6.44	6.4	32.57	15.03	7.02	10.97	12.3	5.78	5.67	8.72	18.37	13.08	6.42	7.78	9.25	8.64	12.15	8.47	9.85	11.4	24.06	17.22	5.76	17.52	41.61	26.01	17.12	20.97	3.41	13.66	16.97	5.41	6.95
PDPR	6.12	2.81	6.25	1.69	3.33	3.97	0.86	1.08	6.45	6.75	1.1	2.28	5.12	2.16	3.52	2.79	7.78	5.93	54.35	8.04	11.6	4.32	2.48	9.94	2.87	3.19	6.49	7.94	4.02	8.03	8.24	3.89	2.66	4.93	10	11.07	19.08	10.16	10.57	7.18	7.83	8.62	3.54	10.94	3.91	7.94	5.11	2.96	3.31
NFATC3	7.81	8.24	8.56	6	6.58	5.52	3.94	3.92	7.91	8.18	2.15	6.8	6.25	7.27	4.7	5.33	7.12	7.75	23.93	14.72	12.39	10.36	5.97	8.2	7.41	6.96	10.55	10.58	5.81	13.53	10.22	7.1	6.34	6.2	14.32	11.6	28.84	17.02	8.98	13	16.93	41.06	12.12	23.79	7.37	15.96	12.03	6.34	5.5
ITPKB	16.13	7.4	14.16	9	6.65	6.93	4.74	6.59	4.52	4	3.53	6.72	9.36	5.64	6.3	9.48	13.46	9.36	62.26	20.75	10.53	10.65	7.85	12.28	3.83	12.51	18.4	3.22	4.13	5.25	24	7	7.89	7.96	8.94	18.25	31.25	34.39	7.31	21.16	12.25	47.83	15	37.14	8.77	28.23	7.32	6.46	15.49
RHOU	4.81	4.4	1.59	1.41	1.13	0.78	0.56	0.36	3.79	4.77	0.36	1.1	4.92	0.61	1.29	2.86	4.99	0.67	1.22	4.71	5.33	0.92	2.54	4.66	1.96	1.29	2.4	5.43	20.97	1.25	0.35	2.54	5.46	17.35	2.36	3.19	5.71	2	5.64	2.03	2.46	4.98	1.34	8.15	1.98	4.58	1.83	4.14	5.04
MUC5B	435.97	0.68	120.28	1.35	0.42	0.47	0.87	4.62	0	0	0.21	1.01	59.54	0.92	0	659.76	30.82	0.45	0.82	0.04	15.36	0.47	0.56	0.06	0.01	0.05	16.13	0.01	275.12	0.03	0.04	0.04	0.1	165.6	458.97	0.05	0.03	0.17	2.26	0.08	0.01	1.53	0.66	0.24	1.18	0.07	0.02	0.01	2.28
FCGBP	13.04	8.8	4.29	1.52	0.31	3.1	1.04	1.81	1.08	1	3.26	1.91	55.61	11.49	0.22	7.15	7.02	4.76	0.72	0.58	0.78	7.75	0.49	0.19	0.06	1.72	7.28	0.07	30.47	0.6	0.33	1.6	0.53	32.85	10.03	0.41	0.38	2.48	0.29	7.92	1.48	2.37	4.32	3.32	0.62	9.29	1.56	1.42	2.93
VSIG1	0.1	0.16	0.19	2.17	0.46	0.11	0.02	0.04	0.41	0.71	0.06	0.37	41.89	0.24	0	0.16	0.1	0.08	0.41	0.67	0.63	0.23	0.93	1.74	1.56	0.23	1.43	0.54	37.4	6.71	0.61	0.52	0.5	1.53	0.49	0.21	0.73	0.49	0.94	0.26	0.31	8.42	0.29	2.14	0.05	0.68	1.23	0.18	0.13
PDE4B	6.93	2.87	1.35	3.53	3.06	0.72	1.07	0.24	0.53	0.76	0.08	1.26	2.25	2.21	1.62	1.48	2.1	1.02	2.39	8.01	15.92	6.16	4.45	1.96	20.58	0.64	76.75	0.86	0.54	2.65	17.27	6.97	3.28	3.11	3.76	9.95	0.65	1.6	12.53	9.95	1.57	17.89	1.34	18.29	1.16	4.16	2.83	10.73	1.1
SUGCT	2.17	1.44	1.14	0.94	1.82	1.04	0.71	0.25	0.89	0.57	0.58	4.95	1.49	1.45	8.08	1.09	1.83	0.32	3.16	2.52	3.26	5.28	6.46	6.51	80.37	23.79	23.7	0.45	1.31	1.36	0.77	13.97	6.23	19.88	17.33	0.51	3.32	6.4	1.11	11.73	0.9	3.16	11.33	10	2.73	4.58	20.78	6.46	1.15
GPER1	1.33	1.31	1.29	0.92	2.22	0.39	0.38	0.99	0.48	0.31	1.18	0.51	2.76	1.29	1.94	1.56	1.78	1.6	1.06	2.44	2.55	1.66	1.44	0.65	0.86	1.99	1.31	0.49	0.89	1.94	0.38	0.8	1.41	0.67	9.03	1.54	1.31	2.05	1.25	0.48	1.08	0.75	0.6	3.01	1.23	2.26	4.66	2.14	2.01
SLC34A2	16.39	0.38	1.05	0.28	0.63	0.05	0.03	0.15	0	0	0.01	2.02	1.39	0.25	0.14	3.07	0.2	0.04	2.74	0.13	342.26	0.24	1.4	0.36	0.03	6.73	0.88	0.16	42.68	0	0	0.06	1.76	6.54	7.04	0	0	0	161.75	0.26	28.98	0.2	25.34	0.08	3.02	1.76	0	1.15	0.58
SCGB1A1	32.85	25.63	15.93	43.22	38.05	25.36	20.38	17.86	0	0	33.01	3.74	460.74	17.22	0	14.53	41.38	41.8	43.53	0	0.53	0.84	0	0	0	248.13	2.03	0	14.72	0.52	3.36	0	0	1.16	0	9.39	1.41	0	0	0	1.83	13.97	3172.38	0	24.47	1.46	0	0	19.07
GPR3	0.51	0.15	0.4	1.34	0.31	0.27	0.48	0.32	0.44	0.39	0.11	0.99	0.12	0.2	0.87	0.99	0.05	0.08	2.07	1.56	0.7	6.74	1.09	1	5.76	1.2	2.93	0.99	1.87	1.29	14.81	1.12	1.29	2.52	0.43	1.61	2.19	1.9	0.35	6.86	0.08	0	0.74	0.63	1.85	1.78	0.2	1.36	0.2
LINC00173	2.72	1.43	3.26	2.35	0.51	3.22	0.45	1.01	0.23	0.1	0.24	0.41	5.19	0.17	0.76	12.36	1.01	2.18	6.78	10.89	1.7	17.8	1.14	4.36	0.14	1.72	39.13	0.05	4	0.06	25.7	4.32	1.19	3.81	11.76	0.54	3.07	7.99	9.79	6.77	0.23	9.36	1.15	2.69	6.5	3.06	0.64	2.66	9.68
IGSF9	11.58	9.35	9.14	10.04	25.6	9.79	5.55	10.73	8.59	9.29	4.39	11.44	7.36	6.41	34.09	7.11	10.3	7.65	35.05	28.7	15.23	90.66	70.74	21.94	3.57	32.47	177.3	5.74	11.71	12.85	22.81	18.75	70.55	17.59	24.94	10.05	84.7	41.2	10.56	117.08	53.81	0.35	34.21	0.02	7.26	48.78	10.77	3.87	10.6
MTMR7	0.13	0.54	0.3	0.49	0.21	0.22	0.25	0.16	0.48	0.41	0.18	0.11	0.8	0.2	0.45	0.38	0.37	0.33	1.17	0.67	1.14	0.61	0.43	0.57	0.22	0.04	2.15	0.32	0.25	0.31	0.27	0.44	0.48	0.33	0.12	0.2	1.94	0.86	0.93	2.09	0.3	0.63	0.81	0.45	0.35	0.2	0.42	0.29	0.4
SHISA2	0.99	0.07	0.05	1.4	0.19	0	0.06	0	0	0	0.06	0.85	0.18	0.06	0.43	0.14	0.04	0.08	1.67	3.47	1.47	20.32	1.5	59.61	4.72	1.5	102.6	0	0.11	12.65	3.99	13.07	1.2	2.47	0.63	4.64	15.81	6.03	0.31	81.29	0.27	0.17	0.89	0.14	0.17	2.92	2.4	5.41	0.11
ESRG	1.83	0.49	0.12	0.88	2.2	0.04	0.05	1.06	0.07	0	0.04	0.02	0.69	0.49	0	0	0.1	0.02	37.66	9.05	0.51	0.02	0.02	27.02	0	0	25.19	0	0	0.03	1.49	1.84	0.04	0	1.55	0	10.62	32.7	0.28	12.83	0.13	0	0	0	0.33	0	0	0.12	0.78
IGFBP4	184.87	54.61	129.44	93.48	172.43	77.62	54.19	47.03	20.06	16.49	80.8	101.01	84.89	59.31	146.48	123.67	142.26	78.05	185.78	201.32	152.19	288.11	146.9	282.75	593.97	130.23	392.9	112.65	146.58	53.24	89.48	271.81	146.14	292.12	90.65	563.74	220.37	76.42	92.4	438.55	65.69	17.47	93.38	82.06	145.48	105.71	221.92	129.86	125.23
PKDCC	4.24	1.03	6.38	6.27	10.19	3.1	1.61	1.16	0	0.1	0.88	0.59	14.03	2.73	12.64	5.82	3.69	2.49	29.42	25.9	2.7	47.42	12.68	5.48	3.9	5.92	32.97	1.94	55.81	1.99	11.01	64.69	11.66	8.57	1.13	40.11	22.28	8.9	2.79	117.86	4.82	1.17	9.02	12.7	4.66	25.62	13.53	35.87	9.1
KCTD17	5.25	4.57	9.16	9.44	10.19	19.6	6.64	7.18	5.06	2.5	5.36	7.77	6.35	4.13	9.1	5.88	6.61	5.06	19.44	20.69	9.41	12.35	10.04	12.21	21.81	5.49	30.63	9.67	12.37	14.97	18.16	15.12	10.06	25.24	5.43	12.46	19.17	25.08	3.33	28.05	2.44	16.39	6.62	20.63	17.49	15.16	22.59	8.71	13.16
GATA6	1.52	0.16	0.38	0.25	0.29	0.11	0.17	0.2	0.06	0.11	0.2	0.42	13.7	0.27	0.93	0.55	0.38	0.34	6.43	0.49	0.37	1.23	0.11	0.6	0.86	0.72	6.19	0.11	2.13	4.13	0.14	1.98	0.13	1.85	0.34	4.42	1.15	0.75	0.62	1.97	0.26	0.5	1.95	2.46	0.63	1.11	3.55	5.19	0.24
NEDD9	17.24	2.67	4.54	6.65	5.03	2.22	2.69	2.72	3.79	2.91	0.99	5.4	11.79	5.54	2.21	5.45	4.36	2.07	14.36	12.82	8.83	5.97	1.86	4.2	9.86	11.48	14.37	3.37	1.92	11.44	36.9	15.05	2.08	24.07	3.54	22.62	16.47	15.11	5.2	10.01	11.55	15.75	9	18.12	7.91	16.03	11.93	12.8	6.04
DUSP16	25.49	22.77	18.42	24.76	4.46	10.4	13.11	5.46	5.88	6.14	9.17	4.7	10.7	18.92	2.65	11.74	19.1	20.79	13.6	8.45	7.85	11.43	4.1	6.33	2.2	4.68	17.67	5.68	8.83	7.31	15.82	7.76	4.14	5.97	6.62	12.24	12.53	10.03	4.1	16.04	3.41	21.01	5.33	19.14	18.99	12.23	6.38	4.99	11.28
DHRS12	6.84	6.95	9.45	5.63	3.62	6.15	6.77	10.42	21.61	19.59	14.22	3.26	7.42	8.5	6.45	6.46	8.62	6.64	8.26	4.87	7.51	5.24	5.52	5.14	5.44	7.17	3.94	20.47	14.66	4.29	3.5	5.99	6.37	10.88	4.89	4.18	5.52	2.65	9.52	5.89	2.64	13.96	7.99	11.13	5.97	5.57	9.11	2.83	11.31
DCAF11	43.1	49.14	37.54	30.63	25.48	42.82	28.43	30.95	50.58	47.48	34.99	31.18	31.15	47.15	22.09	37.25	49.27	54.7	68.6	27.31	32.16	50.94	34.51	21.19	14.92	21.56	17.69	35.64	33.33	34.62	30.38	16.98	32.36	26.27	39.18	24.75	27.25	39.78	27.34	53.21	27.78	45.67	24.88	26.19	46.03	46.05	31.46	9.41	41.29
PAX9	115.16	138.48	129.89	108.75	7.86	127.1	111.16	60.57	2.97	2.42	83.89	32.71	40.08	84.96	2.25	93.5	107.34	105.9	12.57	5.29	15.69	48.75	6.08	9.34	2.13	54.75	9.89	29.61	29.89	5.78	19.04	5.19	5.88	8.29	5.65	40.29	6.9	10.65	7.12	18.08	307.1	0.73	53.87	0.21	119.39	21.75	0.49	2.09	101.69
PRKCH	20.03	23.07	23.73	15.83	7.17	20.64	15.48	11.61	13.6	14.82	14.46	9.49	15.36	17.79	11.82	19.64	25.01	29.24	23	13.94	22.03	20.3	15.8	7.96	10.91	19.74	3.14	25.14	11.27	10.34	20.4	11.93	16.17	8.73	15.45	15.8	8.29	12.21	15.26	19.49	10.72	53.23	21.39	33.59	19.33	21.31	9.13	5.57	21.15
SRSF5	229.3	320.26	290.76	188.37	93.62	138.18	132.6	146.29	481.03	457.88	257.88	75.39	224.61	200.53	80.4	301.77	272.41	254.99	277.37	205.97	178.51	186.19	155.76	162.64	118.94	150.48	146.86	343.38	180.58	252.36	167.19	195.87	160.7	233.03	230.64	104.2	157.49	203.81	151.47	144.2	93.34	430.52	173.7	333.94	202.56	121.55	184.88	68.65	231.47
FAM214A	29.67	54.86	39.55	27.02	6.05	14.51	35.64	10.64	8.25	7.79	18.35	7.23	21.71	18.41	5.33	23.05	31.43	44.26	21.19	19.8	32.47	9.99	6.87	7.93	8.23	5.83	8.69	13.46	17.54	8.09	13.06	15.18	7.56	9.96	4.81	8.61	7.43	13.67	26.02	14.18	17.6	38.91	12.38	54.44	18.28	11.87	11.14	7.51	15.64
RORA	17.87	15.67	19.77	12.7	0.41	16.29	20.3	8.65	9.49	7.16	18.29	2.47	9.06	11.06	3.9	10.92	17.04	15.7	10.03	8.92	3.38	4.21	5.24	3.26	1.41	3.71	2.91	4.23	3.83	3.32	11.2	3.39	5.04	6.86	3.5	2.74	6.03	10.27	2.24	3.09	2.19	9.42	1.74	7.62	12.21	5.44	3.03	4.63	12.52
CYP11A1	2.89	2.29	3.2	1.16	0.2	5.35	2.17	4.21	0	0.24	6.04	2.26	2.14	2.21	0.86	3.61	9.87	7.21	0.13	0.24	0	1.66	0.08	0.14	0.52	0	0.25	0.04	1.8	0.82	0	0.89	0.17	0.63	0	0.3	0	0.04	0	0.27	0	0	0.11	0.13	2.18	0.78	0.99	0.85	9.1
CYP4B1	17.02	26.83	42.33	12.67	0.42	35.52	10.43	23.9	0.8	1.89	17.19	51.34	14.99	19.05	0.81	21.05	26.23	5.13	1.17	0.4	0.86	10.77	0	0	0	3.94	0.73	14.67	18.95	1.81	0.47	0.14	0	1.63	0.4	0.04	0	3.02	0.81	0.21	0.27	0.07	17.9	2.75	9.66	0.75	0.11	0.03	32.14
PITPNA	48.74	42.8	63.44	38.52	33.07	34.53	23.92	40.17	23.38	31.27	34.5	39.18	28.05	39.14	29.53	49.57	72.53	59.66	52.81	32.39	42.51	39.08	38.27	14.16	48.18	42.85	27.36	16.64	37.15	27.04	30.32	32.18	34.44	55.23	43.32	34.81	43.92	41.05	38.83	28.23	32.53	26.9	46.46	19.47	37.2	45.17	41.92	17.53	48.81
PITPNM3	13.96	12.31	19.48	7.71	3.4	12.26	7.3	8.84	3.28	3.39	8.43	4.58	5.02	8.95	3.13	13.96	20.75	22.6	9.85	8.1	7.99	7.83	8.36	3	0.49	6.52	2.2	2.96	6.37	2.18	8.22	1.08	9.49	5.43	12.57	3.98	21.11	5.98	5.62	1.08	8.42	0.39	12.43	0.15	12.13	11.27	2.69	1.96	16.66
ACADVL	655.48	648.45	845.37	647.07	659.09	666.85	520.11	718.69	296.11	299.1	682.12	387.91	833.41	632.17	306.64	828.76	831.68	678.77	508.9	572.57	718.86	549.75	648.39	330.04	346.7	891.34	304.05	334.04	526.63	465.38	598.54	576.2	659.56	781.77	422.11	371.69	771.99	620.24	651.12	323.83	455.01	425.85	737.79	414.32	836.5	603	483.12	315.58	835.09
KSR1	35.21	35.44	35.87	21.82	16.32	26.03	13.92	13.57	7.97	7.05	8.58	31.5	17.33	38.85	7.38	24.04	42.78	30.57	15.25	38.58	23.01	32.82	14.22	23.56	4.29	11.3	12.13	43.75	14.21	5.49	9.86	21	15.4	26.78	20.28	32.23	28.2	33.05	21.21	31.58	76.6	20.38	25.55	36.05	25.16	37.73	26.57	11.55	31.01
KRT13	24790.8	44679.4	44404.9	50853.1	1539.76	53001	46980.1	55390.2	7731.96	7701.61	65464.8	17148.9	21644.1	34721.2	26.88	52288.3	42693.5	48396	278.6	27.69	775.23	23902.1	43.15	452.83	9.71	748.62	2366.1	8855.98	18464.6	41.55	122.52	594.14	40.78	2218.66	81.32	858.06	76.39	18.29	157.33	32.9	36.73	6.02	647.67	58.28	48849.5	6713.41	28.53	43.05	53256.3
MAP3K14	19.43	13.59	11.21	11.09	6.34	13.31	11.42	17.95	3.61	4.16	6.11	9.73	10.89	7.02	4.3	11.37	22.31	10.3	13.07	9.67	6.5	20.46	7.08	5.94	4.14	7.83	7.94	5.26	7.75	8.55	6.47	9.33	5.96	4.41	7.03	17.19	6.84	8.99	6.59	16.71	19.07	32.44	13.51	30.89	12.47	17.03	10.69	3.04	18.35
LRRC37A4P	23.62	23.78	26.43	11.48	4.17	13.75	4.03	4.91	1.93	2.19	9.02	3.05	6.92	20.76	2.98	17.15	14.06	22.15	20.38	11.38	3.65	11.14	6.05	4.98	0.38	3.99	9.66	8.84	12	0.52	6.62	6.15	5.85	1.98	5.57	7.39	15.46	17.09	4.12	11.91	27.26	27.05	6.93	20.63	18.28	13.33	3.67	2.52	13.78
ZBTB7C	29.25	37.3	42.28	27.55	10.77	26.94	18.28	29.72	22.4	21.5	25.91	21.64	20.92	32.67	4.6	34.13	41.85	42.91	50.96	19.67	6.49	17.88	6.97	0.89	1.25	38.78	2.36	21.18	14.81	3.94	19.22	1.85	6.17	3.79	3.29	6.98	29.93	34.15	2.52	0.97	14.8	0.45	44.03	0.28	25.08	56.23	1.4	2.3	36.1
NFIX	55.52	60.32	87.72	35.53	13.33	38.82	30.81	39.88	30.09	29.35	24.06	22	27.42	34.52	16.55	54.93	81.92	66.99	27.9	19.58	27.18	52.92	17.02	11.41	8.66	15.58	60.71	24.05	24.83	7.7	7.09	33.95	15.35	20.69	35.65	31.41	19.65	14.58	16.88	39.45	55.48	4.11	14.35	5.01	37	15.85	14.45	13.98	60.44
ACTN4	339.02	361.79	350.29	303.49	259.83	423.84	227.61	346.93	152.99	148.07	411.49	258.39	198.31	287.01	92.17	448.38	432.32	372.93	331.14	219.65	197.28	298.01	176.98	173.43	180.15	361.66	301.31	193.61	281.38	229.46	175.14	113.84	176.78	428.71	118.69	177.98	299.66	1300.53	141.46	209.2	164.66	69.31	349.41	69.44	367.74	482.12	213.07	61.55	443.41
PRKCE	5.83	3.78	3.14	4.01	2.22	4.14	3.35	0.89	0.88	1.3	1.53	2.43	1.32	3.86	0.83	1.82	3.37	3.6	3.19	2.09	1.59	2.86	1.77	1.83	2.66	1.2	3.03	2.29	2.17	1.3	1.91	1.05	1.54	2.06	0.8	8.29	1.97	1.28	2.04	1.43	3.94	2.81	1.48	5.21	3.28	2.49	3.04	2.95	2.06
NOTCH2	24.7	24.15	23.28	17.85	6.26	14.97	6.87	5.52	24.2	22.42	5.85	16.98	9.53	20.58	4.6	15.09	23.37	23.99	14.65	11.93	20.6	12.37	8.99	3.82	3.86	3.44	15.61	29.01	10.07	12.4	2.81	10.1	9.75	10.47	15.53	17.13	13.2	60.24	16.74	9.49	10.42	12.82	7.87	17.85	17.93	23.67	17.54	4.71	17.2
SLC37A1	11.56	18.5	14.58	14.26	5.9	12.13	9.55	6.38	4.74	4.8	11.57	6.35	16.28	11.65	2.48	14.03	18.69	18.96	4.99	9.18	15.57	9.08	3.8	6.56	1.88	5.47	6.58	8.03	20.98	2.37	7.5	3.99	3.66	4.66	2.71	7.17	8.47	3.66	11.94	5.07	12.86	10.99	11.55	9.11	10.09	16.07	5.94	3.97	13.26
AP1B1	55.26	80.09	73.87	63.06	49.34	75.6	48.55	65.18	47.95	48.33	49.8	55.53	39.18	56.47	26.45	79.12	83.36	74.17	82.84	52.98	45.9	55.33	43.83	22.55	36.82	53.32	36.53	30.34	52.33	57.28	68.95	24.84	48.26	39.9	40.2	44.93	63.11	67.35	42.32	42.27	38.79	49.75	49.53	69.06	74.56	85.46	64.03	21.61	82.25
CBX7	18.91	10.5	26.18	10.12	12.47	9.12	7.16	8.45	16.24	16.57	4.9	4.9	26.65	11.67	4.78	21.35	23.83	17.52	26.19	19.48	13.04	14.03	3.65	9.24	3.58	5.71	14.35	6.6	11.51	3.23	8.57	17.31	3.29	4.89	5.09	22.96	6.49	12.19	11.06	17.41	10.29	69.03	18.76	45.54	10.43	30.56	13.36	5	24.68
ZNF860	0.74	1.52	1.8	1.63	0.15	0.91	0.97	0.61	0	0	0.61	0.37	0.64	2.78	0.25	0.92	1.63	2.2	0.86	0.72	0.4	0.35	0.44	0.22	0.2	0.56	0.54	0.29	1.31	0.73	0.28	0.18	0.28	0.24	1.03	0.05	0.49	0.75	0.43	0.35	1.99	0.97	1.87	1.99	0.97	0.46	0.2	0.06	1.22
XCR1	2.81	3.39	1.01	0.93	1.99	1.38	0.18	0.14	0.04	0.08	0.84	0.12	0.8	0.75	0.22	0.94	1.16	3.5	0.45	0.8	0.33	0.55	0.09	0.07	0.06	0.25	0.24	0.09	0.19	0.1	0.2	0.45	0.31	0.23	1.24	8.14	0	0.5	0.64	2.58	0.36	1.65	0.48	2.16	0.3	1.44	0.2	0.06	0.39
DOCK3	0.83	1.57	1.43	1.01	0.1	1	0.51	0.33	0.21	0.11	0.94	0.19	0.65	1.17	0.14	1.38	1.32	2.17	0.81	0.18	0.39	0.68	0.06	0.37	0.09	0.16	2.04	0.61	1.3	0.19	0.02	0.27	0.07	0.1	0.21	0.23	0.37	0.54	0.28	0.12	0.18	0.84	0.48	0.49	1.38	0.3	0.15	0.07	1.52
ARHGEF3	22.3	15.67	12.32	18.3	15.56	14.14	12.8	6.52	1.19	1.38	8.58	6.2	9.06	17.15	3.12	12.63	14.03	20.39	7.37	8.83	8.04	19.64	7.81	9	5.19	3.8	8.75	6.83	8.74	10.27	6.19	6.54	6.06	7.21	12.42	18.43	5.85	7.51	8	17.99	21.01	43.52	5.44	20.99	10.05	8.15	7.52	5.29	12.9
KALRN	22.82	26.68	13.87	14.23	2.98	20.73	11.32	5.38	0.07	0.17	15.99	9.38	17.02	23.92	1.35	17.61	28.12	20.64	10.32	4.62	4.15	7.02	2.41	0.34	10.1	1.33	7.42	1.62	15.42	2.9	7.88	2.04	3.32	9.67	1.94	8.44	2	13.29	2.07	1.3	0.19	1.8	1.28	3.55	16.52	12.87	3.46	3.6	15.55
TM4SF1	216.37	152.06	104.47	212.83	119.16	216.45	230.65	234.09	133.77	129.02	158.71	108.52	94.24	109.25	89.68	142.55	196.25	154.28	219.86	75.66	78.79	128.62	107.71	109.83	57.83	82	133.31	295.89	123.81	41.63	191.37	41.19	111.8	45.12	29.85	223.04	204.6	248.79	32.55	59.55	812.82	4.4	52.1	12.06	221.48	162.77	45.79	74.12	175.33
SMIM14	29.77	37.16	30.98	30	9.74	21.61	25.15	19.29	5.9	6.51	12.78	14.4	20.17	24.08	10.84	18.93	23.79	31.25	14.51	7.39	19.39	13.45	8.63	5.71	26.79	3.3	7.42	10.9	20.55	5.78	7.28	5.41	10.26	7.72	24.67	11.05	7.7	7.83	5.8	10.46	2.79	30.29	16.81	52.98	21.73	23.19	31.54	6.48	27.4
MAP3K1	11.77	12.11	9.02	6.37	3.98	5.43	9.06	3.08	7.19	8.85	3.44	2.48	6.09	10.85	1.94	4.5	7.76	11.98	4.72	7.15	5.08	4.31	3.39	9.81	4.45	1.82	4.07	6.76	5.37	4.4	3.83	3.49	2.93	3	6.17	3.24	8.16	3.56	4.64	3.43	11.57	18.92	4.56	20.16	5.09	3.61	4.86	2.43	4.32
CSRP1	354.4	90.79	278.47	182.15	96.13	309.42	359.95	247.55	48.39	42.29	199.36	71.08	163.09	145.86	111.12	292.65	227.89	164.52	356.23	146.53	47.63	105.56	98.37	85.46	246.07	108.08	223.96	39.94	101.18	66.72	53.15	105.57	95.99	174.25	46.76	165.99	86.62	112.66	33.83	171.08	29.06	33.49	99.75	55.48	253.13	135.18	117.18	88.92	434.95
DMXL1	10.56	15.13	8.85	11.03	3.6	7.01	7.83	6.16	5.61	6.51	3.97	4.97	5.71	7.86	2.93	6.96	13.88	14.75	6.77	8.16	6.98	6.11	4.19	7.14	5.59	3.17	7.3	9.25	6.42	2.21	4.67	4.4	4.78	6.79	6.34	3.33	4.57	7.71	5.56	4.69	7.64	10.93	3.94	18.93	11.27	5.3	4.36	2.46	6.1
PCDH1	47.99	58.16	44.51	41.25	3.3	48.97	25.32	32.13	1.31	1.49	35.66	28.67	28.35	59.54	7.25	53.89	62.69	52.32	7.63	10.38	21.03	29.74	6.69	2.11	9.36	12.29	5.68	11.85	62.26	6.63	2.3	9.52	5.77	8.42	6.57	16.89	7.63	13.92	9.65	4.24	2.06	1.89	23.02	2.77	46.27	41.03	5.39	6.89	68.28
NDST1	34.75	53.03	61.94	43.31	12.27	25.97	15.5	20.74	11.2	15.47	18.8	36.39	27.9	31.16	8.42	51.58	58.44	65.31	13.67	24.81	26.37	31.31	18.91	7.34	12.32	11.83	16.59	14.06	27.29	25.83	6.31	16.8	16.89	45.12	32.16	22.23	17.8	30.57	15.15	22.22	6.44	2.31	11.07	4.81	44.55	35.38	36.46	7.66	43.79
CCDC69	19.42	16.05	26.94	16.18	10.1	18.84	23.21	14.41	3.22	3.43	10.94	5.69	28.66	14.82	8.28	28.07	22.74	23.09	18.37	19.59	16.9	13.31	1.55	1.85	2.14	2.12	2.29	5.01	13.07	4.72	0.66	29.06	1.84	3.23	7.42	30.58	1.48	4.47	11.99	17.68	2.83	58.14	6.59	53.3	16.28	21.61	6.22	4.84	22.72
PIK3C2B	9.64	10.55	18.79	14.33	7.69	11.28	5.31	7.93	9.67	13.59	7.14	7.6	20.69	16.03	9.19	10.02	21.34	19.09	11.93	17.34	6.6	7.28	17.39	1.57	1.24	2.36	4.83	6.6	19.32	5.61	2.97	10.81	16.97	4.54	13.71	9.46	14.51	10.77	9.31	14.16	28.16	28.07	13.05	21.62	9.95	22.91	14.14	8.02	15.65
PAQR8	2.16	10.8	15.34	9.17	0.83	7.49	6.82	4.69	0.5	0.36	8.42	1.12	16.59	1.55	0.86	12.72	19.57	20.83	4.08	1.87	0.89	4.82	1.72	3.9	1.28	0.76	2.87	0.66	5.12	2.34	0.75	2.46	1.44	1.15	0.46	2.95	0.74	1.65	1.13	6.3	2.12	10.93	1.15	8.39	11.21	3.44	1.84	1.15	10.54
LMBRD1	25.77	19.84	21.76	20.52	9.1	18.33	31.19	12.36	10.24	10.96	16.61	5.17	20.03	22.49	9.62	20.43	27.17	22.5	21.22	10.88	8.83	14.77	6.83	13.93	10.39	6.26	7.69	14.12	19.5	6.66	11.43	10.26	6.71	17.54	9.7	7.77	17.3	7.99	6.18	11.62	16.51	18.8	14.78	28.99	15	11.48	9.66	6.5	20.76
NHSL1	21.89	33.35	26.68	24.26	8.78	20.17	12.12	7.11	6.12	3.68	13.94	5.8	6.36	12.78	5.99	15.99	21.13	23.75	20.64	14.72	10.63	9.76	10.71	8.19	1.43	6.75	6.45	4.83	7.98	4.33	19.28	1.53	10.65	12.14	15.77	9.63	14.25	34.74	6.82	10.57	7.45	0.29	11.22	3.73	18.29	13.18	6.71	2.58	15.15
TLR5	10.42	6.13	11.6	5.4	2.53	4.82	2.9	3.42	8.53	9.58	1.85	6.77	5.35	5.79	2.59	7.07	7.74	6.31	4.36	5.77	1.67	6.98	7.87	3.7	0.68	7.65	6.63	7.79	4.56	1.07	2.1	2.95	7.87	1.64	2.14	4.08	5.23	1.72	1.94	5.1	6.69	2.91	4.88	8	4.71	7.52	2.31	1.73	4.96
DEPTOR	7.01	4.72	5.7	3.12	2.8	2.24	3.76	5.18	0.66	0.96	2.96	1.43	10.8	3.26	0.77	4.95	7.43	3.93	6.07	1.52	2.15	1.04	0.89	1.35	0.22	4.83	0.64	2.47	6.98	0.36	1.55	2.08	1.23	2.94	4.26	2.55	1.92	1.35	2.58	1.54	10.93	1.36	2.32	4.74	4.54	3.01	2.39	2.15	4.81
AQP7P3	0.93	2.87	1.58	0.65	0.09	0.72	0.18	0.28	0	0	0.53	0	0.29	0.85	0.77	2.26	1.75	1.5	1.17	1.18	0	0.64	0.15	0.26	0	0	0.1	0	0.56	0	0	0.07	0.19	0.45	0.09	0.17	0	0.16	0	0.18	0.22	0	0.03	0	1.24	0.18	0	0.25	2.64
SEMA4D	34.34	24.84	29.01	24.17	9.45	12.35	6.91	7.35	9.98	10	12.64	7.68	29.91	26.86	2.43	26.2	26.34	32.64	24.91	29.43	31.74	38.79	5.92	3.7	5.45	3.77	11.12	14.96	13.31	6	14.52	14.6	7.98	7.09	5.31	13.76	9.33	30.05	23.22	33.62	13.07	114.64	17.4	76.27	19.81	45.11	15.29	4.28	20.57
XKRX	2.91	2.23	2.09	1.43	1.92	2.46	1.2	1.09	0.81	0.85	1.78	1	0.69	3.74	0.46	1.12	3.54	2.74	0.46	1.59	0	0.7	0.77	0.09	0	2.63	0.52	0.62	1.44	1.46	0.3	0.03	1.25	0.36	2.35	0.82	0.72	2.3	0.16	0.87	0.88	1.7	6.24	3.14	2.36	1.71	1.55	0.07	0.92
SORBS1	46.56	6.45	50.42	26.52	3.82	15.1	12.79	8.84	0.85	0.23	5.7	0.7	29.06	20.5	7.95	31.07	34.93	28.54	63.88	8.2	3.35	4.65	0.39	1.26	0.9	2.02	9.52	1.22	3.07	1.08	13.2	6.76	0.85	4.9	2.14	19.27	1.99	1.44	1.65	5.28	0.53	0.38	1.05	2.5	27.86	1.54	1.53	7.93	55.7
TACC2	73.11	51.12	52.35	48.42	24.95	38.3	19.37	29.94	29.35	28.68	22.94	36.05	24.22	36.5	8.69	46.1	55.4	56.02	77.18	38.53	75.38	36.69	20.61	6.46	4.79	22.83	19.22	38.34	37.94	23.55	12.77	7.01	17.06	25.56	27.48	19.7	33.28	28.89	48.27	8.66	45.05	0.62	33.53	1.07	32.29	49.18	22.36	4.81	49.55
FTH1	1167.65	2839	5086.35	2671.68	1517.48	5075.82	6411.56	3887.72	1142.58	1115.21	6084.41	1598.93	1588.35	1290.38	1548.3	3124.04	3971.55	4261.14	2842.66	1653.93	2553.01	1801.87	3242.74	675.14	3149.56	2305.5	1940.29	1161.18	2250.61	3060.51	3913.97	1512.8	3049	2296.58	1828.25	1918.42	3970.06	1382.41	1307.58	1505.2	3679.28	1169.04	1707.14	1274.39	1837.8	1238.97	5455.94	1511.4	5450.45
PYGM	5.91	0.72	4.42	2.96	1.27	2.58	1.71	3.11	0.17	0.03	2.23	0.11	3.07	1.49	2.57	2.54	3.5	1.99	3.69	2.35	0.91	0.98	0.32	0.03	0.11	0.15	0.94	0.35	0.44	0.15	0.14	1.21	0.31	0.77	0.29	6.78	0.52	1.86	0.62	1.42	0.65	4.84	0.5	2.25	2.52	1.55	0.34	1.13	9.06
[truncated: 1 more columns]

## Sheet: Group5.DEG
Symbol	Adj1002	Adj1102	Adj1202	Adj1302	Adj1402	Adj1702	Adj1802	Adj1902	Adj2002	Adj202	Adj2102	Adj302	Adj402	Adj502	Adj602	Adj702	Adj802	Adj902	EC1001	EC1101	EC1201	EC1301	EC1401	EC1701	EC1801	EC1901	EC2001	EC201	EC2101	EC301	EC401	EC501	EC601	EC701	EC801	EC901	LN1003	LN1103	LN1203	LN1303	LN1403	LN1803	LN1903	LN2003	LN203	LN2103	LN303	LN403	LN603
CBX5	6.76	7.07	9.97	3.78	5.03	4.45	3.19	5.5	5.81	5.89	2.41	3.57	5.32	4.46	4.89	5.13	7.49	7.98	12.92	6.34	3.36	20.5	10.66	5.4	23.11	15.64	20.31	10.21	5.04	19.05	21.88	7.64	11.29	12.2	5.92	7.2	5.95	4.46	2.71	16.57	6.79	16	8.71	16.29	6.21	16.29	8.19	8.22	5.53
CBLB	5.82	5.16	2.97	5.24	13.64	2.53	1.43	3	3.3	4.15	2.5	5.97	6.57	3.56	10.15	2.56	5.2	4.44	15.47	12.77	8.47	10.98	20.83	10.56	21.79	15.53	15.05	7.19	5.75	20.19	13.53	26.48	20.14	12.2	11.36	13.04	6.89	12.35	7.95	16.28	8.38	20.82	13.47	25.59	4.5	11.73	21.03	8.23	2.5
SORL1	6.85	5.06	8.86	3.71	1.34	2.82	2.17	2.13	1.67	1.76	1.7	4.65	4.94	5.5	1.5	4.57	4.99	5.55	30.99	7	20.96	4.96	2.04	1.86	3.31	3.1	5.38	3.06	3.25	45.94	8.24	2.91	2.26	12.51	2.81	5.97	15.7	20.3	10.11	24.9	3.48	32.2	5.76	26.43	3.36	9.2	8.94	4.56	4.1
ST3GAL5	4.38	2.01	2.81	1.79	4.91	1.28	1.34	1.18	0.67	0.95	0.8	3.24	8.23	0.92	0.95	1.12	1.8	1.07	8.46	10.49	1.08	4.63	2.44	2.86	5.75	1.69	8.89	2.29	2.94	25.17	1.21	5.26	2.97	10.75	3.46	4.99	2.35	7.3	2.47	7.53	3.05	23.74	3.53	23.14	2.38	5.97	9.52	2.68	1.25
SESN3	8.12	5.41	6.36	5.86	4.22	2.89	6.19	1.89	1.8	1.84	1.59	2.72	2.94	4.51	2.87	2.59	3.58	5.32	15.85	7.23	5.02	3.51	8.57	8.98	4.4	2.25	4.48	2.5	2.46	13.79	39.25	6.49	8.94	6.21	8.67	5.74	8.84	10.53	5.48	4.31	4.36	33.9	3.55	21.49	8.59	2.92	14	9.47	2.41
SLC20A1	15.04	7.55	7.74	16.79	10.7	7.86	7.98	4.52	9.61	9.22	1.39	11.03	8.19	8.79	19.65	8.96	6.89	4.71	61.16	31.01	12.67	12.86	38.96	12.34	14.48	7.64	24.32	18.58	8.11	55.9	52.62	25.1	41.37	25.79	15.8	40.75	43.94	35.59	13.23	19.51	15.08	29.95	11.36	36.18	16.14	16.33	28.7	15.86	8.19
AIM2	4.46	2.26	1.73	0.41	3.08	0.18	0.82	0.79	10.26	11.62	0.34	0.63	3.05	0.72	6.55	1.23	0.85	0.28	1.11	13.7	4.81	5.35	12.98	28.63	21.83	0.71	1.97	38.51	1.56	0.84	0.84	1.58	12.05	4.18	7.21	1.76	2.48	10.56	2.99	8.82	12.44	22.42	2.65	27.17	1.45	7.44	6.75	0.7	0.29
ABCC4	1.54	0.97	1.14	0.76	1.69	0.6	0.88	0.4	1.01	0.91	0.34	0.3	2.23	0.87	2.6	0.81	1.14	0.55	7.74	2.88	1.57	2.48	4.58	8.64	2.72	0.26	2.68	1.11	4.16	1.26	3.87	1.83	5.3	2.37	1.77	1.14	2.44	3.51	1.76	5.21	1.11	3.04	0.8	7.2	1.3	1.67	1.71	1.12	0.92
TRIB2	10.47	5.54	8.09	9.68	16.26	3.79	2.95	0.96	7.86	6.52	1.32	6.14	9.55	6.91	13.79	7.81	5.81	3.55	21.34	17.18	14.79	32.14	19.92	63.09	12.82	6.32	46.97	37.87	11.63	7.3	69.9	31.86	20.58	13.86	17.96	21.07	21.87	15.47	17.24	91.58	4.86	76.93	15.18	47.53	7.97	15.89	8.45	30.31	3.99
RBM38	17.47	10.87	17.37	22.38	34.28	17.04	8.58	8.55	25.29	24.32	7.48	22.08	22.15	12.8	10.93	15.68	16.48	10.73	40.06	41.21	50.32	45.17	23.96	13.46	9.4	13.75	69.27	17.47	26.73	22.5	37.24	26.44	22.18	28.82	48.28	36.99	42.68	29.27	23.58	58.74	34.86	118.45	20.52	93.44	15.69	42.66	27.88	11.43	21.34
SFMBT2	1.28	0.83	0.72	0.67	0.9	0.38	0.36	0.13	0.29	0.45	0.06	0.29	1.81	0.77	0.56	0.61	0.72	0.53	3.8	2.82	1.65	1.52	0.91	1.53	2.86	0.71	6.5	0.86	0.3	0.75	2.67	2.74	1.31	1.61	4.19	2.9	0.96	1.13	3.02	5.13	1.73	7.93	1.12	4.45	0.66	2.47	2.27	1.56	0.56
SPATA13	11.73	2.12	5.1	5.26	1.9	2.2	0.6	1.82	1.41	1.96	4.41	0.63	10.24	1.44	1.69	2.38	6.53	2.94	16.47	10.56	13.2	11.01	2.03	2.3	15.89	0.87	3.49	2.78	9.25	3.76	3.62	14.01	5.36	3.83	2.87	11.84	4.17	3.89	6.01	9.27	23.67	36.5	10.55	32.73	1.58	6.44	6.8	7.42	1.51
CCDC7	1.98	0.2	0.46	0.39	0.25	0.05	0.4	0.49	0.3	0.31	0.13	0.23	1.53	0.2	0.06	0.22	0.31	0.51	0.35	0.56	0.19	0.36	0.65	1.11	0.48	0.39	0.65	0.58	1.01	0.1	0.52	1.09	0.56	1.47	1.02	0.2	0.22	0.42	0.82	1.49	3	7.75	1.31	1.32	0.51	1.04	1.26	2.11	0.59
LY86	1.2	1.55	1.31	1.3	2.43	2.97	1.45	2.09	3.34	2.71	1.74	0.59	5.52	1.07	3.3	1.34	1.05	1.16	4.3	9.74	1.22	2.66	3.85	3.16	21.77	5.97	3.02	4.41	1.57	3.43	0.36	6.53	4.18	1.3	2.34	6.41	5.42	5.54	5.34	7.48	5.83	29.16	12.13	41.51	0.64	20.44	19.61	7.89	0.87
EOMES	0.63	0.18	0.53	0.74	0.75	0.18	0.11	0.17	1.39	1.41	0.21	0.41	1.43	0.32	0.78	0.29	0.3	0.57	1.65	0.7	2.58	4.11	0.34	0.8	0.17	0.04	1.56	1.7	0.57	0.96	0.21	3.18	0.35	0.5	0.2	2.8	0.13	0.44	2.38	14.39	1.35	8.59	1.25	11.75	0.42	5.59	2.74	0.63	0.16
DTX1	5.31	3.26	2.2	3.01	2.29	2.36	1.64	1.23	0.49	0.86	1.89	3.53	7.12	1.61	2.29	2.9	6	2.4	9.71	9.27	7.81	8.66	1.32	1.32	1.45	1.49	9.08	1.22	4.11	3.73	1.04	34.11	2.3	12.07	2.55	6.28	1.83	3.19	4.79	10.64	2.56	93.59	4.42	71.11	2.36	19.49	8.19	1.2	4.11
ICOS	0.46	0.66	0.33	0.34	0.76	0.05	0.08	0.15	0.72	0.55	0.02	0.37	1.03	0.36	0.9	0.3	0.25	0.37	1.32	3.17	0.31	3.73	0.98	1.16	0.93	0.25	1	1.45	0.28	1.91	0.31	2.96	1.19	0.89	0.67	2.06	0.33	1.03	0.74	5.87	0.75	20.28	1.89	20.7	0.37	2.28	3.09	0.78	0
MXRA8	44.48	38.11	48.04	35.56	30.16	24.14	14.28	16.5	3.44	3.56	17.67	20.82	55.63	28.41	53.45	43.75	62.46	47.35	102.09	177.07	163.4	56.29	59.45	51.7	137.83	168.3	25.84	12.18	19.68	22.86	10.09	252.32	56.59	210.79	55.84	92.26	21.71	23.75	90.78	34.82	13.23	7.82	93.96	28.57	30.47	44.57	248.94	83.52	55.53
BICC1	1.25	0.36	0.91	0.38	0.28	0.28	0.5	0.19	0.13	0	0.29	0.27	0.81	0.51	1.4	0.58	1.3	0.63	3.12	4.54	2.68	1.18	2.14	0.83	1.62	0.6	1.44	0.21	0.4	0.69	0.34	6.98	2.48	3.29	1.23	3.81	0.52	0.77	1.64	1.47	0.15	0.43	0.54	3.56	0.65	0.51	3.91	1.96	0.77
COL1A1	90.41	48.5	39.67	34.73	79.06	17.54	10	12.5	12.34	12.9	11.53	126.88	39.31	26.35	931.25	36.03	68.6	27.61	511.75	1805.51	1426.33	251.26	1698.75	180.09	1855.21	1210.42	116.25	68.06	48.55	252.42	48.4	1316.18	1673.75	3520.58	1595.25	705.67	313.72	242.71	716.03	361.44	66.03	13.67	516.42	28.43	76.85	220.41	3095.21	888.65	55.81
COL6A3	37.72	9.87	21.57	16.71	18.72	5	4.2	3.15	1.2	1.33	3.74	20.24	13.32	9.12	60.15	19.45	19.35	11.6	106.5	212.62	105.38	42.46	117.77	28.19	86.53	25.41	12.86	12.97	6.49	33.8	11.82	170.03	118.32	289.61	113.38	143.2	32	32.57	62.4	45.62	9.04	7.32	23.11	17.51	25.77	42.28	136.02	55.28	19.53
LOX	3.01	3.09	2.43	1.85	2.63	0.38	2.11	1.09	1.54	1.03	0.48	2.41	1.25	2.02	4	1.31	1.55	1.76	3.82	8.03	6.53	1.92	7.68	11.18	33.95	3.04	7.04	1.74	0.98	5.89	1.04	6.81	8.46	17.09	9.64	4.38	2.51	3.59	2.22	4.65	4.13	0.44	2.53	1.54	1.95	1.22	10.63	5.69	1.6
FSTL1	32.34	5.91	10.62	12.31	7.14	4.86	6.55	3.27	6.83	9.36	4.32	4.91	10.76	11.31	39.88	24.13	14.14	11.27	64.93	78.65	20.59	20.49	60.7	14.93	278.96	11.71	45.21	22.83	9.8	13.18	12.24	113.53	57.48	193.71	28.04	80.18	18.7	18.12	16.24	71.56	2.67	3.12	11.91	19.43	23.12	15.31	63.72	37.32	11.76
ANGPTL2	12.3	4.58	8.35	5.11	6.68	5.25	3.47	2.94	0.54	0.23	3.33	5.01	4.62	4.43	15.75	7.22	9.79	5.2	12.37	53.26	22.12	9.61	13.63	5.19	45.9	10.73	4.19	2.29	5.46	8.1	1.89	16.97	13.61	37.24	15.57	19.05	2.65	8.41	7.57	8.37	3.41	0.3	4.74	4.66	6.64	4.08	20.6	12.21	8.39
ENG	30.66	23.63	28.97	22.76	42.79	11.3	8.74	10.63	8.56	6.77	9.77	31.1	24.58	18.19	51.44	27.9	36.82	23.77	71.17	93.87	41.21	51.31	45.82	10.62	125.43	28.99	26.9	11.31	13.34	17.8	10.71	117.73	41.95	56.41	44.81	124.68	26.32	43.44	54.44	60.5	26.82	16.42	31.5	41.5	32.02	76.13	68.86	73.4	25.09
NRP1	13.64	5.37	7.86	8.57	6.4	1.45	2.84	1.49	8.15	7.37	1.42	6.83	6.58	7.06	13.39	4.04	8.79	7.27	32	16.53	4.41	5.67	22.39	6.59	19.9	2.41	4.43	2.89	7.62	10.09	8.01	22.81	22.78	26.98	12.52	28.56	9.14	10.22	7.49	16.91	7.12	1.44	4.84	5.99	7.63	6.93	18.5	16.86	5.15
SEPT4	5.58	3.33	5.37	12.15	4.64	1.78	1.65	2.46	3.71	2.5	1.76	4.33	8.08	3.12	8.62	3.29	4.17	4.41	9.62	9.34	4.9	6.42	6.08	7.68	23.6	2.68	21.18	3.99	5.91	5	6.04	11.56	5.31	12.03	4.94	9.5	4.51	5.23	2.47	13.78	2.21	3.53	6.58	21.37	7.01	7.21	18.75	18.78	6.88
TNS3	6.06	2.73	5.28	3.59	3.06	2.16	1.71	1.73	2.1	1.59	1.08	12.33	9.52	3.68	8.54	4.05	5.78	5.06	10.62	15.52	6.83	8.16	15.02	8.15	19.88	2.23	11.04	4.32	6.33	21.1	2	17.8	14.47	37.33	10.79	14.09	5.98	8.74	8.2	21.15	6	6.17	7.38	23.49	3.54	18.21	28.08	16.98	4.1
PHLDB1	28.85	9.49	22.47	13	12.68	6.25	8.08	6.92	1.28	1.21	4.9	17.78	27.71	9.29	21.18	26.41	26.07	19.33	50.55	54.39	23.05	27.72	27.99	7.82	33.83	14.08	55.51	3.39	10.33	55.71	13.08	117.46	28.72	80.2	18.25	58.25	29.34	22.08	22.67	42.95	16.92	2.92	20.67	12.66	20.25	29.28	105.75	49.01	22.1
ID3	19.53	9.69	20.52	22.53	29.71	22.75	15.52	22.62	7.66	4.1	6.67	67.92	58.28	14.36	31.25	15.28	37.68	17.11	129.7	77.26	24.55	33.03	37.74	58.44	309.96	53.96	154.21	11.37	17.3	100.43	28.01	102.88	38.44	169.93	48.6	74.48	34.59	65.61	19.25	46.2	14.62	54.11	54.59	58.15	26.94	63.74	215.48	204.71	19.03
RAI14	10.77	5.95	7.52	7.54	7.37	2.72	4.44	1.61	2.79	1.86	3.07	4.05	3.73	3.09	7.12	5.22	3.73	2.09	20.45	22.9	13.96	26.61	15.27	9.71	39.82	5.63	7.64	9.24	5.48	16.03	17.27	27.98	17.59	35.43	5.64	16.8	39.86	12.1	12.95	60.38	6.28	2.84	7.78	33.66	10.29	7.18	25.89	13.14	3.95
CASC15	1.54	0.3	0.42	0.65	0.65	0.22	0.09	0.05	0.36	0.18	0.08	0.16	0.5	0.31	1.43	0.45	0.52	0.32	6.12	3.93	1.08	3.52	1.86	0.59	4.67	2.3	6.43	0.18	0.41	0.7	2.24	5.08	2.28	4.2	1.8	1.28	5.5	1.04	0.61	6.18	1.26	0.2	1.1	0.58	0.47	1.16	4.49	3.61	0.41
TRIO	18.52	8.19	12.77	13.85	16.55	5.54	4.14	6.02	14.99	15.93	3.84	8.2	7.86	10.11	15.79	9.31	10.31	15.9	35.41	44.23	24.66	28.57	29.67	14.74	18.99	8.7	17.45	17.81	5.45	27.36	15.93	46.32	24.73	89.22	43.61	21.53	19.15	47.67	21.03	49.81	12.25	9.39	11.81	21.73	12.71	23.22	50.07	10.64	7.7
ADAMTSL2	1.72	1.24	1.19	1.33	1.94	0.84	0.63	0.37	0.58	0.24	0.44	0.61	0.77	0.73	1.54	1.3	1.77	1.38	6.13	5.64	1.95	3.16	0.9	1.04	1.97	0.67	0.69	0.6	1.24	1.59	1.07	5.36	0.79	4.28	1.67	3.18	1.92	3.38	2.08	7.68	1.87	1.11	2.99	4.18	1.91	7.48	4.54	3.68	1.22
RFTN2	1.16	1.26	0.97	0.36	2.19	0.25	0.1	0.23	2.62	1.28	0.84	0.17	1.16	1.74	3.4	1.12	0.79	0.86	8.32	7.08	0.81	1.48	5.42	1.66	2.31	1.16	3.41	1.89	0.99	0.8	0.78	5.74	6.17	1.43	2.18	5.27	1.54	1.19	0.52	1.39	3.8	0.63	1.75	1.74	0.94	3.06	2.19	2.6	1.56
SH3BP4	11.26	5.64	6.39	4.94	5.7	3.48	2.16	2.52	6.14	5.96	1.25	7.64	8.04	3.5	12.66	9.77	5.86	5.02	12.67	11.03	11.07	9.33	22.39	9	12.88	10.69	14.18	9.1	11.62	16.65	14.19	9.42	24.09	24.73	16.48	16.43	22.8	12.99	6.73	11.33	17.12	0.82	14.85	1.56	6.18	18.51	12.38	10.97	3.83
FAT1	35.14	13.66	16.05	14.35	19.17	9.16	7.33	8.32	30.01	29.94	3.16	17.46	17.57	10.94	59.55	17.02	18.47	15.75	47.48	38.59	16.01	59.12	107.65	43.97	83.23	17.93	104.35	47.33	22.04	8.75	54.04	70.16	106.38	117.69	48.03	44.91	54.33	30.62	13.47	99.73	17.79	0.75	49.51	3.38	16.79	34.65	17.48	22.27	15.11
CACNA2D1	5.16	3.78	1.52	0.98	0.5	0.24	0.66	0.46	0.17	0.04	0.54	0.11	1.78	1.65	1.98	1.3	0.87	0.73	7.34	9.44	0.45	4.62	4.49	3.18	3.73	0.16	8.87	6.04	3.31	0.26	6.94	2.29	5.61	3.82	1.14	1	3.07	8.72	1.43	0.84	0.5	0.71	0.15	2.44	2.14	1.48	0.78	3.07	0.57
FOXE1	10.19	10.52	6.2	4.26	9.01	8.13	4.01	3.58	2.86	3.08	1.72	8.7	1.26	8.78	22.57	5.33	7.96	5.08	110.26	39.82	5.26	5.08	54.33	21.34	2.09	27.81	3.72	10.12	6.12	18.81	83.01	0.46	54.59	8.17	9.39	8.05	54.09	90.61	2.42	1.83	8.64	0.22	51.82	0.05	4.74	56.68	10.73	5.98	8.8
ZFP64	7.44	7.47	6.22	10.33	11.76	6.12	4.12	5.31	11.94	12.28	3.42	9.93	6.79	5.46	19.14	5.58	6.18	6.83	37.63	28.77	10.66	10.19	28.08	24.44	14.12	10.59	25.32	18	8.78	13.86	36.67	8.31	24.6	14.13	32.85	12.94	48.9	22.24	9.83	21.24	10.12	8.49	13.2	6.52	4.77	15.24	24.84	6.36	4.67
AHR	16.3	8.32	8.94	6.94	9.19	5.17	6.39	2.09	9.71	9	2.16	6.88	10.16	8.22	10.04	6.05	8.29	8.81	40.59	21.83	18.43	5.98	30.58	108.37	31.4	1.93	11.77	22.12	5.79	14.56	49.42	14.81	31.93	17.4	25.35	29.36	12.33	29.58	20.47	14.8	13.25	9.76	5.67	21.75	10.04	9	39.61	11.34	5.59
PSME4	24.09	13.89	9.85	13.05	30.44	15.52	10.65	12.75	26.24	25.28	5.66	7.29	11.37	11.2	12.91	12.09	11.7	9.41	86.44	27.03	23.46	24.42	22.06	28.52	30.61	30.72	31.29	55.47	13.59	48.11	44.57	11.19	22.3	27.54	18.32	16.04	30.86	29.68	23.2	25.06	39.52	14.58	24.39	21.03	17.56	12.85	26.16	14.28	11.66
STK3	10.03	4.35	5.56	7.17	6.72	4.6	5.27	2.43	21.12	15.17	3	5.34	3.99	4.78	4.87	5.61	6.32	4.38	19.77	12.18	12.99	5.99	14.52	13.32	13.16	8.75	6.28	28.47	12	14.22	30.99	5.21	12.78	24.2	19.29	4.54	13.89	12.59	11.57	6.74	7.75	1.52	11.73	5.76	5.05	6.23	13.7	9.48	5
SMYD4	4	3.02	2.51	2.38	4.66	1.03	0.72	1.18	5.48	5.83	1.18	2.57	3.4	2.31	4.52	2.09	3.25	2.06	17.96	7.52	5.23	3.1	9.24	3	2.45	3.21	6.11	4.56	1.66	4.9	8.09	2.8	9.9	12.55	5.44	3.6	13.38	10.76	3.58	6.41	10.58	7.65	5.66	8.93	2.47	7.55	5.69	1.38	1.34
PVT1	17.7	11.96	7.39	20.28	21.97	9.37	11.12	11.94	17.77	21.56	3.79	10.65	8.05	6.36	18.14	6.42	8.68	7.42	57.64	14.12	49.39	10.27	36.18	32.38	11.33	38.41	24.84	29.57	11.05	19.19	27.74	6.99	36.96	47.43	25.55	20.21	74.38	31.06	43.38	12.15	53.22	41.62	27.75	21.58	9.15	17.21	20.36	8.51	7.53
CIT	5.46	4.89	5.95	1.79	10.49	1.39	1.03	1.51	4.53	4.69	1.84	3.31	2.56	3.05	5.78	3.95	7.06	3.86	13.96	11.28	5.45	10.75	9.53	5.39	2.96	3.12	15.95	18.55	4.94	7.27	8.91	1.42	11.61	12.18	7.36	4.16	15.12	15.52	6.01	19.42	11.07	3.12	3.23	2.83	2.27	12.39	3.2	0.95	4.12
ARVCF	7.61	2.66	3.92	5.73	13.87	2.59	2.01	1.97	7.66	5.71	0.86	4.39	2.24	3.18	2.02	5.77	3.79	2.7	20.43	15.3	4.2	6.44	4.37	5.42	2.81	10.99	14.96	5.21	3.59	8.21	11.01	5.07	3.45	10.82	16.12	10.49	27.61	9.79	7	8.51	13.46	1.72	4.55	2.25	3.68	10.65	16.89	6.92	3.33
MMP13	0.11	0.16	0.06	0.05	0.16	0.47	0	0.97	0	0	0.04	107.2	0	0.12	15.69	0.21	0	0.11	0.29	7.78	10.71	0.18	27.07	4.45	207.84	2.32	8.72	0	0.09	584.6	0.79	0.45	27.34	59.5	17.34	4.13	0.04	0.4	10.27	0.07	0.06	0	2.45	0.06	0	0.15	2652.45	0.52	0.58
CD36	5.15	3.8	5.22	8.8	6.03	1.6	6.72	2.54	90.24	89.24	1.04	0.82	5.83	2.84	28.88	3.87	7.55	5.2	4.54	7.68	5.33	1.18	5.09	1.53	23.09	0.4	1.72	3.53	1.01	5.84	2.15	7.09	2.59	1.58	6.33	4.77	2.94	5.29	3.93	3.67	0.37	2.88	0.93	16	5.31	4.16	9.88	11.04	2.3
PRIMA1	3.42	1.43	5.58	2.89	2.93	1.22	1.14	1.25	0.69	0.38	0.78	1.03	3.88	2.21	0.33	5.75	4.45	2.51	1.51	2.43	59.66	5.17	0.08	0.39	0.02	3.44	8.04	0.62	1.96	0.84	0.05	1.3	0.03	1.34	0.79	4.44	1.22	5.3	54.65	5.18	5.36	0.4	2.52	1.11	4.38	6.34	0.25	0.15	5.79
VIT	3.62	3.66	4.17	3.26	0.16	1.75	2.98	2.93	0	0	2.54	0.53	1.29	1.78	1.31	5.51	6.18	4.29	0.51	0.12	0.29	2.23	0.03	0.07	0.14	0	37.7	0	1.46	0.32	0.2	2.59	0.19	0.83	0.06	1.99	0	0.14	0.11	29.42	0	0.16	0.11	0.94	3.93	0.81	0.83	0.44	6.16
IER5L	5.55	4.75	3.62	5.04	16.51	8.07	5.8	6.28	20.3	21.25	5.16	16.64	5.22	10.38	14.12	5.85	7.22	3.72	9.7	14.14	20.15	14.13	24.43	25.39	62.25	25.72	11.36	153.51	31.91	20.83	21.72	25.16	24.08	48.22	15.98	18.82	15.49	8.14	13.39	16.94	42.26	2.66	20.53	7.65	4.92	14.2	33.92	13.94	5.72
MSX2	0.1	0.24	0	0.26	0.19	0.09	0.33	0.65	1.03	1.1	0.16	1.24	2.13	0.04	1.41	0.09	0.19	0.21	1.59	2.58	0.53	0.68	3.38	2.43	7.25	0.49	8.88	0.79	8.26	0.6	0.57	1.32	3.34	19.86	0.93	2.16	3.35	4.05	0.49	0.92	0.04	0.35	1.32	0.11	0.44	0.57	2.76	3.21	0.22
SUGCT	2.17	1.44	1.14	0.94	1.82	1.04	0.71	0.25	0.89	0.57	0.58	4.95	1.49	1.45	8.08	1.09	1.83	0.32	3.16	2.52	3.26	5.28	6.46	6.51	80.37	23.79	23.7	0.45	1.31	1.36	0.77	13.97	6.23	19.88	17.33	0.51	3.32	6.4	1.11	11.73	0.9	3.16	11.33	10	2.73	4.58	20.78	6.46	1.15
RAMP1	10.42	3.98	5.63	3.39	7.47	6.47	8.88	10.53	1.98	2.88	10.22	13.69	6.63	4.04	5.46	6.31	5.93	3.78	40.97	12.69	3.38	38.78	2.5	11.3	29.27	15.54	90.22	1.33	129.73	20.12	1.59	38.46	2.97	13.36	4.32	49.56	14.73	11.32	5.05	28.37	14.87	3.86	18.33	27.47	6.88	32.5	26.24	3.88	14.26
GOLM1	23.43	4.73	7.07	2.56	4.8	2.21	2.5	2.23	4.17	5.25	1.91	3.86	81.14	3.24	10.42	28.17	5.14	3.8	23.76	29.9	22.61	25.15	19.57	12.83	31.96	7.07	16.77	22	111.39	20.17	4.16	24.7	21.48	37.98	14.71	16.36	13.06	22.48	16.59	30.32	17.64	3.58	22.58	5	4.43	7.14	24.97	8.32	3.41
PGF	11.62	2.3	2.53	10.36	7.33	4.16	4.2	3.72	2.45	1.72	1.16	15.86	2.21	1.74	12.79	5.38	5.02	3.5	6.92	15.29	10.98	13.72	21.87	18.49	24.97	14.87	4.25	1.94	6.02	39.02	38.29	8.88	22.12	33.48	22.53	22.09	17.52	15.64	5.45	6.68	1.45	1.44	8.64	28.95	8.68	7.35	10.63	21.6	3.99
RCAN1	23.66	7.23	7.54	12.16	18.9	4.73	7.47	4.06	4.72	6.63	2.67	8.24	4.92	10.43	5.39	8.32	11.28	5.76	30.34	19.34	11.21	6.65	9.76	7.11	57.21	6.36	6.81	13.65	6.64	30.59	33.57	9.92	9.74	24.6	21.78	21.56	19.98	13.29	10.71	5.77	4.63	4.14	3.97	9.45	13.2	8.07	33.31	18.9	5.91
PTHLH	27.18	7.12	7.98	2.56	11.89	6.07	5.71	2.96	0	0.57	1.57	27.69	2.84	7.6	18.74	4.27	2.48	3.22	12.59	116.73	12.16	1.61	47.26	160.23	579.21	186.39	35.92	0.36	1.29	365.34	396.71	9.12	52	565.05	41.43	40.2	41.24	54.77	9.25	1.37	1.68	2.79	27.23	1.67	8.58	3.62	101.15	40.34	5.95
PDPN	9.32	8.32	4.73	4.21	4.92	3.9	2.65	2.59	0.93	0.42	2.08	49.66	2.98	2.78	12.81	8.73	4.57	3.9	7	84.51	18.79	14.32	34.36	33.2	123.85	27.33	30.99	5.29	4.95	122.98	83.41	24.81	30.92	254.19	21.11	28.79	15.85	10.48	14.47	19.48	2.1	1	10.07	5.45	5.78	7.82	331.34	14.18	4.75
IVNS1ABP	55.32	17.4	22.28	20.28	23.32	13.87	24.28	18.22	52.59	52.19	8.94	22.48	16.3	28.4	27.18	24.06	23.05	19.41	69.8	49.86	123.94	29.34	62.57	90.05	68.64	30.69	59.92	32.81	23.25	88.26	81.67	34.24	64.86	107.31	35.66	24.02	57.56	77.81	107.76	34.99	43.58	38.08	51.13	32.04	24.64	29.4	111.38	29.4	16.79
GALNT2	21.91	16.66	18.46	15.9	22.14	13.54	11.25	14.57	16.44	17.63	7.51	24.65	14.86	10.64	24.3	20.73	20.16	16.83	27.34	37.63	107.18	38.07	43.04	21.28	34.07	33.63	92.86	14.67	34.04	71.79	16.46	18.02	44.39	83.86	17.3	25.56	51.09	29.37	68.14	46.25	16.69	13.11	28.79	15.41	18.08	53.12	62.65	9.64	19.47
MSANTD3	14.74	9.31	12.66	4.14	9.96	4.65	6.88	7.86	16.74	12.75	6.44	12.9	4.52	7.89	19.5	4.93	7.73	10.73	21.36	34.98	13.47	17.63	34.88	16.67	53.81	9.28	17.87	16.62	12.35	39.53	42.48	12.32	38.62	38.84	14.08	19.51	23.96	44.73	7.86	14.21	12.22	6.24	13.33	9.46	9.01	12.51	30.74	15.13	7.54
COPS8	15.3	11.64	9.01	9.01	7.36	8.46	10.63	6.64	16.52	16.17	8.85	12.02	10.44	16.25	27.37	11.62	12.88	10.17	16.06	17.12	9.18	15.52	37.72	19.95	63.12	10.65	33.1	22.63	13.33	39.08	18.72	21.59	37.79	29.51	19.01	19.98	21.51	13.96	5.45	16.76	10.17	17.48	11.28	16.85	11.58	16.34	25.79	12.93	10.18
RUNX2	2.47	1.45	0.79	1.16	1	0.55	0.41	0.22	2.38	1.94	0.24	1.74	3.49	2.05	3.46	1.41	0.58	0.67	3.56	9.7	4.01	2.81	11.11	2.17	17.81	1.59	5.94	4.13	2.64	6.2	0.51	3.53	11.74	9.91	3.4	1.93	3.2	19.26	1.99	5.9	0.72	5.6	1.9	7.3	0.73	3.62	9.26	2.21	0.95
LTBP1	13.11	3.16	8.03	7.15	3.96	2.64	3.05	1.47	0.39	0.48	2.08	7.18	12	4.68	13.72	7.22	8.31	6.19	40.34	20.74	8.16	13.28	24.63	9.09	39.32	6.35	32.99	0.81	13.1	49.94	2.4	12.91	25.66	21.21	64.02	27.82	5.71	4.23	7.85	19.08	17.11	1.06	9.14	14.45	6.7	13.04	25.68	11.76	8.68
ACTN1	120.92	50.5	66.45	68.39	39.26	56.41	32.09	33.94	25.59	25.89	28.39	133.97	43.18	68.03	131.35	77.06	70.08	52.59	198.03	160.26	59.53	62.11	248	47.53	190.98	66.44	72.29	36.22	50.13	280.51	57.95	83.39	249.95	439.97	189.99	104.12	92.53	88	52.98	77.95	21.15	50.23	59.25	45.38	88.36	61.44	251.62	54.48	98.14
TNC	35.1	11.5	20.09	17.82	14.1	15.25	7.87	7.9	0.62	0.41	3.52	81.6	11.88	10.91	131.2	16.86	23.9	16.96	349.77	93.6	10.17	90.82	270.85	124.05	809.08	33	26.25	2.11	5.29	279.27	162.72	15.36	268.98	1002.65	87.41	78.11	84.25	25.4	15.37	38.1	3.48	1.22	62.83	23.93	23.81	134.12	401.52	54.22	22.76
PTGFRN	31.15	19.95	20.55	24.74	39.74	21.95	19.12	15.44	41.46	42.63	9.72	59.22	13.48	18.45	50.52	17.9	21.93	19.8	94.41	45.42	29.27	39.86	85.05	46.96	60.72	79.46	59.88	29.1	21.57	194.15	37.99	42.85	73.66	125.22	68.79	41.06	56.75	69.46	23.69	35.47	15.52	4.83	50.37	3.82	27.78	61.11	170.97	12.35	28.1
IRS1	5.27	1.47	1.42	2.47	1.88	1.61	0.54	1.11	1.44	1.22	0.33	9.58	1.38	1.65	6.03	2.1	1.41	0.98	6.89	7.06	3.28	1.51	9.31	5.67	3.55	3.14	8.07	3.7	1.91	30.11	2.31	4.27	9.43	11.43	6.42	7.43	1.88	1.07	2.93	1.87	2.72	2.43	4.12	2.66	3.16	5.12	10.54	1.57	1.42
COL16A1	27.99	12.27	26.02	17.38	15.01	11.26	10.06	8.77	13.52	11.35	4.07	37.72	15.37	12.48	23.07	24.99	19.35	16.62	38.12	60.5	36.72	116.67	63.76	13.82	26.67	59.05	201.66	3.54	20.15	168.31	15.54	68.58	69.69	87.42	117.17	30.48	9.76	13.2	55.4	68.48	10.69	1.91	51.88	6.23	19.78	40.95	194.32	38.01	33.75
PTK7	24.16	16.02	21.41	15.81	47.9	15.57	12.13	14.18	29.61	31.77	10.39	52.38	10.68	14.3	27.69	16.95	22.24	17.9	59.09	80.81	31.07	46.01	56.07	31.27	83.92	54.71	126.63	19.44	8.16	152.88	26.33	35.92	59.14	151.4	85.74	25.32	57.85	49.04	21.91	71.31	62.59	2.64	52.66	5.06	16.64	40.4	175.35	10.34	17.05
PRNP	62.07	35.56	35.57	51.98	37.18	22.53	31.64	19.13	56.51	55.16	13.93	81.32	29.3	43.02	63.34	35.45	40.13	27.01	64.46	109.8	24.76	93.14	134.64	56.13	83.15	28.56	114.31	27.56	22.72	383.35	92.4	53.76	134.55	133.24	67.18	40.07	117.65	91.36	28.15	121.31	29.26	21.78	46.53	37.22	39.14	48.81	338.99	20.37	38.2
GALNT18	4.36	2.93	2.3	3.61	6.19	2.01	1.56	1.54	0.14	0.23	1.16	7.3	2.08	4.19	10.38	4.6	2.29	2.12	9.86	10.56	5.37	8.71	15.63	4.11	11.39	7.82	13.35	0.73	2.06	27.73	13.6	4.68	15.18	26.03	10.72	8.74	10.54	8.14	4.95	9.33	6.1	0.88	5.53	5.89	4.87	7.53	17.53	3.3	3.69
NOTCH2NL	33.48	19.18	17.18	19.35	20.78	21.18	32.28	17.16	24.15	24.63	24.99	11.27	21.54	25.64	8.73	20	21.39	23.21	10.42	10.97	22.17	26.24	18.92	17.65	27.19	12.17	14.08	58.21	17.38	6.95	2.04	7.23	20.45	13.86	9.59	14.78	22.01	15.98	16.4	14.11	20.7	17.63	11.14	11.39	19.87	20.37	16.82	9.04	22.56
HES1	109.79	77.69	59.77	196.55	57.78	112.54	138.36	136.09	174.36	163.39	81.49	168.72	51.4	244.93	36.21	64.25	69.86	52.79	17.65	42.49	109.71	66.71	44.22	24.3	46.16	195.63	40.79	208.86	106.36	22.98	52.04	30	43.93	62.79	32.05	42.07	57.19	48.84	75.78	18.82	69.36	4.25	102.03	4.7	61.84	73.68	38.93	26.82	69.19
METRNL	141.34	145.63	102.36	123.91	91.75	144.79	121.41	110.05	158	155.43	159.84	80.76	52.88	178.96	36.41	123.14	134.16	103.77	37.17	36.63	93.69	64.53	76.92	14.88	75.54	78.14	16.85	190.18	118.05	73.79	7.63	29.32	75.32	61.13	42.9	68.1	25.27	43.24	51.12	14.29	130.17	6.96	81.52	16.78	146.15	98.37	70.27	22.87	181.26
AQP3	1131.21	800.79	913.38	1203.27	123.33	1216.88	1454.94	1295.7	831.92	835.18	913.28	1948.31	407.95	1947.29	108.97	1239.99	1558.82	874.75	443.74	9.45	1760.68	682.77	202.43	9.94	3.45	135.74	134.45	968.86	727.24	122.51	67.26	40.18	203.06	334.23	466.08	75.38	14.74	28.84	894.01	10.86	185.7	71.23	239.66	27.72	1460.81	134.2	152.14	9.53	1639.26
DNAJB1	221.45	253.87	216.98	556.14	304.41	515.8	474.7	392.98	193.09	191.01	227.15	294.72	106.49	408.27	124.74	278.65	285.92	250.79	93.83	70.05	94.65	211.89	217.98	286.36	235.04	184.83	106.23	994.9	182.88	159.98	292.36	31.23	214.68	492.52	187.66	242.4	279.21	105.51	50.15	26.17	211.77	63.62	118.46	173.16	479.09	97.27	133.83	138.24	307.39
FAM110C	51.74	24.51	20.45	34.48	9.41	24.93	19.36	19.31	11.93	12.26	14.73	18.3	5.17	30.84	10.61	16.23	23.55	19.39	6.08	10.1	5.64	11.37	18.59	6.2	0.02	4.41	3.34	33.8	13.47	4.55	23.73	0.94	17.66	5.39	21.68	7.83	25.91	6.57	5.41	0.89	18.26	0.22	6.42	0.4	31.79	7.2	5.36	2.51	18.79
ZFP36L1	526.39	267.55	289.42	703.2	302.19	379.56	347.22	196.88	250.96	246.98	90.93	586.02	189.96	619.43	133.07	248.9	323.51	222.92	141.73	229.62	223.54	209.7	193.12	116.36	140.42	283.11	126.95	672.69	112.3	289.27	166.65	166.65	208.57	557.93	421.65	291.75	152.97	287.55	204.94	133.04	149.08	350.96	281.69	259.58	291.39	331.22	319.31	76.91	264.12
LDLR	123.34	43.35	22.5	78.65	27.7	44.83	27.51	67.86	47.8	47.6	10.4	92.32	27.66	74.34	23.72	48.45	42.45	25.76	30.46	39.65	20.34	19.01	34.9	26.89	8.26	64.28	37.92	59.96	32.58	53.19	81.9	8.79	32.93	70.03	32.35	79.96	22.03	52.66	24.41	15.81	7.94	3.67	21.5	7.12	73.33	26.86	30.25	13.73	48.53
NFIA	28.94	27.46	29.86	20.1	14.89	18.72	17.65	19.02	18.76	20.14	12.06	7.43	21.36	17.66	9.41	28.79	28.88	22.11	12.42	6.75	20.01	15.52	5.56	8.97	8.43	12.38	8.3	13.01	11.22	7.52	19.31	16.86	5.85	7.54	12.36	12.47	3.91	2.36	18.36	13.52	47.02	3.55	11.53	13.55	27.81	12.57	8.04	7.84	29.62
PLXNA2	26.27	23.12	14.76	18.08	12.37	17.51	6.04	11.19	16.46	14.21	9.32	19.93	18.54	21.85	5.87	19.71	21.52	22.12	7.74	11.54	10.34	12.19	7.23	2.87	2.51	14.96	3.29	9.13	8.76	13.44	7.24	7.76	7.96	15.03	12.26	26.89	10.43	8.44	15.97	3.7	44.65	0.72	14.93	3.08	22.01	35.98	6.35	6.11	15.44
GOLGA2P7	53.96	55.13	80.22	52.4	24.75	47.26	16.77	57.31	85.62	83.45	23.26	36	52.99	58.66	2.48	60	66.53	51.53	21.68	15.43	60.47	58.55	4.03	16.58	5.6	40.78	80.03	59.96	27.05	19.85	31.37	6.7	6.06	19.15	21.01	11.84	24.82	19.85	61.53	35.75	45.86	3.16	42.24	6.36	57.93	38.36	13.7	8.56	31.97
NEAT1	737.43	752.69	678.44	439.28	467.75	326.16	129.78	225.06	756.02	757.13	172.52	153.51	514.62	608.16	90.92	561.74	482.1	495.23	285.51	744.27	795.69	266.5	352.61	266.32	66.22	84.27	86.61	1621.27	366.92	177.19	78.45	197.99	348.11	497.09	195.53	193.47	602.54	388.85	888.88	206.56	779.12	237.61	190.83	199.88	584.03	267.36	309.3	48.42	417.61
MAST4	63.58	49.49	46.32	56.97	14.72	28.67	15.9	25.22	53.89	56.4	17	28.59	15.24	45.73	6.41	32.7	35.58	51.05	13.13	18.07	112.68	30.12	10.44	11.23	6.49	20.51	12.82	39.47	20.34	9.6	5.95	7.51	12.37	21.56	20.45	15.05	12.52	12.95	100.37	6.36	14.69	7.37	16.53	8.94	47.71	29.36	16.16	7.02	45.37
RREB1	42.63	38.11	28.43	28.66	12.25	14.39	7.87	7.54	22.03	22.92	9.17	28.82	11.04	32.56	6.62	18.34	30.04	27.13	14.01	13.52	41.74	16.64	13.67	11.41	3.38	9.98	10.92	16.66	14.54	13.52	9.27	5.9	14.25	14.43	16.12	11.06	7.23	10.33	31.65	11.86	20.7	11.44	12.78	9.11	19.37	24.79	13.32	3.52	20.63
NOTCH2	24.7	24.15	23.28	17.85	6.26	14.97	6.87	5.52	24.2	22.42	5.85	16.98	9.53	20.58	4.6	15.09	23.37	23.99	14.65	11.93	20.6	12.37	8.99	3.82	3.86	3.44	15.61	29.01	10.07	12.4	2.81	10.1	9.75	10.47	15.53	17.13	13.2	60.24	16.74	9.49	10.42	12.82	7.87	17.85	17.93	23.67	17.54	4.71	17.2
NBPF10	20.32	21.46	25.46	17.8	11.19	15.98	9.22	12.22	41.95	43.55	12.3	11	14.51	19.78	7.12	18.11	23.51	24.45	6.92	14.32	24.79	30.74	13.35	8.51	8.44	7.33	18.04	55.31	13.41	14.48	1.05	10.53	14.33	16.05	9.55	10.95	8.02	15.55	23.1	18.45	16.54	19.13	13.1	24.64	23.87	23.01	29.38	9.62	16.43
SRSF5	229.3	320.26	290.76	188.37	93.62	138.18	132.6	146.29	481.03	457.88	257.88	75.39	224.61	200.53	80.4	301.77	272.41	254.99	277.37	205.97	178.51	186.19	155.76	162.64	118.94	150.48	146.86	343.38	180.58	252.36	167.19	195.87	160.7	233.03	230.64	104.2	157.49	203.81	151.47	144.2	93.34	430.52	173.7	333.94	202.56	121.55	184.88	68.65	231.47
PCBP1-AS1	14.2	12.95	23.44	13.64	4.75	14.78	26.34	12.4	24.41	24.52	11.26	6.11	15.66	13.58	3.74	17.51	20.23	19.33	24.32	20.77	21.02	10.06	5.13	11.86	9.26	5.54	54.76	18.94	10.9	12.78	7.2	7.81	7.3	8.93	5.75	9.25	23.51	21.49	18.91	14.46	11.4	28.12	11.81	20.69	11.86	10.14	17.56	4.11	16.27
SLC44A3	5.79	7.64	4.07	4.45	0.6	3.35	5.94	3.31	12.93	11.28	3.34	2.72	13.33	5.03	1.14	5.26	6.27	7.92	2.61	0.7	1.82	2.15	2.35	1.08	2.73	1.27	2.57	18.31	6.54	1.65	0.8	0.65	2.56	2.9	1.21	3.48	1.06	0.99	1.23	0.67	1.5	0.1	4.46	0.49	4.07	3.7	2.33	1.4	5.51
IL1RL2	2.59	5.57	3.22	2.09	1.64	1.94	1.76	2.47	4.67	5.08	1.91	1.17	5.23	3.42	1.41	1.87	3.57	4	2.77	1.01	2.06	0.89	2.34	1.22	0.84	1.06	3.02	4.46	1.68	4.24	1.45	0.56	1.99	2.69	2.8	0.98	0.8	2.29	1.51	1.13	2.17	0	0.84	0.22	1.42	0.88	2.26	0.64	1.91
IL20RA	6.19	12.21	6.43	6.85	11.51	3.78	4.15	7.62	24.84	26.22	5.87	4.94	15.63	9.25	1.21	5.01	9.81	10.05	12.1	3.77	4.99	5.2	4.6	6.48	0.18	7.3	5.04	13.18	6.44	1.04	14.09	3.22	4.63	3.13	9.69	2.3	10.63	11.13	6.11	8.95	5.43	0.65	20.14	0.04	5.24	9.21	2.08	2.46	4.72
FGFR3	83.91	106.52	105.33	92.24	123.52	100.09	28.54	60.61	452.52	457.49	31.07	90.31	31.72	163.86	12.35	103.86	141.61	98.36	57.4	12.73	298.6	59.45	18.2	95.1	1.11	113.72	12	274	42.12	30.73	111.18	9.54	20.62	103.76	53.02	39.11	93.78	24.16	327.95	1.96	83.58	1.12	193.01	0.78	86.48	127.66	46.93	9.16	105.01
RXRA	38.53	48.51	54.11	33.09	21.86	40.78	24.5	26.35	124.22	122.81	30.25	33.16	23.62	35.32	12.81	42.92	58.56	54.1	29.38	17.2	42.68	34.85	25.24	17.3	15.55	17.62	13.09	32.98	25.4	37.61	44.75	8.71	25.49	61.06	29.97	21.15	55.54	13.53	24.38	14.26	21.25	5.66	44.83	8.09	36.91	42.39	31.85	6.97	49.82
ST3GAL4	41.03	50.28	65.46	46.96	6.64	71.7	89.1	41.94	10.74	11.4	84.07	14.28	35.79	107.9	15.89	70.06	70.65	77.09	18.77	15.82	15.42	41.84	19.6	17.78	19.66	7.21	66.29	13.83	32.84	9.87	20.39	26.64	14.67	28.49	8.22	19.54	27.16	10.16	4.77	22.27	15.82	9.44	31.78	9.77	54.62	16.55	24.06	19.15	56.24
PHLDA1	43.72	112.73	54.64	70.35	10.16	70.27	82.11	37.91	1.09	0.9	66.7	51.73	21.06	49.17	11.11	43.34	66.77	63.25	10.43	16.71	32.48	22.97	22.02	33.45	41.54	5.65	43.56	5.14	31.83	38.05	61.34	19.16	22.13	27.22	9.39	24.61	8.42	9.82	13.42	9.59	1.32	1.89	5.39	7.98	52.7	21.53	20.47	33.52	54.06
IL34	19.74	32.57	44	17.23	8.57	36.74	27.09	25.58	1.8	3.35	37.52	2.7	14.77	21	3.26	29.69	42.97	42.09	10.45	5.43	4.56	14.35	0.65	0.52	8.76	6.91	1.96	4.12	15.77	0.62	0.79	6.78	0.66	3.51	2.12	9.92	1.19	1.17	6.51	3.29	14.07	1.17	6.29	4.24	33.4	18.09	1.91	3.83	35.6
IL18	75.79	196.4	222.57	84.48	22.84	224.89	267.5	123.09	13.09	12.57	223.91	17.48	61.57	72.22	20.27	220.09	235.11	195.66	8.45	17.34	17.22	32.82	33.13	12.03	3.19	14.09	13.23	22.26	54.08	44.09	18.35	16.18	34.72	49.53	11.28	14.54	8.53	24.9	19.16	11.73	9.91	23.48	33.94	29.82	119.33	18.41	40.42	12.81	227.84
RNF223	9.17	32.19	34.51	28.78	2.95	38.13	24.81	21.8	1.62	1.24	47.15	8.47	13.55	18.25	0.11	30.17	31.01	31.68	0.91	0.86	8.91	10.3	0.12	0.24	0	2.71	2.18	1.21	13.87	2.33	0.55	0.23	0.18	3.07	2.44	1.71	0.79	1.04	1.43	0.14	4.16	0	2.88	0.04	20.89	6.18	4.12	0.47	39.85
TGM3	1041.59	3564.21	4046.11	3027.01	0.24	3601.97	2658.18	2334.31	0.17	0.11	2790.67	66.98	556.97	2333.56	1.99	1485.01	2348.91	3833.03	23.62	3.66	67.25	591.03	3.35	0.26	0.78	222.15	146.44	12.94	464.24	37.52	53.99	35.15	4.49	62.44	5.79	56.18	79.77	68.82	4.06	0.13	0.29	2.1	149.04	1.79	2468.83	74.65	1.49	6.99	3654.71
SESN2	15.32	24.98	33.48	18.52	3.56	38.06	16.1	12.43	3.24	3.71	21.44	11.03	10.35	11.7	2.39	24.3	29.44	36.24	7.21	6.25	16.73	11.72	3.84	1.82	4.81	5.83	6.76	4.36	17.53	10.6	6.32	4.03	4.48	8.19	11.13	7.86	5.75	6.56	8.58	3.16	3.75	4.75	5.55	5.7	21.42	8.14	11.57	1.47	20.81
CAST	300.51	362.81	371.47	293.06	66.2	387.03	343.22	289.82	72.63	73.37	322.35	86.1	168.65	306.52	45.85	310.19	398.5	422.69	87.03	60.27	128.07	137.34	82.66	145.11	47.89	68.18	75.65	192.51	220.67	106.75	86.77	48.22	80.82	77.71	72.03	48.9	69.89	79.68	101.23	32.77	62.47	50.53	80.49	52.22	318.42	64.57	73.22	41.44	255.76
MGLL	54.84	184.89	168.61	163.85	56.81	86.12	148.89	177.01	2.07	1.82	128.38	28.27	105.68	70.26	15.51	200.64	184.54	234.25	38.42	24.12	22.07	72.52	6.38	1.73	15.77	120.88	65.51	7.36	103.55	17.1	12.6	11.97	4.8	33.12	9.17	28.92	4.12	25.02	10.8	5.44	9.68	9.26	50.04	14.3	107.77	68.76	15.47	23.2	162.36
HCG22	24.42	108.26	4.3	27.04	0	21.54	61.74	30.9	0.15	0.05	7.75	0.91	25.15	14.36	0.08	51.31	49.79	70.46	0.35	0.51	0.06	13.44	0	0	0.04	0.15	0.54	0.24	0.28	0.05	0	0.65	0.08	4.26	0	1.26	0.21	0.38	0	0.27	0.05	1.12	0.05	0	12.62	1.66	0.75	0.93	34.47
NABP1	25.49	54.35	79.63	13.46	11.97	21.15	39.42	12.4	9.35	8.93	32.61	7.66	20.72	17.92	11.95	28.47	58.48	42.67	11.76	12.87	29.38	7.59	28.6	11.53	12.41	8.57	17.74	14.38	11.53	21.29	5.76	10.62	27.15	14.79	22.3	8.31	5.38	20.68	31.72	11.89	31.99	34.78	18.32	33.82	12.7	8.37	29.31	6.34	28.37
UPK2	0.76	3.41	4.93	3.65	1.16	7.59	7.44	3.98	0.81	0.93	10.58	1.01	2.72	0.72	0	3.13	4.95	5.02	2.09	0	1.49	0.76	0	0	0	3.42	0.74	1.97	3.3	0.95	0.85	0.12	0	0.94	3.6	0.52	0.32	1.14	1.39	0.12	0.36	0.87	5.27	0.34	4.47	0.77	1.33	0	3.46
LGALS3	283.47	543.4	759.01	457.83	128.69	574.1	802.82	435.95	123.7	132.75	460.4	235.35	335.61	311.47	212.04	527.32	544.74	518.15	238.56	109.83	433.22	192.33	299.37	224.17	153.91	436.62	74.89	379.46	470.17	292.27	98.86	76.43	313.04	185.15	413.51	172.58	95.04	211.77	195.83	62.45	263.14	40.02	490.95	72.82	388.79	167.05	221.33	97.87	721.98
MYZAP	1.35	37.6	23.25	7.68	0.33	13.44	35.25	11.33	1.01	1.6	29.78	0.5	12.54	0.7	1.85	4.2	2.85	14.92	2.19	0.31	8.08	0	0.22	0.08	0.82	0.07	0	0	13.87	0.49	0	0.04	0.07	1.12	0.24	0	0.21	0.73	0	0.9	0.19	0.81	0.86	1.57	2.41	1.81	0.26	0.53	4.67
PLEKHA6	5.21	10.64	16.44	4.25	3.88	16.21	6.27	3.44	0.38	0.54	11.95	1.95	10.27	5.74	1.03	9.02	11.92	17.86	0.66	0.67	2.26	1.42	5.94	0.31	0.06	0.77	1.94	0.87	10.61	0.63	0.11	2.25	5.43	2.46	0.67	1.66	1.06	1.76	1.1	1.17	1.86	0.35	5.18	0.31	5.79	3.43	1.65	1.47	11.93
PSCA	220.89	304.88	454.02	139.17	3.15	385.22	300.49	205.96	1.34	1.12	684.95	92.47	959.27	367.91	2.16	523.8	315.93	381.2	1.93	0.22	461.59	54.23	4.93	1.65	0.33	42.97	17.68	21.91	356.93	5.5	3.28	3.28	4.13	22.74	3.16	8.15	0.8	1.19	204.32	0.3	7.79	0.91	66.31	0.68	136.39	20.42	6.41	1.66	302.57
TSPO	346.68	515.88	459.37	350.13	250.66	514.37	526.67	823	435.52	443.49	752.12	526.65	383.1	537.99	155.91	540.69	538.03	601.32	241.22	183.93	251.3	329.07	283.23	201.72	288.92	584.05	186.45	340.41	354.6	365.63	749.62	65.51	289.73	222.25	210.56	177.13	202.03	216.21	152.12	82.04	254.66	92.71	520.1	92.48	556.12	344.53	354.5	117.7	685.61
FGFBP1	185.31	166.39	89.92	89.42	18.38	289.42	146.37	306.42	77.27	82.36	191.24	279.62	26.87	302.63	75.65	175.19	173.58	126.49	35.59	33.51	3.16	90.58	90.08	31.92	2.15	129.5	24.63	58.5	100.65	383.35	318.86	7.16	95.94	155.44	34.5	47.79	44.08	81.37	1.43	10.74	1.44	0.66	212.7	0.4	219.98	22.97	98.62	39.59	156.89
NAA20	56.91	69.9	55.06	73.17	23.5	55.09	75.85	47.4	30.29	29.54	61.78	34.16	27.22	77.01	37.98	56.17	65.97	69.14	62.79	36.54	36.13	35.07	54.6	26.17	25.59	23.6	27.79	26.66	41.39	50.22	104.93	13.07	56.37	33.43	22.87	26.94	59.66	47.42	25.73	26.43	23.24	16.33	41	14.55	62.21	34.5	59.92	23.85	55.07
TALDO1	155.71	227.21	284.61	194.09	122.8	374.74	274.28	332.15	82.18	80.02	328.78	149.79	143.33	218.74	113.01	250.88	268.03	249.08	299.31	105.07	173.67	142.5	150.91	129.09	135.52	120.87	89.11	113.16	198.06	91.14	282.77	47.88	152.84	95.76	89.17	107.9	332.3	86.55	97.22	59.62	82.53	73.74	170.72	74.41	301.92	151.4	145.18	72.69	361.96
TMED3	71.77	108.08	104.14	73.54	41.61	119.2	115.9	123.63	111.73	111.75	143.38	88.44	81.99	91.08	45.53	115.97	113.08	106.28	59.97	45.83	146.14	67.09	76.29	39.17	102.94	67.57	70.84	84.48	141	96.89	54.94	27.9	76.13	101.12	48.29	33.28	101.19	50.72	93.83	29.54	39.29	31.84	77.22	39.64	99.76	75.32	133.3	39.45	129.47
HOMER2	19.63	14.75	17.81	19.95	6.07	24.45	16.42	14.88	7.83	7.7	20.2	9.25	12.56	18.98	11.06	18.03	23.23	22.4	8.75	9.85	22.73	11.57	15.01	4.76	1.9	6	11.52	7.11	15.6	15.77	2.62	1.27	13.36	13.89	16.27	6.47	13.9	16.26	17.74	3.31	20.54	2.41	8	3.11	25.98	16.35	8.21	5.79	20.55
MARK2	42.13	52.85	41.43	37.91	33.34	40.5	24.97	33.48	36.88	35.32	31.26	43.91	23.39	40.33	9.83	39.89	54.35	39.34	26.57	32.24	56.87	48.06	22.73	11.34	9.78	45.44	25.17	27.65	36.04	50.59	24.21	13.11	20.94	29.24	26.61	18.51	27.18	41.59	36.14	33.19	35.16	35.87	49.1	24.06	36.22	64.27	41.94	8.2	49.08
ACOT11	14.82	24.32	17.1	22.03	2.32	18.4	13.01	10.69	1.4	1.17	16.13	24.16	15.26	20.32	0.84	16.28	22.97	22.07	4.11	7.95	14.75	5.38	2.22	12.34	1.26	15.5	3	2.48	12.52	19.42	12.21	1.86	2.08	3.32	4.59	7.62	4.88	13.69	7.62	3.02	12.41	1.46	11.47	1.58	20.53	9.06	15.23	2.09	20.73
ST5	52.69	55.06	60.27	56.97	14.21	37.81	20.81	28.84	11	7.81	23.78	95.43	39.82	63.26	30.92	56.46	56.74	52.74	46.93	24.2	68.77	47.16	25.83	50.19	32.69	20.73	40.77	14.46	39.46	35.47	19.96	31.56	24.64	66.64	27.54	31.71	7.38	16.24	49.59	23.99	9.99	2.44	38.29	8.41	50.83	37.37	84.63	19.31	72.41
PROS1	10.67	7.04	7.13	8.16	5.35	5.18	6.69	2.86	5.38	6.02	4.51	1	5.68	7.6	10.64	6.01	11.99	10.28	7.14	4.3	2.05	3.89	15.35	1.02	5.74	3.09	2.67	3	11.24	2.45	3.48	5.15	16.67	2.19	1.71	4.68	3.15	2.54	3.72	1.36	1.13	1.04	2.71	6.15	9.68	4.45	8.85	5.5	4.79
PGRMC2	33.47	26.41	34.02	25.62	21.88	28.11	22.08	21.84	16.49	18.74	19.13	14.89	26.93	29.31	23.94	29.94	37.28	34.53	32.61	20.06	11.57	24.38	30.72	13.32	33.25	14.1	19.25	22.93	19.21	33.59	23.72	14.44	28.17	22.53	17.66	15.2	28.65	12.58	10.74	20.54	21.7	16.64	22.93	15.03	30.67	19.74	24.62	10.21	21.54
ANKS1B	3.95	0.55	1.11	1.15	1.26	0.65	0.49	1.72	0.07	0.1	1.25	0.06	1.33	0.82	0.13	0.99	1.57	2.02	1.04	1.62	0.22	1.95	0.03	0.24	4.35	0.13	1.09	0.07	0.44	0.26	0	0.39	0.13	0.48	0.22	0.25	0.06	0.27	0.7	1.87	0.16	0.6	0.51	1.87	0.59	0.19	0.56	0.52	2.28
IL33	16.67	4.06	6.94	12.3	2.35	2.51	6.52	2.53	0.26	0.15	2.66	3.03	8.74	8.92	3.44	4.1	9.54	10.91	7.92	3.96	0.58	2.7	0.38	0.13	9.72	0.18	0.57	0.57	5.41	0.65	0.51	8.03	0.6	1.1	0.77	7.93	2.43	2.53	1.62	4.73	0.91	9.78	1.89	41.6	7.51	3.98	0.51	6.12	3.17
PDK4	18.14	1.55	19.2	8.71	4.18	2.86	5.63	0.8	0.67	0.84	0.95	0.14	16.97	5.03	6.33	50.43	4.53	5.66	8.22	2	0.94	1.95	0.49	0.29	1.36	0.02	3.41	2.51	1.19	0.4	0.12	3.57	0.48	4.58	0.39	4.88	0.24	2.51	3.01	4.25	0.47	1.82	1.09	32.74	31.47	6.07	2.95	8.65	22.51
FAXDC2	12.44	7.31	13.43	7.19	2.65	3.68	4.45	4.79	1.25	1.04	3.04	1.86	12.58	5.01	4.2	11.26	12.42	10.5	9.48	7.08	6.35	4.36	0.8	7.04	2.53	2.45	9.39	1.89	4.32	1.77	1.83	6.64	2.07	4.03	2.74	5.65	5.97	4.54	6.82	9.76	5.8	2.08	3.01	7.72	5.93	10.15	7.38	2.37	14.65
SORBS1	46.56	6.45	50.42	26.52	3.82	15.1	12.79	8.84	0.85	0.23	5.7	0.7	29.06	20.5	7.95	31.07	34.93	28.54	63.88	8.2	3.35	4.65	0.39	1.26	0.9	2.02	9.52	1.22	3.07	1.08	13.2	6.76	0.85	4.9	2.14	19.27	1.99	1.44	1.65	5.28	0.53	0.38	1.05	2.5	27.86	1.54	1.53	7.93	55.7
SLC6A1	3.47	1.07	5.66	2.84	0	5.46	1.62	4.04	0.02	0.06	1.23	1.25	1.62	1.44	0.25	5.23	1.36	3.66	0.33	1	0.53	2.21	0.22	0	0.36	0.25	0	0.08	0.96	0.36	0.17	0.64	0.12	1.82	0.16	0.57	0.93	0.63	0.34	0.65	0.1	0.02	0.37	0.11	5.7	0.42	0.99	2.61	2.8
ROR1	4.01	2.71	5.55	2.42	0.41	2.03	3.18	2.52	0.09	0.11	2.7	1.33	3.33	1.56	0.4	3.05	3.55	2.6	1.16	1.49	0.87	1.79	0.1	0.29	0.91	0.41	3.24	0.14	2.13	0.6	0.2	2.66	0.12	1.99	0.91	1.12	0.18	1.18	0.69	0.87	0.54	0.7	0.18	0.6	3.8	0.46	1.4	1.14	4.38
CSRP1	354.4	90.79	278.47	182.15	96.13	309.42	359.95	247.55	48.39	42.29	199.36	71.08	163.09	145.86	111.12	292.65	227.89	164.52	356.23	146.53	47.63	105.56	98.37	85.46	246.07	108.08	223.96	39.94	101.18	66.72	53.15	105.57	95.99	174.25	46.76	165.99	86.62	112.66	33.83	171.08	29.06	33.49	99.75	55.48	253.13	135.18	117.18	88.92	434.95
RBPMS	128.27	100.1	109.82	82.13	40.85	76.58	85.8	71.46	2.24	2.81	89.24	35	101.75	50.99	39.16	116.46	105.22	78.45	150.41	63.1	32.07	50.81	31.53	13.21	72.17	59.36	32.24	12.66	68.63	14.71	12.23	61.99	31.7	62.13	22.46	80.83	39.19	29.35	24.59	29.3	35.72	9.27	52.5	60.87	91.72	31.45	51.48	45.78	128.5
ID4	8.94	9.71	12	7.46	2.63	5.57	6.1	7.46	7.39	6.19	10.56	1.62	7.46	4.74	3.77	14.24	13	7.59	6.74	4.59	1.29	5.19	3.79	0.93	9.16	2.47	11.98	6.7	5.76	1.65	3.82	4.58	2.98	10.76	1.73	3.86	1.85	5.31	0.58	1.46	24.6	1.03	6.69	3	6.41	4.11	6.2	20.94	16.09
DEAF1	21.59	41.07	32.93	28.65	13.2	24.65	24.4	21.85	18.87	44.69	26.95	21.1	22.77	28.15	13.01	27.34	33.3	25.74	29.38	12.37	17.1	18.06	12.92	23	9.92	20.07	39.38	8.81	17.52	13.82	12.29	14.88	11.29	12.98	12.78	9.83	18.51	9.52	16.12	10.69	25.82	19.79	21.71	18.01	21.42	18.91	23.5	4.98	30.26
RALGPS1	5.66	5.51	8.09	4.46	5.23	4.1	3	2.27	2.41	2.31	2.59	1.6	8.48	4.46	2.7	7.13	8.97	6.29	10.67	10.96	1.33	5.16	1.97	1.66	1.1	0.17	3.39	4.8	6.62	0.96	1.97	2.7	2.71	2.59	2.2	1.34	11.51	5.23	1.1	2.86	4.29	5.15	2.96	3.46	3.75	5.36	2.92	2.89	4.44
SREBF2	71.44	88.62	85.7	53.57	47.54	58.74	35.26	57.56	79.75	78.33	43.19	64.7	63.71	69.22	19.77	73.54	77.78	80.32	80.04	70.6	23.21	57.95	46.27	35	19.53	62.42	68.19	40.33	45.4	25.45	108.16	20.89	43.34	68.87	28.66	39.92	58.66	96.22	24.74	54.9	32.89	57.88	67.29	55.5	62.38	102.28	46.73	19.11	76.5
ZBTB7C	29.25	37.3	42.28	27.55	10.77	26.94	18.28	29.72	22.4	21.5	25.91	21.64	20.92	32.67	4.6	34.13	41.85	42.91	50.96	19.67	6.49	17.88	6.97	0.89	1.25	38.78	2.36	21.18	14.81	3.94	19.22	1.85	6.17	3.79	3.29	6.98	29.93	34.15	2.52	0.97	14.8	0.45	44.03	0.28	25.08	56.23	1.4	2.3	36.1
TSPAN14	64.28	81.44	71.12	70.94	51.86	72.34	46.01	41.82	53.19	55.77	42.65	52.23	39.41	64.01	19.46	74.19	93.29	73.72	153.31	45.78	56.72	63.89	32.62	22.45	18.67	47.2	47.91	84.17	44.12	33.52	76.33	27.45	31.84	65.95	52.07	43.76	121.53	55.16	35.06	49.34	31.65	50.15	73.92	50.58	63.32	97.83	52.61	16.39	83.93
RASGEF1B	10.51	20.85	15.52	9.05	1.22	14.76	13.92	6.07	1.04	0.72	11.26	2.21	10.87	7.25	1.44	7.03	8.21	16.48	3.73	6.08	3.26	15.54	2.56	3.58	2.68	5.86	15.3	4.52	8.49	5.8	16.92	5.72	2.83	4.51	8.02	3.82	3.72	6.16	4.31	8.93	2.03	7.45	6.17	11.88	12.29	5.67	7.41	8.13	8.66
AGA	10.72	16.12	24.26	10.26	9.52	15.82	24.37	9.42	9.73	7.63	15.17	5.69	10.7	13.07	2.52	15.81	19	20.29	17.82	11.93	7.59	8.13	7.86	13.54	27.65	6.03	24.96	6.57	13.65	3.57	21.56	5.33	6.97	7.97	15.14	4.05	6.72	7.45	4.53	10.71	8.73	10.32	16.32	11.6	13.82	7.76	10.46	7.49	8.9
DUSP16	25.49	22.77	18.42	24.76	4.46	10.4	13.11	5.46	5.88	6.14	9.17	4.7	10.7	18.92	2.65	11.74	19.1	20.79	13.6	8.45	7.85	11.43	4.1	6.33	2.2	4.68	17.67	5.68	8.83	7.31	15.82	7.76	4.14	5.97	6.62	12.24	12.53	10.03	4.1	16.04	3.41	21.01	5.33	19.14	18.99	12.23	6.38	4.99	11.28
EPB41	17.92	21.33	22.09	15.74	9.13	20.97	10	5.41	14.62	15.68	7.5	6.81	11.89	14.15	3.24	12.57	15.71	23.71	23.7	13.52	14.83	18.17	7.24	4.36	2.36	2.57	13.9	12.28	11.65	7.9	20.66	6.36	6.11	4.63	7.52	11.19	12.54	7.93	11.81	22.21	11.82	58.67	8.65	36.28	19.62	16.48	12.74	4.2	11.89
IRAK2	11.14	9.9	4.88	11.42	3.66	7.17	4.03	1.87	0.91	0.77	4.22	4.93	2.69	7.68	1.36	3.45	5.36	4.99	1.96	2.16	4.89	7.37	2	2.79	1.19	4.35	1.45	3.19	6.44	5.71	4.41	2.12	2.23	1.62	4.82	8.52	0.3	0.92	3.61	3.46	4.55	3.21	5.68	3.41	4.83	3.99	2.66	1.53	3.5
UGCG	34.61	20.31	19.11	21.94	8.23	25.35	23.5	8.78	8.11	8.89	10.27	12.42	8.31	34.41	5.95	12.92	25.6	15.3	14.75	11.32	18.8	8.98	13.22	7.05	7.56	2.41	4.63	11.95	17.78	13.04	23.17	11.95	12.17	15.55	6.27	15.14	5.13	12.07	15.21	7.84	5.28	13.76	9.03	27.8	27.49	9.47	16.6	12	14.52
VAV3	23.43	31.16	25.19	20.59	4.85	10.54	27.14	10.84	18.32	19.59	13.68	10	13.67	28.9	1.79	15.86	22.5	35.31	1.06	1.96	6	12.42	3.68	2.9	4.25	4.23	2.24	5.18	10.97	13.96	0.8	2.08	4.4	4.12	14.76	3.03	1.52	2	7.37	2.91	8.92	6.7	6.07	9.43	17.72	5.7	14.18	0.87	9.37
NPEPPS	100.12	90.67	106.94	69.05	37.31	51.59	43.34	36.54	43.88	51.27	27.84	35.34	39.08	128.59	22.29	70.93	81.96	115.19	30.56	43.19	62.11	54.41	53.58	31.13	19.96	19.28	28.19	40.51	37.7	22.38	30.69	20.79	49.47	29.73	38.08	24.61	48.31	49.88	29.7	32.24	43.2	27.7	25.86	31.77	67.45	25.52	33.09	9.9	56.62
DSP	561.79	600.08	610.66	652.02	269.8	376.28	290.97	304.82	292.92	294.51	254.13	169.69	146.38	545.55	92.8	391.21	505.42	665.39	124.99	170.09	186.9	274.4	274.68	83.32	4.96	94.53	108.04	109.77	156.08	379.91	170.27	22.4	274.36	312.56	288.87	35.71	64.93	230.22	131.67	58.92	272.8	2.27	118.81	4.44	586.83	188.41	222.46	32.16	366.55
DOCK9	89.94	122.86	119.91	62.85	12.7	72.24	61.81	29.24	17.49	13.09	63.24	15.38	28.94	81.84	14.96	73.56	74.02	116.87	39.74	25.98	14.03	33.75	40.79	50.76	13.56	15.23	29.7	29.7	56.87	46.01	42.53	23.07	54.31	32.71	25.72	27.05	38.58	31.01	18.03	24.37	6.09	27.19	26.62	17.8	82.69	42.79	18.89	15.86	62.22
STRN	15.03	15.89	18.6	12.65	3.37	13.46	11.61	5.34	3.94	4	6.77	2.15	5.48	15.6	2.71	9.57	13.62	16.92	8.68	6.33	4.84	5.97	6.06	6.36	2.08	1.75	6.03	8.3	7.22	4.56	7.36	2.68	6.77	4.4	5.3	3.09	5.43	6.39	3.59	6.65	3.34	3.97	2.69	5.55	15.27	3.26	3.26	3.1	8.95
PHACTR2	12	27.2	30.72	14.42	3.21	10.72	21.27	7.02	1.27	1.59	13.61	1.83	7.27	10.87	1.6	16.07	23.69	24.24	10.13	6.81	3.4	6.09	3.13	4.5	2.82	2.06	4.68	3.23	8.18	7.1	4.79	4.29	4.42	5.7	5.43	5.21	2.55	6.4	4.3	5.58	2.41	7.63	3.7	8.84	15.74	8.14	9.17	4.88	20.53
TMOD3	46.03	74.41	75.66	36.16	6.55	39.44	61.05	19.83	16.87	17.77	38.21	11.61	22.51	57.58	9.41	48.31	65.86	58.36	21.08	17.16	24.84	20.35	22.33	7.73	10.38	4.75	11.62	12.82	29.94	24.85	20.04	9.89	21.52	29.39	9.8	7.58	9.5	19.74	17.65	7.77	14.38	15.01	12.72	12.86	40.7	12.19	15.64	12.24	39.74
ABLIM1	158.82	211.14	219.38	112.22	22.69	119.42	94.41	57.21	28.72	29.98	89.38	35.55	61.12	160.03	8.62	124.76	168.65	215.45	38.42	38.25	20.58	50.6	12.56	1.48	0.81	18.97	10.49	21.83	49.6	21.09	21.92	8.79	12.09	21.13	34.18	36	15.14	40.54	15.59	6.41	35.8	66.28	26.68	28.57	126.81	58.76	18.49	8.83	133.51
KALRN	22.82	26.68	13.87	14.23	2.98	20.73	11.32	5.38	0.07	0.17	15.99	9.38	17.02	23.92	1.35	17.61	28.12	20.64	10.32	4.62	4.15	7.02	2.41	0.34	10.1	1.33	7.42	1.62	15.42	2.9	7.88	2.04	3.32	9.67	1.94	8.44	2	13.29	2.07	1.3	0.19	1.8	1.28	3.55	16.52	12.87	3.46	3.6	15.55
RBM47	36	47.59	30.54	23.38	9.87	29.75	18.93	14.63	14.07	12.9	15.31	18.58	24.28	56.94	5.51	25.17	35.79	36.84	19.48	7.11	25.33	13.13	14.27	10.35	5.19	5.44	4.7	23.27	39	5.44	9.07	5.8	14.39	4.81	12.5	11.88	11.96	8.1	22.14	7.33	11.64	5.29	12.24	9.59	30.04	21.08	7.34	3.69	23.54
DOPEY2	20.29	22.89	21.82	23.91	5.13	21.78	6.09	6.41	2.82	3.6	9.73	7.88	10.47	18.54	1.94	13.41	15.53	30.84	11.22	15.03	5.74	8.73	5.86	0.66	1.63	2.05	2.73	3.78	14.11	2.9	1.42	3.23	4.71	3.83	5.75	5.46	5	6.48	5.51	4.13	13.23	4.12	4.59	8.95	16.02	12.56	6.86	2.06	18.03
CPEB4	17.98	18.75	14.56	14.2	1.14	13.43	13.09	4.17	1.97	2.49	5.18	2.87	4.77	21	0.96	8.82	10.42	17.11	6.39	8.02	5.78	5.46	2.44	1.61	2.19	0.56	2.36	9.89	8.31	2.94	1.83	4.32	2.38	6.08	2.56	4.5	1.42	7.83	2.64	4.03	3.93	8.35	3.14	4.64	15.38	5.65	3.5	2.3	11.93
RMND5A	25.02	41.59	39.67	38.94	9.25	37.25	40.59	15.35	12.94	13.34	22.41	8.46	15.44	16.24	2.34	26.45	26.71	25.71	35.92	7.46	23.59	16.15	5.43	8.67	5.45	3.18	14.16	15.34	14.91	8.02	16.05	3.84	6.23	9.52	6.25	7.66	17.68	15.1	8	10.12	11.89	10.18	8.8	11.74	19.59	8.36	5.74	4.32	29.7
HINT3	11.33	9.21	10.42	10.57	4.41	8.46	8.93	3.41	7.28	6.92	5.69	2.79	7.11	8.48	2.1	7.89	10.38	10.43	11.05	5.55	7.18	5.68	4.3	5.94	2.4	2.32	4.72	7.6	7.82	2.38	7.6	4.44	4.44	3.46	6.29	3.84	4.99	8.75	4.43	5.08	2.15	4.69	8.23	3.73	8.54	5.75	4.88	4.13	7.7
ABI1	39.37	47.69	42.78	32.1	9.11	38.83	35.01	16.91	8.65	8.14	20.08	12.8	21.51	39.23	25.57	30.66	42.96	40.84	42.57	27.06	14.75	22.25	37.18	12.9	10.51	9.25	20.48	17.31	21.22	18.1	30.22	12.82	36.94	26.3	35.15	13.7	15.62	29.47	11.76	19.69	16.23	24.92	21.76	24.08	28.37	22.67	24.31	12.77	30.36
PLD1	30.76	39.11	49.14	42.96	5.74	26.45	28.02	24.37	6.1	8.5	20.79	6	12.92	27.48	13.32	20.82	33.75	53.42	25.2	24.14	22.99	16.18	17.4	9.96	6.19	10.58	7.56	13.92	12.06	10.13	20.3	3.3	15.7	15.17	14.54	5.81	29.79	46.53	16.35	4.55	10.57	3.77	10.1	5.11	33.79	19.4	13.04	4.66	25.18
MAP7	22.91	21.69	19.8	16.85	8.67	16.39	12.29	10.93	9.28	7.09	13.89	7.9	9.11	21.53	2.63	16.17	21.58	18.16	14.17	27.3	16.33	10.61	9.25	5.39	1.02	5.96	8.05	9.05	13.21	9.64	30.46	1.46	10.5	10.38	16.59	6.21	16.76	45.3	11.19	5.81	8.02	1.04	13.06	2.16	15.36	11.92	9.23	3.45	16.29
CDCP1	68.1	37.31	22.14	26.16	26.47	36.39	14.69	16.88	7.36	8.25	11.73	33.79	12.38	40.09	10.98	22.18	38.58	29.08	27.96	12.7	19.94	16.18	21.53	10.28	7.6	7.83	15.06	13.58	21.44	45.43	18.46	1.57	21.39	21.3	24.77	9.64	14.03	16.65	14.71	5.51	19.11	0.59	9.24	1.25	29.94	18.79	17.13	2.88	29.6
YAP1	56.69	42.41	43.39	30.68	8.48	27.09	20	12.17	26.69	27.62	14.18	19.97	19.46	52.13	7.62	30.28	42.95	42.65	45.27	17.92	32.05	18.62	14.15	14.42	9.9	4.84	24.54	34.3	17.87	28.71	41.85	10.51	14.51	36.76	18.33	16.53	21.25	14.23	20.82	12.54	8.44	0.77	8.16	7.07	46.06	9.94	22.1	12.54	25.63
SH3D19	30.51	26.74	35.38	21.22	10.77	15.51	18.68	7.64	6.72	6.88	10.37	9.31	15.8	23.57	9.79	20.18	28.35	32.98	26.03	13.41	9.92	14.01	15.26	3.88	13.46	6.91	10.09	8.75	15.97	26.84	24.12	8.41	13.44	18.95	17.51	16.03	8.17	9.07	10.46	9.63	12.53	1.39	12.47	5.43	25.98	10.89	23.36	7.96	21.17
SOX6	3.71	1.45	3.15	1.74	1.03	0.97	1.98	1.37	0.49	0.4	0.62	1.76	0.96	0.73	0.6	2.44	1.72	4.26	2.22	0.04	0.07	0.98	1.06	0.55	0	0.99	2.03	0.06	1.06	0.38	1.89	2.05	0.96	1.26	4.08	0.81	1.4	0.68	0.1	1.15	0.05	0.64	0.51	0.25	2.34	0.69	0.46	1.06	1.38
AHRR	2.87	2.94	3.19	1.38	1.13	0.99	0.67	0.69	0.68	0.4	0.51	0.86	1.65	1.76	0.17	2.01	3.11	4.93	1.06	1.54	0.95	2.14	0.21	2.7	1.07	1.12	0.68	0.75	1.13	2.22	0.57	1.28	0.32	1.02	2.82	0.69	1.65	1.53	1.18	0.8	0.18	0.68	1.61	0.37	2.61	4.12	0.91	0.32	2.26
ZMIZ1	40.45	41.53	33.91	26.89	5.29	28.61	12.14	11.14	7.34	7.31	16.25	14.69	17.83	27.85	7.47	25.9	32.16	43.7	21.33	28.71	23.55	27.13	10.01	10.17	11.38	6.1	20.61	13.08	25.77	9.69	29.1	20.98	8.67	28.72	19.9	25.64	24.53	21.46	15.72	22.26	10.98	22.04	16.47	9.69	23.33	36	12.93	13.82	30.47
DUOX2	48.39	64.13	12.83	17.74	17.67	8.88	3.12	6.55	9.86	13.24	4.4	34.39	42.25	32.42	1.25	10.76	15.08	11.43	14.3	8.46	33.92	48.01	3.92	2.62	0.06	5.4	7.26	99.54	213.49	4.88	0.96	0.88	4.21	14.26	1.57	2.22	9.26	7.26	26.64	1.3	33.33	0.06	12.75	0.2	4.71	12.03	5.84	0.22	9.25
PKN2	14.76	16.28	13.9	14.2	5.05	10.17	9.74	4.36	10.53	11.76	6.47	2.86	6.23	15.63	1.84	8.02	14.37	15.07	18.08	15.59	8.31	8.23	6.07	10.48	6.63	2.48	17.92	22.59	7.46	10.24	12.57	4.92	7.25	6.27	13.04	4.25	8.48	10.95	9.53	8.09	7.81	8.74	6.19	10.51	11.13	6.19	8.25	2.69	5.33
EHBP1	29.05	19.87	17.9	25.64	15.16	20.56	18.07	13.86	16.53	16.7	8.52	8.36	9.5	27.89	9.69	17.17	29.09	23.35	73.71	18.47	15.78	15.73	19.09	8.05	13.13	6.07	16.18	44.95	16.24	30.2	41.75	6.67	17.77	20.44	17.39	10.05	27.53	15.48	21.54	17.94	11.1	7.81	8.47	6.96	25.11	8.78	20.06	9.95	12.58
IL1R2	26.48	23.89	20.71	24.15	6.92	30.07	22.44	16.76	61.82	58.42	21.1	28.12	21.34	20.67	3.42	49.77	28.06	12.07	12.4	8.73	18.89	214.2	10.35	360.63	32.37	12.44	38.7	1.17	20.23	8.89	57.72	3.84	11.7	26.02	19.47	4.35	8.05	2.04	8.89	8.86	1.81	10.96	26.3	11.9	35.29	7.39	5.74	10.52	30.1
BZW1	64.22	65.56	51.48	51.03	36.85	55.87	70.53	34.35	25.7	23.61	42.68	19.6	34.63	82.2	38.73	47.48	59.19	53.11	33.41	43.73	31.26	36.47	62.87	29.33	70.05	26.39	58.71	58.75	56.25	69.38	66.75	23.48	61.02	61.62	50.67	25.38	41.24	69.71	22.45	39.21	23.47	41.3	47.32	54.98	51.33	31.76	34.15	31.62	36.18
ACSL3	35.34	29.77	29	29.05	19.39	34.02	20.09	17.2	11.56	11.07	17.49	10.98	19.13	29.53	8.37	28.13	32.63	28.61	25.05	17.9	53.34	28.34	22.78	22.6	23.15	9.54	36.66	30.3	32.71	31.41	25.66	11.13	21.02	37.06	21.23	13.72	25.71	18.85	34.36	20.18	11.34	8.36	18.61	14.51	37.91	13.63	19.95	13.05	14.46
NKX6-1	3.44	1.43	9.57	2.85	1.81	5	4.21	3.8	0.11	0.33	3.13	0.48	4.29	2.93	0.98	4.97	7.11	4.56	9.44	3.71	1.76	0.92	1.41	1.18	5.5	2.06	5.37	1.03	0.75	0.98	0.75	0.59	1.78	7.66	1.19	3.25	0.54	0.3	0.08	1.32	0.1	0	0.31	0.06	2.09	0.63	1.1	0.3	8.24
SHB	34.94	23.65	19.53	24.55	7.15	42.29	20.32	17.31	9.92	10.12	23.62	37.28	18.16	28.06	12.84	18.93	22.57	16.23	23.73	11	23.69	27.04	28.89	25.88	23.23	16.42	43.26	6.7	30.68	24.08	30.42	8.36	29.58	22.59	13.6	21.15	16.22	8.52	11.81	11.31	8.61	1.26	12.72	3.23	24.86	15.33	25.19	6.48	21.6
SPIN4	4.68	3.26	1.81	2.46	1.69	3	2.05	0.47	2.39	2.53	0.81	1.74	0.97	4.26	0.86	1.94	5.43	3.16	1.37	1.34	1.55	1.79	2.21	0.88	1.36	0.31	1.93	8.71	4.63	1.9	0.06	0.95	2.28	0.5	2.62	1.43	3.59	0.4	0.89	3.6	3.07	1.63	1.29	1.52	2.34	1.81	0.96	0.66	1.18
[truncated: 1 more columns]

## Sheet: Group6.DEG
Symbol	Adj1002	Adj1102	Adj1202	Adj1302	Adj1402	Adj1702	Adj1802	Adj1902	Adj2002	Adj202	Adj2102	Adj302	Adj402	Adj502	Adj602	Adj702	Adj802	Adj902	EC1001	EC1101	EC1201	EC1301	EC1401	EC1701	EC1801	EC1901	EC2001	EC201	EC2101	EC301	EC401	EC501	EC601	EC701	EC801	EC901	LN1003	LN1103	LN1203	LN1303	LN1403	LN1803	LN1903	LN2003	LN203	LN2103	LN303	LN403	LN603
LRFN4	12.04	6.44	4.44	6.28	21.42	4.86	2.11	5.04	15.26	14.85	3.49	19.9	6.19	5.26	10.72	5.97	6.19	3.36	19.39	22.2	44.2	28.84	18.18	18.76	10.23	11.17	32.64	22.03	25.14	51.47	28.34	11.66	18.49	42.17	44.77	12.75	37.28	25.01	30.44	30.37	29.84	7.15	11.99	11.51	6.57	14.15	22.31	5.1	9.42
C11orf24	14.87	10.21	10.88	7.11	16.81	10.85	7.21	7.67	32.96	29.65	5.49	21.62	22.14	8.13	16.37	15.53	12.36	7.96	21.23	47.07	54.16	36.95	24.83	5.43	57.4	21	24.22	18.6	18.77	67.63	21.74	30.68	25.13	40.34	123.13	21.15	25.35	35.43	35.27	32.55	24.82	20.49	21.05	20.4	10.47	29.31	50.68	14.11	10.68
GAL	0.26	0.18	0.12	0.82	6.06	0	0	0	0.77	1.72	0	2.69	0	0.14	6.47	0.12	0	0	3.32	2.11	18.22	3.09	16.3	1.41	12.57	0	49.64	3.65	58.16	2.13	0.62	2.36	16.81	11.55	2.55	1.24	6.42	11.06	12.44	5.44	7.77	0	0.13	0.13	0	0.37	0.53	4.13	0.14
TPCN2	5.42	4.31	5.05	8.72	5.1	2.36	2.16	1.81	6.36	6.63	2.13	4.86	5.43	5.28	1.97	5.05	6.33	4.6	7.31	10.61	9.15	39.26	6.24	14.44	15.48	3.47	44.3	8.87	7.21	7.29	3.66	15.68	5.55	12.18	31.17	10.35	7.27	5.29	9.48	105.47	22.26	9.06	4.74	5.97	6.53	5.77	7.48	2.5	6.54
SHANK2	12.55	2.71	3.4	4	1	2.91	1.83	0.68	0.02	0.03	3.69	5.02	4.86	2.87	0.83	5.14	3.53	2.98	0.46	2.86	13.14	12.73	3.38	16.08	29.41	21.21	27.26	6.92	5.8	12.17	5.09	4.96	8.91	12.81	4.94	7.49	5.29	9	11.87	22.41	49.07	0.78	28.07	0.94	4.71	4.82	5.83	3.91	2.5
SERPINH1	30.97	12.95	15.3	20.37	86.43	14.7	19.36	10.63	71.15	70.13	9.1	133.11	18.61	11.39	110.77	19.61	23	12.99	148	178.77	119.74	139.77	219.16	87.13	884.98	113.47	181.77	219.78	44.43	507.77	118.91	181.53	223.93	677.02	146.39	174.72	130.56	66.28	59.99	126.76	99.04	10.39	70.74	42.45	26.45	52.8	584.96	125.54	23.4
SESN3	8.12	5.41	6.36	5.86	4.22	2.89	6.19	1.89	1.8	1.84	1.59	2.72	2.94	4.51	2.87	2.59	3.58	5.32	15.85	7.23	5.02	3.51	8.57	8.98	4.4	2.25	4.48	2.5	2.46	13.79	39.25	6.49	8.94	6.21	8.67	5.74	8.84	10.53	5.48	4.31	4.36	33.9	3.55	21.49	8.59	2.92	14	9.47	2.41
NNMT	133.2	10.14	10.12	30.36	58.21	15.61	18.31	9.84	8.42	9.9	11.33	41.9	32.08	12.43	74.77	93.31	25.36	12.22	107.43	89.27	307.34	41.24	84.62	80.55	443.99	171.82	23.49	31.5	49.03	33.94	10.9	237.31	89.08	210.61	64.52	256.65	43.44	58.88	317.1	48.94	11.07	18.34	139.36	163.36	51.75	64.41	607.67	138.56	18.61
MAN1C1	7.52	2.86	6.92	5.3	3.16	3.97	4.49	3.17	0.17	0.69	2.69	3	8.48	4.46	2.96	5.45	5.65	5.46	11.15	8.42	6.09	3.44	1.67	2.19	3.11	1.79	2.23	1.71	13.12	1.04	1.46	15.85	2.04	0.98	2.65	12.69	4.1	4.42	7.76	6.75	1.78	55.57	6.31	24.31	6.5	8.28	7.7	2.97	5.61
THY1	25.25	11.72	10.69	9.32	23.67	6.92	5.01	1.98	3.2	2.6	8.31	30.62	19.53	10.74	86.01	12.5	21.73	7.45	81.11	171.3	141.88	57.33	134.11	28.05	350.03	97.77	27.73	11.76	13.93	59.61	28.45	247.32	117.32	287.17	124.79	198.4	24.54	36.59	49.6	99.89	8.04	10.04	37.26	60.46	39.28	38.91	154.8	180.96	9.75
AUNIP	0.42	1.09	0.39	0.38	3.76	1.1	0.63	0.53	2.48	1.8	0.63	3.37	0.8	0.9	2.79	0.93	1.37	0.34	5	5.73	3.94	4.11	3.06	2.34	3.49	2.29	7.25	4.14	4.64	8.2	5.48	0.49	2.6	2.47	3.36	1.63	4.26	6.78	3.11	3.84	3.26	1.45	1.8	0.89	0.71	4.47	3.76	0.76	0.39
GRAMD1B	0.53	0.33	0.24	0.19	0.47	0.09	0.1	0.07	0.9	0.13	0.05	0.26	4.33	0.57	0.7	0.23	0.14	0.32	1.1	0.99	12.83	1.77	0.8	0.3	1.38	0.28	0.92	0.82	6.82	0.59	0.37	1.64	0.8	1.14	0.62	1.11	0.51	0.73	8.91	2.27	0.95	2.96	0.31	4.09	0.48	2.17	1.45	0.51	0.2
NINJ2	5.46	2.23	15.39	5.56	7.41	4.25	5.17	4.51	6.41	9.62	2.67	4.99	4.81	2.96	7.63	9.8	6.63	8.2	4.63	11.32	27.53	15.64	10.22	1.71	9.06	19.13	6.75	21.63	4.85	5.11	15.58	18.82	9.36	13.37	13.64	10.18	1.73	4.42	18.2	20.18	3.54	10.55	17.89	17.31	7.04	16.05	32.9	12.2	2.79
IFFO1	5.39	3.45	4.36	3.19	3.35	2.33	1.8	1.24	2.31	1.7	1.55	1.7	9.18	3.16	5.72	4.48	6.34	4.39	13.5	18.53	10.71	9.29	6.36	2.98	7.05	7.08	2.54	4.19	1.77	3.85	6.17	22.79	6.36	9.92	6.75	13.8	2.54	6.39	16.71	14.96	4.63	39.31	7.98	35.52	3.61	16.24	17.95	8.27	7.02
RECQL	8.9	4.84	7.14	3.63	6.16	5.92	3.6	1.92	10.43	9.18	2.3	1.55	4.21	5.85	2.5	6.39	8.89	7.69	14.41	14.09	5.52	9.67	7.04	12.3	14.67	5.38	8.65	16.14	4.96	20.29	11.93	9.46	8.94	15.68	12.33	6.31	11.35	25.65	4.35	14.2	11.01	16.86	10.78	19.21	5.77	3.99	7.3	8.11	4.03
KLHL42	9.32	3.34	5.64	2.94	3.59	2.14	2.07	1.66	5.87	5.34	0.74	1.18	3.09	3.38	2.16	2.93	2.79	2.84	23.63	12.4	2.07	6.33	4.9	11.91	9.01	7.98	11.8	4.5	6.29	11.05	13.11	4.05	5.28	10.13	6.02	7.23	12.34	13.77	2.14	18.85	3.03	7.65	6.68	10.25	3.48	3.85	7	4.77	3.71
PTHLH	27.18	7.12	7.98	2.56	11.89	6.07	5.71	2.96	0	0.57	1.57	27.69	2.84	7.6	18.74	4.27	2.48	3.22	12.59	116.73	12.16	1.61	47.26	160.23	579.21	186.39	35.92	0.36	1.29	365.34	396.71	9.12	52	565.05	41.43	40.2	41.24	54.77	9.25	1.37	1.68	2.79	27.23	1.67	8.58	3.62	101.15	40.34	5.95
GPR3	0.51	0.15	0.4	1.34	0.31	0.27	0.48	0.32	0.44	0.39	0.11	0.99	0.12	0.2	0.87	0.99	0.05	0.08	2.07	1.56	0.7	6.74	1.09	1	5.76	1.2	2.93	0.99	1.87	1.29	14.81	1.12	1.29	2.52	0.43	1.61	2.19	1.9	0.35	6.86	0.08	0	0.74	0.63	1.85	1.78	0.2	1.36	0.2
TMTC1	2.62	0.76	1.62	1.58	1.3	0.46	0.47	0.14	0.06	0.16	0.16	0.2	1.6	0.97	2.22	1.67	1.31	1.15	4.87	5.38	0.46	2.44	3.95	1.02	1.79	0.82	8.19	0.83	2.8	0.12	10.78	2.1	4.43	7.72	0.61	4.72	7.3	2.51	0.91	4.38	0.14	0.26	1.13	1.27	2.3	0.91	0.29	2.42	1.28
MDM1	2.72	3.22	2.62	2.04	2.3	1.73	1.72	1.31	4.46	2.91	1.42	0.54	2.88	1.46	1.12	3.22	3.15	3.19	8.81	8.46	1.49	4.41	3.11	6.6	5.42	5.81	9.12	6.14	7.04	3.66	5.32	4.13	2.71	2.37	1.83	1.75	6.26	26.14	2.43	7.74	8.93	12.6	15.46	12.57	2.06	4.35	4.11	2.5	1.13
LYZ	86.57	63.82	30.76	32.33	43.11	34.71	35.3	17.9	42.07	38.63	5.85	31.29	2014	59.14	38.24	81.29	35	8.88	138.12	162.33	24.02	25.08	39.2	81.37	152.41	36.74	23.88	79.76	2673.03	92.6	4	316.51	44.08	86.12	116.8	135.58	25.46	191.52	83.8	66.31	144.31	200.22	194.64	185.92	25.79	300.12	78.56	52.45	14.09
YEATS4	5.06	6.82	4.82	6.61	9.65	4.59	5.83	6.19	18.39	13.08	6.67	3.1	5.06	19.22	8.44	15.58	7.46	7.26	19.16	16.72	7.9	12.6	15.22	13.04	11.64	44.88	17.38	14.8	125.08	15.49	20.72	2.62	19.73	10.12	8.92	7.84	17.48	65.48	5	12.61	32.43	13.52	68.15	13.87	15.53	10.77	11.38	7	6.44
RAB3IP	6.71	3.38	3.59	4.04	10.6	4.38	4.94	2.64	7.76	9.77	4.15	2.09	3.54	5.66	3.58	3.59	3.55	3.41	16.92	7.38	8.71	6.46	8.45	7.89	9.55	38.64	7.48	8.29	123.47	5.42	12.51	3.05	7.35	6.87	10.31	6.93	13.08	53.39	9.62	6.34	40.5	6.56	38.27	7.15	5.28	5.42	6.05	5.83	3.7
MATN1-AS1	1.34	0.66	0.95	1.94	0.66	0.48	0.29	1.23	0.98	1.12	0.76	0.84	0.91	0.79	0.45	0.22	0.46	1.03	3.92	2.88	3.26	1.35	0.85	0.76	1.64	1.54	2.7	1.53	0.46	2.56	0.41	0.84	1.2	2.3	0.69	2.96	2.91	1.48	1.64	1.05	1.71	7.54	0.73	3.65	0.32	4.32	4.03	0.06	0.35
TBX3	4.02	1.21	2.71	1.63	2.16	0.43	0.5	0.37	0.37	0.3	0.47	1.79	4.46	0.9	3.78	1.5	2.51	2.04	10.13	8.88	3.48	9.68	7.36	9.45	1.87	1.18	36.06	3.19	2.87	7.95	13.43	3.65	6.66	11.72	3.4	4.28	3.95	18.15	1.85	13.3	6.31	0.13	3.48	2.08	1.23	4.92	4.4	3.03	1.19
SPATA13	11.73	2.12	5.1	5.26	1.9	2.2	0.6	1.82	1.41	1.96	4.41	0.63	10.24	1.44	1.69	2.38	6.53	2.94	16.47	10.56	13.2	11.01	2.03	2.3	15.89	0.87	3.49	2.78	9.25	3.76	3.62	14.01	5.36	3.83	2.87	11.84	4.17	3.89	6.01	9.27	23.67	36.5	10.55	32.73	1.58	6.44	6.8	7.42	1.51
KLF12	1.49	0.68	0.93	1.93	0.66	0.16	0.31	0.09	0.72	0.65	0.22	0.06	1.66	1.33	1.43	0.57	0.89	0.58	3.14	3.43	0.6	1.64	1.58	1.72	1.49	1.24	3.08	4.03	0.59	0.52	4.64	2.49	2.02	1.65	0.8	1.33	2.3	2.7	0.49	2.66	1.03	11.72	0.91	8.43	0.85	1.37	1.96	2.38	0.83
DHRS2	0.57	0.13	0.19	0.74	32.48	0.26	0.29	0.1	0.18	0.12	0.5	0.34	1.14	0	1.46	0.3	0.18	0.16	0.93	1.73	2.69	1.68	1.88	0.16	2.39	1.14	0.3	0	0.8	2.09	1.06	0	1.69	1.18	6.99	0.32	8.19	0.98	4.33	0.7	11.7	0	0.22	0	0.05	1.5	0.76	0.22	0.11
PRKD1	0.68	0.3	0.39	0.39	0.28	0.32	0.32	0.33	0	0	0.33	0.02	0.61	0.43	0.77	1.05	1.44	1.18	3.93	2.1	0.9	1.69	1.16	0.36	1.99	1.96	3.51	0.31	1.03	0.32	2.07	1.25	1.69	1.34	2.57	2.46	4.09	1.15	0.19	2.12	1.54	0.2	0.92	1.09	0.27	0.46	4.19	2.37	0.79
DDHD1	2.51	0.55	0.63	0.87	1.93	0.33	0.33	0.16	0.92	0.99	0.26	0.6	3.23	0.74	1.23	0.6	0.46	0.53	4.71	7.04	1.72	1.5	3.69	2.1	0.74	0.94	2.51	1.38	1.34	1.8	4.42	2.57	4.17	2.28	4.4	1.07	3.43	2.9	1.34	3.45	2.78	5.7	1.09	7.55	0.66	1.21	1.7	1.02	0.5
DACT1	2.6	0.32	0.74	1.13	0.47	0.65	0.17	0.04	0.06	0.13	0.2	0.88	3	0.45	2.89	2.38	2.09	0.78	8.93	7.59	3.39	1.28	6.74	1.08	5.49	0.8	1.04	0.31	0.66	0.73	0.33	15.22	7.19	9.1	2.27	5.47	1.27	1.9	0.88	2.81	0.43	1.48	1.59	1.35	0.46	0.7	9.49	7.97	0.58
FUT8	6.46	3.64	3.63	1.39	12.33	2.97	4.27	2.95	5.92	5.19	2.3	1.72	13.26	2.61	11.78	6.27	2.8	3.25	10.77	14.82	3.8	6.05	15.26	6.29	19.76	8.74	7.88	3.62	16.61	12.69	7.46	12.94	12.35	12.91	4.97	5.79	8.51	10.37	4.15	9.08	4.54	14.15	13.19	15.48	4.34	8.66	12.76	6.05	2.84
ACTN1	120.92	50.5	66.45	68.39	39.26	56.41	32.09	33.94	25.59	25.89	28.39	133.97	43.18	68.03	131.35	77.06	70.08	52.59	198.03	160.26	59.53	62.11	248	47.53	190.98	66.44	72.29	36.22	50.13	280.51	57.95	83.39	249.95	439.97	189.99	104.12	92.53	88	52.98	77.95	21.15	50.23	59.25	45.38	88.36	61.44	251.62	54.48	98.14
RGS6	0.98	0.66	0.43	0	0.02	0.02	0.57	0	0.46	0.36	0	0.14	0.99	0.1	1.29	0.29	0.33	0.2	2.09	0.44	0.24	0.44	0.72	1.74	0.43	2.47	0.43	0.43	0.79	0.21	6.18	0.31	0.85	0.52	2.04	0.76	3.31	0	0	0.19	0.07	0.51	1.19	1.12	0.18	1.98	1.59	0.81	0.13
SLFNL1	0.52	0.37	0.58	0.2	1.69	0.21	0.22	0.17	0.54	0.87	0.2	0.31	0.64	0.28	0.15	0.27	0.49	0.5	3.05	2.57	1.58	1.05	0.75	0.95	0.31	0.26	4.32	0.7	0.42	1.37	0.71	0.53	0.76	0.76	1.02	0.52	2.08	1.35	1.65	1.67	5.42	1.32	0.61	1.04	0.47	0.55	2.06	0.23	0.26
[truncated: 589 more rows]
[truncated: 1 more columns]
