# Supplementary material for: Oncogenic enhancers drive esophageal squamous cell carcinogenesis and metastasis
Source: Nat Commun. 2021 Jul 22;12:4457. doi: 10.1038/s41467-021-24813-2 (PMC8298514; doi:10.1038/s41467-021-24813-2)
Supplement: Supplementary file 9 — Supplementary Data 7 [file 41467_2021_24813_MOESM9_ESM.xlsx]

## Sheet: DEG.TPM
Cluster	Symbol	Adj202	Adj302	Adj402	Adj502	Adj602	Adj702	Adj802	Adj902	Adj1002	Adj1102	Adj1202	Adj1302	Adj1402	Adj1702	Adj1802	Adj1902	Adj2002	Adj2102	EC201	EC301	EC401	EC501	EC601	EC701	EC801	EC901	EC1001	EC1101	EC1201	EC1301	EC1401	EC1701	EC1801	EC1901	EC2001	EC2101	LN203	LN303	LN403	LN603	LN803	LN1003	LN1103	LN1203	LN1303	LN1403	LN1803	LN1903
C1	GPER1	0.31	0.51	2.76	1.29	1.94	1.56	1.78	1.6	1.33	1.31	1.29	0.92	2.22	0.39	0.38	0.99	0.48	1.18	0.49	1.94	0.38	0.8	1.41	0.67	9.03	1.54	1.06	2.44	2.55	1.66	1.44	0.65	0.86	1.99	1.31	0.89	1.23	4.66	2.14	2.01	14.48	1.31	2.05	1.25	0.48	1.08	0.75	0.6
C1	GPAT2	0.51	0.61	2.3	0.86	0.07	2.2	0.57	0.53	3.1	0.29	1.35	0.4	1.97	0.58	0.36	0	0.68	0.43	0.57	0.4	0.49	3.21	0.04	2.94	38.98	2.27	2.36	2.11	1.77	0.9	0.45	0.14	3.13	0.38	0.31	0.25	2.28	1.95	1.34	0.17	6.91	0.47	1.31	2.42	1.44	0.69	3.58	0.98
C1	MEDAG	0.12	1.5	1.27	0.92	3.21	3.27	4.83	0.79	6.72	0.49	0.71	2.17	1.61	0.53	0.97	0.23	0.1	0.38	0.64	2.19	1.35	5.95	1.34	4.42	28.05	19.05	2.47	4.95	1.48	1.74	1.73	0.59	0.7	2.4	0.16	1.87	1.83	8.37	19.89	0.83	14.94	0.84	1.75	1.72	0.86	0.07	0.24	0.86
C1	CD248	2.28	17.6	8.19	2.82	38.81	6.86	18.09	6.47	13.74	3.68	13.29	5.79	8.02	4.7	4.66	4.09	1.51	5.05	1.63	8.8	4.59	63.42	41	69.52	230.38	56.78	23.07	52.71	23.23	19.35	43.51	3.95	30.11	14.59	3.8	5.92	7.83	24.32	18.65	11.91	112.49	12.38	9.92	11.4	18.88	2.32	4.05	9.12
C1	OLR1	2.35	0	3.94	0.58	1.17	0.33	0.34	0.74	0.73	0.09	0.22	0.57	1.05	0.49	0.07	0.16	0.71	0.27	2.39	1.33	0.04	2.28	1.5	2.4	8.37	2.06	3.29	5.24	0.82	0.71	1.19	1.68	4.6	1.42	1.2	0.28	0	3.23	9.07	0.13	3.55	3.69	5.8	2.42	0.62	5.54	0	1.15
C1	RP11-802E16.3	5.77	2.21	3.76	0	1.57	0.37	0.8	0.35	2.11	2.49	2.61	1.73	2.61	1.82	1.14	0.39	8.08	0.94	9.7	4.56	0.59	8.49	0.84	4.22	33.61	1.76	4.88	17.24	7.51	3.99	1.73	1.47	4.84	0	6.94	3.38	4.86	5.14	6.62	2.16	4.93	1.67	6.07	5.73	1.23	4.47	12.65	2.49
C1	GALNT6	3.06	8.91	15.35	1.07	6.46	6.64	1.99	0.35	7.31	1.87	3.28	1.37	2.17	1.01	0.56	1.22	2.85	0.64	1.43	24.42	6.27	5.4	12.4	45.82	46.66	6.56	29.04	33.64	4.35	12.97	12.2	2.35	5.94	2.67	17.08	13.23	1.67	46.3	3.11	1.08	13.18	9.7	11.66	13.15	16.5	7.68	13.41	4.93
C1	CORO6	0.32	2.38	4.29	2.35	8.21	7.37	8.69	5.17	8.02	2.08	8.17	4.14	2.15	0.84	1.79	2.91	0.19	0.53	0.83	2.01	18.42	2.61	15.44	30.18	74.12	21.05	5.77	54.95	4.48	2.2	17.84	3.04	3.11	6.17	1.25	3.06	5.53	51.43	1.96	8.24	21.74	9.74	10.53	6.12	1.45	0.73	3.88	5.03
C1	PROB1	0.35	1.82	1.17	0.3	1.21	0.91	1.2	0.3	0.81	0.75	1.52	0.6	1.47	1.28	0.72	0.74	0.58	0.16	0.54	2.53	2.11	1.03	2.09	2.85	8.35	2.89	1.48	2.87	0.49	2.57	1.92	2.12	0.74	0.63	1.7	2.4	0.92	2.86	0.7	1.11	2.52	1.02	2.79	0.94	2.08	0.47	0.89	1.23
C1	PAPLN	2.91	9.04	11.06	6.34	6.31	8.47	4.8	7.55	8.56	7.1	6.85	9.76	9.49	2.15	2.76	2.84	2.53	1.73	3.5	4.94	2.15	19.42	15.74	39.38	37.32	21.58	18.31	25.06	5.25	11.34	18.08	5.1	8.25	11.73	11.14	4.93	8.54	46.52	3.66	8.14	4.35	5.26	9.57	7.79	13.97	7.75	5.49	10.91
C1	AJAP1	0	0.6	0.06	0.01	0.12	0.51	0.05	0.03	0.12	0.16	0.16	0.03	0.14	0.02	0.07	0.04	0	0.1	0.01	0.06	0.04	0.35	0.47	5.39	5.93	5.59	0.73	2.3	0.06	0.14	0.2	0.15	1.37	0.22	2.21	0.13	0.22	2.21	1.89	0.33	0.78	0.05	0.6	2.57	0.08	0.04	0.12	0.33
C1	LIPG	0	1.92	1.32	0.3	0.7	0.74	0.19	0	1.5	0.68	0.22	0.97	0.76	0.16	0.14	0.23	0.09	0.17	0.41	11.44	1.9	3.55	0.92	8.21	7.26	6.44	4.67	10.82	1.22	2.01	1.14	0.45	2.83	0.86	0.61	9.65	2.52	5.06	2.14	0.09	1.75	3.47	8.44	1.31	1.74	0.15	0.38	1.43
C1	DUSP10	0.7	5.48	3.27	4.57	3.52	2.78	1.93	1.7	7.43	2.84	1.81	3.37	2.02	3.95	1.97	2.15	1.38	2.18	1.36	14.9	5.74	3.29	6.59	17.14	12.68	7.28	9.68	18.47	13.81	6.02	7.21	4.34	7.51	4.42	3.9	8.19	6.39	7.05	3.38	3.42	4.31	5.36	10.65	9.38	3.05	3.57	3.86	3.75
C1	TUBB3	0.04	29.08	3.37	16.88	19.5	2.01	0.97	1.55	2.67	5.11	3.81	28.96	18.48	4.93	1.23	1.75	0.68	0.76	2.66	57.94	18.96	16.96	33.8	69.02	157.91	31.53	18.08	139.38	112.96	7.2	37.64	6.89	70.93	16.88	29.76	20.07	4.77	62.32	16.88	6.36	30.03	24.64	184.94	74.86	4.37	15.67	2.14	14.28
C1	ANPEP	1.17	5.08	6.39	2.94	8.6	5.76	3.48	1.52	12.47	2.86	2.76	3.2	5.07	3.51	0.39	0.8	1.27	0.52	4.13	8.62	1.52	9.08	14.34	25.09	26.63	21.56	8.63	7.02	24.22	2.73	15.03	1.24	17.56	3.31	3.38	6.01	2.41	11.81	6.42	1.79	21.31	7.82	10.72	19.03	3.05	6.38	6.08	3.11
C1	OSMR	3.32	12.95	4.92	9.3	15.63	8.23	7.44	5.54	23.8	6.97	6.72	9.89	6.75	5.4	3.67	2.65	3.61	2.35	8.8	34.48	21.27	12.8	36.88	40.36	33.77	16.48	13.46	19.85	16.8	11	37.66	17.05	19.53	10.06	10.95	45.64	9.38	20.9	7.6	6.69	11.64	13.41	18.84	19.01	12.81	6.54	0.79	12.69
C1	KLF7	2.46	6.38	7.4	4.56	10.26	5.27	3.93	3.53	16.54	2.9	5.28	9.59	5.92	5.05	3.32	2.37	2.86	4.04	6.2	14.7	9.76	6.98	15.05	33.2	30.91	10.77	5.98	10.09	8.67	3.82	18.58	9.12	9.1	7.26	8.65	3.37	5.75	8.97	4.75	4.85	5	9.3	9.96	7.15	4.96	4.7	7.65	6.97
C1	CLCF1	4.03	2.92	4.32	4.03	8.39	5.4	3.88	2.63	9.29	4.1	2.36	3.65	3.62	2.93	1.69	2.42	4.02	0.88	9.95	4.89	8.21	7.44	11.83	9.94	44.07	13.7	5.15	7.8	9.58	5.09	13	2.4	6.44	6.68	5	4.67	6.49	7.11	5.07	3.69	7.74	9.34	3.64	7.16	4.34	8.82	4.85	6.43
C1	IGFL2	0	1.28	0.73	0.13	0.99	1.26	0	1.42	0.22	0	0.77	25.64	0	0.2	0.75	1.1	0	0.51	0	22.5	1.72	1.34	8.22	13.86	3.08	3.21	0.83	18.34	0	0.64	4.64	3.46	0.04	3.32	1.17	0.09	1.14	29.71	9.21	0.04	2.76	9.71	20.1	0	1.99	1.32	0	24.92
C1	SH3D21	5.12	15.79	6.31	13.76	2.88	9.4	12.05	11.62	24.83	13	12.58	17.96	24.43	10.06	6.62	5.12	5.81	3.48	6.89	37.97	15.82	5.59	7.83	56.45	15.47	6.91	21.94	22.59	8.5	5.6	7.14	5.5	1.35	7.67	23.53	4.42	10.26	22.92	1.9	7.3	1.39	6.69	22.87	8.9	5.3	6.05	3.49	9.62
C1	ASPRV1	1.41	0.67	0.4	0.27	0.19	0.48	0.2	0.84	1.89	0.3	0.57	1.7	0.39	0.26	1.33	0.05	1.5	0.03	0.5	15.16	2.81	0.58	0.12	4.23	4.56	0.71	4.39	2.55	1.55	0.81	0.1	0.28	0.03	0.84	2.09	0.29	0.61	2.06	0.28	0.38	2.06	0.62	6	1.31	0.68	0.49	0.95	0.87
C1	FLRT2	0.28	11.02	3.28	0.94	6.37	1.4	5.72	3.13	1.76	2.6	2.65	2.16	4.36	0.57	0.79	0.97	0.01	0.59	0.2	104.65	0.5	3.93	14.56	18.23	15.73	3.11	3.63	26.46	1.53	3.8	13.21	0.37	6.34	6.51	5.05	0.31	1.45	28.24	2.78	1.48	8.77	1.85	25.16	1.95	6.18	0.52	2.51	8.47
C1	DSC1	0.1	0.3	0.04	0.5	0.1	0.37	0.5	0.49	1.33	0.61	1.05	0.34	0.09	0.12	0.23	0.14	0.13	0.09	0.02	14.97	0.47	0.11	0.24	0.4	9.16	0	0.82	1.99	0	0.07	0.45	0	0.39	0.02	0.23	0.07	0.24	7.02	0.01	0.22	1.02	1.03	13.4	0	0.15	0.1	1.04	0
C1	FLRT3	3.92	1.03	1.62	0.88	0.73	0.92	0.63	0.56	1.21	0.27	1.61	0.94	0.32	0.2	0.44	0.2	3.98	0.23	0.45	10.42	1.88	0.69	2.43	11.09	3.5	0.04	0.75	1.03	0.3	0.72	2.74	0	1.92	0.22	1.87	1.03	0.67	15.88	0.25	0.33	0.28	0.92	0.25	0.02	0.45	0	0	0.7
C1	KANK4	0	2.8	1.17	0.04	2.45	0.13	0.17	0	0.39	0.11	0.11	0.09	0.04	0	0.03	0	0.02	0.04	0	6.08	0	0.23	3.27	10.81	2.05	0.33	0.24	3.43	0.05	0.26	3.14	0	0.53	0.67	2.19	1.39	0.04	27.55	0.4	0.28	5.26	0.06	0.38	0	1.41	0.06	0	0.66
C1	CYB5R1	55.74	67.54	20.09	39.09	36.05	26.05	38.65	33.5	66.97	26.66	30.06	33.07	35.02	56.08	24.74	30.3	58.9	20.34	18.41	97.13	19.58	12.04	77.68	152.43	46.59	24.8	29.36	46.14	35.81	29.02	79.6	16.73	15.42	15.01	27.19	17.09	41.25	332.55	8.06	38.54	29.17	20.43	20.69	29.24	18.75	18.12	22.49	26.24
C1	COL4A5	0	12.26	4.37	4.34	4.53	7.63	4.26	5.58	11.79	3.79	4.55	4.39	4.08	1.72	2.94	2.75	0.21	0.71	0.69	61.42	18.55	3.88	9.9	31.37	16.24	7.8	11.77	8.05	2.02	8.81	9.19	10.94	9.01	15.27	15.39	1.14	4.3	32.2	5.57	4.72	7.52	13.75	6.35	2.77	17.18	10.01	0.56	13.18
C1	COL4A6	0	6.83	3.08	1.47	1.18	3.27	2.58	2.41	4.52	0.43	3.93	2.11	0.58	0.74	1.16	0.71	0.02	0.16	0.04	49.79	6.08	0.92	3.1	22.05	13.41	2.1	5.73	2.38	0	5.31	2.57	4.59	2.65	6.58	5.14	0.53	2.21	20.11	1.22	6.62	1.59	3.68	0.58	0	6.69	0.71	0	3.78
C1	HLA-V	0.55	0.74	0.12	0.26	0.43	0.27	0.73	0.34	1.07	0.27	0.68	0.1	0	0.73	0.37	0.09	0.47	0.12	0.03	8.56	0.17	0.9	1.33	4.81	0.23	0.24	0.04	1.35	0.51	0.83	1.05	11.93	0.3	0.41	1.94	0.09	0.53	6.18	0	0.19	0.17	0.43	1.25	0.02	0	0	0	0.66
C1	TENM2	0	7.26	0.59	4.6	3.44	1.38	1.61	3.59	7.88	4.03	3.56	4.39	2.36	2.31	1.75	1.4	0	0.95	0.12	42.43	11.72	4.29	11.8	133.83	14.67	0.09	3.82	11.79	0.03	5.3	11.54	21.68	24.07	2.2	3.91	0.77	3.84	19.67	2.01	3.04	1.32	31.08	11.4	0.03	16.18	0.09	0.03	1.51
C1	LAMA3	2.72	41.5	8.04	4.9	10.9	8.21	6.82	8.74	16.37	5.72	9.17	10.63	28.22	6.39	6.1	5.58	5.5	1.86	0.54	531.41	47.21	1.41	27.37	73.66	71.71	10.54	27.6	39.9	2.91	13.97	35.57	50.74	0.74	27.26	27.22	9.26	9.05	138.85	7.49	7.54	11.04	36.06	34.47	2.89	7.61	13	3.05	23.34
C1	LAMC2	1.26	161.84	4.7	2.49	57.78	5.66	5.94	3.45	13.61	5.7	3.7	3.07	25.62	5.46	1.93	3.86	1.33	1.51	0.36	1308.45	72.59	3.89	108.62	459.39	96.39	41.4	6.97	139.76	1.16	11.76	109.65	147.74	61.89	49.32	63	9.15	5.11	368.91	9.05	6.76	19.7	50.22	97.13	2.61	26.58	28.9	1.42	48.03
C1	PLEK2	3.54	52.8	11.95	6.7	34.3	7.65	8.96	8.13	9.48	8.01	7.67	6.74	11.84	12.85	9.14	13.68	4.24	10.45	6.54	291.36	11.48	5.57	45.83	81.5	58.49	7.1	7.15	10.35	3.22	38.91	38.56	19.11	13.99	57.16	20.1	14.37	15.2	79.27	3.54	10.85	16.98	4.77	5.41	3.72	11.67	12.28	2.34	26.72
C1	SLC6A2	1.16	1.4	0.37	0	1.27	0	0	0.05	0.56	0.06	0.02	0.07	0.08	0	0	0.12	1.99	0	0.59	6.41	0.43	0.14	1.31	23.41	5.64	0.53	0.22	0.36	0.06	0.17	1.37	0.81	2.25	2.53	0.28	0.06	0	7.14	0.14	0.26	1.91	0	0.09	0.11	0.19	1.92	0	0.71
C1	ITGA6	2.79	40.91	15.64	11.03	34.26	13.88	24.23	19	38.94	13.49	21.85	12.44	71.48	12.19	10.14	8.09	2.86	5.2	5.87	504.57	80.55	26.24	91.61	111.39	201.31	34.95	57.32	66.39	5.63	23.84	95.3	80.15	19.96	11.7	182.15	13.28	15.14	259.56	14.33	9.94	42.21	57.77	71.49	9.75	53.47	26.15	19.1	25.87
C1	SLC39A6	11.78	8.85	6.38	9.52	12.28	8.38	9.34	9.48	17.6	7.74	9	7.69	15.57	5.64	7.43	3.8	11.38	2.4	13.38	46.59	17.01	7.36	24.38	35.91	52.71	11.14	30.5	26.39	12.1	13.33	24.55	18.66	22.89	7.68	23.77	8.22	7.83	172.18	5.79	4.59	12.45	61.16	28.63	10.56	18.72	20.05	8.85	16.33
C1	SLC16A1	3.25	19.83	7.91	7.08	18.75	4.97	3.56	4.38	12.18	4.4	3.74	10.09	10.47	6.85	5.48	3.19	2.41	1.46	1.94	107.84	52.69	4.65	35.06	26.81	59.8	14.02	35.13	11.81	12.22	13.57	33.52	14.96	25.14	6.83	18.44	5.42	14.2	56.1	9.53	2.78	15.29	17.01	19.54	14.24	20.34	21.39	5.15	6.71
C1	SH2D5	0.49	4.96	0	0	2.83	0.08	0.03	0.02	0.29	0.07	0.07	0.41	0.98	0.18	0.05	0.02	0.14	0.11	0.14	39.5	18.7	0	2.46	10.44	9.06	0.35	1.53	1.94	0.53	0.79	2.25	1.38	2.26	0.4	4.84	0.12	0.1	11.72	0.41	0.14	1.08	1.86	1.26	0.73	0.43	0	0.26	0.1
C1	IL12RB2	3.57	3.19	0.57	0.64	2.98	2.17	0.98	0.24	0.82	1.38	1.19	0.76	4.22	0.51	0.18	0.73	2.53	0.53	4.01	11.91	0.33	1.65	5.59	8.76	15.9	1.31	1.39	1.14	4.46	2.35	6.98	3.53	0.59	1.28	5.7	0.33	1.81	16.67	0.85	0.99	2.38	0.41	4.62	5.13	5.73	18.8	1.88	1.08
C1	GLI3	4.16	3.63	1.75	1.39	3.83	1.51	2.51	2.07	2.74	2.45	2.54	1.72	1.49	1.17	0.96	1.4	3.11	0.59	2.02	7.21	1.64	2.23	5.96	10.92	20.48	3.92	3.14	3.24	5.82	4.17	6.06	5.37	6.98	1.84	6.19	0.59	2.29	13.99	0.98	2.28	4.06	0.94	1.43	3.8	2.91	4.79	0.17	2.34
C1	KRT75	0.06	8.02	0.07	0.04	9.34	0.27	0.09	0.07	0.63	0.18	0	0.56	2.44	0.03	0.02	0.6	0.05	0.06	0.03	2.1	10.48	0.11	19.99	117.89	74.08	0.63	0.08	3.43	2.9	0.21	21.21	0.23	10.65	0.98	17.78	0.05	0.81	50.25	0.68	1.06	16.37	0.34	7.22	1.37	0.07	0.08	0.04	0
C1	ICAM1	12.49	27.89	13.83	4.65	17.7	10.94	26.85	8.9	29.7	13.15	4.69	44.6	42.78	3.31	2.61	2.11	12.92	3.25	30.14	49.91	8.65	44.77	31.03	54.89	46.79	102.79	25.32	41.97	36.96	69.83	31.14	24.14	37.44	32.05	19.87	50.59	17.57	44.46	19.69	4.36	22.35	9.91	12.5	49.94	59.4	18.73	20.82	16.21
C1	TRIM47	18.52	48.89	27.01	12.89	42.82	28.64	31.71	15.09	41.56	24.16	28.9	23.04	61.71	30.13	15.64	22.29	20	13.97	55.53	48.36	31.49	39.62	44.75	43.53	112.51	87.93	22.84	40.85	54.43	87.86	59.83	61.19	42.83	60.36	77.47	41.46	22.1	94.65	15.97	38.09	44.74	20.37	27.1	36.7	52.95	115.86	10.21	37.04
C1	MICALL2	55.05	35.41	64.86	28.79	31.72	35.77	36.9	31.25	42.82	31.48	32.57	32.88	85.96	21.28	15.44	19.65	50.41	14.53	70.31	63.44	41.64	53.75	86.35	66.91	47.44	55.48	49.01	73.52	100.9	126.84	100.67	86.21	29.75	159.69	67.97	61.79	34.54	190.63	33.58	39.12	17.49	39.52	59.51	105	48.48	57.58	9.47	52.67
C1	FSCN1	50.31	312.96	17.82	58.6	166.49	37.66	46.53	22.47	107.54	45.35	29.16	92.86	280.9	76.11	39.28	59.12	51.28	28.65	94.58	596.54	273.99	74	318.11	406.27	567.74	160.76	127.51	175.61	316.7	198.09	316.83	504.7	428.42	515.6	231.33	34.52	86.28	468.93	80.82	59.32	121.54	233.41	330.01	172.97	167.41	99.2	64.48	216.43
C1	EXT1	13.83	32.9	8.85	8.42	26.97	6.9	12.17	8.78	13.81	9.97	11.21	8.67	15.15	6.68	5.15	10.38	12.49	5.67	21.64	48.09	58.7	15.39	35.85	52.17	54.02	25.36	27.03	18.29	14.61	20.17	35.54	42.96	35.53	31.36	19.85	14.08	7.29	62.05	17.23	8.95	9.92	45.99	15.52	15.45	15.62	9.2	2.34	19.74
C1	CDC25B	18.16	46.81	14.02	8.11	53.43	9.12	16.68	8.24	20.08	15.8	11.82	17.81	97.64	6.96	5.56	9.13	18.38	4.07	16.3	62.91	65.08	33.29	100.23	96.58	198.11	34.1	39.46	63.6	36.97	44.73	110.8	127.83	55.74	15.82	70.46	31.57	12.46	123.95	12.66	13.8	49.27	40.03	101.05	35.6	58.88	62.33	93.97	28.26
C1	MB21D1	2.11	5.35	3.72	1.07	1.2	1.06	1.1	1.76	3.82	1.65	1.3	2.33	6.63	1.89	0.87	1.06	1.59	0.38	7.37	11.76	15.54	3.83	4.4	13.93	8.34	7.07	4.35	6.62	5.52	5.75	4.05	10.66	7.31	6.19	5.94	1.61	1.52	12.79	3.76	0.79	2.79	0.57	5	4.5	7.51	3.82	8.68	7.46
C1	HOXC13	0.99	1.8	0.18	0.1	1.91	0.06	0	0.03	0.44	0	0.16	1.14	3.93	0.09	0.07	0.25	1.22	0.05	0.63	12.59	0.56	0.88	3.11	12.05	5.12	0.3	0.64	4.27	2.07	0.68	3.3	3.46	1.93	1.89	9.63	0.18	0.27	12.16	0.19	0	0.78	6.77	8	0.85	2.66	3.77	0.04	4.26
C1	COL7A1	42.84	158.26	31.03	53.8	130.64	82.2	64.26	80.87	95.14	113.07	113.71	102.49	512.82	45.4	64.87	101.4	44.96	38.86	17.41	809.76	300.06	161.56	377.5	1202.23	681.02	150.13	273.56	547.92	79.83	500.06	379.03	658.76	456.3	887.79	565.91	26.85	98.68	471.31	27.05	82.03	130.64	748.88	174.98	92.92	158.76	713.6	8.41	346.71
C1	PTK7	31.77	52.38	10.68	14.3	27.69	16.95	22.24	17.9	24.16	16.02	21.41	15.81	47.9	15.57	12.13	14.18	29.61	10.39	19.44	152.88	26.33	35.92	59.14	151.4	85.74	25.32	59.09	80.81	31.07	46.01	56.07	31.27	83.92	54.71	126.63	8.16	16.64	175.35	10.34	17.05	13.21	57.85	49.04	21.91	71.31	62.59	2.64	52.66
C1	UCN2	0.43	5.7	0.38	1.31	4.58	1.88	2.39	3.21	3.51	2.98	2.17	3.83	9.8	0.76	1.15	1.83	0.76	0.75	0.23	56.93	7.09	4.78	12.52	33.34	27.79	6.1	8.01	22.94	1.15	10.15	10.5	4.27	12.7	29.37	22.21	0.64	2.8	37.52	0.24	1.27	3.02	19.11	10.13	0.6	1.94	13.67	0.35	10.31
C1	GDPD2	0.68	2.14	1.06	0	0	0.38	1.41	0.15	0.64	0.52	0.17	0.41	17.78	1.2	0.42	0.28	0.4	0.06	0.27	3.47	1.49	0.05	0	23.6	10.71	4.83	0.66	0.93	0	0	0.09	0.78	0	5.58	0.38	0.5	0.05	14.53	0.25	0.2	2.93	1.46	0.84	0	0.1	3	0	9.04
C1	PTGES	6.79	21.51	4.02	5.16	8.77	3.06	4.33	2.52	6.82	3.38	2.78	4.09	17.11	2.23	2.58	2.56	6.71	1.62	3.31	42.24	13.37	2.91	14.19	47.92	12.97	7.93	6.64	8.65	6.39	38.19	14.46	2.91	13.24	14.17	5.91	19.64	1.85	33.08	2.8	3.32	7.42	6.97	0.43	5.23	8.69	16.08	0.76	38.48
C1	AL590369.1	0	2.75	0	0.48	0.65	0.24	0	0	0.22	0.55	0	0	2.16	0.65	0	0	1.24	0	0	9.2	3.19	0.35	4.25	6.19	3.43	1.55	1.2	3.27	0	0	4.82	1.72	0	7.44	0.42	2.77	0	7.02	0	0.4	1.7	2.01	0	0	0	0.56	0.82	9.41
C1	TRAF3IP2	12.98	38.43	37.91	27.89	19.2	25.18	43.15	33.68	51.97	49.55	26.31	38.3	30.55	35.37	20.71	37.89	13.22	40.19	22.93	58.34	44.25	21.11	32.46	57.53	45.31	30.89	30.25	36.36	61.09	23.87	33.98	44.59	48.37	62.61	36.75	36.28	25.65	39.63	10.02	37.2	23.06	31.88	38.65	51.19	30.5	16.49	15.9	39.67
C1	B9D2	3.87	4.37	4.23	1.84	0.96	2.56	2.87	2.3	2.12	2.18	2.06	1.6	1.49	1.33	2.95	2.37	6.03	1.22	3.98	8.95	3.4	1.99	0.96	6.62	5.12	6.87	2.36	3.35	6.33	3.82	2.24	10.34	8.69	9.22	6.28	9.83	2.42	7.3	2.14	2.65	0	3.35	3.99	3.55	4.25	2.96	5.1	9.49
C1	CREB3L1	0.03	5.27	45.66	1.41	20	10.34	2.23	0.94	13.8	0.82	3.05	1.47	1.86	2.05	0.29	1.41	0	0.39	1.2	3.72	1.44	28.18	21.75	53.28	22.99	13.7	7.79	29.46	40.73	9.78	22.06	2.58	40.77	110.27	2.02	53.45	1.08	44.82	18.1	1.2	19.93	4.55	4.99	22.54	5.32	1.43	2.07	197.96
C1	TP53I11	20.53	14.6	35.11	9.67	13.31	23.77	25.1	14.83	27.33	28.04	36.04	19.76	8.51	11.35	17.3	9.91	22.07	11.91	18.31	34.64	9.85	29.07	11.83	30.71	14.79	44.69	25.47	37.66	79.14	31.16	12.85	7.53	45.91	87.35	20.1	50.06	20	38.96	27.08	22.97	19.02	25	18.27	40.87	29.28	42.07	19.24	155.9
C1	MISP	0.05	7.7	10.58	0.14	2.5	0.37	0.25	0.19	0.75	0.14	0.7	2.41	6.06	0.57	0.29	0.3	0.12	0.08	0.16	50.77	3.26	0.06	5.52	12.44	9.96	8.18	10.24	6.03	42.1	0.19	4.85	3.15	0.09	36.97	6.23	45.25	0.67	26.78	2.2	0.39	0.97	16.03	11.24	13.07	0	2.01	0.2	34.41
C1	SEZ6L2	4.35	8.16	8.7	1.07	6	2.1	0.48	0.31	4.95	1.66	0.83	1.54	7.48	0.08	1.2	0.76	4.99	0.35	7	31.93	0.45	1.59	9.65	12.72	15.55	5.81	7.81	7.74	12.78	9.02	9.24	12.95	28.89	56.6	28.59	54.48	1.02	28.48	1.4	0.57	1.53	0.96	17.58	13.18	7.43	1.21	0.59	16
C1	C19orf10	62.24	62.48	35.9	31.29	49.42	40.87	27.35	22.86	25.72	26.21	22.72	19.07	52.23	25.24	22.37	28.96	63.37	26.79	63.23	124.39	55.95	45.93	92.53	95.11	42.87	48.53	74.77	66.74	81.1	45.99	103.17	67.25	147	76.74	62.77	97.59	31.98	151.06	28.41	28.52	36.23	73.48	66.97	55.76	42.01	33.17	37.27	63.49
C1	KDELR2	85.63	40.5	47.32	38.87	51.37	39.61	45.22	33.51	41.16	32.18	36.79	33.69	51.8	30.41	30.08	25.39	89.27	31.86	93.78	92.57	63.9	35.48	88.79	109.26	55.96	43.46	69.09	70.4	137.23	45.81	88.32	69.97	184.7	80.12	74.15	128.99	39.33	135.71	38.99	36.62	35.17	54.74	108.49	103.05	41.18	74.93	20.13	81.44
C1	C4orf48	37.85	43.9	10.86	10.37	47.65	3.72	4.86	0	4.4	3.85	5.2	1.65	35.02	7.22	3.54	3.71	28.94	3.2	64.22	82.06	25.46	52.29	127.45	97.99	13.57	8.55	7.42	13.34	26.15	9.49	132.27	28.91	92.05	40.29	23.73	78.53	24.82	131.18	47.93	6.1	8.41	28.47	16.17	7.88	20.71	14.46	24.03	11.56
C1	VMO1	6.33	4.01	0.32	2.8	6.84	1.28	0	0	2.17	0.46	0.82	0.41	2.9	3.01	0	1.28	4.48	1.12	4.51	0.21	0.52	6.3	11.63	3.97	3.13	4.84	7.38	3.8	10.9	3.32	14.53	2.33	12.2	11.92	2.47	44.55	1.98	7.35	4.38	2.67	0.6	2.95	4.23	10.39	2.75	0.66	0.51	10.06
C1	IER5L	21.25	16.64	5.22	10.38	14.12	5.85	7.22	3.72	5.55	4.75	3.62	5.04	16.51	8.07	5.8	6.28	20.3	5.16	153.51	20.83	21.72	25.16	24.08	48.22	15.98	18.82	9.7	14.14	20.15	14.13	24.43	25.39	62.25	25.72	11.36	31.91	4.92	33.92	13.94	5.72	9.11	15.49	8.14	13.39	16.94	42.26	2.66	20.53
C1	KDELR3	4.4	5.94	8.68	2.01	19.71	5.25	1.84	1.98	5.01	0.78	2.15	1.57	2.44	1.93	2.41	1.68	4.76	1.13	25.61	26.82	6.36	13.38	25.8	28.79	10.9	5.48	7.19	16.49	13.46	5.03	27.08	5.77	112.5	7.39	12.72	31.69	2.21	40.14	9.45	1.13	5.08	10.1	5.49	8.3	9.47	3.47	0.71	8.03
C1	ASPHD1	3.09	0.77	2.12	0.84	1.44	0.1	0.16	0.19	0	0.37	0.65	0.57	0.77	0.15	0.46	0.57	2.99	0.32	3.06	9.01	0.17	0.85	2.81	2.37	1.02	2.15	0.85	2.64	5.45	0.66	3.9	3.97	14.8	4.77	3.48	51.22	0.44	6.32	0.5	0.18	0	0.41	2.45	6.57	2.09	0.06	0.98	1.01
C1	SDSL	2.31	3.79	6.42	2.42	2.36	2.54	2.4	2.7	2.86	2.74	1.09	3.48	4.68	2.42	1.5	4.36	1.88	1.82	11.27	3.99	0.3	7.93	3.85	4.21	3.73	5.02	5.59	3.99	5.9	5.64	4.2	5.58	17.21	12.62	7.2	5.01	5.63	18.79	6.98	2.39	5.77	7.69	6.38	3.48	5.15	3.24	3.51	9.8
C1	TREM2	15.9	5.45	1.51	0.2	16.74	0.48	0.13	0.28	1.21	1.25	0.35	2.71	7.17	0.24	1.8	2.83	15.31	0.28	15.87	4.94	1.61	14.96	23.68	21.63	21.88	10.28	14.08	24.38	4.6	6.65	23.34	18.04	41.93	18.04	21.21	3.58	2.62	73.33	13.37	0.67	11.3	11.98	23.95	21.18	14.5	19.42	0	27.58
C1	PRRX2	12.97	11.79	3.7	2.77	15.07	3.8	4.15	0.82	7.76	1.69	3.16	2.44	3.84	2.62	2.94	2.99	10.48	1.89	6.69	9.28	5.73	20.07	24.17	16.86	33.01	5.68	6.89	18.9	12.01	8.63	20.18	7.77	45.9	58.53	12.24	18.62	2.47	46.72	6.47	4.28	13.04	5.11	11.55	4.55	5.13	19.72	2.31	49.27
C1	HOXD11	19.67	6.66	0	0.06	2.6	0.19	0.1	0.17	5.63	0.29	0.08	2.11	1.5	0	0.26	0.38	19.62	0.1	29.33	27.2	10.9	8.26	2.82	12.63	6.95	7.3	1.04	8.15	6.15	4.64	3.4	13.28	17.19	25.1	18.93	0	0	40.76	1.47	0	0.4	2.8	8.64	9.85	12.7	4.17	0.09	16.64
C1	IFT43	25.76	18.7	9.22	12.63	22.95	14.21	12.57	9.54	14.65	9.98	12.19	12.3	14.13	12.87	11.58	16.42	30.7	10.82	36.71	39.82	23.9	17.53	47.29	28.2	25.84	17.78	34.5	23.61	29.8	32.44	40.16	23.95	60.04	62.14	24.07	18.62	12.98	43.84	10.99	13.33	19.82	32.35	23.75	19.34	23.45	11.87	7.57	41.78
C1	WBP5	22.58	9.71	17.64	24.67	32.14	16.39	18.45	16.61	28.54	14.8	13.27	15.62	19.67	20.63	27.24	16.45	20.1	14.34	58.12	71.29	37.21	29.49	55.92	54.01	11.11	12.68	30.12	29.84	18.61	23.48	55.69	31.42	127.16	75.72	25.9	25.06	29.61	46.62	30.26	9.99	14.54	25.81	36.83	16.73	18.54	15.85	4.53	59.5
C1	SSR3	101.87	57.08	54.32	56.27	110.75	43.16	42.6	40.5	40.44	52.03	46.12	50.8	67.15	48.85	75.85	51.17	94.31	42.2	134.61	200.92	73.64	73.25	151.46	130.56	50.18	46.81	119.72	89.98	127.48	79.59	159.31	109.29	424.3	119.38	111.77	74.93	52.07	179.81	51.53	35.19	51.92	115.39	91.96	95.02	101.57	227.17	61.39	99.87
C1	CMSS1	59.92	10.24	9.27	9.46	36.06	5.33	7.65	5.77	13.75	5.62	4.55	7.51	24.31	7.75	8.5	8.74	52.31	4.72	55.43	29.18	48.64	26.38	46.47	25.68	18.22	14.28	15.41	20.11	13.59	16.8	52.25	60.53	175.54	65.01	28.05	13.17	10.46	25.94	16.72	10.62	10.46	18.25	38.76	10.02	25.9	77.21	23.84	29.19
C1	LNP1	1.11	0.28	0.16	0.45	0.91	0.16	0.67	0.32	0.41	0.13	0.56	0.33	0.26	0.13	0.33	0.18	1.05	0.22	0.54	0.62	0.88	0.8	2.21	0.52	0.63	0.4	0.54	0.76	1.2	0.29	1.77	1.13	6.02	1.16	0.44	0.24	0.3	0.47	0.27	0.3	1.35	0.36	0.91	0.97	1.12	3.34	0.66	1.38
C1	TNIP3	0.43	2.68	0.39	0.11	5.08	0.19	0.04	0.03	0.47	0.36	0.09	0.32	0.26	0	0.05	0.09	1.01	0.11	0.94	0.29	1.77	2.58	2.41	2.4	0.25	1.12	0.35	1.15	1.2	2.09	2.74	5.68	5.44	10.72	1.16	2.04	0.1	0.97	0.27	0.31	0.1	0.05	0.71	0.52	2.34	0.14	2	6.4
C1	PCDHGB2	1.19	0.38	0.43	1.14	3.27	1.05	1.46	1.21	2	1.47	1.63	0.51	1.11	0.09	0.55	0.39	0.94	0.95	2.94	0.43	1.12	3.6	4.6	9.01	0.46	4.09	1.94	2.55	1.06	1.49	5.06	4.46	2.53	7.23	2	1.58	1.11	1.51	0.79	1.51	1.74	1.95	1.83	1.26	1.65	1.75	0.33	2.91
C1	ANK1	0.81	2.1	4.09	0.2	1.09	0.3	0.56	0.56	0.27	0.54	0.19	0.23	0.54	0.27	0.59	0.08	0.04	0.29	0.72	8.86	0.01	0.78	0.13	2.81	1.58	3	0.97	2.85	0.38	0.97	0.17	0.89	1.42	0.98	0.95	2.15	0.39	1.57	0.27	0.17	0.56	0.21	0.17	0.31	0.68	0.07	3.4	0.84
C1	TNFRSF6B	16.37	88.01	6.24	19.51	13.75	16.08	6.27	3.12	19.65	6.49	4.8	11.27	27.88	3.6	4.51	1.84	12.49	3.63	10.47	181.56	8.92	20.81	25.27	132.27	14.55	53.68	9.1	27.51	72.76	29.54	26.57	68.09	152.03	13.5	72.49	70.98	13.28	33.09	7.07	11.43	3.05	5.48	3.21	34.09	10.66	3.69	9.58	32.67
C1	KIF17	0.38	0.8	1.52	0.1	0.62	0.92	0.34	0.11	0.76	0.35	0.98	1.04	0.81	0.08	0.23	0.19	0.07	0.73	0.29	6.69	0.87	1.13	0.54	1.6	1.06	2.08	0.62	1.15	2.09	0.83	0.21	1.3	1.32	0.68	0.82	0.88	0.38	1.87	0.69	0.38	1.57	1.2	1.23	0.47	0.76	0.4	0.54	0.33
C1	PRR16	0.22	2.11	2.04	0.5	0.63	1.24	1.04	0.33	1.57	1.28	0.37	0.71	1.59	0.6	0.72	0.03	0	0.49	1.8	9.6	1.43	3.22	1.94	4.06	0.54	3.6	2.05	5.38	3.76	2.27	1.97	0.84	7.32	0.66	4.18	1.35	1.34	2.8	2.48	0.3	2.97	0.44	2.01	2.06	2.61	0.27	0	0.74
C1	FOXL1	0	1.38	2.12	0.08	1.15	0.21	0.26	0.07	1.01	0.03	0.07	0.33	0.06	0	0	0.02	0.34	0.09	1.14	7.51	0.3	2.26	1.61	2.63	0.92	4.08	0.99	5.76	0.84	3.03	1.6	4.49	3.35	0.19	2.03	0.91	0.15	1.71	4.46	0.15	0.92	5.4	1.04	1.37	7.69	0.24	0.03	0.25
C1	DYRK3	0.31	6.4	1.61	1.02	3.54	1.29	1.36	1.31	4.5	1.68	1.11	3.15	1.61	1.26	0.84	1.41	0.43	0.28	1.91	11.43	4.63	2.57	5.45	11.43	4.71	8.13	2.43	6.85	5.2	2.6	5.66	11.63	4.54	0.99	4.56	2.33	2.49	3.6	2.67	1.15	3.29	4.33	6.66	5.97	4.35	2.28	0.18	1.95
C1	SLC22A4	0	0.55	0.4	0.19	0.74	0.19	0.15	0	0.28	0.15	0.14	0.16	0.23	0.38	0.08	0	0	0.03	0.14	1.7	0.21	0.11	0.87	1.23	1.33	1.04	0.32	1.15	1.52	0.58	0.59	2.08	2.64	0.36	1.01	1.12	0.26	1.45	0.39	0.08	0.99	0.72	1.31	0.75	0.67	0.36	0.13	0.22
C1	FOXD2	0.03	0.45	0.4	0.03	0.25	0.03	0.06	0.06	0.18	0.15	0.09	0.12	0.24	0	0.02	0.01	0.07	0.07	0.38	0.92	0.33	0.32	0.23	2.92	0.07	0.8	0.45	0.7	0.2	0.73	0.44	1.07	0.25	0.47	0.8	1.09	0.13	0.48	0.2	0.11	0.67	0.71	0.93	0.42	0.69	0.52	0.37	0.97
C1	ATP8B3	0.68	2.46	1.36	1.32	1.07	0.75	0.84	0.71	1.21	0.92	0.6	1	1.29	0.36	0.38	0.57	0.44	0.39	0.71	12.46	1.65	2.29	1.54	6.56	1.1	2.2	1.57	6.06	1.57	1.49	2.18	3.2	2.28	3.25	1.83	3.68	0.96	6.08	0.59	1	0.52	4.82	2.91	1.16	1.51	1.07	3.06	1.38
C1	U82695.10	0.77	0.11	0.65	0.03	0.31	0.32	0.08	0.14	0.17	0.04	0.3	0.26	0.05	0.05	0.02	0.02	0.45	0.09	0.52	1.39	0.1	0.45	0.42	2.44	0.3	0.42	0.56	1.33	0.21	0.54	0.36	1.01	0.18	0.23	0.69	1.63	0.03	2.65	0.21	0.06	0.68	1.24	1.45	0.65	0.4	0.03	0.73	0.12
C1	GOLM1	5.25	3.86	81.14	3.24	10.42	28.17	5.14	3.8	23.43	4.73	7.07	2.56	4.8	2.21	2.5	2.23	4.17	1.91	22	20.17	4.16	24.7	21.48	37.98	14.71	16.36	23.76	29.9	22.61	25.15	19.57	12.83	31.96	7.07	16.77	111.39	4.43	24.97	8.32	3.41	5.97	13.06	22.48	16.59	30.32	17.64	3.58	22.58
C1	KIF12	0.7	0.51	15.95	0.03	0.48	0.07	0.11	0.13	0.12	0.11	0.27	0.14	0	0	0.13	0.03	1.7	0.12	0.65	0.39	0.08	2.84	1.31	17.09	0.93	0	0.13	3.1	1.15	1.22	1.77	3.35	0.74	0.08	4.01	8.06	0.15	6.38	0	0.82	0	0	1.96	1.74	2.48	0.44	0	0.25
C1	SORCS2	0.02	2.2	0.75	1.3	0.86	1.74	1.13	1.4	1.42	1.82	1.19	1.11	1.26	1.36	1.35	0.9	0.32	0.74	0.16	7.16	0.11	6.42	1.99	12.32	1.32	2.22	1.96	3.87	2.32	0.77	1.76	0.07	6.99	0.27	2.15	7.39	2.14	8.58	0.56	1.09	1.67	1.01	1.94	0.26	3.57	0.01	0.17	1.95
C1	ELFN1	0.02	2.11	0.85	0.62	0.98	0.63	0.25	0.74	0.54	0.79	0.6	1.37	0.27	0.34	0.32	0.31	0.09	0.14	0.14	10.31	0.93	2.55	1.23	8.9	1.68	1.75	2.6	1.87	1.92	0.47	1.16	0.33	2.68	0.44	5.03	9.02	1.04	7.81	1.08	0.43	2.39	1.52	1.3	1.15	1.16	0.29	0.04	0.78
C1	MGAT5B	0	0.78	0.77	0.37	0.2	0.52	0.26	0.2	0.42	0.07	0.4	0.11	0.55	0	0.05	0.04	0	0.07	0.03	8.99	0	0.64	0.3	3.39	0.49	0.73	1.23	0.88	0.13	0.11	0.21	0.21	7.49	0.13	0.52	6.73	0.07	0.75	0.21	0.73	0.8	5.53	2.7	0.29	0	0.16	0.31	0.59
C1	MSX2	1.1	1.24	2.13	0.04	1.41	0.09	0.19	0.21	0.1	0.24	0	0.26	0.19	0.09	0.33	0.65	1.03	0.16	0.79	0.6	0.57	1.32	3.34	19.86	0.93	2.16	1.59	2.58	0.53	0.68	3.38	2.43	7.25	0.49	8.88	8.26	0.44	2.76	3.21	0.22	1.16	3.35	4.05	0.49	0.92	0.04	0.35	1.32
C1	MUC12	0	0.56	0.1	0.03	1.07	0.01	0.57	0.03	0.4	0.01	0	0.02	0.01	0.17	0	0.02	0	0.2	0	5.34	0.43	3.25	1.14	17.13	0.97	2.78	0.29	0.51	0.01	1.69	1.51	4.47	16.25	3.31	6.22	7.85	0.23	2.75	2.68	0.04	0	1.76	1.27	0.04	0.98	0.05	0.13	0.16
C1	AC004797.1	2.61	0.91	0.6	3.99	4.48	1.08	1.73	2.41	1.98	1.72	3.17	2.12	2.06	5.12	5.02	4.25	3.64	2.84	1.93	4.76	2.6	1.15	3.03	2.81	2.98	0.61	1.57	1.68	2.11	2.51	3.21	1.16	8.75	0.53	4.17	1.22	2.19	3.61	1.52	1.7	0.42	1.3	1.62	1.35	2.17	1.61	2.25	2.25
C1	CNIH3	2.62	1.8	3.73	3.11	1.11	2.71	0.94	1.33	1.34	0.78	0.76	0.62	1.6	0.54	3.79	2.36	1.78	1.75	2.66	6.57	1.53	1.67	1.25	5.01	1.6	0.75	0.3	2.97	1.28	2.29	1.6	5.84	2.61	1.38	2.84	1.68	0.74	2.44	1.9	3.65	2.44	3.45	0.77	0.39	1.2	1.39	0.74	1.71
C1	MT2A	143.67	762.61	693.01	76.16	471.7	887.44	336.57	483.84	443.77	661.15	431.44	432.58	378.09	490.05	1264.42	907.78	143.47	1454.43	189.09	2015.93	89.48	775.93	721.19	3199.73	382.87	323.26	140.38	296.76	166.76	467.6	711.12	501.41	2195.96	465.83	1288.34	97.89	416.87	1075.88	278.16	265.44	595.89	88.69	533.97	236.05	520.28	104.42	137.84	321.33
C1	MT1E	43.52	171.04	290.99	23.26	17.57	250.48	119.45	198.52	79.43	290.87	131.82	96.36	141.76	67.36	309.6	146.05	45.5	441.18	7.72	183.88	8.16	29.37	16.52	1123.48	33.82	23.02	20.38	38.98	56.94	72.41	16.04	9.82	282.48	37.27	40.08	38.02	75.4	200.81	21.12	83.59	84.83	12.05	64.69	28.84	57.52	8.58	6.24	82.29
C1	TNNT1	2.3	27.89	1.68	7.76	11.25	5.1	2.74	2.89	10.27	5.66	10.3	11.25	2.05	3.82	6.64	12.21	2.34	4.38	5.2	107.22	5.18	0.31	25.77	21.36	7.05	166.01	3.6	16.88	0.4	4.34	23.69	36.2	17.12	36.79	58.75	38.67	18.93	34.34	0	4.71	0.4	17.36	17.49	0.34	0.55	5.61	0	9.84
C1	FOXG1	0	0.61	0.07	0.03	1	0.18	0.16	0.03	0.23	0	0.12	0.22	0.73	0.08	0.04	0.17	0	0.04	0	8.7	0.59	3.91	1.79	0.98	1.16	6.22	0.49	0.07	0.15	1.79	1.73	10.01	3.88	0.42	4.16	0	0.09	1.01	1.43	0.62	0.07	0.42	0.08	1.39	0.46	2.26	0.85	1.09
C1	IQCA1	0.57	2.4	0.23	1.19	2.02	0.8	0.89	0.53	1.81	1.21	0.79	0.8	0.42	1.11	1.06	0.98	0.49	0.09	0.04	10.08	0	5.99	2.29	3.4	1.19	1.06	0.42	2.74	0.7	2.3	2.26	8.58	14.65	12.77	12.96	0.52	0.91	13.12	0.76	0.23	2.46	1.02	1.1	0.64	1.74	0.16	0.53	5.7
C1	PLOD1	28.06	77.05	19.2	13.58	26.58	17.8	15.97	13.85	21.2	13.07	14.12	14.28	32.45	11.68	8.68	11.03	27.26	8.29	21.52	257.73	40.63	53.61	44.72	109.48	41.29	49.3	53.1	57.68	62.96	52.59	44.91	81.37	122.73	52.07	131.61	27.58	14.88	247.6	35.3	21.19	30.96	43.24	35.96	39.16	76.26	16.46	4.73	38.96
C1	PMEPA1	4.29	65.66	13.36	7.69	52.97	15.08	9.26	8.43	21.9	4.31	15.15	14.48	24.42	13.01	7.49	8.09	4.92	6.01	18.52	212.09	12.11	70.35	66.72	466.12	90.23	56.61	34.31	92.1	110.14	65.88	76.35	131.71	151.45	153.97	446.92	55.28	13.13	281.57	41.6	15	32.64	47.67	83.77	47.36	58.14	48.89	17.2	119.92
C1	CILP2	0.05	0.97	0.1	0.06	0.7	0.09	0.02	0	0.17	0.05	0.15	0.15	0.19	0.12	0.05	0.08	0.05	0.04	0.12	1.54	0.16	1.14	1.22	1.37	0.77	0.24	1.99	0.95	0.09	0.04	1.64	1.65	0.11	2.01	3.37	1.93	0.04	8.79	0.65	0.05	0.51	1.87	0.41	0.28	0.73	0.25	0.29	0.51
C1	RP11-366L20.2	0	0.7	0.38	0.11	1.06	0.04	0.04	0.1	0.09	0.02	0.02	0.15	0.01	0.01	0.02	0.05	0	0.08	0.06	9.3	1.16	1.08	0.71	2.62	1.21	0.59	1.86	1.8	0.52	2.04	0.66	2.69	0.62	5.76	3.07	0	0.44	2.99	0.27	0	0.51	0.72	1.86	0.82	1.48	0.53	0.14	2.42
C1	FST	4.12	37.56	1.33	0.89	9.37	3.43	4.99	2.47	6.76	1.37	3.71	2.27	2.69	3.02	1.13	3.4	5.62	2.01	2.03	307.25	43.05	5.31	12.38	82.76	9.28	13.86	62.86	13.22	0.6	1.95	12.21	15.05	4.28	75.85	18.08	3.68	2.42	43.6	5.08	5.17	5.79	13.68	30.07	3.07	2.67	5.42	1.38	46.52
C1	HMGA2	0	4.1	0.48	0	1.54	0.03	0.07	0.02	0.45	0.18	0	0.25	0.28	0.03	0.13	0	0	0.14	0.14	70.8	3.16	1.58	5.49	4.41	5.49	1.85	4.85	1.95	0.18	1.82	6.12	3.2	4.02	10.26	11.83	0	0.26	2.07	0.54	0.09	3.33	2.28	4.48	0.16	3.77	2.03	0.56	6.57
C1	DNAL1	2.82	1.52	0.73	2.66	2.38	1.5	2.82	2.23	3.16	0.99	0.85	0.79	0.89	0.86	0.95	0.89	3.64	0.36	4.84	5.01	2.18	2.78	1.83	3.63	1.72	4.37	3.06	2.28	1.29	1.17	2.52	3.99	11.42	2.32	2.86	3.76	2.3	4.93	2.1	3.12	1.61	1.58	2.54	4.32	1.17	1.33	0.92	2.85
C1	MIR4435-1HG	22.71	61.93	11.35	18.72	31.71	7.21	14.67	9.06	11.13	18.72	8.61	8.69	7.72	21.29	5.81	13.94	18.96	13.77	94.47	95.35	40.45	43.06	49.72	49.74	16.47	50.73	63.15	26.46	38.35	17.87	57.3	30.51	234.24	24.5	13.23	21.12	23.25	62.58	52.14	11.86	18.18	60.95	31.8	36.76	18.61	10.27	29.01	43.9
C1	LINC00152	11.54	35.98	7.36	26.35	9.18	16.78	11.67	8.18	13.94	5.37	11.38	8.61	10.04	16.36	24.38	15.43	16.54	7.42	39.12	87.47	29.82	55.69	25.83	45.89	7.24	35.83	20.98	20.2	11.6	23.78	31.09	22.45	151.7	19.04	12.21	15.8	29.81	65.92	60.04	17.07	12.22	16.78	14.38	11.92	18.94	5.69	20.48	17.43
C1	DCBLD2	6.68	3.14	2.07	1.82	2.35	1.95	3.08	3	5.84	4.94	5.69	1.77	2.81	1.63	1.75	0.97	8.79	0.7	10.46	38.75	5.97	6.15	5.62	8.82	2.94	6.02	13.53	10.23	1.89	4.51	5.29	10.53	26.53	1.95	18.44	3.63	2.24	13.25	3.87	2.43	3.34	4.87	16.44	2.12	11.6	3.67	0.84	4.3
C1	PIGK	4.92	2.7	3.39	4.98	3.9	2.01	5.39	3.17	3.73	5.17	4.44	2.43	5.08	2.39	5.05	2.52	5.54	1.9	8.26	15.23	7.13	3.63	5.03	6.4	5.19	4.38	8.36	7.31	3.81	4.77	4.03	7.46	23.08	1.77	10.13	4.45	2.67	10.93	4.45	2.56	3.38	3.38	4.73	7.08	6.79	4.76	5.21	3.56
C1	ISG15	112.97	1171.77	39.08	21.93	130.76	41.93	12.67	7.58	59.75	568.75	5.54	82.64	108.77	27.54	16.65	38.62	107.29	51.05	116.09	778.6	82.44	65.06	334.26	342.41	212.19	71.62	357.45	744.25	111.52	645.83	326.45	248.68	1231.42	159.69	191.05	146.87	11.52	3461.97	55.16	78.34	96.64	267.6	351.04	78.79	50.74	65.59	319.67	159.06
C1	MMP13	0	107.2	0	0.12	15.69	0.21	0	0.11	0.11	0.16	0.06	0.05	0.16	0.47	0	0.97	0	0.04	0	584.6	0.79	0.45	27.34	59.5	17.34	4.13	0.29	7.78	10.71	0.18	27.07	4.45	207.84	2.32	8.72	0.09	0	2652.45	0.52	0.58	2.63	0.04	0.4	10.27	0.07	0.06	0	2.45
C1	VEGFC	0.04	7.05	2.55	1.66	2.24	1.94	2.92	1.48	5.8	0.68	2.11	2.15	2.58	1.06	0.69	0.36	0.34	0.53	0.76	57.84	0.68	6.78	3.58	8.59	2.07	11.74	4.5	3.25	3.18	3.29	4.25	1.25	22.26	2.39	2.07	0.65	1.01	17.81	4.89	1.17	1.31	2.75	1.77	2.82	1.6	0.43	0.33	2.01
C1	RTTN	4.83	5.18	2.5	0.86	1.78	1.81	3.59	3.19	5.2	1.33	1.81	1.83	2.15	2.23	1.72	1.94	4.65	0.71	4.2	37.63	3.11	2.93	3.27	11.55	3.41	2.61	2.62	2.79	3.1	5.76	2.47	6.58	33.91	4.83	7.48	2.94	0.95	15.61	0.92	0.91	1.34	7.21	2.39	3.06	3.44	5.87	6.19	3.81
C1	TFPI2	0.27	3.51	0.53	0.07	0.64	0.64	0.34	0.38	0.98	0.44	0.57	1.51	0.43	0.38	0.05	0.27	1.04	0.78	1.25	32.19	0.14	0.34	0.12	0.54	5.29	2.98	0.52	0.7	0.04	4.49	0.14	2.2	6.4	0.3	5.09	6.59	0.33	0.95	1.57	0.28	4.25	0.59	0.26	0.11	5.37	0.07	2.26	0.23
C1	FRMD5	0.26	0.54	0.19	0.03	0.12	0.13	0.05	0.12	0.1	0	0.17	0.03	0.12	0.02	0	0.03	0.43	0.03	0.36	4.39	0.46	0.14	0.34	0.24	0.36	0.21	0.4	0.85	0.14	0.45	0.08	0.04	0.49	0.34	1	0.75	0.09	0.92	0.19	0.03	0.18	0.49	0.26	0.29	0.45	0.72	0.25	0.2
C1	SEMA3A	0.15	0.53	1.23	0.39	0.68	0.76	0.56	0.81	1.28	1.07	1.28	0.53	0.25	0.22	0.44	0.12	0.33	0.18	0.98	14.37	1.72	0.97	1.69	1.1	0.7	2.31	1.74	1.17	0.3	0.59	1.72	1.84	4.79	0.24	0.52	0.65	0.36	1.66	1.05	0.75	0.12	1.11	1.47	0.66	1.29	0.61	0.56	0.68
C1	FKBP9L	0.09	1.49	0.55	0.13	0.87	0.08	0.57	0.41	0.31	0.26	0.34	0.64	0.17	0.14	0.34	0.05	0	0.15	0.09	16.15	1.52	0.39	0.88	1.37	0.93	1.56	0.61	2.29	0.91	0.33	0.68	2.81	4.41	0.99	5.64	0.79	0	2.3	0.4	0.55	0.57	3.04	3.38	0.22	1.06	0.29	0	0.52
C1	HAS2	0.02	1.04	0.43	0.23	4.93	0.43	0.77	0.21	1.11	0.17	0.41	0.26	0.54	0.06	0.09	0.05	0.1	0.17	0.1	25.29	2.38	1.74	6.37	5.98	0.87	1.65	0.97	3.26	1.19	2.65	6.05	0.61	34.97	0.67	3.17	0.55	0.37	1.87	2.16	0.18	1.12	1.67	0.57	0.41	1.66	0.08	0.37	0.5
C1	DSEL	0	0.44	0.28	0.21	0.55	0.27	0.3	0.43	0.48	0.07	0.42	0.13	0.22	0.15	0.21	0.14	0	0.09	0.66	8.05	0.43	0.69	0.62	0.94	0.48	0.36	0.83	1.16	0.36	0.38	0.57	0.33	2.23	0.28	1.47	0.27	0.22	0.95	0.36	0.22	1.44	0.36	0.4	0.28	0.19	0.04	0.07	0.14
C1	TSHZ3	0.12	1.64	2.75	1.14	1.45	1.56	3.46	1.64	3.99	1.28	1.94	1.32	1.21	1.55	1.35	0.72	0.4	0.43	0.3	5.27	0.44	5.16	3.96	15.54	2.19	5.7	5.36	9.91	3.3	1.7	3.31	4.85	5.94	2.2	3.97	0.56	2.11	7.17	1.96	2.96	1.15	1.91	3.42	2.43	1.76	0.6	0.42	2.04
C1	ITGA5	3.6	47.91	21.95	8.14	28.32	52.68	18.52	9.35	55.03	6.66	13.87	26.07	43.94	8.38	11.47	12.65	4.33	3.64	7.81	171.68	8.79	38.05	47.59	181.17	46.21	79.02	86.08	74.04	46.09	25.38	46.2	32.69	121.29	38.99	33.43	8.92	47.05	105.73	27.14	48.75	32.41	42.49	44.03	24.11	25.13	13.14	33.97	19.56
C1	PDLIM7	26.22	102.96	82.09	49.67	95.16	95.38	93.48	60.73	101.62	29.93	101.41	79.19	58.98	72.24	47.39	61.09	30.44	47.83	28.77	333.72	35.19	190.54	127.09	469.2	180.95	115.54	203.62	263.69	144.95	65.07	124.45	70.24	292.66	173.03	67.08	29.82	69.26	329.61	91.93	147.49	55.2	76.21	107.5	92.46	75.01	32.14	30.34	82.37
C1	MMP14	35.94	216.03	39.81	84.7	80.59	56.15	102.11	84.93	105.48	88.66	86.01	78.83	54.12	64.1	43.01	57.45	35.18	38.81	50.51	507.94	72.6	149.37	181.26	532.33	251.97	132.18	223.29	298.87	163.19	200.78	176.29	76.64	300.56	152.23	84.59	60.94	66	464.7	61.48	88.19	71.7	175.12	70.72	100.33	268.86	37.03	4.44	132.37
C1	FBLIM1	40.13	89.79	39.97	23.75	37.77	30.59	33.95	31.3	56.98	21.63	29.48	52.44	68.58	48.37	17.11	25.89	32.13	15.84	20.81	169.47	82.96	70.4	66.9	156.88	158.96	63.53	43.33	94.88	55.81	34.57	62.55	27.82	83.4	36.83	50.71	52.91	60.43	147.68	38.66	38.34	36.3	35.32	33.67	35.97	47.3	28.74	1.79	39.57
C1	TNFAIP6	0	0.3	0.4	0.26	8.92	0.8	0.25	0.25	1.13	0	0.12	0.55	2.23	0.59	0.39	0.47	0	0.28	1.19	6.8	2.68	6.16	12.41	21.62	2.57	5.12	3.36	7.5	10.4	5.32	12.87	2.14	61.01	1.02	16.86	1.02	1.36	21.68	4.78	0.38	0.83	0.52	4.04	3.28	1.71	0.67	3.77	5.07
C1	EVA1A	0	5.8	0.79	0.43	5.64	0.65	0.2	0.63	2.39	0.81	0.75	0.21	0.12	0.38	1.26	1.58	0	0.15	2.04	37.54	0.41	6.62	13.06	33.29	2.16	4.61	3.55	4.55	2.46	6.4	14.15	1.63	50.21	5.71	18.95	0.37	1.15	23.74	8.91	1.42	5.29	1.32	4.8	1.81	13.49	0.92	0	5.96
C1	TWIST1	0.09	5.89	0.27	1.18	9.33	4	9.41	3.04	5.23	2.36	4.62	4.49	5.41	5.05	3.81	4.37	0	3.48	2.54	27.04	3.37	16.12	17.2	89.79	5.82	8.41	4.31	7.02	4.2	5.23	17.48	10.32	44.11	6.86	14.35	2.62	5.51	29.67	5.15	5.81	10.02	2.52	5.43	6.17	4.31	0.74	0.26	3.28
C1	ANXA5	36.5	82.77	85.4	52.94	134.24	66.38	73.9	48.07	81.3	41.23	54.78	53.23	39.23	45.23	54.94	40.51	32.98	39.9	82.72	407.38	173.6	172.31	168.74	210.02	94.74	141.17	114.07	132.26	60.75	99.33	167.67	93.93	490.61	82.38	176.52	62.32	60.04	200.18	114.24	56.97	175.61	103.94	103.48	56.77	121.8	36.05	51.96	103.76
C1	LOXL2	0.42	11.31	6.58	2.29	20.2	2.96	3.06	2.03	7.35	1.42	2.62	2.32	6.12	1.07	0.42	0.6	0.74	0.67	1.31	34.59	3.8	16.14	35.33	77.51	14.28	21.4	15.49	26.32	13.69	12.16	36.34	15.75	62.24	9.42	18.21	2.51	3.76	33.16	17.18	2.52	7.97	7.33	10.85	5.08	8.51	3.12	3.64	5.94
C1	GPX8	0.69	1.8	2.86	2.24	12.2	1.72	3.37	2.47	3.22	2.08	2.71	1.67	3.8	0.93	1.98	2.07	0.35	1.1	0.85	24.68	4.39	18.19	19.37	19.83	9.09	8.49	8.44	12.95	3.82	4.65	20.32	10.42	68.62	10.39	13.95	3.36	2.03	25.91	14.09	2.22	7.1	4.59	2.57	2.89	6.29	0.89	0.39	8.7
C1	CAV1	24.57	43.05	36.44	16.84	107.75	50.97	46.61	25.83	54.2	10.08	32.93	28.73	37.33	18.66	22.34	18.94	34	12.46	71.25	626.44	43.75	24.04	118.31	416.26	160.18	76.93	30.02	23.54	18.63	26.8	118.45	101.99	259.26	17.04	41.12	11.42	38.55	268.73	23.22	40.12	203.62	13.29	24.7	11.83	14.46	5.86	3.51	30.99
C1	AMIGO2	0.4	7.93	2.68	1.09	4.72	2.56	2.35	2.17	2.79	1.28	2.11	1.91	0.89	1.11	0.92	0.8	0.82	0.53	1.31	99.96	9.08	3.94	7.95	45	2.53	3.08	3.79	6.05	2.17	2.9	9.23	6	25.19	1.84	3.58	1.41	1.55	32.47	3.32	1.84	2.13	5.57	2.96	1.24	2.42	0.98	10.31	3.55
C1	PDPN	0.42	49.66	2.98	2.78	12.81	8.73	4.57	3.9	9.32	8.32	4.73	4.21	4.92	3.9	2.65	2.59	0.93	2.08	5.29	122.98	83.41	24.81	30.92	254.19	21.11	28.79	7	84.51	18.79	14.32	34.36	33.2	123.85	27.33	30.99	4.95	5.78	331.34	14.18	4.75	5.92	15.85	10.48	14.47	19.48	2.1	1	10.07
C1	SERPINH1	70.13	133.11	18.61	11.39	110.77	19.61	23	12.99	30.97	12.95	15.3	20.37	86.43	14.7	19.36	10.63	71.15	9.1	219.78	507.77	118.91	181.53	223.93	677.02	146.39	174.72	148	178.77	119.74	139.77	219.16	87.13	884.98	113.47	181.77	44.43	26.45	584.96	125.54	23.4	175.26	130.56	66.28	59.99	126.76	99.04	10.39	70.74
C1	MIR503HG	0.55	1.01	0	0.44	0.96	0	0	0.56	0.39	0	0.54	0	3.24	0	0.31	0	0.22	0	0.44	22.25	5.08	3.85	6.73	47.94	4.94	2.6	4.21	3.71	9.57	2.11	6.45	0.57	15.32	7.63	3.55	3.42	0.35	13.59	1.75	0	1.82	0.64	0.78	4.67	3.9	4.47	0	2.22
C1	SPOCD1	0.68	5.56	0.56	0.16	6.01	1.3	0.06	0.3	0.9	0.74	0.42	0.37	0.37	0.24	0.09	0.16	0.74	0.08	0.53	24.07	0.49	1.03	12.32	19.31	5.34	3.43	1.91	10.33	3.5	0.92	10.32	3.01	23.54	4.73	1.54	1.89	0.88	26.94	1.44	0.52	0.56	9.44	4.16	2.28	0.36	0.33	0	1.71
C1	TNFRSF12A	24.14	145.68	4.7	6.77	72.46	26.38	23.45	5.28	55.29	5.86	5.26	13.97	20.19	52.83	22.83	18.69	25.94	9.1	25.33	644.47	74.02	58.51	162.34	305.01	78.63	93	51.91	146.69	106.93	50.24	172.46	48.6	408.75	108.15	82.72	45.86	34.23	352.31	29.41	26.92	22.82	93.16	109.67	70.46	32.81	21.03	2.77	78.79
C1	TGFBI	12.49	412.87	22.39	17.15	198.16	20.12	27.4	16.73	47.67	16.66	14.02	18.79	27.31	11.32	11.47	8.02	12.39	5.69	20.54	1745.99	77.52	93	330.32	1040.93	221.95	122.51	179.36	322.13	29.13	57.14	326.21	160.59	1929.23	128.23	111.49	25.07	17.07	979.73	106.59	22.95	125.41	333.55	259.92	60.87	62.73	81.54	28.46	99.21
C1	PRSS23	0.48	44.27	33.18	10.12	29.06	8.55	9.79	5.28	23.51	6.51	7.86	11.12	11.95	2.59	3.24	2.39	1.71	3.2	4.71	127.38	23.09	49.06	45.79	157.24	33.23	46.67	29.99	73.96	45.31	16.63	42.43	5.1	123.28	14.23	15.06	11.55	10.35	268.8	42.79	6.15	25.17	39.58	29.36	22.69	23.43	1.59	1.48	23.12
C1	CERCAM	5.84	38.44	10.19	5.15	31.98	11.06	7.66	7.03	8.99	6.9	9.81	10.55	13.23	10.11	4.13	4.66	6.27	5.85	32.2	84.46	11.64	48.66	53.01	173.53	46.83	20.47	20.34	72.88	47.46	24.69	54.52	16.42	106.55	41.33	19.32	9.83	9.76	174.72	25.18	12.49	19.93	15.48	19.92	18.96	18.23	4.08	1.43	19
C1	FN1	20.86	166.17	125.88	65.44	347.07	138.71	150.13	91.28	188.91	32.98	129.37	78.14	32.43	51.36	63.02	42.69	17.01	37.07	138.06	890.89	35.67	569.91	629.06	1473.62	426.16	453.41	652.53	986.87	389.6	147.81	642.69	261.35	4389.05	320.41	138.21	34.97	127.77	1415.32	656	169.61	132.52	347.62	354.04	127.6	202.08	101	9.7	217.04
C1	COL5A1	0.43	40.83	12.85	5.24	61.4	9.84	14.03	9.99	22.77	6.04	13.81	6.53	11.86	4.12	1.25	1.46	0.47	3.07	3.89	166.2	3.98	97.47	117.95	588.92	99.7	65.2	57.44	148.37	85.56	77.39	119.1	29.67	220.93	51.36	47.38	3.63	10.82	353.14	71.5	17.14	34.12	31.31	28.26	39.23	60.98	4.39	1.49	29.28
C1	TNC	0.41	81.6	11.88	10.91	131.2	16.86	23.9	16.96	35.1	11.5	20.09	17.82	14.1	15.25	7.87	7.9	0.62	3.52	2.11	279.27	162.72	15.36	268.98	1002.65	87.41	78.11	349.77	93.6	10.17	90.82	270.85	124.05	809.08	33	26.25	5.29	23.81	401.52	54.22	22.76	15.74	84.25	25.4	15.37	38.1	3.48	1.22	62.83
C1	KIAA1644	0	0.51	0.22	0.25	0.35	0.33	0.36	0.33	0.64	0.13	0.59	0.13	0.28	0.04	0.11	0.08	0	0.07	0.03	1.06	0.11	0.48	0.67	5.38	0.31	0.86	1.21	1.48	0.61	0.35	0.69	0.13	4.83	0.53	0.43	0.41	0.2	4.49	0.49	0.5	0.03	0.03	0.18	0.46	0.14	0.08	0.12	0.37
C1	CSMD2	0.05	0.11	0.09	0	0.63	0	0.1	0.01	0.04	0.14	0.13	0.11	0.14	0	0	0.02	0.16	0.01	0.14	0.24	0.01	0.87	0.73	11.52	2.96	0.8	0.34	2.77	2.01	0.19	0.74	0.07	1.85	0.6	0.18	0.36	0.02	2.73	0.1	0.06	0.39	0.08	0.24	1.93	0.27	0.03	0.11	0.24
C1	GPR84	0.27	0.66	0.25	0.55	1.65	0.43	0.16	0.29	0.11	0.96	0.15	0.36	0.66	1.05	0.08	0.12	0.33	0.47	0.15	0.96	0.67	1.36	1.94	2.74	2.61	1.49	0.86	2.71	1.15	0.71	2.09	0.44	10.42	0.17	1.12	0.81	0.5	3.6	1.49	0.71	0.46	0.65	2.46	1.32	1.11	1.35	0.56	0.94
C1	SUGCT	0.57	4.95	1.49	1.45	8.08	1.09	1.83	0.32	2.17	1.44	1.14	0.94	1.82	1.04	0.71	0.25	0.89	0.58	0.45	1.36	0.77	13.97	6.23	19.88	17.33	0.51	3.16	2.52	3.26	5.28	6.46	6.51	80.37	23.79	23.7	1.31	2.73	20.78	6.46	1.15	16.6	3.32	6.4	1.11	11.73	0.9	3.16	11.33
C1	LOX	1.03	2.41	1.25	2.02	4	1.31	1.55	1.76	3.01	3.09	2.43	1.85	2.63	0.38	2.11	1.09	1.54	0.48	1.74	5.89	1.04	6.81	8.46	17.09	9.64	4.38	3.82	8.03	6.53	1.92	7.68	11.18	33.95	3.04	7.04	0.98	1.95	10.63	5.69	1.6	8.84	2.51	3.59	2.22	4.65	4.13	0.44	2.53
C1	FKBP7	1.46	1.34	3.8	1.61	3.08	2.51	3.47	1.84	1.55	0.62	1.41	1.34	2.1	0.7	2.11	1.81	2.72	0.27	1.43	9.01	1.82	7.34	6.29	11.19	4.68	5.5	4.47	7.08	2.73	3.83	6.7	6.14	56.44	6.5	11.3	1.36	2.43	16.81	8.67	3.07	9.77	2.29	0.84	3	7.41	2.12	2.05	6.42
C1	LRRC17	0.96	0.25	0.09	0.13	2.99	0.72	0.79	1.25	0.48	0.74	0.6	0.19	0	0.22	0.66	0.26	2.15	0.55	0.6	3.38	0.24	1.68	6.61	11.08	10.26	3.16	2.47	7.89	0.92	1.03	5.69	0.84	46.79	3.31	1.28	0.07	0.6	6.86	4.49	0.43	5.2	1.6	0.27	0.62	0.96	0	0.35	1.71
C1	FAM46A	3.4	2.38	5.37	1.84	3.39	2.44	2.82	2.78	5.61	3.14	1.77	1.42	6.72	1.23	1.66	1.5	3.3	1.19	8.26	5.25	0.99	5.57	4.78	14.59	7.29	5.44	5.66	4.56	9.28	4.26	4.72	4.01	19.43	2.96	8.41	5.58	1.85	19.9	5.18	1.63	5.74	1.63	5.14	6.86	4.06	5.8	5.36	7.17
C1	FHAD1	1.08	0.06	1	0.25	0.74	0.09	0	0.1	0.53	0.07	0.76	0.35	0.29	0.12	0.21	0.19	0.61	0.06	0.35	1.71	0.33	1.27	0.8	2.18	1.29	1.11	0.43	0.77	2.9	1.28	0.7	1.06	8.4	0.8	2.38	3.46	1.95	2.58	0.61	0.46	1.35	0.59	0.96	0.98	1.49	1.52	0.4	2.73
C1	CD151	29.63	118.05	113.35	59.09	71.25	78.81	67.69	40.42	73.41	37.59	50.65	64.05	82.69	51.38	37.06	55.34	31.53	47	55.83	244.61	63.16	84.45	105.69	268.11	154.21	86.16	98.69	122.51	167.7	97.52	108.56	95.37	165.3	167.84	98.26	122.88	86.48	364.78	53.04	77.17	210.63	92.63	100.86	127.71	72.18	67.23	15.06	142.68
C1	FEZ1	4.63	10.04	7.32	2.86	6.47	3.35	3.1	2.23	9.74	4.02	3.77	2.9	7.34	2.17	5.87	2.84	2.13	2.29	5.42	28.52	4.58	9.27	7.09	24.39	16.3	8.61	7.31	6.31	4.88	6.68	5.62	26.11	29.7	18.59	4.51	9.51	3.8	33.44	11.48	3.83	18.28	3.98	2.61	0.93	5.28	2.97	1.15	9.97
C1	HTRA1	1.56	34.19	19.41	13	43.73	21.87	21.07	12.18	27.41	10.96	22.01	9.84	13.01	12.56	10.74	11.32	2.17	11.05	5.69	249.91	14.62	83.77	51.8	242.52	85.42	60.96	55.52	132.48	51.39	40.5	53.85	53.71	209.5	77.67	29.6	81.42	17.19	242.49	44.6	21.23	99.67	29.12	31.66	28.18	21.15	8.61	5.67	61.8
C1	GLT8D2	0.2	2.68	4.76	1.84	7.79	3.66	4.14	2.22	5.65	1.58	4.53	1.87	2.43	2.6	2.84	0.93	0.08	2.49	0.99	13.04	2.73	12.61	9.88	28.3	7.48	9.17	6.92	13.78	9.86	2.28	9.18	5.55	37.43	8.95	4.33	2.48	3.41	28.6	8.28	2.27	16.5	1.24	3.56	6.68	2.42	0.57	0.26	5.79
C1	PRKCDBP	2.93	25.25	24.1	16.89	28.87	20.91	19.93	14.24	16.74	5.39	19.12	8.24	11.77	15.66	15.53	16.06	2.51	17.37	8.91	76.89	36.84	68.35	36.97	122.11	44.92	46.37	32.16	46.31	36.35	18.08	37.04	83.76	237.45	72.47	39.49	22.54	15.48	122.94	37.05	26.29	76.03	11.18	26.29	18.55	9.55	4.44	5.2	41.51
C1	LGALS1	95.18	709.85	225.84	107.22	828.21	159.61	150.08	78.37	160.56	77.61	131.35	125.79	132.4	161.36	214.4	140.38	93.44	177.92	189.93	2138.95	418.55	657.92	1401.22	1672.09	937.69	554.24	379.41	769	519	473.33	1402.84	649.94	5207.22	1421.44	1063.19	227.62	202.1	2367.99	975.54	228	1555.06	262.22	547.24	293.03	206.24	111.27	118.69	508.09
C1	INHBA	0.63	25.86	1.61	0.4	24.25	1.45	0.94	1.38	2.23	0.32	0.95	1.16	1.86	0.64	0.22	0.27	0.61	0.82	2.69	106.51	4.44	66.47	37.24	225.03	46.08	5.05	31.63	31.57	14.31	12.55	40.03	20.84	91.29	91.25	38.95	1.35	1.69	204.55	34.12	2.01	9.27	24.01	16.07	5.5	10.6	3.14	0.57	31.86
C1	GLIS1	0.05	0.29	1.02	0.12	1.07	0.64	0.52	0.33	0.88	0.26	0.58	0.45	0.91	0.17	0.06	0.54	0	0.52	0.11	0.88	0.13	0.55	1.85	5.51	1.6	0.35	0.37	1.38	2.58	0.5	1.62	0.15	6.45	5.91	1.03	0.24	0.54	3.47	0.18	0.68	0.24	0.08	0.56	1.1	0.21	0.18	0.1	2.16
C1	RP11-863P13.3	0	0.29	0.07	0.33	3.21	0.81	0.57	0	0.68	0.55	1.13	0.19	0	0.38	0	0.41	0	0.05	0.61	3.35	0.52	2.67	5.41	13.49	8.55	4.71	3.02	5.19	7.67	1.83	4.16	0.22	20.31	9.74	7.74	0.25	0.07	14.93	4.19	0.16	1.4	4.26	2.08	3.42	2.57	0	0.81	2.9
C1	CHPF	26.62	91.67	30.09	22.36	49.61	27.23	20.4	15.36	31.76	17.28	18.25	28.57	24.45	21.3	13.35	20.88	27.4	15.27	29.59	183.66	29.61	73.45	88.56	151.95	60.79	60.83	52.62	78.47	62.44	42.29	90.91	80.14	173.05	171.04	57.36	81.48	22.53	211.64	39.44	27.85	26.64	85.54	44.82	30	46.59	10.18	10.68	111.42
C1	MFAP2	37.44	47.21	7.29	2.9	61.05	7.23	4.1	3.57	11.48	7.86	3.61	5.22	19.06	3.7	3.91	3.84	35.05	3.03	7.88	141.16	48.46	107.1	99.35	319.11	120.78	45.77	59.15	228.06	48.21	62.8	107.66	45.25	195.48	302.41	105.78	11.05	12.02	351.05	25.89	6.27	41.51	15.59	46.29	20.14	49.66	26.53	1.99	120.53
C1	BMP1	4.64	22.88	23.16	12.74	35.1	16.17	21.18	16.4	27.29	15.48	16.94	24.94	13.36	10.06	4.9	9.41	4.75	8.47	7.69	66.13	11.24	39.39	52.88	143.45	37.13	36.68	46.08	70.58	32.86	24.05	60.94	19.61	84.02	73.37	28.24	11.43	14.88	105.88	19.1	17.35	13.48	32.78	34.75	29.55	21.73	46.63	2.37	60.96
C1	HSPA1B	254.46	114.87	82.03	120.83	329.34	123	176.56	138.69	50.7	98.27	143.75	206.52	605.7	129.87	219.61	107.6	272.45	91.43	2403.22	412.94	551.64	82.15	690.95	1534.91	209.49	530.59	292.68	209.04	272.46	129.97	691.72	1218.76	707.05	83.6	231.29	241.17	176.34	271.38	420.21	194.71	2121.98	759.74	361.03	111.79	98.42	243.06	535.28	383.46
C1	HSPA1A	334.41	95.52	91.1	78.8	90.71	137.37	166.32	148.55	101.57	101.2	144.04	253.61	887.88	201.58	240.57	134.12	329.49	115.3	3020.39	689.6	683.64	111.04	107.7	2144.73	256.48	770.51	487.72	233.04	375.91	144.67	104.37	2228.14	1234.05	236.35	224.65	87.77	258.91	433.43	542.32	197.61	2480.25	1175.26	497.23	159.15	83.67	351.81	257.33	596.25
C1	HIST1H4J	26.62	24.18	10.02	7.14	8.22	3.05	5.47	10.14	3.57	20.39	10.39	4.65	10.69	11.06	12.58	4.04	15.4	11.48	41.3	27.37	84.92	5.96	32.88	33.68	15.89	6.1	23.26	10.28	8.88	7.08	26.14	19.54	120.66	32.16	18.42	15.42	10.84	17.68	27.19	4.44	50.76	0	26.49	6.13	3.06	2.84	6.1	6.59
C1	HSPH1	18.84	7.73	9.65	21.22	20.75	13.08	13.76	13.3	17.45	10.36	12.72	16.54	30.12	22.54	22.66	12.12	16.5	6.78	75.07	92.77	87.32	13.63	48.45	131.27	68.66	17.03	45.76	27.77	18.78	17.78	41.52	105.86	83.56	17.09	53.79	15.99	24.21	42.34	33.45	9.7	52.53	67.09	44.42	12.8	24.08	10.32	21.73	26.66
C1	SNAI2	35.62	30.66	4.45	7.07	22.55	10.74	10.63	11.56	14	8.15	10.31	10.37	5.85	3.92	7.4	2.58	34.35	3.17	50.72	96.3	47.55	12.41	37.9	158	35.25	12.14	22.68	22.6	15.66	16.32	37.36	47.74	79.2	7.8	39.34	3.49	14.02	51.02	13.3	6.86	18.54	18.51	24.62	14.95	20.11	6.44	0.31	15.67
C1	CAV2	40.17	18.57	7.51	13.99	49.88	19.47	19.56	14.78	31.09	13.85	16.32	26.46	24.74	11.62	10.5	9.83	31.94	7.68	82.79	103.7	50.85	14.24	60.11	120.92	74.43	32.39	20.92	22.92	23.96	16.89	67.58	64.99	61.64	9.24	21.1	11.01	14.87	50.91	15.78	12.71	70.61	24.67	32.63	15.54	5.75	9.95	1.17	21.45
C1	APLN	0.05	4.83	0	0.16	7.13	2.07	0.59	0.17	0.85	0.16	0.06	0	0.37	1.06	0.12	0.51	0.13	0.92	0.29	5.51	2.61	0.74	8.68	7.67	1.53	7.31	2.89	0.66	0.42	2.07	3.52	5.94	12.29	0.54	0.21	0.39	0.33	1.41	1.86	0.7	0.78	3.19	1.54	2.34	1.51	0.28	0.11	0.33
C1	NRP2	0.85	17.91	5.25	4.9	15.65	8.18	6.44	4.4	19.28	4.8	5.81	11.21	4.26	6.48	4.43	25.12	0.7	3.45	2.33	27.4	74.3	17.59	32.02	23.67	16.05	41.86	28.26	25.4	7.2	10.45	32.29	55.56	39.14	23.59	6.97	2.31	6.84	18.03	34.86	6.85	9.64	11.13	15.92	8.38	20.72	7.94	2.76	9.04
C1	PGF	1.72	15.86	2.21	1.74	12.79	5.38	5.02	3.5	11.62	2.3	2.53	10.36	7.33	4.16	4.2	3.72	2.45	1.16	1.94	39.02	38.29	8.88	22.12	33.48	22.53	22.09	6.92	15.29	10.98	13.72	21.87	18.49	24.97	14.87	4.25	6.02	8.68	10.63	21.6	3.99	8.78	17.52	15.64	5.45	6.68	1.45	1.44	8.64
C1	NAV3	0	0.22	0.2	0.3	1.09	0.55	0.58	0.51	0.71	0.08	0.93	0.19	0.01	0.08	0.81	0.07	0	0.02	0.16	6.04	4.18	1.26	4.93	0.34	2.05	1.73	0.9	0.76	0.58	0.38	2.82	0.19	1.39	0.07	1.72	0.13	1.99	0.72	1.06	0.41	3.05	0.31	0.09	0.03	0.72	0.24	0.09	0.04
C1	NRG1	0	7.11	1.18	1.99	6	0.81	0.55	0.95	2.72	1.81	0.56	1.77	3.43	0.72	1.05	0.53	0.19	1.31	0.17	68.49	9.67	0.29	17.35	22.91	30.87	12.65	1.93	2.43	0.57	2.26	16.04	11.97	21.89	5.69	2.53	1.23	0.93	17.76	1.41	0.55	3.35	1.57	3.76	0.14	0.96	0.46	0.16	3.05
C1	RP11-1002K11.1	0	0.91	0.93	0.57	3.87	1.1	0.61	0.18	1.52	0.3	0.52	1.38	0.76	0.35	0.32	0.16	0.13	0.03	0	26.85	4.99	0.24	11.79	9.01	5.01	3.15	0.67	1.21	0.06	0.76	10.12	8.44	5.07	3.01	1.19	0.46	0.89	7.95	0.37	0.46	0	1.33	1.54	0.05	0.68	0.15	0.05	2.08
C1	PTHLH	0.57	27.69	2.84	7.6	18.74	4.27	2.48	3.22	27.18	7.12	7.98	2.56	11.89	6.07	5.71	2.96	0	1.57	0.36	365.34	396.71	9.12	52	565.05	41.43	40.2	12.59	116.73	12.16	1.61	47.26	160.23	579.21	186.39	35.92	1.29	8.58	101.15	40.34	5.95	11.59	41.24	54.77	9.25	1.37	1.68	2.79	27.23
C1	ARSJ	0	2.1	1.2	1.21	4.6	1.44	2.22	0.47	3.91	2.28	2.13	1.89	0.42	1.84	0.97	0.95	0	0.57	0.49	30.12	14.95	3.8	8.04	7.17	1.68	4.52	1.69	3.22	1.32	2.33	9.07	7.31	13.9	3.65	9.68	1.37	2.17	4.82	2.2	1.15	0.61	1.02	1.94	1.02	3.42	0.69	0.37	1.45
C1	LIMA1	10.39	19.91	32.46	24.15	25.35	18.66	28.69	21.62	48.47	24.82	17.81	22.1	16.66	19.84	20.34	16.12	9.43	10.05	6.92	108.6	68.42	32.47	36.92	110.52	101.82	26.72	34.43	61.58	8.85	22.82	36.29	55.34	70.21	30.36	27.03	25.55	23.58	90.64	27.68	17.47	59.31	50	54.33	11.83	19.92	22.24	14.69	43.87
C1	TPBG	9.72	23.56	8.75	16.53	14	17.29	22.79	10.78	30.62	10.9	21.93	14.95	14.82	12.9	14.68	8.74	8.92	6.91	17.82	108.57	39.38	9.77	31.92	63.17	53.53	22.35	21.04	23.24	17.81	11.9	31	48.67	34.56	18.42	33.32	12.94	17.23	54.48	8.31	19.21	12.85	8.44	41.81	17.62	13.85	11.59	0.75	33.69
C1	SULF2	39.66	81.41	17.85	42.4	40.86	65.74	94.17	53.03	46.3	49.62	93.25	33.55	47.5	30.98	36.6	22.45	36.35	36.97	6.06	342.73	36.56	56.58	58.37	345.22	166.82	70.51	92.28	185.57	75.85	49.21	56.77	289.92	204.02	69.67	43.95	37.85	24.59	298.61	38.77	52.04	41.52	42.87	155.1	59.92	16.42	6.83	16.26	117.75
C1	CDH13	0.11	14.43	2.49	2.5	5.05	3.85	7.68	4.04	7.24	2.48	4.23	5.17	2.31	2.4	2.08	1.51	0.19	1.32	0.73	41.87	13.36	10.68	3.93	30.13	11.24	4.02	9.78	8.49	5.42	3.78	3.79	22.9	33.1	7.96	12.62	2.17	3.66	17.23	7.05	3.34	7.58	28.59	14.3	9.55	1.41	5.26	0.51	4.64
C1	P4HA2	4.02	22.24	11.84	5.76	13.58	11.56	9.03	10.26	15.14	9.31	10.54	8.81	14.86	8.18	7.01	4.28	4.92	6.36	7.28	51.12	12.54	16.47	18.91	115.67	33.94	14.13	9.56	26.73	18.06	13.32	18.92	38.77	68.86	11.51	21.81	21.17	11.51	55.9	6.67	11.01	18.1	24.01	34.2	15.25	14.39	9.16	1.17	16.44
C1	DFNA5	1.35	8.12	1.28	1.68	3.59	1.38	1.03	1.83	5.8	1.15	1.56	3	1.42	1.33	1.13	1.62	1.28	1.33	1.32	35.67	6.66	3.95	7.28	43.53	11.98	17.55	7.56	17.09	1.61	2.63	6.69	13.19	26.08	7.75	12.01	3.61	3.46	31.9	2.13	1.66	4.4	10.98	23.37	3.56	6.41	3.08	3.33	5.52
C1	IL11	0	5.28	0.17	0.43	2.53	0.42	1.32	0.57	0.17	0.29	0.8	1.6	1.83	0.46	0.26	0.4	0.29	0.29	0.56	18.72	1.32	1.13	3.22	19.66	8.33	4.52	1.04	7.36	2.61	1.12	3.86	3.17	9.67	6.15	6.37	1.41	0.45	7.86	0.38	0.96	2.3	9.34	4.89	1.35	0.86	2.95	0	5.02
C1	SERPINE1	1.38	44.7	1.2	3.37	11.42	16.44	3.75	0.9	21.89	1.18	0.93	16.35	46.95	1.66	2.65	2	1.28	0.29	43.87	155.89	19.7	30.46	21.12	383.13	98.49	107.17	21.54	46.07	5.47	13.04	21.3	17.8	95.41	18.62	17.38	3.22	20.21	118.17	35.08	3.8	21.57	48.91	57.08	7.22	14.16	7.17	0.68	13.96
C1	SCD5	0.21	2.01	3.35	2.04	6.25	2.58	3.3	2.78	4.92	1.65	2.53	2.69	1.17	1.39	2.74	1.47	0.07	0.61	0.5	16.5	20.41	5.08	9.88	12.62	2.43	3.13	10.03	3.58	1.49	7.14	9.54	4.17	10.72	3.5	7.94	3	3.16	13.13	3.65	3.41	2.35	4.65	5.25	0.51	5.08	0.13	0.36	5.24
C1	MAGED4	0.26	0.5	1.61	0.86	8.08	2.84	0.28	2.17	0.73	0.23	0.14	0	0.54	0.57	0.15	1.18	0.61	0.24	9.49	9.77	14.39	5.26	9.21	20.53	3.6	3.9	0.83	1.25	0	9.68	11.14	4.51	26.38	7.94	7.08	9.42	0.85	13.11	5.83	0.88	0.51	1.5	7.5	0.23	2.07	0.7	1.06	9.84
C1	RAB32	1.54	6.65	2.78	2.18	9.44	1.64	2.47	3.1	5.77	1.72	2.14	3.56	11.17	3.64	3.57	3.09	0.65	1.19	3.22	28.58	17.04	7.33	11.58	26.77	9.89	15.54	6.36	10.59	3.4	5.8	14.85	6.03	29.8	14.39	7.07	8.55	4.39	28.16	12.86	2.57	15.05	13.06	4.8	2.14	5.06	5.71	5.95	11.26
C1	RHOC	47.51	192.23	111.05	65.2	140.51	80.02	93.38	54.13	99.63	46.71	65.28	76.15	163.79	107.94	96.59	82.34	46.63	66.98	74.92	453.89	248.01	130.33	193.59	236.05	239.31	230.82	150.53	115.09	79.89	96.08	190.71	89.61	434.2	337.09	213.96	157.92	93.28	311.34	143.94	93.89	210.61	112.26	176.34	73.25	75.67	73.9	40.71	278.66
C1	NT5E	0.06	1.83	6.29	3.44	3.14	2.17	3.6	1.83	2.9	1.65	2.16	0.97	0.94	1.86	0.77	0.99	0.59	0.97	0.98	37.02	11.11	3.45	3.82	22.94	5.05	9.36	5.51	6.71	1.66	1.8	4.36	3.9	24.84	5.08	1	5	1.53	9.41	3.49	1.52	5.45	0.69	4.67	2.05	2.29	1.66	1.44	17.73
C1	ZNF697	0.46	0.56	0.52	0.29	0.46	0.38	0.39	0.27	0.49	0.33	0.5	0.56	0.22	0.19	0.49	0.14	0.49	0.07	0.52	3.86	1.9	1.01	1.07	1.99	2	1.7	1.01	1.11	0.52	0.79	0.99	0.73	3.08	1.06	1.61	0.6	0.5	2.66	1.65	0.41	1.44	0.94	8.79	0.57	1.95	0.53	0.11	1.39
C1	MAGED1	17.51	36.99	36.69	23.67	23.14	33.7	32.6	30.77	37.45	36.19	32.13	33.58	17.27	25.03	21.46	26.75	16.07	21.65	36.68	62.21	52.97	42.73	39.21	120.57	64.51	38.62	42.22	64.2	27.99	58.5	38.03	32.02	252.02	62.51	70.85	46.51	30.09	77.71	35.81	26.19	32.68	42.85	80.21	15.39	55.14	23.44	21.96	61.29
C1	CEP112	0.93	0.67	1.56	1.15	3.42	2.25	3.37	3.1	2.65	1.68	1.68	0.87	1.65	1.05	2.09	1.48	2.07	1.71	4.76	2.57	0.48	3.38	6.98	5.55	1.16	2.24	3.91	7.43	5.58	1.82	7.19	5.13	7.36	3.31	3.53	3.89	3.53	2.4	2.93	1.86	9.95	7.86	4.6	1.41	1.34	0.08	2.01	3.04
C1	DNAJC25	6.06	4.95	5.57	7.81	7.37	6.45	6.15	1.95	7.22	2.95	3.96	3.42	2.91	4.09	6.24	4.39	7.19	1.6	12.93	15.25	17.14	8.59	15.47	12.39	3.95	5.35	9.94	3.8	10.08	8.09	15.16	12.66	35.65	5.72	6.17	7.47	5.58	12.28	6.36	6.11	3.23	5.62	17.45	4.94	5.73	6.07	5.25	14.67
C1	GNG10	11.2	6.68	5.35	11.92	27.34	8.01	11.01	8.1	9.41	10.03	6.5	9.94	6.31	7.3	10.83	5.67	10.5	8.02	14.81	20.47	20.39	14.64	40.29	17.77	10.6	11.92	18.13	16.52	11.07	8.91	38.56	21.16	49.54	8.54	12.7	21.92	8.41	21.66	18.18	7.89	21.08	11.46	34.55	11.35	9.98	8.45	20.41	18.97
C1	SLC16A10	0.44	0.6	0.15	0.15	2.44	0.18	0.13	0.02	0.39	0.05	0.04	0.09	0.53	0.17	0.1	0.28	0.83	0.17	0.33	0.04	0.37	1.49	3.82	1.11	2.77	0.69	3.95	1.28	0.8	2.53	3.81	0.73	7.14	0.67	1.58	0.7	0.52	0.51	1.56	0.06	1.85	0.82	3.21	4.19	2.72	0.05	1.52	0.68
C1	CLEC5A	1.19	0.11	0.14	0.41	1.74	0.87	2.75	1.48	0.68	0.03	0.15	0.93	0.35	0.49	0.28	0.26	1.62	0.64	0.71	0.5	0.08	0.57	4.98	2.66	4.02	0.84	0.2	2.51	1.15	0.41	4.95	2.44	11.14	0.71	1.48	0.38	0.27	0.46	0.61	0.42	0.5	1.06	5.56	0.35	0.77	1.07	0.16	0.82
C1	MAP9	0.46	0.19	3.97	1	3.44	1.29	1.35	0.41	1.3	1.07	1.76	1.36	1.05	0.28	0.99	1.31	0.24	0.52	1.43	2.82	7.5	4.77	11.49	1.76	0.71	1.06	4.49	8.12	0.65	2.11	9.46	6.22	21.42	2.59	9.43	3.04	1.26	2.18	4.43	0.19	0.93	5.66	4.88	0.29	3.43	0.31	4.66	2.51
C1	RCN1	25.55	9.51	19.07	12.76	99.07	18.11	17.82	12.13	22.57	13.45	13.16	10.14	18.18	8.87	8.32	8.23	24.33	7.81	74.28	22.02	23.42	35.35	188.74	52.78	19.71	30.73	38.92	29.83	45.46	53.59	187.14	62.08	144.51	37.06	59.47	13.07	14.83	51.84	24.21	10.12	30.73	41.72	22.57	45.81	53.19	17.13	8.33	34.03
C1	CRISPLD1	0.93	0.43	0.34	0.63	4.66	1.53	1.63	1.28	1.3	1.47	1.1	1.11	1.38	0.31	1.05	0.29	0.63	0.67	2.61	1.41	0.54	1.81	13.59	4.99	1.11	0.49	1.67	2.7	0.15	3.01	15.48	3.57	7.34	1.57	6.28	0.63	1.91	1.7	0.99	0.65	0.42	1.86	2.75	0.26	3.18	1.19	0.42	1.22
C1	FUCA2	13.2	9.44	12.98	6.86	20.69	7.68	6.95	6.75	9.51	8.64	9.56	8.88	17.8	3.91	5.28	5.26	10.83	4.94	15.69	18.63	12.55	10.75	36.67	20	17.3	16.82	13.16	24.78	16.82	14.06	35.9	12.42	40.25	8.98	6.75	19.68	7.82	22.61	10.14	5.62	14.79	13.99	21.98	16.18	17.21	9.48	8.09	11.8
C1	RP11-276H19.2	0.75	0.66	0.22	0.21	2.62	0	0.22	0.2	0.43	0.11	0.93	0.36	0.11	0.21	0	0.06	0.88	0.24	0.9	2.53	2.47	1.52	6.13	5.06	1.44	0.11	0.85	2.31	0.25	4.6	6.53	1.77	17.29	0	0.19	0.96	0.13	4.98	0.8	0.5	1.19	1.36	2.46	0.05	3.66	0.18	0.2	0.46
C1	DRP2	0.2	0.04	0.02	0.01	0.6	0.08	0.08	0.13	0.13	0.03	0.07	0.03	0.04	0.07	0.05	0	0.18	0	0.23	0.23	0.11	2.2	1.3	0.72	0.28	0.22	0.16	0.49	0.17	0.1	1.28	0.05	0.48	0.04	0.13	0.13	0.05	0.47	0.04	0.24	0	0.14	0.18	0.23	0.24	0.04	0.01	0.08
C1	COL24A1	0.21	0.01	0.22	0.07	0.42	0.08	0.08	0.08	0.23	0.09	0.18	0.05	0.16	0.03	0.01	0.01	0.26	0.05	0.23	0.22	0.12	1.47	2.34	2.48	0.35	0.36	0.65	1.24	0.5	0.07	2.24	0.3	1.05	0.29	0.21	0.09	0.09	1.3	0.12	0.17	0.07	0.28	0.1	0.35	0.29	0.92	0.29	0.23
C1	TDO2	0.37	0.8	0.27	0.21	7.32	0.26	0.39	0.57	0.86	0.59	1.14	0.52	0.94	0.17	0.69	0.24	0.57	0.44	0.61	4.87	10.83	3.67	11.9	8.32	6.51	2.64	2.52	5.25	8.12	2.57	10.88	0.11	35.03	0.32	0.12	0.43	0.63	5.71	2.08	0.65	1.61	0.28	3.03	8.25	2.21	1.34	1.74	2.56
C1	WISP1	0.09	0.47	0.49	0.14	4.64	0.12	0.18	0.29	0.39	0.34	0.19	0.12	0.77	0.24	0	0.15	0.17	0.01	0.95	1.57	0.72	7.15	7.37	9.41	3.14	5.56	3.65	7.37	3.91	0.83	8.91	0.22	25.34	1.31	0.85	0.42	0.18	6.19	2.71	0.66	0.47	2.29	2.04	1.72	3.53	1.05	0.95	1.77
C1	CHN1	1.93	2.93	4.68	1.75	18.73	3.54	3.5	3.05	4.41	2.18	3.7	2.78	6.84	2.4	2.67	1.21	2.41	1.18	5.64	6.31	6.42	17.2	24.06	29.2	12.77	9.41	7.32	15.47	12.56	8.49	29.41	5.97	68.48	10.53	7.42	4.5	2.8	16.25	4.14	4	8.87	4.41	7.18	3.64	8.26	2.62	10.33	5.4
C1	IL36G	1.09	14.88	0.59	17.09	42.84	1.48	0.74	2.17	18.27	5.92	0.37	12.32	3.32	0.27	1.56	3	0.56	3.2	1.2	19.51	18.78	0.16	80.65	3.16	8.05	8.86	0	5.97	0.47	4.27	80.25	0.17	0.53	24.22	9.21	11.05	1.21	21.07	2.31	2.23	2.74	1.13	3.13	0.44	0	0.11	0.46	3.53
C1	ELP4	9.42	5.54	4.69	7.99	31.95	5.32	8.41	7.67	7.45	6.37	7.03	5.75	5.92	6.25	7.08	5.64	9.78	6.25	10.42	10.22	4.78	3.76	42.08	5.24	5.08	4.52	9.53	5.23	15.81	7.51	43.47	6.67	13.22	7.53	7	5.42	7.5	9.04	3.02	6.96	6.9	5.78	4.91	10.97	2.81	4.06	7.72	10.04
C1	PRR5L	0.57	2.34	5.4	2.65	30.04	1.27	2.87	1.59	1.83	2.01	1.67	1.48	1.86	0.76	0.89	0.53	0.73	0.39	1.08	8.37	11.82	8.83	62.02	14.36	3.88	11.78	15.93	13.37	10.61	5.92	56	4.67	18.18	10.24	2.12	1.6	1.39	22.33	6.01	1.92	2.27	10.63	6.09	4	6.81	1.91	7.73	15.91
C1	TCP11L1	1.44	1.86	3.07	2.64	23.74	2.29	3.33	4.13	4.72	2.68	4.18	5.81	3.81	2.74	1.36	3.07	0.94	1.6	2.89	9.6	3.03	3.56	54.36	7.95	11.46	6.87	10.3	7.23	7.08	3.75	55.88	3.23	7.97	4.91	3.85	2	3.23	13.48	2.36	2.17	4.69	8.67	5.61	4.84	5.91	6.16	4.08	3.06
C1	CACNG4	0	0.24	0.2	0	5.31	0.17	0.03	0.18	0.19	0.06	0.11	0.2	0.05	0	0	0.09	0	0.17	0.1	1.64	0.16	0.36	11.28	7.41	0.18	0.64	2.78	1	0	0.32	10.12	0	0.16	0.4	1.17	4.37	0.08	5.16	1.17	0.07	0	3.4	3.73	0.05	0.1	0.1	0.08	3.62
C1	PALM2	0	0.24	0.24	0.41	1.36	0.05	0.54	0.19	0.49	0.14	0.12	0.12	0.1	0.15	0.13	0.03	0.03	0.05	0.01	0.14	2.1	0.49	2.92	2.58	0.62	0.23	0.48	3.03	0.26	0.33	3.11	0.06	1.43	0.19	0.63	1.15	0.07	1.44	1.34	0.15	0.52	0.48	1.61	0.21	0.6	0.03	0.03	0.36
C1	HOMER3	23.24	34.51	12.02	6.68	70.39	8.25	8.89	5.25	12.12	6.38	6.85	13.26	27.48	11.07	6.54	7.06	25.36	6.97	15.85	128.92	52.84	26.92	123.56	58.35	94.48	25.37	39.87	83.26	48.78	23.34	125.5	23.08	50.96	67.63	41.89	17.26	11.68	171.66	17.76	10.07	30.48	59.71	36.78	40.68	13.99	46.3	5.03	32.19
C1	PLAU	3.75	92.33	7.99	7.04	49.56	7.86	18.85	9.54	19.15	13.66	9.67	6.27	48.5	11.51	6.04	8.19	3.07	5.26	17.11	232.25	80.05	55.74	108.67	119.57	309.22	81.13	29.74	93.7	50.56	37.28	111.02	29.64	94.24	92.28	35.42	15.3	6.24	281.33	21.09	6.07	68.97	26.83	40.91	47	18.71	47.31	2.42	52.74
C1	COL5A3	0.22	6.86	3.6	3.32	11.46	3.28	6.02	5.31	3.23	3.65	5.53	3.7	2	2.81	1.36	2.86	0.36	1.79	0.76	19.26	1.44	4.49	27.61	60.74	21.44	10.68	5.09	23.04	12.12	5.2	25.51	1.26	11.96	14.65	4.92	2.73	3.2	30.08	3.96	4.66	16.99	2.87	8.38	5.81	3.11	1.77	5.5	4.78
C1	CYP27C1	0	1.71	0.44	0.26	1.95	0.22	0.92	0.33	0.78	0.2	0.22	0.34	0.43	0.31	0.12	0.32	0	0.3	0	6.48	0.47	0.58	4.26	6.86	7.11	1.19	0.28	6.82	0.46	2.36	4.58	0.62	1.54	4.13	3.7	0.51	0.48	5.12	0.56	0.1	2.17	1.55	0.51	0.19	1.01	1.55	0.18	2.62
C1	PROC	0.13	2.86	1.94	0.15	4.08	0.38	0	0.17	0.23	0	0	0.75	0.43	0	0.1	0	0.42	0.69	0.09	3.26	1.03	1.48	4.15	8.99	6.7	1.31	0.36	2.23	0.96	0.56	5.88	2.39	6.89	5.6	7.74	2.54	0	6.23	0.94	0.15	3.68	5.71	1	0.65	1.77	0.61	2.83	3.99
C1	OLFM2	1.55	9.58	3.14	3.97	59.46	5.18	6.5	5.67	5.19	4.95	7.54	11.27	2.92	7.06	8.36	6.65	2.27	4.72	1.23	17.45	5.98	16.68	77.63	48.07	38.96	5.41	6.62	9.91	13.52	9.27	76.29	14.32	49.5	33.46	50.29	13.53	11.04	63.24	4.77	7.38	15.23	8.23	4.81	2.38	9.9	4.51	28.06	11.47
C1	CASC10	0.29	0.53	0.45	0.13	1.57	0.43	0.35	0.21	0.32	0.11	0.31	0.34	0.43	0.17	0.27	0.31	0.23	0.22	0.11	0.46	0.18	0.79	2.91	1.93	1.85	0.62	0.39	0.95	0.39	0.32	3.13	0.11	1.01	0.86	1.55	0.49	0.35	2.07	0.51	0.24	0.97	0.06	0.67	0.16	0.34	1.44	0.15	0.35
C1	COPZ2	1.65	14.64	9.33	8.17	94.56	11.46	9.56	8.75	17.12	6.79	13.63	7.86	6.45	15.85	9.18	19.13	2.04	9.23	4.13	21.18	39.7	25.12	91.11	74.08	37.68	17.21	31.32	45.84	14.16	10.56	90.54	41.5	50.98	71.83	5.92	15.12	7.6	64.34	24.48	12.23	47.86	44.23	33.9	10.34	5.85	5.07	1.23	57.44
C1	RBP1	6.43	70.47	26.25	13.49	131.94	16.18	8.28	19.85	20.75	4.73	9.81	7.87	22.31	16.16	28.34	11.24	4.04	4.12	51.46	116.53	96.02	36.04	232.53	81.45	69.08	21.61	34.54	17.58	4.14	24.06	242.46	37.05	150.82	159.17	36.03	9.82	62.95	117.13	106.28	7.11	30.86	44.68	29.09	3.54	51.05	3.07	8.67	88.06
C1	SLC38A6	4.48	1.02	2.96	1.77	8.49	1.7	3.25	3.68	1.42	2.06	4.6	3.53	3.92	2.27	3.36	2.1	5.95	1.19	7.32	8.11	11.17	6.21	13.46	13.88	7.62	4.9	9.23	10.59	7.16	2.73	13.19	7.47	24.35	13.03	9.3	3.89	2	10.39	9.97	1.4	7.22	10.87	4.36	7.24	5.71	6.52	6.98	14.41
C1	SNAPC1	2.67	2.05	1.5	2.11	4.63	1.23	1.86	2.01	3.68	2.24	2.18	3.39	1.98	1.82	2.25	2.08	3.99	0.74	6.02	5.41	8.7	1.6	9.45	8.23	8.46	1.21	5.75	6.26	4.7	2.77	8.77	7.77	16.58	6.59	2.07	1.02	3.45	4.42	2.72	1.36	2.44	5.6	3.22	6.83	1.84	1.54	2.8	3.88
C1	PHLDB2	0.75	5.1	5.56	5.87	21.53	3.47	8.93	4.12	21.99	3.73	4.48	8.9	9.79	5.04	4.73	3.45	0.81	2.78	3.72	16.65	64.54	6.12	45.09	32.17	18.57	13.63	35.79	14.63	3.67	3.66	45.9	19.17	49.78	17.32	6.5	3.08	6.81	26.03	14.46	4.4	10.91	19.4	14.5	6.66	6.13	1.08	1.06	17.78
C1	ACTN1	25.89	133.97	43.18	68.03	131.35	77.06	70.08	52.59	120.92	50.5	66.45	68.39	39.26	56.41	32.09	33.94	25.59	28.39	36.22	280.51	57.95	83.39	249.95	439.97	189.99	104.12	198.03	160.26	59.53	62.11	248	47.53	190.98	66.44	72.29	50.13	88.36	251.62	54.48	98.14	50.39	92.53	88	52.98	77.95	21.15	50.23	59.25
C1	LYPD1	0.08	8.25	1.23	1.19	8.72	0.38	1.25	0.42	1.52	0.96	0.53	1.23	0.68	0.4	0.18	0.32	0.13	0	1.02	13.86	0.88	4.49	17.08	5.54	7.2	4.76	4.41	7.04	3.2	2.7	19.86	1.22	12.46	2.12	4.58	3.17	0.43	15.83	1.36	0.11	2.24	5.55	8.28	0.68	2.97	0.71	1.16	4.62
C1	LURAP1L	5.18	2.78	3.62	1.06	4.9	1.94	3.23	1.75	6.19	0.7	1	1.33	1.44	0.54	0.7	0.67	6	1.04	1.98	25.17	5.41	4.59	11.03	7.35	2.63	7.4	6.76	5.44	0.99	5.29	11.13	0.12	12.35	2.05	3.55	1.35	1.38	9.87	1.18	1.23	2.95	1.94	2.28	0.98	1.6	3.23	0.4	3.56
C1	BEND6	0.59	0.24	0.44	0.43	1.6	0.16	0.22	0.32	0.6	0.24	0.78	0.21	0.08	0.24	1.27	0.4	0.59	0.1	0.73	3.8	1.49	1.79	3.9	2.32	1.26	0.27	2.48	0.89	0.62	0.43	3.65	0.65	6.25	0.5	1.5	1.12	0.38	2.45	1.43	0.16	1.47	2.47	0.31	0.37	1.6	0.24	0.22	0.4
C1	COPS8	16.17	12.02	10.44	16.25	27.37	11.62	12.88	10.17	15.3	11.64	9.01	9.01	7.36	8.46	10.63	6.64	16.52	8.85	22.63	39.08	18.72	21.59	37.79	29.51	19.01	19.98	16.06	17.12	9.18	15.52	37.72	19.95	63.12	10.65	33.1	13.33	11.58	25.79	12.93	10.18	17.02	21.51	13.96	5.45	16.76	10.17	17.48	11.28
C1	LINC00205	0.23	0.43	0.62	1.15	0.85	0.28	0.6	0.51	1.23	0.76	0.6	0.51	1.17	0.16	0.44	0.27	0	0.19	0.98	1.01	1.02	1.66	4.48	2.37	0.17	0.59	1.26	1.48	0.93	0.88	4.18	1.24	5.43	1.48	3.48	0.65	0.66	3.36	1.26	0.78	1.05	2.41	0.41	1.15	0.75	3.24	1.45	1.29
C1	SEC23A	6.29	4.97	7.07	10.04	13.08	10.54	12.66	8.72	19.29	8.52	9.5	8.15	4.98	6.66	4.92	2.34	6.43	3.98	11.72	20.43	10.21	11.95	27.21	25.05	24.68	10.61	19	16.92	8.44	8.78	32	11.84	34.19	9.84	7.85	11.63	9.77	18.99	11.78	7.67	14.72	17.68	11.31	6.77	9.79	19.38	13.05	13.79
C1	RAB23	3.06	1.3	2.87	2.2	4.79	2.61	3.78	2.62	4.09	1.21	3.75	1.77	1.89	2.25	2.85	1.01	3.02	1.09	6.06	9.02	4.52	4.81	9.7	6.9	2.82	3.63	11.28	6.31	1.75	2.03	10.2	4.77	11.6	2.67	4.68	1.15	2.53	7.46	7.32	3.02	3.54	8.01	4.75	0.87	2.78	7.94	1.13	2.89
C1	COLGALT1	60.66	44.84	22.15	17.2	47.33	20.05	22.15	14.28	25.4	16.51	18.47	16.96	50.04	13.85	8.58	12.44	59.25	9.4	63.15	120.5	72.17	35.07	88.93	80.31	76.04	61.73	69.32	74.5	52.23	40.77	86.03	47.36	102.79	45.93	63.6	16.72	18.16	125.43	21.54	20.22	33.74	72.93	45.46	57.49	52.91	69.48	33.27	43
C1	GNA12	15.42	12.93	8.16	3.48	11.75	6.53	6.13	5.08	9.78	4.59	6.98	5.2	15.23	2.81	3.01	2.13	14.74	2.16	11.47	26.11	20.03	15.44	22.46	42.83	27.96	22.54	20.97	25.75	24.44	15.8	21.38	19.27	25.98	20.21	22.15	13.46	4.26	47.81	10.8	6.9	18.55	16.04	30.9	15.49	17.56	15.67	13.5	16.83
C1	TXNDC12	24.49	19.84	17.07	12.99	22.51	10.36	14.1	12.81	16.54	11.98	13.22	9.52	24.17	11.57	13.1	12.8	22.48	10.1	25.77	73.29	59.08	17.9	27.98	29.06	16.95	28.13	39.65	34.33	26.74	31.64	28.53	38.17	74.43	33.47	46.1	22.41	11.24	55.26	16	10.11	27.03	37.94	33.18	25.96	26.03	23.81	23.92	34.85
C1	BRF2	3.91	4.14	3.66	1.45	4.34	2.64	3.88	4.06	3.45	3.03	3.34	4.06	4.23	2.87	2.54	2.02	4.06	2.03	6.66	15.46	6.65	3.86	9.2	6.69	4.38	5.54	9.86	6.31	6.47	3.28	9.71	5.73	11.24	4.19	5.05	4.28	3.11	14.15	2.74	3.1	5.04	8.34	9.01	3.13	5.41	4.3	4	7.26
C1	DERL1	27.1	18.52	16.44	12.63	22.13	15.19	16.1	13.57	18.38	14.86	15.68	15.38	25.45	13.37	9.71	10.36	22.82	10.02	37.27	48.73	43.37	18.65	40.71	68.1	30.06	24.15	39.93	30.61	39.68	22.43	41.3	30.24	69.52	22.3	21.03	26.25	14.53	40.57	12.42	14.47	24.85	55.95	34.58	27.66	27.59	18.53	28.47	25.09
C1	HSPA5	102.42	95.06	65.55	157.88	97.94	75.33	79.21	79.86	63.54	71.3	55.8	76.94	62.34	59.64	55.53	53.84	104.46	46.23	173.04	449.45	237.32	63.37	197.24	325.35	72.43	117.89	178	127.82	74.55	110.16	198.02	143.77	289.86	78.17	152.29	121.69	96.44	284.55	69.45	62.11	35.22	200.52	266.26	64.4	130.49	47.16	53.17	136.39
C1	MSANTD3	12.75	12.9	4.52	7.89	19.5	4.93	7.73	10.73	14.74	9.31	12.66	4.14	9.96	4.65	6.88	7.86	16.74	6.44	16.62	39.53	42.48	12.32	38.62	38.84	14.08	19.51	21.36	34.98	13.47	17.63	34.88	16.67	53.81	9.28	17.87	12.35	9.01	30.74	15.13	7.54	14.82	23.96	44.73	7.86	14.21	12.22	6.24	13.33
C1	MB21D2	1.19	1.27	0.74	1.36	2.27	0.7	1.34	1.38	1.46	1.17	0.55	0.96	1.29	1.66	1.73	0.27	1.34	0.47	2.68	4.16	1.72	1.82	5.27	3.37	1.72	1.59	3.96	2.92	0.81	0.84	4.61	1.15	4.17	2.24	3.41	0.88	0.89	4.1	2.44	0.49	1.14	1.83	3.91	0.57	1.12	0.42	0.83	1
C1	ACVR1	2.11	7.07	3.93	4.52	11.63	4.43	6.56	4.81	7.81	5.92	6.76	4	5.58	3.44	3.72	3.5	2.11	1.38	5.86	15.29	10.16	10.21	19.13	20.4	12.2	12.14	17.38	25.81	6.83	5.91	19.93	8.23	18.77	6.63	14.29	4.41	5.67	15.99	5.28	4.07	6.02	11.33	24.05	5.08	6.81	7.09	7.07	9.36
C1	ITGAV	2.73	4.12	5.69	6.64	7.98	4.94	7.5	6.05	15.4	5.33	7.96	3.67	4.55	3.36	5.23	1.97	2.11	2.19	4.31	24.79	34.67	14.78	29.21	37.63	17.92	11.44	45.28	29.73	4.43	9.81	26.81	19	35.86	5.35	27.27	7.77	8.24	21.18	12.01	3.68	7.59	16.14	19.42	5.66	13.86	8.53	3.41	9.32
C1	SH3PXD2B	2.64	9.38	4.01	3.73	9.84	6.62	4.47	3.46	12.54	4.62	3.91	5.46	5.59	4.93	1.99	1.55	5.07	1.18	5.7	9.55	9.81	12.43	15.43	27.6	17.41	14.2	15.39	25.39	16.94	6.87	17.4	6.7	12.25	7.51	11.31	4.22	7.17	20.68	5.62	5.14	6.42	9.2	10.53	12.02	8.52	4.33	0.54	5.92
C1	TMEM184B	11.82	33.39	16.58	14	17.96	19.27	22.43	12.33	25.12	16.06	16.35	18.58	32.66	17.98	10.01	9.62	12.59	5.87	12.03	52.46	39.79	30.13	39.45	51.45	48.22	44.47	57.34	53.76	35.59	31.68	41.8	16.36	26.4	31.04	29.7	19.55	19.28	62.82	16.34	20.72	20.95	46.39	32.99	25.09	30.66	27.66	12.88	36.86
C1	SIAH1	8.62	6.65	10.28	9.05	12.79	8.85	10.33	8.22	15.43	8.6	10.2	6.08	6.17	6.42	5.9	5	10.87	4.33	11.89	35.43	19.14	12.43	25.06	31.18	34.83	9.1	25.06	32.31	18.76	10.55	27.16	20.64	19.97	22.29	11.68	10.37	7.98	46.84	8.77	7.68	15.87	22.65	24.46	19.51	11.49	14.28	10.73	20.04
C1	B3GNT9	2.25	4.51	5.57	2.71	10.11	5.19	3.92	4.44	5.87	4.49	5.2	4.58	4	3.66	3.28	2.6	1.59	1.98	3.01	12.95	8.36	12.18	16.68	22.37	13.84	8.13	19.07	22.76	13.99	6.89	18.32	4.5	21.49	16	6.43	9.69	4.38	20.73	4.28	5.58	3.32	15.28	12.55	7.75	7.9	3.51	2.45	15.67
C1	BCAR1	10.77	50.31	27.1	13.23	17.17	25.49	26.18	13.52	38.09	20.6	17.9	16.95	32.01	18.83	7.83	10.11	10.87	10.46	17.15	95.09	35.24	27.32	28.18	86.98	43.18	65.51	76.99	38.11	88.15	21.72	29.13	29.1	52.31	51.25	16.65	40.97	15.8	79.72	18.52	21.37	23.98	61.67	31.5	54.09	16.57	43.64	1.29	52.45
C1	TUSC1	2.76	10.11	3.51	3.94	7.4	5.64	5.88	4.95	3.83	3.97	4.6	3.04	7.4	3.62	2.99	3.57	2.87	4.12	2.38	16.38	3.32	4.77	11	18.93	8.73	6.09	21.1	10.69	11.6	8.5	11.77	7.68	24.54	6.16	8.64	7.2	4.64	11.26	2.55	4.88	6.34	15.54	3.81	8.06	9.13	1.27	0.71	9.13
C1	GALNT18	0.23	7.3	2.08	4.19	10.38	4.6	2.29	2.12	4.36	2.93	2.3	3.61	6.19	2.01	1.56	1.54	0.14	1.16	0.73	27.73	13.6	4.68	15.18	26.03	10.72	8.74	9.86	10.56	5.37	8.71	15.63	4.11	11.39	7.82	13.35	2.06	4.87	17.53	3.3	3.69	5.94	10.54	8.14	4.95	9.33	6.1	0.88	5.53
C1	FKBP9	15.06	31.38	17.28	15.22	32.29	20.23	22.39	21.2	26.6	17.17	22.14	17.77	20.13	11.54	8.66	10.13	12	8.24	24.97	98.73	61.82	35.66	65.82	155.81	46.02	38.5	58.4	40.56	52.52	27.53	64.12	51.86	68.55	24.39	60.65	27.02	19.28	94	26.89	22.83	40.45	41.02	22.77	31.57	44.02	22.76	1.53	32.71
C1	DCBLD1	0.76	8.67	5	2.8	8.18	3.5	4.9	3.12	5.52	2.77	4.14	3.35	3.01	1.96	1.77	1.63	0.97	1.86	5.89	31.29	13.53	8.37	13.94	27.97	10.27	6.42	9.72	17.94	10.39	4.36	17.3	6.89	12.17	6.33	12.92	3.93	4.26	38.54	6.04	4.27	2.35	13.56	9.32	5.92	4.42	3.09	2.74	7.79
C1	PANX1	4.61	5.55	1.83	2.34	6.46	2.33	3.59	2.11	7.45	3.1	2.16	2.92	2.88	2.09	2.54	1.4	4.58	0.86	8.06	25.23	8.33	3.32	10.7	18.56	5.79	6.18	6.55	8.12	4.94	4.25	9.86	3.93	7.7	3.16	5.41	3.46	3.45	14.47	3.15	1.65	2.33	6.29	9.49	3.24	4	1.76	1.61	3.26
C1	PRNP	55.16	81.32	29.3	43.02	63.34	35.45	40.13	27.01	62.07	35.56	35.57	51.98	37.18	22.53	31.64	19.13	56.51	13.93	27.56	383.35	92.4	53.76	134.55	133.24	67.18	40.07	64.46	109.8	24.76	93.14	134.64	56.13	83.15	28.56	114.31	22.72	39.14	338.99	20.37	38.2	55.84	117.65	91.36	28.15	121.31	29.26	21.78	46.53
C1	VAV2	0.24	11.52	5.32	3.97	6.85	2.69	3.39	3.57	4.42	3.76	3.22	2.92	5.23	2.54	1.46	1.88	0.23	1.29	2.21	43.51	12.59	5.19	15.5	36.01	18.73	9.88	9.67	12.31	2.49	15.25	15.76	13.12	10.52	4.33	10.93	9.54	3.75	35.87	3.66	3.71	5.16	15.02	5.6	3.26	9.7	5.45	7.79	9.43
C1	CCRN4L	1.97	17.09	0.61	2.46	3.81	2.5	3.16	2.44	7.55	2.52	1.58	2.71	6.71	5.22	1.79	1.66	2.66	0.64	3.51	24.89	11.31	3.21	13.75	20.6	11.31	10.36	5.98	9.09	4.34	5.06	9.84	4.21	9.35	4.11	8.93	1.97	5.67	47.76	5.54	1.48	3.41	5.58	7.61	3.23	8.16	5.41	2.8	2.9
C1	IRS1	1.22	9.58	1.38	1.65	6.03	2.1	1.41	0.98	5.27	1.47	1.42	2.47	1.88	1.61	0.54	1.11	1.44	0.33	3.7	30.11	2.31	4.27	9.43	11.43	6.42	7.43	6.89	7.06	3.28	1.51	9.31	5.67	3.55	3.14	8.07	1.91	3.16	10.54	1.57	1.42	3.22	1.88	1.07	2.93	1.87	2.72	2.43	4.12
C1	SHC1	75.59	98.95	34.92	42.77	82.62	40.85	61.24	48.84	73.74	52.11	45.5	52.42	82.85	37.99	26.13	27.55	74.08	23.92	55.01	237.16	109.58	66.83	93.33	208.45	59.03	89.57	90.77	155.69	102.03	41.39	95.44	88.39	118.63	49.34	88.48	49.59	56.67	175.39	40.42	46.49	51.63	120.41	101.4	87.41	42.95	40.12	30.98	55.83
C1	FSTL3	21.64	21.03	11.65	4.31	14.9	14.85	13.61	4.3	11.66	3.22	9.64	13.32	13.36	3.55	3.44	6.67	23.78	3.15	7.05	71.93	7.73	25.21	31.22	164.28	10.11	23.5	37.32	30.28	47.3	6.68	25.16	17.44	21.63	44.11	35.33	15.56	9.62	135.17	12.84	13.86	15.49	32.71	14.19	17.92	9.27	6.59	4.24	26.33
C1	PTGFRN	42.63	59.22	13.48	18.45	50.52	17.9	21.93	19.8	31.15	19.95	20.55	24.74	39.74	21.95	19.12	15.44	41.46	9.72	29.1	194.15	37.99	42.85	73.66	125.22	68.79	41.06	94.41	45.42	29.27	39.86	85.05	46.96	60.72	79.46	59.88	21.57	27.78	170.97	12.35	28.1	44.38	56.75	69.46	23.69	35.47	15.52	4.83	50.37
C1	MMP17	3.95	6.32	3.14	4.25	7.03	3.15	1.22	1.15	4.84	1.83	2.31	1.93	5.04	1.23	1.15	2.35	2.95	0.36	2.92	16.25	16.93	21.92	15.41	20.3	31.1	9.97	23.61	9.89	4.78	3.86	15.21	6.12	4.31	13.2	10.76	3.75	3.53	17.98	5.64	2.82	4.01	16.07	3.53	3.88	2.13	0.65	2.12	6.55
C1	MYO10	1.97	9.96	8.09	6.99	11.9	7.99	5.78	7.15	9.57	8.42	8.08	7.04	17.34	7.5	2.92	4.19	2.37	3.85	6.58	36.23	21.68	9.5	23.99	31.76	34.94	13.77	14.12	15.62	10.49	15.12	23.73	8.25	10.32	20.51	17.51	9.47	7.34	20.19	20.56	5.24	8.51	9.4	25.58	7.76	23.13	13.13	0.47	13.98
C1	ENAH	4.59	15.25	13.82	11.4	16.79	12.62	6.73	7.53	23.56	9.2	10.73	14.65	18.35	5.49	6.65	5.39	5.83	2.09	4.08	50.62	44.17	21.91	69.37	93.23	66.45	29.64	59.26	47.62	21.52	20.88	68.83	10.79	35.63	11.42	45.32	17.38	16.13	48.8	26.74	9.19	12.44	65.68	31.01	20.7	53.95	22.48	1.76	11.62
C1	SOGA2	0.19	2.76	1.43	1.84	2.38	2.94	2.82	3.12	6.3	1.95	4.4	3.77	5.78	1.67	1.61	2.42	1.25	0.9	0.69	11.95	15.19	2.1	7.98	32.52	7.68	3.01	19.12	7.2	2.55	5.84	8.05	4.95	6.25	3.68	2	5.29	2.2	17.38	2.82	4.06	1.99	12.32	7.06	3.2	11.52	4.85	0.95	3.99
C1	GPSM1	3.74	4.03	5.03	2.73	9.23	5.05	4.38	6.11	5.31	3.35	5.39	7.41	3.98	2.31	2.25	2.09	3.71	1.57	6.38	18.12	3.16	16.37	15.12	30.57	8.57	8.7	10.61	19.26	11.29	6.98	12.28	12.81	22.58	9.44	27.53	12.48	3.78	22.4	7.57	4.72	3.59	15.14	11.47	9.58	5.99	3.44	6.74	8.86
C1	CD276	4.08	96.54	16.38	5.34	55.71	11.82	18	8.24	17.64	13.42	9.75	14.2	53.96	9.15	7.29	11.73	6.11	4.76	5.67	246.13	106.27	83.89	93.24	184.35	77.36	63.16	68.39	125.04	40.41	68.2	87.51	66.47	177.21	81.36	166.88	68.09	8.2	168.64	51.23	14.67	24.16	125.33	84.79	34.02	67.1	30.27	4.48	101.46
C1	LEPRE1	7.63	27.95	9.29	4.4	26.92	10.34	6.24	4.1	9.67	5.15	7.84	8.41	18.42	3.84	3.06	5.05	5.75	3.47	8.48	81.14	21.31	44.04	31.93	90.04	19.54	29.72	23.75	48.42	27.72	28.34	30.17	20.74	93.15	28.22	61.17	8.28	7.37	88.1	20.82	7.13	11.27	27.14	19.79	15.68	37.53	9.27	29.34	16.58
C1	FNDC3B	7.52	8.76	6.69	7.45	15.22	4.96	5.61	4.25	9.19	3.19	4.08	6.34	6.32	1.76	1.93	1.06	5.67	0.79	10.57	44.92	26.32	18.41	18.51	25.72	13.09	10.69	19.8	20.83	19.52	12.67	15.76	32.67	43.17	9.05	34.68	10.64	4.16	33.81	9.96	5.52	5.06	20.14	12.85	14.23	28.04	7.94	7.52	9.92
C1	CALU	24.12	13.77	19.99	14.95	49.17	19.11	20.55	13.54	21.73	15.17	18.03	17	19.53	13.77	12	7.35	23.74	9.04	58.75	84.24	66.58	62.67	77.75	114.76	29.27	43.81	49.02	70.12	54.91	31.38	76.84	23.93	194.07	21.31	97.09	22.92	20.95	92.75	46.7	14.26	24.33	69.53	42.1	30.48	65.5	24.98	10.85	23.7
C1	LEPREL4	7	5.08	5.37	1.55	13.52	2.42	2.42	1.46	3.85	2.67	2.12	2.67	11.47	2.23	2.15	0.98	6	0.93	4.19	8.22	26.44	14.9	31.72	19.93	14.83	8	14.67	19.73	13.54	23.42	30.6	12.31	64.84	13.22	25.79	20.23	3.85	30.42	9.91	2.26	6.3	28.74	11.87	5.53	33.21	11.67	4.39	11.49
C1	FZD2	0.11	2.56	2.68	0.87	3.29	0.89	2.28	1.06	1.67	1.37	1.86	0.41	2.08	1.62	0.64	0.86	0.3	0.68	3.5	10.46	2.18	5.17	11.66	6.93	5.28	4.77	4.68	6.68	3.54	9.03	10.92	4.87	18.05	5.5	14.27	9.61	0.98	20.55	2.25	2.03	5.3	9.18	3.53	1.78	15.45	1.62	1.5	4.22
C1	PXDN	0.37	15.86	6.25	1.7	10.03	3.45	4.08	1.76	7.86	1.19	2.99	4.61	2.54	1.88	0.52	0.65	0.43	0.61	13.07	19.11	33.74	24.02	18.64	51.21	8.88	27.5	13.69	25.13	14.31	16.23	16.79	31.85	43.91	11.58	54.98	4.72	7.4	47.12	23.43	4.39	25.95	13.13	10.42	17.46	46.95	1.23	0.87	13.15
C1	FKBP10	1.43	8.08	16.37	6.29	39.2	14.08	11.21	7.73	12.76	4.05	10.33	9.94	12.25	3.81	4.5	3.82	1.73	3.46	7.85	22.39	98.93	83.33	60.64	139.89	41.85	43.68	43.22	77.89	52.63	54.11	56.17	18.15	205.9	34.55	136.67	113.25	10.66	122.34	70.2	14.67	34.42	17.8	19.57	35.4	121.89	3.77	3.34	14.56
C1	BMPR1B	0.12	0.46	0.07	0	0.68	0.18	0.04	0.1	0.46	0.06	0.3	0.04	0.12	0	0.01	0	0.25	0.03	1.12	1.83	0	0.19	1	1.39	1.24	2	0.34	1.41	0.25	0.1	1.02	1.36	3.11	0.37	1.85	0.11	0.09	1.65	0.16	0.05	1.11	0.04	0.24	0.11	1.06	0.29	0	1.32
C1	SEMA3C	4.12	1.71	2.72	1.96	3.16	1.55	2.2	1.94	6.37	1.74	3.09	2.09	4.5	0.74	1.91	0.38	4.54	0.27	15.61	29.5	3.09	13.72	10.18	23.01	16.32	5	7.36	7.56	7.89	2.16	9.1	1.91	15.99	0.75	12.29	0.54	3.6	12.47	2.55	2.08	8.2	3.53	3.67	5.6	11.45	2.28	0.18	2.07
C1	MYO1B	11.03	13.5	6.44	29.4	21.82	6.03	7.23	7.28	30.36	19.43	6.6	11.73	18.75	7.91	8.45	5.93	11.66	4.04	22.04	68.5	24.03	14.69	48.73	64.31	32.76	16.23	13.19	23.08	27.11	19.6	49.26	29.21	52.33	13.74	39.01	8.22	9.48	45.16	13.45	7.58	14.06	12.32	16.37	16.62	22.23	18.03	2.74	14.4
C1	CHSY3	0	0.43	0.36	0.06	0.56	0.05	0.42	0.21	0.6	0.79	0.15	0.5	0.12	0.12	0.01	0	0	0.07	2.21	1.84	0.07	0.9	2.11	2.98	0.58	0.7	0.55	0.66	0.39	0.29	1.89	0.78	3.09	0.21	0.68	0.37	0.3	1.22	0.9	0.32	0.48	0.03	0.45	0.16	0.49	0.17	0.12	0.32
C1	EPHB2	5.88	4.58	1.18	0.72	2.87	0.56	0.52	0.11	0.87	0.78	0.21	0.85	1.41	0.56	0.19	0.26	4.91	0.35	5.88	9	6.35	5.27	6.32	11.08	12.83	2.84	2.62	5.86	0.49	14.63	6.54	2.83	8.05	3.31	3.11	2.71	1.09	12.06	2.04	0.25	2.99	4.14	3.86	0.89	10.49	1.09	0.31	4.48
C1	COL27A1	12.53	24.19	10.32	4.67	25.43	6.33	7.21	9.13	9.99	9.3	8.4	11.05	10.46	3.27	3.05	3.86	14.23	2.07	5.46	81.61	10.85	20.17	68.69	133.05	33.98	11.67	11.9	101.04	10.25	98.84	71.58	51.9	36.23	36.25	39	3.13	5.68	83.11	6.7	9.35	4.7	12.05	17.94	14.68	76.82	3.7	2.09	32.57
C1	TENM3	0	0.62	0.13	0.49	1.95	0.25	0.26	0.3	0.65	0.38	1.13	0.15	0.52	0.38	0.14	0.08	0.12	0.1	0.7	4.87	0.17	1.2	3.35	8.63	1.36	1.15	0.73	2.42	1.16	2.46	3.47	1.67	7	0.37	3.81	0.08	0.32	2.13	0.25	1.49	1.59	0.61	0.99	2.79	7.42	0.25	0.83	0.44
C1	ITGB1	36.07	29.14	46.16	46.96	94.83	64	66.63	46.45	87.69	36.39	58.43	40.72	34.54	46.15	45.71	20.03	37.05	26.94	41.98	207.07	122.85	109.27	143.76	247.85	175.21	69.38	147.2	131.04	49.03	70.27	144.87	82.69	180.3	50.74	178.28	50.32	52.74	257.84	97.34	49.68	125.03	63.58	79.8	34.16	171.47	69.3	36.63	73.22
C1	MARVELD1	1.76	12.36	10.74	4.89	17.19	11.12	14.13	8.86	14.9	6.52	15.81	9.89	9.81	5.89	6.61	6.92	1.68	3.97	2.01	47.56	14.92	26.34	21.6	54.1	19.81	20.27	51.09	26.16	13.66	11.93	22.65	12.07	31.8	18.16	48.94	6.62	6.53	60.89	9.38	14.9	11.84	23.28	16.27	7.88	26.48	5.17	1.05	19.37
C1	APP	33.28	125.65	87.32	53.73	95.64	85.35	79.38	64.62	131.73	63.48	72.03	84.19	69.22	38.49	29.79	36.79	35.2	20.68	62.85	502.66	183.3	113.23	169.64	567.85	115.4	201.12	181.29	208.73	62.1	113.98	175.98	130.46	208.13	59.57	347.04	68.92	85.03	385	74.81	55.87	112.06	128.61	99.5	49.56	215.14	105.6	30.27	86.88
C1	KIRREL	0.26	10.76	3.26	3.25	9.91	4.21	7.38	5.71	8.24	3.45	6.93	5.01	2.89	2.58	1.73	1.04	0.28	0.86	0.66	53.2	10.18	17.45	21.01	34.04	7.68	15.94	18.92	15.25	6.2	7.71	20.91	8.79	11.38	2.94	26.65	2.19	4.69	18.82	9.8	5.38	8.8	6.44	7.21	2.98	19.96	2.17	0.53	3.72
C1	LAMC1	3.21	12.93	12.65	7.95	27.35	15.8	15.11	9.35	24.91	8.58	15.68	12.34	21.94	5.73	4.17	4.72	6.62	4.86	3.47	75.93	23.45	32.99	45.7	75.31	35.35	48	34.62	47.74	10.75	20.43	41.32	40.6	63.71	7.19	77.54	8.48	15.54	45.98	22.21	16.86	40.39	60.64	28.07	7.34	60.96	23.39	2.55	6.72
C1	GPR176	0.07	2.2	0.53	0.25	1.83	0.64	0.86	0.87	0.95	0.61	0.93	0.7	4.17	0.22	0.2	0.3	0.22	0.26	0.67	9.73	1.21	2.49	2.55	9.69	11.56	5.54	5.22	4.54	3.48	4.03	3.54	4.05	8.25	0.62	4.7	0.53	0.61	6.86	3.08	0.95	4.34	5.6	1.95	1.18	3.51	1.7	0.36	1.57
C1	LTBP1	0.48	7.18	12	4.68	13.72	7.22	8.31	6.19	13.11	3.16	8.03	7.15	3.96	2.64	3.05	1.47	0.39	2.08	0.81	49.94	2.4	12.91	25.66	21.21	64.02	27.82	40.34	20.74	8.16	13.28	24.63	9.09	39.32	6.35	32.99	13.1	6.7	25.68	11.76	8.68	22.04	5.71	4.23	7.85	19.08	17.11	1.06	9.14
C1	SLC39A14	1.27	4.36	14.34	1.38	13.43	5.6	3.49	2.67	11.96	2.98	4.4	3.14	5.13	1.8	2.19	1.17	1.41	0.53	3.21	26.19	8.38	6.15	30.92	29.07	15.42	30.06	25.18	12.41	4.2	8.73	32.29	5.21	24.46	5.16	24.44	10.13	5.89	27.01	6.22	2.4	5.41	17.14	7.36	3.07	14.21	8.69	4.67	5.33
C1	SDC3	7.52	11.81	12.8	4.45	13.42	10.66	15.32	6.9	12.72	5.37	12.38	7.66	9.38	3.17	2.83	2.91	6.2	3.17	7.47	41.57	8.11	26.6	14.72	37.46	16.46	31.96	33.08	20.34	14.04	13.48	15.08	6.8	18.98	8.67	40.56	7.74	8.16	36.27	10.89	16.04	38.93	9.56	26.82	24.97	36.38	10.35	5.64	13
C1	DUSP6	2.28	19.52	13.17	6.69	7.2	8.28	9.82	8.24	27.09	6.31	6.25	12.11	7.45	9.29	7.78	5.64	2.05	1.85	3.25	55.69	93.64	26.51	12.28	65.83	84.31	35.83	25.22	31.54	18.07	24.71	11.93	40.02	53.3	8.9	62.23	10.23	17.29	33.3	20.87	10.58	55.38	32.14	39.73	16.2	60.59	4.59	17.55	14.9
C1	HSPA12A	0	2.97	0.78	0.82	0.79	1.01	1.55	1.35	3.07	0.5	1.54	1.24	0.23	0.37	0.49	0.2	0.06	0.45	0.05	6.88	1.51	4.47	1.04	5.53	6.29	4.38	4.25	4.32	0.76	1.45	1	3.07	1.01	0.41	5.29	3.86	1.07	8.87	2.82	1.17	8.72	4.71	1.51	0.86	4.54	0.62	0.11	0.84
C1	LAMB1	9.42	14.03	19.12	12.9	30.7	32.98	18.34	14.73	29.26	15.59	16.36	14.56	32.56	12.36	7.95	8.15	10.53	7.62	27.85	83.17	28.75	129.8	46.82	172.76	38.98	46.89	63.81	63.78	30.58	33.64	49.42	32.88	130.93	25.99	83.02	8.05	16.43	92.75	60.79	12.44	56.6	46.03	21.95	34.82	85.62	15.3	5.36	30.78
C1	APBB2	1.43	3.55	7.21	4.47	5.4	3.45	4.77	5.08	11.58	6.43	6.49	4.91	3.92	1.48	3.34	1.78	2.02	1.72	5.93	16.37	7.94	23.29	10.51	36.66	17.54	10.73	9.58	11.77	4.63	8.21	10.91	4.36	15.89	5.7	13.33	4.17	6.26	29.07	9.42	2.08	12.75	7.55	4.5	10.94	13.5	4.23	1.49	5.15
C1	SEC24D	1.06	4.79	10.79	12.31	10.36	7.86	7.69	8.36	10.96	7.45	5.76	6.66	5.41	7.96	5.37	2.99	1.08	2.96	5.46	22.07	11.35	19.97	19.84	24.74	13.88	14.29	19.19	19.58	8.46	13.68	18.06	7.3	51.34	5.08	12.88	10.76	9.49	26.14	11.8	5.03	4.25	9.8	10.03	6.93	20.01	2.77	13.2	7.79
C1	PDGFC	1.35	1.62	2.99	2.04	4.76	4.13	4.14	4.56	3.92	1.11	6.55	1.89	2.33	0.85	1.79	0.88	0.8	0.76	1.07	19.83	4.38	12.91	7.11	16.44	4.36	7.18	9.3	7.5	1.74	1.77	8.13	4.11	23.4	1.58	9.64	1.1	3.48	13.83	5.73	1.59	8.28	5.08	1.47	1.46	3.23	1.21	0.49	2.37
C1	EDNRA	0.07	1.79	1.03	2.14	3.87	1.26	3.27	2.6	2.74	1.79	1.77	1.25	0.49	0.49	1.22	0.42	0.03	0.28	0.36	23.86	2.4	10.2	6.21	10.92	3.43	3.05	5.65	4.96	1.21	2.63	4.94	0.99	13.32	1.01	1.18	0.4	1.57	10.41	5.8	0.97	2.39	1.8	1.31	0.85	4.56	2.6	0.36	1.36
C1	TGFB2	0	0.96	0.79	0.78	1.18	0.99	1.55	0.77	3	0.41	0.75	0.76	1.25	0.14	0.31	0.06	0.08	0.13	0.21	9.85	0.44	4.31	2.64	3.19	1.05	1.08	1.6	1.36	0.45	1.08	2.6	1.84	8.38	0.38	2.31	0.47	0.57	1.71	4.53	0.24	2.13	0.86	1.41	1.31	2.03	0.48	0.13	0.89
C1	ARHGAP18	1.41	0.59	3.43	2.16	1.49	1.7	4.34	1.13	3.93	1.88	1.47	1.86	2.26	0.88	1.43	0.71	1.16	0.4	2.19	8.24	1.67	3.77	3.3	7.65	3.86	2.78	4.41	3.75	3	1.81	3.37	2.82	10.67	1.11	1.81	2.58	2.21	4.88	5.36	0.96	4.27	1.51	3.6	4.18	3	2.22	4.54	2.06
C1	RP11-14N7.2	33.76	4.26	2.33	20.6	20.05	6.13	26.01	6.19	18.17	13.49	40.13	6.13	4.9	53.91	12.02	3.28	17.81	8.5	17	65.41	1.04	16.68	59.5	89.06	27.38	10.65	46.89	21.28	10.25	10.27	46.47	19.76	209.81	4.44	85.19	25.28	20.45	28.98	17.63	11.66	26.87	50.81	20.23	6.05	10.68	5.89	0.9	0.8
C1	MMP16	0	0.21	0.36	0.1	0.21	0.09	0.07	0.11	0.17	0.01	0.42	0.08	0.23	0.06	0	0.15	0	0.01	0.01	2.18	0.08	0.3	0.34	0.53	0.24	0.25	0.23	0.52	0.04	0.08	0.27	0.03	1.89	0.05	1.84	0.08	0.09	0.23	0.57	0.04	0	0	0.07	0.02	0.03	0.01	0.05	0.08
C1	CDH2	0	0.56	0.75	0	0.75	0.67	0.12	0.02	0.39	0.03	0.27	0.04	0.14	0	0.09	0.1	0.1	0.2	0.02	2.36	0.58	0.2	0.83	7.45	0.82	0.9	1.19	1.39	0.23	0.02	0.87	0.36	7.16	0.56	2.82	0.06	0.22	2.31	2.4	0.21	0.29	0.4	0.81	0	0.63	0.15	0.29	0.29
C1	C12orf23	1.78	1.69	10.07	2.47	4.46	4.58	2.38	2.16	6.22	3.14	3.22	2.02	4.17	1.96	2.68	1.5	2.29	1.24	5.36	19.07	6.59	9.34	12.38	16.55	10.73	4.52	10.26	9.3	5.73	5.63	10.86	9.5	35.35	6.4	12.69	4.83	4.01	16.84	10.42	2.18	8.95	8.41	8.59	3.87	8.59	6.11	12.88	5.8
C1	IKBIP	1.68	2.82	2.91	1.94	5.43	2.67	2.25	1.92	3.67	1.91	2.48	2.28	4.08	2.36	1.81	1.8	2.07	1.44	5.37	22.89	4.96	8.41	10.21	19.84	7.49	4.91	6.2	9.16	6.7	4.76	9.88	9.41	31.59	5.13	5.77	2.15	3.3	12.22	5.01	1.38	6.34	10.9	8.31	3.43	6.24	4.57	4.6	7.86
C1	MEX3B	0.45	1.07	1.05	0.63	0.67	0.32	0.43	0.55	1.38	0.49	0.58	0.63	0.32	0.29	0.35	0.42	0.47	0.18	0.55	4.62	1.89	2.6	2.14	8.41	2.04	1.44	2.46	3.98	1.17	2.6	2.04	0.78	4.37	0.29	6.22	0.38	1.34	2.59	2.33	0.48	0.57	6.28	2.43	1.04	2.81	1.42	1.07	1.59
C1	FADS3	1.29	18.12	16.97	6.28	13.59	11.38	12.09	6.81	13.54	6.87	7.17	10.27	13.68	3.48	2.16	5.94	1.87	5.09	7.74	51.72	16.76	22.76	15.79	116.61	21.49	33.18	22.46	43.81	10.24	32.93	21.72	7.94	65.71	11.22	77.05	16.63	9.7	186.93	13.89	5.92	47.93	52.4	47.43	14.96	28.6	31.93	34.8	12.83
C2	PLEKHB1	0.72	0.19	13.25	1	0.61	6.56	1.75	1.18	5.93	1.35	2.19	1.32	1.6	1.52	1.45	1.1	0.17	0.68	0.16	0.57	0.2	1.77	0.9	1.84	4.54	5.05	1.19	2.46	2.98	2.17	0.96	0.4	0.07	0.71	4.16	24.15	2.88	1.32	20.74	3.81	8.44	1.58	4.08	0.64	1.86	0.55	34.01	1.7
C2	CCDC7	0.31	0.23	1.53	0.2	0.06	0.22	0.31	0.51	1.98	0.2	0.46	0.39	0.25	0.05	0.4	0.49	0.3	0.13	0.58	0.1	0.52	1.09	0.56	1.47	1.02	0.2	0.35	0.56	0.19	0.36	0.65	1.11	0.48	0.39	0.65	1.01	0.51	1.26	2.11	0.59	1.84	0.22	0.42	0.82	1.49	3	7.75	1.31
C2	RNF157	0.11	0.24	0.8	0.46	1.8	0.5	0.2	0.41	0.78	0.19	0.54	0.75	0.79	0.24	0.26	0.22	0.11	0.07	0.89	0.49	0.29	1.99	3.32	0.65	0.28	1	0.94	0.48	1.91	0.73	0.57	1.92	2.81	1.17	4.18	7.35	0.31	0.69	1.03	0.38	9.18	4.11	0.49	1.83	2.71	0.9	12.2	1
C2	CARNS1	0.38	0.55	2.36	0.27	0.71	0.74	1.28	1.02	0.8	0.37	1.8	0.6	0.83	0.31	0.07	0.18	0.47	0.16	0.53	0.22	0.15	1.04	0.18	0.44	0.52	1.35	1.41	0.83	2.31	0.86	0.19	0.45	0.28	0.59	1.11	8.87	0.55	1.01	0.29	1.08	3.55	2.72	0.48	1.87	1	1.49	7.31	0.64
C2	GRAMD1B	0.13	0.26	4.33	0.57	0.7	0.23	0.14	0.32	0.53	0.33	0.24	0.19	0.47	0.09	0.1	0.07	0.9	0.05	0.82	0.59	0.37	1.64	0.8	1.14	0.62	1.11	1.1	0.99	12.83	1.77	0.8	0.3	1.38	0.28	0.92	6.82	0.48	1.45	0.51	0.2	0.53	0.51	0.73	8.91	2.27	0.95	2.96	0.31
C2	AATK	2.15	0.5	3.56	0.85	0.77	2.44	2.25	3.59	1.31	0.56	1.97	1.07	0.84	0.65	0.61	0.35	2.8	0.14	1.41	1.61	0.87	1.53	1.94	2.11	1.13	2.27	2.41	1.84	5.1	1.24	2.51	3.53	2.24	0.32	4.38	15.2	1.2	1.1	0.92	1.57	5	1.2	1.7	7.91	2.83	0.58	10.32	0.77
C2	FUT4	0.6	0.48	2.49	0.4	0.31	1.19	0.79	0.7	0.69	0.84	0.88	0.37	0.54	0.34	0.15	0.3	0.39	0.14	0.94	2.78	0.99	1.66	1.07	1.93	0.96	1.7	1.68	2.76	0.3	1.78	0.74	0.88	1.28	0.33	1.16	7.42	1.09	2.03	0.75	0.89	0.75	1.22	2.4	0.41	2.25	0.51	2.4	0.66
C2	PIWIL4	0.71	0.07	2.3	0.4	0.11	0.31	0.52	0.35	0.82	0.72	0.32	0.24	1.02	0.74	0.19	0.36	0.24	0.28	0.79	1.98	0.64	0.89	0.35	0.89	0.96	1.17	1.15	2.18	0.06	2.36	0.12	0.59	3.22	1.12	1.16	6.73	0.5	0.51	0.93	0.93	1.02	0.35	0.86	0.24	1.4	1.25	1.2	0.64
C2	MGAT3	0.15	0.35	2.45	0.49	0.7	0.83	1.31	0.63	0.63	0.41	1.21	0.98	0.82	0.19	0.04	0.07	0.38	0.24	0.27	1.06	0.33	2.85	0.21	0.28	0.39	4.07	1.79	1.39	0.56	3.34	0.27	1.04	0.35	1.32	1.92	7.27	0.58	0.73	0.71	0.94	5.13	1.26	1.78	0.58	11.3	0.76	4.31	6.78
C2	GALM	5.9	1.33	9.6	3.18	3.56	1.51	2.91	2.3	2.2	2.83	2.69	2.53	6.75	2.26	1.95	2.65	5.07	1.52	7.34	2.92	1.33	8.84	4.51	3.18	4.93	6.87	6.17	6.84	4.98	6.76	4.37	7.36	6.88	4.79	4.78	18.19	2.48	10.81	5	4.41	4.35	2.22	3.96	3.88	15.98	5.74	13.5	5.48
C2	TRPV2	3.46	5.38	5.69	2.48	3.39	3.81	3.72	3.11	4.59	2.87	2.56	2.51	3.22	2.48	2.61	2.25	5.15	2.19	6.07	4.96	1.47	17.94	10.47	8.78	7.7	12.16	8.19	10.69	5.35	9.75	11.07	4.46	11.09	2.98	4.39	19.59	2.74	9.72	7.9	3.12	8.1	2.87	6.94	7.15	14.32	8	33.01	11.76
C2	CTSH	96.47	95.28	177.85	60.26	108.48	69.94	65.64	54.49	86.84	90.2	70.47	63.71	69.72	55.84	69.9	66.04	92.81	79.68	119.98	137.41	24.32	177.25	157.68	85.4	69.44	152.03	147.98	179.29	59.88	182.64	145.8	76.06	235.06	103.56	87.35	370.42	33.63	295.17	72.14	93.8	85.51	171.61	158.11	99.65	138.11	93.88	271.58	235.44
C2	TTC13	9.01	1.74	8.47	4.89	5.18	3.25	5.4	2.13	2.92	3.94	4.78	4.11	7.8	3.77	2.74	2.12	9.89	1.5	4.78	5.78	5.73	7.11	8.63	6.26	8.62	4.9	11.4	17.19	12.58	7.03	9.77	10.28	2.7	2.05	12.69	32.79	1.93	5.15	3.97	1.7	2.25	16.01	13.19	8.37	14.69	12.11	32.91	9.61
C2	AC025171.1	1.65	0.46	1.39	0.66	1.06	1.07	0.91	1.45	0.43	0.83	1.31	0.48	1.78	0.12	0.11	0.6	1.27	0.18	2.26	0.99	0.62	1.14	2.02	0.8	3	0.67	3.37	3.14	2.43	1.53	2.02	1.52	0.86	2.01	0.52	6.9	0.49	1.06	0.61	0.61	1.25	1.55	0.87	1.15	2.4	3.42	8.57	2.23
C2	VILL	8.01	5.36	44.04	4.64	1.82	4.44	5.37	5.7	4.61	4.84	6.43	11.63	5.42	3.49	5.89	4.25	7.27	4.67	5.93	1.54	3.64	2.82	1.8	5.26	2.59	3.3	2.24	6.64	2.72	5.92	2.09	2.85	1.28	4	3.15	21.42	3.68	4.11	2.08	4.95	2.59	1.87	2.88	3.33	4.02	3.3	19.69	15.83
C2	CD8B	4.89	0.81	3.15	0.46	1.25	1.91	0.84	1.81	1.56	0.9	1.28	1.47	0.87	0.91	0.29	1.29	4.52	1.38	12.78	0.53	0.61	5.95	0.46	0	0.81	4.11	3.19	2.49	2.27	8.68	0.34	2.32	0.11	0.06	5.61	43.44	0.58	5.55	14.41	2.96	0.68	0.09	3.16	2.27	21	1.76	27.4	4.82
C2	ATP1A3	0.4	0.04	0.31	0.33	0.02	0.13	0.16	0.2	0.11	0.52	0.11	0.51	0.21	0.24	0.09	0.17	0.81	0.06	0.98	0.07	0	0.74	0.65	0.69	0.05	1.58	1.11	1.12	0.55	1	0.1	1	0	0.08	1.2	7.29	0.07	0.16	0.03	0.34	0	1.74	0.92	0.39	1.05	0.07	3.24	0.28
C2	RAB37	0.17	0.87	9.01	1.84	0.46	1.87	1.83	2.05	3.32	0.75	2.25	2.36	1.28	1.11	1.06	0.69	0.21	0.94	2.8	0.29	0.13	1.87	0.77	0.78	0.25	4.35	2.07	2.89	5.25	1.7	1.27	1.15	1.73	0.5	1.28	15.43	1.59	0.95	1.06	1.84	0.32	0.2	0.68	1.38	4.83	0.84	37.27	8.06
C2	CARD11	1.41	1.49	7.92	1.51	0.85	1.31	0.94	1.86	2.26	1.27	1.58	1.55	2.4	0.78	1.04	0.86	1.73	0.2	1.64	1.34	6.5	4.2	1.76	1.13	2.31	5.47	3.38	10.58	4.69	7.33	1.6	1.46	3.18	1.01	0.45	25.43	1.62	4.62	3.3	1.84	0.86	2.68	2.42	4.81	11.39	1.45	81.21	4.66
C2	LGALS2	2.19	4.82	4.9	2.9	0.59	4.81	3.05	3.99	5.89	7.25	1.92	5.23	3.93	3.31	4.08	3.67	3.41	4.13	5.2	3.32	0	12.57	0	1.15	4.96	14.4	17.92	7.02	0	8.46	0.92	0.48	3.86	0.43	2.15	149.57	4.32	8.78	2.42	2.72	3.41	0.34	7.25	1.58	6.52	4.39	62.24	17.82
C2	PLA2G2D	1.25	1.17	9.6	0.68	0.32	0.38	0.16	0	0.51	0.89	0.28	3.22	3.52	0.2	0.1	0	1.18	0.09	2.08	0.68	0	13.25	0	0.11	1.04	9.03	13.34	9.91	0.4	1.32	0	0.35	0.31	0.26	0.49	0.07	0.06	0.97	1.21	0.06	1.19	0.45	1.29	3.01	12.84	7.44	28.09	6.49
C2	EBI3	2.1	0.9	8.95	0.5	1.05	2.17	0.43	3.63	2.72	1.68	1.55	1.32	2.26	1.01	0.98	0.6	1.46	0.88	2.58	1.08	0	9.86	0.78	1.6	1.15	6.71	7.26	4.38	0.19	4.77	0.71	1.01	3.02	1.21	2.59	1.46	1.77	6.3	2.01	0.48	2.46	0.44	2.23	2.92	9.88	1.69	17.59	5.63
C2	FGD2	6.9	2.77	22.91	7.07	3.23	9.89	4.3	6.23	7.89	7.58	9.47	9.29	8.22	3.07	4.12	2.08	6.19	1.26	9.54	6.4	1.94	12.51	4.86	3.95	4.59	16.8	15.44	25.83	7.52	16.56	4.7	6.04	7.27	2.05	5.2	3.14	8.38	16.46	3.28	6.37	5.35	4.19	10.97	9.81	32.01	13.79	77.21	12.49
C2	HVCN1	2.73	0.82	10.67	2.48	3.33	2.55	2.89	2.06	2.49	2.2	2.53	2.71	2.69	0.98	1.24	1.33	1.83	1.66	3.25	2.95	1.19	7.97	1.8	4.7	1.85	6.45	3.7	9.26	4.42	7.06	2.03	2.53	5.57	1.27	6.03	2.12	3.26	8.11	3.97	4.18	5.98	1.7	3.66	2.9	15.21	5.41	50.55	10.36
C2	NAPSB	12.44	1.58	24.47	7.41	1.14	9.92	5.13	7.26	4.32	9.02	7.43	6.98	9.27	6.7	4.42	2.72	11.59	5.24	11.21	1.86	0.28	13.59	1.01	2.2	2.67	22.9	11.77	26.41	3.54	12.18	1.1	4.7	6.47	5.12	9.84	5.23	6.61	7.29	7.49	7.43	3.5	1.11	5.61	7.26	28.17	7.68	118.31	21.49
C2	SCIMP	2.43	0.86	5.26	0.76	1.41	2.42	0.98	1.59	0.97	1.65	2.5	1.58	1.93	0.65	0.35	1.19	3.01	0.24	3.19	2.11	0.2	5.88	0.88	0.42	1.89	7.17	6.07	7.24	0.9	2.62	1.25	2.52	3.65	1.31	1.17	0.88	1.33	5.3	3.64	0.96	4.67	1.34	2.76	2.38	10.7	3.8	28.77	6.05
C2	CD1C	1.36	0.88	5.1	2.07	0.52	2.57	3.56	3.36	4.1	1.96	3.57	2.04	0.83	3.25	2.88	2.22	1.67	2.36	0.3	0.52	0	1.47	1.33	1.1	1.55	5.62	1.32	2.72	0.07	0.6	0.78	0.6	2.66	1.66	1.24	2.52	2.75	1.85	0.9	2.59	6.08	0.35	0.45	0.35	1.61	0.9	15.58	4.38
C2	CD79A	10.7	8.27	164.98	6.94	1.7	10.44	5.32	8.61	7.97	21.2	16.5	18.75	92.81	5.23	1.96	3.58	9.37	4.72	3.8	3.14	0.32	84	0.66	4.32	6.42	43.71	35.12	119.55	7.13	49.04	0.54	7.78	1.68	1.7	6.45	3.43	8.77	8.01	8.04	8.27	5.64	3.24	11.58	8.52	61.39	10.73	382.3	87.29
C2	TNFRSF13C	3.78	1.38	15.91	3.44	0.37	3.27	0.91	1.45	2.26	4.32	2.89	5.83	6.68	0.85	0.3	0.53	2.23	1.08	1.61	0.7	3.31	9.09	1.4	2.13	0.57	8.2	7.13	15.13	0.93	7.42	1.42	0.82	0.38	0.95	8.03	1.45	3.46	3.5	0.65	2.62	0	4.37	2.95	1.25	18.49	3.42	78.26	14.77
C2	CTA-250D10.23	3.86	0.77	12.24	1.14	1.04	2.78	0.24	0.63	1.03	1.91	1.68	6.85	5.73	0.53	0.37	0.8	2.69	0	0.52	0.57	1.13	3.53	0.97	1.07	0.31	2.71	4.41	10.3	0.65	5.23	0.65	0.86	0.68	1.97	5.46	0.69	1.11	0.59	0.89	0.92	0	2	1.23	1.31	7.63	2.68	43.29	12.32
C2	CCL22	0.78	1.69	3.52	0.58	0.82	2.62	2.95	1.43	3.3	3.3	2.14	1.93	1.65	3.26	0.99	2.18	0.61	1.78	0.46	1.31	0.06	2.93	0.97	1.68	2.84	8.49	3.51	10.79	0.13	2.3	1.32	0.26	3.19	3.91	2.41	1.79	1.41	2.86	1.13	1.25	1.03	0.22	2.69	0.24	2.17	1.45	21.51	7.52
C2	CCR6	0.12	0.34	2.42	0.8	0.08	0.39	0.25	0.66	1.06	1.06	0.57	0.39	0.05	0.44	0.24	0.32	0.12	0.38	0	0.4	0	1.14	0.19	0.56	0.17	1.87	0.3	2.11	0.3	0.53	0.34	0	0.11	0.28	0.36	0.54	0.73	1.06	0.24	0.19	0	0.17	0.31	0.35	1.63	0.2	11.21	1.43
C2	CD22	2.44	0.61	42.58	1.49	1.04	2.23	1.27	4.23	2.26	6.14	3.38	5.55	4.09	0.87	0.68	0.87	1.74	0.47	0.44	0.91	0.93	3.76	1.95	1.12	1.99	7.74	3.31	47.99	1.86	6.75	0.32	0.69	1.58	0.45	2.86	1.08	2.83	1.13	1.21	2.31	0.24	0.71	3.17	1.98	14.6	3.09	176.41	17.61
C2	FCRLA	0.99	0.23	16.63	0.91	0.52	1.24	0	0.74	0.3	1.96	2.17	2.62	2.13	0.04	0.14	0.38	0.61	0.64	0.35	0.8	0	1.09	0.33	1.51	1.43	3.15	2.42	11.25	0.53	4.76	0.14	0.64	1.55	0	1.05	0.25	1.03	0.07	0.34	0.69	0.25	0.79	0.89	0.17	5.95	2.04	42.65	7.72
C2	BLK	1.19	0.42	13.28	2.24	0.08	4.35	0.72	0.77	0.85	1.3	4.25	3.49	2.49	0.55	0.31	1.45	1.55	1.06	0.16	0.21	0	2.63	0.33	0.99	0.13	5.34	1.41	11.05	0.29	5.91	0.07	0.05	0	0	0.42	0.64	3.17	0.39	0.44	2.88	0.13	0.24	0.57	0.64	10.95	0.52	73.14	8.29
C2	CD19	5.52	1.22	19.36	1.97	0.66	0.9	0	0.51	0.66	2.26	1.1	2.7	7.74	0.17	0.14	0.28	4.67	0.64	0.37	0.66	1.04	3.86	0.03	0.21	0.88	6.73	3.83	19.06	1.82	8.35	0.04	0.79	0.46	0.18	0.76	0.96	2.51	1.08	0.2	0.82	0	0.3	1.08	2.4	12.57	3.48	82.6	12.42
C2	PAX5	0.79	1.19	8.02	0.56	0.12	1.02	0.03	0.44	0.17	1.05	1.12	2.25	1.92	0.01	0.06	0.11	1.29	0.29	0.18	0.44	0	0.57	0.19	0.1	0.5	2.06	1.28	9.75	0.08	3.6	0.16	0.55	0.01	0.02	0.26	0.05	1.24	1.08	0.22	0.39	0.06	0.15	6.97	0.04	3.82	0.25	29.61	6.3
C2	FAM129C	0.42	0.18	9.08	2.52	0.09	1.45	0.08	3.04	0.39	1.67	2.16	3.59	3.11	0.64	0.06	0.31	0.29	0.26	0.17	0.5	0.04	1.53	0.51	0.37	0.35	1.52	2.12	15.41	0.09	0.99	0.03	0.28	0.16	0.05	0.71	0.07	1.01	0.53	0.11	0.82	0.61	0.12	0.14	0.4	3.58	0.74	84.78	11.63
C2	FCER2	1.23	0.12	14.08	1.09	1.06	1.2	0.89	0.63	0.3	2.6	0.18	2.14	3	0.22	0.13	0.09	0.53	0.38	0	0.07	0	0.92	0.05	0.23	0.16	1.16	0.2	8.87	0.38	0.57	0.06	0	0.38	0	0.62	0.4	0.93	0	0	1.23	1.14	0.09	0.76	0.29	3.72	0.41	68.71	13.31
C2	CD79B	7.25	1.53	31.91	2.84	0.67	3.69	2.31	2.9	1.92	3.8	4.46	5.06	7.08	1.69	0.89	2.52	7.96	2.98	1.81	3.26	0.09	7.77	0.66	1.26	1.57	11.97	4.1	28.58	0.98	9.1	0.58	1.65	3.8	1.79	1.55	3.16	4.1	2.02	3.49	2.39	2.92	0.73	3.54	2.11	15.97	4.17	151.72	35.02
C2	PLD4	4.04	1.55	4.53	4.87	1.68	2.05	1.18	2.28	2.86	5.59	2.05	5.32	4.23	1.78	3.36	3.13	8.76	2.45	3.37	2.24	0.14	7.89	2.93	1.94	1.73	8.46	5.57	5.47	0.29	5.36	0.71	8.61	4.23	6.93	1.61	3.75	4.02	11.2	3.99	2.43	4.95	2.03	1.08	1.83	7.89	3.73	41.6	20.75
C2	ANXA2R	2.62	1.81	2.18	0.8	1.66	0.93	0.97	0.6	1.28	1.67	1.38	0.65	3.19	0.34	0.28	1.38	3.21	1.05	4.22	2.5	0.66	1.95	2.88	0.9	3.57	2.8	1.59	2.76	3.26	2.08	2.79	1.61	1.75	5.53	0.73	3.14	0.74	2.42	0.71	1.29	1.71	0.4	1.65	2.58	2.08	3.61	25.46	7.32
C2	RP11-35G9.3	2.27	1.15	2.4	0.98	2.04	1.21	1.31	0.91	1.52	1.34	1.6	1.61	1	1.37	0.63	1.03	2.25	0.69	1.73	1.12	0.63	2.89	1.66	1.57	0.77	2.69	2.45	4.01	2.15	2.83	2.39	1.42	1.6	2.67	2.52	0.94	1.52	2.6	1.66	1.38	1.12	0.63	0.83	1.77	3.21	2.02	14.43	5.22
C2	MEF2B	8.74	1.64	16.94	0.69	1.94	1.22	1.42	1.32	1.8	3.21	0.61	2.12	7.28	1.1	0.52	3.58	6.54	2.08	5.66	2.67	2.24	7.33	0.91	2.98	3.69	2.08	5.47	17.28	4.16	5.33	2.51	1.87	2.96	9.48	6.84	1.2	2.66	10.23	2.69	1.41	7.06	4.28	1.98	3.01	5.36	11.11	26.54	13.23
C2	AC006129.4	3.29	0	13.82	0.05	0	2.31	0.2	0.24	0.38	0.2	0.42	2.49	4.81	0.13	0.41	0.03	3.86	0.92	0.71	0.21	1.01	5.64	0.75	0.84	1.08	0.45	1.91	4.48	0.7	3.05	1.34	0.85	1.51	0.41	1.64	0.42	0.51	10.16	6.04	0.68	2.07	0.07	4.97	1.97	3.5	0.27	20.01	7.39
C2	DNAH1	3.35	3.93	7.28	2.98	2.47	3.6	4.1	4.56	4.94	2.7	4.22	7.56	2.73	1.52	0.81	1.51	3.56	1.28	3.88	5.5	1.24	10.17	1.14	5.92	2.77	6.44	6.64	4.84	8.82	4.24	1.79	3.37	0.34	1.68	3.44	1.98	1.66	4.23	2.29	4.74	6.11	2.66	2.77	6.51	3.53	4.34	27.5	3.06
C2	MAP4K1	105.9	3.17	17.97	6.71	0.94	6.16	3.52	5.61	45.92	5.03	4.92	6.61	7.08	2.83	1.65	3.1	28.34	1.44	7.25	2.91	0.99	91.06	2.46	1.09	4.06	14.04	61.77	21.64	14.09	24.35	1.19	4.79	2.29	2.31	3.74	2.31	2.44	11.58	3.22	9.9	9.42	3.68	16.34	8.08	37.11	7.5	294.9	12.13
C2	DTX1	0.86	3.53	7.12	1.61	2.29	2.9	6	2.4	5.31	3.26	2.2	3.01	2.29	2.36	1.64	1.23	0.49	1.89	1.22	3.73	1.04	34.11	2.3	12.07	2.55	6.28	9.71	9.27	7.81	8.66	1.32	1.32	1.45	1.49	9.08	4.11	2.36	8.19	1.2	4.11	9.03	1.83	3.19	4.79	10.64	2.56	93.59	4.42
C2	COLQ	1.88	0.49	1.37	0.57	1.22	0.9	1.56	0.9	1.3	0.75	0.82	1.05	1.08	0.6	0.24	0.4	1.96	0.23	1.75	1.59	0.76	5.12	1.36	1.21	0.73	3.23	3.37	2.38	2.97	1.61	0.9	0.71	1.51	2.01	1.57	1.15	0.58	2.78	0.94	1.54	1.26	1.59	1.16	1.52	2.11	0.88	7	1.51
C2	ADAMDEC1	1.77	0.72	5.68	0.98	0.5	0.3	0.29	0.17	2.33	1.55	0.68	1.11	2.7	0.64	0.3	0.2	0.52	0.66	8.32	5.86	1.07	21.03	0.4	0.85	4.05	9.09	14.42	6.91	1.47	9.67	0.43	8.2	1.79	2.35	3.69	1.05	0.66	30.63	3.63	0.24	1.58	3.57	7.2	14.61	6.48	7.53	26.59	10.61
C2	RP11-693N9.2	0.66	0.94	4.2	1.41	1.52	3.49	6.09	1.65	4.65	1.66	3.03	2.49	5.13	1.52	3.89	2.09	0.38	2.02	6.2	4.99	0.7	9.02	1.6	4.94	1.83	6.34	7.91	4.41	1.26	6.38	3.13	2.05	4.97	1.54	2.43	2.93	3.26	6.63	10.98	2.83	1.38	0.41	3.58	2.78	6.59	0.67	40.7	7.84
C2	POU2F2	3.24	4.87	14.99	3.83	2.07	2.13	1.22	1.76	2.96	3.2	5.02	4.55	5.16	1.2	1.59	1.74	2.9	2.27	1.58	15.97	0.83	10.6	2.09	18.72	3.44	12.35	6.96	27.93	7.39	10.44	3.19	1.34	9.91	6.95	2.19	1.48	1.61	12.67	6.64	2.8	2.67	3.82	4.1	4.52	13.82	5.67	87.65	14.87
C2	LPXN	3.47	5.31	18.83	4.6	3.57	4.74	3.85	3.86	7.37	5.92	4.14	4.79	4.01	2.79	2.13	1.42	4.92	1.8	9.13	13.08	1.69	17.68	4.17	2.84	5.69	16.94	9.36	18.81	10.52	13.79	4.12	4.74	18.24	5.05	8.33	3.49	2.29	20.08	9.19	2.93	6.35	2.41	6.62	9.13	20.54	6.89	102.22	11.38
C2	CD180	0.72	0.66	7.31	0.48	0.87	0.67	0.73	0.45	1.02	0.99	0.47	0.85	1.55	0.43	0.26	0.12	0.41	0.34	0.91	1.27	0.66	3.29	1.08	0.96	1.66	4.48	3.14	8.39	1.02	3.92	1.27	0.94	7.66	0.56	1.24	0.86	0.62	6.02	1.79	0.68	1.12	0.96	1.55	1.89	4.84	1.91	25.45	3.7
C2	RHOH	2.57	2.11	8.8	1.16	0.33	2.61	0.58	1.27	1.83	1.81	1.68	2.4	4.64	0.43	0.64	0.82	2.39	1.07	3.52	3.29	0.32	5.1	0.62	2.98	2.02	8.63	1.99	10.26	7.41	6.32	1.49	1.57	13.94	0.49	1.61	1.15	1.24	5.09	3.19	1.51	1.98	2.23	1.58	2.21	11.22	2.46	58.01	4.36
C2	PARVG	10.41	5.53	27.63	7.31	4.23	13.04	7.52	9.61	12.34	7.61	7.24	10.98	12.74	4.38	2.88	4.59	11.35	3.6	15.61	7.96	2.83	37.17	9.27	13.04	10.74	32.6	18.2	31.99	30.64	26.07	9.5	6.39	29.48	4.2	14.27	2.9	7.84	26.58	16.01	5.53	12.04	4.19	12.31	38.02	42.81	13.72	191.87	28.36
C2	CD53	13.4	9.12	51.26	9.49	19.57	15.46	7.66	7.23	15.25	12.67	11.04	15.12	19.18	6.6	10.05	4.51	12.35	4.86	29.24	21.43	2.95	46.88	20.96	12.53	22.59	61.24	33.55	62.76	77.92	37.68	22.75	19.57	88.19	7.35	12.57	11.92	9.31	42.07	22.03	7.93	19.84	9.73	28.26	47.37	76.11	24.88	339.06	35.2
C2	GPSM3	8.77	9.79	21.9	8.38	8.41	8.99	6.57	6.51	10.31	6.84	8.58	12.96	14.08	5.58	5.16	5.82	7.34	4.05	11.8	11.49	3.08	29.31	7.88	12.57	12.87	34.08	14.62	30.81	52.82	29.64	7.58	10.61	35	9.54	9.28	12.18	5.92	26.06	13.54	6.84	20.82	4.84	11.59	33.01	41.87	9.33	265.55	33.74
C2	MFNG	1.58	3.4	8.06	6.11	5.5	7.53	4.61	4.17	5.08	5.44	7.08	3.65	2.72	2.3	1.61	3.37	1.99	1.35	3.74	6.68	1.29	9.87	4.32	2.61	6.12	17.21	11.25	11	15.74	8.93	5.23	3.56	10.92	0.94	3.76	3.99	5.33	9.9	5	4.15	13.82	2.35	5.25	9.55	11.7	3.96	82.58	7.1
C2	LYL1	3.93	2.02	10.92	0.62	4.01	2.92	3.79	2.83	2.14	2.43	3.15	4.1	3.42	2.51	0.73	2.01	2.44	2.37	3.13	4.56	0.94	5.93	2.55	2.31	4.63	10.19	5.41	9.52	7.69	4.45	2.42	2.18	10.18	3.79	1.88	3.37	2.76	8.46	4.88	3.58	13.24	2.81	2.64	5.13	7.9	2.58	45.28	10.91
C2	PRKCB	1.6	0.61	4.67	1.06	0.58	1.04	1.33	1.16	1.73	1.25	2.87	2.52	1.95	0.69	0.82	0.68	0.88	0.72	1.31	0.64	0.18	4.89	0.51	0.83	1.3	3.19	2.6	6.89	2.18	3.64	0.41	1.3	2.07	0.68	1.13	0.58	1.44	2.11	0.98	1.14	1.72	0.16	0.94	1.86	9.64	1.05	46.54	3
C2	ZC3H12D	1.6	1.25	5.65	1.7	0.55	3.14	1.32	1.41	1.42	1.91	1.85	3.16	4.86	0.46	0.28	0.39	0.45	0.32	2.34	0.43	0.58	7.16	0.77	0.92	1.09	8.76	5.48	11.35	2.89	5.82	0.99	1.72	1.9	1.34	0.59	1.01	1.32	4.05	0.83	1.36	1.29	1.22	3.54	2.16	16.21	1.68	85.08	3.93
C2	IKZF1	1.61	0.9	9.56	2.04	1.62	2.69	1.73	2.16	3.28	2.01	2.16	2.86	1.99	1.06	0.69	0.37	1.34	0.47	2.53	1.09	0.33	7.28	1.6	0.75	2.38	12	4.78	10.31	5.61	5.86	1.34	2.18	2.03	0.7	2.49	1.22	2.2	3.96	3.03	1.69	0.59	0.97	2.29	3.19	19.89	3.34	101.8	2.78
C2	IL16	1.57	2.14	18.85	2.97	4.19	5.38	5.78	4.25	5.05	4.85	6.23	4.23	6.05	3.19	1.75	0.91	1.3	1.93	1.98	2.02	1.49	12.97	2.29	8.24	5.25	16.1	7.34	20.39	13.28	9.33	1.83	3.27	1.7	1.56	1.37	2.08	4.17	8.18	5.8	5.19	7.54	3.53	2.63	13.54	24.54	5.47	120.02	11.31
C2	P2RY8	0.49	0.68	5.61	1.01	0.64	2.74	0.65	0.68	1.03	0.76	1.31	1.18	1.12	0.5	0.24	0.31	0.46	0.16	0.56	0.47	0.04	4.14	0.1	0.28	0.74	5.78	3.49	4.81	1.12	2.79	0.11	0.2	0.27	0.46	0.47	0.3	0.68	1.86	1.35	0.57	2.26	0.25	0.93	2.08	6.26	0.74	27.85	2.86
C2	RCSD1	1.81	1.34	10.1	2.48	2.08	4.92	2.86	2.68	3.06	2.72	3.95	3.76	3.75	1.72	1.4	1	1.94	1.23	3.86	2.57	0.64	7.08	1.99	1.56	2.28	9.59	6.5	10.69	4.99	7.48	2.06	1.46	3.97	0.38	1.69	1.28	2.8	5.57	5.47	3.82	6.34	1.36	2.84	4.35	18.51	3.29	56.18	5.36
C2	CD37	15.26	10.77	71.38	18.76	9.14	15.67	15.5	12.95	15.66	17.84	19.67	25.89	30.69	6.76	7.06	8.44	12.36	9	16.61	5.48	1.9	51.51	13.17	11.99	14.69	59.5	36.02	111.08	41.84	40.08	14.43	8.3	38.82	6.74	5.72	7.47	14.58	28.2	23.86	13.18	33.01	7.69	19.87	47.13	85.45	26.36	641.36	48.45
C2	IRF8	2.28	3.73	15.84	5.57	4.24	3.86	4.16	2.53	5.96	5.95	3.87	5.98	3.61	1.89	2.09	0.57	2.48	0.97	3.81	4.41	1.54	14.23	2.1	2.54	5.81	16.23	10.56	23.18	4.01	8.25	2.13	4.77	8.06	1.2	3.36	4.88	4.29	9.62	6.73	2.56	5.64	4.81	7.44	6.45	20.96	5.69	87.48	7.37
C2	GRAP	0.99	2	4.24	0.73	0.87	2.1	1.73	0.95	1.02	1.31	1.84	1.68	1.38	0.42	0.21	0.39	0.77	0.31	1.28	4.63	0.44	4.43	2.28	1.79	1.73	4.75	2.43	5.95	2.59	3.57	1.39	1.09	5.67	0.58	0.64	0.72	1.3	5.44	2.99	0.77	1.99	1.08	2.55	1.93	6.18	1.97	42.11	3.43
C2	CTC-457L16.2	0.05	0.2	1.46	0.46	0.54	0.28	0.47	0.78	0.28	0.58	0.56	0	0.31	0.05	0.14	0	0.13	0.07	0.17	0.68	0.27	2.29	0.74	0.39	0.53	1.88	0.76	2.69	0.68	0.99	0.86	0.06	0.54	0	0.21	0	0.51	1.47	0.46	0.66	0.44	0.16	1.16	1	1.7	0.22	21.43	0.81
C2	ACAP1	10.07	9.56	35.61	8.82	3.38	10.26	9.33	10.02	15.92	11.36	11.99	11.05	18.1	8.38	3.02	4.88	8.37	24.87	20.5	11.65	1.91	32.47	5.99	3.79	6.2	27.61	20.04	32.5	31.91	39.37	3.76	7.81	5.56	13.01	6.47	4.38	8.89	20.03	8.38	13.41	15.68	6.12	10.33	24.41	44.98	12.31	328.79	34.65
C2	SIT1	3.36	3.2	12.17	4.18	2.54	3.44	0.89	2.22	1.55	3.33	3.06	4.3	4.26	1.4	1.93	2.5	3.52	2.53	6.32	2.47	0.17	8.6	0.89	0.99	1.72	12.59	6.53	11.32	5.59	15.52	1.4	1.66	2.4	1.03	1.51	3.74	2.12	8.21	1.27	3.49	0	0.33	3.63	3.27	22.03	3.81	124.4	13.69
C2	PTPRCAP	31.32	24.37	67.76	11.68	6.98	14.35	8.08	9	11.61	16.74	11.59	16.67	25.54	8.62	7.01	10.23	33	13.05	37.99	13.39	2.97	56.94	5.17	7.64	11.56	52.21	20.73	54.22	30.6	65.81	3.54	18.05	8.72	17.66	15.67	9.67	11.38	50.79	12.81	15.1	8.87	8.05	16	23.14	88.38	19.87	475.94	78.76
C2	ITGB2-AS1	1.3	0.5	8.92	2.33	0.47	1.85	0.52	2.04	3.11	2.33	1.09	2.75	3.61	0.67	0.3	0.92	1.46	0.84	1.92	0.7	0.89	12.32	0.57	0.8	0.73	6.1	3.75	4.28	5.47	2.97	0.56	0.92	0.76	0.55	10.38	0.97	1.48	3.87	1.53	0.9	0.78	0.49	0.84	2.91	13.16	1.8	78.37	5.42
C2	HMHA1	27	14.5	40.25	12.14	8.38	12.95	10.26	15.96	13.5	16.88	13.97	20.3	36.91	7.08	7.5	8.64	24.77	7.45	29.5	18.9	14.45	34.54	9.64	8.75	11.65	38.42	24.24	37.71	50.72	35.35	9.57	20.3	12.14	9.42	25.74	13.97	12.31	42.09	11.95	13.09	24.58	13.41	15.62	36.17	52.19	17.76	327.01	36.77
C2	CORO1A	33.51	31.54	93.72	22.44	18.51	26.05	20.6	17.99	23.6	27.49	23.75	23.59	37.69	17.46	12.33	16.63	32.28	19.96	53.29	33.48	11.33	66.47	16.67	20.94	27.49	84.98	55.53	96.43	107.84	100.38	18.5	21.83	56.4	22.86	29.91	25.06	18.18	77.78	25.81	18.8	21.84	19.13	29.04	67.32	151.4	29.1	881.96	133.5
C2	SEPT1	9.8	5.54	29.84	6.7	2.67	6.68	3.35	4.97	4.88	6.41	9.74	6.79	11.34	7.37	4.67	6.68	9.58	6.69	10.98	4.68	1.95	32.61	1.07	1.96	3.41	15.76	9.56	19.95	16.96	20.51	1.33	5.59	3.47	9.46	6.03	7.04	3.99	12.43	7.46	4.97	5.23	4.71	6.01	11.23	32.78	6.99	258.24	28.3
C2	ZAP70	3.47	2.1	16.12	6.84	1.93	4.37	2.45	3	7.3	5.21	3.64	8.8	9.91	3.46	2.1	3.05	4.28	1.39	6.85	3.73	0.49	19.9	1.61	1.52	3.57	16.82	7.12	14.29	16.85	20.87	1.53	2.47	2.58	1.06	7.12	1.69	2.62	9	4.85	4.29	0.41	1.17	5.04	14.38	29.16	5.92	236.74	12.51
C2	TBC1D10C	7.85	5.49	25.79	6.18	3.3	6.82	5.45	6.21	4.39	9.55	7.22	9.44	9.03	3.75	2.83	3.9	6.92	3.15	13.14	3.17	0.88	19.15	2.75	1.54	4.25	17.37	10.08	24.25	28.7	26.3	2.5	5.97	3.68	3.48	4.73	3.95	5.34	20.05	5.28	4.57	2.76	3.37	6.26	16.43	37.49	9.06	307.57	30.32
C2	S1PR4	1.83	3.58	3.77	1.31	1.44	3.43	1.02	2.61	1.81	2.57	1.94	2.97	2.7	1.16	0.53	1.75	2.78	1.57	2.43	3.4	0.99	8.06	1.5	0.58	1.9	8.18	2.05	5.31	12.44	9.3	1.06	2.27	1.02	0.94	1.73	1.47	1.11	5.31	0.98	2.81	1.4	0.23	1.87	4.2	12.9	1.46	82.52	5.9
C2	RASAL3	4.72	3.47	17.57	4.11	1.07	5	3.53	3.54	3.63	4.66	3.33	7.1	7	1.83	1.28	4.09	5.22	1.56	6.75	4.8	0.8	24.35	5.66	3.54	3.89	14.64	8.03	11.55	16.55	17.52	2.6	3.05	4.2	3.39	2.06	2.08	5.43	14.46	5.49	6.97	0.83	1.66	4.35	10.11	23.56	8.44	151.56	10.99
C2	CD3E	17.67	12.55	36.78	13.83	6.58	11.99	9.96	7.62	13.24	12.24	11.92	14.49	20.06	7.07	3.95	10.28	15.9	6.35	25.24	7.47	1.29	66.17	2.96	5.61	7.33	42.91	17.66	21.36	35.56	62.02	3.72	14.2	5.67	8.09	8.17	8.14	7.73	41.08	9.68	15.62	5.41	3.33	13.71	20.29	94.62	15.43	577.28	37.47
C2	SASH3	4.72	4.44	18.92	4.82	3.72	4.41	4.58	4.3	4.36	5.63	4.76	7.05	6.46	3.18	2.34	1.78	3.66	1.97	5.89	4.22	2.26	15.2	3.76	2.47	8.17	27.83	10.3	27.04	26.03	21.78	3.59	4.52	12.68	3.09	3.41	3.46	3.44	16.46	6.28	3.19	5.25	3.25	6.8	16.21	40.14	8.34	179.74	17.52
C2	ITGAL	4.62	5.1	25.69	5.49	3.92	10.71	7.26	6.75	5.45	8.47	5.66	6.56	11.74	2.63	1.56	1.87	4.91	1.75	8.9	3.51	2.64	25.05	2.24	1.82	4.89	22.08	14.79	32.89	19.76	23.06	2.15	4.9	2.74	2.29	2.64	3.22	2.2	13.62	6.35	5.99	7.81	4.28	8.74	14.85	45.84	12.03	223.22	13.13
C2	AKNA	7.34	5.47	25.59	8.4	3.98	13.86	12.1	5.88	12.62	8.57	9.03	10.97	9.68	3.55	2.7	3.87	10.2	1.96	8.02	3.85	3.16	28.93	6.74	7.88	7.77	24.73	16.87	23.08	30.76	31.46	6.1	5.13	5.2	3.25	6.96	6.61	8.04	15.41	7.49	7.4	6.07	6.69	8.38	22.11	48.48	7.06	217.44	14.02
C2	PTPN7	7.35	3.02	19.2	3.02	4.21	4.63	5.49	4.47	6.76	4.14	5.04	6.55	7.29	2.43	1.05	1.56	8.5	3.12	10.63	3.08	1.57	22.02	3.92	3.26	5.6	20.15	11.72	16.42	21.21	25.32	4.64	7.1	4.06	3.72	3.83	4.4	3.86	18.2	7.15	5.04	3.51	4.04	10.72	18.12	39.74	9.45	120.06	17.96
C2	PCED1B-AS1	5.74	7.83	32.19	2.61	2.79	5.26	0.57	3.32	2.09	5.13	2.15	10.13	15.46	1.79	2.11	2.3	8.88	3.56	10.57	6.43	1.53	31.54	4.34	2.36	2.35	22.17	9.6	13.81	20.91	21.79	6.96	4.15	12.15	2.99	4.76	4.81	3.14	22.81	11.63	7.08	2.21	3.03	7.57	15.12	39.52	4.18	192.46	24.6
C2	RAC2	20.64	59.39	89.71	21.49	28.7	18.13	15.48	17.68	25.33	31.04	20.81	28.41	36.17	11.9	10.29	13.67	19.6	10.85	38.36	78.16	9.77	62.87	41.21	26.17	35.07	72.78	31.98	87.38	91.51	95.7	42.28	94.87	48.92	13.29	28.03	47.41	21	90.4	22.32	21	16.22	15.47	35.89	59.95	145.57	21.76	708.72	62.88
C2	AGAP2	0.86	0.81	3.49	1.08	0.63	1.17	1.43	0.83	1.53	1.37	1.19	1.46	3.47	0.86	0.7	0.54	0.79	0.59	1.18	1.39	0.26	4.35	0.68	1.3	3.48	3.62	2.72	2.84	5.93	5.54	0.93	2.85	1.93	0.88	1.77	0.99	0.98	5.39	2.88	2.14	1.86	0.76	1.41	2.56	6.45	1.17	31.99	2.87
C2	PIK3IP1	7.9	9.07	27.28	15.1	3.8	15.03	17.34	16.76	25.15	31	15.31	13.39	12.92	5.73	9.02	8.88	8.05	10.26	14.05	3.37	5.52	15.28	4.82	17.17	15.52	13.54	24.37	11.79	20.34	16.01	5.39	3.65	2.11	10.38	6.14	16.9	6.92	20.5	5.25	14.5	20.88	7.71	6.83	13.73	26	33.63	128.99	37.7
C2	ARHGAP30	6.3	12.1	14.1	12.81	4.31	12.54	19.21	11.81	17.49	15.45	12.81	11.19	6.9	9.36	3.95	11.83	7.89	8.14	9	5.03	2.48	11.61	6.97	4.54	9.16	21.27	12.28	16.98	23.5	17.96	7.26	3.98	5.6	8.52	4.2	7.9	13.61	12.59	5.26	10.82	8.96	5.42	16.2	18.82	22.65	15.35	115.65	19.8
C2	DENND1C	7.3	9.37	19.18	11.14	5.81	13.74	19.2	9.7	14.76	17.13	11.21	13.23	16.8	10.68	7.37	7.85	5.53	6.3	8.18	6.79	4.86	18.92	5.34	7.33	7.37	15.91	13.29	21.1	20.3	22.45	4.93	7.61	3.37	5.32	6.06	10.72	9.46	11.85	4.77	13.49	7.11	5.68	12.11	17.86	28.82	12.48	158.71	16.87
C2	FUCA1	10.44	5.61	28.29	8.66	4.98	11.51	13.35	8.85	11.43	10.2	10.54	6.46	11.52	8.37	5.23	5.91	11.62	6.13	13.89	7.97	4.47	17.14	6.13	7.68	9.39	15.01	21.45	20.91	16.07	8.03	6.39	10.04	18.37	7.67	12.85	17.43	6.97	18.17	4.73	8.49	25.37	9.73	16.32	15.52	21.9	20.04	38.94	19.19
C2	SNAI3	0.72	0.19	2.73	0.41	0.61	1.93	0.59	0.87	0.98	1.29	1.9	1.74	1.24	0.67	0.44	0.37	0.42	0.36	1.59	0.41	0.39	4.1	0.24	0.64	0.67	2.63	1.85	2.31	2.61	2.41	0.35	1.11	0.88	0.43	0.98	2.25	0.95	1.28	0.8	1.15	1.15	2.04	1.74	1.71	2.86	0.47	17.05	2.62
C2	FCHO1	0.78	0.65	10.17	2.28	1.25	2.55	2.67	2.36	2.29	2.34	2.4	3.12	5.22	3.39	0.55	0.86	1.04	0.71	2.67	1.54	2.27	5.92	0.89	2.62	8.18	4.69	8.82	7.51	14.04	4.23	1.14	5.93	3.18	1.98	7.9	7.48	1.12	4.47	1.62	1.22	3.84	7.07	3.15	8.4	9.16	7.86	66.23	5.84
C2	LINGO3	0.23	0.36	2.43	0.12	0	1.02	0.2	0.15	0.87	0.45	0.89	0.58	0.61	0.23	0.08	0.34	0.46	0.28	0.47	0.26	0.26	0.9	0.29	0.46	0.23	1.44	0.81	1.24	3.69	0.61	0.14	0.5	0.46	0.22	1.73	1.4	0.81	0.71	0.13	0.51	0.27	0.48	0.56	1.71	1.55	0.66	14.44	1.36
C2	CEP85L	0.27	0.12	1.95	0.37	0.27	0.86	0.57	3.99	0.87	0.46	0.57	1.09	0.4	0.15	0.72	0.33	0.4	0.38	1.53	0.47	0.87	2.35	0.4	1.72	0.44	0.69	2.75	1.21	0.54	1.68	0.54	0.76	1.66	0.57	0.71	1.05	0.9	0.95	0.65	0.43	0.23	1.01	0.66	1.21	1.76	1.08	10.79	0.77
C2	ARHGAP15	2.57	0.83	6.76	1.61	1.05	1.96	2.38	2.31	2.83	2.87	2.73	4.05	11.13	1.12	1.38	1.7	2	1.7	6.47	1.81	2.13	8.22	1.32	1.81	2.63	5.36	3.72	8.95	3.54	6.76	1.15	3.24	10.85	2.3	0.49	1.69	2.14	7	6.92	1.06	2.97	2.42	7.41	4.68	12.61	2.61	77.47	5.67
C2	CYTIP	3.59	2.03	14.78	4.19	2.17	3.18	1.81	1.37	3.85	2.78	2.21	5.9	8.88	0.8	1.67	1.18	3.04	1.33	6.59	3.48	0.85	13.45	2.01	3.39	3.28	10.17	6.77	11.05	11.25	12.97	1.93	4.46	18.08	1.67	3.43	2.78	3.16	3.98	7.51	2.04	2.86	2.39	2.31	8.48	15.7	3.64	91.84	4.75
C2	GIMAP2	2.06	1.27	6.14	1.6	2.38	1.67	2.7	2.28	2.97	2.18	1.26	1.29	2.6	0.47	1.22	1.01	2.85	1.36	9.91	1.72	1.14	7.81	3.38	1.38	2.72	5.28	5.56	6.16	5.52	6.87	2.88	10.42	9.39	0.18	5.39	2.03	1.81	9.8	2.75	1.86	7.19	1.32	3.22	3.97	10.67	1.84	76.82	3.38
C2	GIMAP4	4.58	2.71	20.55	6	9.05	7.43	9.47	9.31	11.9	11.79	9.37	8.33	6.5	3.19	4.55	1.97	7.21	3.1	13.65	9.81	3.38	25.34	8.32	4.73	6.04	22.99	18.66	21.26	24.72	25.95	6.25	5.21	29.47	2.82	3.17	4.02	9.51	29.37	10.34	5.06	24.99	4.32	11.73	23.02	39.89	7.76	213.31	13.54
C2	GIMAP5	6.64	4.66	16.07	6.44	7.13	9.23	7.21	9.51	13.63	5.04	7.63	9.21	12.79	3.37	4.92	2.24	6.01	2.86	14.99	9.19	3.07	18.75	5.12	7.43	4.87	23.69	19.1	13.35	8.23	24.29	4.57	7.48	26.96	2.21	4.61	4.08	10.01	22.74	6.1	9	11.74	2.8	10.81	11.73	47.84	7.91	226.61	14.93
C2	ATP8A1	0.2	0.11	2.79	0.88	0.36	0.81	0.81	1	1.08	0.99	1.36	0.74	0.67	0.42	0.43	0.41	0.18	0.48	1.35	0.78	1.34	2.39	0.37	0.21	0.83	0.96	4.52	2.45	2.1	2.08	0.21	0.65	0.24	0.06	1.77	1.66	0.76	1.14	0.94	0.38	2.66	2.33	0.55	1.66	4.4	0.55	16.97	0.51
C2	EMB	1.1	0.97	6.97	3.31	2.42	2.98	3.34	2.93	3.79	2.02	3.21	2.45	2.36	1.47	1.97	1.03	0.68	0.72	6.9	4.47	0.54	7.48	3.47	2.01	1.72	3.96	7.73	9.17	3.83	5.73	3.55	3.81	6.4	0.45	4.56	6.81	1.94	5.65	3.29	1.27	6.13	4.27	2.54	5.51	11.62	1.63	62.66	3.45
C2	GIMAP7	3.68	0.76	20.01	5.41	10.88	7.04	11.45	9.27	9.11	10.87	9.61	5.35	6.48	3.25	4.24	4.27	3.34	4.95	6.32	5.07	1.58	27.31	3.62	3.4	4.4	16.77	16.04	14.72	6.61	22.43	2.82	2.43	17.09	2.24	3.44	4.53	7.67	13.99	7.22	6.12	26.95	1.73	6.4	6.9	25.14	6.26	229.78	14.05
C2	GIMAP1	0.75	0.88	4.3	0.8	1.8	1.94	2.62	2.04	1.86	1.03	1.84	2.2	1.07	1.51	0.6	0.64	0.78	0.51	1.04	0.59	0.41	4.25	0.96	1.21	0.93	5.75	3.84	2.04	2.58	4.49	0.94	0.69	2	0.28	0.35	0.84	1.75	3.61	1.57	2.58	8.56	0.66	1.96	2.16	7.3	0.89	42.31	1.96
C2	DOCK10	0.5	1.92	7.01	3.2	2.1	1.61	2.57	3.36	6.24	3.63	4.43	3.51	2.09	1.61	0.95	1.43	1.97	2.65	2.77	2.96	2.33	7.29	5.44	5.32	3.46	3.93	4.75	4.89	4.23	7.89	7.22	1.5	11.3	0.36	5.68	2.72	3.93	4.4	5.51	2.65	7.09	2.58	4.86	6.69	12.22	6.49	61.43	2.88
C2	IL7R	2.45	2.65	9.75	4.61	10.2	5.95	1.7	1.59	7.82	3.12	4	4.8	4.63	2.02	2.62	1.1	1.29	0.76	2.35	17.53	5.09	16.77	19.42	20.03	6.5	9.12	6.92	15.32	11.68	8.43	21.66	1.6	46.76	1.74	3.28	1.8	2.86	15.65	3.7	3.94	3.54	1.08	3.73	6.75	21.06	2.84	141.5	12.15
C2	STK17B	2.84	4.08	12.52	5.76	3.8	3.11	4.09	3.09	7.17	5.68	3.03	5.56	6	2.7	2.89	2.3	2.85	0.92	10.72	7.69	7.99	7.86	7.27	8.74	6.97	7.85	5.09	13.35	8.73	11.03	7.55	6.4	19.23	4.27	4.47	3.88	4.78	9.46	5.16	2.67	4.38	3.73	6.04	7.16	19.11	5.65	76.57	7.78
C2	CUBN	0.06	0.04	0.23	0.11	0.08	0.07	0.16	0.13	0.11	0.13	0.06	0.07	0.03	0.01	0.09	0.01	0.04	0.05	0.03	0.08	0.03	0.31	0.38	0.09	0.09	0.27	0.39	0.41	0.13	0.07	0.19	0.1	0.27	0.01	0.29	0	0.09	0.32	0.26	0.1	0.48	0.01	0.23	0.09	0.52	0.03	2.83	0.3
C2	PIP4K2A	3.8	2.27	9.53	4.01	6.74	6.39	7.16	4.96	9.29	5.26	6.18	5.95	3.31	4	2.6	2.38	6.54	2.3	5.43	3.74	4.76	10.52	11.05	9.06	5.67	9.37	11.65	12	6.09	7.95	11.19	4.35	7.64	2.67	5.02	5.44	6.59	8.58	6.65	6.58	7.78	3.32	6.07	8.28	14.41	6.67	45.86	5.88
C2	MGAT4A	0.83	1.38	4.94	4.97	0.56	2.46	3.08	1.21	2.63	6.29	3.84	3.49	1.59	3.88	2.96	1.49	1.06	1.38	5.44	1	0.86	5.53	1.17	0.98	2.39	3.57	5.6	4.7	3.86	3.37	1.59	1.95	9.81	2.81	3.48	3.79	2.69	5.15	3.36	1.74	3.21	8.85	4.34	3.83	6.53	4.41	20.67	1.64
C2	F5	0.28	0.1	0.54	0.58	0.03	2.27	0.24	0.66	0.59	0.41	0.16	0.23	0.11	0.19	0.07	0.03	0.15	0.04	0.02	0.15	0.02	2.01	0.18	1.68	2.37	1.05	1.45	2.5	1.83	0.35	0.3	0.8	1.53	0.46	2.18	0.32	0.14	0.12	1.58	0.06	0.77	2.37	1.9	0.32	3.1	0.13	13.87	4.17
C2	ITGA4	0.45	0.58	3.99	1.76	1.43	0.62	0.93	0.77	1.67	1.96	2.01	0.82	0.76	0.55	0.41	0.04	0.4	0.19	1	1.63	2.66	7.8	1.95	4.31	2.46	3.2	3.27	6.56	1.23	2.71	1.99	1.78	4.39	0.18	3.56	0.74	0.9	2.08	3.11	0.38	1.82	9.75	2.28	2.5	9.58	1.05	31.56	0.73
C2	CERKL	0.62	0.05	2.01	0.48	0.6	0.62	1.03	0.61	0.66	0.82	0.99	0.63	0.38	0.38	0.84	0.27	0.72	0.29	0.5	0.83	1.15	5.72	1.05	2.26	0.91	0.9	2.18	3.35	1.15	1.63	0.87	1.21	5.73	0.75	2.07	0.74	1.11	2.59	1.95	0.52	1.2	5.1	0.7	1.5	3.71	0.5	13.92	2.09
C2	SUSD3	3.1	4.22	6.77	1.68	8.44	4.54	4.04	2.94	2.33	5.88	6.63	2.51	3.03	2.35	2.66	1.61	1.47	1.41	4.28	4.44	1.51	7.51	7.22	3.07	4.13	7.69	3.61	9.04	3.5	5.33	8.52	2.15	2.69	0.99	4.81	7.79	1.6	8.49	2.12	4.53	5.71	0.36	2.9	4.73	9.86	1.67	79.19	9.72
C2	SCML4	1.03	0	3.26	1.1	0.07	1.52	0.17	0.45	0.41	0.8	0.39	0.83	0.81	0.15	0.11	0.18	1.28	0.43	1.26	0.29	0	2.44	0.04	0.17	0.31	1.13	1.84	1.05	1.79	1.8	0.06	0.31	0.44	0	0.1	0.46	0.36	1.35	0.48	1.04	0.3	0.14	0.23	1.72	1.44	0.98	29.02	0.91
C2	RLTPR	11.59	1.02	12.01	1.39	0.69	2.86	1.41	1.43	3.28	3.67	2.54	1.96	5.61	0.52	0.41	0.7	12.19	2.02	2.68	1.32	0.07	11.04	1.45	1.44	3.18	4.64	6.42	9.15	8.2	10.47	0.65	1.4	0.28	1.05	4.14	1.52	1.99	3.22	3.43	3.36	0.88	1.62	2.31	4.15	12.99	4.69	122.19	6.86
C2	P2RX5	10.79	1.8	16.77	0.19	2.15	6.07	0.76	0.66	1.88	1.55	3.05	5.28	6.09	0.76	0.09	0.18	9.67	0.85	9.46	1.16	0.49	7.34	4.98	1.6	0.56	7.21	4.58	19.82	1.29	13.19	5.73	4.29	0.1	0.84	4.16	2.6	5.69	1.18	1.68	0.58	1.17	13.88	11.77	1.51	15.02	2.64	81.35	13.28
C2	TMC8	7.92	2.76	25.79	7.36	8.22	11.04	4.75	4.72	6.16	8.22	5.81	12.81	15.71	2.82	1.5	3.01	11.58	2.34	7.25	6.55	1.74	20.43	7.05	7.03	14.14	15.94	30.44	48.26	18.72	36.56	7	8.34	16.31	8.63	5.81	5.54	4.64	16.54	4.01	7.78	2.57	8.98	32.22	15.37	44.23	10.29	489.47	15.54
C2	CD52	69.66	39.86	160.26	51.1	20.98	32.37	38.95	34.19	45.19	36.79	47.35	43.41	50.19	44.93	41.06	50.08	81.4	57.95	126.34	36.05	2.36	122.01	19.39	23.09	42.04	158.03	101.57	125.39	99.09	108.09	17.33	43.42	54.78	41.17	32.65	37.74	35.24	146.22	67.87	45.15	25.88	20.09	74.12	72.2	128.91	75.5	2181.85	315.74
C2	LTA	0.51	0.24	2.08	0.26	0.68	0.27	0	0.51	0.06	0.91	0.29	0.57	1.13	0.11	0.13	0.26	0.62	0.23	0.9	0.96	0.07	2.08	0.36	0.14	0.59	1.84	1.97	2.16	0.55	1.71	0.94	0.21	0.28	1.8	1.07	0.39	0.24	1.96	0.92	0.26	0.24	0.27	1.15	0.58	1.85	0.67	27.2	2.01
C2	TNFSF8	0.4	0.04	2.35	0.5	0.36	0.83	0.41	1.28	0.5	0.23	0.33	2.18	0.54	0.57	0.27	0.09	0.87	0	0.67	0.46	0.15	4.6	0.88	0.26	0.75	1.35	1.45	1.76	1.92	3.64	0.46	0.19	3.15	0	0.16	0.59	0.8	0.63	1	1.22	4.22	0.36	2.12	0.84	5.61	1.11	32.14	2.51
C2	CD3D	7.51	6.8	54.17	3.45	2	3.11	3.06	3	6.63	4.26	2.64	3.88	3.5	3.24	3.28	1.78	7.62	5.43	12.24	6.12	1.56	21.08	2.03	3.11	3.31	16.83	7.2	12.77	9.66	25.61	1.14	9.63	10.16	4.2	2.3	6.45	2.71	15.86	3.47	4.26	6.58	2	7.24	4.24	43.86	3.16	316.03	33.82
C2	RASGRP2	2.06	1.82	22.88	6.83	8.32	11.71	8.22	8.35	8.88	4.94	9.22	11.47	9.77	2.88	3.98	4.17	2.78	4.11	3.48	2.46	1.15	18.56	2.34	7.69	2.17	13.23	12.75	18.14	10.87	9.42	2.62	1.78	9.94	1.35	3.14	4.16	7.1	5.38	4.91	7.93	5.44	4.01	3.86	8.04	18.68	2.23	327.91	20.53
C2	CCR7	1.92	1.66	7.39	2.15	0.84	2.88	1.15	0.73	4.45	1.48	2.03	4.97	3.98	0.73	0.91	1.92	1.98	0.56	1.14	0.9	0.3	12.08	0.49	0.93	1.73	11.69	8.08	7.08	0.95	11.38	0.66	0.39	1.13	0.35	2.62	0.79	1.91	3.87	2.14	2.32	0.03	0.47	2.49	2.35	26.08	1.98	241.26	6.72
C2	CD48	11	8.66	33.95	11.55	4.85	13.43	6.33	6.18	10.88	11.07	8.89	13.53	12.03	7.53	9.07	6.65	9.78	8.75	12.93	11.15	1.16	28.73	4.44	3.62	6.1	25.63	13.7	31.61	10.93	26.68	4.99	7.12	21.48	0.81	9.18	6.08	5.36	26.93	19.72	11.11	6.12	2.71	10.18	11.43	39.54	10.78	524.57	25.22
C2	FAIM3	4.12	4.78	25.12	5.83	2.12	4.85	4.5	2.94	4.2	7.65	8.38	7.7	7	1.59	1.65	1.62	2.67	2.48	3.8	4.08	1.06	13.39	3.75	5.03	4.66	18.81	5.88	27.36	9.03	10.7	2.92	2.87	4.69	2.05	2.44	3.75	3.11	6.91	1.39	5.3	0.33	2.49	1.21	4.83	29.83	4.87	348.24	18.13
C2	DENND2D	26.94	25.16	34.21	38.16	4.57	27.24	37.39	45.74	30.73	36.94	27.85	30.57	15.22	27.97	27.29	28.98	26.8	27.16	21.41	21.41	13.84	13.8	11.15	9.84	10.22	19.3	18.7	16.01	16.92	35.34	12.41	12.11	7.52	25.87	25.01	33.57	27.31	28.98	7.68	29.71	16.17	6.09	15.89	20.58	48.12	12.36	277.14	36.92
C2	IPCEF1	0.94	0.41	2.15	2.59	0.08	0.99	1.13	0.56	1.27	2.96	1.67	1.7	0.46	0.54	1.03	0.33	0.55	0.52	1.98	0.23	0.81	1.43	0.48	0.35	0.23	2.16	0.57	0.93	1.87	1.6	0.14	1.49	0.06	0.24	0.25	0.69	1.6	0.59	0.88	0.84	0.03	0.27	0.6	1.18	2.75	1.17	20.73	0.85
C2	TRABD2A	0.31	0.79	2.24	0.62	0.35	0.76	0.19	1.92	0.34	0.3	0.62	1.54	0.64	0.14	0.37	0.12	0.47	0.11	0.52	2.21	1.51	1.87	0.93	0.34	0.42	2	0.96	1.83	0.89	2.22	1.2	1.31	4.92	1.72	1.73	8.37	0.89	1.82	0.64	0.3	0.87	0.13	1.79	1.88	3.79	0.34	60.37	1.37
C2	TCF7	1.87	3.84	14.18	7.21	3.79	5.99	4.54	4.05	3.78	4.06	6.89	7.98	7.81	3.51	2.89	2.55	2.31	2.87	1.59	1.91	0.53	10.19	3.47	7.57	10.94	13.99	9.22	12.63	1.93	12.49	4.81	1.71	10.19	1.42	11.46	11.12	4.6	7.83	7.07	4.29	2.57	6.01	2.12	2.52	35.23	3.57	385.22	9.42
C2	C1orf228	3.99	0.04	3.39	0.55	0.62	2.77	2.55	0.04	0.94	3.29	0.56	2.25	5.5	0.67	0.16	3.39	2.1	0.14	1.56	0.47	1.58	7.55	0.99	0.61	1.5	1.79	4	3.57	1.19	1.45	0.68	2.79	2.66	2.17	2.59	0	0.77	3.23	3.9	0.32	2.62	0.46	0.71	1.6	9.74	3.38	201.01	6.66
C2	LINC00861	0.2	0.01	1.39	0.33	0.12	0.66	0.63	0.31	0.67	0.29	0.52	0.69	0.31	0.1	0.03	0.01	0.36	0.11	0.44	0.06	0.02	1.97	0	0.13	0.35	1.37	1.09	2.86	1.07	0.56	0.05	0.08	0	0.61	0.02	0.19	0.21	0.69	0.77	0.28	0.15	0.06	0.39	1.73	3.89	0.75	80.95	1.06
C2	BANK1	2.15	0.28	9.16	1.4	3.88	1.06	0.35	0.83	1.08	2.03	1.44	2.03	1.85	0.09	0.9	0.53	3.95	1.3	2.88	0.54	1.58	1.75	1.46	0.48	0.45	2.36	1.19	9.83	0.14	2.15	1.15	0.9	0.86	0.55	0.47	0.77	1.7	0.79	0.42	0.6	3.99	0.97	0.25	0.78	5.27	2.29	60.09	4
C2	MS4A1	6.14	0.56	71.27	11.87	1.37	6.97	0.34	5.25	1.92	10.03	7.99	20.28	6.83	0.61	0.38	1.06	6.49	0.72	1.81	0.92	0	6.05	0	0.53	1.4	11.2	5.73	75.12	1.54	8.57	0.03	2.12	0.27	0	4.14	0.52	5.77	1.67	0.79	3.98	0	1.13	1.92	2.34	32.28	5.56	382.21	26.81
C2	TLR10	0.47	0.11	3.86	0.44	0.02	0.31	0.21	0.62	0.36	0.6	1.19	0.77	0.75	0.76	0.27	0.13	0.36	0.57	0.02	0.3	0.14	1.43	0.72	0.09	0.26	1.2	0.57	4.11	0.84	1.26	0.42	0.04	0.45	0.11	0.28	0.42	0.31	0.69	0.45	0.44	0.24	0.11	0.39	1.66	2.63	0.25	24.26	1.78
C2	FAM65B	0.94	1.62	6.32	2.21	1.28	2.88	1.35	1.13	1.9	2.07	2.15	2.65	1.65	0.27	0.3	0.4	0.35	0.54	2.27	0.5	0.22	2.5	0.85	0.65	1.34	6.36	2.77	10.78	6.52	3.12	0.39	0.23	4.38	0.18	1.09	1.29	1.93	2.18	2.8	1.49	1.63	0.07	0.78	5.53	8.9	0.89	105.82	1.85
C2	SELL	2.01	2.88	8.2	4.43	5.45	4.5	0.74	1.09	3.25	2.76	1.75	5.7	6.99	0.45	1.1	0.45	1.78	0.51	2.87	4.12	0.52	12.3	4.82	1.62	1.97	15.63	5.93	17.05	31.68	11.06	4.55	1.59	25.03	0.48	1.09	2.38	1.74	6.28	3.08	1.84	3.96	0.91	3.73	14.92	21.14	2.45	262.65	10.5
C2	PARP15	0.86	0.86	7.27	1.87	0.62	0.93	0.75	1.49	1.27	1.92	1.75	4.09	2.3	0.25	0.26	0.18	0.69	0.33	1.27	0.77	0.74	6.26	0.85	0.31	1.25	3.2	5.18	7.74	5.32	3.08	1.03	0.81	1.37	0.66	1.08	0.12	1.23	2.87	1.67	0.6	0	0.3	1.62	2.84	8.46	2.52	53.08	2.65
C2	RP11-284N8.3	0.18	0	3.14	0.62	0.17	0.58	0.38	0.34	0.46	0.72	0.4	0.65	0.84	0.15	0.17	0.14	0.16	0.08	0.21	0.32	0.13	2.53	0.02	0.26	0.23	0.62	0.67	2.59	0.83	0.92	0	0.26	0	0	0.08	0.07	0.29	0.49	0.45	0.18	0.44	0.06	0.58	0.65	2	0.48	21.38	0.85
C2	TESPA1	0.42	0.07	2.99	0.81	0.48	1.63	2.23	1.83	1.21	1.68	1.44	1.36	1.29	0.37	0.45	0.38	0.28	0.68	1.22	0.82	0.13	2.52	0.44	2.78	0.89	2.7	1.13	2.98	1.43	4.21	0.75	0.8	0.5	0.21	1.21	0.72	1.2	3.08	1.46	0.75	0.65	0	0.53	0.91	6.09	0.72	44.59	2.55
C2	PTPRC	3.84	1.24	22.38	7	2.19	5.68	5.37	6.51	10.57	6.44	6.83	8.44	5.38	2.26	2.8	1.5	4.03	1.22	6.93	7.49	2.1	21.7	4.83	3.6	8.02	15.82	14.81	36.43	24.02	20.78	5.46	6.24	15.42	0.95	5.64	4.97	6.04	11.36	6.64	5.28	3.99	2.98	10.83	25.14	49.99	8	280.84	11.14
C2	GVINP1	0.24	0.47	1.79	0.54	0.09	0.43	0.37	0.35	0.7	0.85	0.78	0.53	0.42	0.17	0.16	0.09	0.26	0.2	0.57	0.38	0.06	2.01	0.57	0.55	1	0.55	1	2.08	1.87	1.28	0.27	0.88	0.18	0.41	0.27	0.53	0.41	0.84	1.2	0.58	1.42	0.15	0.9	1.02	4.03	0.57	24.12	0.54
C2	CNR1	0	0.07	2.24	0.19	0.44	0.49	0.2	0.64	0.28	0.36	0.44	0.71	0.58	0.06	0.1	0.05	0	0.18	0.08	0.04	0	0.49	0.21	0.02	0.01	0.13	0.27	1.32	0.02	1.76	0	0	0.12	0	2.09	0.03	1.19	0.03	0.82	0.2	0.28	2.13	0.62	0.13	1.05	0.16	2.66	0.01
C2	RBP5	2.13	5.26	7.33	2.92	4.63	1.52	1.33	2.92	3.81	0.92	3.99	0.91	7.88	0.08	1.47	1.48	2.8	2.57	4.23	2.22	0.56	11.51	2.39	4.14	2.13	10.64	2.55	8.82	3.22	6.6	1.9	2.9	4.81	0.65	7.83	1.81	2.07	3.11	0.63	2.06	4.46	2.91	4.54	5.15	13.65	5.67	8.86	7.6
C2	CR2	0.13	0.06	21.96	0.51	0	0.3	0.05	0.55	0.04	0.69	0.89	2.37	1.17	0.07	0.04	0.03	0.37	0.07	0	0	0	0.7	0.02	0.06	0.18	0.66	0.02	20.58	0.02	0.61	0	0.09	0	0	2.16	0.07	0.81	0	0.05	0.19	0	0.08	0.44	0.13	3.9	0.83	29.79	1.43
C2	CCL21	10.17	100.75	120.79	24.47	32.03	64.77	105.19	60.08	83.6	84.79	50.52	65.64	94.91	49.47	46.43	28.19	7.38	65.43	4.52	235.26	2.46	39.24	17.43	182.07	9.34	122.47	71.31	57.11	3.31	109.34	18.5	19.59	57.97	27.65	37.87	93.88	93.93	124.07	42.07	32.32	24.15	62.94	234.09	15.92	79.26	40.02	954.08	116.44
C2	BACH2	0.01	0.16	1.49	0.33	0.19	0.74	0.5	0.77	1.77	0.49	0.66	0.44	0.11	0.25	0.33	0.35	0.07	0.25	0.05	0.27	2.3	2.34	0.43	6.92	0.5	1.82	2.25	3.22	0.22	1.2	0.41	0.45	0.54	2	2.1	0.33	0.95	0.89	0.56	0.37	0.29	1.02	1.58	0.42	2.69	0.26	17.85	2.94
C2	MYO7B	0.23	0.39	2.68	0.31	0.25	0.44	0.21	0.08	0.32	0.22	0.25	1.13	0.38	0	0	0.02	0.61	0	0.08	0.97	0	1.02	0.16	3.66	2.05	0.53	0.69	2.13	1.34	1.16	0.13	0.06	1.48	0.06	0.88	3.05	0.78	0.6	0.77	0.16	1.68	0.39	0.33	1.07	1.47	0.27	4.26	0.14
C2	KMO	0.2	0.04	0.69	0.09	1.26	0.02	0.06	0.07	0.33	1.95	0.1	2.87	0.65	0.15	0.12	0.03	0.3	0.3	1.06	1.91	0.08	0.5	1.22	1.15	0.45	0.75	0.21	3.22	1.07	1.08	0.68	0.43	1.43	0	0.49	0.1	0.08	1.42	2.06	0.05	0.2	1.13	1.27	1.12	0.67	1.03	7.74	3.26
C2	POU6F1	2.64	1.46	8.15	1.47	2.04	3.12	3.35	3.96	4.12	3.06	5.31	31.71	2.03	2.2	1.51	1.25	2.07	1.91	1.36	0.54	2.21	6.45	3.75	4.81	3.62	5.9	6.61	7.86	3.37	4.48	2.35	0.47	0.99	1.84	3.26	1.09	9.57	2.88	2.87	5.76	3.18	5.72	1.98	2.77	6.71	8.7	27.48	3.62
C2	IL9R	0.19	0.51	0.75	0.61	0.08	0.09	0.85	0.04	0.61	0.47	2.11	0.3	0.11	0.15	0.17	1.39	0.14	0	0.7	0.37	0.05	1.39	0.26	0.2	2.98	0.94	0.88	1.28	1.26	1.05	0.21	1.47	0	0.21	0.3	0.93	0.12	1.83	0.23	0.33	0	0.17	0.58	1.18	1.47	0.66	3.55	0.62
C2	ADAM28	1.45	1.01	38.94	4.75	5.32	1.17	1.99	4.21	6.3	3.41	4.19	1.85	3.04	2.91	0.91	0.48	0.77	0.98	1.1	1.35	0.61	5.52	6.82	2.33	2.59	4.47	6.33	9.76	4.36	3.29	5.43	35.29	0.65	1.98	2.67	3.51	1.77	3.49	4.71	0.7	2.2	3.98	3.31	8.69	14.66	3.46	32.68	8.51
C2	SAP25	5.47	1.57	10.18	2.58	3.92	5.06	5.26	3.94	5.14	3.39	5.79	9.68	7.92	2.72	2.33	2.39	2.81	1.61	0.81	2.23	0.66	14.98	1.99	3.15	2.41	5.01	4.64	10.17	20.22	14.67	1.3	170.47	3.3	5.18	18.47	0	2.08	7.56	4.72	4.96	1.1	2.04	5.39	13.03	14.38	12.67	83.39	9.59
C2	ARHGEF1	151.11	58.22	117.04	48	35.61	53.88	54.21	44.91	61.82	58.03	54.22	50.71	95.4	34.26	16.46	30.16	151.89	25.96	119.89	127.45	67.46	124.42	58.18	92.2	70.19	88.47	130.31	219.11	183.23	103.63	58.83	125.14	57.83	71.41	60.47	71.69	39.31	110.4	41.06	50.09	32.68	97.09	85.01	159	161.35	80.08	665.92	103.19
C2	LIME1	64.5	9.83	57.77	10.66	15.63	19.47	11.79	13.78	15.04	18.05	15.84	16.75	38	16.01	9.54	16.91	63.37	15.19	51.35	21.73	19.1	50.4	14.75	26.93	18.75	28.5	35.4	36.75	47.44	49.87	20.14	46.1	13.39	38.37	33.47	23.97	13.71	50.62	17.3	26.59	6.17	29.91	27.05	32.06	46.01	50.81	264.45	64.46
C2	SFI1	29.39	6.08	17.71	15.25	10.58	9.41	13.68	14.06	20.1	13.46	11.21	16	26.98	8.02	4.58	11.02	25.88	3.48	22.54	20.02	26.97	33.24	17.19	10.6	14.04	22.74	28.45	45.98	19.26	24.56	16.68	23.88	6.87	25.9	44.97	9.31	9.85	28.83	9	11.48	4.26	32.22	26.5	21.9	46.55	27.34	158.31	25.87
C2	HLA-DOB	12.65	1.85	10.06	3.85	2.22	3.9	1.84	1.64	2.73	3.54	1.17	4.97	3.48	1.18	1.04	1.47	13.95	1.63	8.56	1.14	4.06	6.82	4.04	4.65	1.78	4.75	2.82	15.36	2.34	15.92	3.16	5.03	1.41	0.62	11.62	1.11	4.79	4.1	2.3	2.55	1.95	4.08	8.29	3.06	11.18	0.82	38.89	9.1
C2	SP140	3.23	2.09	12.95	2.54	0.68	0.98	0.76	0.44	0.77	4.08	2.1	2.7	4.41	0.48	1.19	0.82	4.11	0.42	4.47	1.95	1.45	5.37	0.93	1.18	2.09	2.89	3.43	11.99	7.96	4.6	1.23	2.89	4.13	2.13	0.53	1.36	1.21	4.2	2.65	0.86	0.41	1.19	3.42	7.69	11.3	6.12	38.36	5.42
C2	TLR9	0.04	0.32	1.42	0.35	0	0.38	0	0	0	0	0.26	0.2	0	0.29	0.06	0	0	0.16	0	0	0.13	0.15	0.19	0.23	0.69	0.74	0.42	1.97	1.44	0.87	0.24	0	0	0	0.15	0	0.22	0	0	0.26	0.37	0	0.29	0.44	2.02	1.36	8.31	1.28
C2	KIAA1551	21.22	4.42	23.27	13.89	5.84	11.97	15.65	10.57	23.26	15.03	10.11	15.49	11.66	10.29	16.48	8.55	21.62	6.87	20.82	30.51	31.45	25.71	13.41	11.97	17.95	9.31	59.28	37.91	48.31	36.04	15.42	14.46	24.56	23.7	17.93	26.73	15.45	17.64	12.81	4.27	9.39	13.64	21.4	34.84	49.7	18.48	156.07	36.57
C2	STAMBPL1	1.43	1.07	4.05	2.23	1.52	1.74	1.95	1.48	1.68	1.53	2.36	1.45	3.13	1.66	2.85	1.38	2.57	1.43	3	4.46	2.3	3.57	1.58	2.06	2.33	4.15	5.54	5.07	3.48	3.43	1.7	2.77	3.39	1.32	2.05	1.49	1.07	2.8	1.93	1.24	1.36	0.78	1.83	2.29	5.71	3.92	20.51	2.6
C2	MYBL1	1.12	0.26	1.75	0.26	0.25	0.44	0.77	0.53	0.47	0.38	0.51	0.75	0.95	0.99	0.25	0.24	1.5	0.11	2.25	2.4	1.91	0.5	1.49	0.62	0.36	1.05	1.19	2.94	1.36	0.9	0.82	1.4	1.42	0.37	2.25	0.46	0.37	1.71	0.87	0.21	0	0.56	0.94	1.98	2.12	1.72	3.52	1.59
C2	LRMP	2.83	1.64	21.78	2.01	1.05	3.79	7.45	4.65	6.49	5.32	4.29	1.18	1.34	1.2	2	0.92	2.56	7.63	17.43	1.39	0.65	6.97	1.47	1.36	1.14	2.28	5.89	17.65	5.05	3.48	0.52	0.07	3.41	2.9	0.76	11.14	2.62	7.19	1.99	2.61	2.31	4.42	1.4	4.98	13.66	1.61	59.31	20.32
C2	EAF2	5.72	0.86	5.62	2.12	1.01	1.13	2.21	0.42	1.49	1.39	2	1.29	2.6	1.24	1.86	0.69	5.22	1.01	7.45	2.87	2.94	1.64	3.11	2.53	1.35	1.56	5.5	5.59	0.89	2.65	1.92	1.28	6	2.21	2.49	1.32	0.66	4.3	3	0.62	1.01	2.49	2.31	1.24	2.37	3.85	16.85	7.62
C2	LIMD2	58.04	13.82	42.48	11.71	19.04	11.27	5.89	5.77	11.37	17.02	8.7	14.37	19.67	7.54	3.94	7.39	54.53	6.25	55.24	21.84	10.52	56.34	24.79	35.72	40.01	34.51	31.25	64.27	65.18	51.24	25.05	17.71	30.71	31.78	34.46	24.12	6.72	50.07	23.82	11.22	16.51	38.58	22.98	37.08	97.66	15.02	448.14	62.34
C2	CDC42SE2	14.05	3.59	13.35	5.91	5.71	5.43	5.64	6.16	8.61	6.27	6.31	5.77	4.53	3.81	3.84	2.68	8.34	2.76	11.21	7.07	7.5	10.74	7.78	10.41	7.27	8.83	11.03	16.3	9.97	11.33	8.24	11.4	7.52	3.39	10.32	9.17	5.73	9.79	6.83	4.72	5.81	9.99	11.97	9.24	16.92	6.84	74.17	8.87
C2	ATM	11.27	2.03	10.01	9.29	0.92	4.01	6.87	8.62	9.51	5.77	3.83	3.41	5.92	3.31	3.41	2.66	12.93	3.89	11.04	12.21	12.82	11.35	6.51	3.9	5.48	5.96	14.57	11.08	14.3	9.36	6.04	8.04	4.58	5.88	7.8	3.83	6.94	18.02	9.84	4.78	5.21	13.8	5.33	12	19.24	7.5	101.79	7.59
C2	CD96	5.37	1.16	3.27	3.88	0.44	2.08	1.36	1.09	2.87	1.09	1.23	4.33	3.36	0.7	1.97	1.08	8.7	1.35	5.4	1.29	1.17	5.75	2.45	0.46	1	2.22	4.46	2.95	7.94	6.21	1.13	3.75	0.75	3.88	3.04	1.41	1.1	5.49	2.37	1.64	0.4	1.38	1.67	5.2	12.57	3.66	39.5	3.48
C2	GPR171	1.38	0	1.47	0.64	0.16	1.98	0.57	0.19	1.48	0.75	0.62	0.75	0.62	0.28	0.39	0.49	1.08	0.32	1.44	0.35	0.38	5.76	0.27	0.78	0.28	2.92	1.56	0.65	2.74	3.8	0.33	0.66	0.69	0.23	0.45	0.48	0.43	3.4	0.81	1.44	0.19	0	0.77	2.44	3.15	0.25	25.94	1.77
C2	CD7	12.2	11.09	9.64	4.21	6.62	6.08	4.35	3.26	9.85	4.86	4.92	10.01	15.24	3.61	3.2	4.85	11.33	2.4	17.86	5.11	2.6	31.18	4.37	5.72	5.11	18.44	11.17	12.38	49	47.75	5.12	9.45	2.02	7.81	6.05	14.73	3.59	11.98	5.7	6.23	0.98	3.21	8.36	37.31	51.38	11	292.46	28.85
C2	MIR142	1.07	0.55	3.91	1.05	0.26	1.95	1.84	1.51	1.26	1.19	2.15	0.89	0.65	0.91	0.77	0.8	0.9	0.51	0.35	0.66	0.12	3.12	0.48	0.82	0.73	4.91	1.29	2.87	4.73	5.71	0.71	0.17	0.5	0.77	0.56	0.41	1.35	1.94	0.3	1.62	0.12	0.29	2.07	3.51	6.84	1.25	40.64	6.04
C2	TSPAN32	0.42	1.31	2.13	0.38	1.57	0.8	1.19	1.32	1.61	1.92	1.28	1.31	4.44	0.67	1.35	1.16	0.64	0.1	2.74	0.2	0	4.03	1.83	0.19	2.72	0.92	4.79	1.95	3.52	1.73	0.32	0.6	0.6	1.04	0.24	2.62	1.83	1.3	0.43	1.62	0	0	1.17	7.93	6.51	2.1	32.14	2.88
C2	SLC25A45	7.39	4.49	14.5	4.42	2.18	5.25	4.85	5.79	5.39	6.11	8.03	7.23	5.75	3.38	2.38	3.84	7.28	1.52	4.41	3.46	1.74	13.61	2.96	5.69	3.44	7.64	7.29	8.31	16.46	7.77	3.82	3.55	1.31	5.18	7.51	3.38	2.51	10.55	2.61	5.11	4.26	5.84	8.86	14.38	12.74	7.58	79.13	11.75
C2	EVL	91.12	33.71	49.14	36.9	27.34	37.28	27.02	30.73	40.05	29.54	32.86	28.13	31.29	21.37	10.77	19.64	96.54	12.1	61.95	25	22.83	82.06	42.31	53.22	48.46	52.73	79.76	74.07	136.1	71.64	45.21	26.69	26.89	63.9	65.36	21.85	23.76	86.3	32.46	32.01	30.61	35.18	43.66	155.36	109.27	45.81	610.72	62.64
C2	GCSAM	1.28	1.14	4.51	1.06	2.99	1.04	0.81	2.04	0.85	1.76	1.94	1.28	2.42	0.41	1.86	0.82	0.26	0.72	3.2	0.49	1.05	5.82	5.29	0.82	1.54	2.98	2.06	3.96	1.32	5.42	4.31	1.98	0.64	3.22	5.01	1.4	1.15	2.29	0.59	0.82	0.15	0.14	1.32	0.52	11.24	1.95	18.05	4.62
C2	CLEC2D	3.69	0.74	11.75	4.92	1.76	3.64	5.04	5.88	6.35	4.77	6.58	8.23	7.35	2.5	1.31	2	5.04	1.73	13.04	5.72	9.24	15.8	7.36	3.75	7.96	5.92	12.1	23.96	10.19	18.91	7.32	8.25	3.77	6.22	16.73	3.27	3.09	9.05	5.14	6.22	2.08	6.28	10.69	9.66	37.41	12.02	135.44	15.56
C2	ICOS	0.55	0.37	1.03	0.36	0.9	0.3	0.25	0.37	0.46	0.66	0.33	0.34	0.76	0.05	0.08	0.15	0.72	0.02	1.45	1.91	0.31	2.96	1.19	0.89	0.67	2.06	1.32	3.17	0.31	3.73	0.98	1.16	0.93	0.25	1	0.28	0.37	3.09	0.78	0	0	0.33	1.03	0.74	5.87	0.75	20.28	1.89
C2	ITK	1.5	0.5	3.78	1.58	0.57	1.34	1.38	0.62	4.98	1.36	0.76	2.42	1.35	1.59	0.58	0.78	1.6	0.21	1.93	0.79	0.58	4.92	0.83	0.5	0.93	4.65	3	2.02	2.95	5.94	1.04	0.99	0.1	0.04	0.54	1.29	2.03	2.24	1.46	2.28	1.3	0.16	1.7	1.99	10.85	1.42	51.57	1.12
C2	ZNF831	0.1	0.03	0.49	0.17	0	0.21	0.27	0.1	0.36	0.13	0.16	0.21	0.19	0.07	0.05	0.02	0.15	0.11	0.18	0.08	0	0.76	0.07	0.03	0.1	0.55	0.46	0.48	0.19	0.54	0.04	0.18	0.01	0.03	0.03	0.06	0.12	0.19	0.12	0.28	0	0.04	0.06	0.1	1.61	0.09	8.38	0.16
C2	CD3G	2.4	0.61	3.33	1.08	1.49	1.14	1.47	1.29	2.83	1.78	1.75	1.37	2.49	0.96	0.47	0.54	2.09	0.34	2.56	1.23	0.19	4.69	0.37	0.75	0.74	4.46	2.98	2.86	2.87	8.8	0.34	2.31	0.49	0.78	0.7	0.62	0.96	4.28	2.3	1.64	0	0.44	1.62	1.13	12.71	1.5	65.21	2.72
C2	CD6	1.46	1.78	7.75	2.92	2.19	3.07	1.3	2.85	4.34	3.26	2.48	3.61	3.9	2.6	0.73	1.05	1.85	1.26	6.7	1.82	1.3	14.58	1.78	1	2.15	9.43	7.11	7.7	5.85	12.5	1.19	4.29	0.71	2.69	0.88	2.29	1.42	9.13	3.64	3.55	1.8	1.25	2.14	2.31	24.33	4.37	146.36	7.72
C2	LCK	4.45	5.82	19.29	6.94	2.57	3.75	6.13	3.58	6.25	5.28	3.02	7.27	7.85	3.51	2.84	1.71	5.91	3.24	9.05	11.22	1.48	20.1	1.47	3.38	3.87	17.69	12.76	15.91	14.59	23.53	1.86	5.09	3.52	2.01	5.61	3.66	1.81	15.56	4.52	5.1	2.41	2.53	4.31	12.06	39.84	5.94	244.39	15.62
C2	CD5	3.08	1.04	8.53	2.46	0.92	2.96	1.38	2.09	3.15	2.87	2.48	2.28	2.82	0.81	0.25	0.78	2.39	0.72	1.64	0.53	1.31	13.6	0.52	2.85	1.03	13.91	3.48	8.19	1.61	10.17	0.69	0.68	0.23	1.1	0.77	0.81	1.05	3.87	1.35	2.64	0.21	0.43	2.97	2.77	19.31	2.06	109.31	3.37
C2	UBASH3A	0.71	0.64	1.5	0.69	0.16	0.49	0.82	0.72	0.73	0.93	0.82	0.87	0.74	0.74	0.18	0.35	0.65	0.31	1.16	0.42	0	3.68	0.16	0.18	0.71	2.56	1.57	1.56	1.93	3.38	0.11	1.09	0	0.78	0.28	0.64	0.41	1.54	1.58	0.39	0.77	0.41	0.69	1.96	8.44	0.85	33.75	1.28
C2	NLRC3	0.6	0.45	2.78	1.2	0.59	0.77	0.8	0.75	1.28	0.94	1.11	0.73	0.78	0.23	0.16	0.26	0.78	0.2	1.34	0.67	0.34	4.13	0.57	0.25	0.64	2.76	3.64	3.89	3.03	3.62	0.63	1.15	0.32	1	1.13	0.73	0.38	2.08	1.07	1.1	0.44	1.6	1.63	2.76	6.42	3.69	32.23	2.41
C2	LAT	15.28	9.42	22.37	3.66	4.21	8.01	14.13	9.7	9.24	9.16	10.9	10.14	14.48	4.04	2.84	8.79	12.99	3.98	15.03	11.06	5.07	35.61	8.35	11.72	9.13	20.18	32.75	35.14	29.44	26.37	4.15	7.63	15.37	18.31	28.96	5.71	6.4	22.77	8.92	17.98	9.78	10.11	20.47	18.94	57.61	21.36	302.31	28.27
C2	FAM78A	2	2.06	8.07	1.32	1.09	1.2	2.42	1.19	1.9	2.93	3.38	4.87	3.5	1.03	0.21	1.15	1.44	0.51	4.88	1.47	0.34	7.51	2.16	2.06	2.57	6.36	4.45	6.31	7.49	6.42	1.77	2.09	4.51	4.35	2.06	1.04	1.76	5.95	2.24	2.57	1.86	1.84	2.09	3.87	18.78	4.92	68.2	5.58
C2	JAK3	2.88	4.8	13.49	3.76	1.34	3.92	3.11	2.57	7.25	6.29	2.98	5.52	6.78	0.84	1.17	0.69	4.13	0.46	4.17	4.72	1.01	17.84	3.73	5.86	8.49	17.78	12.11	20.17	23.11	21.39	3.06	4.1	5.53	2.12	13.83	2.33	2.81	14.04	5.96	2.97	2.59	1.64	5.53	13.82	35.54	6.81	182.94	7.34
C2	CD247	2.47	2.53	7.77	2.1	0.72	2.55	1.9	2.66	4.57	2.36	1.59	4.36	3.41	1.54	0.8	0.94	2.05	1.13	5.12	2.63	1.18	10.44	1.7	0.9	1.78	9.58	4.9	5.96	12.21	12.63	1.74	2.84	0.65	1.51	2.2	1.67	1.83	8.86	2.56	3.14	1	2.68	2.66	6.86	18.91	7.93	94.43	4.95
C2	CAMK4	0.05	0.85	0.56	1.23	0.37	0.46	0.59	0.22	0.78	0.48	0.46	0.82	0.11	0.18	0.32	0.2	0.03	0.33	1.29	0.43	0.13	1.45	0.85	0.74	0.59	0.97	1.87	0.5	0.35	0.9	0.7	1.11	2.06	0.27	3.2	0.5	0.75	1.34	0.44	1.14	0	1.82	0.34	0.32	1.64	0.23	18.06	0.52
C2	SKAP1	1.2	0.81	5.37	2.03	2.16	2.11	1.48	0.64	5.64	1.68	0.96	2.31	3.07	2.18	0.94	1.77	0.71	1.93	3.45	1.42	0.54	7.8	0.62	0.9	1.15	6.01	3.24	4.34	8.18	6	0.9	5.56	2.02	2.57	10.73	3.5	2.03	2.89	4.71	1.73	3.29	0.22	6.62	4.08	10.96	15.45	72.7	7.36
C2	STAG3	2.16	0.24	5.17	1.1	0.33	1.09	1.18	1.03	1.86	2.42	3.04	2.21	2.18	0.71	0.69	0.33	2.88	0.83	2.9	0.47	1.43	3.93	1.67	1.82	3.21	1.98	6.69	5.97	3.43	4.17	2.05	3.87	0.11	1.79	5.9	2.64	1.95	4.67	1.49	1.51	0.68	3.91	2.3	4.57	9.8	4.29	23.54	3.36
C2	TRAF3IP3	5.86	2.45	19.13	5.13	2.25	6.21	5.17	6.07	4.08	6.66	6.98	6.32	8.51	4.24	2.27	2.26	4.19	5.08	8.59	4.96	2.53	16.57	2.22	6.55	4.28	13.09	9.18	26.99	24.47	12.16	2.7	5.16	2.55	1.43	32.43	3.31	4	10.49	3.67	2.92	3.19	5.06	9.12	17.69	30.94	14.65	211.13	11.4
C2	BZRAP1-AS1	0.25	0.21	2.47	1.64	0.35	1.74	1.83	0.72	1.79	0.98	0.55	0.83	0.28	0.55	0.77	0.56	1.2	0.48	0.42	0.26	0.82	1.62	0.13	1.68	0.58	1.78	2.38	1.69	1.51	1.99	0.16	0.94	2.73	0	5.68	1.32	0.8	0.79	0.96	0.98	0.79	0.7	1.69	0.67	8.1	0.86	43.22	1.11
C2	ANKRD44	0.79	0.44	18.97	3.79	4.71	1.88	4.14	2.12	3.36	2.71	2.8	6.05	2.34	0.74	1.47	0.33	1.1	0.29	3.35	1.07	15.56	4.34	1.81	1.72	2.73	6.99	4.05	6.4	6.2	9.66	1.83	1.5	7.01	3.61	4.35	1.36	2.82	3.45	3.44	1.73	1.85	0.58	9.89	12.06	13.6	2.1	60.37	1.47
C2	THEMIS	0.26	0.04	0.74	0.84	0.05	0.18	0.24	0.43	0.28	0.17	0.23	0.2	0.24	0.36	0.28	0	0.3	0.1	1	0.31	6.13	0.89	0.06	0.05	0.08	0.65	0.48	0.7	0.9	1.1	0.19	0.26	0	0	0.14	0.19	0.2	0.23	1.4	0.43	0	0.11	1.13	1.46	3.14	0.24	10.2	0.38
C2	AC011841.1	1.71	0.08	0.88	0.14	0	0.82	0.64	0.6	0.66	0.8	1.23	0.35	0.11	0.26	0.21	0.12	1.3	0.45	1.03	0.14	0	0.49	1.16	0.21	0.56	0.2	2.7	1	0.05	3.33	1.23	1.03	0.93	0	1.13	0.71	0.84	0.34	0.04	0.13	1.46	1.92	0.2	0.34	7.55	1.08	11.14	0.88
C2	P2RX5-TAX1BP3	0.52	0.28	0.39	0.1	0.21	0.35	0.08	0.15	0.08	0.18	0.09	0.11	0.03	0.02	0.08	0.15	0.52	0.14	0.25	0.16	0.25	0.24	0.33	0.36	0.2	0.53	0.44	0.58	0.11	0.46	0.27	0.15	0.31	0.07	0.22	0.21	0.13	0.18	0.1	0.19	0.14	0.35	0.7	0.23	1.19	0.44	2.05	0.37
C2	DDX26B	3.54	0.98	4.41	3.16	0.88	3.56	6.92	3.5	4.48	4.17	8.31	4.1	2.2	2.83	3.37	2.27	2.24	2.23	3.4	4.24	3.79	6.35	1.42	2.21	3.71	1.8	4.98	6	5.24	10.36	1.1	2.92	5.13	7.29	7.26	3.62	4.51	3.89	3.26	2.71	2.01	3.69	6.5	6.57	12.15	0.96	30	6.1
C2	RP11-75L1.2	2.43	0.61	3.69	0.88	1.1	0.81	0.94	1.74	0.74	0.86	0.77	1.63	2.62	0.22	0.54	0.25	2.02	1.06	3.35	1.62	3.94	4.14	1.87	1.99	4.53	0.47	2.22	3.95	2.77	2.88	1.36	1.01	0.79	4.51	5.14	0.65	1.1	3.67	1.62	0.26	0.79	1.47	3.51	2.06	8.65	2.4	23.06	7.76
C2	RP11-705C15.3	0.73	0.27	0.85	0.5	0.42	0.27	0.72	0.93	0.15	0.71	0.63	0.06	0.56	0.22	0.33	0.24	0.77	0.05	1.88	0.2	1.23	1.02	1	0.19	0.49	0.78	1.2	0.7	0.66	0.97	0.81	1.14	0.58	1.05	2.04	0.22	0.39	1.12	0.54	0.23	0.2	1.58	0.64	0.65	4.06	1	8.36	2.45
C3	ACVR2B	0.49	0.21	0.52	0.73	0.21	0.39	0.54	0.51	1.47	0.36	0.9	0.57	1.52	0.39	0.29	0.51	0.34	0.26	0.72	0.69	0.59	0.62	0.66	0.71	1.17	1.51	1.78	1.82	1.26	0.92	0.84	1.12	0.29	0.07	1.43	0.7	0.57	0.66	0.33	0.47	0.62	1.95	1.14	0.64	2	3.5	0.68	0.73
C3	ADCY3	35.76	24.84	15.71	10.93	22.95	26.1	28.91	17.57	35.22	17.02	15.99	15.95	41.54	10.55	6.48	4.47	34.58	5.19	38.93	27.78	48.97	26.09	40.08	32.64	40.77	58.6	45.45	57.33	97.89	34.36	36.6	34.98	9.4	23.08	70.77	15.11	25.84	25.55	17.08	21.43	38.26	65.69	61	73	68.97	39.95	17.28	14.31
C3	CBX2	3.91	3.07	0.68	2	7.25	2.38	2.4	2.74	1	2.63	3.78	2.67	16.06	2.67	1.09	1.14	4.11	1.29	3.09	2.94	15.2	3.59	14.89	4.91	4.78	12.89	20.78	13.25	20.41	10.86	13.11	2.9	4.17	1.57	26.49	3.33	4.22	4.34	1.58	2.94	2.52	29.89	13.12	15.05	22.23	11.63	0.2	0.72
C3	MKRN3	5.24	0.63	1.28	1.15	5.39	1.1	1.56	1.62	2.66	2.05	1.59	1.09	2.88	1.86	1.09	0.67	5.81	0.58	11.14	2.6	3.51	0.93	13.78	3.45	0.83	2.69	6.18	8.85	11.17	1.53	14.7	5.12	2.36	1.03	2.87	3.84	1.03	3.02	0.74	1.32	0	14.28	9.89	6.05	1.97	4.77	0.21	0.43
C3	IQGAP3	15.68	6.51	1.88	2.45	10.09	2.41	5.38	2.99	5.31	3.75	4.82	4.05	9.79	2.63	1.38	2.4	15.32	1.16	42.26	18.59	6.52	6.56	28.82	24.47	6.98	18.7	15.41	43.82	12.58	11.17	30.95	17.58	6.81	5.45	21.3	14.84	2.44	7.42	1.93	2.78	0.54	21.5	32.89	19.86	17.05	23.21	1.44	9.85
C3	RP11-443B20.1	4.51	1.07	0.37	1.01	0.43	0.97	1.76	0.52	0.33	1.84	0.81	0.91	2.99	0.59	0.95	0.77	3.21	0.58	5.4	3.18	4.14	1.07	3.15	3.3	2.9	1.98	4.46	3.5	3.74	3.78	4.37	0.83	1.69	1.32	9.21	2.67	1.16	2.27	1	0.79	0.81	5.79	6.47	4.56	4.45	5.25	1.02	3.38
C3	BEND3	2.44	0.77	1.1	0.48	0.72	0.7	0.65	0.75	0.88	0.78	0.71	0.52	0.85	0.42	0.15	0.21	2.58	0.4	1.29	1.75	2.03	0.71	1.56	1.5	1.15	1.12	2.11	1.14	2.85	1.35	1.79	1.29	0.78	0.86	2.28	1.29	0.48	1.04	0.53	0.52	0.26	3.15	3.25	2.4	3.56	6.8	0.59	1.04
C3	C17orf53	5.84	4.34	0.5	1.84	7.53	1.31	1.3	1.37	2.79	1.82	2.57	2.13	9.79	2.33	1.35	1.74	4.95	0.82	10.31	3.16	9.97	1.36	11.57	4.11	3.24	4.7	13.82	12.01	7.9	6.85	10.11	6.47	4.12	10.79	8.42	4.86	1.2	4.34	1.24	1.63	3.79	23.95	16.7	14.83	14.32	8.32	1.65	6.23
C3	MTFR2	3.49	0.62	0.58	1.22	2.4	0.72	0.77	0.68	1.91	1.54	1.58	0.33	4.55	0.88	1.26	0.71	3.52	0.42	6.19	1.54	4.83	0.24	2.79	4.64	2.18	1.55	2.97	4.96	4.35	3.98	4.85	4.13	5.04	3.11	2.34	4.01	0.47	0.65	0.52	0.27	1.12	6.12	10.34	4.2	4.69	4.39	3.42	5.12
C3	AP000525.9	15.26	0.35	0.17	0.68	10.8	0.18	1.3	0.84	1.43	0.91	0.92	0.46	11.27	0.38	0	0.01	12.19	0.01	3.07	1.03	1.69	6.92	12.77	4.84	20.6	2.87	24.36	29.81	16.36	11.8	12.51	12.26	16.98	0.18	13.03	2.12	0.03	21.7	4.59	0	3.57	29.06	29.88	15.02	31.48	22.75	0.59	0.64
C3	AL589743.1	45.59	1.09	2.64	1.1	21.38	1.3	1.1	0.43	3.36	1.42	3.25	3.67	31.65	0.28	0.19	0.42	45.53	0.12	22.67	2.65	14.19	23.15	61.88	24.41	54.45	5.01	32.82	43.83	60.2	49.03	58.19	45.14	46.47	2.31	11.88	9.93	0.44	28.67	12.33	1.13	13.47	50.9	55.71	77.55	158.67	73.96	1.7	2.42
C3	SYT1	2.19	0.05	0.48	0.03	1	0.73	0.38	0.14	0.55	0.22	0.08	0.04	1.36	0.23	0.03	0	1.41	0	2.46	0.36	1.06	0.46	3.04	1.9	2.45	0.49	1.76	1.75	0.79	0.58	3.14	1.58	1.87	1.4	3.17	0.12	0.41	0.47	3.27	0.28	0.63	2.77	1.4	0.71	2.99	2.29	0.12	0.67
C3	POU6F2	2.44	0.13	0.04	0	1.19	0.11	0.02	0.07	0.33	0.07	0.04	0.02	0.95	0.07	0.07	0.05	3.05	0.14	2.99	0.98	2.13	0.74	1.97	4.83	1.15	0.74	0.38	0.03	3.35	0.89	1.68	5.86	3.38	0.02	3.12	0	0.01	0.35	0.81	0.42	0	4.54	0.61	2.96	2.07	5.66	0	0.01
C3	C12orf5	3.74	2.31	3.18	4.93	3.67	2.83	3.11	2.64	5.05	3.32	3.06	2.97	4.76	4.85	3.19	2.45	4.14	1.67	3.16	8.16	5.71	3.55	11.98	9.1	14.21	1.99	8.48	7.93	5.81	6.58	9.97	4.88	10.88	3.23	10.95	3.78	3.59	7.51	2.98	2.08	5.16	8.35	7.99	4.6	9.13	3.54	6.98	4.85
C3	CCDC41	4.1	1.71	2.77	5.65	0.99	3.37	4.56	2.28	4.31	2.4	5.09	1.67	5.76	0.56	1.11	2.27	4.25	1.3	5.06	8	4.6	6.99	5.89	7.47	7.16	2.08	11.29	11.28	6.5	4.38	6.53	5.27	6.73	2.54	7.1	1.49	3.2	6.2	2.99	1.06	3.03	8.02	8.02	5.97	10.94	6.15	5.36	3.45
C3	UGGT2	1.62	0.35	2.87	2.12	2.89	2.2	1.39	0.65	2.02	1.82	3.75	2.54	2.87	0.82	1.4	0.82	2.48	1.46	1.99	4.81	4.98	3.44	5.29	4.4	1.66	1.5	4.19	4.98	3.49	2.59	5.48	5.95	4.55	1.23	4.79	4.96	1.41	3.45	2.96	0.97	3.63	7.13	2.18	7.32	5.3	1.07	0.45	2.61
C3	GNB4	1.94	1.42	1.72	4.47	3.08	3.02	2.94	5.12	5.1	5.06	6.12	4.82	3.41	2.21	1.98	1.39	1.59	1.12	6.18	8.29	4.34	7.66	12.87	4.41	6.21	3.89	5.62	13	7.33	4.31	10.68	8.35	6.92	0.77	12.15	1.61	4.64	7.1	6.22	3.11	2.79	23.72	8.51	7.17	12.24	4.01	3.72	1.04
C3	AC007620.3	2.15	2.59	4.02	2.88	2.63	5.42	2.62	6.95	5.87	1.83	10.58	3.26	9.12	2.32	1.79	0.67	3.78	1.46	6.6	10.07	9.8	8.68	11.81	3.2	6.98	5.38	9.91	9.64	15.24	6.49	13.74	5.39	3.56	0.78	18.7	2.96	5.65	8.53	5.07	2.83	5.24	31.39	7.08	6.9	12.88	8.31	3.3	2.43
C3	GAS2L3	1.16	0.24	0.61	1.02	0.53	1.25	1.04	1.17	1.57	1.42	2.1	0.91	1.48	0.73	0.98	0.39	1.43	0.29	2.2	2	2.72	0.96	3.06	1.3	2.26	1.85	2.12	2.37	1.91	1.08	2.85	2.63	2.47	0.64	3.51	1.83	0.88	1.71	1.9	0.56	4.11	2.74	4.74	2.72	4.55	3.78	0.42	1.22
C3	ALS2	2.56	4.75	2.46	3.17	2.29	3.08	2.29	3.72	3.16	1.99	3.09	2.15	2.5	1.98	1.66	1.95	2.82	1.22	5.14	5.09	8.73	2.66	6.39	5.09	5.4	3.67	6.2	5.57	2.44	3.26	6.25	3.05	4.11	1.8	8.48	4.59	2.56	4.87	2.96	1.63	1.81	4.65	7.9	4.49	6.02	4.99	1.41	2.74
C3	ZC3HAV1L	2.69	0.96	0.52	1.06	0.2	1.32	1.29	1.37	1.33	1.02	2.55	0.81	1.1	1	0.77	0.7	2.96	0.21	4.6	1.82	4.17	0.95	2.83	1.95	5.13	1.71	2.77	3.95	1.93	1.14	3.34	1.51	1.37	0.47	3.37	1.2	1.04	2.34	1.11	0.59	0.91	8.36	3.91	1.52	4.4	4.11	0.69	1.41
C3	RP11-132A1.4	4.08	2.29	1.11	1.48	5.4	0.45	0.24	1.05	2.84	2.09	1.56	1.18	5.61	0.43	0.8	0.7	4.65	0.77	5.02	9.82	11.81	0.53	9.56	1.64	14.79	1.75	7.86	6.21	6.27	4.23	6.72	14	0	0.79	5.69	0.91	0.72	3.15	1.43	0.88	2.75	5.57	8.8	6.28	11.1	4.81	0	0.51
C3	FMNL2	3.83	5.21	5.11	3.95	8.2	3.28	2.29	1.78	7.46	1.7	2.09	6.28	5.54	1.61	1.68	0.88	4.58	0.55	4.99	27.13	24.86	14.24	18.91	23.25	23.8	3.92	9.11	13.56	2.02	9.68	17.95	30.59	8.95	3.44	18.35	3.69	4.18	16.46	7.67	1.32	9.18	8.11	17.99	8.44	18.57	8.07	3.59	7.19
C3	SLC16A1-AS1	3.03	1.59	0.71	1.05	2.87	1.07	1.51	0.9	3.08	1.95	1.22	2.96	1.2	1.79	0.73	0.87	3.14	0.51	1.24	9.2	4.09	4.13	4.76	4.46	7.17	2.75	6.04	4.66	3.44	4.18	4.58	5.53	4.31	1.27	4.65	0.28	1.78	6.21	1.72	1.41	5.79	5.02	6.03	5.24	7.42	7.37	3.92	1.89
C3	C19orf55	27.32	11.15	10.62	12.83	40.71	15.13	18.74	13.01	17.72	17.86	19.64	14.56	23.25	13.51	4.05	10.97	20.54	7.84	19.28	24.14	18.6	22.41	73.65	24.56	17.23	22.8	65.93	63.39	31.35	46.92	62.25	25.47	7.12	29.45	41.75	28.05	8.18	24.52	7.09	20.22	4.43	41.33	31.14	27.31	58.09	45.85	29.5	21.81
C3	E2F6	7.93	1.14	1.87	1.67	7.71	2.42	3.86	3.54	5.8	3.36	1.65	1.87	5.7	2.52	1.42	1.64	8.51	1.02	8.06	5.58	6.82	4.14	10.99	5.31	5.95	5.74	8.54	9.11	2.83	5.25	11.36	6.89	6.05	2.43	17.4	5.08	2.51	6.38	2.48	2.47	2.96	11.33	11.14	2.93	10.64	3.75	2.99	3.46
C3	DBF4B	8.56	4.74	3.48	1.88	12.04	2.68	3.85	2.16	3.49	3.7	3.81	2.36	12.85	1.57	1.04	2.06	7.33	1.54	8.4	8.89	7.33	5.05	22.36	4.03	8.06	5	13.99	12.94	4.55	13.49	24.99	14.11	4.33	6.19	20.85	4.93	2.24	10.88	2.21	3.39	2.3	24.59	12.31	3.3	18.89	16.7	7.57	5.92
C3	KIF18B	12.35	5.71	4.66	3.5	18.73	2.37	4.12	2.64	2.8	5.51	5.32	4.82	16.65	3.13	1.98	1.98	15.16	1.63	18.2	15.03	13.97	5.49	49.9	12.68	12.39	9.02	20.6	18.72	9.7	22.01	52.55	23.69	6	6.84	45.01	14.45	3.43	13.16	2.86	3.41	0.33	38.05	29.06	13.41	41.87	16.19	4.93	12.1
C3	WDR62	8.32	2.65	1.58	1.21	11.14	1.88	1.47	1.31	1.64	1.9	2.24	1.91	9.18	1.95	0.84	1.85	6.98	0.98	7.97	6.53	12.07	1.94	25.36	7.93	5.44	4.89	13.53	11.85	3.69	19.41	24.83	12.17	4.05	4.62	7.94	7.96	1.53	3.15	1.75	1.79	0.99	11.18	11.4	5.54	18.55	7.88	2.67	4.88
C3	FOXM1	44.95	21.77	7.48	5.68	60	8.61	9.76	7.98	8.73	12.34	10.24	9.24	43.33	6.73	5.75	8.29	49.54	5.36	61.99	36.19	30.76	7.32	99.17	54.12	28.44	30.88	55.91	41.78	29.88	81.79	96.95	37.31	32.55	50.13	82.86	25.21	6.11	12.12	8.26	7.3	8.31	95.95	50.64	29.91	145.05	27.95	7.35	48.91
C3	BRCA1	8.6	2.92	2.39	4.46	8.33	0.88	2.36	3.26	3.27	3.82	3.52	2.35	6.3	1.33	1.48	1.95	7.84	1.39	11.19	5.63	18	3.66	17.48	7.03	4.91	3.41	10.87	11.74	4.45	13.56	18.13	13.97	7.53	11.24	11.39	7.56	2.92	7.41	4.87	1.29	0.87	15.64	13.57	5.31	17.26	12.77	4.61	10.44
C3	LCLAT1	5.45	1.18	1.59	2.11	7.56	1.93	2.88	2.69	2.83	2.48	2.03	2.74	2.78	1.67	1.47	1.21	5.24	1.15	8.98	3.86	5.36	1.99	10.75	5.27	3.74	2.83	7.64	7.09	2.54	6.38	11.68	3.93	5.43	3.93	8.68	7.29	3.74	3.97	1.84	2.61	1.05	8.61	8.21	2.96	9.65	9.15	3.45	4.45
C3	CENPL	10.1	1.1	1.93	1.08	4.34	1.07	1.11	1.51	2.16	1.98	1.16	1.59	2.4	1.04	0.81	0.37	9.62	0.85	11.64	7.83	6.65	1.62	9.94	4.62	2.45	2.41	4.46	7.55	3.51	2.03	9.86	6.29	4.64	2.06	8.54	4.73	1.13	1.77	2.39	1.32	1.72	8.52	10.33	2.7	5.45	5.54	2.75	2.99
C3	UHMK1	13.99	2.78	3.64	5.42	5.41	3.12	4.38	3.95	8.07	5.61	5.17	3.55	3.47	2.06	2.7	1.29	13.66	1.3	17.96	14.67	12.27	4.17	14.58	8.5	5.01	6.23	12.03	11.4	7.37	5.36	14.45	15.35	4.75	2.33	11.23	8.04	4.13	6.34	5.25	2.89	2.72	10.82	17.02	5.84	11.47	11.52	14.87	6.16
C3	C1orf112	4.27	2.28	1.51	2.24	4.18	0.58	1.13	2.14	3.27	2.2	1.68	1.17	3.04	0.91	1.4	0.76	5.11	1.04	8.66	5.59	6.1	2.21	6.98	5.63	1.3	3.64	4.44	7.07	4.84	2.74	7.16	7.28	2.83	1.76	9.34	2.88	0.52	2.81	1.98	1.22	2.52	6.9	7.19	2.25	9.57	4.47	1.49	2.43
C3	DUSP12	19.4	6.09	8.45	10.71	12.54	8.69	8.02	9.4	10.28	8.07	7.54	4.69	6.33	4.58	5.02	3.35	19.32	5.99	28.1	15.18	18.31	8.38	26.19	19.72	7.63	12.98	22.76	26.24	11.15	9.9	22.23	17.02	19.33	11.7	26.14	16.09	7.66	12.55	8.84	7.45	8.92	29.36	24.28	12.7	22.1	13.15	18.45	13.98
C3	DARS2	12.67	4.07	3.12	6.85	11.25	3.44	4.86	4.25	4.76	3.95	4.14	4.29	5.3	2.96	2.27	3.24	14.21	2.29	15.32	15.28	13.51	1.95	21.81	8.48	6.01	5.91	22.45	17.41	10.98	4.48	21.15	17.87	9.36	3.72	11.82	4.99	2.47	6.84	4.12	3.03	2.99	20.04	17.18	11.42	11.94	14.42	5	4.86
C3	HEATR1	13.79	3.33	2.36	4.47	5.26	3.44	3.43	3.09	5.84	3.15	3.63	2.67	6.05	2.45	1.81	1.6	11.87	1.68	7.87	18.42	9.92	3.2	10.88	7.98	5.79	5.03	13.85	13.65	6.97	5.09	11.22	12.24	4.36	1.93	10.57	8.27	3.24	5.53	2.55	2.36	1.75	15.94	13.66	8.04	10.6	11.56	6.72	2.98
C3	MSTO1	78.21	19.38	20.31	11.1	38.13	20.48	18	16.26	19.7	16.04	16.51	6.1	22.29	9.91	6.83	9.24	72.62	8.28	55.13	55.69	47.5	23.86	90.1	30.93	20.73	21.49	87.71	57.86	41.59	33.1	87.21	44.76	22.87	19.03	80.33	18.31	14.87	33.58	13.56	13.41	16.29	75.45	66.81	40.92	77.52	57.4	39.53	21.88
C3	CDCA2	5.16	1.11	1.41	1.01	3.18	1.44	0.96	0.92	1.15	0.95	1.11	0.86	2.25	0.74	0.82	0.81	6.13	0.54	5.79	5.91	1.98	0.39	7.83	2.1	1.61	2.39	9.05	4.61	2.33	3.52	7.54	4.73	4.22	2.92	7.69	2.24	0.76	1.42	0.77	0.34	0.89	7.21	5.07	2.14	4.75	3.79	1.22	3.33
C3	NUF2	13.8	1.57	0.63	2.59	10.5	1.79	2.93	2.1	4.59	3.06	3.01	1.7	6.11	2.15	1.61	1.82	12.91	1.25	20.58	9.53	16.17	3.14	24.76	6.96	5.85	2.78	13.35	14.44	5.78	7.7	24.27	26.55	18.27	5.47	15.85	6.57	1.68	1.53	3.34	0.98	1.14	21.98	16.8	7.31	19.43	14.51	3.85	5.92
C3	KIAA1524	6.99	1.05	0.76	1.61	3.98	1.14	1.12	0.79	0.89	1.32	1.33	1.17	3.43	1.17	1.03	0.66	7.25	0.55	11.58	5.26	8.35	3.24	10.59	4.46	3.03	1.5	5.26	4.92	2.8	4.42	11.37	8.04	11.3	4.75	7.23	3.29	1.05	3.32	2.59	0.57	0.37	6.5	9.92	3.28	6.73	3.88	1.66	3.67
C3	FAM72A	6.78	0.88	0.85	0.85	3.56	0.75	0.72	2.31	2.4	2.47	2.41	0.95	1.68	0.55	1.26	1.47	7.84	2.42	4.04	3.59	3.86	1.59	9.01	4.16	2.16	3.87	6.3	5.36	2.37	3.42	6.41	7.05	4.65	2.15	4.72	2.15	1.07	3.42	2.91	0.71	0.5	8.73	10.64	2.03	4.61	3.14	1.14	1.24
C3	FANCG	39.72	20.88	12.72	13.38	25.68	11.45	8.44	6.66	18.73	7.12	14.27	9.56	14.8	8.73	9.22	11.06	35.06	10.97	31.22	24.34	26.88	15.37	54.47	26.07	27.47	14	55.19	36.07	20.76	40.61	54.19	31.05	39.42	20.65	35.93	18.24	9.47	25.21	7.98	11.75	6.05	46.71	73.85	15.6	36.21	18.79	22.65	23.91
C3	EXO1	5.89	1.34	0.61	0.78	4.57	1.38	0.94	0.79	0.83	1.12	0.74	1.2	3.99	0.85	0.68	1.11	6.17	0.98	5.53	11.94	7.99	1.12	9.24	3.96	1.91	0.95	10.83	4.35	2.77	2.96	9.88	9.62	4.59	3.01	9.32	4.31	0.77	2.8	2.34	0.27	1.42	11.37	9.45	4.42	10.01	5.36	1.21	2.35
C3	SPAG5	20.4	11.08	5.67	5.07	17	4.57	6.68	5.37	6.67	4.6	3.59	3.3	19.99	4.74	4.07	3.78	22.54	2.71	33.34	23.2	27.68	6.17	36.2	15.79	8.53	14.79	27.9	26.9	10.21	26.97	35.58	32.24	22.45	11.07	39.07	23.95	3.4	11.02	7.38	5.14	4.9	47.27	41.22	11	42.15	18.25	9.05	14.44
C3	NEK2	8.43	2.09	1.5	1.75	6.25	1.38	2.52	2.23	2.69	2.2	2.14	0.85	6.65	1.29	1.37	1.03	8.86	0.88	9.03	9.52	9.77	2.93	16.48	6.66	4.89	3.22	11.91	8.99	3.48	7.13	16.7	13.05	7.13	3.34	13.09	4.89	1.63	2.8	3.6	0.6	0.87	13.21	11.16	2.7	14.68	7.27	1.81	5.97
C3	PSMC3IP	5.04	3.2	2.49	1.63	5.1	2.12	3.32	1.88	1.53	1.91	2.64	2.07	4.97	1.88	2.13	2.11	5.01	0.84	10.5	12.88	15.19	2.09	14.55	7.19	6.97	5.12	8.08	13.09	5.51	8.17	14.38	11.28	10.31	4.26	13.73	4.78	3.54	4.98	4.99	1.97	2.13	19.32	13.03	3.67	14.86	11.85	4.99	6.35
C3	ASPM	4.96	1.22	0.64	1.63	3.62	1.24	2.22	1.56	2.18	2.25	2.93	1.21	4.48	1.7	1.44	1.19	5.32	0.71	7.22	6.8	9.55	1.68	11.23	7.84	4.05	1.17	8.92	9.03	3.77	6.3	11.56	9.35	4.48	1.6	13.66	3.3	1.73	1.12	2.16	0.62	0.48	10.32	12.26	3.99	12.82	6.08	1.7	3.99
C3	KIF14	2.52	0.4	0.22	0.31	1.49	0.22	0.47	0.19	0.73	0.63	0.64	0.5	1.24	0.28	0.21	0.27	1.98	0.21	2.54	3.93	5.39	0.5	4.76	3.19	1.56	0.97	3.01	4.25	0.74	2.35	5.73	3.38	1.48	0.46	6.07	1.15	0.26	0.99	0.98	0.1	0.2	5.88	4.5	1.74	5.09	2.62	0.76	0.79
C3	MCM3	58.64	19.72	12.1	10.44	27.7	15.01	18.51	13.8	15.08	16.25	14.87	12.01	27.21	11.95	6.92	12.79	61.16	9.44	60.89	53.87	27.26	15.93	53.79	24.18	21.19	20.06	58.76	40.85	8.52	48.73	52.33	80.41	30.67	39.94	61.31	20.94	12.39	37.45	8.29	13.04	12.29	76.48	70.15	8.2	80.37	64.4	31.56	38.05
C3	DNAH14	7.49	0.25	1.47	0.07	4.62	0.6	0.61	0.26	1.95	0.31	0.33	0.08	3.72	0.01	0.32	1.27	9.99	0.67	5.77	4.55	2.27	5.22	7	0.38	0.51	0.66	4.93	7.7	0.68	5.2	5.74	10.36	5.51	3.57	13.51	4.3	1.44	0.84	2.3	0	0	11.26	11.31	0.94	13.24	11.45	0.04	0.27
C3	XRCC2	5.44	0.4	0.58	0.88	1.36	0.65	0.97	0.67	0.74	0.56	0.9	0.71	2.73	0.48	0.1	0.42	5.52	0.4	8.85	3.17	6.03	0.9	5.9	2.09	0.73	0.76	2.68	4.07	2.21	2.88	5.88	2.48	1.92	0.4	5.29	3.01	0.69	1.02	0.97	0.33	0	10.13	6.03	3.75	11.56	3.56	0.71	1.75
C3	CENPO	10.68	4.22	3.31	1.9	9.34	3.87	5.14	3.95	4.35	2.53	4.11	2.88	11.21	1.36	2.07	1.38	11.52	1.28	14.12	10.43	13.96	4.31	14.44	9.7	9.57	7.71	10.03	12.09	9.15	10.68	16.1	6.71	8.67	6.29	15.42	7.27	2.17	4.76	5.05	2.4	2.3	19.13	16.73	8.33	21.1	9.01	2.61	6.12
C3	EME1	11.26	1.41	1.79	1.08	6.59	0.42	1.64	1.29	0.75	2.01	0.3	1.91	5.02	0.88	0.21	1.02	10.15	0.64	13.09	6.63	10.87	4.53	14.02	7.62	4.55	3.98	8.27	9.27	3.49	7.88	12.89	6.92	7.95	3.43	10.96	1.48	0.61	4.92	2.33	0.51	3.4	18.07	11.91	6.64	15.37	9.47	2.36	5.29
C3	MCM10	7.78	1.31	0.52	1.99	1.76	3.71	1.11	1.12	0.77	0.96	0.97	1.14	3.78	0.39	1.48	1.15	9.28	0.27	9.16	3.36	8	1.02	6.75	3.15	3.56	1.99	6.16	5.34	1.94	4.3	7.5	2.75	1.22	1.46	9.51	2.08	0.67	2.48	1.66	0.52	0.5	5.07	9.46	3.02	13.85	6.77	4.49	2.4
C3	PRR11	22.76	5.79	2.94	4.31	9.91	3.85	5.81	4.5	4.91	5.55	6.17	2.75	13.59	4.95	2.79	3.83	22.12	2.8	44.55	16.87	16.33	5.74	22.59	21.9	14.01	9.04	16.47	9.7	5.3	10.79	23.34	16.89	17.39	11.72	22.66	9.45	3.06	8.77	3.98	2.48	2.58	21.04	24.51	5.81	27.65	13.28	4.89	8.13
C3	KIFC1	30.95	15.42	3.95	6.53	10.08	4.07	7.25	7.31	5	9.27	8.61	3.96	15.45	5.36	2.76	3.74	29.38	3.22	43.09	33.15	25.36	4.39	27.23	17.05	16.59	9.53	28.42	30.15	9.37	22.88	27.59	22.84	12.79	10.58	40.5	11.78	5.57	12.75	4.31	6.29	2	25.79	47.27	11.44	40.86	18.34	7.02	17.31
C3	TOP3A	12.75	10.77	7.7	7.48	7.31	10.19	17.58	8.78	12.11	9.44	6.37	5.61	11.46	6.67	3.84	5.38	13.62	2.68	16.94	15.98	25.77	8.77	22.6	25.36	16.59	13.12	32.43	23.82	19.35	14.28	26.35	8.66	7.18	17.97	15.8	14.6	4.93	17.89	6.44	9.05	5.54	33.94	32.43	15.99	16.78	24.3	22.71	16.99
C3	PLD6	2.98	1.41	1.34	0.41	2.32	0.58	0.91	2.03	1.98	0.94	1.19	0.65	1.91	0.32	0.47	0.56	3.1	0.55	2.45	2.44	5.36	2.12	6.02	8.34	2.56	2.5	10.26	4.02	2.9	1.42	6.86	2.02	1.1	0.67	3.21	1.85	1.01	2.32	0.66	1.65	1.98	9.22	5.16	2.24	2.28	3.02	4.82	0.54
C3	DHX33	5.51	4.01	2.35	3.45	4.73	2.61	3.55	2.85	5.76	4.2	3.44	2.24	3.81	1.66	1.31	1.4	4.92	0.65	5.55	6.5	10.9	2.88	10.15	11.85	7.72	5.3	17.96	8.18	4.66	4.16	10.42	5.44	2.45	4.17	5.41	2.43	3.39	6.11	2.55	2.55	2.06	12.76	13.54	5.26	8.24	10.37	3.94	5.1
C3	SMYD4	5.83	2.57	3.4	2.31	4.52	2.09	3.25	2.06	4	3.02	2.51	2.38	4.66	1.03	0.72	1.18	5.48	1.18	4.56	4.9	8.09	2.8	9.9	12.55	5.44	3.6	17.96	7.52	5.23	3.1	9.24	3	2.45	3.21	6.11	1.66	2.47	5.69	1.38	1.34	3.36	13.38	10.76	3.58	6.41	10.58	7.65	5.66
C3	MFHAS1	3.81	3.59	4.19	4.19	12.34	2.71	2.48	2.23	6.48	2.57	2.4	3.29	8.33	1.39	1.18	1.46	4.04	0.87	6.27	6.54	11.51	4.22	23.42	8.03	9.94	21.11	36.96	18.7	5.56	5.13	26.13	12.75	4.23	20	8.39	3.45	3.76	7.53	2.98	2.84	5.27	29.23	17.56	3.51	10.15	32.71	10.52	16.63
C3	RAD51D	3.4	3.86	2.6	1.95	4.93	2.16	2.37	2.23	2.12	1.99	2.7	1.16	4.37	1.14	1.13	2.47	3.49	3.83	3.3	3.39	2.74	2.63	7.53	4.26	4.08	6.31	6.73	8.58	1.63	3.63	7.26	6.85	1.98	4.25	5.84	2.64	3.41	3.41	2.41	1.95	0.86	16.95	8	2.44	5.97	9.65	9.54	3.77
C3	RP11-486O12.2	1.29	0.29	1.09	0.59	0.18	0.46	0.64	0.34	0.5	0.81	0.43	0.12	0.46	0.12	0.34	0.34	1.75	0.07	1.43	0.79	0.75	0.67	1.25	0.79	1.72	0.72	1.44	1.21	1.35	0.7	1.43	0.54	0.23	1.15	0.48	1.28	0.31	0.74	0.18	0.41	0.47	1.51	1.93	1.86	2.08	3.34	1.93	1.49
C3	SRRM5	1.8	0.28	0.61	0.24	0.38	0.28	0.7	0.35	0.64	0.7	0.5	0.47	0.62	0.28	0.12	0.25	1.63	0.47	1.53	0.67	1.42	1	1.77	0.94	0.44	1.19	2.85	2.9	0.96	1.2	1.85	1.75	0.1	1.17	1.23	0.86	0.44	1.57	0.36	0.16	0.26	3.44	1.83	1.27	2.5	2.5	1.41	1.56
C3	RP11-649A18.12	0.95	0.61	0.59	0.05	1.19	0.52	1.22	0.49	0.6	0.3	0.56	0.22	0.43	0.08	0.35	0.35	1.34	0.17	1.26	1.11	1.25	0.9	1.85	0.98	1.09	0.96	2.17	1.9	0.34	0.94	2.28	1	0.86	0.62	0.52	1.51	0.04	1.14	0.66	0.22	1.28	4.68	2.4	0.88	2.22	3.49	2.04	1.42
C3	SPATA20	21.16	18.92	36.07	12.32	31.33	14.32	19.48	16.1	18.6	19.07	22.05	11.8	23.3	7.47	9.36	13.19	22.3	13.47	35.7	48.79	23.16	32.92	55.72	26.62	12.87	30.22	42.36	74.37	22.26	21.94	50.89	35.13	34.11	36.51	48.68	46.35	10.5	51.2	13.05	20.33	21.05	72.29	57.2	30.33	26.74	29.18	26.51	32.74
C3	HEATR6	6.94	5.72	4.12	2.93	6.44	2.28	3.49	2.39	3.47	5.06	3.74	2.49	4.08	1.9	1.58	1.23	7.62	1.2	21.17	12.44	5.14	4.71	14.31	5.57	9.62	7.57	15.88	15.06	3.78	5.24	17.75	13.74	5.87	3.25	6.31	4.14	1.65	12.26	2.43	1.67	0.95	12.3	16.34	4.14	10.94	11.74	8.69	8.24
C3	PRKAB2	3.46	1.88	5.29	3.06	6.27	2.92	5.12	4.43	6.57	3.74	4.51	2.73	2.76	1.84	2.75	1.85	3.8	1.24	5.97	13.71	4.46	3.45	13.28	7.97	10.32	4.56	18.18	14.87	5.7	4.92	13.33	9.23	4.45	3.66	8.85	3.3	3.31	14.5	2.57	4.36	3.95	10.38	14.68	4.24	5.29	6.79	5.9	3.75
C3	CEP97	2.28	0.28	0.74	1.1	2.13	0.59	0.69	0.77	1.37	0.93	0.94	1.3	1.37	0.83	0.42	0.38	2.21	0.17	2.68	1.87	5.08	1.83	5.71	1.69	1.67	1.13	5.59	3.68	0.65	1.45	6.05	4.92	1.84	1.17	3.61	0.95	1.3	2.8	1.49	0.37	0.35	4.1	4.9	0.77	3.89	4.34	2.14	2.06
C3	GPATCH2	4.57	1.28	1.63	3.55	3.35	2.32	2.63	1.89	3.55	2.5	2.36	1.9	2.4	1.24	2.42	1.13	3.75	1.53	4.09	5.51	5.19	4.49	8.91	5.31	4.25	2.46	9.98	14.48	2.8	2.52	9.02	8.51	5.08	2.2	9.85	4.94	3.91	3.35	2.52	1.19	1.27	7.71	10.68	2.77	3.53	7.04	5.41	3.89
C3	TSEN15	14.48	3.75	6.49	6.18	16.05	6.26	8.66	6.76	8.42	6.39	10.12	4.5	11.57	3.76	7	5.1	15.98	4.43	14.23	12.57	25.38	8.56	30.27	12.44	7.46	8.96	35.39	28.76	16.66	13.34	29.33	26.68	24.27	6.63	23.65	13.35	7.03	8.44	12.15	4.92	7.03	41.68	31.41	11.88	17.31	23.95	14.21	13.83
C3	TTC30B	1.32	0.75	1.31	0.83	1.23	0.74	1.23	1.32	0.78	1.23	2.02	0.81	0.7	0.61	0.34	0.59	0.93	0.59	2.15	2.15	1.23	1.23	2.71	0.9	0.92	0.8	7.04	2.26	1.47	1.68	3.18	2.55	1.15	0.89	2.58	1.42	0.3	2.96	0.6	0.29	0.31	4.39	4.06	0.69	2.06	0.96	1.12	2.14
C3	TTC30A	0.7	0.37	0.45	0.51	0.98	0.48	0.61	0.88	0.5	0.62	0.76	0.57	0.12	0.29	0.4	0.27	0.61	0.19	1.08	0.89	0.9	0.4	2.1	0.94	0.58	0.32	4.23	1.69	0.79	0.8	2.55	1.91	1.27	0.21	1.93	1.42	0.42	0.91	0.68	0.31	0.09	2.97	2.36	0.68	1.3	1.27	0.29	0.9
C3	MCOLN3	0.26	0.36	2.28	0.61	2.84	0.96	0.85	1.04	1.27	0.98	0.8	0.41	1.65	0.48	0.26	0.32	0.42	0.24	5.03	1.09	3.69	1.7	9.85	1.7	2.38	0.49	10.56	4.6	0.06	4.38	9.81	3.07	1.16	1.39	13.01	1.71	1.34	1.69	0.28	0.51	2.39	9.34	10.36	0.89	3.17	1.88	0.43	1.35
C3	ARHGEF39	3.77	3.43	2.31	1.81	9.32	0.52	1.62	1.05	1.18	1.71	1.87	1.1	2.82	1.61	0.47	0.98	3.66	0.89	8.84	5.11	9.41	1.01	18.59	3.81	3.16	2.65	19.44	9.45	2.91	4.82	21.39	6.29	4.63	4.7	7.02	8.99	0.66	4.91	3.38	1.06	1.92	10.99	17.78	4.38	4.74	8.19	1.99	7.14
C3	ASNS	25.61	9.56	13.17	10.45	27.97	18.54	11.81	7.86	12.42	16.7	10.49	9.5	12.33	9.25	6.46	6.2	23.15	5.47	41.14	13.22	58.93	8.96	36.86	8.46	10.45	49.64	25.41	48.07	12.18	21.61	37.66	8.9	30.2	13.52	40.66	9.19	12.63	25.2	10.59	6.73	7.78	46.86	36.91	8.84	25.58	18.46	36.57	13
C3	TMEM209	7.19	2.63	2.8	3.57	4.27	2.23	4.09	3.39	7.05	5.6	5.75	3.56	4.45	2.6	2.7	0.95	6.9	2.54	13.5	13.04	14.15	3.08	11.07	8.95	2.59	4.69	7.16	9.31	5.94	2.98	11.19	3.18	5.75	1.63	12.04	3.54	2.09	4.99	3.23	3.05	2.92	13.81	9.65	5.94	14.91	10.85	7.11	3.81
C3	ASAP1	18.94	6.2	7.03	5.85	17.57	10.2	10.83	6.72	15.92	7.95	5.78	9.52	10.9	3.6	3.53	3.47	17.91	2.6	25.13	14.86	24.4	17.2	38.15	21.06	21.15	14.39	21.44	25.04	18.75	11.92	41.66	8.68	22.09	6.27	34.61	3.77	10.05	20.38	12.13	6.65	7.34	53.56	32.04	18.73	31.53	19.91	22.27	7.98
C3	KLHL11	1.05	0.22	0.32	1.02	0.62	0.72	0.27	0.72	1.57	1.15	1.28	0.42	0.44	0.29	0.35	0.35	1.39	0.12	2.18	0.88	2.22	0.94	3.25	1.6	1.67	2.08	2.71	2.33	0.7	0.73	3.27	1.64	0.2	0	1.52	1.34	0.72	1.76	0.55	0.72	0.19	3.64	4.66	0.3	2.58	2.12	1.99	0.51
C3	ZNF280C	2.12	0.4	0.68	0.64	1.09	0.55	0.8	1.1	0.86	0.91	0.97	0.71	0.76	0.39	0.35	0.2	2.1	0.28	3.09	2.17	5.67	1.17	3.72	1.36	1.12	0.81	3.65	2.85	1.1	1.05	3.39	1.15	0.79	0.73	1.91	0.58	0.68	1.72	1.37	0.41	0.29	4.85	3.6	1.45	4.1	2.31	1.97	1.39
C3	GEN1	5.74	0.37	1.95	1.25	2.07	1.98	2.33	2.28	4.51	2.06	2.28	1.23	3.61	1.34	1.18	1.07	5.76	0.69	10.55	3.11	8.09	1.59	7.34	3.4	2.66	1.69	5.29	7.9	1.07	4.57	6.98	4.26	1.78	2.52	6.61	4.34	1.67	1.35	1.58	0.55	0.28	7.98	7.83	1.53	7.56	4.89	3.14	3.44
C3	EIF2AK2	12.55	8.94	4.83	3.5	10.5	3.62	4.29	6.18	8.46	19.24	4.09	5.24	8.73	2.59	2.43	3.57	11.28	1.55	18.83	14.26	19.95	11.33	22.69	12.72	12.63	6.38	28.59	37.9	5.9	24.22	25.6	18.87	22.56	4.49	20.94	7.78	3.35	24.82	6.18	2.79	4.99	25.79	34.68	6.4	18.19	9.95	23.5	7.99
C3	FAM169A	0.35	0.15	0.38	0.12	0.62	0.19	0.17	0.43	0.73	0.18	0.31	0.22	0.06	0.07	0.33	0.04	0.66	0.08	0.44	1	1.74	0.58	1.56	0.45	0.07	0.33	3.79	1.71	0.12	1.58	2.18	0.68	0.58	0.34	1.99	0.91	0.39	1.17	0.58	0.23	0	5.15	3.28	0.21	2.66	0.04	2.63	0.4
C3	BRCA2	6.09	1.1	0.33	2.53	2.7	1.88	1.93	1.17	1.12	4.6	2.79	0.89	1.64	0.86	0.9	0.89	5.41	0.11	4.09	4.28	10.98	2.22	6.29	4.72	3.43	0.34	9.71	5.53	0.6	7.85	8.7	5.33	3.65	0.22	5.41	3.33	0.22	1.54	2.85	0.17	0.14	12.26	12.91	1.79	13.67	1.17	3.59	0.46
C3	KIF24	1.26	0.69	0.48	0.46	0.91	0.51	0.87	1.07	0.92	1.12	1.14	0.3	0.53	0.59	0.22	0.31	1.42	0.32	1.49	2.01	1.96	0.92	3.01	1	0.74	1.03	6.19	1.71	0.65	2.22	2.69	2.61	1.75	0.48	1.93	1.98	0.29	1.49	0.25	0.43	0.38	2.41	4.82	0.75	3.93	1.21	0.91	0.75
C3	FANCD2	17.94	2.76	14.34	2.81	18.11	8	3.99	7.45	8.66	15.93	10.07	5.85	12.51	6.34	1.26	7.51	20.57	1.08	20.62	28.46	25.34	10.47	27.57	11.2	14.12	16.87	47.77	28.01	7.4	23.24	32.78	11.23	6.85	8.29	13.56	16.17	5.4	4.65	4.78	8.8	5.06	32.76	42.82	11.16	24.02	17.07	19.15	23.58
C3	AHCTF1	20.24	2.29	7.72	7.74	5.65	4.55	3.76	4.06	17.06	4.52	3.72	5.44	5.13	6.97	5.09	1.73	15.36	1.9	12.84	20.37	23.2	7.59	20.04	10.28	8.45	4.89	37.32	20.17	13.52	8.91	20.59	15.43	3.89	3.78	15.61	10.84	6.13	4.9	3.71	2.56	2.18	27.84	25.1	13.74	12.71	7.42	11.06	4.65
C3	SOCS4	2.9	0.66	1.51	1.57	1.96	1.65	1.63	1.7	2.87	1.45	1.78	1.05	0.99	1.16	1.04	0.59	2.72	0.57	3.53	5.45	6.37	2.39	7.97	3.61	4.42	1.73	6.13	4.63	2.29	2.68	7.21	3.39	2.78	1.36	2.82	2.85	2.13	2.78	2.8	1.46	1.4	5.12	6.63	3.1	4.14	2.15	4.75	1.77
C3	SPDL1	6.24	1.55	2.84	4.14	3.96	1.91	3.37	1.51	2.74	8.66	2.01	2.3	2.2	3.06	1.85	2.58	5.97	0.98	8.17	11.1	8.5	4.03	8.51	13.11	4.69	2.82	9.95	15.59	8.8	4.32	6.73	12.8	8.62	3.73	15.82	4.54	2.78	5.47	2.47	0.96	2.66	13.28	17.38	4.14	10.8	5.4	6.09	5.46
C3	HMMR	4.08	0.9	1.64	1.73	5.33	3.55	2.92	2.98	2.85	3.39	2.89	3.61	4.52	2.51	2.58	2.26	4.05	1.02	21.3	9.57	11.46	3.48	7.5	20.18	9.63	0.68	9.51	7.9	5.35	6.91	9.66	12.32	9.29	2.84	25.44	7.61	2.13	3.61	2.01	0.54	3.86	13.22	22.61	4.77	7.73	3.18	3.24	5.64
C3	CDC25C	4.71	1.74	0.68	1.03	0.7	0.42	1.47	0.86	1.09	1.04	0.99	0.63	1.89	0.57	0.96	1.53	4.53	0.95	11.35	5.78	2.29	1.86	1.84	4.53	1.6	1.28	3.14	4.2	1.99	2.35	1.54	7.35	4.79	2.43	7.46	3.98	0.6	2.24	0.75	1.59	0	6.4	6.76	1.94	3.74	1.13	1.32	2.2
C3	PDIA3P1	3.07	1.01	1.81	1.49	1.16	0.35	2.17	1.32	1.22	1.76	1.2	1.03	1.16	0.5	0.92	1.2	3.3	1.12	6.56	3.84	2.12	2.1	3.53	4.83	0.7	1.67	3.92	2.72	2.66	1.82	3.68	4.75	3.92	1.62	4.04	3.74	1.01	2.58	2.13	1.49	1.54	4.7	4.12	3.98	1.9	2.56	2.28	3.21
C3	KCNG1	1.05	4.87	4.79	2.24	2.94	3.86	5.18	2.81	4.02	7.23	8.92	6.13	3.19	3.44	4.09	6.71	0.56	6.24	60.33	6.11	0.31	2.82	8.14	28.39	3.9	0.69	31.91	5.61	10.05	7.79	8.48	12.63	11.82	0.89	32	7.42	5.1	6.11	1.02	3.32	0	18.55	10.29	5.68	10.64	8.1	5.07	1.72
C3	FAM156A	8.81	1.81	1.46	6.68	0.33	8.61	8.98	2.7	6.52	3.2	6.45	4.53	10.08	2.23	1.17	6.04	7.81	1.35	18.96	12.57	9.1	9.87	6.92	20.61	12.57	7.21	14.4	7.8	10.03	6.73	6.69	11.67	10.99	7.6	19.11	4.3	4.79	17.03	2.96	4.28	6.79	12.09	12.84	9.05	10.66	2.22	5.18	5.23
C3	PRR7	9.76	7.11	1.89	3	4.47	4.72	3.35	3.09	4.49	3.11	4.59	8.27	8.27	6.68	4.12	10.41	10.74	4.78	11.42	8.66	17.97	6.53	13.94	18.25	9.81	5.58	10.61	13.96	13	5.27	12.21	21	7.11	16.49	27.56	11.8	8.03	7.12	3.43	6.88	4.55	8.78	21.47	9.41	11.99	14.07	11.39	5.93
C3	KDM1A	54.58	21.04	17.96	16.66	18.82	22.43	22.65	18.06	26.79	17.01	17.55	16.68	26.77	14.03	10.74	15.19	52.8	13.79	30.29	127.69	51.69	20.57	29.32	53.13	38.52	25.98	52.29	67.9	41.07	37.08	27.28	71.73	46.07	49.47	71.82	23.8	16.22	44.06	13.46	15.32	10.83	37.79	79.66	27.53	49.63	26.96	30	58.04
C3	FXR1	50.83	12.29	25.82	30.23	25.75	22.98	27.42	28.45	46.05	23.29	24.69	37.37	34.58	29.33	26.85	22.81	50.89	12.87	68.18	165.68	86.2	32.19	62.86	57.1	27.82	23.78	106.53	118.05	35.88	33.86	60.7	87.65	52.99	55.86	95.22	28.97	34.15	41.79	28.14	19.85	22.04	278.64	182.52	29.31	54.13	27.24	40.98	57.56
C3	CCT6A	92.79	37.67	31.9	49.24	67.8	39.53	50.51	48.49	48.13	49.56	43.78	46.22	76.26	42.64	40.84	35.8	85.2	31.18	104.49	487.74	134.73	32.84	116.19	97.85	87.1	56.97	113.96	227.35	118.24	76.77	129.2	205.51	137.11	91.81	100.66	48.6	51.79	95.89	41.64	30.52	67.6	103.3	391.82	111.05	100.48	62.99	64.47	85.24
C3	ABL2	8.27	2.28	1.42	1.89	4.38	2.09	1.49	1.39	4.85	1.63	1.66	1.92	3.98	2.66	0.69	0.89	12.13	0.59	5.59	12.8	8.34	7.51	10.48	16.32	5.13	5.89	8.69	13.28	3.91	3.53	9.42	13.07	5.48	4.3	5.35	3.42	2.94	13.17	5.52	1.33	2.7	5.83	26.59	5.21	4.83	4.76	7.21	2.55
C3	EGFR	28.73	26.62	6.47	19.1	9.07	15.3	17.88	18.93	32.03	23.51	23.12	19.54	10.63	11.12	12.21	7.08	29.49	5.38	68.7	153.89	24.67	9.39	26.63	58.48	36.99	17	34.61	58.6	18.14	31.11	26.77	71.63	4.07	15.32	44.84	7.81	16.28	44.35	4.4	13.33	11.09	18.55	61.04	16.95	30	14.01	0.41	12.45
C3	TTI1	12.88	4.84	3.76	3.82	9.33	3.8	3.78	2.35	3.87	4.23	3.46	4.3	6.96	2.56	2.1	3.17	13.51	1.64	12.79	14.69	9.37	5.34	8.51	17.56	8.5	5.84	12.34	10.41	9.93	7.09	8.43	14.6	7.62	6.27	14.06	4.71	3.3	13.67	4.29	4.24	2.32	13.11	13.3	7.69	12	13.58	7.02	6.47
C3	DSN1	10.23	3.52	5.21	4.15	5.9	3.43	5.88	3.88	2.58	4.85	4.02	3.59	9.77	3.08	2.18	2.99	10.89	1.94	17.57	14.85	11.64	5.19	9.38	15.66	9.09	3.83	14.3	8.46	8.59	8.2	10.04	12.71	13.7	7.33	19.46	7.54	3.52	14.97	4.85	4	4.24	12.65	12.44	7.61	11.71	13.19	6.97	11.61
C3	CBX3	81.9	14.06	19.9	26.54	43.06	18.67	27.47	19.81	29.73	20.36	22.41	24.93	60.49	19.85	21.9	19.91	77.99	15.65	66.23	86.78	78.17	40.44	76.59	71.75	58.02	30.74	94.76	59.96	91.69	38.94	88.31	62.13	111.12	62.55	94.73	33.23	22.1	67.58	30.99	14.33	31.05	39.05	118.94	94.66	52.27	73.94	64.4	57.81
C3	CDCA7L	14.91	3.12	8.58	2.57	7.46	6.56	8.53	3.93	5.31	4.6	5.99	5.49	13.56	3.28	3.57	2.79	14.31	2.89	16.65	21.67	21.26	6.43	9.96	7.72	24.25	9.42	31.34	12.63	16.23	8.5	13.6	23.94	26.26	8.37	22.48	3.91	3.22	27.35	8.15	4.97	14.58	14.41	28.61	16.13	22.77	19.11	17.17	11.6
C3	CDH8	4.14	1.03	0.04	1.38	3.78	0.61	0	0.11	0.17	0.93	0.05	0.13	1.82	0	0.01	0	1.49	0.02	5.31	0.68	7.24	0.47	1.96	2.24	1.9	1.69	1.88	3.49	2.37	4.43	2.99	2.56	1.95	0.18	2.47	0	0.19	3.57	0.37	0	0.18	2.75	3.58	1.2	1.2	0.27	0.01	0.54
C3	TTC26	1.5	0.73	0.55	0.72	0.59	0.83	1.06	0.26	1.28	1.24	0.67	0.56	1.05	0.9	0.3	0.39	2.73	0.18	4.12	1.64	2.12	1.63	1.8	1.32	1.19	1.34	2.31	2.32	1.34	0.89	2.23	1.13	4.44	0.36	3.38	0.77	1.21	3.71	1.06	0.42	1.78	4.35	3.51	1.2	2.86	1.83	0.49	0.67
C3	ZRANB3	2.24	0.89	1.67	1.43	0.84	0.37	0.65	0.64	1.45	2.16	1.3	0.88	4.23	0.41	0.64	0.73	1.69	1.26	5.72	2.59	2.18	1.49	1.86	0.8	1.65	1.69	2.49	1.79	0.16	1.14	2.74	1.69	2.31	0.8	5.24	1.46	1.12	2.77	1.65	0.65	0.55	2.59	4.97	1.89	2.25	1.11	1.79	0.19
C3	C11orf84	14.77	12.06	5.67	4.26	7.21	6.82	3.88	3.61	9.48	2.98	4.54	5.2	7.93	6.38	3.22	3.04	14.2	2.78	19.41	40.49	22.34	11.3	7.41	14.69	6.59	13.88	21.6	13.7	14.04	28.92	8.51	9.09	18.96	12.24	26.89	8.87	5.25	23.42	7.62	5.88	5.99	38.59	22.4	9.27	38.13	10.06	9.55	22.01
C3	CDCA5	25.26	13.43	3.17	2.98	7.93	5.61	5.45	3.55	2.6	4.49	4.28	3.27	18.61	4.85	2.41	3.73	26.63	2.07	44.07	57.93	34.92	6.71	12.18	14.47	9	10.8	19.96	14.44	21.21	36.82	12.69	10.82	17.29	15.1	29.68	8.32	4.18	12.87	7.72	3.23	4.27	26.83	24.52	13.57	51.75	13.85	5.58	16.59
C3	FEN1	30.18	12.41	4.1	5.18	8.68	6.19	5.53	3.68	4.33	5.83	4.84	3.88	10.72	5.4	3.53	5.18	31.13	4.67	33.15	38.49	29.85	6.91	18.99	13.94	8.73	7.94	21.17	17.85	10.41	20.68	17.33	10.79	25.13	11.35	22.57	14.4	5.25	22.58	5.17	3.79	2.48	35.96	22.73	8.43	26.55	16.17	9.78	19.46
C3	MKI67	18.49	9.23	8.97	7.65	5.26	6.04	9.87	8.3	9.24	9.91	13.07	4.8	28.82	9.68	2.74	7.58	25.76	4.24	55.41	38.48	18.92	5.41	21.7	29.86	21.18	9.54	25.37	20.23	17.94	23.47	15.93	11.61	6.73	8.38	47.65	35.01	5.27	11.67	2.83	3.75	1.08	24.83	24.35	18.46	39.13	15.68	11.01	13.47
C3	ZWINT	24.56	6.78	6.18	7.59	11.22	7.84	12.29	10.07	6.99	11.7	9.56	4.17	19.57	7.61	6.51	6.31	20.07	5.59	44.45	31.82	52.45	5.72	21.6	18.2	13.81	21.42	37.14	23.9	18.26	29.52	22.42	19.74	26.22	13.63	62.75	25.64	2.91	17.88	12.79	5.52	1.48	29.11	30.81	13.1	25.73	16.77	9.1	26.14
C3	FAM111B	2.84	0.54	0.72	1.58	0.54	1.06	1.37	1.4	1.39	2.06	1.6	0.87	2.39	0.92	0.57	0.78	3.73	0.55	9.05	4.67	6.49	1.29	2.62	2.6	1.6	0.4	4.4	3.62	2.69	5.9	2.44	1.41	2.04	3.04	8.75	3.39	1.01	2.42	1.71	0.56	0.18	3.95	5.19	3.43	6.5	3.26	2.29	5.11
C3	ORC1	3.06	2.88	0.78	1.06	1.77	1.12	1.71	1.34	0.84	1.83	1.33	0.66	3.41	0.61	0.71	0.91	3.09	0.35	4.74	8.12	7.93	0.91	3.24	4.35	3.59	3.25	5.69	5.29	3.77	5.36	3.18	3.3	3.12	2.69	6.73	2.67	0.65	2.93	1.41	1.15	0.74	6.7	5.74	3.75	8.13	8.41	1.13	2.13
C3	CLSPN	4.73	1.91	0.86	1.69	4.64	0.71	0.63	1	0.77	1.61	2.11	1.88	7.85	0.87	0.61	1.8	5.45	0.76	7.22	19.87	11.44	2.22	8.46	12.54	6.84	3.85	9.71	12.1	3.62	10.27	8.08	4.83	8.43	4.52	12.03	4.58	1.25	5.69	3.52	0.68	0.78	6.68	11.81	4.08	15.4	5.78	3.81	5.57
C3	CHAF1B	3.48	2.79	1.21	1.08	2.11	1.59	1.27	1.32	1.94	1.92	1.7	1.25	2.9	1.31	0.74	1.27	3.76	1.13	3.69	5.51	7.18	1.89	3.57	5.85	1.66	2.09	6.11	6.15	1.69	4.84	3.41	2.72	3.6	3.14	6.47	2.68	1.24	3.24	1.84	1.45	0.31	8.05	5.12	1.82	5.83	4.04	2.73	2.9
C3	STIL	3.25	1.25	2.66	1.72	3.64	1.64	1.5	1.78	1.27	1.81	1.77	1.13	3.04	1.31	0.47	0.71	3.06	0.43	8.49	8.33	6.64	1.74	7.39	4.7	2.68	1.89	4.58	8.27	3.16	4.67	4.99	3.93	3.43	1.17	7.39	3.56	1.16	3.16	1.14	0.48	0.21	3.78	7.65	2.78	6.36	4.35	3.11	1.85
C3	AUNIP	1.8	3.37	0.8	0.9	2.79	0.93	1.37	0.34	0.42	1.09	0.39	0.38	3.76	1.1	0.63	0.53	2.48	0.63	4.14	8.2	5.48	0.49	2.6	2.47	3.36	1.63	5	5.73	3.94	4.11	3.06	2.34	3.49	2.29	7.25	4.64	0.71	3.76	0.76	0.39	0	4.26	6.78	3.11	3.84	3.26	1.45	1.8
C3	NDC1	7.56	4.24	3.21	5.01	4.33	3.07	4.7	4.26	5.08	5.24	5.42	3.46	5.56	2.53	3.76	2.5	5.27	1.99	8.24	18.91	16.5	2.42	7.72	8.24	6.08	5.45	10.69	8.95	7.66	6.62	7.66	10.52	4.63	2.69	14.2	4.35	3.15	5.69	2.52	2.3	1.44	7.21	10.93	6.37	12.04	6.14	5.88	5.03
C3	UTP20	2.07	1.04	0.93	2.38	1.22	1.25	1.08	1.25	2.06	1.94	1.66	1.18	3.08	0.85	0.83	1.05	2.16	0.6	3	7	4.83	0.84	3.27	3.54	3.17	1.87	3.82	3.96	1.83	2.39	2.77	3.7	2.78	1.59	5.3	1.19	1.74	3.81	1.64	0.93	1.18	5.45	5.58	1.95	4.73	3.86	3.11	1.59
C3	WDR76	7.31	1.96	3.28	3.13	2.13	1.51	2.73	2.02	3.51	3.45	3.03	1.89	1.57	1.6	0.53	1.33	4.73	0.56	7.91	7.68	17.35	1.15	3.59	4.95	2.59	3.33	7.4	7.34	4.05	4.83	4.15	3	6.17	2.16	10.52	3.43	1.07	4.53	4.08	2.06	2.84	7.41	8.65	4.21	4.88	3.05	7.95	3.79
C3	CEP85	17.5	8.44	4	6.18	4.87	5.32	5.54	4.56	7.15	4.55	5.75	5.98	10.68	5.93	3.68	3.1	16.37	3.09	13.64	24.36	34.07	3.24	11.21	11.49	13.19	10.26	40.12	18.63	10.43	7.7	10.8	8.06	5.07	5.19	24.82	4.76	4.71	11	5.02	4.53	4.06	16	22.89	7.39	11.65	18.04	10.07	9.23
C3	BRIX1	21.87	5.55	10.24	10.45	17.6	10.92	10.43	7.52	11.68	9.78	8.36	8.62	20.63	12.72	12.84	9.68	19.2	7.51	24.71	30.67	64.15	9.33	30.05	36.42	25.46	10.24	26.95	16.24	16.14	24.25	33.71	25.3	34.35	20.48	22.83	33.46	8.09	17.75	12.31	7.64	12.39	25.97	52.28	11.18	24.48	17.99	17.13	19.23
C3	NUP155	8.29	3.18	2.42	3.33	4.9	2.1	3.92	2.9	5.05	4.39	3.46	4.29	7.37	2.15	3.74	3.16	8	2.22	7.06	18.87	20.96	2.64	12.28	14.34	12.83	5.26	13.46	7.69	3.15	8.53	13.22	6.74	10.93	5.76	9.86	12.57	3.46	6.16	4.74	3.46	3	6.92	14.36	2.85	16.83	8.54	7.16	5.65
C3	CDC20	22.93	71.95	14.58	11.16	40.24	13.65	18.19	11.86	13.56	16.52	21.54	10.38	170.4	16.29	10.6	18.3	26.35	8.68	48.02	238.34	96.03	13.84	73.65	87.3	77.23	41	70.22	52.39	67.58	56.16	77.11	80.04	125.43	77.11	134.74	47.72	15.4	50.71	12.6	14.14	20.08	61.51	75.27	27.99	67.4	41.72	20.21	56.2
C3	CDCA8	8.3	9.22	3.87	3.95	5.92	2.16	5.07	4.73	4.63	5.25	6.35	2.05	14.36	3.29	2.41	2.49	8.89	2.09	16.61	36.83	20.1	4.56	13.74	16.26	13.86	11.89	14.51	11.9	14.11	9.89	12.17	8.85	10.93	6.52	20.55	12.06	2.61	9.33	2.77	2.62	6.66	11.02	20.65	8.48	15.13	8.81	4.92	9.64
C3	KIF2C	13.52	10.98	2.35	4.35	8.17	2.97	3.66	3.39	3.52	4.12	3.86	3.31	21.51	3.89	1.88	3.43	15.09	2	21.2	49.9	25.97	6.88	20.36	21.31	14	15.51	18.31	14.29	13.89	16.11	19.58	23.43	13.55	15.24	37.79	9.56	2.59	12.1	4.15	2.3	2.98	13.94	21.4	12.1	22.6	12.29	8.81	13.42
C3	SHMT2	69.35	78.71	38.72	43.13	43.45	50.81	40.12	40.57	55.16	43.41	40.23	35.06	83.96	52.07	33.49	34.99	71.21	28.52	66.4	186.11	164.53	33.13	71.48	105.2	71.98	98.77	119.97	81.56	89.91	69.12	67.17	106.07	115.6	91.44	107.89	152.96	48.18	63.27	38.47	37.99	45.33	187.79	111.19	55.96	64.76	55.3	48.66	72.96
C3	TUBA1B	537.54	595.18	308.51	311.15	389.23	386.2	457.12	295.74	328.16	329.71	413.33	267.28	917.1	359.79	300.14	337.84	532.73	319.11	759.78	1624.01	1389.86	298.98	586.62	1201.83	694.8	617.24	1189.46	601.51	709.08	828.17	599.82	537.56	1761.2	607.25	1101.05	566.52	317.52	874.87	470.74	366.87	345	1230.02	1032.36	418.2	990.64	644.27	432.67	682.44
C3	PLK1	34.11	25.81	9.99	7.42	25.29	8.6	11.89	9.48	7.05	14.26	16.41	7.09	53.46	7.87	5.04	7.03	34.17	7.12	53.65	74.62	47.78	12.34	41.79	50.89	30.06	22.31	44.83	37.88	45.73	38.26	38.67	23.45	54.31	38.77	45.24	36.52	7.76	30.72	8.85	8.93	5.44	76.98	53.62	30.2	43.95	23.93	13.07	29.58
C3	BIRC5	20.87	14.03	3.67	3.8	17.92	2.55	5.07	3.27	3.6	5.73	8.87	3.39	22.18	7.9	4.1	4.29	21.18	3.95	38.6	48.17	14.51	8.37	38.14	17.99	18.77	11.01	47.16	19.61	13.76	17.59	41.74	20.47	45.58	24	29.6	18.94	4.72	19.61	3.38	3.49	8.49	49.21	30.8	9.56	27.45	14.99	4.91	21.94
C3	TK1	57.56	66.5	13.35	15.19	26.85	14.36	20.89	13.9	11.89	15.81	20.6	8.51	60.27	16.49	8.07	22.01	59.68	14.35	173.97	144.91	24.1	12.91	59.48	41.92	53.62	56.53	114.47	40.17	30.25	55.99	59.24	112.83	97.94	105.83	75.5	54.65	14.86	79.38	6.32	17.22	13.27	151.45	73.56	32.36	71.66	49.99	16.76	87.89
C3	SKA1	2.63	3.52	0.66	1.58	1.5	1.08	1.14	1.78	0.83	1.86	1.56	0.82	2.95	2.33	0.73	0.67	2.51	0.54	6.17	6.15	4.07	0.67	6.73	2.88	2.05	2.56	5.74	4.56	3.73	4.67	6.63	2.9	4.48	4.28	6.91	2.45	0.63	2.55	0.88	0.85	0.64	10.58	10.91	2.92	5.35	2.46	1.03	5.53
C3	LMNB2	44.4	43.41	9.83	15.17	21.97	17.2	28.35	17.67	14.02	19.22	21.41	12.09	46.19	17.24	9.7	12.86	42.33	8.91	40.67	90.58	59.21	13.68	43.55	43.65	27.12	47.01	81.3	41.08	25.16	38.04	42.94	41.86	32.26	51.45	62.89	23.22	19.5	41.77	10.97	15.86	6.57	47.95	63.61	14.61	42.84	39.36	14.46	39.85
C3	PDIA4	46.11	59.28	57.52	45.13	53	27.58	28.17	24.58	31.92	31.08	26.28	31.41	91.67	21.31	16.6	17.57	48.93	13.85	62.5	161.32	109.96	57.3	101.58	131.95	29.18	77.19	88.84	97.31	102.44	68.25	100.11	126.95	179.18	34.49	163.08	92.01	27.91	157.85	38.91	22	21.37	177.8	66.84	75.9	165.91	52.66	46.42	70.77
C3	TYMS	19.05	19.58	7.71	9.2	21.08	8.6	7.34	11.17	10.41	9.78	10.12	6.02	24.91	6.1	5.58	5.84	14.85	5.88	32.34	66.19	36.15	6.25	37.52	63.8	12.1	15.02	45.89	17.66	15.61	41.05	40.73	14.03	42.18	14.46	30.46	13.81	6.66	29.87	6.91	7.79	6.22	47.35	20.34	10.34	58.88	17.59	22.37	20.72
C3	UHRF1	8.66	9	2.45	2.99	6.74	2.95	3.23	2.79	2.44	4.39	3.27	3.02	9.75	2.91	0.9	1.85	7.49	1.23	15.23	24.24	11.77	3.42	15.4	19.08	8.16	10.05	30.3	11.96	10.52	12.31	15.93	10.52	17.95	6.94	21.1	9.18	1.9	9.86	2.3	2.02	1.05	23.23	14.92	10.06	19.99	8.42	9.19	6.89
C3	RP11-424C20.2	3.2	4.04	1.07	2.17	2.02	1.03	1.09	1.35	1.23	1.32	1.7	0.5	2.84	1.15	0.04	0.39	1.6	0.74	7.39	9.54	5.19	1.29	6.94	7.6	4.4	2.51	15.2	4.51	2.45	3.82	6.91	3.61	4.9	0.6	7.71	3.43	0.64	3.63	0.87	0.63	0.24	7.52	3.76	3.91	8.12	2.88	2.23	3.01
C3	NT5DC3	0.77	0.85	1.29	0.55	1.8	3.69	1.17	0.65	3.09	1.45	1.23	1.03	3	0.73	0.34	0.73	0.78	0.2	0.81	7.07	8.23	0.68	7.95	15.19	1.37	4.7	12.07	5.73	1.05	2.86	3.8	1.32	1.37	1.21	8.79	0.61	2.83	2.42	1.56	3.27	0.4	4.72	8.17	1.16	3.89	4.61	0.98	1.27
C3	LRRC8D	2.88	4.73	4.51	4.7	6.1	2.95	3.66	3.42	7.39	4.31	4.86	3.43	4.2	2.44	3.21	1.88	4.45	1.81	7.45	28.48	47.67	5.18	17.85	13.53	12.69	10.13	23.64	16.88	3.58	6.87	17.62	15.03	7.54	9.01	36.54	5.95	4.32	14.96	7.54	3.25	4	15.01	11.23	3.8	10.04	11.34	17.51	12.43
C3	TTL	4.25	4.61	3.3	5.67	7.62	6.15	5.72	5.09	7.96	5.73	5.95	5.12	6.61	4.44	2.84	2.54	5.73	1.83	5.97	20.56	16.71	6.98	12.83	13.99	11.83	11.41	23.15	19.65	6.54	6.44	12.32	4.74	5.75	4.16	12.15	5.19	4.84	10.11	4.55	4.64	5.6	29.15	14.52	6.97	11.94	8.43	8.29	9.37
C3	SLC20A1	9.22	11.03	8.19	8.79	19.65	8.96	6.89	4.71	15.04	7.55	7.74	16.79	10.7	7.86	7.98	4.52	9.61	1.39	18.58	55.9	52.62	25.1	41.37	25.79	15.8	40.75	61.16	31.01	12.67	12.86	38.96	12.34	14.48	7.64	24.32	8.11	16.14	28.7	15.86	8.19	5.97	43.94	35.59	13.23	19.51	15.08	29.95	11.36
C3	AARS	30.42	32.9	18.67	16.21	26.71	16.21	17.02	16.12	19.39	18.09	15.4	15.18	24.92	11.53	11.34	13.41	31.87	8.37	29.75	99.09	46.87	22.2	48.85	34.02	50.31	56.62	109.17	62.08	42.3	30.16	47.23	31.81	43.9	60.21	31.38	13.41	17.09	51.49	16.64	18.64	22.87	138.49	60.76	33.44	27.45	80.61	23.46	50.91
C3	WRAP53	9.92	5.11	5.44	4.96	3.74	2.68	3.83	2.64	2.77	4.07	4.28	2.04	8.57	2.27	2.84	3.43	8.11	3.85	8.64	13.87	7.69	3.3	9.79	14.43	8.03	8.27	16.67	11.58	9.1	7.26	9.32	7.79	8.45	7.83	9.61	5.71	3.16	8.04	2.96	3.49	3.83	21.64	11.65	5.59	7.96	10.16	8.15	10.82
C3	KTI12	4.85	4.22	2.66	1.46	2.3	3.26	3.72	2.29	2.5	4.08	3.09	1.19	2.99	2.51	1	1.27	4.22	1.29	6.38	14.85	10.19	3.28	7.56	8.01	4.16	6.81	12.12	6.49	6.66	4.92	5.88	6.46	5.7	2.59	6.21	3.74	3.96	9.26	1.91	2.37	2.41	8.91	11.17	4.24	7.25	5.3	8.78	7.61
C3	ITPR3	14.2	23.22	15.81	10.12	12.64	10.72	14.84	9.16	17.33	12.81	12.03	12.33	9.55	10.53	4.29	3.48	13.89	3.8	18.77	57.97	47.68	7.4	33.61	29.63	35.79	23.28	46.44	43.97	17.28	25.98	33.01	20.5	3.88	12.99	36.34	18.87	10.6	33.53	6.25	11.22	5.44	39.33	46.1	17.88	41.2	27.4	19.13	34.62
C3	POFUT1	13.51	10.62	6.87	6.88	8.54	6.22	9.3	7.39	8.3	7.92	7.14	7.72	12.03	3.2	3.41	3.96	12.11	2.34	13.48	33.77	17.53	5.74	18.97	33.91	11.54	11.84	24.42	16.75	11.66	12.68	17.48	11.25	12.77	5.24	23.45	6.72	5.91	23.68	4.41	6.74	8.05	19.81	21.29	8.24	20.04	14.57	6.94	12.8
C3	TMEM185B	9.71	12.95	6.69	6.17	11.66	6.49	8.54	6.6	8.97	7.67	6.43	4.53	13.96	4.46	2.4	2.99	9.34	3.15	13.87	27.19	19.51	6.06	22.78	13.65	22.28	12.44	32.89	18.32	10.32	10.16	23.54	9	11.86	6.99	19.03	9.71	5.67	20.15	3.38	4.99	6.72	50.7	27.18	7.26	17.11	18.64	7.88	13.04
C3	RP1-130H16.16	1.68	1.68	0.79	0.32	0.87	0.75	1.24	0.66	1.04	1.09	0.45	0.65	0.91	0.37	0.17	1.01	1.3	0.5	1.29	2.66	2.2	2.24	1.85	2.06	1.52	0.73	2.25	4.31	1.62	2.46	2.3	0.23	1.52	2.28	2.67	1.56	0.94	2.49	1.16	0.44	0.48	2.35	3.04	1.72	2.01	2.32	2.18	3.61
C3	BICD1	0.07	1.87	1.98	1.51	3.96	0.96	3.26	1.56	2.68	1.05	1.45	2.39	3.28	1.25	1.32	0.84	0.17	0.46	2.95	10.94	14.45	6.7	8.75	10.67	7.92	6.68	9.75	13.77	5.79	9.04	8.44	3.27	7	5.56	13.17	4.91	1.76	3.94	3.76	1.04	1.81	8.32	18.77	3.87	13.4	7.27	7.06	3.29
C3	MARS	53.79	46.31	42.58	30.18	50.57	34.83	37.75	31.23	42.01	40.79	28.88	33.1	79.91	29.19	23.87	32.67	49.84	20.39	47.84	100.47	108.99	44.05	95.05	70.36	96.45	72.74	118.48	119.55	81.93	75.51	99.42	61.95	63.72	62.74	92.61	143.87	45.63	80.94	33.27	38.06	24.25	144.92	125.67	63.6	70.16	97.14	103.66	56.38
C3	WDR54	9.27	12.69	6.51	4.07	14.27	3.75	3.72	3.36	7.23	2.96	3.82	3.57	10.16	3.98	2.17	3.72	9.45	2.58	11.74	48.46	18.99	17.64	24.65	18.19	13.19	8.54	61.99	40.16	5.08	20.67	27.13	16.75	20.09	25.9	44.23	16.37	6.11	29.06	7.47	2.17	7.37	44.32	36.16	4.05	30.94	4.47	13.39	17.7
C3	PHLPP2	0.14	0.98	0.66	0.45	0.15	0.69	0.54	0.35	1.28	0.26	0.33	0.36	0.23	0.28	0.17	0.18	0.21	0.14	0.35	3.23	1.59	1.58	0.74	1.07	1.32	1.15	3.45	2.85	1.02	0.79	0.6	0.68	0.68	0.2	1.6	1.19	0.57	1.53	0.73	0.51	0.65	4.04	4.3	0.96	2.03	0.4	1.4	0.59
C3	TRAM2	2.98	5.43	6.58	1.23	5.81	1.99	3.89	2.58	3.89	2.6	2.93	2.07	4.12	0.53	0.66	0.64	2.46	0.35	3.04	27.8	6.99	10.16	7.49	8.55	5.53	10.89	18.23	16.84	3.99	6.74	7.82	7.3	4.91	3.89	10.93	2.95	2.28	15.47	5.81	2.54	3.33	11.26	15.39	3.47	12.97	8.42	5.87	5.4
C3	CSRNP2	6.86	4.53	4.51	4.23	4.05	5.16	8.79	4.2	8.48	4.02	4.58	4.17	5.93	5.05	2.92	2.47	7.86	1.94	7.21	12.44	9.61	9.98	7.32	11.28	10.39	9.08	17.56	14.54	9.2	7.28	8.59	8.49	6.91	3.73	18.8	7.14	5.79	14.41	4.39	4.84	5.11	11	17.41	11.59	13.25	13.73	10.97	4.41
C3	SLC41A1	13.19	7.22	5.11	4.43	6.39	5.38	8.02	2.42	10.44	4.83	4.74	4.4	6.94	6.74	2.27	2.48	10.39	2.51	6.91	14.86	9.62	8.55	11.51	14.11	7.01	15.58	20.07	20.01	10.16	11.08	12.17	9.52	7.71	2.46	16.98	7.9	4.94	22.62	5.26	5.79	8.1	19.23	18.75	9.61	15.1	11.17	12.65	5.48
C3	RIC8B	1.85	0.87	2.75	1.54	2.62	2.01	1.91	1.33	1.56	0.82	1.64	0.82	2.7	0.83	0.94	0.69	2.42	0.6	3.01	4.15	2.39	4.58	4.16	3.01	1.8	3.33	5.8	5.12	2.21	3.48	3.84	4.16	3.88	2.87	8.03	1.15	1.96	5.01	1.63	1.21	3.1	7.03	6.39	1.01	4.14	4.57	5.02	2.39
C3	TJAP1	14.67	13.33	16.08	6.77	14.91	12.78	10.47	10.49	16.87	11.81	10.81	9.84	19.02	8.24	4.82	7.05	15.17	5.75	23.43	39.92	18.76	20.81	21.62	23.45	19.03	23.56	43.88	33.11	13.98	22.45	25.85	20.73	16.36	26.44	39.25	10.91	7.77	41.71	11.02	13.92	11.53	32.14	36.48	17.81	40.26	43.96	30.7	29.72
C3	KCNQ5	0.05	0.5	0.17	0.39	0.23	0.1	0.14	0.09	0.18	0.27	0.45	0.66	0.01	0.1	0.05	4.24	0.32	0.07	0.21	1.66	4.06	0.13	1.11	0.67	0.61	0.62	2.76	0.33	0.07	1.1	1.55	1.59	0.18	0.8	0.14	0.23	0.26	0.35	2.28	0.15	0.13	2.38	0.31	0.14	1.12	2.78	0.62	0.44
C3	RBBP8	3.49	7.57	5.91	16.38	10.02	7.19	17.3	16.78	10.75	14.87	14.33	9.06	24.61	7.87	17.42	7.16	1.78	7.93	7.93	55.43	100.77	4.14	15.56	11.17	12.09	4.13	32.35	15.34	3.88	20.48	16.59	26.79	25.91	23.67	33.17	7.74	15.05	34.9	26.67	4.56	3.77	19.23	8.6	5.52	20.67	13.57	6.19	28.12
C3	PSPH	8.43	10.53	6.2	9.74	5.91	4.04	4.48	4.78	4.64	4.59	3.95	6.9	7.79	2.66	4.49	2.72	7.37	1.36	8.35	43.5	26.52	2.69	11.85	5.98	6.66	10.53	11.52	8.75	5.55	11.36	10.52	13.06	12.95	8.47	14.26	6.05	7.36	15.26	3.83	2.5	5.2	12.24	24.02	7.34	12.58	8.68	2.49	5.23
C3	SLC5A3	0.59	0.18	0.55	0.26	0.21	0.2	0.26	0.25	0.3	0.22	0.3	0.22	0.23	0.12	0.22	0	0.49	0.09	1.03	8.75	4.45	0.28	1.04	0.6	0.4	0.33	0.81	0.29	1.65	0.18	0.66	0.81	0.59	0.2	1.12	0.18	0.3	0.67	0.45	0.15	0.24	2.19	1.83	0.4	1.75	0.64	0.68	0.24
C3	MTHFD2	17.41	16.65	9.87	10.97	25.59	12.01	5.37	6.59	16.06	7.59	6.36	6.56	39.77	7.12	8.64	3.93	17.58	4.82	25.3	51.45	65.76	12.76	36.76	20.49	15.77	29.23	79.47	23.42	49.18	18.8	37.48	27.56	39.24	9.57	45.75	18.31	10.62	33.19	21.79	4.21	9.04	59.68	44.69	23.87	40.1	24.12	18.78	18.38
C3	DSCC1	2.81	3.66	0.19	0.95	2	1.2	0.93	2.6	1.27	0.96	0.99	0.75	2.7	0.48	0.41	0.71	2.43	0.34	3.79	8.06	8.82	0.9	6.53	4.27	3.84	2.21	6.63	2.45	2.62	1.93	6.34	5.87	3.82	2.3	3.47	2.15	1.38	2.78	2.95	0.78	3.34	10.46	6.43	1.49	5.32	5.29	2.06	3.25
C3	PPAT	3.8	0.81	3.25	1.46	2.79	1.77	2.02	1.33	1.78	2.36	1.76	1.48	2.6	0.92	1.44	0.66	3.83	1.42	4.49	8.09	10.44	1.78	6.93	3.3	3	1.94	5.14	2.24	2.86	2.23	6.27	5.52	4.85	0.89	5.44	1.59	1.77	2.95	3.12	1.02	1.42	2.66	3.24	3.6	4.85	6.09	4.94	1.46
C3	ATP13A3	15.48	6.35	7.51	15.52	7.04	8.31	9.36	8.57	20.53	12.51	8.34	12.71	7.2	7.23	8.4	2.62	18.96	3.11	21.46	23.51	53.23	11.24	15.53	15.98	13.61	10.25	34.31	20.52	17.48	12.6	15.5	26.45	16.96	9.31	19.14	19.09	11.48	14.91	18.01	5.28	5.93	32.45	19.4	20.12	28.45	26.43	17.01	17.66
C3	FIGNL1	3.99	2.46	3.07	3.64	2.95	1.96	3.18	3.84	2.86	3.95	4	3.5	4.46	3.01	2.06	1.26	4.24	1.02	3.63	18.08	19.28	1.51	6.24	3.07	3.68	2.9	12.89	4	3.43	4.67	6.14	8.44	3.87	1.71	7.49	2.9	2.42	4.96	4.81	1.44	2.06	8.3	4.86	3.63	8	6.76	5.78	3.75
C3	TBC1D31	2.97	1.28	1.16	1.41	2.72	0.8	1.69	1.31	1.79	2.33	1.49	1.83	2.83	1.31	1.63	0.99	3.09	0.39	4.76	8.24	7.25	2.66	5.48	3.38	3.68	1.35	8.48	3.78	1.72	2.81	5.03	7.95	2.76	1.54	3.58	2.01	0.82	2	1.89	1.33	0.58	13.68	4.8	2.22	4.21	4.86	5.38	5.78
C3	CENPQ	6.58	0.97	1.05	1.64	2.16	1.55	2.1	1.59	1.45	1.16	1.76	1.82	2.7	1.68	1.7	1.86	5.16	1.09	5.51	6.04	5.4	1.72	4.51	2.79	2.81	1.73	6.27	2.03	1.3	2.98	3.95	8.97	8.28	3.6	5.2	2.24	0.7	3.39	2.88	0.45	3.38	4.54	6.45	1.98	3.58	5.27	2.58	6.23
C3	TMEM5	6.87	3.31	5.6	5.77	6.25	3.67	6.43	3.63	4.63	5.67	3.7	2.09	7.09	3.86	3.69	3.74	6.07	2.9	10.18	21.08	10.99	4.9	11.05	10.17	6.94	5.87	13.94	14.34	4.33	6.65	10.51	15.81	16.35	9.25	11.63	6.43	5.79	8.13	2.92	4.23	4.49	14.1	20.04	4.2	8.6	15.9	10.58	20.43
C3	MIS12	4.95	1.21	3.43	3.51	5.88	3.93	4.91	3.86	4.07	2.59	3.58	1.14	2.75	2.72	1.93	3.74	4.61	1.42	6.08	6.83	11.18	3.6	11.03	15.6	4.5	3.18	24.11	7.4	3.32	3.99	10.34	5.85	7.11	3.59	6.17	5.08	2.08	6.6	3.41	2.77	3.71	10.37	12.48	4.7	6.56	6.12	8.9	16.54
C3	TGS1	10.22	2.45	5.71	4.12	4.89	4.53	5.58	4.26	5.26	4.61	3.03	5.56	6.6	5.16	2.67	2.82	10.23	2.5	8.33	8.43	27.62	4.79	9.82	11.99	6.6	4.19	19.41	10.78	4.72	7.63	10.3	10.51	9.64	9.36	11.58	3.37	3.87	7.19	6.78	2.98	2.93	5.32	17.11	3.64	13.01	9.4	11.67	12.44
C3	CEP78	4.5	2.29	2.67	2.42	3.22	2.09	2.27	1.49	3.65	1.9	4.49	2.13	6.84	2.35	1.06	1.84	4.53	1.6	4.19	6.15	10.09	3.7	9.34	7.86	3.54	3.99	10.51	7.56	2.06	5.84	8.86	8.46	8.95	4.34	7.21	3.53	1.91	3.72	2.15	1.17	1.09	6.42	11.34	2.54	8.08	5.58	7.28	8.73
C3	ST3GAL3	7.78	4.95	6.16	2.98	5.72	4.93	4.31	1.82	4.92	2.79	2.78	3.99	4.94	2.4	2.02	2.21	7.61	1.54	4.31	11.94	14.21	7.22	3.88	11.43	5.46	6.26	18.04	11.1	2.51	4.27	4.99	6.43	10.93	6.46	11.37	1.99	4.42	8.25	3.55	4.74	8.27	8.78	8.6	2.61	9.56	5.91	7	7.77
C3	KLHL42	5.34	1.18	3.09	3.38	2.16	2.93	2.79	2.84	9.32	3.34	5.64	2.94	3.59	2.14	2.07	1.66	5.87	0.74	4.5	11.05	13.11	4.05	5.28	10.13	6.02	7.23	23.63	12.4	2.07	6.33	4.9	11.91	9.01	7.98	11.8	6.29	3.48	7	4.77	3.71	3.5	12.34	13.77	2.14	18.85	3.03	7.65	6.68
C3	E2F7	1.55	1.89	1.11	1	1.49	0.43	1	0.73	0.82	1.19	1.23	0.61	1.03	0.3	0.26	0.18	1.09	0.21	3.29	10.92	8.08	0.19	3.82	2.1	2.7	2.58	5.49	6.04	1.1	1.11	3.83	3.81	3.93	0.54	5.76	0.56	0.55	1.4	1.59	0.47	0.34	8.23	3.72	1.37	5.27	2.15	0.41	0.72
C3	GOLIM4	9.65	2.91	10.19	6.19	6	5.73	6.47	5.02	9.5	4.44	5.38	5.11	8.73	4.31	2.88	3.74	9.32	2.43	12.79	28.57	25.31	13.59	20.84	19.47	9.54	9.66	32.11	23.54	5.55	8.97	21.38	19.29	20.2	10.31	29.69	12.01	6.3	13.21	11.78	4.23	6.38	53.31	14.34	7.13	26.89	11.7	2.35	12.59
C3	RPGRIP1L	1.44	0.5	0.77	0.76	0.35	0.54	0.69	0.7	0.9	0.8	1.21	0.41	1.46	0.36	0.66	1.05	1	0.34	1.44	3.4	1.97	1.25	1.6	2.35	0.81	0.93	4.6	2.46	1.31	0.9	1.86	1.82	6.68	1.26	2.65	1	0.8	1.65	0.83	0.76	0.14	4.43	3.01	1.01	1.8	0.95	0.77	2
C3	PPT1	29.76	18.98	21.95	17.22	36.98	16.71	21.47	17.71	23.08	16.41	17.52	12.53	51.35	10.1	18.37	12.11	31.96	9.09	33.06	75.9	122.53	36.82	53.82	38.26	39.07	37.69	210.65	71.07	23.13	42.54	52.32	61.43	100.79	27.04	79	15.92	14.43	56.39	35.48	16.32	31.58	97.44	54.41	26.5	83.52	38.16	46.11	43.82
C3	SSB	34.34	11.05	24.54	21.97	23.55	23.49	31.52	19.05	35.94	21.12	25.76	24.78	33.79	24.04	21.67	27.16	31.31	15.28	47.26	79.6	86.23	33.87	54.32	41.25	32.22	25.97	124.1	44.69	23.47	34.69	57.48	74.37	65.16	50.34	83.13	22.52	24.62	57.09	37.97	12.15	19.51	149.87	78.32	18.24	49.95	44.49	48.91	51.05
C3	CCDC88A	6.12	1.37	5.22	2.33	4.22	3.51	3.8	3.52	4.48	2.24	3.72	3.15	6	2.54	3.42	1.81	7.47	1.28	14.54	22.22	16.05	10.52	11.01	10.26	9.2	5.27	27.63	18.05	6.27	11.5	11.54	15.35	21.14	5.77	23.45	2.43	3.55	9.76	6.55	1.75	6.54	8.61	9.2	7.27	18.18	13.4	10.74	5.79
C3	MINPP1	2.76	1.76	2.11	1.87	3.17	1.65	1.11	1.23	2.49	0.98	0.98	1.98	2.07	1.38	1.35	0.72	2.97	0.42	2.56	9.11	8.42	4.41	4.3	4.73	3.1	3.04	6.27	7.37	1.37	4.88	5.76	6.91	10	3.14	9.06	1.97	1.15	7.39	3.64	1.08	3.49	5.94	5.4	1.35	6.92	3.18	3.36	4.04
C3	HSP90B1	136.75	50.87	147.77	131.2	126.92	90.36	103.08	88.77	114.38	104.17	81.18	78.57	231.46	79.31	77.48	78.92	148.51	63.44	121.23	531.35	306.35	225.62	246.66	438.77	136.08	115.41	302.03	329.18	180.74	283.38	247.15	486.48	453.38	234.69	441.81	200.92	100.7	351.16	127	61.69	75.51	348.74	302.69	207.22	356.17	124.74	182.37	293.25
C3	CEP290	1.47	0.61	3.54	0.76	0.55	2.59	1.88	0.99	2.44	0.78	1.56	2.23	5.28	0.58	1.07	0.99	2.69	0.65	1.91	5.38	3.31	2.45	2.95	2.89	3.02	1.93	5.96	4.73	1	3.62	3.04	6.12	5.83	2.71	6.43	1.19	1.1	3.8	2.04	0.78	3.02	10.74	3.32	1.54	4.26	4.03	4.25	6.37
C3	RP5-991G20.4	0.31	0.8	0.51	0.46	0.95	0.17	0.31	0.86	0.8	0.49	0.48	0.33	1.57	0.49	0.24	0.3	0.58	0.32	0.67	2.92	1.23	0.7	1.83	1.12	1.56	1.31	2.63	1.59	1.23	1.93	1.82	1.79	3.06	2.36	2.84	0.87	0.62	1.32	0.63	0.45	0.19	2.89	2.02	0.99	2.87	2.59	1.3	2.02
C3	LDHB	64.13	36.98	50.19	52.01	151.44	56.6	50.29	51.25	72.56	47.38	58.83	40.86	150.48	58.71	78.31	55.11	67.66	48.19	188.08	269.18	322.49	39.68	224.16	73.65	72.78	91.66	301.06	86.77	29.99	143.54	222.76	180.92	238.33	209.64	193.59	55.3	80.49	74.98	99.5	53.15	157.43	260.77	259.33	36.08	229.35	77.39	342.2	136.87
C3	FAM72B	6.05	1.81	0.92	1.87	1.93	1.17	1.45	0.71	1.43	1.52	1.29	0.43	1.23	0.91	0.46	0.84	6.78	0.35	6.99	5.88	5.57	1.37	4.83	2.72	3.72	1.37	7.35	2.15	2.57	2.82	4.74	2.45	8.11	1.36	4.06	1.6	0.85	1.56	2.26	0.68	2.81	5.96	8.23	2.66	3.83	2.57	2.01	2.54
C3	VRK1	9.81	2.73	1.8	3.26	6.25	1.41	4.55	4.27	4.3	3.52	4.08	2.5	7.53	2.96	4.14	2.21	9.96	2.7	12.06	15.35	14.8	4.62	11.79	6.63	8.36	3.46	11.67	8.16	4.35	5.62	10.57	9.58	12.07	9.76	12.56	4	4.45	5.94	3.1	2.44	4.15	13.15	12.76	7.21	9.58	4.23	9.76	6.57
C3	NCAPG	4.38	0.81	1.39	1.73	4.22	1.24	2	1.76	1.79	2.93	2.77	1.33	3.05	1.13	1.59	1.98	4.2	0.95	8.16	7.89	8.17	1.51	8.12	5.7	4.47	2.91	9.79	3.74	4.78	4.13	9.7	6.58	9.67	2.99	9.56	5.32	1.47	2.28	2.23	0.63	0.8	9.17	8.08	4.16	7.16	2.65	3.53	4.62
C3	RFC3	6.28	1.18	2.11	2.58	5.72	1.88	2.76	1.93	2.57	2.37	2.22	1.78	3.05	2.3	2.45	1.06	6.21	1.06	10.35	6.24	15.07	1.96	6.79	4.64	1.97	2.27	8.63	4.82	2.47	5.68	7.28	11.08	12.57	2.81	5.75	5.34	2.2	4.95	3.59	1.45	3.36	9.7	6.3	3.24	10.32	1.37	5	3.39
C3	MAD2L1	10.92	2.37	1.22	3.09	8.39	0.94	2.81	2.18	2.28	1.71	2.02	1.9	6.97	2.06	3.7	3	8.68	2.37	10.05	15.2	25.47	3.24	13.32	8.33	2.81	2.91	7.6	4.93	2.72	11.08	14.76	17.05	38.34	7.99	13.81	5	2.29	5.07	6.76	1.61	3.28	13.17	8.36	2.43	13.72	4.52	5.23	10.13
C3	MMS22L	4.02	0.48	1.34	2	1.34	0.72	1.28	1.94	2.49	2.37	1.66	2.62	2.74	0.48	1.17	0.77	5.02	0.82	9.17	4.65	8.26	2.15	3.07	2.97	2.99	0.91	5.37	2.02	1.6	4.6	3.16	5.61	11.32	2.81	3.57	1.35	1.47	2.61	3.27	0.47	0.94	7.35	3.98	4.1	8.48	2.18	2.92	2.39
C3	PLK4	3.54	0.59	1.7	2.27	1.81	1.85	3.49	2.25	2.72	3.46	2.81	1.12	3.79	2.61	3.13	2.15	5.09	1.27	10.4	9.05	12.25	3.9	6.75	7.19	5.85	1.83	8.51	5.99	3.85	10.4	5.43	10.21	12.97	3.67	9.65	7.16	4.17	2.83	1.13	0.31	1.45	8.85	6.77	6.32	16.27	3.11	4.12	7.66
C3	SKA3	5.65	2.41	0.69	2.09	4.82	1.97	5.6	1.76	1.1	1.79	1.6	0.97	4.6	1.24	1.32	1.81	5.13	1.04	11.91	8.86	10.46	1.6	8.1	7.32	1.99	2.11	8.15	5.09	2.45	11.41	9.76	6.53	12.7	3.96	8.29	4.65	0.86	4.61	1.5	0.95	1.88	12.27	4.88	7.2	22.95	2	1.9	4.96
C3	SGOL1	5.31	0.95	1.56	1.08	2.52	1.12	2.56	2.28	2.61	1.31	0.95	1.56	7.08	0.85	1.29	1.41	5.18	1.46	8.09	4.44	4.44	1.64	5.48	2.62	3.28	2.63	11.55	5.29	1.39	7.26	4.91	5.93	8.64	6.53	8.11	5.15	1.21	1.36	2.24	1.44	0.58	9.23	5.74	2.99	7.51	4.26	3.07	5.43
C3	KIF18A	1.87	0.53	0.46	0.76	0.43	0.46	0.91	0.92	1.04	1.09	1.26	0.46	2.37	0.5	0.68	0.46	1.9	0.43	6.23	4.38	3.56	1.21	2.13	4.15	2.35	1.27	4.29	3.06	0.76	2.47	1.76	4.08	4.37	0.65	5.7	1.24	0.5	1.52	0.96	0.37	0.08	4.17	3.11	0.85	3.24	1.62	0.86	1.31
C3	KIF15	4.07	1.09	2.22	0.9	3.01	0.96	1.62	1.48	1.49	1.32	2.41	0.88	5.31	1.17	1.93	0.78	3.11	1.29	8.18	7.75	4.36	2.31	4.97	4.84	2.07	1.19	8.86	2.33	3.2	4.27	4.83	8.64	6.96	2.42	11.71	3.97	1.75	0.97	1.89	0.6	0.59	7.78	5.11	1.11	6.09	4.2	1.33	2.44
C3	UBXN8	3.1	1.2	3.19	3.31	6.1	2.39	3.26	5.67	4.34	4.65	3.36	2.93	4.24	3.94	3.17	4.45	2.98	2.13	4.21	4.24	5.73	1.81	7.93	3.69	1.77	3.88	4.32	5.08	1.92	0.69	11.37	6.08	6.7	3.41	4	1.99	2.19	3.71	2.24	1.74	1.46	4.29	2.26	2.72	2.2	2.08	4.24	3.03
C3	DIAPH3	2.39	0.66	0.5	1.23	3.17	1.11	0.97	2.13	1.52	1	1.25	0.8	0.88	1.37	0.55	0.65	2.54	0.43	3.44	2.53	3.51	0.97	7.78	4.07	1.51	0.77	2.67	1.87	1.37	1.87	7.3	4.94	3.21	1	2.19	2.87	1.08	1.65	0.83	0.53	0.65	4.2	2.07	1.04	3.42	0.7	0.8	1.11
C3	ESCO2	1.54	0.26	1.16	1.81	1.85	0.59	1.1	1.05	1.07	1.54	2.42	3.1	2.49	1.76	0.26	0.5	2.15	0.42	3.22	2.6	3.29	0.41	4.48	4.06	0.83	1.66	12.17	3.41	3.01	2.81	4.52	4.28	3.57	1.22	2.66	3.3	0.57	2.75	0.66	0.81	0.29	3.32	3.04	1.13	3.38	0.77	1.27	1.89
C3	TMEM38B	2.16	0.65	1.52	2.26	4.55	1.56	1.79	4.24	2	1.49	1.99	1.82	1.85	1.34	2.58	0.51	2.49	0.66	2.9	2.49	11.2	1.19	9.94	3.29	1.69	2.73	5.5	4.08	2.57	3.67	11.38	8.11	6.65	0.32	6.67	1.83	1.37	1.88	2.33	3.33	0.96	6.01	7.68	1.57	2.63	2.21	2.85	1.4
C3	TOP2A	34.95	14.05	10.83	12.27	130.12	7.89	15.29	11.08	16.28	11.2	17.87	13.3	73.91	17.6	18	17.27	44.05	10.08	50.62	48.78	159.74	15.58	193.27	54.56	33.85	15.85	90.64	54.63	19.02	75.49	189.31	196.15	112.94	75.87	171.98	40.81	12.21	34.62	41.91	11.69	11.43	100.28	81.33	18.46	100.09	47.62	20.48	79.63
C3	PBK	4.98	0.8	1.34	1.86	10.69	2.53	2.73	2.49	2.94	2.48	2.74	2.09	5.96	2.2	3.31	2.06	5.98	1.98	6.51	8.69	9	1.34	20.96	4.62	3.6	3.38	10.51	7.4	3.23	5.38	21.45	12.62	14.2	5.62	10.75	5.43	2.15	2.02	2.15	1.08	1.03	13.94	10.05	4.13	9.77	2.59	1.31	7.82
C3	HJURP	10.24	4.1	2.25	1.96	14.29	1.83	3.64	3.06	2.63	4.22	3.44	1.37	4.1	2.92	3.8	1.84	11.27	1.19	22.04	22.72	11.75	3.19	24.83	19.5	7.45	7.26	14.3	11.46	5.05	11.47	26.88	11.81	16.02	5.89	23.6	10.52	1.05	7.68	2.78	1.92	3.56	19.03	13.79	7.08	17.92	7.02	4.12	9.51
C3	DLGAP5	5.54	1.24	1.3	2.47	8.76	1.87	3.43	2.52	2.4	2	3.32	1.62	4.28	2.42	1.91	1.32	5.32	1.05	11.83	17.14	16.65	0.82	16.46	8.95	10.11	2.23	8.8	7.13	3.2	6.33	17.14	5.84	10.63	2.62	10.46	4.3	2.09	3.68	2.6	0.42	2.24	7.83	8.1	3.12	9.89	4.16	3.87	4.65
C3	CCNA2	8.88	6.68	2.56	6.86	17.85	4.68	6.88	5.57	5.37	7.68	10.4	3.49	10.3	4.04	4.85	3.56	7.61	2.77	23.58	21.89	25.57	3.93	35.59	14.45	11.91	5.7	12.5	8.25	6.43	12.56	33.09	15.64	21.59	7.87	17.71	8.45	4.78	7.83	4.75	3.08	3.12	15.74	14.82	4.66	22.4	9.88	8.81	11.13
C3	NEIL3	0.88	0.57	0.21	0.7	1.99	0.43	0.84	0.68	0.41	1	1.08	0.3	0.91	0.69	0.77	0.3	0.99	0.37	3.01	1.81	5.38	0.68	4.04	2.41	1.4	0.92	2.33	1.21	1.09	1.69	4.77	2.31	2.98	0.42	5.19	0.94	0.34	0.65	1.06	0.51	0.24	4.71	0.76	0.53	3.93	0.61	1	1.45
C3	NDC80	2.63	1.23	1.28	2.19	6.15	1.67	2.28	5.84	1.07	2.66	3.88	1.33	10.97	1.29	4.58	1.5	3.31	1.41	11.5	16.28	16.35	2.57	12.59	9.62	3.17	1.17	10.2	7.38	3.72	8.04	13.04	6.08	11.36	3.39	10.23	5.28	2.07	6.83	3.99	0.65	0.48	11.02	10.36	3.74	12.01	4.98	3.18	4.14
C3	ANP32E	11.35	3.64	6.68	7.71	20.07	6.94	9.66	9.28	11.98	7.29	7.41	8.58	17.09	7.51	5.47	4.82	15.11	3.36	36.68	20.87	41.27	10.61	40.18	18.24	13.37	7.41	33.66	19.64	11.96	26.84	38.61	23.31	20.55	7.67	24.47	8.9	7.46	18.9	16.03	5.76	6.38	37.96	26.51	9.13	27.51	14.39	22.71	12.94
C3	CENPE	2.6	1.04	1.08	1.07	1.56	0.79	1.23	0.94	1.76	1.65	1.75	1.17	5.83	1.27	1.5	1.24	2.72	0.84	6.86	8.61	12.87	2.03	7.34	4.55	4.05	0.71	4.79	4.08	2.97	4.23	7.32	5.37	9.65	4.66	8.7	2.8	1.31	2.67	3.43	0.29	2.47	5.49	5	2.43	5.81	5.97	2.14	4.1
C3	SGOL2	2.41	0.32	0.81	1.25	1.58	2.03	1.64	1.58	1.66	1.53	1.48	0.8	4.35	1.23	1.07	1.01	2.25	0.99	5.32	3.44	5.97	1.15	6.08	3.19	2.5	0.93	2.16	4.13	1.42	3.07	5.66	5.15	8.15	2.21	9.77	2.7	1	1.34	2.49	0.29	1.32	3.63	8.06	1.27	5.25	4.92	2.88	4.33
C3	HSPE1	61.54	40.49	23.28	28.26	73.06	23.27	26.22	24.83	28.91	22.25	22.41	25.31	66.34	28.67	38.97	28.16	57.12	24.31	159.96	72.95	129.4	28.52	127.42	94.3	36.68	45.41	45.84	43.3	45.35	41.78	131.01	223.1	112.43	39.34	83.1	50.93	30.62	39.57	51.02	25.97	81.57	103.12	100.04	21.29	51.47	67.25	52	77.43
C3	HSPD1	93.13	30.86	35.53	57.76	83.47	51.79	48.01	42.97	59.94	41.64	40.95	45.37	124.01	54.73	48.26	40.24	81.6	33.04	232.17	166.51	237.76	41.29	171.17	186.48	75.51	94.61	98.14	74.14	78.86	91.25	167.2	269.19	127.47	59.68	170.32	72.83	61.68	56.21	67.99	36.35	80.34	171.89	187.78	61.71	128.79	89.8	76.56	83.54
C3	DEPDC1B	1.85	2.37	0.89	0.86	3.21	0.57	1.57	1.15	1.55	2.81	1	0.63	3.48	0.44	1.31	0.54	1.39	0.31	5.59	5	5.79	1.65	6.03	3.07	2.6	1.91	3.98	2.77	2.12	1.89	6.16	4.78	2.3	1.14	8.37	2.64	1.27	1.17	1.93	0.73	0.5	7.6	3.66	1.15	3.5	5.42	2.42	2.47
C3	SPATA5	1.18	0.48	0.66	1.03	1.08	0.53	0.63	0.48	0.93	0.6	0.74	0.63	1.09	0.37	0.82	0.44	0.98	0.41	3.04	1.4	2.85	0.88	2.02	1.2	0.87	0.53	1.34	1.44	1.71	0.86	2.14	2.05	1.89	0.89	2.75	0.53	0.93	1.06	0.69	0.5	0.75	2.14	1.85	1.09	1.54	2.11	1.1	1.37
C3	FAM64A	6.83	6.38	3.26	1.79	11.98	1.7	4.04	1.46	3.56	7.79	3.01	1.65	6.72	2.67	3.01	1.86	6.75	0.52	12.6	9.54	28.2	1.69	20.75	14.53	5.48	6.13	26.15	10.24	4.7	6.9	21.98	12.37	15.22	4.24	20.62	9.67	2.17	5.33	4.34	1.87	1.37	26.04	28.09	3.82	10.63	9.94	0.98	8.89
C3	CDC6	7.82	3.72	1.7	2.09	14.8	1.28	2.88	1.21	1.6	3.32	1.4	1.67	10.52	1.49	1.68	1.22	8.61	0.71	14.18	13.44	44.89	0.84	22.48	5.17	5.55	7.32	18.24	7.41	4.23	6.87	21.63	13.89	13.31	4.77	12.12	6.12	1.68	13.03	6.65	1.39	3.22	22.43	14.21	2.37	15.13	7.15	4.01	5.73
C3	NCAPH	18.12	5.56	1.67	5.2	14.91	1.62	4.14	3.31	5.94	2.02	4.17	2.43	12.34	2.03	1.24	2.03	17.61	1.41	32.89	15.62	23.78	3.59	32.22	9.85	12.25	8.05	44.32	18.66	1.94	10.85	31.66	10.57	11.35	10.01	14.98	11.31	2.38	6.02	3.96	1.26	1.04	27.49	24.94	4.49	18.04	11.7	3.39	9.44
C3	ECT2	12.36	2.52	2.81	5.12	9.03	3.05	5.04	3.77	6.8	6.29	5.04	3.59	6.59	2.78	3.73	1.49	10.83	1.65	31.75	25.29	50.34	4.72	33.99	14.9	10.81	6.37	42.75	20.42	7.23	9.53	27.75	23.9	17.39	10.71	17.34	11.68	5.02	7.82	13.89	1.46	1.18	45	28.59	9.57	20.65	11.14	2.15	10.91
C3	MELK	6.75	2.95	1.75	4.61	16.55	2.23	3.27	2.63	3.32	4.89	4.91	3.61	5.47	2.98	3.84	1.57	7.55	1.4	21.9	15.02	22.94	1.69	34.25	10.01	7.1	6.53	34.2	13.26	6.36	11.56	32.48	16.4	17.67	3.69	11.07	8.57	2.51	7.46	3.74	1.78	1.52	16.71	33.64	5.76	11.01	5.4	2.42	5.16
C3	PFN2	82.38	16.23	6.43	10.57	89.85	7.4	6.38	7.68	13.29	7.19	11.84	14.97	25.43	7.96	12.58	5.13	89.82	6.04	199.23	70.03	95.96	30.23	146.98	12.88	30.92	24.26	138.07	39.22	3.89	26.7	143.54	29.16	126.82	26.61	52.44	14.76	12.2	77.85	47.05	8.44	22.02	124.34	71.04	10.54	56.96	82.59	5.43	20.52
C3	CKAP2L	3.1	1.42	0.9	1.29	3.77	1.06	1.49	1.49	1.29	1.27	3.44	1.21	6	1.13	1.96	0.88	3.51	1.14	9.61	13.66	7.92	1.42	10.89	4.76	4.44	1.53	7.99	3.86	1.28	1.92	12.1	4.53	7.33	2.18	6.7	2.31	1.13	2.69	1.84	0.55	1.44	9.24	7.72	4.15	2.95	2.31	2.62	2.16
C3	KPNA2	81.96	31.16	10.92	21.41	116.95	14.28	21.9	13.77	16.18	17.52	18.11	11.49	81.82	18.98	15.28	13.2	84.2	11.78	166.08	159.74	116.95	16.51	191.16	70.85	57.52	28.57	107.47	77.14	27.12	42.15	188.77	69.55	111.03	34.73	67.42	34.92	17	65.25	29.01	14.64	14.52	109.4	156.41	27.85	58.54	38.75	31.09	37.35
C3	CAMSAP2	5.86	1.7	2.33	5	4.21	3.23	4.79	4.86	9.48	5.31	3.82	4.18	1.6	3.21	4.06	2.83	5.87	1.73	4.03	20.18	11.09	3.52	17.98	13.93	4.93	4.31	12.66	10.4	3.38	3.18	14.31	10.23	12.49	2.54	9.14	3.07	6.47	9.09	4.66	3.13	1.64	11.49	11.2	3.02	3.67	4.63	1.63	3.82
C3	DESI2	12.93	3.7	5.19	6.04	8.76	4.54	8.83	6.09	9.18	5.89	6.77	4.05	6.15	3.74	5.18	1.82	12.19	2.35	8.75	22.85	22.23	7.7	20.55	14.05	5.32	9.31	21.13	16.65	10.09	7.23	19.95	16.07	11.66	3.52	17.8	8.63	6.17	11.66	9.15	4.01	6.25	19.16	22.72	7.2	11.1	10.33	7.95	6.83
C3	GDAP1	2.43	0.92	1.98	3.92	4.29	2.02	1.87	2.3	2.23	4.93	2.09	1.31	4.69	1.82	1.44	0.57	2.61	1.04	5.92	9.31	10.91	1.6	12.25	2.02	8.11	3.38	10.56	8.31	0.28	2.93	11.14	5.41	3.47	2.88	2.3	1.69	1.36	3.34	2.91	1.9	1.98	6.64	7.12	0.88	4.86	4.9	2.93	2.39
C3	CTA-217C2.1	8.99	11.02	6.56	8.72	10.3	3.48	7.02	5.45	5.53	5.71	5.18	4.08	9.99	8.13	3.48	3.56	8	4.72	8.93	16.47	48.72	3.96	21.94	12.88	6.96	3.02	38.41	6.61	10.63	5.24	19.1	10.78	10.57	7.22	5.86	5.83	7	17.75	8.36	6.73	2.74	17.09	16.63	7.72	3.53	12.44	12.17	10.45
C3	PRPF4	15.44	9.17	4.21	9.32	17.41	6.36	6.87	6.42	9.14	6.97	5.43	5.3	7.33	5.98	4.59	4.57	17.22	3.56	19.62	38.71	39.22	4.46	34.02	18.71	8.58	11.06	39.09	21.36	9.26	11.45	35.93	13.82	17.24	7.53	9.81	6.88	6.28	21.17	7.42	5.81	5.8	29.29	59.3	6.48	10.89	8.23	7.38	12.89
C3	RRS1	19.97	18.63	5.78	7.02	15.9	10.91	8.16	6.42	10.28	9.49	6.37	4.87	19.34	9.82	3.01	5.55	19.65	5	16.25	44.82	52.36	6.45	31.69	23.08	18.44	14.93	46.64	16.64	13.41	11.28	33.38	21.7	17.02	11.39	14.87	7.53	8.02	18.62	9.44	8.03	6.07	22.22	39.12	9.33	16.89	21.03	12.19	15.13
C3	MAPK6	22.73	11.86	8.99	32.09	15.52	16.93	25.24	26.64	40.44	35.22	21.22	20.8	11.67	21.04	23.71	11.8	20.3	10.66	16.52	34.38	51.09	5.24	37.62	36.58	23.85	9.6	32.2	31.77	28.55	14.35	36.92	17.35	19.93	6.69	18.82	18.21	25.56	29.1	11.87	12.66	6.82	29.61	35.15	16.84	7.87	10.96	6.87	10.89
C3	RPP40	15.63	5.49	0.67	8.72	7.89	3.47	8.16	5.45	4.28	6.54	3.87	5.15	10.71	4.23	8.42	5.82	15.12	3.45	12.49	23.23	11.97	0.86	17.18	7.02	6.47	3.78	10.41	6.29	6.41	6.04	16.73	7.42	9.04	4.68	4.65	2.26	4.22	10.58	1.51	4.08	1.68	9.12	4.15	5.83	4.11	6.92	0.73	5.09
C3	MIF	1105.38	985.21	386.08	615.81	649.48	809.66	552.47	440.54	496.87	348.4	616.14	543.72	811.42	602.23	1042.58	879.12	1099.51	934.63	556.9	1302.4	1564.44	294.74	1236.38	735.33	887.23	361.86	953.51	376.17	769.99	454.05	1248.01	1237.86	1896.63	1545.02	850.93	472.81	443.47	900.49	428.98	814.05	425.29	1339.98	774.19	381.16	418.85	517.73	357.51	675.26
C3	SSFA2	6.29	7.29	21.48	14.26	17.72	24.14	18.31	15.92	37.65	14.81	17.95	13.59	16.13	11.92	11.38	5.26	7.88	3.79	67.61	53.17	67.02	13.6	34.06	51.38	27.58	28.73	85.08	75.73	10.9	14.83	33.74	54.04	11.89	9.37	32.1	12.2	18.51	33.31	29.93	14.94	23.36	105.33	67.24	12.71	18.46	8.06	10.74	19.15
C3	DNAJA4	25.72	8.11	7.61	13.17	9.58	14.03	21.16	14.39	23.96	9.64	14.56	14.81	9.31	14.17	6.44	10.52	24.34	4.53	88.31	29.23	55.58	4.65	25.18	85.36	9.16	34.17	40.37	30.79	34.25	13.8	25.9	22.84	9.15	14.8	17.74	13.21	16.77	17	15.22	15.42	18.61	51.61	51.49	31.52	11.28	18.46	17.11	31.74
C3	TTK	4.52	0.95	0.75	3.03	2.97	1.47	3.45	2.59	2.25	3.43	3.05	2.27	4.29	2.58	2.36	1.63	4.13	0.98	10.04	7.73	11	0.82	5.33	8.47	9.47	1.38	14.69	5.18	2.58	4.97	6.19	9.67	6.34	4.55	7.5	4.31	2.67	4.5	3.72	1.02	2.81	10.63	9.76	2.46	7.51	5.5	2.19	8.63
C3	FZD6	16.77	6.55	4.91	8.85	11.13	7.35	11.01	10.12	15.55	7.97	8.87	8.04	10.79	6.76	8.16	4.19	16.09	3.13	33.26	22.08	58.22	7.7	23.09	15.76	31.37	8.53	42.47	21.15	7.13	10.84	24.69	20.12	17.28	13.16	16.93	10.07	7.86	26.48	11	5.83	6.63	20.02	42.45	7.31	13.33	14.87	2.27	20.96
C3	ORC6	18.19	4.44	2.7	3.79	6.61	3.28	3.49	2.55	3.07	4.77	4.9	2.81	5.75	3.08	1.58	1.36	15.7	2.12	18.94	20.89	29.21	5.07	14.4	13.54	12.15	7.3	43.24	23.95	10.3	10.8	15.5	12.92	14.9	17.28	14.17	6.86	1.72	12.41	8.27	2.73	3.09	38.61	30.92	13.82	22.23	11.42	4.88	14.99
C3	ZNF639	25.76	8.01	7.41	7.3	8.55	8.5	9.51	10.29	10.02	9.23	9.11	7.41	7.6	3.91	5.15	4.03	25.68	2.85	29.59	31.17	39.28	11.5	21.81	16.85	8.19	9.98	29.39	28.99	11.02	9.98	21.34	21.46	15.75	12.35	17.33	8.8	9.92	10.84	10.04	5.67	4.86	72.9	37.99	11.85	17.2	9.17	11.28	16.85
C3	ACTL6A	48.2	14.19	10.46	17.95	19.79	13.75	17.34	12.12	20.39	13.28	14.66	12.08	17.29	9.8	15.2	8.73	43.03	8.95	70.38	79.39	79.5	15.66	34.25	24.41	20.84	20.93	64.38	63.33	22.01	23.34	34.06	61.69	48.65	32.8	51.48	19.21	12.23	28.69	17.5	9.82	11.11	175.78	69.66	18.33	51.82	32.85	23.01	44.15
C3	XPOT	12.71	7.03	7.84	15.01	16.74	7.35	13.19	11.27	14.45	13.16	12.57	12.81	12.53	8.33	9.85	5.83	13.72	4.67	17.97	32.43	52.86	11.36	32.13	22.75	24.32	15.64	42.64	28.18	15.56	18.93	31.53	16.91	16.84	16.78	26.74	11.98	13.25	15.43	15.13	7.32	5.92	37.52	59.46	14.97	23.31	19.12	14.94	21.17
C3	PIGW	4.62	1.81	0.96	2.97	5.06	2.45	1.73	1.87	2.44	2.47	3.53	1.22	2.95	0.79	1.11	0.83	4.11	0.84	5.7	6.23	26.35	1.66	7.18	3.23	4.12	2.91	10.1	7.38	2.27	2.84	7.21	6.57	2.69	1.53	5.19	3.13	1.63	5.29	4.19	1.59	1.1	11.06	10.98	3.07	4.65	6.54	2.65	3.2
C3	RFC5	12.28	6.35	4.83	6.23	7.06	4.99	5.94	5.33	8.42	8.59	5.86	2.65	13.87	2.87	3.12	3.24	12.37	3.45	13.1	22.48	26.45	4.85	17.65	11.2	14.51	12.07	67.39	23.28	7.69	16.13	19.35	17.09	12.75	9.34	20.41	6.93	5.44	11.14	5.11	3.41	4.87	44.44	30.28	13.72	23.31	17.1	11.44	14
C3	YEATS2	18.28	6.51	6.48	8.85	12.11	5.74	5.57	8.63	14.42	6.98	8.46	11.04	6.81	6.54	3.51	4.25	17.41	3.76	23.43	17.3	40.51	9.53	21.47	17.7	10.44	9.74	39.42	26.66	10.94	13.35	22.52	12.58	8.47	9.11	26.23	4.33	6.32	16.74	7.21	5.3	3.55	84.01	27.2	12.39	25.78	12.7	11.86	13.26
C3	TRIM45	4.48	0.78	3.08	1.18	0.82	1.13	1.02	1.37	1.71	1.96	2.86	0.69	1	0.41	0.54	0.48	5.17	0.52	6.03	3.49	6.41	4.19	1.55	2.62	1.63	1.64	5.84	2.94	0.98	1.86	1.75	1.71	1.56	2.78	8.76	1.59	0.73	2.55	1.23	0.91	6.97	5.7	6.52	0.95	4.43	3.21	0.53	3.58
C3	STARD7	56.43	21.41	22.55	17.67	32.98	15.82	24.8	18.49	22.51	16.93	18.72	13.09	30.47	13.68	11.27	10.92	56.03	12.07	75.47	47.1	74.68	14.84	60.79	28.41	40.99	46.85	179.36	46.47	19.29	32.48	62.58	18.87	28.37	18.91	44.72	28.19	16.97	37.42	16.78	16.23	19.46	95.32	56.51	14.48	40.58	21.93	38.06	30.28
C3	KIAA1467	5.31	1.02	0.83	0.91	1.2	1.55	1.51	1.05	1.61	0.99	1.13	1.59	1.94	1.35	0.74	0.7	5.04	0.49	5.71	1.86	7.08	1.1	2.54	1.99	1.63	2.37	18.82	2.71	1.07	2	2.34	1.47	1.89	2.89	5.85	0.69	2.03	2.24	1.24	0.76	0.96	5.94	4.86	1.97	4.88	2.54	1.74	2.8
C3	LSG1	60.37	11.65	7.7	12.76	16.25	9.53	11.93	12.65	15.35	11.46	12.12	14.71	17.88	12.46	9.5	6.98	62.32	5.71	56.54	28.29	59.68	14.47	28.15	22	16.88	13.22	91.21	37.9	14.34	20.25	29.63	35.8	21.02	36.06	24.86	16.08	16.92	26.26	13.34	10.75	4.98	71.92	37.1	15.93	37.13	42.21	36.84	55.09
C3	TOR3A	46.01	16.84	14.21	9.3	14.76	10.3	11.13	6.18	7.83	9.22	6.57	7.82	15.9	7.1	4.42	4.75	53.66	6.26	39.84	30.61	51.19	17.86	31.54	16.53	9.46	20.95	70.34	68.75	17.56	20.43	30.57	25.51	11.81	10.08	25.68	27.68	6.59	22	9.62	5.47	7.01	57.96	34.51	10.1	27.39	13.34	26.37	22.6
C3	SMC2	9.11	0.84	3.31	4.11	3.76	3.64	3.82	4.26	4.17	3.74	4.48	2.7	4.14	2.69	3.66	3.02	9.5	2.15	10.45	9.47	16.06	1.84	12.74	10.7	4.58	1.67	10.56	9.34	2.66	9.13	11.81	11.09	10.2	6.11	9.33	5.66	3.07	5.17	3.79	1.32	1.81	8.56	16.82	2.38	9.03	6.01	5.23	9.4
C3	CEP55	8.93	3.28	2.76	3.79	11.21	2.8	2.76	3.25	4.14	3.03	2.71	1.85	9.44	3.29	2.54	1.79	9.2	1.34	21.3	20.45	40.14	2.89	21.73	15.53	9.64	3.95	14.88	13.05	7.66	9.01	22.04	18.52	9.08	6.17	19.9	4.84	3.01	6.36	7.55	1.53	1.8	13.74	36.06	5.34	13.23	9.99	3.34	12.25
C3	CDK1	17.81	5.33	3.56	7.49	14.38	3.99	6.9	4.81	5.69	8.15	8.89	4.53	10.7	5.43	9.52	4.47	16.71	3.82	18.86	22.61	59.61	4.28	25.91	21.61	14.08	8.36	32.78	23.7	11.23	15.76	26.79	24.28	26.54	17.23	35.39	14.17	5.67	9.09	12.67	3.32	6.13	23.07	34.83	15.25	22.34	17.61	10.88	20.82
C3	CASC5	4.53	1.26	1.55	1.73	2.61	0.88	1.77	0.72	1.02	1.88	1.67	1.71	3.52	1.36	0.69	0.62	4.15	0.83	6.37	6.44	10.94	1.25	8.97	3.27	1.57	1.09	6.08	7.08	2.76	3.98	6.42	3.88	5.21	3.16	5.9	5.28	1.02	2.84	1.58	1.04	0.29	4.46	13.57	6.18	3.29	2.15	1.94	2.27
C3	RRM2	35.45	28.41	6.88	26.87	27.9	14.55	15.62	16.35	22.15	25.72	20.61	12.57	42.18	15.66	12.04	10.83	39.3	6.02	113.02	53.31	75.96	7.53	63.36	29.35	16.38	27.74	54.69	34.53	24.62	28.54	63.13	28.46	34.01	21.35	59.07	45.12	17.16	29.2	26.19	9.14	1.71	55.59	75.49	13.27	52.06	15.01	20.07	18.43
C3	DEPDC1	3.71	0.57	0.6	0.98	1.64	0.68	1.64	1.19	1.32	1.8	1.31	2.05	2.23	0.73	0.99	0.41	4.2	0.43	7.54	11.18	8.78	0.99	7.24	3.87	2.93	0.85	6.83	4.38	2.18	2.19	4.48	3.6	7.5	0.68	8.3	1.43	1.74	1.54	1.6	0.43	0.34	3.52	9.16	2.1	3.98	2.72	0.85	1.99
C3	KNSTRN	20.2	7.36	1.95	3.7	19.64	3.92	3.67	5.95	4.9	4.03	3.86	4.67	5.73	4.37	5.96	2.98	20.49	2.35	26.22	26.75	39.15	4.98	31.18	21.84	10.29	5.66	39.97	22.08	10.61	10.21	31.74	11.1	30.75	7.73	25.47	15.74	3.55	9.41	9.55	3.54	1.88	27.94	30.08	9.93	15.63	10.27	7.8	12.62
C3	KIF23	17.93	3.45	3.09	4.36	8.81	2.57	3.26	5.82	4.65	7.73	5.63	3.03	5.98	3.61	2.68	2.11	17.94	1.7	25.22	44.87	26.69	2.27	24.56	25.88	6.43	3.45	29.44	25.99	11.41	10.69	22.39	11.85	29.93	4.08	30.32	10.02	2.62	7.35	5.66	2.47	5.75	29.38	31	18.56	17.37	11.65	4.49	10.07
C3	CCNB2	22.77	12.34	5.8	6.39	17.67	4.95	7.63	4.5	7.83	7.3	9.21	3.66	13.68	5.65	7	4.96	23.7	3.69	35.18	36.07	42.08	3.17	34.5	29.7	10.47	12.98	42.48	20.41	23.87	19.68	36.55	17.41	25.57	12.04	33.7	16.41	5.54	12.34	9.22	3.86	3.93	56.51	39.81	20.4	18.28	16.32	10.98	20.09
C3	PRC1	81.44	29.01	8.11	26.44	57.15	20.22	22.8	14.15	19.76	21.58	27.63	13.91	40	18.06	19.18	15.99	88.61	6.95	79.01	88.3	132.65	14.6	81.17	77.76	26.03	24.02	99.34	88.65	74.36	31.25	77.91	61.66	57.44	42.7	77.28	39.38	15.32	24.31	25.13	14.45	11.59	125.11	104.83	56.62	56.7	50.16	19.43	58.25
C3	BUB1B	15.38	4.43	2.58	2.86	6.14	2.22	3.38	5.89	4.18	3.7	2.89	4.62	5.36	6.12	4.55	4.59	13.4	2.46	15.41	19.41	19.7	1.78	15.42	13.09	5.57	6.63	17.32	12.9	4.38	10.15	17.43	8.12	9.95	4.24	20.5	7.33	1.81	6.65	3.94	3.47	0.45	17.92	23.82	10.98	11.48	4.58	7.34	3.4
C3	GTSE1	16.96	7.34	3.43	3.85	12.49	2.35	4.03	2.84	2.98	4.12	4.81	3.18	10.81	2.12	1.59	3.24	14.52	1.77	22.09	18.88	24.7	3.71	27.21	19.13	8.64	4.81	29.47	22.49	10	15.84	29.38	11.83	12.41	11.06	27.86	15.28	1.91	9.87	3.69	2.4	1.72	26.97	29	13.75	25.95	12.25	8.46	12.85
C3	NUSAP1	68.96	9.61	5.42	13.09	36.01	8.23	15.15	13.2	11.24	13.83	18.54	9.8	14.66	10.52	6.19	9.69	61.23	7.08	73.71	46.13	63.22	8.05	51.96	48.86	14.58	14.45	65.48	51.03	25.43	22.48	52.34	22.59	31.8	14.43	80.21	42.67	10.16	23.96	14.44	7.97	1.03	64.44	74.62	28.91	48.56	28.81	14.53	26.28
C3	CIT	4.69	3.31	2.56	3.05	5.78	3.95	7.06	3.86	5.46	4.89	5.95	1.79	10.49	1.39	1.03	1.51	4.53	1.84	18.55	7.27	8.91	1.42	11.61	12.18	7.36	4.16	13.96	11.28	5.45	10.75	9.53	5.39	2.96	3.12	15.95	4.94	2.27	3.2	0.95	4.12	5.34	15.12	15.52	6.01	19.42	11.07	3.12	3.23
C3	CCDC138	3.56	0.46	1.31	1.93	1.76	1.73	1.48	2.05	1.34	1.64	1.08	1.13	2.1	0.97	1.09	0.84	4.02	0.78	4.36	3.21	5.63	0.81	5.54	6.03	2.09	0.67	12.59	3.25	1.18	3.3	4.19	1.34	1.78	0.9	7.45	1.75	0.89	1.67	0.96	0.52	0.87	7.26	4.92	0.94	4.94	2.78	3	1.38
C3	CDC25A	3.76	2.13	1.22	1.04	1.6	0.9	0.9	0.6	0.74	1.14	1.65	0.69	3.24	1.16	0.63	0.41	3	0.34	3.86	5.97	3.9	1.1	4.83	3.18	1.37	2.05	6.88	2.19	2.42	3.58	3.01	2.13	1.49	1.76	7.93	2.57	1.38	0.74	1.06	0.47	1.06	5.61	5.21	1.62	5.2	3.94	1.44	2.17
C3	MCM4	81	24.52	12.12	29.2	56.9	24.16	25.9	38.58	41.45	37.41	23.44	24.58	57.67	21.65	24.23	22.63	105.13	9.11	102.4	97.19	92.31	26.06	78.05	161.37	42.7	48.26	150.62	65.41	36.66	46.21	58.54	67.85	79.93	49.53	55.81	37.92	15.4	52.21	17.14	17.35	12.48	242.98	117.3	35.8	111.05	55.58	14.25	56.4
C3	PRKDC	50.66	26.07	18.35	32.56	35.27	27.57	40.52	31.04	46.65	33.79	34.11	31.47	51.23	26.29	17.36	18.98	43.37	10.52	68.14	143.02	89.45	34.46	68.61	124.45	69.05	41.92	172.32	61.8	30.73	65.48	64.66	79.94	52.03	24.38	70.81	32.7	25.39	41.52	23.98	28.22	14.54	99.23	102.71	32.77	92.19	59.26	44.51	43.78
C3	FBXO5	4.99	1.52	1.71	0.97	1.31	1.9	2.24	1.99	2.39	2.66	1.52	1.63	3.75	0.99	1.27	1.03	4.52	1.33	11	7.22	10.26	2.74	5.33	7.29	3.89	2.05	10.55	6.04	1.17	5.92	5.48	4.02	6.78	1.76	6.92	2.6	1.16	3.14	2.42	1.19	0.89	9.71	13.36	3.16	8.28	3.86	4.41	5.75
C3	BUB1	8.43	2.48	1.86	2.93	6.51	1.46	2.84	2.78	2.32	3.38	3.82	2.12	11.84	2.23	2.61	1.19	8	1.24	21.22	24.55	15.71	3.28	13.72	10.49	6.2	3.61	23.04	12.3	3.46	8.4	14.79	8.79	11.86	2.17	18.03	8.11	1.44	4.61	3.36	1.15	0.83	24.85	19.55	3.77	13.12	8.25	7.23	4.33
C3	ARHGAP11A	9.05	1.45	1.54	2.26	1.97	2.5	2.74	2.64	5.19	6.39	3.53	1.36	2.88	1.67	1.76	1.11	9.95	0.69	13.04	10.63	12.67	1.62	7.17	12.02	3.11	2.07	9.25	8.93	4.38	3.7	8.67	5.02	5.05	1.79	8.45	6.57	1.8	1.82	4.02	0.9	0.52	17.65	14.45	4.43	7.09	3.93	3.14	3.24
C3	ATAD2	16.76	1.96	2.57	4.5	6.7	2.58	3.29	4.3	4.76	6.68	4.12	4.39	8.64	2.77	2.88	2.71	15.65	1.63	20.94	15.46	27.48	5.1	13.34	13.86	8.16	4.7	26.46	7.78	7.06	8.59	14.48	16.05	9.32	6.13	16.3	6.52	3.89	7.18	7.66	2.02	2.06	33.57	20.25	9.98	14.54	8.23	5.58	7.6
C3	MTBP	3.07	0.86	0.84	0.7	2.44	0.86	0.47	0.67	0.67	1.47	0.5	1.14	1.63	0.13	0.54	0.29	4.26	0.35	5.71	5	7.59	0.94	4.5	5.21	2.12	1.11	6.32	4.78	1.14	1.91	3.79	4.28	2.61	2.16	4.21	1.74	0.67	2.04	1.31	0.44	0.66	9.03	4.57	1.87	4.92	3.17	1.81	1.17
C3	RIMS2	0.57	0.83	0.17	0.69	1.75	0.08	0	0.56	0.67	0	0.22	0.68	0.5	0.02	0.39	0.08	1.69	0.15	4.69	0.16	0.26	0.34	3.82	0.64	6.33	1.01	1.94	1.03	0	1.87	3.55	0.35	1.4	4.32	0.76	0.76	0.68	0.59	0.04	0.02	0.29	1.9	6.83	0	0.12	1.62	0.11	0.59
C3	SCRN1	8.49	6.93	8.22	6.86	14.84	8.22	8.8	6.64	12.16	5.36	9.36	7.65	3.56	3.88	3.41	3.37	8.35	2.51	15.23	15.44	11.7	6.88	32.57	10.25	18.99	11.67	21.91	17.16	18.03	6.35	32.14	12.81	14.18	7.2	15.74	10.73	6.55	19.62	5.52	7.76	10.42	7.26	20.87	12.57	10.87	11.61	6.4	8.64
C3	CPNE8	3.04	2.48	2.15	4.36	4.33	1.32	1.64	1.81	5.56	3.84	2.02	3.29	2.65	1.74	1.4	0.99	3.34	0.49	15.17	5.74	2.04	2.67	9.71	4.3	8.66	4.75	8.98	7.76	4.64	1.82	9.17	6.14	4.14	3.62	1.73	3.57	2.68	4.8	2.15	1.3	3.84	4.56	7.34	4.7	3.18	5.07	1.28	4.75
C3	AGBL2	0.28	0.1	1.15	0.33	1.83	0.39	0.27	0.37	0.21	0.61	0.17	0.23	1.85	0.14	0.29	1.56	0.39	0.11	8.62	1.33	0.84	0.42	2.7	0.53	2.29	7.75	2.04	2.16	1.24	1.22	1.52	0.11	0.05	0.8	1.1	0.02	0.48	3.1	0.35	0.09	1.44	2.27	12.1	0.59	0.89	5.35	3.81	0.89
C3	NEB	9.24	0.16	2.15	0.33	2.57	0.45	0.18	1.01	1.95	0.87	0.44	0.33	4.25	0.33	0.49	0.03	9	0.47	27.1	0.61	3	1.15	9.34	1.52	3.79	38.87	11.32	2.37	0.93	2.19	7.37	4.99	0.33	0	1.45	2.09	0.74	0.18	1.67	0.32	1.2	2.13	5.41	1.4	0.82	2.87	2.31	0.24
C3	WARS	63.47	94.96	51.41	34.02	285.32	46.23	39.68	42.28	78.89	48.86	41.96	56.16	41.49	30.95	18.2	19.62	62.98	29.47	440.59	266.08	111.5	118.89	534.97	205.68	126.09	133.05	129.16	210.66	82.72	106.57	542.51	52.12	64.9	80.81	79.53	46.01	40.55	153.22	61.72	35.52	66.02	101.15	373.35	67.37	116.91	40.78	82.29	150.74
C3	APOL4	1.58	2.88	2.64	0.6	1.83	0.89	1.35	1.62	1.93	1.13	0.07	0.49	0.74	0.91	0.59	0.42	1.92	0.79	18.49	2.48	1.69	6.01	3.85	1.77	1.68	2.77	1.95	7.41	0.27	2.6	3.65	2.98	1.63	1.21	1	6.47	0.4	3.52	4.7	0.35	2.6	2.02	8.46	0.6	2.29	2.98	0.57	3.94
C3	RP1-244F24.1	1.83	0	2.99	0.24	1.94	1.44	0.15	0.11	1.39	0.45	1.13	0.19	0.86	0.09	0.15	0.15	1.9	0.08	8.06	1.05	0.38	3.68	2.7	2.65	1.05	1.13	2.6	6.2	3.46	2.26	3.34	1.53	1.4	0.53	2.33	0.77	0.35	4.96	0.83	0.46	0	0.78	12.6	0.87	2.67	0.47	1.94	1.88
C3	HCP5	43.87	43.51	18.77	12.12	19.66	6.07	13.76	10.27	16.42	16.72	7.64	13.48	8.19	6.35	6.09	8.46	44.63	7.39	86.27	95.42	39.24	22.39	48.05	40.3	30.88	23.45	48.19	45.24	28.56	35.88	41.34	53.86	26.23	19.93	9.69	16.4	8.07	94.52	10.45	7.61	12.72	21.08	50.29	15.22	24.43	6.94	64.35	43.12
C3	PSMB9	179	124.91	46.46	18.45	75.65	20.67	18.74	14.36	38.01	27.05	14.23	22.65	37.98	23.75	10.59	15.28	189.06	16.77	419.55	178.11	43.16	94.48	115.2	102.12	66.67	55.42	78.14	73.49	107.36	117.36	122.29	247.56	153.6	49.38	35.63	32.29	28.15	251.35	47.21	18.79	49.94	58.96	102.87	63.33	71.84	63.93	190.67	151.11
C3	DTX3L	21.58	13.21	6.29	9.83	14.18	6.06	7.51	7.55	13.54	22.95	6.1	9.23	7.7	3.34	2.79	3.16	22.03	2.82	44.4	13.54	10.73	11.17	33.26	15.89	12.1	8.8	18.46	28.98	24.16	18.32	35.19	30.69	15.32	9.06	14.14	15.32	5.15	41.5	5.23	4.21	4.81	29.68	39.08	20.26	13.3	17.37	24.84	18.07
C3	PARP14	28.48	7.26	9.54	4.96	12.18	4.36	4.83	6.23	14.31	24.65	5.46	8.95	8.91	4.41	2.56	2.34	29	1.92	68.59	11.55	14.8	15.26	27.68	13.89	12.6	9.35	22.04	42.86	20.05	25	27.71	33.75	14.54	8.19	14.52	12.1	5.05	39.32	8.37	2.96	4.49	22.04	52.27	20.33	18.38	19.16	38.77	16.82
C3	STAT1	79.76	45.57	25.86	24.3	62.02	20.26	17.38	23.97	54.97	119.17	17.79	44.13	53.79	13.77	13.35	11.77	79.31	12.41	325.26	102.87	40.6	76.84	133.5	86.05	83.22	41.45	94.86	198.81	56.67	161.85	134.01	160.66	69.13	14.8	49.64	45.2	26.27	120.92	36.86	12.82	23.71	53.86	187.37	49.43	106.42	71.71	147.26	48.81
C3	XAF1	55.03	31.02	27.35	16.71	35.03	20.28	16.53	16.86	35.17	119.89	17.69	25.21	41.71	10.07	5.21	11.87	61.92	6.16	103.48	53.53	18.82	61.76	100.14	87.2	43.16	11.38	56.45	208.84	49.48	111.73	105.14	119.97	60.64	33.19	32.89	27.49	15.19	203.59	19.11	8.28	9.06	78.97	116.29	62.89	42.31	36.05	136.22	65.18
C3	IFI16	82.18	40.82	37.11	50.31	131.65	46.6	49.42	48.31	120.03	79.87	42.92	45.47	122.76	52.36	39.55	48.66	79.89	26.36	129.95	144.3	141.86	56.64	219.41	115.89	115.44	49.62	83.75	173.28	143.64	84.81	217.16	259.88	187.41	92.7	112.79	58.36	50.38	126.59	52.72	26.97	45.15	108.94	159.27	142.59	60.93	191.94	141.76	143.56
C3	RP11-337C18.8	1.02	0.1	0.51	0.29	3.12	0.15	0.69	0.38	0.3	0.71	0.67	0.13	1.03	0.24	0.42	0.22	1.51	0.05	4.23	1.72	0.25	1.49	3.59	1.14	0.41	0.05	1.68	1.78	0.59	1.87	3.89	1.88	2	1.17	2	0.86	0.56	1.66	0.57	0.44	0.52	0.84	2.19	0.74	0.7	2.43	2.4	0.74
C3	TRPM2	4.96	1.01	1.84	0.78	4.66	0.63	0.92	0.6	1.53	0.78	0.43	0.62	7.56	1.41	0.34	0.25	4.62	0.44	8.64	1.47	1.96	4.13	11.98	6.62	3.24	2.07	5.75	4.19	7.96	3.33	12.36	9	4.72	0.78	5.32	2.16	0.89	5.7	2.34	0.25	4.91	6.45	6.69	5.35	5.03	3.01	6.01	2.75
C3	PTPDC1	4.62	1.16	1.55	0.6	1.67	1.12	1.27	1.2	1.96	0.85	1.21	1.09	1.49	0.87	0.74	0.51	4.12	0.32	6.03	2.69	2.14	2.18	5.63	3.86	3.63	1.37	2.75	2.98	3.16	2.67	4.83	6.68	3.84	1.29	3.94	1.59	1.19	4.36	1.74	0.68	1.68	2.51	2.82	3.06	4.36	6.8	2.39	3.25
C3	TMEM39A	18.15	10.58	9.2	4.76	9.52	3.41	4.11	3.98	7.91	5.57	4.55	8.97	4.38	3.83	4.65	1.78	17.43	1.34	25.06	8.54	17.23	10.49	18.96	13.42	9.43	10.22	17.55	18.89	18.23	11.38	19.36	13.16	22.47	6.93	17.92	10.03	6.44	17.95	5.3	2.25	4.78	16.45	21.49	11.41	12.28	13.94	6.78	13.94
C3	ZFHX4	0.51	0.33	0.38	0.86	0.82	0.1	0.12	0.17	0.39	0.25	0.12	0.3	0.96	0.12	0.18	0.08	0.49	0.18	1.13	3.75	0.01	1.01	2.05	1.11	0.62	0.37	2.3	0.91	0.2	0.66	1.98	4.32	1.1	0.31	2.08	0.14	0.32	2.11	0.49	0.19	0.96	0.06	1.19	0.21	0.57	2.73	0.07	0.18
C3	RP1-90J20.12	1.2	1.15	0.26	0.29	0.64	0.16	0.45	0.3	0.87	0.48	0.44	0.57	1.99	0.77	0.26	1.04	1.05	0.57	1.1	7.98	0.76	1.64	1.58	1.78	0.65	0.66	1.53	2.6	2.71	1.48	1.94	3.02	2.59	1.01	2.11	1.46	0.53	4.04	0.37	0.31	0.41	1.23	2.47	1.52	2.64	6.13	3.14	3.54
C3	ACVR1C	0.85	0.02	0.53	0.07	0.53	0.03	0.08	0.08	0.4	0.03	0.15	0.09	0.43	0.03	0.37	0.02	0.75	0.09	1.92	1.14	0.28	0.3	0.73	1.2	0.65	0.28	0.16	0.63	0.66	0.38	0.81	1.24	1.05	0.2	0.44	0.15	0.07	0.17	0.29	0.15	1.91	0.7	0.85	0.26	0.66	1.58	1.02	0.36
C3	C18orf54	1.59	0.44	0.61	0.4	0.44	1.1	0.42	0.24	1	0.39	0.45	0.76	0.44	0.26	0.33	0.16	3.61	0.05	1.27	1.65	0.93	0.72	1.53	1.72	1.54	0.72	0.78	1.78	0.59	1.45	1.21	1.86	1.74	1.68	1.66	0.49	0.27	0.32	0.54	0.1	0.42	0.91	2.15	1.47	1.9	2.64	1.08	1.18
C3	CENPA	18.07	4.38	3.33	2.11	15.02	0.89	2.07	0.83	2.84	2.74	4.47	2.13	18.1	0.91	1.43	1.3	19.76	1.5	21.28	13.94	12.66	2.45	22.48	15.12	17.36	3.55	8.81	8.9	5.49	13.08	25.89	7.24	19.77	9.78	21.04	13.32	1.89	6.66	3.44	1.17	2.79	15.95	12.55	7.09	18.43	10.73	1.59	11.29
C3	TRIP13	13.32	4.98	1.28	2.35	10.39	2.41	2.56	1.42	2.92	2.6	8.55	3.6	15.46	1.94	1.67	2.53	11.26	1.47	26.35	20.62	20.68	3.67	20.36	18.68	8.79	4.02	10.37	10.54	7.38	13.18	24.94	8.14	14.69	3.52	13.47	5.63	2.65	4.84	4.35	1.29	2.08	15.08	8.6	8.04	23.88	11.42	2.47	18.99
C3	NCAPG2	9.67	2.39	2.06	3.44	9.02	2.02	4	4.34	2.73	3.36	4.52	2.42	7.02	1.71	1.56	1.95	9.9	1.13	20.69	9.38	18.93	2.84	18.57	9.43	3.49	6.13	6.92	8.02	5.9	5.71	19.92	7.6	8.77	2.5	10.79	4.93	2.21	4.17	4.45	2.2	2.11	12.47	10.81	4.56	15.39	8.47	5.2	7.38
C3	SUPT16H	61.75	15.14	20.49	20.34	47.7	18.89	24.52	18.7	29.32	21.75	23.15	18.01	45.32	18.02	14.5	18.4	55.69	15	75.19	120.19	71.44	22.84	86.68	54.79	66.11	28.61	99.47	51.5	28.28	53.05	88.46	37.91	53.18	62.98	21.61	20.6	19.16	44.66	17.8	15.77	21.12	98.02	54.99	26.84	88.43	62.74	45.43	70.5
C3	WDHD1	6.72	1.58	1.09	1.74	3.16	1.16	1.99	1.94	1.76	0.87	2	0.97	4	1.29	1.88	1.16	5.89	0.94	7.72	14.97	11.07	3.7	9.41	4.12	7.05	2.16	6.58	5.18	3.78	5.31	9.65	4.32	4.5	2.83	4.16	1.25	2.05	3.54	2.2	0.87	1.34	4.93	4.75	2.18	6.54	4.4	2.11	6.64
C3	CENPI	4.27	0.77	0.63	0.49	1.85	0.49	0.6	0.52	0.47	0.59	1.07	0.61	3.89	0.9	0.85	0.23	4.84	0.07	7.46	4.95	2.72	0.32	6.26	2.16	3.12	0.39	1.86	3.81	2.39	1.47	5.11	2.43	3.69	1.72	2.26	1.44	0.46	2.27	1.12	0.33	0.19	5.88	4.3	2.2	2.83	4.09	0.65	2.96
C3	SPC24	18.79	9.03	2.34	1.93	10.04	0.95	2.93	1.88	3.16	2.3	2.84	1.27	5.72	2.22	1.63	3.37	19.13	2.39	22.53	18.12	10.95	4.54	25.06	7.25	6.78	4.9	16.44	12.55	5.89	10.59	21.73	9.36	9.44	7.31	10.47	9.28	3.14	8.04	2.27	2.62	9.48	19.59	10.14	8.31	8.12	8.26	4.85	13.81
C3	TTC5	4.74	3.48	2	3.58	5.07	1.44	1.62	1.53	2.43	2.24	3.16	1.81	2.98	1.25	2.18	1.08	5.56	0.71	9.14	4.95	4.69	3.06	5.77	4.28	8.9	4.4	12.17	5.82	2.87	2.46	7.55	3.79	6.48	3.19	2.93	2.02	2.54	4.28	2.33	1.45	4.09	7.86	4.19	1.76	6.21	8.63	6.5	5.39
C3	GLA	27.86	14.72	11.41	10.94	25.56	6.62	11.15	6.88	10.46	10.71	7.05	9.33	23.79	10.22	4.85	12.49	25.59	7.13	34.34	34.56	37.61	16.59	36.37	19.41	17.98	20.83	35.41	30.69	19.43	22.1	33.06	23.86	33.6	24.83	15.99	15.8	10.92	34.41	16.05	9.87	8.2	54.76	19.77	25.07	19.05	33.02	16.2	19.97
C3	HAUS8	13.51	7.64	7.12	3.68	9.99	3.81	2.7	2.17	4.28	3.26	2.47	5.34	17.49	4.98	2.42	4.09	14.04	1.48	17.07	17.35	20.37	7.38	14.8	11.8	16.03	12.51	13.3	14.86	12.21	15.12	20.69	8.97	19.58	15.36	12.63	6.52	4.88	13.47	5.28	2.66	3.51	24.44	15.96	6.88	11.81	20.96	17.17	9.01
C3	ASF1B	25.5	13.41	5.75	5.71	9.3	4.03	6.71	2.97	3.64	6.06	5.66	4.01	19.67	3.76	3.1	4.51	26.06	2.98	27.85	25.4	18.15	3.59	21.49	12.62	16.19	14.73	19.65	12.16	16.14	15.53	20.68	16.17	15.91	21.26	30.61	15.02	3.67	17.3	4.17	4.62	4.61	32.27	12.94	12.45	19.55	36.34	9	20.09
C3	DDX39A	150.84	68.75	37.8	42.56	75.58	33.66	32.68	24.26	37.03	30.84	30.84	31.8	73.24	29.11	21.97	31.5	155.93	19.93	203.19	119.33	120.52	48.03	146.35	103.28	174.93	80.72	106.04	107.69	116.5	67.52	149.7	124.33	88.9	90.98	108.67	65.03	42.52	90.76	31.01	39.54	43.1	142.38	84.14	97.83	65.29	175.74	109.44	77.61
C3	C1orf131	30.02	3	8.07	7.82	13.2	7.12	9.45	9.26	9.83	7.79	7.87	5.1	13.36	4.04	3.7	5.21	32.88	3.79	16.24	16.94	16.08	10.13	26.8	14.59	11.79	6.46	33.86	20.83	13.46	9.63	29.33	30.53	14.75	12.04	15.56	28.65	6.43	20.39	6.95	7.06	11.45	35.03	26.71	12.29	13.57	20.15	16.9	18.7
C3	U2SURP	107.35	6.04	14.62	18.69	24.74	11.82	13.17	16.42	25.93	18.33	18.47	23.08	30.69	13.22	15.8	20.63	106.32	11.01	69.54	26.76	50.08	43.46	67.47	37.48	26.64	17.63	96.96	44.68	41.32	37.27	71.48	87.66	63.33	68.53	70.54	32.18	20.63	37.62	19.74	9.78	15.14	69.31	56.66	49.85	70.08	28.57	52.99	66.03
C3	WDR5B	3.8	0.5	1.46	0.55	1.62	0.9	0.68	1.13	1.12	0.95	0.64	0.81	0.85	0.46	0.39	0.34	3.09	0.2	4.71	1.23	2.08	1.88	3.27	1.27	0.82	0.77	3.96	1.95	1.81	1.01	3.01	4.91	3.23	1.54	2.5	1.54	0.57	2.4	0.96	0.59	1.13	5.26	5.22	1.44	3.03	2.48	3.22	2.98
C3	MZT1	9.86	0.86	1.43	1.76	5.84	1.86	2.11	1.61	2.14	2.72	1.93	1.53	2.84	1.51	1.66	1.38	9.36	0.78	5.65	3.85	11.85	1.63	9.62	5.04	3.91	1.94	7.57	4.12	3.88	2.63	8.92	11	4.36	10.51	4.46	3.07	2.69	2.39	4.21	1.14	1.57	7.87	3.67	3.13	4.11	1.37	4.02	14.74
C3	TIGD1	5.26	0.55	1.81	0.99	4.48	0.97	0.96	1.51	1.24	1.62	1.24	0.72	1.13	0.6	0.48	1.09	4.77	0.61	5.18	2.23	4.03	2.62	8.55	2.81	1.77	2.01	3	1.97	2.33	2.28	8.53	5.09	2.96	3.84	3.56	2.55	0.63	1.5	1.63	0.34	0.69	5.14	2.04	2.57	3.96	3.5	5.57	2.35
C3	GTF2E1	10.06	3.18	2.17	5.84	7.83	3.51	4.18	6.01	4.07	5.7	5.19	4.68	4	5.93	3.66	1.86	10.69	1.62	9.47	5.47	11.77	2.13	10.4	6.16	5.33	5.12	9.61	4.95	7.7	4.58	11.84	9.08	7.8	3.95	6.15	5.5	4.31	8.18	2.25	4.77	2.25	6.51	9.5	3.74	6.92	11.82	3.57	9.27
C3	STRC	2.66	0.07	0.83	0.93	0.17	1.28	0.57	0.72	0.36	0.15	0.09	0.41	0.15	0.19	0.08	0.02	1.97	0.27	2.1	0.19	1.46	0.07	2.36	0.82	0.61	0.41	0.98	1.21	1.14	0.64	2.8	1.18	0.05	0.5	2.32	1.88	0.26	1.28	0.09	1.04	0.3	1.76	1.65	0.71	0.38	1.8	3.41	1.84
C3	C9orf117	4.37	0.44	0.67	0.14	0.56	0.71	0.96	0.52	0.53	0.21	0.29	0.45	1.72	0.5	0.26	0.34	2.79	0.63	3.7	1.32	2.08	1.18	2.81	2.11	1.08	0.44	2.19	2.55	1.79	2.29	2.38	1.16	1.25	0.41	1.35	1.24	0.79	3.1	0.86	0.67	0.41	2.66	1.59	2.67	1.39	2.69	1.39	2.26
C3	WDR72	15.15	1.01	0.51	1.23	6.74	0.7	0	0.42	3.34	0.33	1.44	1.14	1.21	0.76	0.68	0.94	17.16	0.13	17.55	7.48	13.35	1.76	13.59	4.99	3.82	3.37	6.41	15.57	7.44	2.21	14.34	7.89	6.16	5.84	9.76	5.81	0.3	5.76	5.21	0.26	1.03	12.6	7.65	7.08	4.28	16.05	0.24	20.71
C3	C14orf142	7.3	1.24	2.28	3.81	5.37	3.24	3.87	2.19	1.96	1.52	2.6	2.23	2.76	2.3	4.28	2.25	8.19	2.74	9.59	12.46	9.15	2.71	7.51	5.36	7.1	4.12	2.81	5.02	5.32	4.46	9.87	5.15	9.39	7.98	10.84	6.96	4.81	7.82	4.51	1.92	3.7	5.36	6.27	4.59	4.39	3.76	10.24	7.31
C3	TBX15	2.44	0.21	0.13	0	1.33	0.03	0.04	0	0.04	0	0	0.03	0	0.02	0	0	2.41	0.07	5.82	0.56	1.64	0.89	2.55	0.6	0.21	1.11	0.42	0.35	0.32	0.37	2.73	0.95	2.04	1.47	2.35	1.56	0.03	1.77	0.94	0	1.59	0.41	0.91	0.3	1.01	0	0	2.47
C3	DTYMK	65.2	38.01	9.5	11.56	30.44	11.07	10.03	11.81	8.46	14.31	10.55	7.6	25.56	11.47	10.71	18.93	60.99	12.99	69.68	68.54	24.25	15.25	59.73	51.38	28.89	31.23	19.96	18.97	21.31	30.64	59.73	44.6	86.25	76.72	92.22	40.58	14.98	38.09	10.87	11.06	22.1	45.17	24.81	18.41	45.8	31.33	20.66	61.93
C3	MSL3P1	9.66	1.61	2.63	1.39	7.51	1.56	2.5	1.59	2.24	1.91	2.67	1.37	3.27	1.23	1.36	1.62	8.72	1.23	9.82	11.37	5.2	2.97	12.17	4.02	5.56	4.15	3.06	2.99	2.64	6.56	11.91	8.97	10.73	7.33	17.16	8.18	1.28	7.16	4.44	1.71	2.78	7.39	7.69	2.61	8.75	8.76	4.25	7.74
C3	ARL13B	10.05	0.89	3.94	2.55	4.61	2.11	4.24	3.25	4.02	2.66	2.83	3.16	4.9	1.62	1.73	1.79	10.97	0.8	9.76	5.53	10.19	3.95	11.87	3.55	2.62	2	9.41	6.73	1.13	6.87	12.42	6.94	7.28	12.39	7.94	4.45	3.52	5.98	3.9	1.59	1.6	8.35	10.94	1.67	3.14	6.16	2.51	5.66
C3	CDC45	28.4	5.91	1.85	4.43	10.18	5.8	2.64	3.06	2.93	5.41	2.14	3.17	13.47	3.16	1.65	3.93	34.99	2.38	20.26	18.2	39.11	2.21	13.12	14.63	10.4	8.17	13.36	19.31	7.66	12.77	13.36	20	24.48	18.76	18.73	9.71	2.89	17.25	4.66	3.41	3.28	36.57	30.01	6.4	16.71	11.69	5	16.89
C3	GMNN	38.63	6.97	4.93	7.15	12.92	4.5	4.53	5.17	6.29	4.43	8.56	3.91	11.04	6.25	7.69	5.08	37.95	4.84	51.1	35.14	37.38	3.36	28.2	12.97	8.81	7.84	36.09	16.35	7.67	16.72	29.89	20.23	29.89	15.86	22.56	9.18	9.24	19.34	8.01	2.45	6.3	26.02	40.05	7.97	19.46	11.16	10.35	17.6
C3	RUVBL1	73.35	28.65	8.58	17.84	34.28	10.76	10.07	11.77	17.18	13.45	11.4	16.39	31.87	9.99	9.34	12.45	73.52	9.94	73.49	40.17	55.96	15.37	61.97	38.8	18.88	22.14	65.59	30.81	32.29	24.37	63.67	75.56	60.93	48.62	54.28	18.14	19.17	37.34	17.85	11.57	11.23	54.97	71.31	25.38	38.13	37.3	16.24	30.45
C3	WDYHV1	9.9	5.55	4.49	6.18	7.48	4.32	7.29	4.84	10.85	2.71	6.38	8.43	7.13	10.4	5.4	4.28	19.24	3.33	13.29	17.03	29.73	7.88	13.21	10.89	10.39	8.86	11.75	8.66	7.65	6.06	20.29	16.71	17.01	9.8	11.1	5.82	4.97	12.09	11.15	4.77	4.82	26.53	9.81	8.37	8.56	15.03	6.38	9.29
C3	UBE2T	30.15	10.44	3.51	4.21	36.49	4.92	7.85	4.16	7.05	6	4.52	3.84	15.64	5.03	7.37	6.01	31.83	3.77	24.37	25.45	49.44	4.5	45.86	26.23	8.76	11.69	29.97	20.56	12.41	13.16	50.54	47.13	47.32	19.43	49.12	13.79	7.04	39.71	15.45	4.15	1.81	49.16	46.23	9.89	28.65	16.68	7.58	20.73
C3	HOXB7	10.73	6.54	4.16	0.28	9.91	0.23	0.35	0.46	1.13	0.17	0.5	1.22	6.01	0.23	2.4	1.54	9.39	0.91	7.76	12.63	25.65	4.97	19.36	4.62	2.49	5.22	5.72	9.43	2.73	5.86	16.6	19.85	30.49	14.56	19.84	2.04	1.35	16.81	7.24	0.07	5.4	28.65	12.9	1.63	12.24	14.4	2.04	4.31
C3	BID	31.53	16.2	6.81	9.83	33.17	5.79	11.47	8.25	9.47	7.32	4.01	6.65	32.4	7.51	7.57	7.65	29.67	6.41	38.9	18.97	62.84	13.85	45.33	19.38	17.94	19.12	49.76	17.82	17.93	24.01	53.6	21.8	55.83	25.95	21.74	18.83	8.18	59.44	11.26	4.04	20.28	56.43	28.51	10.26	13.9	10.39	29.15	36.86
C3	GPR89A	14.65	3.48	5.95	3.86	11.22	4.96	6.5	6.88	9.06	4.38	6.38	1.57	8	4.84	4.11	5.35	17.06	3.49	28.44	18.67	17.25	5.11	20.69	13.83	8.32	5.5	19.04	12.74	9.32	15.76	19.39	12.31	12.82	7.93	17.63	12.74	4.32	22.53	6.93	3.33	2.83	15.17	12.69	8.59	15.97	17.31	7.87	12.57
C3	LIN52	5.04	2.45	2.34	2.81	4.56	1.67	2.41	2.21	3.26	1.98	1.93	2.03	2.96	1.37	2.74	1.85	5.53	0.76	7.54	8.84	7.89	3.15	10.12	3.91	4.46	4.02	6.55	5.34	3.48	5.67	9.28	4.64	6.33	5.66	5.54	2.67	2.45	8.46	2.85	2.94	2.33	6.54	4.9	3.76	4.33	1.88	4.22	6.26
C3	C3orf52	5.24	2.18	2.04	1.92	1.73	1.11	1.44	1.86	1.72	2.18	1.45	1.75	0.77	0.92	1.27	2.53	4.38	0.72	5.96	5.04	7.8	2.17	5.49	7.87	5.48	3.25	3.17	6.41	2.15	1.1	6.06	3.17	5.65	4.24	3.61	6.5	1.56	7.15	1.22	1.59	0.73	3.59	6.26	3.37	2.5	2.75	0.96	3.96
C3	RP11-757F18.5	2.43	0.45	1.33	0.31	0.46	1.06	0.8	0.46	1.26	0.96	0.53	0.76	0.94	0.33	0.54	0.5	2.63	0.35	3.23	2.82	3.17	0.27	2.4	2.49	2.06	0.58	0.58	2.47	0.57	1.14	2.66	1.62	1.33	1.41	1.37	2.67	0.66	4.26	0.42	0.35	0	0.77	3	0.34	0.86	1.71	0	1.56
C3	STK3	15.17	5.34	3.99	4.78	4.87	5.61	6.32	4.38	10.03	4.35	5.56	7.17	6.72	4.6	5.27	2.43	21.12	3	28.47	14.22	30.99	5.21	12.78	24.2	19.29	4.54	19.77	12.18	12.99	5.99	14.52	13.32	13.16	8.75	6.28	12	5.05	13.7	9.48	5	10.22	13.89	12.59	11.57	6.74	7.75	1.52	11.73
C3	RP11-758M4.4	8.78	2.37	0.32	0	3.91	0.28	0	0.03	0.53	0	0	0	4.93	0	0	0	10.78	0	12.79	6.08	14.98	3.03	9.24	28.77	9.95	3.25	7.21	5.53	3.82	0.39	6.61	9.97	9.45	8.36	2.27	0	0	2.22	3.7	0.78	2.68	6.97	2.32	0.64	5.45	10.06	0.17	3.77
C3	MET	9.7	4.19	2.75	3.18	4.89	2.86	2.21	1.68	5.73	6.17	2.28	1.87	4.2	0.83	1.51	0.81	9.12	0.44	23.43	26.32	23.43	1.5	15.12	12.14	26.3	7.96	7.12	10.04	7.17	2.54	16.1	11.37	6.69	1.74	6.87	3.56	2.08	10.23	5.6	1.44	4.44	6.87	7.74	6.37	6.79	0.46	0.18	4.68
C3	ACTRT3	1.73	0.66	0.62	0.9	0.55	0.46	0.71	0.64	0.51	0.33	0.7	0.33	0.4	0.14	0.03	0.14	1.76	0.21	4.86	1.85	2.67	0.3	2.01	2.74	0.6	0.37	0.8	1.8	1.55	0.49	1.86	1.76	2.02	1.08	1.41	0.9	0.5	1.02	0.54	0.38	0.36	1.82	1.05	0.7	1.44	0.31	0.3	0.54
C3	PCDHB14	4.89	1.84	0.68	1.78	1.32	1.14	1.53	1.99	2.78	2.44	2.56	1.72	1.02	0.49	0.6	1.52	4.33	0.62	9.26	5	1.16	2.4	3.74	4.57	2.17	1.85	1.96	3.97	3.06	3.86	4.94	8.98	3.21	2.96	1.7	2.7	1.53	3.67	0.83	1.42	1.94	2.95	0.9	1.67	2.11	3.41	0.14	3.23
C3	CASC9	2.66	0.15	0.35	0	6.85	0.81	0	0	0.61	0	0	0.36	2.47	1.14	0.52	0	3.6	0.32	16.09	2.19	8.67	1.36	15.12	12.93	10.99	1.67	4.72	6.18	4.42	4.7	9.35	21.23	19.9	6.06	0.3	0	0	3.32	3.03	0	3.21	6.14	4.08	2.52	3.89	9.46	0.67	16.77
C3	DPY19L4	9.62	1.43	3.4	3.54	4.76	3.22	3.13	3.05	4.87	3.88	3.02	4.2	4.26	1.66	2.46	1.08	16.06	0.94	11.08	7.1	14.3	3.41	10.76	10.96	9.84	3.59	13.87	5.56	3.76	3.7	9.54	12.36	7.69	3.78	6.69	4.38	3.87	6.17	3.52	1.87	6.17	6.99	10.66	3.79	6.03	5.36	3.43	5.62
C3	ATP6V1C1	27.38	4.37	5.89	9.76	11.19	4.19	7.76	5.97	10.73	5.11	10.25	10.09	12.63	6.95	7.36	4.5	26.36	3.34	45.98	19	34.62	9.48	22.63	24.54	23.97	8.35	28.74	13.49	19.31	6.82	24.97	22.78	25.28	17.18	11.39	9.59	10.19	18.16	11.84	4.39	6	13.52	18.21	9.66	12.04	15.39	15.68	12.37
C3	NUDCD1	11.01	2.01	2.22	3.22	5.09	2.94	3.29	1.28	4.51	1.55	1.82	3.12	3.98	1.48	4.33	1.97	10.35	1.51	14.76	11.47	19.38	2.46	9.09	10.41	7.9	2.09	16.74	4.75	6.42	5.02	9.32	12.48	13.54	2.69	7.32	1.94	3.02	5.67	4.68	2.01	3.92	4.57	10.25	3.6	4.05	4.72	5.86	3.61
C3	DCAF13	18.73	2.95	4.15	5.98	9.78	8.29	8.14	9.04	9.16	8.83	7.36	7.97	8.32	6.58	9.39	7.86	22.42	4.56	26.3	22.35	33.68	4.85	21.83	23.71	18.89	8.14	25.74	12.39	12.01	10.03	20.63	23	30.48	11.45	17.17	7.35	7.95	18.69	9.81	5.63	11.85	12.86	25.46	7.38	8.55	11.71	8.74	14.86
C3	TRMT12	6.51	4.65	2.39	3.29	4.11	2.41	2.25	3.4	2.89	3.29	1.95	1.63	5.31	2.65	3.31	1.52	5.59	1.14	7.24	12.69	12.12	3.3	10.53	8.17	8.24	1.3	9.2	5.99	4.9	3.07	9.58	9.01	9.57	5.32	4.43	4.57	2.96	8.82	2.33	1.99	1.79	11.71	8.6	3.26	3.85	7.09	6.92	5.05
C3	MTERFD1	24.11	3.93	4.78	4.89	15.22	3.05	5.26	5.36	6.13	3.66	4.22	3.51	9.42	3.46	5.01	3.13	21.2	4.22	17.77	25.48	41.14	5.87	27.36	21.55	14.93	5.27	27.47	10.43	5.64	7.47	28.35	18.25	28.61	11.4	12.65	8.25	3.88	13.71	9.92	3.47	8.29	21.58	21.93	5.61	10.33	12.65	13.26	12.42
C3	SLC25A32	11.5	3.19	3.51	3.47	6.47	3.75	4.86	2.64	7.02	3.4	4.07	3.44	5.68	3.57	2.33	1.58	10.12	1.29	14.36	17.61	25.73	5.69	15.32	15.05	14.64	7.68	17.36	9.22	6.71	4.34	15.65	11.7	16.89	3.92	7.28	5.25	3.99	11.27	7.9	3.23	6.26	7.19	14.31	4.39	6.23	7.67	9.56	5.45
C3	AURKA	20.81	8.31	2.62	2.67	17.21	3.53	3.93	3.38	2.91	5	4.8	4.12	13.47	3.87	2.99	2.47	24.17	2.44	36.87	37.45	25.9	4.67	29.74	30.05	22.58	7.03	20.27	16.14	9.97	8.92	30.66	20.17	27.09	6.66	23.9	14.03	2.81	16.18	6	1.56	5.72	28.85	32.2	8.61	16.34	14.16	4.14	10.5
C3	UBE2C	140.98	93.53	12.26	20.02	90.64	13.22	17.01	12.15	16.56	17.63	22.41	19.71	85.71	17.06	14.68	16.34	138.39	10.25	195.77	208.8	139.89	28.06	133.42	168.15	91.89	54.1	83.09	75.26	66.83	76.37	143.81	146.23	170.89	85.58	160.67	49.79	14.87	72.09	29.53	17.38	18.64	152.43	167.43	58.51	103.1	51.6	20.97	79.21
C3	TPX2	28.25	19.15	4.26	6.79	23.16	5.97	10.27	7.38	9.19	8.64	10.51	7.86	38.91	6.83	4.12	6.9	27.06	4.56	50.17	68.78	43.13	7.29	43.84	55.93	18.71	17.79	50.58	24.91	18.22	24.23	44.63	36.84	38.98	14.97	47.72	17.72	6.26	24.34	11.02	5.42	5.6	45.02	45.82	15.07	42.3	23.89	7.96	20.13
C3	KIF20A	14.88	6.05	1.59	3.08	11.53	2.07	4.76	3.38	2.5	4.29	4.22	1.82	12.15	2.07	2.49	2.2	14.45	1.6	34.95	20.11	9.55	4.32	16.08	29.85	12.88	7.87	13.61	16.91	11.64	7.87	17.02	14.58	21	4.88	28.84	7.85	2.78	8.09	2.43	2.39	1.41	23.02	21.01	9.58	17	13.15	2.75	6.88
C3	CCNB1	31.24	25.56	7.82	11.33	31.8	7.66	18.13	13.97	10.66	13.22	16.46	7.79	27	13.06	10.14	11.35	31.13	6.45	63.14	76.43	45.45	6.93	57.75	38.27	29.1	13.98	31.45	24.45	34.47	12.12	59.46	47.8	79.02	20.9	57.12	26.29	12.19	17.63	7.52	7.28	7.62	65.92	39.57	21.26	20.78	19.71	9.26	14.14
C3	KIAA0101	19.1	7.59	5.6	4.74	10.94	3.22	4.86	3.34	4.83	5.11	5.88	1.98	11.74	4.04	3.94	3.86	22.6	3.47	18.02	29.89	21.23	4.86	14.74	13.72	11.46	7.15	13.56	10.85	14.43	12.19	15.97	22.48	32.03	11.14	23.87	8.95	4.1	13.48	7.72	2.4	7	32.63	14.51	15.43	13.95	10.71	6.38	12.57
C3	LRR1	10.22	4.17	1.26	1.78	9.74	3.52	2.86	3.31	2.47	1.91	2.1	2.05	3.61	3.72	2.56	1.41	11.5	3.01	10.56	12.82	13.52	3.03	14.14	11.81	7.91	2.26	7.49	6	4.53	5.39	14.58	5.08	10.78	5.62	5.96	12.97	3.94	4.23	2.63	3.12	3.21	10.83	7.48	4.17	4.61	4.76	8.3	8
C3	HSP90AA1	430.66	47.94	134.55	166.53	498.41	146.87	140.43	144.9	147.5	130.46	108.24	139.32	508.76	199.55	212.98	161.84	430.34	125.23	1131.64	735.5	635.08	157.91	826.91	964.24	336.38	185.11	377.61	234.76	430.57	263.94	834.54	637.99	810.94	651.72	570.43	275.85	182.9	366.67	300.16	120.99	493.1	763.78	570.29	310.32	220.05	214.86	282.77	677.42
C3	CDKN3	27.87	11.73	7.3	6.01	46.44	4.77	7.76	6.7	8.51	5.06	7.63	1.64	25.48	4.35	6.22	3.57	24.87	6.29	53.86	47.07	49.85	5.06	68.09	37.45	31.35	10.56	23.15	23.93	15.24	18.9	67.63	31.24	50.38	23.19	27.22	16.03	4.64	15.34	9.1	3.25	13.14	26.04	23.25	16.68	24.59	20.78	11.49	33.33
C3	CKS2	60.12	20.98	8.1	14.54	40.58	11.57	10.91	11.23	8.91	13.04	12.86	10.84	26.47	16.49	18.4	12.89	54.87	9.62	107.55	52.29	73.6	9.57	79.94	63.04	21.78	17.21	42.17	24.38	19.1	49.44	75.73	41.09	115.78	25.7	51.7	20.25	14.99	27.84	15.63	6.39	11.01	37.72	57.64	17.31	34.09	21.08	19.16	49.63
C3	ANLN	8.7	5.66	2	5.12	25.43	3.95	8	7.83	9.13	6.89	7.68	6.05	26.05	5.2	7.03	5.88	9.84	3.52	19.67	45.33	51.99	3.04	48.29	42.68	12.35	8.91	25.44	12.38	20	11.65	42.12	34.4	39.21	6.35	21.1	10.84	6.65	16.25	9.96	3.59	2.73	15.27	15.15	17.1	11.25	13.07	3	12.9
C3	DNAJA1	64.24	18.13	22.82	25.67	56.75	26.66	34.8	25.44	24	24.41	19.72	22.42	32.23	36	33.72	20.34	56.64	17.75	123.86	134.39	90.81	28.32	99.78	116.88	39.35	38.03	121.88	32.98	47.63	70.77	97.86	122.07	170.57	32.27	80.41	53.39	34.87	71.15	38.83	20.59	57.51	91.03	57.23	30.87	42.62	32.1	60.84	56.6
C3	TEX30	4.79	1.99	1.61	2.27	5.07	3.54	3.45	2.86	3.38	2.47	2.73	1.66	3.93	3.73	3.96	2.01	7.19	2.52	6.07	6.98	10.36	3.07	9.23	6.61	3.87	1.84	5.1	2.99	6.73	3.99	9.2	19.28	11.78	1.45	9.58	5.83	3.09	4.97	3.29	2.68	4.96	8.11	4.42	5.79	3.96	5.61	4.7	4.4
C3	MPLKIP	3.71	2.06	1.46	1.76	2.53	1.68	1.73	1.5	1.99	1.36	2.02	1.84	2.45	1.92	1.7	1.5	3.18	1.39	2.68	5.3	4.86	1.55	4.68	4.72	3.57	2.14	4.66	1.75	3.93	2.32	4.75	9.76	6.54	4.14	4	2.3	1.88	4.37	1.55	1.75	2.81	4.88	2.26	3.26	2.08	3.49	3.74	4.95
C3	HELLS	19.95	2.55	3.71	3.59	4.39	2.52	4.81	2.72	4.66	4.3	3.07	4.07	9.63	4.39	1.71	4.13	15.38	1.93	10.3	12.08	28.72	6.97	9.77	8.76	7.77	4.49	9.95	8.37	7.41	13.35	8.19	12.42	16.79	19.7	26.47	7.87	2.44	5.5	10.35	3.57	1.39	16.72	8.09	10.38	16.06	16.79	9.19	12.02
C3	DTL	20.88	8.37	1.23	1.09	7.92	2.2	3.5	3.65	2.05	4.84	1.72	1.06	13.73	3.06	2.98	1.62	24.32	2.86	7.85	19.48	24.91	3.29	13.79	10.95	3.94	4.18	12.95	15.38	14.32	16.74	18.59	8.23	23.49	5.29	24.71	5.56	1.4	7.62	3.37	1.02	0.5	36.03	11.75	11.2	49.6	14.44	4.51	7.8
C3	RP11-660L16.2	17.56	4.19	3.93	0.2	2.12	2.22	1.02	1.31	2.5	3.48	4.3	2.18	0.92	2.57	0.49	4.56	19.02	2.19	9.29	5.62	30.63	3.01	1.42	3.71	1.73	2.89	29.69	2.56	8.17	6.91	1.88	20.48	35.58	10.59	15.21	3.18	2.5	3.59	9.01	2.44	0	24.01	4.85	8.3	15.9	3.41	7.01	13.07
C3	RPL39L	33.45	14.87	3.93	2.46	0.63	2.38	3.03	2.01	4.88	3.71	5.51	6.54	10.82	2.42	8.16	4.41	35.56	2.51	67.39	7.42	36.24	13.73	1.34	9.96	14.83	8.48	39.26	13.44	4.4	20.3	1.72	13.73	50.36	49.31	43.05	35.51	3.1	9.57	16.59	2.97	9.7	59.86	16.64	5.26	28.23	10.43	5.58	34.5
C3	GINS2	11.43	4.33	2.22	1.7	3.67	2.23	1.46	2.25	1.35	2.29	2.73	1.08	5.13	2.05	1.67	2.65	10.84	2.08	14.01	9.73	12.02	5.32	6.77	5.93	4.81	4.88	12.21	5.48	8.51	9.36	5.97	9.35	14.19	24.64	10.9	4.69	1.63	4.06	6.32	2.61	1.14	28.06	10.65	5.58	10.91	7.09	4.46	16.19
C3	RFC4	55.49	7.93	7.25	5.8	24.39	5.86	4.22	7.44	8.26	5.61	7.72	4.75	15.95	5.34	7.58	7.58	50.94	2.82	58.1	43.61	57	14.5	34.15	21.87	10.63	14.86	60.88	30.2	17.98	31.84	33.1	24.95	53.18	50.17	50.73	15.58	7.05	15.6	14.35	5.72	9.42	119.21	27.69	11.41	47.83	20.75	18.55	43.74
C3	CCDC34	10.21	1.47	3.39	3.09	5.27	2.85	3.06	3.75	3.28	4.67	3.1	2.04	7.95	2.37	3.31	5.23	13.89	2.83	8.96	3.96	5.02	17.21	5.22	7.85	4.01	3.1	11.9	5.55	3.26	11.5	4.88	13.03	18.09	11.26	10.26	4.57	3.37	4.03	4.59	1.27	3.61	18.79	9.05	3.2	8.7	10.17	5.6	8.12
C3	RP11-1094M14.11	6.68	1.46	2.03	1.33	1.81	2.53	1.89	1.73	2.08	1.3	2.44	0.93	2.25	1.62	1.4	2.8	5.3	2.87	2.55	4.85	5.51	3.62	4.67	2.92	2.95	3.2	7.21	3.89	2.11	5.48	5.9	5.48	10.29	6.46	4.12	6.68	2.09	2.85	2.19	2.22	4.43	6.73	3.26	1.73	5.55	8.49	2.91	6.56
C3	TRAIP	13.02	8.48	1	0.94	3.19	2.36	2.04	1.81	3.22	3.97	2.55	3.25	7.78	2.29	1.02	2.69	13.37	1.08	13.13	6.31	5.27	2.97	6.47	4.68	6.85	5.15	14.69	6	6.42	7.24	6.27	11.6	6.77	11.24	7.29	7.81	0.85	4.37	1.21	2.5	1.15	12.64	15.67	3.7	14.6	20.08	1.65	5.85
C3	UBE2S	290.33	137.53	35.3	43.62	84.2	72.18	63.45	46.47	40.73	68.51	53.87	45.25	251.34	81.28	47.98	57.34	297.84	52.68	386.58	250.17	493.42	45.89	181.97	208.43	87.85	201.48	196.23	133.05	141.66	139.46	181.99	278.03	353.84	242.95	199.96	80.48	54.05	99.57	59.89	70.19	26.89	420.68	225	80.95	163.41	379.34	49.6	150.43
C3	KIF4A	12.34	1.7	1.06	1.48	2.53	1.14	1.86	1.2	1.58	2.09	2.02	1.43	7.51	1.28	1.07	1.37	12.99	0.89	20.02	9.52	9.25	1.56	5.8	8.55	3.45	3.33	9.27	8.06	5.39	5.23	6.6	6.44	7.5	4.93	5.9	6.37	1.16	4.56	2.42	0.79	0.33	9.27	11.96	3.18	6.97	10.44	1.62	4.36
C3	ERCC6L	2.56	0.18	0.36	0.5	0.67	0.41	0.71	0.68	0.44	0.63	0.83	0.29	1.31	0.6	0.25	0.37	2.31	0.41	4.5	1.8	2.47	0.23	1.38	1.69	0.79	0.52	2.21	1.95	0.69	0.99	1.36	1.71	1.67	1.15	1.27	1.13	0.16	1.02	0.48	0.42	0.03	2.41	2.91	0.89	3.12	3.43	0.84	2.09
C3	HOXD8	5.78	1.94	0.43	1.16	3.92	1.66	2.47	1.94	4.25	1.3	1.61	1.14	1.33	1.24	0.93	0.77	5.74	0.55	10.49	7.99	6.89	3.04	5.11	1.61	1.08	3.02	5.63	6.78	6.25	0.87	4.74	4.04	7.68	6.16	7.87	1.35	1.48	6.07	2.24	1	4.67	2.46	8.04	3.79	2.12	8.29	0.17	6.8
C3	DMP1	1.9	0.06	0	0	0.6	0.03	0	0	0.03	0.12	0	0.03	0.9	0	0.06	0.12	2.1	0.07	2	0.31	2.97	0.93	1.02	1.29	0.88	0.54	0.95	6.65	1.25	2.88	1.01	1.27	0.76	2.84	1.61	0.05	0	0.83	0.59	0	0	1.41	3.42	1.12	3.75	3.91	0.04	3.18
C3	PITX2	12.49	1.18	1.54	2.86	6.54	1.5	3.78	3.91	7.43	8.92	3.84	3.65	3.55	1.16	1.64	2.6	12.1	1.53	10.39	7.51	22.57	5.19	9.8	2.28	4	1.52	13.3	11.55	6.09	9.7	11.39	11.35	11.2	19.49	26.37	1.3	2.33	2.16	2.49	2.42	2.06	15.25	13.2	4.83	13.04	17.06	0.17	17.95
C3	AC009336.24	2.1	1.61	0.1	0.09	2.55	0	0.58	0	0.25	0.11	0.08	0.37	0	0	0.23	0.99	2.79	0.06	6.05	3.49	6.26	2.78	1.46	1.4	0.09	1.72	3.76	1.77	0.82	0.25	1.21	4.9	3.11	6.34	5.23	0.07	0.18	3.35	2.24	0.09	0.73	1.42	4.04	0.73	3.43	0.27	0	6.41
C3	LYPD6	0.53	0.04	0.48	0.19	0.29	0.21	0.2	0.09	0.12	0.29	0.28	0.11	0.13	0.5	0.18	0.09	0.52	0.03	2.95	0.31	1.04	0.19	0.35	3.91	0.33	0.27	0.2	0.18	0.13	0.41	0.13	0.77	1.85	0.66	2.13	1.01	0.21	0.44	0.35	0.21	0	0.51	2.12	0.4	0.86	0.04	0	1.78
C3	HOXD-AS1	1.52	0.35	0.7	0.58	0.33	0.64	0.97	0.84	0.75	0.45	1.33	0.91	0.35	0.52	0.14	0.21	1.35	0.11	6.85	1.36	6.35	2.39	1.7	0.44	0.21	1.42	3.5	3.04	0.94	0.48	0.83	3.88	4.07	1.01	6.44	2.03	0.71	1.95	1.85	0.4	1.28	2.51	8.29	1.04	2.32	0.87	0.47	5.15
C3	DNAJB11	68.48	24.67	29.82	35.99	88.08	26.21	27.01	19.11	27.29	23.74	21.16	27.86	33.13	28.45	35.08	22.08	70.02	23.95	83.96	116.74	159.9	51.46	97.34	84.71	26.92	43.61	130.98	71.76	42.84	63.07	94.89	149.33	145.73	100.6	105.97	94.21	36.27	73.61	32.06	25.81	9.27	165.91	71.62	61.66	80.93	41.57	26.86	113.46
C3	FANCI	19.83	3.84	2.93	4.56	7.09	3.7	4.23	5.99	4.11	3.75	4.14	3.78	10.27	2.74	2.99	3.44	18.09	2.04	20.12	17.32	51.08	8.8	19.85	10.19	5.07	6.92	29.47	15.81	9.07	10	15.86	23.73	31.45	17.65	22.83	9.15	3.53	5.69	5.77	3.63	6.24	38.41	23.77	14.38	20.97	6.48	9.35	18.12
C3	SPC25	3.95	1.7	0.93	1.65	3.53	1.64	0.89	2.12	1.21	0.7	2.25	0.82	3.93	1.25	1.28	1.9	5.3	1.43	8.59	9.93	9.93	1.92	7.56	3.2	2.82	1.51	11.95	3.38	0.96	5.59	7.54	7.26	10.87	4.66	8.28	4.68	1.16	5.74	2.78	1.08	2.65	13.11	9.98	1.64	4.21	2.35	2.13	6.34
C3	CDK4	133.43	84.41	26.99	28.56	67.92	31.04	33.39	26.55	40.29	31	32.6	21.42	101.92	25.65	24.99	38.39	134.07	29.42	93.35	200.64	233.94	55.04	85.06	93.97	62.16	75.39	184.57	79.54	72.38	123.4	87.18	119.04	230.19	188.31	164.7	169.3	29.44	125.45	53.86	30.39	37.43	168.76	117	71.15	137.2	105.31	36.07	119.3
C3	APITD1	8.4	5.11	6.47	7.76	4.28	4.25	5.9	8.3	5.77	6.99	5.71	4.7	10.04	4.09	3.92	6.47	10.17	4.81	11.48	27.07	15.94	7.82	10.06	8.35	4.21	8.98	26.27	10.97	7.28	11.62	10.47	15.09	15.59	14.35	20.93	9.18	4.74	8.59	6.37	7.98	4.38	21.01	12.54	6.65	13.04	13.79	4.17	15.6
C3	CMC2	48.62	20.81	14.32	15.72	31.06	21.81	20.47	11.34	18.16	15.33	16.09	25.32	14.08	16.16	28.75	18.54	47.8	12.16	59.67	59.84	96.47	23.81	38.04	23.31	26.09	28.03	50.35	44.29	42.47	22.64	34.37	45.69	109.95	51.62	19.19	37.67	24.44	30.44	24.16	18.9	28.48	62.56	78.76	30.6	20.85	14.38	35.78	52.92
C3	CENPN	8.98	6.93	1.46	4.27	10.44	4.06	3.57	4.97	4.48	4.46	4.63	4.37	6.55	3.44	4.14	4.03	9.02	2.04	17.53	24.32	27.31	5.27	12.15	13.03	9.52	11.66	18.78	10.28	16.68	5.72	11.57	17.51	25.14	15.3	10.99	8.14	4.67	8.82	8.07	2.95	1.35	43.51	22.33	8.1	9.24	7.11	3.7	8.93
C3	RP11-303E16.2	9.94	4.78	1.8	1.81	4.98	2.75	5.79	2.21	2.6	3.62	2.58	1.72	4.77	2.22	2.02	3.84	9.77	2.37	7.98	22.65	26.64	6.38	5.58	10.38	5.76	4.5	13.65	6.04	13.61	10.47	6.22	10.02	12.14	12.06	9.38	4.18	1.23	12.26	6.27	3.26	4.08	22.38	23.55	8.53	6.53	4.35	2.28	12.32
C3	CENPW	18.66	12.76	4.94	9.06	19.56	6.61	4.52	2.97	8.89	8.36	8.62	6.12	20.19	5.33	11.02	7.34	18.13	5.08	63.08	22.31	37.62	3.51	24.72	18.67	8.38	10.55	21.07	15.05	18.07	16.02	25.83	51.63	57.33	48.57	12.4	23.67	10.7	17.52	9.4	4.76	8.82	33.7	28.45	7.83	17.2	9.46	7.05	37.33
C3	MRPL47	27.72	8.97	3.91	9.52	19.56	14.86	9.71	9.88	16.22	11.09	12.19	12.88	24.99	14.07	23.57	16.49	28.86	14.72	29.3	62.16	53.89	9.79	29.36	31.9	12.27	16.62	44.03	29.13	21.44	19.22	31.48	69.89	80.34	69.08	23.64	21.26	13.71	28.36	16.9	11.37	8.08	116.75	62.18	14.76	17.51	12.94	19.35	48.39
C3	PRIM2	4.92	2.13	2.78	0.88	3.11	2.4	3.28	1.7	4.07	2.06	1.31	1.72	3.05	1.92	2.38	1.38	4.13	0.93	5.79	13.21	9.72	1.02	6.22	4.73	3.2	2.08	9.63	4.57	1.07	3.86	6.02	10.49	18.78	7.2	3.48	1.68	2.53	4.91	2.04	1.22	2.92	19.51	6.19	2.79	6.5	3.48	2.94	3.46
C3	ZNF771	10.69	5.02	1.64	2.1	1.9	3.82	2.85	2.15	2.56	1.83	3.22	2.69	6.02	5.18	2.64	2.46	9.3	3.33	9.2	12.68	12.46	8.47	6.05	4.19	2.9	3.83	18.82	3.97	3.6	2.26	4.45	3.33	11.06	11.54	21.61	5.02	3.63	12.57	2.24	3.59	4.28	8.21	5.82	2.95	5.46	9.9	2.2	6.18
C3	PSME4	25.28	7.29	11.37	11.2	12.91	12.09	11.7	9.41	24.09	13.89	9.85	13.05	30.44	15.52	10.65	12.75	26.24	5.66	55.47	48.11	44.57	11.19	22.3	27.54	18.32	16.04	86.44	27.03	23.46	24.42	22.06	28.52	30.61	30.72	31.29	13.59	17.56	26.16	14.28	11.66	7.42	30.86	29.68	23.2	25.06	39.52	14.58	24.39
C3	HIST2H4A	36.29	11.2	9.53	2.04	6.28	5.32	1.18	7.36	6.88	6.46	9.09	10.08	14.36	7.46	4.52	3.38	39.63	2.42	123.55	42.75	29.4	19.34	7.8	9.43	4.73	15.68	105.48	19.49	18.91	32.06	7.82	22.54	21.53	15.08	10.45	27.51	4.89	30.86	9.25	4.01	7.96	6.89	26.32	8.45	11.87	34.03	4.4	10.81
C3	RP11-379B18.5	2.77	0.7	1.26	0.48	1.17	0.72	0.92	0.41	2.9	0.76	1.32	1.01	0.96	0.63	0.29	0.48	3.09	0.57	7.76	5.32	0.58	3.17	0.76	2.84	3.71	0.12	5.72	9.65	2.68	0.83	0.65	2.26	5.75	2.59	1.58	1.45	1.45	4.97	0.3	1.88	0.42	2.77	3.44	3.45	1.65	2.42	1.6	2.53
C3	HIST1H2BJ	4.05	5.24	2.29	4.7	0.27	0.28	1.17	0.86	0.1	1.46	1.31	4.42	10.01	2.12	4.34	3.61	2.18	1.05	44.52	40.82	9.29	0.83	2.23	13.89	1.82	3.86	38.31	7.96	2.17	2.9	2.57	1.14	22.46	18.72	4.56	4.67	0.73	8.78	0.56	3.87	3.74	0	15.53	1.46	1.83	11.22	0	5.1
C3	AC099522.1	0.55	1.4	0.19	0.64	0.36	0.16	0.9	0.23	1.03	0.09	0.69	0.13	0.09	0.12	0.37	0.52	0.41	0.24	6.43	8.38	2.68	0.89	1.98	1.83	0.2	1.75	4.13	1.46	0.17	0.13	1.65	0.11	4.9	3.44	0.28	1.62	0.27	1.74	0.5	1.69	0.8	4.57	2.43	0	0.25	0	0.16	2
C3	ST20	13.63	13.94	2.97	2.08	7	1.61	3.41	1.55	2.2	3.78	4.23	6.43	4.54	5.57	4.23	3.9	14.34	3.68	11.77	28.02	18.14	5.75	11.49	12.59	6.05	4.76	11.43	3.96	30.41	13.06	11.75	23.13	24.73	28.45	26.23	28.49	5.34	16.75	3.23	5.06	4.14	13.35	9.31	13.76	9.99	16.92	13.95	16.38
C3	RP11-196G18.23	4.53	1.21	3.05	1.74	0.93	0.26	1.21	0.82	0.65	0.99	2.81	2.37	1.36	1.09	0.93	0.67	4.81	0.78	5.32	2.59	2.56	2.24	3.33	1.07	1.16	2.74	6.15	3.38	4.6	2.27	2.35	3.76	7.4	4.81	3.69	4.4	1.62	3.73	1.23	1.45	0.82	3.13	2.18	3.45	2.68	4.97	3.37	2.86
C3	LSM5	64.06	21.72	18.19	13.48	34.18	15.57	14.33	16.22	14.77	15.26	16.66	16.04	41.77	16.77	30.18	18.92	66.99	22.84	55.5	41.55	48.46	26.2	46.08	33.67	20.57	26.82	45.78	22.52	51.69	30.82	44.62	92.24	113.18	85.15	43	29.78	13.96	42.49	28.08	12.11	20.25	26.19	60.92	41.07	34.48	32.03	38.8	53.04
C3	MRPS17	19.43	8.6	3.47	4.7	16.53	3.71	5.15	4.19	4.21	2.89	2.84	3.27	7.94	4.69	3.17	6.72	16.71	3.47	14.08	56.49	12.71	2.86	14.41	13.85	6.22	6.99	9.28	15.19	18.18	9.21	15.27	19.96	16.19	39.12	8.68	6.7	3.34	18.19	4.48	4.52	4.98	9.95	37.53	11.36	12.58	16.44	5.34	17.83
C3	CTU2	22.58	13.26	5.91	5.26	6.95	6.64	6.47	4.01	6.79	5.45	6.74	6.04	9	6.64	3.64	5.4	24.99	5.36	18.21	24.78	12.75	9.02	11.84	12.09	11.88	12.81	16.77	16.26	20.14	10.29	13.83	13.14	31.38	21.32	10.28	7.67	4.9	13.9	3.56	7.83	6.25	12.08	19.07	18.59	13.79	11.99	12.23	18.55
C3	PGP	17.59	6.68	5.42	3.44	4.91	4.33	4.62	2.99	2.74	3.38	4.51	3.37	15.99	4.23	1.9	1.88	17.43	3.54	19.05	19.35	14.31	10	12.71	13.45	8.99	6.81	14.71	13.95	20.76	11.17	11.51	8.83	17.74	16.43	10.83	17.52	5.36	13.27	7.67	4.11	5.11	15.15	14.56	13.26	11.68	11.63	11.43	11.71
C3	WHSC1	22.37	11.38	7.56	7.7	10.22	11.1	10.13	8.47	11.19	9.92	10.6	7.7	13.57	7.62	2.86	4.03	20.58	4.35	32.91	17.9	13.8	14.06	24.4	18.57	19.77	19.07	22.62	19.92	31.62	31.3	24.51	18.32	11.75	9.46	24.54	14.52	8.67	11.97	5.89	9.36	4.64	37.58	27.32	30.85	57.93	13.65	17.09	15.91
C3	GSG2	1.96	2.07	0.44	1.26	2.79	0.54	0.91	0.67	1.1	1.15	1.38	0.86	1.84	0.8	0.59	0.59	1.29	0.37	4.91	2.49	4.12	1.68	6.57	2.41	2	3.7	9.77	4.08	3.27	5.19	5.49	1.67	0.86	0.59	2.42	1.89	0.67	1.54	0.83	1.2	0	6.75	4.29	2.7	5.39	2.62	1.9	1.87
C3	TACC3	42.21	21.92	10.79	14.34	26.38	11.48	14.98	9.19	8.96	15.27	13.8	9.76	31.25	9.66	4.84	9.2	38.19	6.2	55.38	33.36	25.16	18.86	66.69	36.56	29.55	22.61	38.52	32.91	44.29	46.59	66.09	31.27	41.1	34.58	33.8	36.97	10.03	26.24	9.75	9.31	9.66	57.51	45.12	36.69	60.64	24.08	68.84	43.77
C3	DNMT1	78.87	34.06	22.67	18.79	31.78	22.1	18.82	12.74	18.69	17.35	22.52	14.78	50.62	12.71	7.61	12.67	73.21	9.3	62.28	73.88	78.32	37.79	72.18	48.28	76.91	54.84	58.19	82.76	25.75	56.06	71.64	53.72	63.92	52.29	77.46	30.6	18.6	64.17	29.67	15.47	27.63	95.16	60.92	42.59	86.64	34.59	90.45	44.59
C3	LRP3	32.97	8.73	8.27	5.54	21.09	11.55	8.65	5.3	6.81	5.63	9.85	6.29	6.54	5.95	4.66	6.11	37.85	5.49	25.97	6.48	9.77	19.64	28.72	20.68	13.08	12.95	24.95	48.92	26.03	23.5	27.73	20.93	9.72	18.56	16.72	35.13	7.37	19.47	5.63	13.82	29.56	36.64	17.06	17.3	34.44	13.21	1.47	17.42
C3	SUV39H1	9.33	5.68	2.59	2.79	2.36	3.73	3.67	2.87	2.61	4.18	3.43	2	2.03	2.9	1.41	2.59	10.35	2.92	8.07	6.5	8.58	3.16	8.27	8.86	5.15	3.61	6.52	8.61	10.54	11.3	5.97	7.48	9	6.88	7.44	10.74	2.06	4.23	2.12	4.88	5.75	13.21	14.15	8.2	10.59	4.21	6.94	7.52
C3	CERS2	97.15	47.28	41.98	24.78	66.14	35.33	28.1	28.39	46.43	20.9	23.76	20.01	47.22	24.18	17.64	21.63	103.72	13.85	142.37	84.71	76.24	42.45	115.84	92.54	44.93	76.58	90.34	102.1	83.26	118.12	83.26	112.59	81.33	38.35	77.78	131.81	23.6	88.84	38.87	28.44	63.47	164.25	119.24	81.86	78.13	99.4	63.01	66.79
C3	WDR90	55.63	15.72	15.58	13.37	9.37	19.4	27.32	15.72	20.94	11.87	23.2	13.79	60.65	5.37	5.58	10.2	57.7	6.96	62.51	59.11	36	56.66	34.29	38.06	20.03	40.04	82.14	57.28	84.53	66.81	30.27	87.34	29.88	50.21	74.84	25.25	10.87	43.81	12.69	14.24	10.95	53.14	46.22	111.71	75.07	40.06	14.94	56.65
C3	FANCA	45.84	15.91	10.33	7.95	11.2	7.47	5.21	7.44	5.92	4.13	9.89	9.66	20.12	8.45	2.52	4.81	46.41	4.9	38.01	39.4	38.34	25.16	14.93	27.05	20.84	25.88	39.48	54.42	50.16	41.92	16.48	21.78	24.06	32.29	35.21	24.96	9.54	16.81	13.07	9.46	1.76	44.66	59.18	50	68.82	26.91	26.02	34.33
C3	PKMYT1	77.92	43.59	8.97	12.26	26.13	10.67	8.06	10.23	6.43	12.96	13.92	15.31	100.45	12.12	8.44	20.48	86.44	8.93	78.18	87.08	48.55	22.35	44.15	78.98	31.66	32.89	48.46	60.88	80.58	107.25	40.48	70.22	55.43	158.79	57.06	47.6	11.49	43.59	6.19	12.43	16.59	48.6	63.16	97.07	104.15	46.83	14.63	70.87
C3	TONSL	35.2	10.78	3.68	3.29	5.59	3.18	3.81	3.13	3.45	3.79	5.85	5.6	25.78	2.44	1.63	4.11	36.02	1.95	28.06	29.37	26.76	14.8	14.5	21.74	16.76	14.62	23.25	18.96	33.23	24.42	14.34	17.69	7.02	30.53	37.46	8.91	3.99	11.92	4.35	3.92	2.63	39.84	18.93	40.28	45.93	25.68	5.46	20.44
C3	RECQL4	102.01	19.09	7.69	6.57	16.47	11.9	22.81	24.1	13.39	14.19	17.34	13.35	51.34	8.74	4.54	5.91	107.36	18.35	65.63	65.19	64.1	29.97	37.77	64.28	42.24	20.17	52.19	37.76	68.26	53.61	38.07	43.66	37.7	66.09	54.03	29.28	4.66	26	14.45	22.91	11.39	84.51	50.23	81.68	78.9	38.06	13.69	54.91
C3	CEP72	5.58	3.18	4.78	1.06	1.01	1.53	1.1	0.77	2.66	1.84	1.55	1.54	4.3	0.62	0.71	0.92	5.3	0.64	6.82	4.23	5.24	1.98	6.06	9.13	5.74	3.32	8.95	5.36	2.92	5.53	5.05	3.15	1.83	4.52	6.94	2.38	0.77	2.72	1.28	1.53	0.14	7.95	2.41	3.79	13.62	4.63	5.38	6
C3	RMI2	12.99	6.02	4.68	4.66	2.87	2.74	5.05	3.28	3.52	5.45	5.52	4	11.89	3.23	3.38	4.74	12.21	2.95	26.22	7.35	10.64	10.65	6.58	7.68	5.82	4.67	23.13	8.84	9.43	14.75	7.36	7.84	9.82	17.33	9.19	9.59	2.09	9.22	4.81	3.69	1.34	13.94	10.3	9.32	19.23	12.72	5.88	14.37
C3	MCM2	49.72	16.06	5.83	7.4	18.85	8.14	7.29	9.57	7.77	9.92	8.58	7.4	30.99	6.52	3.94	6.49	49.06	4.49	60.98	41.27	32.46	18.21	33.05	31.41	19.4	29.85	59.48	26.25	21.29	38.51	32.24	35.97	31.94	47.23	62.27	16.91	6.93	26.83	11.16	7.21	5.7	57.49	47.72	19.55	58.51	30.59	13.47	52.48
C3	CDT1	17.5	17.23	3.48	3.72	5.65	5.33	10.22	9.23	3.49	8.09	7.83	4.46	14.7	7.26	2.01	6.32	19.75	5.24	23.04	19.61	18.62	6.72	14.01	17.82	14.78	16.38	40.33	16.94	27.19	26.07	11.3	17.58	13.92	38.84	33.73	14.96	4.03	15.51	5.35	5.86	3.28	29.48	24.56	14.27	26.16	13.97	7.76	32.8
C3	GINS1	6.41	4.84	1.05	2.18	4.59	1.7	2.41	3.02	1.76	2.69	2.98	3.23	4.43	1.61	1.25	1.27	6.27	1.61	8.61	10.72	11.31	1.9	8.95	6.78	6.41	3.1	14.31	6.46	5.33	11.38	8.87	9.7	6.04	9.15	11.1	4.23	1.35	7.64	2.37	1.67	2.63	14.29	8.44	4.78	20.6	4.6	1.66	6.88
C3	TIMELESS	13.97	9.4	4.01	4.72	10.12	4.03	5.37	5.22	5.27	5.66	4.73	3.38	27.65	3.17	2.16	3.19	14.05	2.03	17.25	27.12	25.15	6.11	22.76	18.99	19.5	13.92	31.76	22.22	10.55	22.91	22.76	18.58	14.05	13.5	23.53	15.59	4.96	12.09	5.64	4.95	4.79	31.63	23.64	10.75	28.42	21.11	8.23	14.75
C3	TROAP	27.89	16.92	4.8	5.14	13.58	5.51	10.15	8.54	11.41	9.97	10.17	3.93	38.96	3.84	3.62	5.88	28.69	4.55	38.7	45.02	36.26	6.87	34.26	48.65	39.04	16.9	68.6	46.51	26.36	70.27	32.45	31.07	31.07	25.62	60.37	29.88	4.16	12.77	5.33	5.7	7.21	66.04	62.96	26.99	64.41	30.05	6.12	30.23
C3	CCNF	10.85	6.38	2.62	3.17	4.28	3.13	3.57	3.71	2.78	3.83	4.75	4.08	14.77	4.42	1.55	2.22	11.57	1.93	12.29	17.25	8.09	3.38	8.85	9.89	10.58	7.05	19.18	13.04	11.76	21.03	8.68	8.94	8.36	10.61	16.62	10.06	3.67	9.05	1.78	1.92	1.86	14.21	17.03	10.45	18.46	9.83	5.61	9.59
C3	MYBL2	52.99	28.96	9.16	6.05	33.14	6.93	5.63	5.36	6.53	8.04	8.53	6.96	68.67	4.59	3.69	6.13	57.17	3.43	43.08	50.06	40.13	12.85	51.3	79.04	30.8	25.64	54.75	32.42	67.23	46.57	48.53	36.71	40.38	44.02	82.05	48.31	5.08	42.19	9.48	6.19	6.6	83.76	38.6	42.3	81.27	34.2	25.03	53.01
C3	E2F1	14.99	5.44	3.34	2.5	5.3	2.21	2.42	2.37	2.06	2.34	3.27	3.58	12.14	2.17	1.31	1.94	13.9	1.37	13.73	9.22	10.68	5.73	12.05	12.29	6.27	4.19	11.65	9.79	11.84	15.17	12.67	11.69	8.97	8.68	20.96	10.89	1.27	8.38	2.55	2.53	0.45	19.39	15.79	8.84	27.05	6.83	3.57	13.26
C3	TCOF1	32.52	19.18	11.52	8.96	21.25	9.79	11.55	9.8	14.25	12.71	13.81	14.24	38.6	10.33	6.14	14.51	34.13	8.42	28.93	37.37	17.64	17.07	34.15	46.54	27.17	22.19	29.79	47.11	32.23	31.84	32.7	43.34	19.32	36.38	40.31	28.2	10.57	23.07	8.39	14.12	10.34	57.82	66.91	28	40.7	30.06	28.03	23.74
C3	AURKB	51.73	36.67	9.33	9.26	51.07	13.15	9.82	10.4	14.82	17.55	22.33	10.1	39.65	10.71	8.85	17.03	53.59	8.34	55.97	57.31	47.4	13.2	92.88	94.79	50.34	31.06	105.75	49.6	44.22	56.39	91.71	50.59	50.54	76.87	65.22	24.33	9.04	32.37	7.95	8.46	20.86	118.92	96.83	51.49	57.39	66.27	18.82	50.87
C3	WHAMMP3	2.34	0.28	0.57	0.31	0.63	1.3	0.99	0.69	1.69	0.33	0.23	0.17	0.36	0.26	0.2	0.16	1.36	0.05	2.81	1.15	0.2	1.83	2.25	0.62	0.61	0.28	1.26	2.17	1.07	0.6	2.66	1.37	1.77	0.33	1.57	1.21	0.29	1.66	0.5	0.26	1.08	3.38	1.46	0.23	0.54	0.38	1.66	0.51
C3	STXBP4	2.75	0.76	0.7	0.76	0.13	0.47	0.59	0.29	0.8	0.28	1.8	0.4	0.96	0.27	1.22	0.2	1.42	0.21	2.23	0.58	1.4	1.39	2.54	0.61	0.95	1.09	3.19	1.19	1.2	1.8	1.89	1.41	2.24	1.12	2.42	0.45	1.58	1.05	0.77	1.27	0.58	3.44	1.73	0.36	0.97	1.56	0.62	0.6
C3	TMEM136	1.77	0.74	1.46	0.64	0.45	0.42	0.58	0.46	0.84	0.41	0.81	0.44	0.43	0.29	0.35	0.8	1.36	0.42	4.51	1.39	0.43	1.32	1.83	1.59	0.79	0.33	2.88	2.94	0.55	0.9	2.13	1.02	2.48	1.04	2.8	0.27	0.9	1.4	1.76	0.96	0.36	3.06	1.7	0.46	0.87	1.28	0.32	0.74
C3	LINC00680	10.25	1.65	3.8	1.79	2.29	2.22	1.91	2.01	1.52	2.08	2.22	0.7	2.31	0.96	1.07	0.4	8.64	0.94	11.09	9.39	7.17	5.07	5.33	5.54	3.47	3.45	18.64	7.51	5.51	2.92	4.15	5.91	4.21	9.15	11.14	1.79	1.25	11.01	3.22	1.53	4.28	16.4	5.36	4.43	7.52	9.32	6.11	8.79
C3	PRSS53	5.68	2.16	1.61	1.18	0.37	1.19	1.04	0.83	1.36	1.01	1.34	1.24	3.8	0.54	0.24	0.69	6.13	0.18	2.94	5.59	1.96	2.08	1.25	2.78	3.51	2.01	5.12	2.88	2.6	2.35	1.34	2.02	1.5	4.1	6.43	0.52	0.99	4.82	2.46	1.19	1.31	3.29	2.43	2.25	3.38	14.17	3.37	3.49
C3	SULT1A3	33.16	18.12	16.77	8.69	8.33	18.68	13.35	10.61	7.77	3.69	11.82	13.58	41.51	2.94	3	5.81	23.94	8.6	19.54	41.47	40.39	33.83	12.58	12.7	31.78	14.18	130.19	23.37	29.91	20.26	12.84	21.86	15.71	38.78	46.91	6.29	4.61	34.97	20.49	12.46	26.37	43.39	18.72	33.22	23.1	73.53	57.98	31.45
C3	PLAG1	3.17	0.23	0.94	0.38	0.06	0.41	0.38	0.78	1.1	0.58	0.55	1.02	0.54	0.54	0.32	0.19	3.18	0.23	3.34	1.3	7.15	0.45	0.12	0.09	3.2	1.14	6.13	1.4	0.49	0.94	0.08	5.81	1.86	2.14	5.25	0.3	0.54	0.42	0.93	0.38	0.71	1.02	0.56	0.57	2.85	4.76	2.76	1.73
C3	HLTF	15.45	3.52	4.48	2.2	3.16	3.38	2.58	2.86	4.1	5.66	3.46	2.9	3.47	1	2.08	1.2	15.27	0.86	26.51	5.07	5.63	5.32	9.86	4.38	6.06	2.45	21.59	8.56	5.27	4.83	9.77	15.15	9.45	2.48	21.85	5.01	2.49	7.12	2.81	0.99	1.57	9.86	9.46	7.4	17.8	36.01	4.61	6.79
C3	CENPJ	8.13	0.44	2.59	1.7	1.64	1.34	2.2	1.6	2.29	3.26	1.85	1.16	2.66	1.08	0.89	1.38	7.45	0.77	10.95	7.18	8.46	4.02	6.38	3.95	3.81	1.85	13.8	7.13	3.94	4.54	5.22	18.68	7.95	5.12	11.08	2.3	1.12	5.61	1.34	1.17	1.95	12.17	5.65	2.86	8.45	21.24	4.73	3.11
C3	RP11-308D16.4	2.17	0.9	2.13	0.08	1.36	0.52	0.78	0.64	1.46	1.09	1.52	0.7	1.77	0.88	0.38	0.52	2.08	0.38	4.85	2.17	1.33	1.06	2.32	1.56	1.06	2.38	1.2	3.32	1.39	1.94	1.86	4.33	3.84	3.63	2.07	0.83	1.17	2.39	0.69	0.52	0	7.01	1.38	1.07	3.58	5.61	1.83	2.18
C3	C5orf54	0.83	0.21	0.56	0.75	0.37	0.26	0.51	0.51	0.71	0.29	1.01	0.17	0.17	0.21	0.44	0.34	0.75	0.37	1.4	0.82	0.84	0.91	0.91	0.82	0.42	0.3	1.27	1.87	0.44	0.78	0.99	2.18	0.81	0.8	1.37	0.43	0.2	1.15	0.4	0.45	1.52	2.09	1.3	0.56	1.32	2.06	0.37	1.06
C3	TRAM2-AS1	4.57	0.52	2.7	0.28	0.21	0.74	2.45	1.81	4.46	0.61	1.35	0.77	0.51	0.6	1.27	0.79	4.16	1.43	5.79	1.42	1.33	3.64	1.82	0.58	0.47	2.47	4.47	4.02	1.52	1.02	2.06	7.74	3.58	1.33	3.22	2.2	0.43	3.37	1.96	1.26	1.36	5.28	3.6	1.03	3.1	4.07	2.57	3.47
C3	PMS2P5	6.17	1.92	3.23	1.22	2.72	0.53	3.98	1.83	2.01	2.57	3.07	4.11	5.3	1.85	1.81	1.7	5.42	0.88	8.68	4.13	4.43	2.29	3.75	1.63	1.46	3.53	2.6	5.13	3.77	6.36	4.47	4.25	1.51	4.3	7.06	2.54	0.57	6.91	1.88	3.04	1.7	7.64	5.52	5.4	9.33	7.68	5.78	8.77
C3	KCNMB3	9.19	0.34	0.57	0.22	0.54	1.29	1	0.89	1.07	0.54	1.76	1	2.96	0.42	2.21	0.78	7.54	1.23	14.34	3.97	4.54	2.71	4.8	1.94	0.99	0.91	3.03	2.33	3.22	2.54	3.8	5.58	1.3	2.22	7.47	3.95	0.66	2.11	1.52	0.41	0	15.47	3.78	5.25	4.22	4.51	3.37	3.97
C3	LRRFIP1P1	9.59	0.61	1.39	0.88	2.25	0.74	0.82	0.53	1.23	0.43	1.03	0.84	2.15	0.44	0.23	0.38	10.02	0.35	12.27	2.88	2.75	4.36	4	2.24	0.56	1.58	3.6	3.6	6.62	3.74	3.45	5.25	3.79	2.87	9.08	4.59	0.26	3.08	3.34	0.73	1.39	15.61	2.61	6.67	7.22	5.48	1.78	6.1
C3	AP3M2	21.85	3.98	8.19	2.86	6.5	5.7	5.03	4.73	4.9	4.7	5.32	3.62	9.51	2.43	2.66	2.33	22.53	1.83	21.74	17.25	12.5	17.59	13.89	9.67	7.44	9.65	14.43	14.38	7.03	9.76	12.2	17.97	11.74	10.22	13.31	4.29	3.77	16.48	11.43	3.67	3.63	23.31	10.31	10.46	19.41	13.51	22.55	7.6
C3	HSPBAP1	14.71	2.34	2.36	3.35	8.14	2.29	4.12	2.03	6.41	3.79	3.5	4.05	5.87	1.49	2.75	4.07	15.38	2.15	15.08	3.93	11.91	9.26	11.03	3.69	8.6	5.42	13.56	9.76	7.58	5.63	8.96	10.92	12.55	9.91	13.7	4.02	4.21	8.55	3.59	2.05	2.23	14.46	6.92	9.37	8.55	15.09	14.89	10.79
C3	GVQW1	1.63	0.35	0.54	0.4	0.08	0.35	0.43	0.63	0.39	0.36	0.63	0.37	0.48	0.35	0.13	0.13	1.37	0.27	1.09	1.34	1.8	0.99	0.88	0.71	0.52	0.42	2.12	1.47	1.83	1.75	2.03	1.98	0.71	0.49	0.87	1.14	0.28	0.96	0.71	0.82	0	0.51	4.06	0.46	1.7	0.71	1.17	0.69
C3	CEP89	11.75	3.36	4.21	7	5.93	4.69	7.37	4.79	6.64	6.52	7.83	4.49	6.96	3.14	2.82	3.91	12.4	2.5	20.26	8.29	10.75	6.76	14.2	13.91	8.38	12.74	22.44	36.09	8.49	11.76	14.34	19.99	13.51	9.54	11.89	15.76	3.49	6.46	4.63	5.91	4.65	17.94	16.74	7	16.23	14.07	6.59	9.15
C3	POLQ	3.06	0.16	0.61	1.63	1.7	0.95	0.64	1.21	1.01	2.49	1.28	1.17	2.68	0.57	0.85	0.84	3.05	0.37	6.73	1.58	2.86	1.01	4.54	2.03	0.79	0.73	7.4	6.35	3.36	3.52	3.4	4.81	1.28	1.66	3.19	2.62	0.81	1.32	0.51	0.28	0.07	3.31	9.84	2.94	6.52	2.44	0.95	1.78
C3	FNBP1P1	1.4	0.08	0.75	0.17	0.17	0.21	0.72	0.53	0.55	0.82	0.59	0.66	0.36	0.36	0	0.4	1.77	0.06	3.16	0.56	1.22	0.47	1.28	0.64	0.43	0.75	2.02	2.48	1.41	0.9	1.72	1.39	0.43	0.36	1.52	1.16	0.47	0.22	0.68	0.67	0.33	1.2	1.66	1.26	1.8	0.8	0.6	1.01
C3	ARHGAP11B	20.64	3.04	2.03	2.39	2.23	1.79	4.56	3.96	4.28	3.55	7.91	2.11	5.89	1.13	0.66	2.33	23.6	3.03	16.08	9.78	7.97	7.4	11.84	12.9	3.53	7.81	7.81	13.05	6.21	12.64	15.71	4.43	5.22	4.54	24.6	11.19	1.96	4.59	1.99	3.69	0.09	23.33	18.3	10.67	11.58	6.71	7.79	6.03
C3	MSTO2P	12.03	1.26	1.84	1.5	2.74	1.2	1.96	1.65	2.83	1.68	4.89	1.48	2.55	0.21	0.39	0.69	9.27	0.49	9.57	5.52	2.18	4.32	4.6	5.1	2.66	2.41	10.33	13.48	2.66	4.39	6.5	7.18	1.37	0.89	15.16	2.96	0.83	3.9	0.67	1.39	0	13.95	8.99	3.81	10.26	6.72	8.98	2.43
C3	TRIM59	7.99	0.64	2.4	4	3.19	2.47	3.62	4.65	2.89	3.34	3.07	1.95	2.35	1.72	1.59	1.58	8.29	1.45	13.11	3.18	4.56	3.18	9.4	8.53	5.01	2.24	10.44	8.44	6.79	4.09	8.95	9.34	4.88	2.38	8.65	4.23	2.37	3.22	2.14	1.05	0.8	14.49	11.41	6.07	5.88	6.68	6.14	4.8
C3	CEP152	7.59	0.51	1.9	2.08	1.51	1.1	1.1	1.4	1.98	1.68	1.2	0.98	2.04	0.97	0.81	0.93	7.99	0.7	19.96	2.22	4.37	1.7	3.73	3.73	1.29	1.3	7.66	6.7	3.13	3.29	3.56	3.93	3.44	1.32	6.6	2.8	1	1.35	2.04	1.27	0.53	5.89	7.1	4.76	4.02	3.01	2.35	2.1
C3	TOPBP1	26.44	2.81	8.14	11.96	8.63	4.46	7.62	8.49	10.32	6.56	5.61	8.76	9.43	5.42	7.11	3.61	27.87	3.52	52.43	11.3	23.19	12.59	24.65	14.14	14.33	10.98	34.78	18.12	15.89	10.8	20.96	25.97	18.63	8.99	36.53	9.36	8.12	8.53	9.23	3.68	5.05	21.08	28.24	18.97	30.89	14.54	19.79	10.45
C3	PIF1	14.77	2.19	2.25	3.28	4.81	2.47	2.92	1.85	1.89	3.1	3.86	2.3	5.69	1.42	0.64	0.68	22.23	1	22.6	12.71	15.95	11.03	15.44	10.06	9.25	4.02	12.68	17.59	13.5	8.78	16.79	10.04	4.53	3.51	29.43	4.78	1.24	6.68	3.73	2.85	3.33	14.2	15.05	20.31	12.46	11.95	5.49	5.92
C3	SASS6	4.23	0.36	1.04	1.01	1.15	0.75	1.54	1.49	1	1.68	1.29	1.14	0.57	0.68	0.7	0.41	3.83	0.41	5.08	3.46	3.62	1.83	2.81	1.35	1.91	1.29	3.12	4.17	1.48	1.7	2.22	2	1.79	1.2	4.96	1.73	0.69	1.46	1.22	0.22	0.36	2.33	4.01	1.17	2.85	1.53	1.64	1.55
C3	DNAJC9	17.34	4.58	6.58	7.07	5.45	6.18	7.77	5.77	6.2	6.24	5.75	5.52	6.08	3.95	3.62	4.28	17.4	3.64	35.34	13.28	18.95	4.51	13.26	10.13	14.83	7.07	13.75	14.94	8.06	15.02	11.22	9.62	9.54	8.4	19.9	9.26	5.42	11.19	4.9	5.23	7.53	11.95	17.31	9.31	14.66	14.06	9.9	13.55
C3	GORAB	5.43	1.94	2.19	2.79	1.92	1.43	3.66	3.11	2.14	6.7	1.92	1.73	1.63	1.05	1.65	0.87	5.88	1.55	8.03	7.57	9.4	4	8.37	3.33	3.6	2.77	7.98	13.57	11.77	6.72	6.54	13.22	8.97	2.49	14.67	4.37	2.46	4.18	2.58	0.79	3.27	9.31	6.38	7.93	11.95	10.79	7.13	3.99
C3	CENPK	5.13	0.53	2.03	1.87	1.56	2.96	3.02	3.02	2.98	1.88	2.4	1.07	1.7	3.12	1.66	1.49	6.78	1.17	10.69	3.42	4.19	2.87	7.43	3.89	2.07	2.78	5.28	6.34	3.95	2.98	8.51	12.36	9.08	1.94	12.44	4.03	1.42	2.95	1.98	1.27	0.81	12.87	3.7	3.02	6	8.32	10.16	6.49
C3	ZNF678	1.87	0.24	0.85	0.5	0.53	0.45	0.2	0.34	1.65	0.66	0.58	0.51	0.74	0.41	0.54	0.43	2.15	0.09	1.41	1.58	1.35	1.19	1.84	1.74	1.12	1.19	1.73	2.31	0.75	0.78	3.02	3.49	1.25	0.3	2.11	1.75	0.23	0.52	1.57	0.26	0.11	2.02	1.14	2.96	2.16	1.68	2.03	0.6
C3	MTR	5	0.98	2.38	2.77	1.95	2.38	2.8	2.71	4.62	2.75	3.63	1.85	3.06	0.8	0.93	1.12	4.36	0.7	3.82	5.1	4.48	4.91	6.16	4.28	5.21	3.91	12.92	8.79	3.2	3.89	6.04	7.84	1.75	0.91	6.96	5.08	2.02	3.57	2.5	1.68	3.09	8.53	8.75	4.04	7.25	5.47	7.17	2.17
C3	ZNF507	4.57	0.56	2.29	2.1	1.72	1.19	2	2.59	3.34	2.64	2.29	1.29	1.97	1.05	1.07	0.7	4.46	0.65	5.56	3.06	4.5	2.14	6.67	2.31	5.42	3.28	9.04	6.45	4.65	2.7	6.33	8.59	4.11	1.87	3.45	3.64	1.43	2.78	1.45	1.11	4.33	5.66	6.92	3.95	6.11	5.49	7.7	2
C3	CENPF	13.88	2.38	5.65	4.38	6.19	3.08	4.66	2.96	7	3.87	6.9	2.3	24.12	6.02	3.12	3.42	13.26	1.7	20.15	23.14	34.23	5.64	20.32	24.58	10	7.11	28.11	19.99	11.77	22.96	20.12	40.77	14.42	7.04	55.73	28.17	3.94	3.4	5.43	2.54	1.03	52.26	28.19	10.23	39.82	21.93	9.64	13.22
C3	ATAD5	2.93	0.29	0.63	0.58	0.69	0.66	0.61	0.73	0.79	1.11	0.86	0.77	1.71	0.61	0.31	0.48	2.6	0.4	2.45	1.67	2.93	1.3	2.01	1.15	1.39	0.88	2.99	2.57	0.81	3.3	2.07	4.26	1.51	1.55	4.26	1.54	0.66	1.31	0.74	0.35	0.53	5.6	4.45	1.26	8.01	3.06	2.24	2.08
C3	LMNB1	11.55	7.31	5.81	11.18	6.96	5.14	12.06	8.64	11.31	9.81	11.33	4.94	11.11	6.46	5.3	5.53	12.39	3.55	23.97	16.87	24.01	7.96	16	23.38	12.27	9.49	28.67	21.46	13.63	19.11	16.2	25.54	17.55	8.18	33.93	18.92	6.08	8.55	6.47	7.25	5.41	31.94	29.3	10.02	34.64	15.08	22.1	15.23
C3	TMEM194A	6.34	1.51	2.64	2.78	3.21	1.76	2.62	2.66	3.49	2.76	2.58	3.29	3.5	1.43	2.97	0.82	7.67	0.74	8.19	7.98	11.79	3.92	6.75	8.47	8.49	4.21	10.67	9.61	3.08	14.84	7.15	9.02	4.1	1.13	11.74	7	3.04	5.02	2.55	1.65	3.14	12.15	12.58	4.07	16.27	7.14	8.16	3.14
C3	ACPL2	11.6	1.31	2.73	2.08	2.6	2.49	3.31	1.75	2.7	1.11	1.12	1.54	2.92	1.46	1.43	0.69	13.58	0.87	9.57	0.58	5.55	6.06	1.78	4.34	3.8	2.96	21.03	9.24	7.06	6.61	2.37	6.32	2.23	2.38	14.19	6.47	1.25	4.68	2.88	2.11	3.61	13.53	11.63	4.29	15.94	10.68	6.19	2.47
C3	ZNF124	5.48	1.03	1.13	0.69	0.72	1.9	0.99	1.76	1.14	1.19	1.45	0.58	2.45	1.23	0.2	0.22	5.53	0.54	1.94	1.74	3.86	2.14	1.91	1.65	1.17	1.94	8.36	3	2.11	3.26	1.49	5.73	0.81	1.02	3.29	5.34	1.28	3.35	1.14	0.3	1.13	10.39	3.97	2.53	4.14	6.16	4.91	1.32
C3	ZNF232	7.47	1.37	1.79	1.78	2.43	1.95	2.24	3.18	2.73	1.01	2.43	1.48	3.78	2.51	1.53	1.11	4.26	1.23	3.41	3.88	4.75	1.57	6.88	6.2	2.26	3.76	12.1	4.99	4.22	3.95	6.15	5.92	1.93	2.36	10.79	5.32	2.16	3.32	2.97	1.69	3.53	7.67	7.68	3.91	4.22	7.26	3.96	4.3
C3	ZNF669	4.64	1.02	2.38	2.6	1.11	0.93	1.92	2.38	2.19	1.63	0.47	0.18	1.5	1.1	0.4	0.78	7.57	1.57	2.03	6.57	5.28	1.93	5.42	4.78	2.68	4.4	8.16	4.41	1.6	3.06	3.99	5.17	1.23	1.18	6.85	6.19	0.91	3.95	1.38	1.76	1.4	8.42	5.05	3.52	6.78	4.26	3.79	3.22
C3	C5orf28	7.72	2.29	4.15	3.74	4.41	4.01	4.58	2.37	5.17	2.46	5.64	2.63	3.75	1.74	2.62	1.5	6.96	2.16	7.22	10.17	11.42	3.54	7.97	14.46	6.89	3.47	7.45	4.83	4.26	4.79	8.81	8.08	6.49	3.19	4.87	15.35	2.52	8.73	3.11	2.48	3.17	7.2	4.84	3.26	7.26	15.28	12.46	7.97
C3	ZNF850	1.68	0.18	0.39	0.09	0.81	0.3	0.48	0.53	0.5	0.29	0.37	0.19	0.23	0.17	0.08	0.07	1.47	0.19	0.62	1.12	0.31	0.71	2.03	1.92	0.29	0.62	1.51	0.54	0.29	0.72	2.42	1.02	0.46	0.17	0.59	3.32	0.21	0.48	0.25	0.21	0.3	0.89	1.1	0.28	1.33	1.27	1.42	0.37
C3	DBF4	11.33	1.43	3.95	2.06	4.43	3.6	3.29	3.24	9.36	3.04	2.6	2.25	6.1	4.08	1.82	2.41	11.8	1.51	23.61	7.29	14.35	4.52	7.97	7.29	8.23	2.86	6.5	6.07	5.18	7.98	8.02	6.38	11.79	1.77	9.83	15.46	1.46	6.55	4.09	1.35	1.11	9.93	12.61	5.42	18.85	6.18	10.43	5.77
C3	ZNF530	5.43	1.22	1.47	0.83	2.25	0.73	0.55	0.67	2.25	1.81	0.84	0.12	0.51	0.94	0.11	0.42	3.24	0.75	8.65	2.27	3.57	1.37	1.48	2.23	1.21	1.73	3.21	2.72	0.89	3.03	2.31	1.6	2.03	0.46	1.83	5.69	0.29	1.21	1.5	0.67	0.45	3.86	1.12	0.64	3.77	3.49	1.53	2.51
C3	C5orf34	1.99	0.07	0.83	1.09	0.32	0.99	0.16	0.72	1.27	0	0.79	0.56	1.48	1.41	1.6	0.31	2.23	0.07	3.14	4	4.33	0.89	1.54	4.59	1.1	0.49	2.06	0.81	0.39	1.8	1.38	2.87	2.99	1.55	3.05	3.6	0.92	1.48	1.22	0.86	0.24	0.9	1.93	0.14	5.36	1.31	1.76	2.69
C3	MRGBP	44.85	11.5	5.34	6.55	9.42	7.19	5.27	6.34	10.21	5.82	6.88	9.48	16.18	6.98	5.46	5.9	42.86	3.85	35.02	34.09	25.01	8.68	20.69	38.96	18.97	15.65	17.75	14.46	18.08	8.86	21.26	28.26	18.22	13.02	27.45	101.63	6.6	27.18	6.92	8.33	6.37	35.65	16.76	14.58	16.28	15.02	12.92	20.93
C3	ZNF131	40.92	6.63	9.35	10.71	10.42	12.18	17.5	11.48	11.38	9.18	10.86	7.27	19.18	8.23	8.89	7.24	39.15	5.36	31.39	31.4	39.02	13.79	20.08	36.1	25.76	8.1	33.93	19.63	12.66	22.68	19.93	22.32	28.9	21.27	30.76	54.7	11.27	23.61	12.7	7.77	12.99	18.32	26.42	12.88	24.03	29.9	26.6	29.93
C3	MSH6	28.01	5.12	8.05	3.74	6.24	7.14	9.92	5.99	8.3	7.22	7.03	3.78	11.07	6.49	3.8	4.52	29.11	2.42	36.85	37.56	34.33	6.81	12.24	14.36	10.43	7.98	31.94	22.83	8.45	20.67	13.01	31.47	13.46	6.36	31.78	6.89	5.73	10.77	5.81	5.27	6.02	30.3	30.83	6.81	32.99	15.85	12.08	9.8
C3	CDC7	11.85	0.57	1.41	1.12	1.36	1.19	1.33	1.56	2.66	2.25	1.93	1.11	2.01	0.53	1.1	0.68	10.8	0.54	9.93	6.75	9.15	2.09	4.27	3.29	2.77	2.72	5.45	4.67	2.02	4.89	5.04	5.71	6.71	1.34	9.02	2.08	0.79	3.2	3.45	1.17	0.1	6.34	2.78	3.17	8.9	3.57	6.26	2.26
C3	BLM	10.72	1.52	2.86	1.03	3.08	0.66	2.48	0.56	1.76	0.94	0.72	1.2	3	0.77	2.05	1.29	11.26	1.02	8	11.34	14.21	2.52	6.81	2.79	1.74	2.93	10.25	7.48	3.68	7.21	8.82	8	7.92	3.85	11.8	4.78	1.21	4.53	2.9	0.84	0.56	16.11	9.31	5.75	12.6	4.66	6.51	7.66
C3	SRSF10	14.95	3.32	10.59	9.27	2.27	10.04	9.57	7.27	12.54	9.13	10.09	6.96	10.09	5.29	6.39	6.03	16.22	1.23	22.3	22.44	28.81	10.1	7.78	17.31	10.35	8.24	17	16.45	14.25	13.79	8.91	15.12	15.02	14.88	24.77	9.05	7.66	15.5	12.53	3.94	5.24	11.1	19.42	10.42	20.53	15.39	19.83	16.11
C3	RIF1	5.74	0.81	1.61	2.74	2.55	2.66	2.22	1.86	4.68	2.67	2.68	1.86	3.26	1.31	1.95	1.03	6.5	0.67	6.82	7.19	8.03	3.04	6.37	3.52	3.74	3	5.78	7.66	2.28	3.64	7.27	6.38	4.21	6.27	9.32	2.85	2.6	4.18	3.16	1.33	1.33	5.42	12.23	3.58	10.23	6.89	5.18	2.53
C3	DNA2	3.97	0.94	0.91	0.94	3.54	0.74	1.04	0.3	1.6	0.91	0.78	1.13	1.94	0.62	0.69	0.3	5.14	0.56	5.11	3.29	6.45	0.72	3.03	3.94	3.25	0.77	7.59	5.28	1.62	2.23	3.15	2.26	2.23	4.12	6.96	1.83	1.23	1.87	2.46	0.19	0.89	3.3	3.76	2.82	5.53	2.97	2.64	2.53
C3	C4orf21	4.75	0.41	1.08	0.55	1.18	0.67	1.4	2.29	3.09	1.28	1.46	1.8	3.24	0.56	0.93	1.09	5.62	0.55	8.51	3.1	5.57	1.51	2.47	2.23	1.16	1.58	6.38	4.37	1.14	2.93	2.46	3.38	3.24	3.46	8.35	1.44	0.92	2.21	1.45	0.48	0	2.33	3.95	1.72	6.53	2.82	3.36	2.84
C3	ODF2	62.11	17.28	9.64	11.46	16.64	11	13.81	10.5	17.01	11.55	12.1	9.27	17.82	9.03	5.41	9.93	63.65	5.43	69.46	56.87	41.21	14.67	37.8	47.56	20.48	20.96	46.83	32.83	20.24	30.21	40.51	16.86	32.95	9.02	36.8	14.6	11.76	36.66	13.04	13.09	14.04	35.77	21.39	20.9	32.91	17.84	28.64	18.54
C3	CHEK1	18.76	5.27	2.13	3.83	7.77	2.85	2.67	2.16	3.07	2.6	2.91	2.75	7.23	2.27	2.04	1.95	16.57	2.25	26.73	9.26	16.86	3.09	14.62	9.59	4.93	4.22	11.15	6.37	7.16	11.11	11.22	7.27	8.41	5.11	13.37	6.2	3.98	8.47	2.89	2.05	2.35	11.73	7.79	4.45	12.79	4.43	4.35	5.23
C3	KHDC1	5.46	1.35	1.68	0.71	2.3	1.19	0.48	0.58	1.79	1.01	1.52	1.41	1.02	0.64	0.4	0.83	6.19	0.61	5.65	4.77	4.48	1.63	3.82	1.49	1.45	0.55	5.14	5.44	0.73	3.41	3.17	5.4	3.86	3.48	4.41	3.05	1.17	5.73	1.46	1.11	0.98	6.11	0.91	0.59	6.62	3.38	2.62	4.07
C3	PRR3	18.23	4.87	7.35	3.16	8.11	4.08	4.22	4.55	9.4	5.82	5.72	6.27	4.64	3.58	3.11	3.64	17.28	1.76	12.62	20.67	14.17	12.82	15.08	7.87	5.92	7.23	29.27	18.2	4.14	15.29	13.39	9.7	17.01	8.24	17.47	5.2	5.3	13.53	6.03	4.43	4.68	10.75	10.36	7.84	26.38	13.47	16.86	7.23
C3	PNPT1	24.12	4.37	4.44	5.61	8.78	4.83	5.67	4.04	9.01	8.32	4.54	4.43	10.47	2.98	3.19	3.29	21.75	2	15.45	18.94	19.74	6.02	13.74	6.42	9.27	4.36	49.62	17.91	10.67	20.4	14.25	17.77	12.14	6.12	18.69	6.53	4.39	21.26	6.23	3.22	2.63	16.97	18.39	7.2	16.06	10.31	16.86	9.48
C3	QSOX2	10.35	4.01	3.29	1.69	4.23	2.33	1.92	1.62	2.24	2.42	2.08	1.87	4.41	0.89	0.69	0.75	11.04	0.51	9.12	16.16	9.41	3.18	6.81	7.55	4.19	6.52	13.01	10.2	4.56	7.96	6.99	9.12	8.18	1.19	7.98	2.87	1.43	8.82	2.99	1.6	1.26	12.42	6.7	3.53	9.63	6.09	12.45	3.1
C3	CDH24	16.74	7.69	3.46	5.13	7.03	6.78	4.3	4.84	4.79	4.98	7.49	5.37	12.77	5.35	2.78	4.32	14.41	2.51	7.42	33.41	17.77	10.17	10.81	32.11	17.63	8.99	16.55	20.23	34.17	21.44	13.55	3.19	8.82	14.8	6.77	2.88	6.94	18.01	4.2	4.19	2.47	18.72	14.99	25.53	31.32	8.84	3.11	8.49
C3	LRFN4	14.85	19.9	6.19	5.26	10.72	5.97	6.19	3.36	12.04	6.44	4.44	6.28	21.42	4.86	2.11	5.04	15.26	3.49	22.03	51.47	28.34	11.66	18.49	42.17	44.77	12.75	19.39	22.2	44.2	28.84	18.18	18.76	10.23	11.17	32.64	25.14	6.57	22.31	5.1	9.42	13.72	37.28	25.01	30.44	30.37	29.84	7.15	11.99
C3	AC074117.10	15.57	5.74	6.05	4.09	6.36	2.93	4.22	3.74	3.78	3.37	4.21	5.21	14.89	2.19	1.35	1.88	15.08	1.55	6.51	7.45	14.5	7.25	9.78	12.03	21.53	4.15	15.86	19.35	25.34	10.45	10.44	8.41	3.65	12.32	11.73	7.72	2.65	7.83	3.54	3.45	6.22	13.55	17.15	18.6	15.79	16.43	7.9	12.43
C3	PLXNA3	29.51	23.3	13.86	11.38	9.21	17.07	16.79	9.55	26.75	12.53	11.5	26.82	22.04	6.86	4.2	5.39	31.4	3.52	29.99	25.11	10.23	19.55	27.73	63.69	35.44	11.39	27.46	25.45	79.6	25.64	26.47	16.23	4.84	14.48	23.67	18.42	20.96	24.91	8.1	13.21	13.94	31.82	60.17	75.73	26.86	56.92	24.16	22.91
C3	STX1A	10.82	14.12	15.91	3.42	5.61	2.89	4.38	0.96	5.83	0.89	3.09	5	29.94	1.7	0.89	1.22	8.39	1.13	8.43	26.51	25.39	9.14	13.17	31.16	20.2	42.02	11.19	27.21	17.65	12.26	14.68	21.43	17.12	15.91	18.74	10.91	3.34	21.79	8.75	5.69	5.31	24.33	9.86	17.77	23.44	56.76	13.22	12.15
C3	SLC26A6	20.78	11.81	17.88	4.99	10.52	8.51	6.45	8.42	8.11	7.8	5.94	6.73	37.09	2.9	3.25	2.86	21.54	2.12	27.74	46.51	23.56	14.85	18.04	40.73	28.77	20	28.36	25.79	21.7	20.85	18.84	28.96	12.99	15.83	22.87	14.78	6.88	26.88	7.68	6.06	10.71	30.36	20.24	20.65	20.85	38	13.24	13.8
C3	SFXN5	11.09	3.87	5.81	2.76	4.51	2.46	5.19	6.53	4.87	10.11	5.55	5.13	9.62	3.57	3.58	2.57	12.81	2.69	10.84	7.97	5.72	5.05	6.36	14.21	14.9	5.62	16.78	15.91	16.12	8.04	5.49	6.91	8.21	4.28	17.14	12.02	7.65	14.08	5.14	4.81	3.16	13.67	8.81	12.07	9.21	5.41	4.6	6.4
C3	ARVCF	5.71	4.39	2.24	3.18	2.02	5.77	3.79	2.7	7.61	2.66	3.92	5.73	13.87	2.59	2.01	1.97	7.66	0.86	5.21	8.21	11.01	5.07	3.45	10.82	16.12	10.49	20.43	15.3	4.2	6.44	4.37	5.42	2.81	10.99	14.96	3.59	3.68	16.89	6.92	3.33	3.01	27.61	9.79	7	8.51	13.46	1.72	4.55
C3	BMP8B	1.41	0.63	0.68	0.26	0.27	0.72	0.95	0.63	0.91	0.45	0.77	0.36	4.79	0.5	0.27	0.07	1.11	0.16	1.9	0.88	0.71	0.57	0.73	6.39	2.31	2.1	8.85	2.98	3.67	1.16	0.57	0.22	0.36	1.23	3.36	2.65	0.25	1.74	0.35	0.84	0.96	1.18	2.33	2.95	0.45	4.16	0.84	1.18
C3	PVT1	21.56	10.65	8.05	6.36	18.14	6.42	8.68	7.42	17.7	11.96	7.39	20.28	21.97	9.37	11.12	11.94	17.77	3.79	29.57	19.19	27.74	6.99	36.96	47.43	25.55	20.21	57.64	14.12	49.39	10.27	36.18	32.38	11.33	38.41	24.84	11.05	9.15	20.36	8.51	7.53	6.69	74.38	31.06	43.38	12.15	53.22	41.62	27.75
C3	PUS1	38.37	19.32	8.98	7.36	14.4	15.02	13.9	8.24	11.73	10.55	7.5	7.92	28.16	10.34	6.09	8.99	41.29	9.02	38.99	48.75	31.92	10.01	28.25	27.87	32.6	20.09	74.71	29.1	42.71	24.55	27.25	27.58	17.75	27.43	27.96	10.5	11.83	26.68	7.82	9.49	7.12	62.66	40.26	40.41	25.24	49.93	25.84	23.68
C3	ZNF696	8.94	2.61	1.81	0.97	1.38	2.53	1.72	2.92	2.32	1.53	2.45	0.78	4.35	0.93	0.83	0.53	8.85	0.41	5.51	6.66	4.56	3.1	5.54	5.91	5.91	3.72	7.59	6.72	7.18	2.17	4.18	4.77	2.17	2.59	4.41	2.14	0.53	4.38	0.76	1.31	2.91	13.61	8.58	6.31	6.76	11.68	5.46	5.22
C3	SCARNA15	2.1	0.03	0.75	0.21	0.26	0.36	0.59	0.34	0.5	0.71	0.31	0.2	0.42	0.18	0.2	0.15	2.73	0.14	2.09	1.17	1.8	0.67	1.59	1.18	0.24	0.17	3.22	1.07	1.65	0.62	1.76	1.96	0.58	0.82	1.28	0.37	0.47	0.37	0.43	0.25	0.12	3.34	1.91	2.24	0.88	2.25	0.93	1.43
C3	RP11-158K1.3	1.91	0.32	1.28	0.43	1.02	0.55	0.68	1.1	1.82	1.39	0.78	1.1	1.29	0.94	0.21	0.61	2.68	0.25	1.37	1.78	3.07	1.66	1.74	1.54	0.91	1.24	4.08	2.36	3.23	1.25	1.9	1.48	1.56	1.53	0.97	1.47	0.7	1.97	1.34	0.35	0.94	4.25	3.04	3.27	1.82	6.32	2.14	1.07
C3	ZNF114	6.19	0.78	0.16	0	1.83	0.04	0.1	0.29	1.75	0	0	0.07	0	0.07	0.02	0.27	3.64	0.04	9.19	5.18	1.03	0.08	1.62	1.69	1.58	0.15	6.55	3.1	5.75	0	1.86	1.57	0.27	1.29	1.09	0.43	0	4.73	0.04	0.1	1.73	6.46	1.23	3.29	0.12	1.24	0.06	1.68
C3	PYCRL	15.67	8.79	2.87	4.34	4.7	4.65	2.95	2.87	4.9	4.96	4.09	5.3	12.37	2.78	2.31	4.58	17.04	2.87	16.64	23.04	16.87	4.79	12.6	16.62	10.74	4.53	26.24	16.22	48.25	6.93	13.41	10.17	13.98	18.56	7.89	7.53	3.47	17.72	2.66	3.36	4.16	21.36	13.55	30.65	8.5	17.66	4.87	12.76
C3	SLC52A2	74.6	46.08	17.25	17.7	27.36	23.79	20.72	16.39	19.7	18.06	16.39	19.13	58.52	21.06	10.99	18.8	70.73	16.39	79.1	93.36	46.87	15.37	52.54	96.36	88.11	33.71	58.91	70.12	155.34	33.09	54.01	38.13	54.78	57.95	41.58	51.88	18.78	88.74	10.86	21.33	30.84	75.49	54.53	126.04	41.03	60.62	23.99	57.95
C3	AGO2	24.98	7.4	3.81	6.44	7.72	4.75	3.15	7.03	12.13	5.44	6.67	7.95	11.73	4.65	3.06	3.93	23.9	2.17	14.14	27.16	21.61	10.51	7.05	19.36	37.29	22.12	19.64	13.61	37.12	6.01	5.87	4.09	8.86	13.33	8.58	7.11	5.18	12.34	8.51	4.5	3.41	23.74	17.24	22.53	16.59	15.77	7.77	12.99
C3	ZNF707	37.73	8.97	7.4	7.61	3.59	9.5	5.27	7.21	10.76	9.57	9.14	8.85	12.9	4.93	3.55	8.37	29.95	3.76	23.27	22.85	24.43	11.44	9.49	40.79	23.68	10.43	40.94	36.77	28.76	12.34	11.93	12.3	4.8	12.76	18.1	8.58	10.12	23.7	6.09	6.91	6.96	29.83	24.39	26.99	19.27	14.87	14.46	17
C3	ZNF623	12.47	2.91	3.44	4.06	3.71	3.05	4.23	3.15	5.14	5.06	4.74	4.13	3.88	2.22	1.89	1.02	12.65	1.38	19.64	11.75	10.28	3.74	8.11	7.81	11.42	4.02	15.02	14.17	11.79	3.72	8.19	7.55	4.62	2.99	5.07	4.58	4.69	9.12	2.97	2.78	2.17	15.34	15.26	11.67	6.56	9.27	7.32	4.55
C3	TOP1MT	58.01	21.36	11.68	12.16	16.42	12.2	13.88	9.91	18.3	16.12	15.06	12.42	31.82	10.31	8.06	14.1	55.45	12.77	47.39	68.16	44.35	16.58	25.58	34.27	66.63	22.76	53	54.6	45.05	18.99	24.18	53.93	26.5	24.39	30.55	15.04	12.88	44.94	11.18	16.85	17.94	114.52	43.27	42.22	29.73	25.39	19.01	15.43
C3	RP11-22C11.2	0.61	0	0.4	0	0.19	0.22	0.55	0.73	0.21	0.1	0.32	0.1	0.26	0.1	0.08	0.13	0.64	0.08	0.75	0.27	1.82	0.15	0.57	0.22	0.64	0.17	2	0.73	0.23	0.18	0.95	0.85	0	1.48	0.62	1.77	0.11	0.39	0.37	0.19	0	0.67	1.93	1.09	0.83	0.85	0	1.06
C3	TBC1D30	2.33	0.36	1.19	0.68	1.69	0.29	0.3	0.04	1.46	0.13	0.59	0.18	2.51	0.3	0.54	0.07	1.37	0.08	1.42	0.53	5.22	0.42	2.42	1.27	6.28	2.5	8.88	2.57	3.41	0.29	2.57	2.1	0.71	5.16	1.51	2.4	0.7	0.62	0.3	0.14	0.72	3.72	8.15	3.09	0.43	3.75	0.34	2.68
C3	RPP25	24.31	11.65	6.56	5.08	13.78	4.94	7.71	5.65	4.88	7.65	6.53	3.42	18.48	10.16	3.94	6.43	24.96	7.41	7.92	9.29	50.36	4.77	16.01	10.25	15.87	11.35	59.49	25.24	46.05	3.87	15.16	10.35	9.13	42.32	14.62	19.96	4.59	14.48	10.47	7.42	6.24	27.61	30.37	27.22	4.72	23.07	6.86	43.24
C3	CTD-3065J16.9	3.36	1.31	0.65	0.62	3.42	0.76	0.2	1.46	0.84	0.79	1.65	1.04	2.33	0.56	0.55	1.1	2.51	1.08	2.11	3.3	5.65	1.5	1.92	2.43	1.83	0.54	7.31	4.36	5.11	1.13	2.87	2.03	1.87	4.25	4.09	3	1.34	2.67	0.6	1.41	0.35	3.74	10.32	4.2	2.46	2.8	0.77	1.91
C3	VPS9D1-AS1	10.56	11.35	2.7	3.85	11	5.28	5.78	5.88	7.66	7.52	3.96	4.92	11.96	3.43	1.9	5.95	12.42	3.63	9.76	25.48	23.55	8.16	13.07	7.47	13.53	6.39	27.48	18.79	37.47	11.21	13.46	6.18	3	14.09	17.66	4.46	5.01	14.94	2.91	3.93	3.15	11.5	19.82	39.96	13.29	4.51	4.65	2.44
C3	FAM203A	35.13	14.91	6.89	7.96	8.79	10.55	8.43	6.77	7.24	7.87	7.68	3.51	8.34	3.1	4.21	7.95	36.11	4.79	26.9	31.93	31.28	9.14	17.64	23.22	22.01	8.91	32.19	25.94	91.29	6.98	17.95	5.54	16.05	19.12	24.2	14.59	6.58	17.71	5.26	7.65	9.26	57.74	29.32	56.53	4.22	9.2	16.13	26.38
C3	RP11-73M18.9	8.13	2.77	2.92	2.36	1.5	4.41	2.27	1.48	0.88	3.7	2.79	0.15	3.79	1.8	0.24	0.24	12.92	0.54	6.2	9.81	13.53	3.93	5.62	6.5	5.63	2.7	5.17	6.78	30.51	4.29	5.43	1.12	0.15	7.68	12	3.7	1.71	3.56	2.88	3.17	1.93	5.12	3.82	18.68	7.06	4.51	5.12	7.29
C3	SLC45A4	11.13	11.06	8.28	2.83	4.88	4.14	3.34	1.78	5.53	5.61	3.5	2.82	5.13	4	1.46	1.18	10.45	0.97	11.23	5.17	28.05	5.05	4.1	4.1	5.69	7.35	21.97	7.73	42.53	4.42	4.9	4.96	4.17	7.08	12.05	13.22	2.91	6.85	5.65	3.63	1.49	28.25	10.43	24.72	11.96	10.69	5.96	12.8
C3	CALML4	19.18	3.72	16.26	4.48	7.75	6.72	6.54	6.77	7.1	7.03	4.55	3.71	4.73	3.88	2.9	3.14	15.92	2.68	12.15	23.6	28.89	7.75	12.97	11.3	4.11	7.43	34.73	15.48	23.47	16.86	8.29	5.05	12.59	11	22.44	17.07	5.33	15.43	7.75	5.67	11.61	36.07	13.8	28.09	22.06	24.65	11.57	16.43
C3	PTPRO	1.09	0.22	1.74	0.08	0.34	0.09	0.25	0.29	0.38	0.16	0.17	0.44	0.22	2.47	0.67	0.26	0.87	0.11	0.7	0.36	0.35	0.99	2.1	0.39	2.04	1.18	8.31	3.62	0	1.04	1.59	1.11	4.1	0.1	2.74	0.17	0.17	2.01	1.4	0.3	1.82	4.23	1.6	2.45	0.97	1.05	2.19	0.66
C3	ANKRD19P	1.09	0.12	0.76	0	1.23	0.23	0.26	0.45	0.19	0	0	1.41	0.38	0.12	0.24	0.15	0.63	0.06	0.71	0.66	0.8	0.14	1.37	0.84	6.12	1.3	3.95	3.1	0.59	0.66	1.48	2.57	1.32	2.2	0.49	0.41	0.07	0.82	0.65	0.27	1.38	7.23	1.39	2.56	0.15	1.56	4	2.78
C3	CCDC87	0.07	0.28	0.09	0.03	0.63	0.02	0.04	0.18	0.08	0.07	0.43	0.02	1.33	0	0.02	0.06	0.19	0.12	0.1	0.14	1.31	0	1.3	2.14	8.35	0.36	3.14	4.23	1.21	0.16	1.02	1.14	0.16	0.94	0.35	0.67	0	0.95	0.26	0.16	1.71	2.67	1.49	1.41	0.17	0.58	0.16	2.09
C3	PYY2	1.24	0	0.48	0.19	2.77	0	0	0	1.21	0.96	0.5	0	2.72	0	0	0	1.16	0.07	0.35	0	2.26	0.28	6.05	0.43	48.03	0.16	48.29	38.69	22.26	0.35	4.55	1.82	0	5.66	1.79	1.04	0	2	0.52	0	5.25	44.34	17.74	18.16	0	0.58	2.01	0.9
C3	AC005682.5	3.49	0.61	0.51	0.19	4.04	0.39	0.57	2.46	2.59	2.07	1.85	1.91	3.46	0.17	0.83	1.21	3.41	0.4	1.64	5.94	4.29	2.13	9.67	3.85	12.11	0.71	10.65	14.98	13.79	1.73	8.8	3.64	2.72	0.38	4.65	1.07	1.05	22.53	0.62	1.41	0.94	11.91	17.6	16.28	0.92	5.73	2.72	1.96
C3	MC1R	1.21	1.92	1.92	1.93	3.37	1.79	1.29	1.74	1.75	1.33	2.04	2.24	1.33	0.7	0.12	0.47	1.29	0.29	4	3.16	3.08	3.39	5.66	4.29	3.88	5.29	14.61	26.29	15.96	3.57	6.62	2.49	2.07	1.58	3.15	1.87	1.94	7.9	3.13	2.51	0.8	9.06	21.17	16.43	1.75	4.79	8.12	2.11
C3	CAMKK1	1.11	2.13	2.15	3.71	3.74	3.76	2.75	2.37	6.31	2.89	3.61	3.2	3.37	3.55	1.65	2.37	1.38	1.99	1.77	4.72	8.52	2.14	7.7	5.12	6.62	5.01	27.94	16.81	12.38	3.54	7.91	1.86	1.78	3.06	2.06	3.38	5.22	4.5	1.65	3.68	1.78	34.31	13.39	14.37	1.45	15.85	3.41	1.93
C3	RP11-365N19.2	1.92	1.42	1	1.22	1.91	1.87	1.86	1.23	2.14	0.58	2.07	1.36	2.33	1.14	0.54	0.64	1.17	0.52	1.99	3.2	2.97	2.51	2.58	1.49	3.14	1.5	2.72	4.1	5.71	3.18	3.12	0.66	0.12	1.41	2.59	1.5	0.98	3.63	1.55	3.43	1.39	4.69	2.37	7.92	2.34	3.74	1.1	5.53
C3	CTA-384D8.36	23	27.09	6.61	5.02	19.77	8.13	12.82	5.45	11.32	17.3	4.19	6.63	34.35	6.04	3.58	10.74	25.21	6.01	24.24	28.18	20.87	13.67	35.14	24.67	22.69	14.89	28.87	123.39	67.53	48.42	35.2	30.54	13.39	36.61	30.02	11.66	6.53	61.88	8.13	10.58	10.7	32.02	45.68	96.06	14.85	12.07	13.81	40.39
C3	ALG12	7.23	10.18	5.96	6.97	8.14	8.8	9.07	7.59	5.67	15.49	8.47	4.25	7.22	6.33	3.16	5.92	8.61	6.37	6.69	11.52	6.39	5.84	10.79	16.29	9.11	8.43	20.71	18.96	16.91	14.68	10.64	8.69	11.11	10.01	14.55	10.65	7.63	16.36	3.34	7.52	7.71	24.13	13.23	86.65	15.23	16.5	11.59	15.07
C3	LBX2-AS1	3.93	1.69	6.53	0.99	3.89	1	0.84	0.76	2.28	1.09	1.72	0.93	6.63	0.88	0.25	0.72	4.94	0.38	2.66	3.41	3.76	5.03	6.49	2.76	9.51	3.21	8.7	8.43	17.55	5.82	5.66	5.42	6.34	5.86	8.57	14.82	1.08	7.77	2.88	1.92	7.58	7.57	5.65	10.02	4.61	8.36	0.47	6.57
C3	AVIL	2.7	0.88	3.63	1.87	3.04	1.74	3.09	3.07	1.54	1.87	1.99	0.54	1.27	1.62	0.79	0.57	1.59	1.03	13.88	2.92	5.71	16.74	4.16	3.66	7.73	7.13	17.13	4.86	16.17	6.39	5.29	3.15	2.59	4.05	12.57	16.93	1.64	13.95	3.91	1.9	4.44	5.04	5.65	18.69	9.06	47.69	5.51	10.85
C3	CPNE7	9.93	0.97	8.07	4.02	3.42	0.29	3.23	2.12	1.7	2.83	1.21	1.18	12.79	1.48	0.07	0.9	12.29	0.32	14.65	6.93	0.26	10.79	8	6.72	27.81	4.51	21.29	14.42	65.27	0.66	8.74	10.73	0.06	0.32	27.85	11.57	0.86	6.14	2.11	1.18	7.26	7.88	7.05	71.68	3.12	55.57	3.12	0.64
C3	CCDC78	2.69	0.52	1.28	0.97	1.79	1.5	0.66	0.83	1.29	0.32	0.8	0.81	12.59	1.42	0.55	0.3	2.57	0.07	3.64	5.75	1.48	4.26	7.27	3.5	1.34	2.08	6.31	6.12	17.84	1.77	7.29	4	0.94	4.21	4.92	8.9	0.65	4.85	0.36	2.84	0	3.24	1.05	25.8	1.87	15.93	12.08	3.12
C3	MOV10L1	0	0.07	0	0.08	0.46	0.09	0.2	0.65	0.39	0.29	0.22	0.06	1.08	0	0.13	0	0	0.29	0.14	0.79	0.31	1.75	0.98	1.56	1.57	0.83	1.74	2.75	3.12	0.61	1.66	1.3	0.29	1.67	0.47	5.54	0	3.51	0.61	0.54	0.47	3.85	0.55	3.94	0.24	10.43	0	0.41
C3	ABCD1	8.3	3.79	3.98	2.13	4.91	3.52	2.63	2.09	4.15	2.35	3.35	2.89	12.9	4.71	1.66	2.42	6.78	1.37	5.8	8.74	2.31	7.74	6.59	6.76	9.8	6.49	9.68	10.26	41.16	6.45	7.34	10.78	5.7	16.35	6.83	21.29	2.76	19.48	3.8	4.64	5.01	15.37	12.89	25.73	7.64	51.23	13.25	16.76
C3	PRSS21	19.69	0.8	1.98	0.87	0.14	1.44	0.47	1.24	3.49	4.14	0.56	3.66	10.99	0.76	0.12	0.46	20.03	1.09	0.13	0	0	12.24	0.23	7.14	2.86	9.59	69.09	30.81	26.5	1.76	0.34	57.49	0.8	28.26	32.65	18.07	1.84	0	0.23	0.23	0.94	54.88	41.13	26.46	0.19	37.31	2.34	6.6
C3	PLEKHG4	32.36	4.17	1.51	2.82	1.93	4.57	2.97	3.49	6.58	9.41	4.59	3.98	10.99	3.47	3.78	2.41	31.18	1.98	8.6	13.51	6.38	10.77	1.9	4.29	8.85	3.82	41.17	37.79	40.79	10.6	2.13	26.47	3.31	13.07	29.3	5.85	4.5	10.28	1.99	3.72	2.34	55.29	59.3	38.2	15.73	40.16	11.4	7.26
C3	IQCE	10.26	3.79	6.28	2.44	2.21	3.84	3.65	4.76	3.14	4.08	4	4.67	6.91	1.91	1.59	2.42	10.46	1.43	8.92	7.53	4.33	4.54	6.74	5.48	3.16	7.69	9.91	10.73	14.59	7.59	6.32	8.84	4.87	17.71	13.15	13.57	3.37	14.93	2.17	3.54	9.45	9.24	14.5	9.86	10.24	11.94	3.25	6.67
C3	RP11-1246C19.1	0.83	0.29	0.36	0.11	0.17	0.57	1.06	0.6	0.22	0.47	0.64	0.35	1.16	0.4	0.23	0.2	0.55	0.19	0.69	0.99	0.64	0.43	1.62	0.76	0.88	1.12	1.32	2.1	2.41	1.89	1.25	2.83	0.27	2.69	2.85	0.99	0.63	3.07	0.32	0.73	0.16	2.53	2.67	2.3	0.82	4.95	1.43	1.31
C3	2020-03-09	15.73	8.49	14	7.39	6.89	13.06	9.77	5.93	15.88	5.54	10.72	11.62	16.77	11.04	5.56	7.13	15.18	4.1	7.67	5.93	23.35	13.11	9.57	8.95	12.55	18.59	42.57	25.94	24.03	22.31	11.1	14.42	5.23	36.72	24.5	40.11	11.02	11.83	6.86	12.17	7.41	40.74	23.34	22.73	20.02	25.97	44.5	24.82
C3	RNFT2	0.18	0.42	1.87	0.38	1.03	0.18	0.28	0.37	0.7	0.24	0.3	0.53	12.55	0.03	0.79	0.2	0.26	0.04	1.12	0.21	0.7	1.49	0.66	0.89	2.05	1.23	19.88	2.31	10.45	4.93	0.42	2.92	0.61	8.44	9.43	7.17	0.51	0.67	1.34	0.46	3.63	20.84	6.22	10.28	5.47	14.03	4.34	5.61
C3	AC024937.6	0.84	0.14	0.25	0.57	0.25	0.21	0.7	1.57	0.71	1.52	0.52	0.83	1.12	0.06	0.41	0.41	0.97	0.55	1.58	0.16	0.86	0.77	1.1	0.84	0.51	0.07	3.21	2.05	2.23	2.17	1.53	1.13	0.25	1.92	0.81	2.29	0.72	0.58	0.37	0.17	0.23	4.48	1.76	3.26	1.85	7.09	1.05	3.21
C3	RP11-982M15.2	9.69	2.99	7.22	3.61	0	11.46	5.49	2.46	8.41	3.25	11.87	8.87	15.37	8.72	10.93	8.8	8.16	4.19	22.77	13.15	22.35	6.35	6.3	20.82	16.39	5.98	10.73	21.02	59.59	23.09	8.72	8.71	14.65	30.95	22.93	19.91	4.32	8.73	0	8.65	0	24.02	9.94	48.61	21.77	39.38	3.68	29.66
C3	FBXL8	19.38	8.56	14.88	8.14	5.2	11.07	9.77	8.58	12.26	9.2	14.22	8.22	11.65	3.56	3.41	6.91	19.36	6.25	17.24	29.85	13.93	10.05	18.21	21.42	13.23	11.87	47.62	25.03	41.37	12.91	15.92	18.58	7.62	43.51	16.81	16.96	9.66	19.85	3.13	13.38	11.6	29.27	19.7	38.53	18.12	40.94	7.76	27.62
C3	RP11-5A19.5	5.84	2.59	8.33	3.95	1.74	3.83	4.62	4.36	5.83	4.49	8.09	4.59	9.16	2.39	1.56	3.31	7.39	1.35	7.67	14.39	8.84	5.64	4.99	7.94	6.86	6.29	17.44	11.06	17.8	6.94	5.09	9.82	6.78	20.61	9.11	5.65	6.14	8.53	1.64	6.18	1.4	15.4	6.09	22.82	8.32	25.8	3.43	19.1
C3	RP11-848P1.2	1.13	1.27	0.99	0.38	0.9	0.35	0.97	0.56	0.83	1.97	1.56	0.87	1.67	0.31	0.39	0.67	1.69	0	1.13	1.72	1.46	2.08	2.82	2.02	4.06	2.15	3.71	5.17	1.5	1.26	2.97	1.55	1.28	0.75	2.43	1.56	0.84	4.04	1.77	1	0	3.64	4.31	2.26	2.29	2.72	1.17	2.44
C3	MICAL3	9.86	11.65	7.41	8.13	4.29	6.11	7.35	8.04	14.22	9.87	11.16	5.42	8.95	3.87	2.23	4.19	11.97	1.97	5.48	20	14.78	3.97	14.57	18.86	21.53	9.99	24.04	24.69	9.11	13.51	13.14	8.19	4.96	5.1	11.38	5.16	8.16	23.47	6.72	7.94	3.94	30.55	26.95	12.5	14.3	13.92	14.7	9.3
C3	SLC36A1	3.57	3.01	3.11	3.03	4.16	3.37	4.48	4.46	3.97	7.69	3.4	3.02	1.54	3	1.02	0.89	3.55	1.2	3.22	4.55	3.86	7.8	10.32	11.55	7.5	6.37	9.68	11.23	3.9	3.68	9.7	3.11	3.27	0.94	4.29	4.99	3.62	5.17	2.64	3.99	2.49	9.7	7.92	5.48	7	2.78	2.89	2.94
C3	FLCN	17.98	11.2	36.32	9.41	16.75	17.25	16.47	21.34	15.85	16.46	15.67	17.67	8.33	8.8	5.61	4.06	17.18	3.6	24.29	22.66	16.92	22.5	47.02	85.04	50.24	33.91	55.4	61.37	29.11	17.86	42.91	27.27	11.31	10.43	10.38	13.98	31.51	44.58	5.14	23.76	16.76	53.66	45.12	28.53	25.66	17.11	31.29	15.39
C3	REC8	17.28	18.6	14.31	3.92	6.76	12.52	7.26	5.63	13.56	14.64	5.3	10.97	11.58	6.34	1.73	2.53	19.24	2.27	12.76	54.72	20.79	23.33	24.62	39.93	30.13	19.7	49.58	44.22	35.5	73.71	19.3	15.45	14.38	19.6	10	18.19	6.46	49.55	8.52	6.68	7.28	47.49	23.04	29.22	47.49	26.45	38.53	27.85
C3	RP11-468E2.4	2.61	3.26	2.13	0.6	0.73	1.18	1.47	1.03	1.73	2.99	1.12	1.18	0.77	1.03	0.18	0.65	2.08	0.39	2.21	5.28	3.26	3.36	2.46	3.7	3.81	2.16	5.84	6.29	3.83	6.99	2.19	1.72	0.98	1.31	1.2	1.36	0.99	5.99	0.76	0.95	0.31	2.19	5.05	3.53	6.93	1.57	5.2	1.97
C3	BTN2A3P	2.28	0.59	1.42	1.52	0.45	1.23	1.06	2.13	1.32	1.25	1.25	0.68	0.58	0.59	0.42	0.72	2.35	0.66	2.95	3.16	2.67	3.28	2.19	3.49	3.55	2.3	3.51	4.07	1.72	2.92	2.42	2.52	1.73	1.25	2.2	0.96	0.83	4.47	0.73	1.17	0.24	1.47	2.99	3.42	3.19	2.23	1.14	2.33
C3	ANKLE2	36.11	27.04	22.16	20.24	19.54	23.04	33.92	24.62	34.21	30.41	28.53	24.14	27.22	25.26	11.28	13.84	36.06	11.07	74.1	76.53	48.91	19.3	61.78	69.04	82.55	42.9	63.43	79.7	58.01	45.18	60.94	39.63	27.92	32.39	45.52	21.5	24.71	73.27	10.41	26.58	18.86	52.14	61.6	58.41	50.38	37.57	33.72	38.86
C3	ANGEL1	16.65	5.92	7.14	4.44	9.69	6.19	6.82	6.14	7.24	5.07	7.94	5.04	8.03	3.26	2.32	2.78	16.99	1.79	9.34	16.55	8.94	13.68	20.66	11.85	25.63	12.05	17.27	15.67	19.26	11.03	20.98	6.84	4.69	12.11	11.52	5.58	4.93	19.4	5.27	5.33	8.45	14.2	16.82	24.25	16.1	10.4	15.34	11.64
C3	LIMK1	20.55	20.71	9.98	8.52	19.65	12.59	10.61	6.09	13.01	7.28	9.01	8.64	13.06	12.37	4.87	4.66	19.57	4.9	24.56	31.43	27.01	21.74	35.26	21.3	21.61	24.75	25.01	30.97	38.62	21.5	36.15	15.44	18.56	16.54	14.26	13.15	7.89	46.09	8.45	11.25	6.06	34.94	21.44	26.46	29.77	21.31	23.33	21.7
C3	RP11-488C13.5	16.68	5.91	6.68	3.59	8.11	6.01	6.12	5.86	3.72	5.02	4.16	2.88	11.18	3.76	3.59	5.32	17.92	3.52	6.42	16.11	6.65	13.87	10.14	9.51	17.67	8.57	15.4	17.8	21.99	11.99	11.4	9.19	6.57	37.99	13.13	4.5	4.67	19.73	9.02	6.51	7.47	11.23	15.81	22.39	13.26	13.79	13.88	22.49
C3	CENPBD1	4.59	2.5	1.83	0.99	2.22	1.66	1.54	1.97	1.86	2.53	2.49	0.8	2.06	1.72	0.52	1.84	5.01	1.45	3.98	6.41	2.64	3.6	4.66	3.9	5.28	3.13	7.65	4.38	9.18	3.63	5.33	3.57	3.66	4.72	4.42	3.32	0.73	5.61	2.73	1.58	2.44	3.55	7.8	4.1	4.79	4.34	3.79	10.12
C3	MAP3K10	13.92	9.29	7.28	5.61	5.67	4.15	5.09	3.14	7.96	4.44	7.25	6.36	15.82	4.55	1.73	2.96	13.88	1.84	8.27	16.45	9.38	9.11	11.51	7.56	11.7	5.87	26.39	14.75	17.85	14.53	14.11	12.21	3.78	20.76	10.11	10.34	6.42	17.08	3.95	6.5	4.13	15.36	39.55	16.24	17.27	16.55	15.16	15.81
C3	CTD-2201E18.3	3	2.07	0.97	0.32	1.02	0.69	1.02	0.92	0.51	1.68	0.84	0.54	1.86	1.3	0.58	0.35	2.97	0.48	2.69	3.41	1.82	1.72	3.58	1.56	5.39	1.43	4.88	2.92	2.61	1.56	2.82	1.41	2.51	5.18	0.68	9.62	0.94	3.61	0.84	0.39	1.61	0.71	3.56	0.89	2	2.13	4.94	4.78
C3	CTC-479C5.12	3.95	2.22	2.22	0.59	0.76	0.87	1.64	0.75	0.59	1.52	0.98	0.87	2.55	0.96	0.21	0.87	4.58	1.07	2.87	8.51	2.26	2.23	1.38	1.9	10.46	1.65	5.92	5.01	6.23	3.23	1.45	3.34	2.08	2.05	1.92	1.68	0.81	4.79	1.09	0.98	8.24	5.08	2.82	4.74	3.55	3.74	8.77	4.6
C3	TAF1C	34.54	19.95	27.34	17.63	10.3	22.63	23.91	21.62	19.75	20.99	26.59	19.28	21.5	9.86	5.78	10.11	34.7	7.42	37.23	42.27	28.95	34.29	14.36	26.3	36.29	28.08	69.87	55.24	64.01	45.74	16.03	32.99	18.8	44.66	35.24	15.13	16.52	42.83	13.52	21.92	18.4	57.34	51.89	77.55	46.54	60.27	49.33	48.95
C3	FLJ00104	1.79	1.14	1.5	1.14	0.38	0.73	1.22	1.13	1.12	1.01	1.29	1	0.99	0.33	0.16	0.36	2.11	0.35	2.15	2.17	1.03	2.2	1.11	1.6	2.47	1.59	5.09	4.53	4.8	2.96	1.01	2.02	0.4	1.22	2.15	0.7	0.49	1.86	0.39	0.84	0.54	2.61	4.05	5.21	3.69	3	4.82	2.97
C3	AFG3L1P	21.96	9.34	11.39	10.29	5.65	9.17	14.44	8.63	8.36	11.01	12.26	8.54	9.93	4.78	2.18	4.78	17.68	5.08	18.08	18.14	16.41	15.5	12.01	17.59	18.71	19.89	34.38	34.98	42.77	25.12	13.46	18.16	11.02	17.95	18.86	10.3	6.18	20.85	8.53	11.6	7.26	17.52	30.24	39.11	21.12	12.73	31.33	18.52
C3	WDR81	17.44	17.59	10.65	6.39	6.89	11.28	11.29	6.43	10.69	11.34	9.84	8.11	20.71	4.07	3.99	5.61	18.95	4.15	16.07	13.4	9.53	21.5	16.8	47.63	21.23	15.08	37.69	32.15	31.3	18.03	17.97	10.68	6.9	14.88	20.33	7.3	9.58	29.86	5.15	13.85	12.76	27.65	22.59	34.48	22.46	29.36	31.64	22.26
C3	PFAS	16.11	11.31	8.98	5.48	7.88	8.38	8.27	6.53	6.29	6.15	8.86	9.09	11.24	3.74	2.12	4.84	17.15	4.01	10.53	19.29	19.55	8.1	17.37	36.19	19.32	11.28	44.33	31.63	19.69	17.3	12.46	9.62	10.67	10.53	19.13	5.21	4.12	19.54	6.83	5.52	6.76	35.42	25.91	26.15	25.44	22.46	13.44	9.16
C3	ZFP41	6.79	4.71	3.22	2.75	2.42	2.87	3.28	3.32	3.03	2.86	3.2	2.09	4.02	1.62	0.75	1.86	5.61	1.11	6.21	7.06	4.97	2.78	5.52	12.62	12.65	4.72	12	7.26	8.19	6.17	5.07	6.67	4.94	3.77	5.92	4.44	1.85	6.88	0.7	3.1	3.24	12.43	7.97	9.68	7.59	7.3	7.3	5.63
C3	EP400NL	13.17	8.35	4.82	3.19	5.02	3.81	6.54	5.16	8.72	8.57	4.88	3.54	10.38	2.49	1.82	2.45	11.99	1.63	12.83	19.41	14.13	4.93	8.71	17.44	9.49	10.22	25.12	15.88	20.43	9.73	8.42	6.42	10.75	10.31	10.89	12.45	5.19	12.78	4.63	4.85	0.66	12.32	14.17	14.95	9.27	14.25	16.19	5.49
C3	TRIM27	27.78	17.37	19.14	8.38	16.33	10.99	17.08	9.8	28.6	12.46	10.08	12.13	23.01	9.73	7.06	8.91	29.39	8.23	23.87	65.84	27.14	16.54	31.21	22.44	24.61	20.89	48.48	41.24	50.57	18.15	31.49	24.3	33.21	18.62	37.47	21.21	12	45.48	11.14	13.22	11.89	33.17	34.98	41.4	28.25	46.4	35.47	17.93
C3	ZNF319	1.85	4.85	6.33	1.59	4.92	3.88	2.8	2.51	5.4	4.49	5.15	2.52	2.19	2.31	1.45	1.86	4.09	1.05	3.42	12.64	3.21	3	4.49	4.7	6.12	5.35	9.1	14.31	10.22	3.39	6.15	5.48	3.86	4.23	4.52	4.18	3.05	10.99	1.87	3.65	2.24	8.73	10.12	6.42	6.78	5.47	12.9	7.81
C3	APC2	0.13	0.26	0.27	0.09	0.1	0.14	0.27	0.25	0.2	0.14	0.27	0.27	0.61	0.2	0.01	0.08	0.06	0.02	0.21	1.16	0.45	0.22	0.21	0.71	0.87	0.66	1.53	0.8	2.09	0.26	0.18	0.2	0.1	0.67	0.68	0.68	0.49	1.12	0.06	0.33	0.08	1.03	0.54	1.48	0.13	0.82	1.14	0.65
C3	GALNS	24.47	16.11	10.81	7.99	11.58	10.89	10.39	12.22	10.79	15.99	9.79	10.3	19	7.84	4.37	8.21	20.68	6.79	17.84	49.23	17.24	10.62	14.58	36.36	26.22	18.3	62.83	36.45	35.07	20.71	14.37	13.44	14.6	19.11	31.24	11.27	7.42	56.69	8.08	12.03	14.06	31.1	21.28	28.15	13.85	20.77	37.35	23.7
C3	TBC1D24	3.8	1.76	2.4	0.67	1.82	1.34	0.96	2.04	5.09	0.98	1.84	5.03	7.19	0.79	1.05	0.74	6.87	1.04	3.94	5.97	3.81	3.65	2.26	4.85	3.95	2.59	7.73	6.37	11.12	8.31	6.86	4.15	3.41	1.82	5.17	3.57	1.35	6.79	1.63	2.29	2.27	4.85	4.48	7.08	4.88	11.08	2.33	2.66
C3	RP11-461A8.4	1.6	0.81	0.92	0.77	0.68	1.66	0.99	2.45	2.5	1.7	0.74	1.07	2.85	0.98	0.65	0.33	1.73	0.74	1.62	4.66	2.37	1.47	0.54	1.46	2.76	1.32	3.81	5.3	5.3	3.36	1.09	4.99	0.85	1.67	3	0.74	1.5	3.54	1.57	1.54	0	3.74	3.57	2.24	1.74	5.97	3.6	3.63
C3	RP11-66N24.4	12.41	2.58	5.61	4.15	4.63	6.49	5.55	5.15	6.99	4.81	4.83	6.47	6.53	5.15	1.3	5.38	10.81	1.92	7.56	6.69	5.98	6.44	10.37	4.7	7.53	4.38	14.16	14.73	14.26	8.07	6.4	5.17	1.48	7.02	7.92	3.91	6.55	8.46	5.85	6.61	4.43	16.6	10.15	13.01	12.2	23.05	20.44	5.1
C3	RP11-66N24.3	7.09	2.44	5.7	4.14	3.87	3.55	4.55	4.03	7.15	5.21	5.33	4.55	4.97	2.04	1.34	2.38	7.07	1.49	7.28	6.05	4.95	5.15	8.4	5.17	6.93	4.18	20.89	15.22	12.49	9.6	8.09	3.47	0.68	4.38	5.16	3.97	4.97	6.25	1.31	4.47	3.23	17	10.16	13.83	10.05	17.91	14.46	2.69
C3	CCDC142	19.54	7.47	12.33	3.25	11.19	9.21	9.13	6.3	5.76	5.47	8.2	4.96	10.16	2.74	1.28	2.81	17.21	1.99	15.53	15.41	9.79	13.3	14.37	14.54	13.53	11.12	47.11	22.48	30.97	13.68	14.98	9.13	4.91	7.5	24.18	14.87	6.45	21.13	4.57	9.42	4.19	24.3	20.19	31.62	24.59	21.9	21.03	10.85
C3	CTA-204B4.2	4.69	0.41	3.27	0.91	0.7	1.77	2.13	1.03	1.24	2.49	1.86	1.2	1.47	0.19	0.18	0.73	5.7	0.81	3.08	2.09	4.01	3.53	1.68	3.54	1.65	2.37	7.58	3.98	7.14	3.08	1.64	3.07	0.97	3.32	4.66	2.18	1.45	3.8	2.4	1.59	1.94	5.48	4.86	6.93	5.61	5.7	3.85	5.56
C3	RP11-448A19.1	1.01	0.06	0.6	0.18	0.22	0.27	0.36	0.35	0.26	0.41	0.35	0.37	0.35	0.23	0.06	0.27	0.99	0.09	1.19	0.33	0.71	0.43	0.79	0.33	0.14	0.77	1.4	1.87	1.61	0.29	0.76	0.65	0.41	0.56	1.83	0.5	0.29	0.66	0.32	0.07	0.16	1.9	0.97	1.5	0.94	2.5	1.29	0.81
C3	SCAND2P	6.65	2.24	2.95	2.13	2.11	2.31	3.16	3.78	4.2	4.42	3.19	1.84	2.2	1.49	1.25	2.11	5.35	0.82	3.65	6.44	5.22	5.07	3.99	3.26	2.8	5.22	11.51	8.67	11.1	4.31	3.99	2.78	2.58	3.52	7.17	3.82	2.66	6.39	2.08	3.55	8.61	12.5	8.24	8.36	4.88	7.24	11.35	7.59
C3	CPT1B	40.05	15.79	22.36	10.28	10.91	8.06	16.83	20.33	19.64	20.65	23.46	4.59	28.25	8.42	4	8.58	51.11	3.36	20.47	34.66	18.5	10.35	30.99	26.6	15.04	28.07	61.49	59.76	77.78	24.94	27.85	22.46	10.73	33.36	78.61	18.9	13.4	33.74	5.21	15.92	32.91	90.64	44.73	127.3	33.39	74.81	73.76	42.05
C3	ARL17B	9.85	4.28	3.82	1.74	3.25	2.6	0.74	1.79	1.71	5.33	11.54	2.5	7.74	3.39	1.87	4.73	8.25	1.91	12.1	9.52	13.43	1.11	5.79	2.7	3.93	1.53	3.4	13.85	12.93	8.94	3.63	3.74	1.94	3.16	4.01	6.27	8.45	14.6	4.88	6.4	2.73	10.41	8.02	5.33	6.97	15.25	10.13	6.75
C3	CNTD1	1.42	0.59	1.47	1.35	1.63	0.75	0.62	1.41	0.73	2.11	1.39	0.71	1.16	1.18	0.17	0.41	0.93	0.43	1.91	1.65	2.19	1.81	1.46	1.23	1.06	1.61	1.77	3.78	2.63	2.24	1.54	2.68	0.82	1.06	2.48	1.28	1.2	2.39	0.79	0.92	1.03	3.09	2.66	2.02	1.83	3.4	2.79	1.62
C3	RP11-199F11.2	5.2	0.33	2.77	1	3	1.55	1.75	2.39	1.32	3.32	3.05	0.98	5.06	1.32	0.71	1.83	5.89	0.64	6.12	4.43	13.85	5.43	4.56	1.54	3.1	2.28	7.81	6.88	5.07	6.61	5.82	7.42	2.04	1.4	3.53	2.46	0.71	4.28	2.48	1.93	1	22.8	7.14	6.76	9.04	13.12	9.63	1.55
C3	ARL17A	7.9	2.98	8.42	4.63	2.81	3.56	3.62	4.76	4.12	9.27	5.88	6.36	5.33	2.08	1.31	2.25	7.97	1.23	10.46	5.97	10.72	3.91	8.51	1.51	3.14	6.15	10.1	12.02	9.32	8.92	8.41	9.05	2.57	1.01	6.1	6.96	6.04	8.83	4.77	6.15	4.72	13.66	12.92	10.63	25.28	17.42	12.38	4.78
C3	RNF139-AS1	3.19	0.9	2.57	0.5	2.1	1.93	3.19	2.01	1.02	1.96	2.18	1.78	0.99	0.79	0.73	1.36	3.25	0.64	5.6	3.91	4.1	3.9	4.92	5.56	2.47	1.21	4.94	6.04	4.11	2.76	3.73	3.96	1.59	1.43	2.21	1.38	1.22	2.94	1.13	1.07	0.22	8.83	6.94	5.6	3.68	5.71	4.16	3.82
C3	SPAG5-AS1	2.8	0.42	1.39	0.67	0.54	1.11	2.15	1.15	1.39	2.15	1.26	1.41	2.58	0.45	0.63	1.26	2.61	0.11	2.5	2.65	1.86	2.47	2.33	1.71	2.15	1.95	2.33	3.27	2.19	3.58	2.53	1.89	1.21	0.27	2.81	1.2	2.32	1.3	0.55	1.37	0.26	5.65	5	3.72	3.61	5.94	3.81	3.51
C3	RP11-197N18.2	3.05	0.97	2.11	1.25	0.56	1.18	1.52	1.62	1.02	1.32	1.34	1.28	2.87	0.29	0.4	0.53	2.93	0.26	3.61	2.33	1.74	1.59	1.97	1.65	2.04	1.47	2.71	4.55	3.2	2.59	2.5	2.23	0.95	1.14	2.73	0.66	1.33	2.96	0.42	1.35	0.66	5.14	2.72	3.56	2.82	4.46	4.25	2.44
C3	RP3-368A4.5	8.51	1.13	4.28	2.84	1.02	2.62	2.93	4.62	5.44	4.86	6.05	2.8	3.11	1.65	0.82	1.19	8.85	0.86	9.65	3.01	3.57	8	3.28	6.01	5.31	2.91	9.43	7.72	6.87	5.05	3.6	4.46	1.73	1.95	5.19	1.97	3.69	9.06	2.18	2.23	1.29	7.02	6.88	8.85	12.9	12.97	8.8	7.35
C3	RP3-368A4.6	4.41	0.53	2.27	2.38	0.98	1.17	1.41	1.52	2.91	1.41	1.68	0.82	1.76	0.84	0.93	0.71	4.05	0.34	6.03	1.54	1.22	2.73	2.38	2.09	2.47	1.11	4.07	5.15	3.56	1.25	2.53	2.69	1.89	1.16	2.25	1.2	1.96	3.83	1.12	0.63	0.97	3.58	3.68	5.63	4.57	12.24	4.5	1.9
C3	NBPF24	1.07	0.3	0.21	2.29	0.09	0.82	0.57	1.76	1.35	1.39	2.54	0.45	0.48	0.19	0.19	0.14	3.86	1.01	8.15	0.76	1.49	0.79	1.43	0.52	2.21	0.58	3.18	3.96	2.66	3.45	1.6	3.58	0	0	3.16	2.52	1.42	2.35	0.68	0.56	1.38	5.8	3.42	2.79	3.12	2.45	6.49	2.26
C3	LHX4	0.88	0.15	0.25	0.21	0.07	0.53	0.19	0.48	0.18	0.62	0.77	0.35	0.26	0	0.04	0.06	0.89	0.15	0.92	0.51	0.25	0.33	0.5	0.27	0.32	0.1	0.5	1.29	1.01	0.13	0.42	1.09	0.11	0	1.17	0.46	0.22	0.65	0.35	0.34	0.09	0.81	1.17	0.69	0.91	1.53	1.03	0.25
C3	SH3GL1P1	4.3	1.1	1.75	1.94	1.06	1.48	1.16	2.38	4.05	2.44	2.96	2	1.98	0.62	0.66	0.38	3.39	0.65	4.19	2.04	0.75	4.05	2.75	1.41	4.31	2.92	4.42	6.82	3.92	3.15	2.48	6.29	1.21	0.58	4.71	1.73	2.09	6.2	1.08	1.62	1.04	6.21	3.2	5.53	5.59	10.54	8.26	2.09
C3	EPHB1	0.36	0.17	0.1	0.33	1.49	0.23	0.19	0.09	0.23	0.17	0.23	0.16	1.13	0.07	0.18	0.11	0.3	0.06	1.39	0.22	1.84	0.76	0.13	1.12	0.46	1.42	1.33	2.99	6.98	0.42	0.34	0.12	2.84	1.72	0.36	2.48	1.12	0.2	0.3	1.31	0.45	1.26	4.52	1.85	0.73	1.49	3.78	0.36
C3	DISC1	1.71	0.12	0.7	0.64	0.54	0.84	0.68	0.58	1.56	1.28	0.67	0.57	1.04	0.46	0.35	0.26	1.48	0.28	1.12	0.35	2.56	1.6	0.61	0.98	0.87	0.96	7	2.18	0.75	0.54	0.59	0.91	1.04	1.45	1.91	0.29	0.81	1.42	2.34	0.2	0.98	0.75	3.46	1.14	3.3	0.67	4.17	1.42
C3	AC074289.1	7.6	1.32	6.87	1.47	3.09	1.23	2.61	2.52	2.6	2.46	2.85	1.48	1.93	1.99	0.73	2	7.31	1.59	0.89	1.18	16.89	5.11	3.62	0.97	1.4	2.44	33.69	10.17	17.32	4.33	5.63	2.46	2.04	4.71	1.24	1.08	2.07	1.06	3.5	1.19	1.87	4.53	13.72	10.4	7.97	0.44	15.15	4.11
C3	RFWD3	12.46	6.5	6.21	8.03	5.53	6.11	6.36	9.66	10.28	8.07	9.87	6.78	4.63	8.09	2.92	4.74	9.81	5.09	11.36	23.61	26.88	5.8	14.32	10.24	13.18	11.53	30.95	20.99	14.16	17.84	12.04	9.77	9.68	14.21	12.14	6.8	7.54	10.63	7.13	5.82	7.24	37.92	30.52	19.58	18.66	8.65	16.78	12.88
C3	CASC7	8.08	2.87	2.77	2.84	3.17	4.85	5.03	3.94	9.64	4.64	4.85	4.3	3.37	3.21	1.52	1.6	8.73	0.93	7.32	10.06	17.97	5.38	6.88	5.13	12.86	7.86	15.08	8.32	13.77	5.19	6.61	5.37	2.9	3.62	7.06	3.78	4.9	7.01	5.3	4.41	3.46	13.19	11.45	9.98	11.82	7.15	9.48	6.32
C3	INE1	1.09	2.05	2.32	1.5	1.35	2.42	2.8	1.84	5.73	3.18	4.31	2.74	0.93	0.82	0	1.03	1.54	0.56	4.8	2.39	6.55	2.79	1.45	6.7	4.09	2.58	4.92	7.41	6.08	3.45	2.95	1.71	1.82	0.61	2.77	4.32	3.81	3.83	1.43	3.54	1.67	4.54	7.8	4.72	6.89	5.16	9.34	2.59
C3	CDK2	18.49	20.96	10.22	11.83	15.23	15.57	14.34	16.27	25.45	15.53	13.74	11.82	17.38	13.91	8.93	10.16	20.44	4.63	34.18	32.63	46.96	11.69	24.14	38.12	30.56	26.98	33.69	37.3	20.96	33.66	23.85	25.77	30.85	15.19	33.38	23.71	11.64	26.7	11.97	12.66	13.16	40.02	37.96	40.67	51.63	30.01	32.74	17.08
C3	ZNF674-AS1	2.06	1.3	1.82	0.83	0.2	1.59	1.84	0.81	1.43	1.19	1.53	0.63	0.42	0.82	0.58	0.52	2.81	0.88	2.74	2.39	4.89	1.67	1.38	2.58	1.35	1.4	2.36	3.68	2.87	2.26	1.4	2.43	2.92	0.96	1.64	2.49	1.37	1.96	1.29	0.64	1.65	3.33	5.78	4.09	3.31	2.34	2.04	1.64
C3	TLR2	7.17	2.89	1.81	1.26	2.79	4.06	0.84	1.07	4.34	0.99	1.53	1.47	2.34	0.44	0.68	0.47	7.76	0.41	36.65	10.01	5.87	3.65	7.04	11.2	3.78	2.49	3.51	6.05	12.12	4.16	7.27	2.56	15.59	3.17	6.1	4.48	1.5	7.02	2.83	0.44	1.14	3.13	4.57	11.42	4.43	5.92	5.93	4.36
C3	DCAF4	24.98	6.41	11.04	4.29	10.67	4.89	6.93	4.69	9.47	6	7.5	5.91	11.74	4.76	2.94	2.89	23.31	4.88	26.65	33.9	13.25	4.6	20.05	20.85	90.02	4.66	9.4	20.88	53.53	7.41	25.64	20.22	7.66	6.49	7.62	7.46	5.35	20.67	2.46	3.77	14.16	17.29	23	42.83	8.95	18.07	17.2	9.67
C3	AC016773.1	4.49	1.02	0.58	1.13	0.72	0.46	1.44	0.89	1.12	1.32	0.99	1.28	3.15	0.88	0.38	0.44	4.29	0.36	8.71	2.41	1.29	1.79	3.17	4.19	4.35	2.31	2.61	2.36	11.94	3.88	4.07	1.56	1.51	4.02	2.38	2.08	0.73	2.18	0.34	0.79	0.74	4.09	1.87	28.44	5.46	1.79	8.74	2.45
C3	C9orf84	0.92	0.14	0.13	0.19	0.24	0.16	0.1	0.06	0.13	0.06	0.1	0.2	0.12	0	0.09	0	0.77	0.07	1.16	0.38	0.76	0.14	0.33	0.32	0.18	0.21	0.86	0.58	1.68	0.66	0.52	0.82	0.68	0.17	0.59	0.2	0.09	0.57	0.13	0.15	1.03	0.41	0.83	1.59	0.31	0.71	0.33	0.41
C3	BATF2	5.92	0.79	2.73	0.45	4.21	0.91	0.45	0.46	1.05	1.2	0.55	0.67	0.63	0.23	0.27	0.18	5.81	0.61	20.05	4.27	0.41	3.61	2.24	3.3	2.64	2.59	6.2	4.91	10.9	2.91	2.15	5.09	1.67	0.95	0.55	3.06	0.47	4.52	1.53	0.62	2.91	0.82	7.39	5.85	3.74	2.23	2.2	1.99
C3	RP11-196G18.22	7.28	1.14	2.76	2.05	1.73	0.95	2	1.63	1.89	2.35	2.47	2.04	3.81	0.94	1.08	0.48	8.04	0.39	16.01	5.56	2.92	3.27	3.78	3.53	1.44	1.39	9.82	5.67	8.72	4.22	4.18	10.44	2.1	1.76	4.58	4.5	1.84	4.22	1.77	0.97	0.59	3.94	4.72	6.63	4.29	4.86	6.73	2.16
C3	BRICD5	16.55	1.79	3.45	0.68	2.61	4.03	2.39	1.73	0.66	0.57	2.04	1.31	5.31	1.16	0.5	16.11	14.31	1.75	8.22	4.54	4.16	5.96	14.97	18.88	3.96	7.11	14.99	21.48	10.33	6.43	4.16	5.24	2.36	7.04	5.33	6.96	1.79	7.63	4.92	3.33	5.57	14.48	10.96	5.68	8.07	8.59	16.62	7.82
C3	RP11-572O17.1	8	0.53	4.32	1.04	2.64	1.2	2.67	1.4	0.81	2.05	1.4	2.04	1.41	0.35	0.28	0.85	7.52	0.93	16.82	1.17	1.43	2.58	3.87	6.46	2.99	3.33	2.91	7.59	6.1	5.58	2.81	4.78	4.28	3.37	3.2	3.81	0.72	4.54	1.27	1.56	5.44	5.46	5.96	8.5	6.47	4.22	6.86	4.39
C3	BSN	0.39	0.02	0.14	0.06	0.04	0.09	0.14	0.14	0.05	0.09	0.05	0.04	0.04	0.01	0.01	0.01	0.76	0.13	0.24	0.05	0.05	0.17	0.11	0.45	0.05	0.12	0.25	0.8	0.07	0.17	0.1	0.17	0.03	0.09	0.21	0.26	0.05	0.09	0.08	0.22	0.23	0.67	0.46	0.48	0.3	0.27	0.35	0.17
C3	RP11-110G21.1	5.65	0.77	0.88	5.65	1.95	4.63	3.22	1.91	1.5	0.98	4.82	2.97	1.71	0.91	0.72	1.18	4.85	3.21	6.06	2.93	5.57	4.84	3.88	4.5	3.42	2.64	10.84	5.38	5.65	6.77	3.16	7.27	2.1	9.22	4.08	1.69	1.81	3.33	1.57	1.88	1.14	2.61	4.47	4.95	5.05	5.7	6.8	3.17
C3	MIR1302-9	1.49	0.28	0.34	0.2	0.58	0.11	0.43	0.47	0.18	0.67	0.33	0.05	0.14	0.16	0.04	0.19	1.3	0.12	0.53	0.9	0.49	0.24	0.25	0.44	0.42	0.24	0.58	2.1	1.2	0.83	0.4	1.48	0.39	0.68	0.95	0.27	0.19	1.57	0.2	0.3	0.4	0.86	1.72	0.88	1.09	0.81	1.48	0.87
C3	ZNF75A	25.71	2.27	6.76	4.67	3.02	7.79	8.67	6.01	5.89	4.17	6.02	2.59	7.59	2.96	2.27	1.83	25.95	2.79	21.98	20.33	15.61	11.79	6.43	13.91	9.75	4.41	25.65	22.64	17.5	13.35	6.24	15.35	6.84	9.56	9.97	13.74	5.24	16.79	4.55	4.09	5.74	20.38	15.3	13.31	15.75	9.53	23.01	9.88
C3	NEU3	7.69	1.06	1.1	1.42	1.56	1.09	0.99	1.24	3.68	1.03	3.59	1.29	1.15	0.42	0.62	0.28	6.39	0.58	5.07	5.08	3.83	1.5	1.58	2.58	1.12	2.86	5.11	4.52	2.89	1.72	2.64	5.8	0.59	0.48	2.47	1.14	2.22	3.68	0.96	0.75	0	1.5	6.26	2.73	2.91	8.13	4.73	2.42
C3	NELL2	2.6	0.11	1.27	0.18	2.31	2.14	0.61	1.77	4.07	1.75	0.89	0.63	0.87	0.33	0.8	0.97	2.35	0.49	3.71	4.25	16.71	1.73	3.44	22.6	32.81	8.86	0.89	19.33	1.17	7.74	4.46	6.26	0.71	6.44	15.26	0.51	0.5	1.54	5.59	2.23	8.79	17.64	11.65	0.56	9.16	7.56	25.48	6.05
C3	MPHOSPH9	6.87	1.27	3.38	2.53	2.8	4	4.29	6.06	6.07	3.97	4.5	3.58	8.08	3.59	1.84	2.47	7.58	1.46	19.54	13.27	20.1	8.54	12.16	13.96	10.81	3.79	13.54	16.76	4.23	15.32	12.79	11.43	6.72	7.12	14.1	6.68	6.28	11.31	9.25	2.26	5.31	25.31	14.31	4.79	25.58	11.23	22.22	3.56
C3	RBL1	3.72	0.74	0.91	1.34	1.01	0.92	1.23	1.48	1.63	3.08	1.63	1.44	2.54	0.68	0.68	0.75	3.62	0.64	4.4	3.54	4.12	1.63	2.08	4.29	5.28	1.18	4.92	6.38	1.99	2.33	2.3	3.37	1.94	1.42	4.82	2.25	1.28	1.72	1.18	0.54	3.15	5.58	7.44	1.93	5.44	3.35	4.02	2.65
C3	ATP6V0A2	8.01	2.42	5.86	4.5	2.22	3.82	3.05	5.51	6.2	4.21	4.09	4.85	3.56	2.01	1.55	0.99	10.93	1.33	12.22	7.18	9.69	4.92	6.6	7.19	9.42	6.97	10.99	14.82	5.81	12.38	5.07	5.77	3.13	5.11	7.83	3.08	3.12	6.79	3.09	4.76	5.87	12.62	12.65	5.39	16.93	8.18	15.59	5.49
C3	DDX60	4.75	3.87	7.5	2.7	4.46	1.4	2.39	1.53	7.25	12.8	1.9	1.8	5.37	0.72	1.74	0.47	8.34	1.08	6.9	6.36	9.17	2.77	13.95	15.97	9.14	1.43	13.99	17.69	3.58	20.1	12.21	14.31	6.73	1.6	11.51	3.26	1.34	14.2	2.96	2.9	5.71	6.46	3.16	4.42	6.36	2.26	16.72	5.61
C3	ZEB1-AS1	5.24	0.33	1.62	0.83	4	1.34	2.25	1.25	1.65	1.39	1.86	1.25	1.15	1.26	1.63	1.47	8.4	3.2	13.33	1.13	9.37	3.21	6.67	7.04	3.47	1.45	4.91	5.66	2.83	2.55	6.45	11.84	0.99	0.78	6.01	2.05	1.12	5.19	2.35	3.88	3.02	7.53	2.55	3.04	5.38	2.26	15.62	0.84
C3	KIAA0947	6.29	1.47	2.44	3.55	2.27	2.41	2.54	2.84	4.12	3.38	3.09	2.58	3.63	2.21	1.75	1.43	7.29	1.06	7.82	8.23	9.33	3.31	5.86	5.84	9.97	3.18	8.27	7.69	3.4	5.79	5.39	5.39	4.35	2.29	6.25	2.23	2.48	4.71	2.49	2.16	3.51	4.71	4.07	4.84	9.57	3.88	8.07	3.75
C3	FOXN2	3.29	1.28	2.58	2.25	2.39	1.69	1.7	2.54	4.21	1.53	3.24	2.04	2.51	1.43	1.36	0.48	4.59	0.62	11.01	7.48	8.89	2.3	5.94	7.14	5.28	2.01	7.74	6.31	1.53	2.21	5.71	7.43	3.17	0.47	4.09	2.56	2.97	4.8	1.95	1.05	2.95	3.11	3.96	2.15	5.92	3.27	8.61	1.28
C3	RECQL	9.18	1.55	4.21	5.85	2.5	6.39	8.89	7.69	8.9	4.84	7.14	3.63	6.16	5.92	3.6	1.92	10.43	2.3	16.14	20.29	11.93	9.46	8.94	15.68	12.33	6.31	14.41	14.09	5.52	9.67	7.04	12.3	14.67	5.38	8.65	4.96	5.77	7.3	8.11	4.03	3.84	11.35	25.65	4.35	14.2	11.01	16.86	10.78
C3	NEDD1	3.51	3.16	2.25	4.58	2.69	5.41	4.06	3.15	6.23	2.38	4.13	2.42	3.33	2.28	2.55	1.16	4.04	1.7	7.13	14.3	12.69	3.72	8.08	10.36	7.82	4.29	6.17	7.03	2.45	14.23	8.06	10.5	9.06	1.9	9.73	2.36	3.71	7.08	3.43	1.62	2.12	8.25	12.19	2.6	10.25	5.42	9.08	4.08
C3	SOAT1	3.74	2.04	3.16	1.7	4.99	2.04	2.58	2.31	5.71	1.18	1.34	0.85	2.65	0.74	1.38	0.59	3.37	0.37	10.05	17.77	8.57	5.26	10.39	9.09	7.58	6.61	8.98	10.55	4.13	4.23	8.66	12.24	8.67	0.68	8.79	5.78	1.94	14.28	2.87	1.29	2.51	12.47	7.18	4.29	11.47	3.67	9.29	2.57
C3	ZNF281	4.01	1.85	2.64	1.4	4.19	2.16	3.42	2.17	4.48	1.7	2.02	2.45	4.45	1.45	1.37	0.7	4.87	1.09	2.77	9.31	6.54	6.05	7.65	17.1	4.34	3.96	11.39	11.32	4.26	5.77	7.55	9.18	11.4	1.77	8.07	5.05	2.48	10.24	4.12	1.26	3.56	15.35	9.73	4.97	11.42	10.72	12.03	5.14
C3	ZNF484	1.5	0.32	0.89	0.53	0.77	0.58	1.13	0.84	1.18	0.51	0.67	0.52	0.13	0.29	0.75	0.32	1.18	0.18	1.67	2.75	2.04	0.81	2.08	2.69	1.82	0.97	2.67	2.89	1	0.87	2.36	2.09	2.64	0.21	0.77	0.63	0.59	2.85	0.77	0.22	0.41	1.66	3.06	1.1	1.06	0.83	4.43	0.47
C3	MGAT2	13.86	8.71	9.23	7.39	12.7	9.65	10.27	9.47	9.55	8.03	7.2	5.72	8.49	8.71	5.68	3.55	14.91	3.41	18.01	30.69	16.97	10.45	28.09	21.77	21.48	10.5	16.64	20.25	11.83	13.68	27.63	16.21	18.91	9.05	8.48	13.54	7.14	17.95	5.75	7.3	10.63	14.87	13.05	7	15.71	8.54	17.06	10.17
C3	CDK6	5.11	3.48	2.49	2.77	2.77	1.61	1.62	2.04	9.22	2.4	2.91	2.7	4.2	1.76	1.37	0.89	5.77	0.81	16.37	18.22	12.07	4.06	7.58	12.45	8.93	4.37	4.84	5.16	2.36	5.04	7.77	10.09	9.44	1.5	13.1	1.92	3.13	12.3	3.97	1.45	1.31	3.34	2.99	1.77	12.78	3.27	3.45	3.97
C3	C4orf46	4.46	1.04	0.5	0.86	1.53	1.14	1.3	1.24	1.39	1.45	1.15	0.88	1.59	0.55	1.75	0.86	4.86	0.79	5.59	6.39	5.55	1.5	4.85	4.67	1.41	2.29	2.63	2.57	1.54	3.91	3.97	3.02	5.89	1.55	4.31	1.96	0.94	5.79	2.03	1.03	1	2.03	2.64	1.43	5.66	3.69	2.1	1.35
C3	ZFP37	0.52	0.16	0.34	0.39	0.25	0.32	0.45	0.39	0.25	0.21	0.82	0.36	0.34	0.23	0.22	0.04	0.48	0.25	0.74	1.44	1.24	0.6	1.4	0.51	0.46	0.46	0.76	1.37	0.04	0.39	0.81	1.55	1.19	0.32	1.07	0.46	0.26	0.92	0.4	0.07	0	0.58	1.2	0.26	0.76	0.58	0.63	0.06
C3	DONSON	9.06	2.3	4.75	5.49	7.36	7.58	8	3.79	6.11	10.93	7.89	5.64	6.09	3.63	2.63	2.63	14.24	2.95	16.69	14.9	28.5	11.61	14.4	11.13	4.99	8.53	10.9	15.82	5.68	6.43	8.98	13.91	14.63	7.36	19.94	7.04	6.12	7.79	7.71	4.01	1.86	16.16	12.52	10.63	8.91	9.08	6.98	9.97
C3	TRPM7	8.7	0.88	6.3	3.28	2.24	2.07	5.8	3.67	6.27	3.42	4.76	2.57	2.07	1.84	2.79	1.75	7.31	1.07	10	8.09	12.81	3.65	8.52	6.17	6.46	5.05	30.7	8.43	9.06	6.22	9.18	3.51	3.38	1.98	14.19	5.99	4.26	8.84	3.08	1.59	1.79	10.78	8.2	9.09	8.21	5.66	13.89	3.76
C3	RCBTB1	5.43	0.71	3.31	1.19	1.96	2.34	2.3	1.42	2.77	1.84	4.09	1.86	0.9	1.09	1.12	0.59	5.46	0.59	2.21	4.97	17.32	3.34	5.66	3.1	4.39	3.48	8.88	5.66	2.3	6.53	4.38	5.73	3.68	1.07	7.23	4.14	2.54	7.18	5.21	1.35	1.51	5.44	3.67	3.09	7.79	1.39	6.98	2.2
C3	ABCC4	0.91	0.3	2.23	0.87	2.6	0.81	1.14	0.55	1.54	0.97	1.14	0.76	1.69	0.6	0.88	0.4	1.01	0.34	1.11	1.26	3.87	1.83	5.3	2.37	1.77	1.14	7.74	2.88	1.57	2.48	4.58	8.64	2.72	0.26	2.68	4.16	1.3	1.71	1.12	0.92	0.91	2.44	3.51	1.76	5.21	1.11	3.04	0.8
C3	LBR	15.87	4.36	13.12	14.37	7.71	11.63	14.86	10.74	15.76	13.36	13.57	10.78	9.21	9.95	7.08	3.54	15.53	3.9	15.26	13.74	32.62	15.71	16.37	11.17	9.87	8.74	40.2	21.91	15.95	18.37	12.03	32.64	9.89	5.19	26.22	25.95	14.52	6.07	11.24	9.44	6.46	46.43	22.72	13.67	45.12	9.67	28.51	9.02
C3	ZDBF2	0.32	0.21	0.46	0.42	0.81	0.29	0.42	0.66	0.93	0.58	0.54	0.56	0.38	0.26	0.28	0.13	0.29	0.11	0.21	0.76	2.24	0.77	2.66	0.23	2.63	0.5	1.7	1.12	0.1	0.88	2.52	0.63	0.46	0.12	0.79	0.6	0.61	0.67	0.82	0.2	0.56	0.73	0.94	0.08	2.12	0.15	1.7	0.09
C3	HAUS6	1.6	0.81	1.33	2.26	2.41	2.45	2.05	1.52	2.7	1.7	2.23	1.03	1.89	1.63	1.23	0.64	1.62	1.33	2.36	4.23	8.2	1.92	7.49	3.34	3.54	1.86	9.91	4.08	2.27	4.37	7.88	3.59	6.65	0.92	4.95	1.19	1.58	3.45	1.79	0.85	1.18	6.2	3.6	2.18	6.61	3.2	5.06	1.83
C3	WRN	2.02	0.35	1.95	2.61	2	1.46	2.22	2.38	3.29	1.08	2.11	1.65	3.35	1.2	1.38	0.76	1.58	0.77	3.16	3.55	7.55	2.61	4.28	2.7	3.13	3.22	5.72	6.98	1.2	3.59	5	3.65	5.86	1.73	6.31	1.61	1.7	2.29	2.24	1.48	1.82	4.91	3.29	2.51	7.31	4.38	3.46	3.72
C3	NXPE3	2.14	1.2	3.46	1.6	4.25	1.64	1.7	0.72	1.75	1.52	1.35	1.06	1.25	0.62	0.37	0.42	2.2	0.46	2.68	2.09	28.08	3.5	11.92	2.76	1.21	3.55	8.79	7.33	1.05	3.12	12.08	4.19	5.3	2.74	4.44	1.14	1.48	4.49	4.63	2.04	2.22	12.92	4.44	1.06	7.63	4.15	14.97	1.09
C3	GPR180	0.98	0.35	0.75	1.02	0.73	0.54	0.51	0.71	0.87	0.87	0.85	0.62	0.31	0.63	0.82	0.37	1.01	0.2	0.99	1.58	3.88	1.1	2.38	1.02	1.1	0.58	2.36	2.01	1.88	1.19	2.12	3.04	1.99	0.39	1.63	1.11	0.87	2.19	1.23	0.58	1.23	2.54	1.48	1.29	1.81	0.75	1.93	0.54
C3	G2E3	4.05	0.65	1.49	1.81	2.85	7.1	2.61	3.18	5.71	5.08	3.69	1.96	2.27	0.96	3.05	1.1	5.91	3.51	4.61	10.67	8.91	2.7	7.62	6.9	5.65	3.4	8.39	6.36	2.31	1.97	7.52	4.09	7.45	2.63	1.46	2.14	3.45	3.4	3.16	1.21	3.71	4.52	5.18	4.3	4.37	3.72	7.36	4.31
C3	CD274	0.6	1.89	0.91	1.72	1.45	1.06	2	1	6.02	4.53	0.82	1.17	3.4	1.14	1.43	0.55	0.36	0.77	2.32	5.5	10.39	2.04	4.41	4.37	2.75	2.2	6.28	4.05	6.31	2.66	6.06	6.65	9.74	0.14	2.29	1.29	1.24	2.5	1.55	1.57	0.69	5.98	2.7	3.16	1.92	1	8.22	5.12
C3	L3HYPDH	16.76	1.72	5.87	7.01	10.47	8.94	5.03	9.07	9.4	4.67	6.4	5.95	6.96	2.73	6.15	4.74	13.67	2.54	19.62	17.13	29.32	8.92	40.34	17.09	18.51	7.37	20.73	21.18	16.21	6.44	39.79	11.67	15.85	9.07	5.44	2.2	8.47	24.72	8.43	4.43	3.42	24.06	11.09	10.8	7.78	16.82	34.88	9.65
C3	FAM49B	36.27	22.63	22.2	28.63	40.47	18.69	22.03	25.19	43.38	26.55	17.27	33.04	33.25	22.96	22.01	17.3	34.74	11.94	50.81	57.09	129.26	24.09	69.98	80.14	67.32	33.25	55.39	42.35	61.35	35.61	66.29	41.86	74.46	22.82	33.01	25.51	23.87	65.67	41.08	19.6	22.36	94.91	39.84	49.37	43.26	39.04	88.7	29.58
C3	BBS4	6.6	2.21	7.68	8.17	6.79	3.16	4.91	5.99	6.19	4.12	5.96	3.06	2.73	3.01	3.04	3.47	4.36	2.25	5.76	9.8	11.6	9.69	8.24	8.83	5.23	5.5	14.46	10.86	10.58	4.33	14.39	5.51	14.27	4.24	13.66	6.03	2.88	9.56	3.21	3.3	2.67	14.21	4.58	11.78	4.42	6.9	16.25	15.09
C3	GTF2H2C	5.67	1.9	8.44	4.82	4.29	6.31	4.44	2.49	5.31	4.23	3.58	3.41	4.17	2.66	1.68	3.11	4.9	2.39	6.63	8.72	6.62	6.5	11.17	7.57	5.14	3.77	12.17	7.8	10.16	3.31	14.29	6.87	7.78	3.12	12.87	3.88	3.26	6.39	3.98	5.05	4.56	17.12	5.58	12.7	7.98	11.81	9.69	4.6
C3	CDR2	4.88	2.48	8.43	3.45	2.36	3.9	3.8	2	7.48	1.54	3.72	3.11	9.61	3.5	2.04	2.41	3.75	1.39	6.74	15.99	9.49	10.31	5.99	10.13	7.41	10.89	21.23	10.26	8.43	4.57	7.74	2.89	13.15	2.85	6.2	6.3	4.46	13.27	8.6	2.97	2.56	10.3	7.23	6.91	6.88	16.83	15.67	5.93
C3	GNB5	1.69	7.87	8.58	4.68	5.78	4.79	6.33	4.33	5.78	4.28	5.17	9.1	3.26	4.34	3.41	2.4	2.12	2.85	5.72	16.72	18.29	9.86	11.67	15.92	9.5	10.35	21.02	14.37	10.6	10.27	12.48	5.18	11.8	3.82	12.9	13.36	7.43	14.93	4.73	6.92	7.28	19.86	12.6	8.42	9.49	2.52	26.6	7.17
C3	LINC00094	2.47	5.32	4.33	3.15	4.25	4.1	5.03	4.98	4.28	3.64	5.38	4.31	2.71	3.07	2.69	2.29	2.19	1.62	6.86	15.75	11.44	5.28	7.47	6.54	3.03	5.39	16.49	8.64	3.25	6.38	7.42	6.68	13.69	2.15	6.17	6.48	2.19	11.86	3.43	5.9	5.23	11.65	4.95	2.13	7.68	4.46	9.36	4.36
C3	CEP192	7.67	1.4	5.56	2.89	4.9	3.61	5.01	4.66	5.13	2.53	4.28	3.44	18.11	4.65	3.65	3.34	8.95	1.83	10.45	13.25	13.02	4.42	8.08	7.58	5.31	4.71	11.41	8.53	4.42	9.59	6.91	10.79	10.03	4.75	11.96	5.39	2.45	8.07	3.62	3.82	2.64	9.42	10.54	9.22	14.62	13.93	17.46	6.45
C3	ZNF225	1.32	0.19	1.05	0.1	0.31	0.35	0.82	1.11	1.17	0.21	1.14	0.52	0.5	0.39	0.13	0.3	1.34	0.44	0.51	1.62	1.37	1.23	1.25	1.13	0.69	0.79	2.65	1.67	1.09	1.63	0.87	1.77	1.22	0.54	1.58	0.6	0.46	1.42	0.33	0.41	0.65	2.13	0.9	1.02	1.67	2.28	2.64	0.95
C3	RBM12B	3.97	0.98	2.9	1.43	1.59	0.91	2.07	3.44	3.08	2.31	1.7	1.05	1.74	0.95	0.98	0.72	3.34	0.44	7.62	4.81	6.52	2.04	5.6	4.6	3.27	2.65	8.88	4.36	1.78	3.46	4.87	7	4.06	0.83	3.56	2.12	3.5	3.7	2.36	1.21	0.5	7.24	4.3	1.68	8.56	6.77	5.93	2.96
C3	PRIM1	4.53	2.24	2.88	2.75	2.38	1.61	3.47	3.28	2.77	4.47	4.52	1.25	3.83	1.65	0.93	2.45	4.33	2.06	6.58	9.21	10.08	1.7	5.87	3.95	5.6	4.35	10.48	7.76	6.04	5.96	5.37	11.13	7.16	5.62	8.83	3.58	2.35	5.86	2.84	3.15	1.55	14	7.94	4.48	7.95	13.23	10.75	5.61
C3	ZFP90	5.25	2.62	5.94	5.08	4.36	3.61	7.54	6.19	9.23	7.76	8.92	4.54	2.83	2.76	2.53	1.44	3.98	1.14	6.93	12.02	2.17	6.76	5.54	3.77	10.33	4.54	10.96	9.68	4.87	9.72	6.66	6.45	5.56	8.79	9.52	4.77	2.18	8.58	2.95	2.74	4.11	9.68	6.69	5.34	9.14	16.67	13.72	8.97
C3	FAM186B	0.46	0.08	0.38	0.22	0	0.08	0.57	0.3	0.52	0.77	0.46	0.44	0.7	0.1	0.15	0.22	0.75	0.21	0.35	1.34	0.69	0.06	0.47	0.52	0.71	0.76	1.73	0.88	0.93	0.67	0.47	1.67	0.1	0.76	0.97	0.17	0.71	1.48	0.21	0.56	0.65	1.12	1.17	0.94	2.68	2.92	1.69	1.82
C3	CTD-3138B18.5	3.81	1.08	1.69	1.36	0.56	0.98	1.99	1.29	2.38	2.56	1.67	1.48	1.62	1.28	0.49	1.47	3.59	0.51	3.24	4.31	3.62	1.39	2.2	2.71	1.46	2.65	4.95	3.59	2.18	3.82	2.5	3.23	1.28	1.64	1.74	2.02	1.16	3.04	1.06	1.69	1.2	4.52	2.74	2.46	8.25	6.44	6.16	3.55
C3	TSSK4	3.31	0.18	1.76	1.01	1.04	1.48	2.68	2.79	1.71	1.92	1.78	1.27	0.81	1.06	0.23	1.27	2.82	0.38	1.26	3	2.46	1.01	3.89	2.99	4.16	3.16	7.71	4.16	2	5.03	4.28	0.44	0.05	1.5	2.48	0.86	1.41	3.25	0.68	2.77	0	3.35	4.02	2.86	6.88	5.09	8.06	3.9
C3	MCM3AP-AS1	6	1.39	1.37	1.34	2.68	1.14	3.64	3.87	2.13	2.26	2	1.68	2.37	1.29	0.74	1.71	4.56	1.12	5.28	3.52	5.7	2.38	5.45	3.36	2.22	2.24	6.54	5.39	5.25	3.89	5.96	2.71	2.43	1.39	6.33	1.9	3.1	3.68	1.44	2.03	0.33	4.02	5.8	5.23	7.01	9.36	9.74	1.79
C3	ELK4	10.52	2.36	3.34	3.94	3.35	2.69	4.24	3.53	9.19	4.07	4.35	3.41	2.95	3.24	2.38	1.56	12.09	1.04	6.34	6.81	7.86	4.47	6.66	6.02	5.91	7.92	16.22	12.78	7.12	4.82	7.29	9.14	3.55	3.78	8.29	3.69	5.07	10.3	4.8	2.1	2.81	16.82	16.03	9.25	10.45	10.52	17.13	6.37
C3	TMEM170A	6.76	2.77	3.95	2.38	2.97	3.28	5.74	4.4	5.78	3.01	4.26	2.2	3.97	2.32	2.62	1.72	5.84	1.75	5.39	8.32	6.6	5.33	4.98	4.78	8.45	5.45	13.38	9.88	8.07	6.35	4.55	6.84	6.23	2.76	4.56	3.55	3.42	8.21	4.53	2.42	1.94	13.85	9.54	4.11	7.64	4.55	14.65	5.6
C3	ZNF70	0.86	0.91	1.31	0.85	0.61	0.71	1.28	1.3	1.29	1.39	1.53	0.91	1.1	0.49	0.16	0.5	0.65	0.34	0.91	0.51	0.39	1.17	1.83	1.34	1.52	2.15	4.32	3.43	1.59	1.2	1.61	1.44	1.57	0.68	1.91	0.83	0.75	2.32	0.66	0.88	1.25	2.82	2.44	1.09	2.32	2.28	2.29	1.29
C3	PGS1	14.74	14.77	11.55	12.4	10.59	11.31	10.69	9.29	17.31	11.57	9.24	10.82	13.83	7.23	4.46	3.21	13.07	3.75	23.67	19.55	13.33	16.52	21.57	17.18	23.64	35.96	86.31	34.51	24.9	22.98	22.75	18.33	18.1	10.22	24.99	16.77	8.52	24.04	6.34	9.11	11.46	46.52	30.73	29.91	32.79	33.2	39.98	19.45
C3	RP11-252A24.2	3.84	0.82	2.63	3.53	0.11	1.71	2.91	3	3.29	1.75	2.11	1.72	2.34	0.82	0.92	0.96	4.71	0.39	4.22	2.49	2.65	2.86	2.42	3.92	4.65	4.12	20.35	9.67	6.51	2	2.39	3.58	1.25	2.03	4.97	2.66	1.77	3.45	1.35	0.95	0.97	12.63	7.94	7.84	6.67	6.39	13.23	5.79
C3	TTC14	17.61	1.82	10.64	8.05	3.71	4.96	10.02	6.8	11.9	6.9	10.51	9.39	5.96	2.46	6.54	3.73	18.71	2.88	18.98	13.39	12.23	10.3	9.63	10.08	7.36	3.05	21.68	45.51	10.07	7.1	10.12	17.88	6.77	8.92	14.16	9.92	5.65	9.94	5.55	3.25	6.56	48.05	42.06	14.41	11.82	15.7	33.61	10.83
C3	ZNF589	7.1	3.76	7.91	4.81	3.32	5.17	5.02	8.54	6.99	8.83	6.13	4.02	4.57	3.27	3.54	1.87	7.31	2.07	6.09	11.95	9.56	4.24	2.68	3.56	8.65	3.43	30.34	24.46	3.44	4.07	3.24	4.97	1.1	5.48	7.78	4.63	9.43	9.15	3.35	3.4	5.83	15.96	26.83	4.38	6.36	11.29	24.43	5.05
C3	MDM1	2.91	0.54	2.88	1.46	1.12	3.22	3.15	3.19	2.72	3.22	2.62	2.04	2.3	1.73	1.72	1.31	4.46	1.42	6.14	3.66	5.32	4.13	2.71	2.37	1.83	1.75	8.81	8.46	1.49	4.41	3.11	6.6	5.42	5.81	9.12	7.04	2.06	4.11	2.5	1.13	2.96	6.26	26.14	2.43	7.74	8.93	12.6	15.46
C3	RBM45	4.59	1.67	2.54	3.41	0.73	2.12	2.03	2.83	2.28	3.22	3.87	2.15	3.71	1.38	2.81	1.43	5.43	1.55	6.53	6.93	3.01	2.33	5.3	2.59	3.21	0.7	8.41	8.24	2.99	3.15	4.42	4.13	3.7	3.67	6.19	3.59	2.16	5.59	1.9	4.23	1.75	7.07	13.25	2.88	5.18	5.5	7.77	6.03
C3	PHC3	15.25	4.96	4.65	13.05	7.79	6.37	5.46	8.01	14.19	5.46	8.44	17.06	5.98	3.23	1.7	5.55	12.65	2.35	12.3	15.67	14.06	11.38	6.64	7.84	5.67	7.86	29.66	21.44	9.89	8.67	7.5	15.61	6.17	7.69	10.26	14.06	9.7	10.8	5.55	7.17	3.7	32.46	28.76	8.13	11.34	26.41	17.59	12.98
C3	ZKSCAN2	0.93	0.22	0.33	0.45	0.11	0.32	0.45	0.38	0.46	0.42	0.51	0.21	0.4	0.25	0.11	0.07	0.49	0.13	0.51	0.99	0.55	0.46	0.36	0.58	0.1	0.64	1.7	0.96	0.69	0.74	0.32	0.45	0.62	0.6	1.27	0.54	0.49	1.06	0.28	0.3	0.42	1.99	1.49	0.23	1.04	2.16	0.81	0.5
C3	ZNF397	9.48	3.96	7.43	6.72	2.05	3.39	5.04	5.31	8.94	6.49	4.94	4.13	3.34	4.3	2.06	2.66	8.54	1.52	8.36	9.16	6.72	5.38	5.11	7.41	6.92	4.54	20.43	9.96	9.28	8.81	5.38	7.22	4.66	7.39	18.41	3.34	5	8.72	2.87	4.29	3.15	16.95	15.01	7.48	9.76	14.65	12.84	11.22
C3	CTC-297N7.8	4.24	1.33	2.58	0.93	1.84	2.21	3.23	1.59	1.71	2.59	2.09	0.99	1.61	1.24	0.76	1.04	4.46	0.93	3.45	3.06	2.49	1.98	2.45	4.69	1.62	2.48	6.24	3.42	3.89	3.38	3.22	3.95	1.85	1.04	3.86	2.96	1.48	3.04	1.24	2.1	1.92	7.41	7.82	2.38	2.69	5.57	6.48	3.27
C3	PATZ1	15.82	5.26	11.38	3.05	8.93	4.84	6.44	6.4	10.62	5.27	6.56	3.06	7.66	2.89	3.35	3.09	18.31	2.56	13.08	7.78	9.25	8.64	12.15	8.47	9.85	11.4	32.57	15.03	7.02	10.97	12.3	5.78	5.67	8.72	18.37	6.42	3.41	16.97	5.41	6.95	7.4	24.06	17.22	5.76	17.52	41.61	26.01	17.12
C3	ZNF594	3.24	0.13	1.89	0.16	0.04	0.57	1.87	0.75	0.51	1.69	1.32	0.11	1.33	0.37	0.21	0.3	2.68	0.14	1.78	2.17	1.02	0.83	0.21	1.46	0.84	0.8	9.04	4.44	0.51	1.18	0.11	1.78	0.35	0.78	2.13	2.2	0.7	1.79	1.25	1.66	0.54	5.56	3.4	1.67	3.11	4.64	5.86	1.85
C3	ZCCHC3	3.32	1.27	2.3	1.16	1.07	2.64	2.54	2.03	1.64	1.77	1.79	1.01	2.14	1.72	0.76	1.92	2.87	1.18	1.29	4.86	2.47	1.69	3.13	3.36	2.87	1.87	6.4	3.85	2.2	3.36	2.36	2.79	2.61	1.72	4.86	4.26	1.42	3.82	0.92	2.12	1.08	9.68	3.81	1.45	3.85	5.67	5.59	3.43
C3	ZNF641	2.85	3.1	10.34	3.35	2.74	4.52	5.25	4.28	6.29	3.51	4.07	1.23	6.18	2.53	1.81	1.73	3.07	1.98	6.53	5.51	5.19	3.15	6.04	3.53	5.97	9.07	6.2	11.78	4.64	3.24	5.89	2.31	1.71	7.88	8.19	3.42	2.04	6.59	3.18	3.28	5.64	10.38	13.75	10.33	11.94	11.26	9.79	9.91
C3	SLC2A11	6.55	1.23	10.94	3.03	2.69	3.46	3.35	2.67	5.36	2.63	4.97	3.87	6.19	2.83	2.86	2.31	7.11	1.14	5.3	5.03	8.21	5.23	10.61	3.91	2.65	5.04	12.3	13.88	2.47	5.42	7.65	3.84	2.42	4.43	8.36	5.38	4.32	9.54	3.66	4.53	2.97	12.81	6.03	3.09	11	4.46	12.99	5.89
C3	ASB16	1.42	0.18	1.77	0.66	0.93	1.04	1.36	1.28	0.88	0.65	1.17	0.26	1.59	0.54	0.1	0.4	1.32	0.24	1.39	0.46	0.5	0.5	1.83	0.79	0.3	1.44	2.06	3.24	0.64	0.71	1.8	1.6	0.25	0.42	2.47	1.03	0.74	1.48	0.72	0.84	0.84	2.87	2.67	1.61	1.74	3.43	2.36	0.69
C3	ANKRD23	6.5	0.56	2.66	0.85	1.04	1.35	1.67	1.32	1.13	3.35	2.08	1.4	2.74	1.8	0.94	0.74	6.53	0.45	4.45	1.25	2.41	2.54	1.45	0.73	4.16	11.76	11.45	3.61	3.07	4.4	1.97	1.15	0.77	3.11	3.79	2.9	0.37	3.01	1.65	1.57	1.09	9.44	4.72	2.8	4.1	6.91	6.31	3.28
C3	LINC00925	2.7	0.48	1.72	0	0.63	0.63	1.4	0.44	0.17	0.35	0.21	0.28	1.55	0.19	0.19	0.37	2.39	0	1.04	0.05	3.52	0.69	0.66	0.85	1.05	3.78	2.53	1.75	0.92	1.31	0.94	0.54	0	0.17	2.52	0.18	0	1.22	0.35	0.18	0.14	6.17	5.23	1.45	4.16	2.34	2.52	1.09
C3	BCL7A	5.06	3.22	3.41	1.78	2.38	2.01	2.3	1.49	4.2	2.75	2.54	2.73	4.54	2.7	1.25	1.07	4.97	1	3.43	4.47	12.59	4.53	7.48	5.39	9.24	5.81	15.31	8.82	3.47	9.17	6.21	5	1.18	5.76	12.03	4.39	2.99	5.37	2.06	4.19	4.58	19.79	9.6	3.09	13.87	11.23	6.31	9.3
C3	PARP1	49.3	22.67	27.69	21.74	22.16	23.67	22.28	20.49	31.19	22.53	24.18	17.83	40.79	16.67	10.64	15.53	54.17	15.6	27.41	48.2	83.62	19.13	38.65	36.77	37.82	38.06	92.35	75.37	32.81	45.14	36.28	52.34	39.28	33.61	75.38	51.05	21.85	25.28	29.12	19.72	15.91	111.19	85.36	25.02	72.22	64.84	76.17	43.13
C3	ENO2	30.62	2.8	12.93	7.51	11.08	8.41	9.66	7.66	20.66	4.83	10.3	10.36	5.83	4.36	3.5	3.2	33.81	3.04	6.21	8.98	18.61	14.22	21.73	20.63	20.37	15.32	40.58	56.48	16.87	36.88	16.32	32.16	7.09	37.1	36.53	18	7.55	8.87	11.16	8.82	5.13	72.1	71.25	9.05	49.8	17.23	43.58	26.66
C3	ZBTB39	1.61	0.96	1.35	1.11	0.68	1.43	1.84	1.35	2.11	1.18	1.44	0.88	0.98	0.68	0.42	0.45	1.67	0.32	1.2	2.12	2.53	1.3	1.59	1.99	1.78	2.4	5.79	2.83	1.67	3.49	1.53	2.1	0.47	0.6	2.92	2.68	1.02	1.75	0.75	1.18	1.13	4.34	5.29	1.65	4.71	3.05	2.99	0.9
C3	SGK494	4.38	2.83	6.36	3.44	2.09	6.12	5.87	6.32	4.52	3.71	4.14	3.02	7.75	1.96	1.74	1.45	5.96	0.29	4.81	7.43	9.24	3.07	5.15	9.35	2.93	6.23	9.17	18.96	2.79	10.11	7.41	3.6	2	2.71	8.96	2.38	5.06	7.41	2.63	3.12	1.18	21.65	21.6	5.15	19.27	27.2	17.67	6.61
C3	CAPRIN2	4.19	1.79	4.18	3.84	1.19	2.54	3.12	4	3.94	4.4	5.41	5.9	1.57	2.33	2.65	2.18	3.91	1.68	2.77	8.82	5.9	6.55	4.37	8.05	5.34	3.92	11.66	14.29	3.43	6.73	4.2	4.43	7.56	7.1	9.48	4.76	4.23	3.34	3.66	3.42	2.26	13.62	7.95	5.03	14.52	11.93	16.32	7.93
C3	KCNAB3	0.21	0.35	2.05	0.15	0.8	0.84	0.85	0.83	1.16	0.25	1.1	0.96	1.35	0.94	0.12	0.57	0.63	0.65	0.35	1.88	1.63	3.68	1.34	7.39	2.06	2.98	4.22	7.29	2.1	2.09	0.84	2.67	2.2	3.72	1.88	0.68	1.5	2.82	1.15	0.43	0.87	11.91	2.36	1.4	3.81	7.6	6.95	3.22
C3	PRMT7	29.87	18.3	18.48	11	10.77	19.39	17.1	17.93	15.22	20.78	25.06	16.17	24.01	9.85	7.92	18.28	32.17	8.89	26.18	55.81	26.89	23.19	15.83	34.11	22.32	25.33	40.98	47.93	45.48	32.5	15.83	17.32	25.01	40.03	24.81	17.75	13.56	43.94	8.83	23.05	20	61.86	60.28	47.56	35.51	58.98	49.09	43.62
C3	ACD	21.63	21.96	15.59	7.07	12.09	12.08	12.28	8.63	13.89	8.16	10.15	18.23	18.34	10.44	6.98	9.33	20.63	9.53	24.86	56.61	23.85	23.97	13.11	17.87	20.05	24.97	33.73	32.85	30.09	31.1	11.81	14.95	29.45	66.37	26.44	14.11	8.52	31.46	10.45	18.12	18.03	62.02	30.86	20.37	42.77	30.38	33.73	32.28
C3	RP11-252A24.7	8.27	4.65	10.48	5.08	6.09	8.28	9.8	6.46	7.92	6.35	8.93	5.6	7.73	5.01	2.83	5.94	8.27	4.71	5.15	21.93	11.6	12.8	7.56	10.89	8.68	10.01	16.15	17.05	14.56	17.99	7.52	11.96	8.23	19.52	14.47	5.64	7.3	13.48	6.61	10.18	4.29	25.41	17.41	9.21	15.22	11.16	18.06	20.15
C3	LRRC29	2.37	1.23	1.83	1.19	1.39	1.56	2.37	2.35	1.67	2.96	1.93	1.52	0.88	0.9	0.7	1.29	2.22	1.38	3.66	3.19	0.9	2.8	1.69	1.54	2.49	2.51	2.8	3.2	4.01	2.89	1.89	2.19	4.34	3.51	3.89	0.92	1.46	4.46	1.97	1.01	1.22	6.14	1.88	5.96	2.7	1.73	4.89	8.37
C3	SEC14L1P1	1.26	0.04	0.8	0.39	0.25	0.54	0.45	0.37	0.82	0.79	0.32	0.33	0.49	0.03	0	0.15	0.9	0.25	1.49	0.55	0.47	0.96	0.58	0.66	0.48	0.3	0.96	1.16	1.36	0.63	0.79	0.36	1	1.56	0.53	0.35	0.23	1.12	0.43	0.46	0.38	1.5	0.95	1.77	1.19	0.69	1.97	3.14
C3	FAM96A	45	20.72	24.93	23.17	34.77	17.57	20.88	14.8	11.91	15.79	22.22	16.97	20.76	15.11	25.56	22.18	47.6	12.5	36.93	56.59	57.38	39.81	50.85	33.03	18.68	23.15	49.42	42.32	34.26	23.85	47.21	50.95	86.48	25.76	34.14	33.33	19.23	48.83	28.68	19.31	43.21	90.68	53.69	33.92	22.52	31.71	71.91	58.49
C3	ZNF23	4.15	1.86	1.55	2.3	1.33	3.53	2.73	3.29	2.54	2.91	2.45	1.32	2.31	1.15	1.71	0.83	4.3	1.35	3.75	5.57	2.62	4.06	2.05	2.7	1.38	1.14	6.44	4.21	2.33	3.02	2.5	5.85	4.77	2.43	4	1.88	2.21	3.03	1.77	1.1	1.66	11.85	4.12	2.43	3.7	4.41	9.07	3.36
C3	RANGRF	14.64	8.11	11.86	5.14	8.38	7.66	7.69	4.08	7.32	5.21	7.18	5.05	10.63	5.8	4.56	7.18	16.04	5.56	17.41	23.19	16.04	14.02	14.46	22.05	14.82	8.19	50.21	25.99	7.48	9.28	13.4	17.03	25.19	20.57	13.9	9.02	6.08	23.74	9.4	7.34	6.34	49.54	22.74	5.7	11.73	13.57	27.1	16.18
C3	NDNL2	10.41	5.8	7.34	3.46	5.74	5.96	8.02	6.13	8.23	6.1	7.91	3.78	5.55	6.32	4.54	3.71	9.84	4.37	9.06	14.66	10.62	9.39	9.65	13.93	6	10.11	17.05	15.98	6.26	11.07	10.28	10.07	31.36	7.6	14.93	8.84	4.57	17.47	5.98	4.39	7.52	29.07	20.65	5.88	11.84	6.67	23.43	12.1
C3	ADAT1	24.97	10.71	15.97	16.53	14.43	9.92	19.41	10.12	9.92	14.65	11.78	8.64	12.17	5.83	8.14	7.36	17.84	8.15	25.42	37.36	18.58	18.63	25.43	24.2	11.53	20.39	48.49	41.17	45.12	14.55	25.42	21.81	39.14	36.29	18.06	19.31	17.09	42.15	11.96	9.58	15.35	52.93	50.48	29.67	27.81	25.2	28.8	30.51
C3	ADPGK	45.08	20.92	20.07	18.16	18.28	12.3	13.28	14.31	20.27	17.04	14.63	13.87	18.89	9.56	6.66	9.22	43.96	6.8	36.83	54.18	33.84	25.61	33.51	36.97	21.81	30.91	56.72	43.95	68.99	25.77	34.17	37.27	47.95	17.27	36.82	21.15	10.07	55.47	12.87	11.67	21.12	66.62	47.75	63.11	37.39	40.5	58.69	48.13
C3	HEXA	76.18	31.52	30.2	13.57	23.29	20.91	22.47	18.06	35.87	14.21	20.41	13.02	28.5	12.39	9.96	10.48	74.59	14.84	70.26	52.37	62.35	44.94	36.38	73.72	28.55	45.22	81.51	61.22	53.6	34.82	37.86	38.59	84.71	39.29	44.47	47.37	15.15	70.5	32.86	11.08	47	96.81	59.46	67.62	57.57	42.07	50.11	77.51
C3	RP11-4O1.2	0.46	0.21	0.95	0.31	0.74	0.57	0.47	0.21	0.32	0.86	0.46	0.39	0.36	0.17	0.06	0.51	0.28	0.11	0.55	0.37	0.48	0.4	0.85	0.61	0.4	0.48	1.34	0.77	0.61	1.25	0.59	0.64	0.78	0.11	0.84	0.54	0.75	1.48	0.6	0.31	0.69	0.66	2	1.05	0.83	0.34	0.47	0.44
C3	RP1-30M3.5	3.12	1.2	0.89	1.01	0.94	0.36	1.82	0.74	0.82	1.48	1.31	0.54	0.43	0.62	1.15	1.28	2.42	0.8	2.77	1.82	2.34	2.97	2.74	0.61	0.89	1.24	3.71	2.77	1.47	1.95	2.5	0.27	3.4	0	2.4	0.43	1.67	6.73	1.82	2.31	2.18	2.66	5.7	2.09	1.26	1.69	2.38	2.38
C3	C9orf91	6.93	7.49	6.69	4.2	3.56	3.86	3.31	2.05	4.08	4.38	3.45	2.08	1.71	1.9	1.25	2.15	6.28	1.23	10	8.94	9.72	5.66	7.9	6	6.5	4.06	9.05	15.99	4.64	10	7.77	7.91	3.76	3.11	6.7	3.99	1.92	8.52	2.84	3.52	3.49	5.75	16.59	5.05	8.12	4.53	12.08	3.99
C3	EID2B	0.78	0.18	0.91	0.61	0.56	0.31	0.47	0.66	0.81	0.18	0.85	0.2	0.26	0.12	0.22	0.28	1.28	0.23	1.11	1.3	1.41	1.33	0.43	1.07	0.5	0.62	0.7	1.42	0.11	0.88	0.4	2.81	1.97	0.66	1.59	1.05	0.62	0.47	0.2	0.34	0.88	0.81	7.66	0.1	2.11	0.57	2.53	0.32
C3	C19orf12	10.18	5.79	5.4	4.59	10.5	7.3	7.57	5.05	7.84	6.85	6.88	6.08	6.31	4.45	2.35	3.27	9.78	3.65	10.64	7.57	8.44	12.88	17.1	9.11	7.46	9.62	13.7	20.18	11.61	7.6	16.32	13.23	10.78	4.6	7.91	11.1	3.96	11.26	3.42	7.41	20.74	10.52	53.01	10.73	13.21	8.76	16.49	6.81
C3	SDCBP2-AS1	1.63	1.19	1.56	1.02	1.69	0.95	0.5	1.15	3.29	1.03	2.61	1.25	0.44	1.07	0.37	0.83	1.29	0.64	1.02	4.22	4.47	1.56	1.93	1.67	1.68	2.48	3.82	2.94	2.38	3.12	1.71	1.53	1.5	0.63	3.46	2.8	2.52	5.99	1.13	0.46	1.31	6.28	5.53	1.03	5.17	3.3	6.75	2.68
C3	KRBOX4	3.25	2.72	4.94	2.44	1.45	3.17	2.91	2.69	6.28	1.63	3.87	3.32	3.08	1.95	3.37	1.97	5.26	1.93	5.38	5.59	7.93	4.97	4.43	7.19	2.66	4.06	7.12	5.73	2.75	6.16	4.55	6.47	7.24	2.05	3.9	2.94	2.73	7.23	4.35	2.35	6.64	10.7	7.87	3.82	10.44	3.17	10.15	3.31
C3	ELOVL5	30.37	8.94	12.88	13.24	24.25	12.92	15.35	13.24	21.87	10.78	11.38	11.38	13.28	12.19	8.17	4.97	31.95	5.92	10.67	69.03	35.22	23.82	36.14	31.42	13.94	35.42	46.39	28.31	10.96	23.5	40.33	54.03	33.82	6.35	28.23	10.17	14.27	33.72	17.2	7.88	28.69	24.91	55.23	7.85	48.88	38.2	63.05	17.28
C3	ZBTB10	0.88	0.14	0.75	0.65	0.95	0.55	0.55	0.48	1.29	0.41	1.03	0.69	0.97	0.36	0.68	0.23	0.56	0.12	0.11	0.26	1.02	1.94	1.15	2.19	0.56	1.64	5.29	1.7	0.22	0.91	1.08	2.99	1.74	0.57	1.49	0.68	1.07	0.75	1.56	0.65	1.45	1.85	2.32	0.25	1.73	1.96	2.1	1.23
C3	P2RX4	6.94	6.62	15.42	5.27	10.19	4.66	7.05	5.85	7.37	5.96	4.53	5.24	24.53	3.86	1.95	2.74	5.88	3.11	8.25	15.78	9.01	15.27	24.21	9.27	24.83	11.3	24.34	20.25	9.93	19.88	22.82	22.04	12.46	18.45	10.01	17.08	4.83	38.12	9.05	4.66	10.75	31.58	15.59	10.01	22.91	26.94	24.44	18.17
C3	SLC46A1	0.38	0.94	4.37	1.88	5.3	3.49	3.45	1.26	2.07	2.6	2.3	0.44	2.97	1.64	1.07	1.37	0.46	0.95	2.51	2.82	0.31	3.57	9.63	1.5	1.58	2.74	5.61	6.46	3.1	4.76	8.99	1.88	3.85	1.96	4.91	6.64	1.23	7.81	2.01	1.48	6.57	10.77	9.56	1.82	4.31	10.26	5.17	2.11
C3	ABHD15	2.89	2.51	4.52	2.4	4.56	3.28	4.7	3.28	3.14	2.55	3.87	2.08	6.09	2.29	1.58	1.43	2.98	1.57	2.65	3.27	4.14	4.35	5.65	3.95	7.34	6.66	8.52	11.24	6.21	4.46	5.34	5.39	1.92	4.02	3.76	7.79	2.84	9.15	2.19	3.42	11.98	18.53	9.31	4.19	5.24	13.14	11.92	5.9
C3	GPR137B	11.31	2.82	4.28	6.18	5.67	3.62	6.84	4.09	5.41	6.85	4.5	4.99	5.83	5.59	2.29	2.42	10.7	2.18	5.62	7.88	4.31	13.8	11.18	13.36	8.35	10.98	11.02	17.97	4.59	7.99	10.7	8.91	14.86	3.68	9.18	17.05	4.57	15.08	6.66	5.8	9.38	18.35	15.68	6.77	18.05	8.37	10.37	7.84
C3	ZNF689	3.52	2.22	3.4	1.14	1.88	2.98	2.33	2.64	1.6	3.3	2.69	1.87	4.24	0.92	1.14	0.97	4.19	0.79	3.31	7.2	2.35	3.17	2.06	3.5	3.4	6.02	10.18	7.26	2.95	4.55	3.85	4.34	2.4	2.58	5.75	4.6	0.92	5.41	1.35	2.2	6.64	8.84	7.23	2.84	6.25	2.89	6.34	5.94
C3	RAB11FIP3	9.83	9.38	11.48	7.99	7.13	10.48	9.48	8.45	12.99	5.99	9.05	7.29	12.34	4.82	4.01	4.2	9.35	1.43	2.57	14.62	14.13	22.59	6.92	26.45	15.34	21.71	35.23	25	12.66	17.85	8.54	14.91	9.63	20.42	18.48	15.35	7.97	28.93	6.63	10.17	10.09	29.76	32.33	11.88	17.96	9.68	20.01	18.17
C3	TP53I13	39.52	28.15	39.82	17.13	25.12	29.21	22.57	20.21	28.44	19.35	24.78	21.64	45.53	20.34	12.1	21.2	37.92	19.34	45.34	39.51	42.91	55.7	40.74	70.01	65.05	50.36	54.33	89.66	47.63	58.47	41.48	58.65	36.13	69.79	55.81	47.12	22.29	87.91	15.82	32.44	54.82	99.6	63.05	48.4	62.08	60.53	81.08	80.84
C3	MNAT1	15.97	7	8.8	10.92	16.17	8.18	10.78	5.37	19.01	9.23	10.37	9.11	10.99	10.96	11.66	9.53	14.55	6.91	22.05	37.27	32.57	7.9	30.24	24.61	30.1	8.57	30.95	14.04	10.37	13.21	27.28	21.06	29.65	39.82	16.57	14.55	9.31	20.55	11.53	5.92	22.47	25.18	20.03	8.77	9.28	9.36	14.26	33.44
C3	RP11-1033A18.1	0.2	0	0.61	0.43	0.24	0.24	0.25	0.19	0.28	0.19	0.36	0.25	0.7	0.29	0.36	0.34	0.29	0.3	0.18	1.47	1.43	0.46	1.56	1.23	0.41	0.3	0.59	0.64	0.36	0.49	1.67	1.13	1.39	1.37	1.01	0.39	0.38	0.56	0.42	0.26	0.57	0.77	1.04	0.46	0.39	0.2	0.82	1.05
C3	B3GALTL	0.76	0.62	0.89	0.7	0.58	1.2	1.49	1.33	0.88	1.07	1.58	0.95	1.05	0.48	1.46	0.51	0.96	0.49	2.61	3.04	3.63	1.51	1.73	2.59	2.69	0.92	1.3	2.12	0.97	1.16	1.82	3.26	2.76	1.43	1.93	1.78	1.14	2.65	1.53	1.17	1	2.62	1.63	0.92	1.08	1.41	1.1	1.54
C3	PTPRK	4.53	5.82	9.56	9.2	5.48	5.4	6.47	4.51	11.67	12.41	6.85	5.19	7.08	3.23	3.72	2.04	3.91	2.52	13.53	17.88	30.75	6.63	15.36	41.27	14.98	12.56	20.25	11.28	6.74	10.66	14.63	15.48	11.24	12.8	9.68	9.22	5.56	22.46	6.73	3.9	3.68	20.62	10.91	5.43	12.12	6.9	3.02	9.35
C3	IQCJ-SCHIP1	0	5.07	2.64	2.57	6.18	4.63	7.08	3.62	7.7	2.98	4.14	5.12	3.1	2.73	4.04	3.04	0	3.37	0.24	20.01	30.44	12.2	11.65	15.94	12.76	13.43	20.04	7.87	1.28	2.93	10.65	14.55	12.3	11.02	7.94	1.41	6.37	16.56	8.03	5.85	6.57	26.45	9.83	1.97	3.71	9.43	0.42	13.45
C3	ERVMER34-1	0.71	2	0.16	0.84	2.99	0.54	0.56	1.69	1.1	0.6	1.52	0.74	2.73	0.91	0.33	1.02	0.32	0.25	3.26	7.06	3.52	1.58	6.09	6.63	1.92	1.4	4.9	0.96	3.19	0.63	5.7	2.69	0.69	0.76	3.88	1.78	1.73	5.56	4.78	0.95	0.74	7.09	0.94	4.52	4.74	8.62	0.05	1.3
C3	TGIF1	38.31	43.13	26.18	17.93	66.39	31.41	39.7	21.51	67.15	57.09	28.02	30.32	64.78	17.62	34.36	24.54	38	14.66	78.44	76.78	149.02	38.21	70.26	113.36	37.07	67.92	85.5	60.77	66.32	56.4	75.02	44.99	60.5	49.56	68.52	31.06	29.53	92.75	29.57	36.45	17.3	75.89	58.56	65.65	41.41	135.76	19.01	68.23
C3	SH3BP4	5.96	7.64	8.04	3.5	12.66	9.77	5.86	5.02	11.26	5.64	6.39	4.94	5.7	3.48	2.16	2.52	6.14	1.25	9.1	16.65	14.19	9.42	24.09	24.73	16.48	16.43	12.67	11.03	11.07	9.33	22.39	9	12.88	10.69	14.18	11.62	6.18	12.38	10.97	3.83	5.25	22.8	12.99	6.73	11.33	17.12	0.82	14.85
C3	ALDH1L2	0.12	0.74	0.92	0.19	3.06	1.62	0.56	0.27	2.04	0.39	0.8	0.37	0.53	0.09	0.13	0.02	0.13	0.35	0.53	4.14	5.91	2.78	8.34	3.99	3.8	0.96	3.03	4.5	1.85	1.32	7.66	0.26	1.89	3.48	1.35	0.6	0.55	4.22	2.64	0.36	2.04	4.77	2.63	1.14	1.78	6.34	0.13	3.06
C3	KRT17	195.65	1913.59	82.04	367.39	2841.05	247.08	140.12	34.56	930.98	142.63	194.25	445.23	1601.15	409.09	367.36	252.36	193.03	71.65	514.41	3408.78	6260.65	60.66	6391.14	9002.22	2378.78	780.44	2378.98	3498.57	2925.82	162.42	6424.46	916.06	862.35	2502.2	2197.63	105.19	591.43	6413.55	460.26	340.54	627.37	11241.4	4442.61	1238.24	120.87	118.79	15.81	1006.67
C3	SLC3A2	71.01	147.86	42.47	48.92	156.76	56	54.48	43.74	65.34	52.14	45.89	48.57	212.17	52.62	42.85	53.03	70.83	35.25	86.61	405.97	381.06	73.5	252.49	282.94	182.48	167.04	216.56	150.83	188.97	234.18	253.11	130.31	137.17	236.51	120.3	43.89	52.71	282.06	66.71	58.04	76.38	443.04	148.04	179.95	125.32	90.15	43.29	129.4
C3	LRRC59	32.61	40.78	24.4	31.95	49.33	28.61	31.31	25.38	27.11	23.62	21.79	22.19	42.88	20.93	18.43	17.71	31.97	15.91	62.35	71.22	80.4	19.97	107.05	63	54.01	45.52	54.43	58.36	44.4	37.68	109.22	58.6	75.82	37.26	36.93	69.16	30.74	74.49	23.82	22.28	23.9	111.01	83.77	32.3	39.17	39.32	16.67	41.66
C3	FAM89A	4.24	6.37	1.19	1.54	10.64	1.71	2.05	0.92	5.88	2.14	1.05	3.27	5.62	1.86	1.38	0.48	4.76	0.48	2.96	17.86	17.99	3.82	19.63	20.53	11.61	4.48	10.82	15.63	6.72	1.72	20.39	7.88	9.23	4.06	4.77	10.01	2.4	13.35	3.56	1.01	24	21.9	19.45	6.12	3.46	0.82	2.72	6.74
C3	ISL2	0.08	0.64	0.85	0.14	1.37	0.08	0.42	0.13	0.47	0.24	0.4	0.79	0.59	0.58	0.25	0.11	0.06	0.45	0.73	1.08	1.71	3.09	2.85	2.98	2.01	1.29	3.73	2.26	1.09	1.85	2.13	1.1	1.74	0.47	0.37	0.24	0.25	1.91	0.58	0.06	0	2.78	2.62	0.61	1.5	0.2	1.06	0.37
C3	WDR66	3.81	4.9	0.69	0.17	21.07	1.39	1.37	0.25	3.39	1.63	0.46	1.26	3.96	1.21	0.6	1.14	3.82	0.19	0.98	32.39	13.19	0.22	21.9	31.31	9.5	2.95	34.8	26.4	1.37	3.11	19.57	6.38	6.07	12.27	2.29	0.72	0.54	26.78	2	2.46	3.17	52.08	13.79	2.22	0.93	3.88	1.36	6.38
C3	RP11-218E20.3	0.1	0.26	0	0.02	1.11	0.01	0	0.02	0.18	0.02	0	0.13	0.45	0.03	0.08	0	0.02	0	0.09	1.28	0.54	0.18	2.04	1.83	3.09	0.06	1.72	2.85	0.76	0.06	1.7	0.7	1	1.04	0.15	0.01	0.03	1.21	0.1	0.03	0.15	2.5	1.24	0.31	0.03	0.07	0	0.58
C3	MYH10	4.97	10.08	5.46	8.34	18.2	5.32	7.02	7.35	10.45	6.07	5	7.71	7.27	5.84	2.86	2.23	6.11	3.82	10.49	10.85	18.32	13.44	34.91	48.82	13.57	11.71	26.11	25.93	4.63	8.54	36.94	6.78	11.22	12.06	13.28	4.46	10.74	20.61	12.09	5.66	6.4	28.97	22.18	5.11	14.58	3.95	5.16	7.1
C3	NAV1	2.06	16.76	3.31	9.15	16.27	5.68	5.53	5.93	21.93	8.32	5.34	8.62	7.27	4.4	2.12	2.97	0.48	1.92	0.36	11.91	27.55	6.74	28.8	31.24	20.41	11.65	56.97	92.22	7.24	7.74	29.6	24.59	15.11	13.92	9.62	4.95	5.1	18.18	9.1	5.8	8.84	50.53	40.11	3.51	20.28	1.56	5.75	14.34
C3	HMGB3	57.57	12.15	8.21	15	34.81	10.93	7.02	13.5	9.72	15.43	14.3	14.95	60.71	11.17	9.16	16.46	57.58	11.86	57.59	66.55	92.84	12.63	51.33	96.16	26.91	16.16	83.51	64.29	100.18	33.93	55.46	27.94	52.11	97.09	56.13	57.58	13.38	51.7	18.9	11.47	5.93	109.74	81.12	80.5	43.03	49.42	10.47	66.34
C3	METTL1	19.55	12.04	3.86	4.2	14.24	9.01	8.8	2.34	9.43	6.93	7.52	2.72	17.77	9.43	4.79	6.76	18.61	4.49	15.56	27.69	35.7	10.12	25.01	26.22	20.78	14.72	31.6	21.56	28.6	17.87	28.34	15.3	36.44	35.35	20.09	26.65	5.29	26.63	6.2	7.79	6.39	28.24	29	18.72	17.95	23.35	8.82	27.61
C3	MTHFS	19.66	12.16	11.03	8.22	12.12	6.35	4.84	5	7.15	6.14	5.44	5.04	10.82	4.73	4.97	7.75	14.55	3.86	23.31	41.73	35.26	7.35	28.91	18.89	10.48	16.97	34.86	15.36	39.37	11.54	32.51	13.76	24.93	11.7	15.12	39.16	3.83	23.96	11.36	4.94	26.55	51.04	19.61	24.54	12.61	16.54	16.22	32.91
C3	PDIA5	18.23	6.13	10.1	3.92	12.01	5.41	4.33	2.38	6.53	2.62	3.9	3.55	11.7	2.27	2.59	3.21	17.74	1.6	14.75	16.98	19.01	12.35	16.34	26.65	14.73	11.26	26.54	13.87	23.38	7.29	17.95	14.8	44.32	19.35	16.96	27.39	4.89	23.96	10.45	3.73	10.68	34.49	15.31	21.42	15.41	10.38	6.41	12.14
C3	TMEM208	44.62	35.38	25.31	18.87	22.95	16.49	21.3	15.16	20.01	20.99	18.24	16.58	22.18	20.16	17.3	26.07	39.65	23.17	76.93	76.35	47.58	22.01	44.69	62.15	37.14	32.35	62.75	52.46	71.23	28.2	44.31	46.95	129.75	62.07	22.36	48.4	17.11	55.71	21.11	17.97	25.09	111.06	48.86	63.49	18.57	23.34	24.02	59
C3	MTHFD1L	5.42	8.1	1.11	3.52	9.37	1.84	1.26	1.7	3.77	1.34	2.97	2.05	4.51	1.14	1.12	0.79	5.65	1.3	12.64	18.7	22.42	8.09	11.05	33.03	10.34	10.55	17.67	13.44	16.76	4.1	13.07	7.83	11.16	7.87	5.7	4.32	4.31	12.36	7.47	1.1	10.59	18.4	19.78	17.01	5.11	4.96	4.09	8.13
C3	PTK2	37.23	13.8	19.68	17.09	19.97	18.75	26.51	19.69	38.3	17.49	20.02	16.44	16.01	15.68	10.97	10.27	43.73	10.3	37.26	59.51	77.21	29.38	36.84	78.1	47.15	34.93	68.06	53.47	48.92	21.71	32.55	36.72	47.66	31.28	36.36	19.71	16.61	63.05	34.5	13.18	27.58	78.72	25.42	38.74	37.95	25.55	11.62	35.58
C3	NETO2	11.87	8.78	4.03	3.47	6.17	3.74	2.73	5.74	12.14	4.35	2.93	9.68	9.1	2.99	3.02	5.56	11.81	2.4	8.12	55.32	49.52	5.88	14.01	24.34	19.03	11.14	38.45	18.82	21.33	12.38	10.92	10.11	19.89	8.53	28.39	8.97	7.6	34.18	6.11	2.65	4.45	31.54	19.37	18.16	13.45	18.35	7.4	14.78
C3	PVR	11.7	13.52	4.94	6.98	9.8	9.02	7.53	4.56	16.67	6.42	7.52	7.56	12.47	5.39	4.38	3.76	11.37	2.57	13.35	21.29	13.56	6.24	19.35	24.75	8.49	18.28	22.88	23.62	31.57	10.24	21.8	18.15	11.19	7.4	13.29	19.06	7.09	24.21	4.76	6.98	2.77	18.77	24.65	26.57	19.29	9.13	0.85	7.6
C3	IVNS1ABP	52.19	22.48	16.3	28.4	27.18	24.06	23.05	19.41	55.32	17.4	22.28	20.28	23.32	13.87	24.28	18.22	52.59	8.94	32.81	88.26	81.67	34.24	64.86	107.31	35.66	24.02	69.8	49.86	123.94	29.34	62.57	90.05	68.64	30.69	59.92	23.25	24.64	111.38	29.4	16.79	11.79	57.56	77.81	107.76	34.99	43.58	38.08	51.13
C3	CHST14	11.19	6.64	5.21	3.26	8.6	4.83	6.08	6.03	4.43	3.85	6.01	2.74	5.04	3.65	2.88	2.8	9.88	2.69	8.13	7.88	7.25	13.87	14.58	21.56	6.82	9.38	19.97	16.46	7.96	11.26	14.29	7.8	17.34	10.98	21.79	9.31	2.52	16.77	4.3	5.9	5.8	18.56	17.43	5.65	14.07	6.58	6.6	15.78
C3	RAB34	70.11	55.73	36.86	27.66	59.08	35.16	31.53	26.31	47.93	28.71	28.52	24.99	52.89	36.33	32.46	30.86	65.99	26.25	53.38	111.31	83.87	82.57	96.24	79.4	45.17	83.78	85.51	69.18	48.79	61.61	99.82	93.06	134.87	122.94	118.69	19.49	42.47	148.72	57.82	44.48	44.73	202.73	75.05	33.06	99.28	42.06	24.12	117.13
C3	TMEM9	66.54	32.38	15.92	10.19	31.33	13.07	13.53	9.38	18.19	9.05	14.77	19.7	14.92	15.6	13.52	14.55	68.5	11.06	43.62	44.14	45.45	26.62	51.86	53.67	13.78	16.48	52.43	34.79	21.9	42.32	50.17	69.7	76.8	30.81	70.28	37.27	14.39	50.64	28.78	12.88	21.58	92.37	45.76	17.45	57.51	8.57	15.56	40.04
C3	NRSN2	28.09	14.26	6.89	4.96	20.02	6.43	8.66	4	9.59	5.18	5.07	7.77	6.77	5.33	4.17	5.74	25.78	4.53	25.36	27.05	23.56	26.52	32.58	48.53	7.25	13.57	34.78	23.5	12.08	25.34	35.49	21.09	59.61	22.25	33.81	17.57	8.42	40.44	14.69	11.2	17.65	79.18	21.35	5.62	45.34	5.89	3.78	19.17
C3	RP11-521B24.3	1.69	0.83	0.34	0.06	1.42	0.68	0.33	0.86	0.27	0.23	0.61	0.25	0.5	0.06	0.25	0.22	1.72	0.13	1.14	2.44	0.97	3.61	2	1.79	0.53	0.35	0.88	1.21	1.29	1.02	2.41	0.85	1.29	2.24	1.3	0.52	0.22	2.36	0.84	0.38	1	3.32	1.39	0.94	1.44	1.15	0.21	1.94
C3	POMT2	15.13	5.31	4.73	5.09	11.14	4.63	4.18	6.28	4.73	4.67	6.87	8.4	10.49	3.7	2.26	3.68	14.98	1.9	26.62	25.12	11.29	9.65	22.81	13.45	19.03	11.28	19	32.99	16.24	8.68	20.75	10.85	15.34	24.96	15.84	6.5	5.78	32.45	4.36	7.88	3.54	32.14	18.21	14.64	12.85	17.48	6.77	12.92
C3	TANC2	11.96	8.26	2.09	2.9	8.66	1.56	3.03	3.23	7.24	4.94	3.48	4.51	4.98	2.24	3.57	3.36	16.7	0.86	24.52	17.81	5.62	2.83	36.27	16.97	12.93	6.91	7.55	16.29	13.56	2.05	20.88	9.94	11.31	8.56	18.64	11.34	2.92	29.34	17.64	1.92	1.27	26.3	9.62	5.89	3.08	12.3	2.76	7.67
C3	RNF215	9.84	3.63	2.61	2.32	3.25	2.77	3.46	2.52	3.23	2.5	3.59	1.73	3.95	1.03	1.63	2.51	9.14	1.56	5.61	10.58	8.59	5.26	7.9	8.02	9.65	3.07	4.18	13.19	7.29	7.1	5.43	7.97	8.85	6.88	13.04	5.16	4.05	15.21	3.63	2.95	6.77	12.09	12.49	6.12	5.27	5.76	3.22	5.9
C3	SHCBP1	5.79	2.19	2	1.13	3.43	0.91	1.3	1.77	2.5	1.33	3.21	1.6	2.83	2.91	2.37	0.85	4.84	1.63	7.11	14.58	7.3	2.43	7.08	4.98	12.77	3.49	7.16	8.57	3.62	2	7.22	5.89	4.88	3.05	8.31	4.66	2.78	6.97	1.12	0.79	5.63	6.95	8.39	3.28	4.11	2.63	2.56	1.59
C3	CTSC	121.79	84.37	49.82	57.88	136.02	32.83	45.36	35.35	45.23	51.27	42.07	42.88	124.61	35.24	36.91	24.55	123.64	20.85	138.09	321.63	434.22	164.3	200.76	97.13	85.14	238.72	117.21	227.59	48.46	75.99	183.84	126.66	213.31	70.58	70.93	30.88	52.56	267.27	102.6	29.3	121.71	168.44	173.59	82.68	126.81	76.9	76.27	81.94
C3	EIF5A2	5.74	2.05	0.41	0.33	4.33	1.19	0.28	0.26	3.74	0.33	0.71	0.2	1.68	0.2	1.95	0.17	6.77	0.07	3.45	15.51	8.52	3.78	5.61	3.12	2.83	3.11	5.84	6.85	2.12	1.55	5.61	5.89	10.05	2.1	4.24	5.81	3.24	6.15	0.94	0.63	2.73	8.98	8.55	3.85	1.69	2.47	1.08	0.73
C3	MAPK12	25.93	9.29	4.05	2.1	12.6	2.7	1.92	1.68	3.9	4.32	1.7	2.8	9.36	0.84	1.9	0.81	25.76	0.39	11.38	31.98	25.07	12.27	22.08	18.59	2.96	19.16	22.37	21.17	14.3	5.8	22.46	12.67	17.98	10.81	9.65	10.12	3.48	24.97	6.85	1.86	6.22	48.74	13.94	19.24	5.19	10.5	3.91	4.63
C3	GREB1	0.29	0.12	0.29	0.31	1.14	0.32	0.19	0.5	0.37	0.35	0.13	0.64	1.7	0	0.13	0.06	0.45	0.12	0.41	0.07	0.05	2.29	3.5	0.9	0.73	2.03	2.02	1.07	0.68	0.42	2.87	0.42	1	0.04	1.11	0.61	0.32	0.69	0.37	0.16	0.14	2.43	0.71	0.72	1.24	0.09	0.17	0.39
C3	FOXL2	0	0.05	0	0	4.42	0.05	0.18	0	0.08	0.04	0	0.05	0	0.02	0.06	0.26	0	0.16	0	0.25	0.3	2.66	10.65	2.32	0.02	4.52	3.69	4.72	0	5.12	11.05	6.19	4.36	3.22	3.19	4.32	0.19	0.07	0.09	0.76	0.02	6.34	5.56	0.12	3.78	0.52	0	0.95
C3	C3orf72	0	0.1	0	0.28	0.77	0.62	0.43	0	0.51	0	0.02	0.29	0.09	0.04	0.22	0	0	0.13	0.02	0.07	0.02	1.82	3.84	0.7	0	1.24	2.22	5.95	0	1.7	4.43	2.3	0.89	0.31	1.69	2	0.13	0.25	0.09	1.13	0	3.83	6.35	0.17	4.91	0.41	0	0
C3	PAX6	0.13	0.06	1.68	0.42	2.73	0.11	0.1	0.08	0.92	1.36	0.16	0.08	0.31	0.42	0.1	0.41	0.36	0.23	0.11	0.1	0.61	2.39	5.93	1.14	0.76	0.03	10.1	2.18	0.38	0.59	7.06	6.67	2.95	0.25	9.83	0.34	0.3	0.66	0.03	0.24	0.4	11.42	2.46	0.78	0.37	0.01	1	1.25
C3	GPR161	0.79	1.05	3	2.04	4.37	5.77	1.61	0.78	3.71	1.08	1.67	2.34	2.54	1.85	0.89	1.07	1.08	1.04	0.73	3.64	5.52	3.96	10.3	6.2	5.23	4.15	8.2	6.15	2.69	3.6	11.76	4.69	5.98	5.58	10.96	2.34	3.47	5.56	1.86	3.35	1.92	28.81	6.3	3.21	7.53	1.15	0.12	5.24
C3	FAM171B	0.14	0.05	0.82	0.33	0.74	0.49	0.64	0.43	0.92	0.18	0.58	0.4	0.46	0.07	0.29	0	0.13	0.08	0.31	0.5	1.23	1.4	2.06	0.71	0.45	0.79	1.18	2.53	0.22	0.71	1.93	0.38	1.52	0.16	2.68	0.88	0.66	0.53	0.9	0.16	0.61	2.79	2.6	0.62	0.82	0.1	0.17	0.45
C3	LINC00888	1.49	1.33	2.04	0.19	2.87	1.34	0.98	0.2	0.89	0.49	0.54	0.56	0.97	0.55	0.53	0.2	1.3	0.57	2.59	5.65	0.98	1.42	4.94	2.02	0.66	1.4	2.93	4.62	0.77	1.44	5.43	2.58	12.4	0.77	6.74	2.85	0.3	2.26	1.28	1.22	0	17.16	4.57	0.43	5.05	0.39	2.01	2.18
C3	TMCO3	10.58	9.18	25.66	5.06	8.57	9.14	9.63	7.16	7.49	12.9	7.64	6.42	5.71	12.46	8.14	3.65	11.95	5.27	8.98	27.93	24.15	24.34	22.84	11.01	17.14	14.56	26.55	17.17	8.23	9.59	22.94	27.99	26.6	8.91	13.29	27.1	16.4	17.27	15.77	8.32	19.08	26.3	11.2	8.02	13.62	7.55	11.56	14.47
C3	DZIP1L	1.37	1.65	17.86	3.15	3.07	2.43	1.92	0.97	4.46	1.16	4.36	1.36	1.19	1.76	1.01	0.98	0.34	0.59	0.78	2.39	8.3	8.43	9.88	13.26	1.97	3.44	6.15	13.89	1.81	4.58	5.52	6.37	4.16	5.67	6.46	4.58	2.91	9.06	2.05	1.28	1.4	16.36	7.52	4.51	5.86	1.16	0.4	6.99
C3	BARX1	1.3	0.65	21.19	0	6.24	0.18	0	0.14	0.46	0	0	0	0.1	0	0.09	0	0.81	0	12.54	0	0.16	9.38	13.74	0.33	2.82	0	3.03	7.2	0	0.2	14.81	26.29	5.05	1.42	12.09	20.79	0.07	25.8	0.17	0	0.31	22.35	27.19	0	0.36	0.37	0	1.93
C3	C2CD4C	0	0.85	0.48	0.34	0.94	0.15	0.23	0.2	0.29	0.23	0.19	0.13	0.22	0.3	0.14	0.14	0	0.04	0.07	4.56	0.09	0.26	2.88	1.88	0.28	0.23	2.2	0.49	0.86	0.15	2.71	0.36	0.11	0.32	3.4	8.32	0.18	2.63	0.04	0.25	1.31	1.28	3.51	0.4	0.37	0.16	0	0.05
C3	PCSK1N	0.43	4.42	15.09	1.09	20.81	2.08	0.25	0.46	2.33	0.5	0.78	5.22	3.13	0.47	0.45	1.53	2.13	1.25	7.53	7.44	14.57	6.83	35.81	16.64	2.96	1.37	24.59	18.88	0.11	3.07	38.97	5.44	13.01	2.39	33.41	89.31	1.83	6.71	3.53	0.1	1.88	26.52	31.86	0.1	10.25	0.3	12.9	4.29
C3	CCNE1	8.96	4.07	1.88	3.51	10.64	3.37	2.36	0.89	2.6	3.03	4.26	5	9.51	6.39	3.79	2.27	5.52	3.16	12.79	6.44	15.01	3.61	22.16	6.36	7.15	4.05	8.21	12.37	12.1	3.04	21.04	7.55	7.12	3.71	8.2	24.75	1.71	5.57	2.04	5.48	0.82	13.41	45.55	7.44	7.73	1.26	3.92	4.4
C3	RTKN	10.02	28.31	10.63	11.47	42.19	17.12	17.66	12.5	27.56	12.87	16.35	12.69	25.22	19.86	7.26	18.08	13.13	13.49	3.38	102.71	37.43	11.15	94.65	30.66	58.98	23.46	63.65	83.06	63.02	42.62	88.11	21.8	16.51	43.64	76.25	30.04	16.8	68.24	9.15	16.79	14.54	57.36	87.88	54.16	42.15	25.49	1.85	28.71
C3	PAQR6	1.81	2.63	2.52	3.29	4.3	2.02	1.49	2.13	1.89	3.08	3.33	2.84	0.77	4.54	0.83	0.97	2.34	1.54	2.84	4.39	3.37	2.94	12.27	3.46	2.57	2.63	17.23	10.24	4.75	3.21	10.92	2.96	0.39	1.48	13.35	2.35	4.03	4.55	4.18	2.53	6.53	4.17	6.75	4.2	3.09	1.61	1.3	2.85
C3	KIF26B	0.19	0.77	0.11	0.41	1.59	0.13	0.11	0.33	0.48	0.35	0.19	0.26	0.84	0.06	0.07	0.22	0.16	0.26	0.61	2.21	0.39	2.22	3.87	8.58	4.13	1.97	9.31	10.03	3.87	0.84	3.53	0.53	3.07	1.54	4.9	3.68	0.14	4.34	1.11	0.69	1.4	5.52	5.53	1.97	0.89	3.18	0.75	1.12
C3	TLN2	0.87	0.74	1.77	0.84	1.59	0.83	0.88	2.73	1.08	0.85	0.92	0.54	2.51	1.69	1.06	0.39	0.62	0.37	0.95	5.11	2.33	1.22	7.33	4.82	6.56	1.28	6.02	22.25	1.05	0.89	6.62	1.34	1.98	0.72	5.61	4.17	0.8	7.86	1.12	0.69	9.1	8.16	12.42	1.67	1.27	1.14	0.14	1.73
C3	SATB2	0.44	0.27	0.73	0.76	1.15	0.35	0.67	0.43	1.41	0.56	1.08	1.25	0.77	0.34	0.28	0.17	0.56	0.18	1.58	0.48	0.25	1.52	2.65	2.04	2.26	1.21	2.86	3.42	2.07	0.39	2.98	2.53	1.18	0.7	2.63	3.03	1.49	1.78	1.16	0.49	2.18	3.48	4.36	1.92	2.13	0.99	0.47	1.31
C3	SLC29A4	4.03	1.11	2.11	0.33	13.89	1	0.83	0.67	1.39	0.72	1	1.28	5.31	1.06	0.99	0.83	4.7	0.53	1.25	0.84	7.78	5.63	16.86	8.68	8.09	0.59	27.58	11.01	1.86	4.91	15.97	2.95	5.51	1.38	9.22	25.6	1.96	6.71	4.56	0.81	23.4	24.66	34.4	1.05	6.7	0.47	0.67	1.08
C3	CDC42BPA	3.31	1.27	6.6	2.81	2.92	3.64	3.54	2.55	5.26	2.3	4.07	1.81	5.85	1.86	1.25	1.56	3.26	2.18	2.96	4.82	7.32	4.56	7.55	5.19	1.79	4.16	6.59	10.3	1.35	2.44	7.64	6.51	7.18	4.27	7.56	13.3	3.1	5.41	5.19	3.39	3.9	10.12	5.44	0.97	4.06	13.01	0.42	1.64
C3	RTN4RL2	0.24	1.68	0.38	0.42	4.2	1.01	1.42	0.69	0.78	1.04	1.47	1.55	1.33	0.92	0.49	0.41	0.68	0.44	0.62	0.42	1.25	2.36	4.92	1.97	1.68	2.28	2.83	8.66	2.06	0.76	6.25	1.7	2.8	3.65	4.68	5.82	0.83	3.67	0.96	1.05	2.9	2.01	2.91	2.07	0.9	8.21	0.05	2.28
C3	TMEM44-AS1	3.52	0.32	1.56	2.01	4.28	1.17	0.92	1.57	2.29	2.71	2.39	0.86	2.14	0.94	1.5	0.23	2.35	0.57	3.48	3.44	3.81	2.19	7.74	1.53	0.51	2.15	4.45	9.27	2.26	1.25	7.15	4.73	7.84	6.75	2.33	2.08	0.79	3.31	1.81	1.83	4.71	3.66	5.91	2.53	2.94	17.37	0.3	5.58
C3	TMEM182	1.51	0.69	1.23	0.59	2.51	1	0.4	0.4	1.95	0.62	0.25	0.52	1.43	0.96	0.33	0.24	0.94	0.22	4.8	7.07	2.58	0.49	3.79	0.92	1.39	1.99	4.96	1.69	0.99	1.36	4.79	1.2	0.7	0.21	3.21	0.17	0.32	1.67	2.2	0.26	5.61	1.47	2.29	1.18	2.41	1.71	1.25	0.65
C3	CBS	4.82	9.82	1.52	0.83	25.53	2.56	1.28	0.5	2.31	1.48	1.63	0.52	6.53	0.31	0.27	0.21	4.45	0.3	25.56	30.01	75.23	15.5	61.39	18.68	4.39	17.17	53.55	11.82	2.74	1.5	57.28	5.99	5.14	2.76	93.21	18.77	1.45	19.08	8.12	2.23	4.53	37.61	7.09	3.34	3.35	34.71	1.81	3.69
C3	RP11-259N19.1	1.36	0.9	0.36	0	1.52	0.47	0.09	0	0.32	0.27	0.38	0.6	1.41	0.12	0.05	0.19	2.03	0.2	2.73	3.55	1.62	0.42	4.18	1.37	0.41	0.62	11.03	1.41	1.23	0.6	3.94	0.36	0.98	1.69	4.07	0.26	0.14	1.24	0.61	0.35	0.64	2.07	1.91	1.22	2.93	1.38	1.69	1.5
C3	BX322557.10	1.05	0.91	2.26	0.51	2.96	0.88	1.62	2.37	1.44	0.8	1.25	1.12	1.58	1.4	0.33	1.4	1.03	0.27	3.76	8.84	4.49	7.32	10.35	4.16	1.72	2.79	1.99	3.97	2.92	0.65	13.73	2.59	4.85	1.45	10.38	1.73	1.76	6.64	2.58	1.72	12.13	11.04	2.47	2.24	3.09	11.34	3.31	3.87
C3	MRPL45P2	1	2.77	1.45	0.71	2.25	0.35	1.94	1.27	2.48	0	1.19	0.48	2.27	1.46	0.44	0.41	0.48	1.57	1.6	0.78	4.64	2.7	4.79	0.91	2.6	0.34	4.75	4.17	1.4	2.91	9.59	3.23	0.9	0.69	4.02	1.47	1.82	2.47	0.26	2.07	7.45	9.9	7.57	2.26	2.25	6.25	2.44	1.22
C3	RAG1	1.43	0.07	0.11	0	7.7	0.08	0.01	0.08	0.19	0.09	0.02	0.06	0.11	0.01	0.03	0.01	1.28	0.07	4.5	0.1	0.28	0.06	9.03	0.33	0.44	0.26	0.34	0.44	0.38	0.45	9.41	0.83	0.66	0.36	0.54	0.21	0	1.18	0.1	0.05	0.29	0.89	0.2	0.41	0.94	1.31	0.1	1.41
C3	NAT10	34.66	12.99	10.3	14.55	75.53	12.85	13.16	11.65	16.83	9.99	13.06	9.41	13.38	8.95	6.62	8.97	35.68	7.89	26.06	31.37	12.75	8.78	137.69	18.54	15.84	12.61	36.3	18.62	55.35	17.91	138.83	22.77	22.65	31.41	17.72	9.37	9	18.34	5.24	12.67	8.41	33.46	22.41	53.32	22.11	18.51	20.76	26.17
C3	CSTF3	19.83	4.28	7.87	10.45	62.22	6.68	11	9.02	11.56	12.3	11.41	8.06	8.63	9.68	9.8	6.89	22.59	4.65	23.9	16.78	13.92	12	127.26	11.76	8.86	6.05	21.13	14.71	37.76	19.92	120.8	17.28	23.69	10.55	24.89	8.01	10.11	25.45	9.62	6.13	4.8	22.02	14.07	41.06	15.87	15.49	16.14	18.07
C3	C1orf226	3.46	1.53	2.54	1.48	14.18	2.01	4.12	2.11	2.08	1.96	2.32	1.62	5.91	0.85	1.06	0.84	3.33	0.67	11.39	2.21	5.25	0.93	31.3	1.77	8.26	2.26	5.13	4.43	13.13	2.66	30.93	3.36	1.31	7.6	22.56	8.09	1.43	1.15	0.5	2.66	1.15	3.81	35.97	9.95	7.49	19.95	0.34	12.6
C3	AOC2	0.54	0.25	0.23	0.55	3.23	0.66	0.25	0.49	0.66	0.32	0.59	0.9	0.63	0.29	0.13	0.08	0.22	0.09	0.08	0.96	0.66	0.54	7.08	0.44	0.38	2.16	0.87	1.1	1.5	1.06	7.55	0.58	0.37	0.27	1.06	0.29	0.57	1.95	0.23	0.51	2.53	1.65	1.07	1.14	0.76	18.58	1.19	0.34
C3	AFAP1-AS1	0.36	0.06	0.91	0.1	9.84	0.04	0.04	0	0.52	0.01	0.01	0.09	6.84	0.01	0	0	0.25	0.02	0.05	0.17	0.58	0.02	23.54	0.22	11.21	0.14	0.05	0.37	0.13	10.08	23.43	0.02	0.06	0.1	0.16	0.93	0.02	0.11	0.37	0.04	1.63	0.12	0.05	0.2	1.79	10.76	0.01	0.06
C3	HOXA9	3.93	3.41	1.31	0.15	23.06	1.77	1.38	2.15	3.06	0.34	1.6	0.64	27.83	0.6	0.04	1.38	3.18	0.52	3.43	0.92	25.64	6.96	42.13	6.98	35.54	1.45	66.11	4.09	62.53	11.19	49.39	1.09	4.06	22.15	17.87	0.62	3.57	1.55	5.86	0.77	6.96	4.63	3.16	57.99	11.96	18.14	0.38	15.15
C3	NMB	22.52	20.29	3.69	7.01	36.93	3.65	2.82	2.95	5.3	4.73	4.22	17.41	9.32	6.82	5.86	7.94	19.78	0.66	34.07	21.98	90.84	3.85	51.22	31.09	20.57	15.89	31.22	28.45	136.76	6.39	48.05	7.51	5.66	27.38	15.3	5.15	15.05	24.51	10.99	5.64	28.7	31.37	4.95	81.72	8.87	14.53	4.5	16.76
C3	SLC44A5	3.68	0.41	0.11	0	1.37	1.63	0.16	0.8	0.65	1.7	0	1.49	3.3	0.39	0.38	0.21	3.69	0.33	11.38	6.05	4.08	1.01	4.51	3.34	4.98	1.4	0.26	1.06	8.32	2.52	3.62	3.55	2.91	3.55	7.26	0.62	0.1	3.81	0.8	0	0.43	1.98	0.57	7	4.62	2.76	0.14	7.65
C3	TEAD4	16.83	12.13	1.51	3.38	24.86	7.27	5.43	1.46	6.1	4.25	2.6	5.29	18	2.63	2.61	3.61	16.88	2.38	8.26	15.89	15.77	8.06	35.12	24.31	25.68	18.89	20.6	10.33	27.75	12.65	37.23	13.32	24.37	25.23	37.27	8.32	3.72	12.62	9.87	3.61	12.06	15.19	15.03	22.21	23.07	9.86	1.22	21.87
C3	TNFAIP8L1	8.85	11.12	6.23	4.19	17.01	5.56	5.92	4.93	5.16	5.87	9.48	6.01	14.92	7.42	2.83	7.93	8.83	3.11	16.79	18.94	12.06	10.02	33.99	12.13	10.56	13.24	13.46	17.18	18.61	11.02	35.01	12.47	10.14	26.05	13.02	7.72	7.41	13.11	7.59	5.39	5.94	8.56	10.35	14.38	12.09	7.35	16.52	19.79
C3	B4GALT4	17.48	3.97	13.61	10.25	42.69	9.39	8.49	13.2	12.94	11.29	8.22	9.45	5.92	9.72	8.01	5.25	16.66	5.54	68.33	6.92	68.34	5.75	79.68	10.72	5.34	19.94	16.64	30.16	4.4	7.86	78.42	10.39	15.14	55.44	12.8	14.9	11.91	9.19	11.34	11.56	1.05	35.91	36.91	5.13	10.43	17.28	9.66	50.04
C3	APOBEC3B	4.3	12.31	4.14	1.79	26.08	1.89	2.05	2.59	2.95	1.78	1.07	1.46	10.34	1.35	1.46	2.84	4.23	2.25	16.58	13.6	30.97	2.45	37.1	4.48	9.16	8.19	4.78	37.29	2.56	9.28	36.11	0.07	9.39	19.79	14.86	14.55	1.63	16.02	6.43	1.63	1.56	4.07	28.81	1.8	3.89	5.39	2.65	20.41
C3	DHRS4	40.18	28.26	32.87	17.58	60.63	20.13	38.15	37.59	23.72	20.08	21.86	18.16	42.3	48.33	17.77	47.44	41.46	25.26	27.28	41.54	41.89	18.81	102.68	25.78	27.23	21.83	108.33	32.04	19.73	29.84	111.49	35.41	32.16	37.86	8.27	16.83	47.01	25.42	13.72	20.6	33.62	52.91	28.02	16.7	18.49	19.21	13.54	25.42
C3	SLC44A1	5.82	4.21	6.13	8.32	13.95	5.58	8.94	9.21	11.01	7.53	10.36	6.64	4.86	5.69	5.58	3.38	6.36	2.08	10.68	13.09	31.12	6.18	27.3	12.37	10.8	5.54	38.11	25.82	3.86	9.41	27.37	11.54	8.57	3.48	7.09	6.84	8.89	16.26	6.91	4.19	6.51	11.24	57.14	3.72	7.76	6.87	3.97	6.31
C3	ARTN	1.91	14.83	1.18	1.63	41.07	4.71	1.13	1.84	4.17	1	1.31	1.63	8.68	0.93	0.29	1.16	1.24	0.72	1.26	62.86	84.98	4.9	78.47	12.56	13.1	5.61	84.96	34.2	0.85	0.77	74.57	11.9	4.4	21.45	4.64	2.95	3.4	23.46	8.28	1.75	2.94	21.8	36.41	2.38	0.56	0.22	0.17	9.78
C3	RP11-159D12.2	2.55	1.15	3.51	2.58	9.75	2.78	3.92	2.98	2.79	3.27	5.17	2.2	1.66	1.58	1.22	1.4	3.04	1.37	3.86	6.8	17.79	2.6	26.43	3.36	1.87	2.66	9.08	8.32	2.61	4.01	26.47	1.87	2.24	5.33	7.56	2.55	3.92	7.82	2.86	3.42	1.34	3.77	7.51	2.69	3.51	3.66	8.15	4.55
C3	DPF1	0.4	1.93	0.41	0.15	20.05	0.3	0.19	0.56	0.45	0.72	0	0.1	3.38	0.58	0	0	0.51	0.12	2.48	6.44	19.4	1.08	33.54	6.37	1.34	1.42	14.94	7.98	1.03	2.26	34.28	4.37	5.78	3.27	1.08	4.24	0.19	5.64	1.09	0	0.34	10.04	65.74	0.35	1.06	0.37	0.59	0.75
C3	CHST2	1.06	3.51	4.17	0.95	62.97	1.47	1.88	0.76	4.94	0.89	1.76	2.06	5.11	0.81	0.88	0.78	0.99	0.26	1.18	13.76	24.89	8.78	144.23	21.86	3.04	8.25	44.44	32.03	1.88	9.58	143.98	3.51	3.96	1.38	7.83	4.96	1.9	20.28	6.51	1.33	4.59	45.01	45.84	3.39	7.77	1.28	14.17	5.87
C3	RAB15	6.85	2.64	5.85	1.81	9.37	3.17	2.3	1.5	5.99	1.43	2.04	2.84	14.35	3.79	0.89	1.03	6.69	0.92	6.57	4.13	20.41	7.98	17.96	12.52	15.63	6	28.46	6.52	4.14	7.09	18.97	4.82	3.03	5.36	9.46	9.86	3.28	9.29	5.38	2.71	4.92	27.41	9.02	3.39	7.9	14.67	11.06	12.11
C3	HAP1	0.41	1.26	0.15	0.41	9.98	0.09	0.27	0.3	2.55	1.44	0.38	0.62	11.89	0.35	0.18	0.49	0.46	0.13	1.72	1.67	17.59	0.3	30.49	2.32	20.11	3.65	18.88	10.95	6.08	0.86	28.23	1.98	0.29	13.18	2.09	1.69	0.97	6.48	0.85	0.45	1.48	44.4	13.42	5.08	0.44	15.56	0.25	7.59
C3	IGF2BP3	0.02	0.79	0.62	1.33	4.08	0.89	4.83	1.03	3.02	1.25	4.77	1.19	8.81	2.34	1.14	1.19	0.15	0.19	0.9	14.1	11	2.55	13.39	2.69	6.31	6.33	25.4	5.91	0.96	6.6	15.67	0	3.33	13.95	0.38	0.78	1.76	10.01	2.68	3.49	0.99	7.79	14.44	1.61	7.48	17.31	2.62	8.14
C3	FOXE1	3.08	8.7	1.26	8.78	22.57	5.33	7.96	5.08	10.19	10.52	6.2	4.26	9.01	8.13	4.01	3.58	2.86	1.72	10.12	18.81	83.01	0.46	54.59	8.17	9.39	8.05	110.26	39.82	5.26	5.08	54.33	21.34	2.09	27.81	3.72	6.12	4.74	10.73	5.98	8.8	1.11	54.09	90.61	2.42	1.83	8.64	0.22	51.82
C3	JPH1	0.87	0.49	0.79	1.03	2.35	1.06	1	0.71	1.94	1.78	1.27	1.14	0.68	0.24	0.42	0.28	0.42	0.18	4.86	2.66	17.99	0.21	5.59	3.45	1.68	3.26	17.51	3.89	1.71	1.54	5.46	1.96	0.09	0.88	1.43	0.63	2.01	0.29	4.61	0.92	0.01	2.71	10.08	3.99	3.58	3.69	0	1.89
C3	ALCAM	0.84	0.87	7.86	3.65	9.96	4.43	5.92	3.75	10.91	3.05	3.18	2.51	10.88	2.43	2.6	1.26	0.98	1.49	8.31	15.08	66.69	5.32	30.28	19.02	5.88	7.41	57.69	15.51	4.55	2.62	29.3	15.13	9.15	21.55	6.62	2.94	2.26	8.25	19.74	1.27	2.54	28.98	55.98	4.97	7.6	40.34	6.5	32.14
C3	TTC7B	10.22	6.32	5.02	2.41	10.29	4.12	6.99	3.58	7.76	3.19	4.32	10.92	5.63	2.73	4.04	2.09	10.39	1.57	8.54	14.53	13.62	14.43	18.39	13.36	20.35	6.87	15.55	12.22	5.25	5.06	20.65	6.34	8.82	10.77	6.84	5.48	4.83	10.61	11.21	8.87	11.91	19.08	10.36	9.75	6.48	6.08	2.76	4.2
C3	SIX1	0.72	0.05	0	0	4.16	0	0.1	0	0.74	0.07	0	0.12	0.08	0	0.01	0	0.71	0	13.08	0.42	11.16	3.73	4.49	1.95	4.25	3.53	7.27	2.28	1.16	0.92	7.61	2.17	4.68	3.83	2.87	0.06	0	2.11	2.82	0.02	7.31	9.65	5.45	2	4.05	0.72	0.23	2.85
C3	SIX4	0.01	0.26	0.11	0.36	1.31	0.17	0.06	0	0.68	0.02	0.02	0.13	0.11	0.1	0.04	0	0.08	0.08	1.62	2.42	8.01	1.55	4.8	3.45	3.52	4.32	7.55	1.12	0.74	1.86	5.93	0.96	1.43	1.9	2.88	0.48	0.6	1.11	1.59	0.11	0.33	3.6	3	0.73	3.93	0.68	0.06	2.38
C3	LAPTM4B	50.43	23.79	13.63	12.01	58.02	13.68	14.53	13.01	18.16	10.1	13.16	15.31	17.08	10.49	9.73	11.2	49.98	8.66	45.54	34.65	126.02	22.47	97.06	69.88	133.4	21.54	114.12	46.01	9.28	37.93	97.39	46.67	70.85	47.1	57.89	54.82	22.43	59.46	31.82	11.94	44.41	57.2	52.18	7.32	62.35	30.19	5.62	52.73
C3	PCGF2	14.34	17.06	14.86	11.12	61.62	15.38	14.05	10.86	17.95	12.32	13.69	20.66	18.5	20.44	9.89	20.09	13.05	10.44	13.68	19.89	57.61	45.22	75.6	27.69	24.62	24.99	57.76	36.38	22.67	39.43	79.15	24.54	37.06	40.03	58.92	21.92	17.76	43.94	33.12	16.52	16.66	37.03	26.77	25.39	48.06	21.7	1.02	29.42
C3	DZIP1	0.89	1.38	2.79	1.85	7.8	2.45	2.96	2.05	3.49	1.91	2.97	2.72	2.88	1.06	2.08	1.75	0.73	0.95	4.97	10.17	17.72	11.94	22.83	6.73	7.92	5.02	15.54	10.81	4.56	8.28	22.69	18.03	8.25	3.86	17.84	2.27	2.98	11.15	7.24	1.63	2.9	12.86	7.13	1.82	20.33	3.33	0.47	3.04
C3	UCHL1	0.95	30.49	4.75	3.48	287.44	4.16	3.12	1.56	2.5	1.64	1.4	7.72	27.21	1.37	2.42	1.68	1.03	1.54	5.58	10.32	707.44	141.13	493.57	225.28	46.67	17.64	16.38	45.11	9.3	128.84	489.22	59.07	58.94	12.05	174.64	2.46	4.78	42.26	126.74	4.55	36.89	13.03	5.23	8.6	216.03	1.79	1.84	8.65
C3	POPDC3	0	1.09	0.21	0	11.13	0.17	0	0	0.55	0.68	0.22	0	0.75	0	0	0.07	0	0	0.29	11.15	35.35	0	18.25	8.38	3.14	2.12	1.96	8.74	0	0.41	17.4	2.42	19.4	0.09	3.66	0.52	0	6.37	3.82	0.1	5.19	12.37	3.91	0	3.91	5.73	0	0
C3	ACKR3	0.91	65.62	6.97	21.31	157.1	16.79	39.09	9.75	70.62	13.8	9.21	10.92	6.21	15.62	8.18	3.06	0.58	5.51	71.54	86.4	142.68	31.08	224.85	71.27	100.73	58.23	77.53	62.01	13.56	10.06	229.51	66.13	82.09	45.06	15.1	7.5	8.21	85.1	54.52	7.28	38.47	379.77	26.47	6.66	26.72	1.1	6.52	44.65
C3	XPR1	5.62	6.2	2.63	3.81	16.48	3.01	3.27	3.57	7.81	2.99	4.41	3.72	3.54	2.78	2.66	2.81	6.2	1.04	8.23	21.16	27.95	4.2	30.22	10.15	13.9	7.73	17.37	21	12.04	6.36	32.86	18.71	7.16	1.72	7.1	6.37	3.72	17.43	5.9	4.03	5.4	27.79	13.24	11.5	5.67	5.81	3.9	5.47
C3	ZFP64	12.28	9.93	6.79	5.46	19.14	5.58	6.18	6.83	7.44	7.47	6.22	10.33	11.76	6.12	4.12	5.31	11.94	3.42	18	13.86	36.67	8.31	24.6	14.13	32.85	12.94	37.63	28.77	10.66	10.19	28.08	24.44	14.12	10.59	25.32	8.78	4.77	24.84	6.36	4.67	7.96	48.9	22.24	9.83	21.24	10.12	8.49	13.2
C3	UAP1L1	8.73	11.21	8.05	5.6	10.73	4.63	4.81	3.94	8.12	5.64	4.83	6.95	7.86	4.3	1.89	2.43	9.19	1.83	7.68	14.86	29.47	15.08	23.02	17.2	20.66	9.83	31.06	26.56	10.2	12.85	22.41	20.69	11.76	9.13	10.31	12.57	6.6	18.63	5.56	7.31	7.21	35	10.98	11.87	12.57	6.6	12.88	13.75
C3	YEATS2-AS1	2.38	0.99	0.57	3.33	1.02	0.83	0.76	1.09	2.08	1.51	1.03	2.16	1.42	0.43	0.64	0.27	2.25	0.21	5.18	3.49	6.12	2.05	4.99	2.5	3.87	2.02	7.01	7.73	3.35	1.92	5.01	1.35	0.9	0.65	4.24	1.13	1.92	3.02	0.97	0.91	0	16.62	4.91	3.91	3.42	3.01	2.1	2.38
C3	ALOX12P2	3.8	3.49	1.8	4	9.18	1.8	0.67	4.19	9.41	4.43	5.05	4.77	7.52	3.96	3.19	1.66	7.72	1.06	21.19	8.05	27.43	4.26	27.66	14.62	9.77	7.3	25.56	50.54	25.35	3.01	25.24	16.41	0.84	14.45	15.71	4.93	5.75	10.3	4.43	2.34	5.97	78.48	18.03	16.96	9.19	8.42	1.74	9.67
C3	MPP3	1.42	5.56	4.9	2.5	7.84	4.67	5.15	4.65	11.21	3.14	5.73	2.19	5.26	2.04	4.22	5.79	1.62	1.72	1.68	9.08	17.27	2.11	26.96	8.02	6.49	14.26	45.14	25.04	11.73	6.46	23.09	9.64	4.71	9.8	6.78	4.79	5.59	14.12	3.77	5.73	2.6	45.37	20.02	14.64	10.92	13.52	2.86	10.34
C3	DLGAP1-AS2	0.54	0.82	2.7	0.37	1.02	0.22	1.17	1.23	0.89	1.03	0.78	0.54	1.21	0.12	0.38	0.18	0.5	0.05	1.09	1.66	12	3.11	6.71	0.98	0.67	2.94	6.34	6.82	2.64	3.39	5.01	1.48	2.24	0.63	2.89	0.63	0.43	2.99	2.13	0.71	1.11	10.32	4.92	2.49	3.37	2.38	2.93	3.66
C3	TRIM16L	5.61	13.4	11.2	20.35	62.74	13.83	22.48	25.47	21.44	19.41	22.75	16.56	20.66	23.49	14.67	15.19	8.26	18.43	5.31	3.29	142.41	3.08	105.47	9.03	7.53	25.83	150.41	25.72	8.48	11.31	108.2	5.22	5.16	6.31	7.87	15	17.25	9.15	13.91	21.27	11.34	223.35	6.21	7.8	3.98	9.93	1.75	8.67
C3	SLC7A11	0.21	0.6	0.52	0.55	9.09	0.33	0.3	0.43	1.35	0.87	0.64	0.51	0.87	0.63	0.37	0.33	0.21	0.25	0.35	3.09	64.47	0.27	20.37	0.87	1.13	5.9	14.4	4.75	3.68	0.22	19.84	0.46	5.82	0.13	0.83	0.19	1.46	2.32	10.34	0.58	0.2	26.89	0.85	3.01	0.33	0.07	0.39	0.27
C3	AKR1C1	6.5	17.53	43.82	27.75	287.93	34.31	53.25	32.11	56.21	38.11	49.76	30.42	54.04	60.07	82.22	49.57	9.73	39.1	61.74	16.93	2817.46	2.64	478.54	28.07	72.73	268.85	783.97	158.48	19.6	17.48	474.59	4.76	9.81	14.89	137.14	21.97	46.95	33.06	271.84	43.03	176.64	1654.82	18.87	13.97	28.89	21.62	0.82	13.53
C3	COCH	2.31	0	1.18	1.28	7.44	1.58	0.49	0.3	2.39	0.49	0.66	0.81	2.11	0.31	0.2	0.06	1.79	0.12	1.75	0.17	45.92	2.8	19.79	1.01	0.18	1.51	11.92	15.58	3.36	3.22	20.17	3.03	0.4	1.01	3.21	4.88	0.27	0.05	8.32	0.19	1	26.26	10.46	3.71	12.76	6.86	3.69	3.75
C3	RP11-443P15.2	2.71	0.66	1.31	6.87	31.24	2.5	4.23	14.94	10.24	6.27	5.34	2.29	4.57	2.31	1.47	3.83	1.81	2.05	8.77	2.66	169.26	0.05	105.28	11.62	3.7	14.38	18.01	111.53	1.15	1.3	90.1	5.51	2.19	4.69	0.96	0.39	3.78	9.9	19.3	5.07	0	475.83	56.18	1.27	0.8	0.05	0	6.36
C3	DLX6	3.14	0.18	0	0	2.04	0	0	0	0.84	0.06	0.07	0.09	0.12	0	0	0	3.08	0	1.15	0.76	6.21	0.47	3.4	0.17	0.97	0.51	4.84	3.93	0	2.56	2.67	4.46	1.64	2.05	3.17	2.44	0.25	0.41	1.08	0.14	0	11.77	3.69	0	2.78	0	0	3.14
C3	MAGEF1	32.89	16.64	13.97	11.08	20.97	13.48	14.82	14.76	16.84	13	13.18	15.75	8.07	14.43	9.68	8.89	30.61	9.11	44.53	19.86	62.13	26.44	33.76	15.5	11.44	15.46	46.86	31.61	12.84	21.09	31.56	25.23	41.65	41.99	43.06	41.67	15.01	24.24	18.57	11.31	13.49	176.23	37.51	8.74	38.36	14.92	12.57	41.28
C3	LRP12	5.47	1.54	0.89	0.95	8.49	0.73	1.08	0.98	2.11	2.12	1.72	2.44	1.38	0.53	1.49	1.12	4.11	0.23	3.97	6.38	30.29	3.48	15.07	8.41	4.49	4.86	20.44	10.78	2.01	1.89	15.37	5.01	10.01	2	7.38	2.28	1.13	6.29	5.67	1	2.11	13.65	11.11	1.46	4.13	2.12	0.05	1.88
C3	PTPLAD1	20.22	4.07	14.44	9.56	21.71	9.22	12.03	9.25	12.75	9.1	8.81	6.67	12.25	8.77	7.2	5.61	19.24	6.14	17.43	16.69	48.22	10.95	38.63	9.64	15.03	11.12	66.92	27.46	13.88	16.52	40.52	15.52	25.89	10.15	29.29	22.64	12.06	13.82	12.6	7.73	8.62	71.48	31.71	15.53	18.63	18.35	8.14	22.77
C3	COA6	30.05	9.74	12.91	17.19	38.44	14.06	10.65	10.59	17.06	17.04	10.3	6.88	11.47	9.37	18.33	14.27	34.8	11.96	25.9	39.94	103.61	6.4	74.07	22.83	14.84	9.29	170.76	36.5	21.76	12.72	72.74	32.23	25.53	19.81	17.15	55.32	11.74	27.38	21.65	10.39	14.14	167.77	32.61	16.95	20.38	13.71	12.16	30.39
C3	MSC	0.52	6.79	4.66	7.49	14.51	2.46	2.23	0.95	5.16	2.01	3.23	2	6.01	2.6	1.71	0.93	0.46	1.71	2.07	10.82	70.78	16.7	23.16	23.87	5.98	27.85	24.98	16.73	6.61	18.88	22.03	3.22	52.68	7.15	9.41	2.47	1.12	26.23	18.48	2.38	6.37	83.21	4.09	4.91	17.62	1.85	5.71	7.83
C3	RP11-383H13.1	0.03	1.86	0.68	0.3	2.11	0.81	1.04	0.69	2.27	0.3	0.56	1.61	0.12	0.22	0.91	0.52	0.03	0.25	0.58	4.39	18.14	2.15	8.83	3.4	0.4	1.16	10.91	3.65	1.23	1.57	3.25	0.43	14.16	0.99	4.75	0.14	0.55	5.66	4.92	1	2.69	5.68	1.16	0.92	5.36	0.34	1.05	0.29
C3	TMTC1	0.16	0.2	1.6	0.97	2.22	1.67	1.31	1.15	2.62	0.76	1.62	1.58	1.3	0.46	0.47	0.14	0.06	0.16	0.83	0.12	10.78	2.1	4.43	7.72	0.61	4.72	4.87	5.38	0.46	2.44	3.95	1.02	1.79	0.82	8.19	2.8	2.3	0.29	2.42	1.28	3.86	7.3	2.51	0.91	4.38	0.14	0.26	1.13
C3	FADS1	1.15	3.06	2.71	5.74	5.03	3.22	2.02	1.44	3.16	1.79	1.39	1.9	1.82	1.22	0.28	0.71	1.22	1.06	0.77	5.68	24.55	7.88	15.1	15.97	11.89	6.55	19.06	25.57	2.03	12.65	12.47	4.86	14.72	3.11	14.42	11.13	2.05	12.88	7.93	5.15	1.71	38.55	5.71	1.79	14.75	1.39	5.73	4.72
C3	AKR1B1	14.54	26.99	22.52	11.95	49.28	15.46	10.03	16.12	21.12	14.02	14.93	13.77	38.89	14.89	13.88	14.5	13.74	8.18	42.05	35.15	172.92	41.81	78.26	31.5	19.91	61.85	70.44	146.09	28.62	35.79	77.7	20.99	95.39	20.7	64.72	28.66	19.01	58.92	34.36	11.17	39.74	283.17	76.81	33.29	89.67	16.56	53.05	27.64
C3	B4GALNT1	0.34	1.82	0.79	0.25	6.36	0.49	2.74	0.4	1.78	0.47	0.48	0.72	0.46	0.17	0.09	0.06	0.79	0.22	0.97	3.54	29.91	2.45	18.47	18.31	4.34	6.82	11.44	21.62	0.54	3.47	20.11	5.46	8.25	3.94	22.05	5.4	0.92	7.12	2.06	0.67	3.24	75.88	2.33	0.84	7.88	1.01	0.41	2.79
C3	HYDIN	0.37	0	0.48	1.26	0.67	0.41	0.49	0.17	0.24	0.18	0.29	0.14	0.03	0.15	0.05	0.22	0.26	0.66	0.66	0.03	3.27	0.84	1.18	1.42	0.32	0.46	1.44	0.26	0.08	0.68	0.65	1.41	0.57	0.1	1.2	0.04	0.32	0.2	0.34	0.35	0.09	1.79	0.34	0.05	2.09	0.77	0.02	0
C3	GPR3	0.39	0.99	0.12	0.2	0.87	0.99	0.05	0.08	0.51	0.15	0.4	1.34	0.31	0.27	0.48	0.32	0.44	0.11	0.99	1.29	14.81	1.12	1.29	2.52	0.43	1.61	2.07	1.56	0.7	6.74	1.09	1	5.76	1.2	2.93	1.87	1.85	0.2	1.36	0.2	0.24	2.19	1.9	0.35	6.86	0.08	0	0.74
C3	OLFM1	0	1.44	7	3.08	4.35	6.51	6.8	3.56	11.42	2.65	3.83	4.22	7.78	2	2.86	1.66	0	1.67	0.19	1.06	126.16	4.82	2.34	40.24	1.03	9.43	4.44	14.21	0.94	23.88	2.33	31.72	3.71	2.9	13.34	16.28	5.05	3.62	12.85	4.97	5.92	90.66	4.21	1.48	12.99	0.45	2.52	4.36
C3	ADD2	0.04	0	0.37	0.47	0.11	1.5	0.59	1.09	2.13	0.16	0.98	2.4	0.35	0.1	0.19	0.35	0.52	0.09	1.27	0.84	24.52	1.59	0.45	3.17	0.04	0.73	4.14	4.56	0.1	4.43	0.1	2.38	0.66	1.02	6.59	0.13	0.21	0.74	2.58	1.72	0.32	11.64	3.09	0.45	13.31	0.36	6.55	0.55
C3	MLLT11	2.49	3.19	2.19	3.16	1.77	2.89	5.04	4.01	4.77	3.54	4.43	2.62	0.68	2.29	1.71	1.37	3.24	1.09	3.29	5.67	24.97	3.97	4.08	6.05	2.68	3.42	8.36	3.68	3.95	12.58	3.69	0.83	7.98	1.44	12.43	1.43	4.64	7.99	9.92	3.5	0.99	35.02	4.84	3.94	8.76	3.71	12.27	3.26
C3	TMEM67	6.86	1.23	1.31	1.96	6.78	4.67	3.55	1.6	2.38	52.88	4.78	2.85	3.02	2.72	2.87	0.76	5.29	1.96	5.73	4.27	15.42	7.01	7.01	9.94	2.66	3.85	18.37	5.72	3.91	8.18	6.62	10.67	9.91	18.08	14.16	12.1	2.89	8.67	3.92	1.34	3.75	7.08	8.4	5.31	8.49	5.09	3.69	4.19
C3	RAD54B	4.13	0	0.82	1.99	5.86	0.52	1.3	4.06	1.25	4.83	2.07	2.38	2.01	0.36	1.08	0.05	3.09	1.38	5.59	3.22	9.89	1.54	4.11	4.55	2.23	1.13	12.97	2.68	1.24	4.84	3.85	3.67	6.01	1.99	6.33	2.9	0.28	1.5	3.83	1.24	3.08	3.71	3.04	2.46	3.96	2.86	1.97	1.19
C3	CACNA2D1	0.04	0.11	1.78	1.65	1.98	1.3	0.87	0.73	5.16	3.78	1.52	0.98	0.5	0.24	0.66	0.46	0.17	0.54	6.04	0.26	6.94	2.29	5.61	3.82	1.14	1	7.34	9.44	0.45	4.62	4.49	3.18	3.73	0.16	8.87	3.31	2.14	0.78	3.07	0.57	2.4	3.07	8.72	1.43	0.84	0.5	0.71	0.15
C3	OTX1	7.67	0.78	1.38	1.4	3.12	1.26	1.16	1.97	1.46	3.49	2.83	2.19	2.56	0.31	1.05	0.36	8.01	1.39	6.07	2.02	17.2	1.19	6.49	3.42	1.5	2.83	29.51	15.26	3.99	10.29	7.44	2.08	0.59	3.5	13.31	4.05	1.37	1.8	0.94	1.18	0.11	6.11	6.44	4.25	15.04	3.86	0.15	5.99
C3	MASTL	3.19	1.75	2.45	3.98	5.96	2.06	2.24	3.06	3.98	4.8	3.56	3.49	2.82	2.47	2.5	1.6	3.69	1.36	8.68	4.39	12.62	1.58	15.99	5.06	5.78	3.6	14.37	11.16	3.97	8.8	14.25	4.47	5.52	4.08	10.32	4.2	2.97	5.03	2.91	0.99	1.9	4.48	10.88	4.55	12.23	6.65	3.78	6.44
C3	OSGIN2	2.26	0.98	1.71	1.85	2.09	1.59	2.01	1.25	3.51	2.11	1.59	2.15	1.94	1.35	1.69	0.72	3.1	0.65	3.9	3.71	13.24	2.79	4.12	3.17	5.13	2.99	11.57	4.73	1.25	2.42	4.41	5.34	2.89	1.23	4.51	4.29	2.11	2.48	4.87	1.93	3.05	5.29	3.17	0.93	3.33	2.37	2.73	2.67
C3	SIX2	0.94	0.56	0.08	0	0.49	0.32	0.25	0.14	0.7	0.39	0.03	0.07	0.1	0.03	0.18	0	0.58	0.05	1.68	2.73	14.36	0.27	0.51	3.54	1.67	1.77	8.71	6.96	0.18	0.65	0.55	18.44	1.68	0.61	6.12	18.98	0.23	2.07	6.29	0	0.2	2.8	2.58	0.04	3.68	0.08	0	3.02
C3	NRIP3	1.01	0.49	0.15	0.31	0.38	0.62	0.05	0.25	0.44	0.13	0.29	0.36	1.19	0.2	0.15	0.08	0.87	0.01	0.49	0.79	2.34	0.34	1.06	2.25	1.19	0.31	7.68	2.49	1.05	0.81	0.7	1.18	2.85	0.78	1.78	0.53	0.45	1.36	0.46	0.43	0	0.72	1.71	0.57	0.73	0.33	0.41	0.2
C3	AHR	9	6.88	10.16	8.22	10.04	6.05	8.29	8.81	16.3	8.32	8.94	6.94	9.19	5.17	6.39	2.09	9.71	2.16	22.12	14.56	49.42	14.81	31.93	17.4	25.35	29.36	40.59	21.83	18.43	5.98	30.58	108.37	31.4	1.93	11.77	5.79	10.04	39.61	11.34	5.59	9.9	12.33	29.58	20.47	14.8	13.25	9.76	5.67
C3	DPY19L1	1	1.45	2.91	1.52	3.49	1.65	2.18	1.45	2.59	1.59	1.73	1.1	2.91	0.91	0.9	0.75	1.27	0.49	1.42	5.96	10.5	4.53	5.9	7.84	3.32	4.17	14.95	7.21	4.89	5.04	6.2	14.36	9.46	1.63	6.6	2.65	1.8	6.57	4	0.94	1.35	4.41	6.9	3.74	6.47	3.75	1.76	2.37
C3	AC007362.1	0.04	2.67	2.51	1.85	6.95	1.82	2.31	1.39	4.8	0.64	2.13	1.81	1.63	1.64	1.54	1.44	0	1.34	0.84	7.3	20.06	4.94	7.05	4.78	3.41	5.06	10.09	4.54	1.5	2.39	7.09	13	6.58	7.8	1.62	0.79	1.94	5.61	3.54	2.34	2.29	1.41	2.65	2.19	3.43	2.72	1.33	6.76
C3	SMYD3	0.56	5.03	5.48	3.22	18.52	6.12	7.07	3.27	7.69	3.59	7.15	3.83	5.17	2.55	3.73	5.13	1.18	2.98	3.51	15.89	21.47	8.95	13.92	9.51	8.39	7.71	25.17	18.16	3.78	5.32	9.22	18.74	58.16	14.46	13.35	24.66	4.97	15.27	10.83	7.27	8.84	48.43	8.73	2.02	9.71	7.41	9.91	8.1
C3	FAM92A1	3.45	2.34	3.65	2.38	12.77	3.7	3.73	2.12	5.14	4.35	2.85	3.8	3.26	1.02	2.93	1.83	1.74	2.23	4.6	15.97	40.75	8.54	11.94	10.71	9.77	5.71	32.23	13.23	3.34	12.89	11.98	23.27	42.62	13.98	10.7	12.78	3.51	14.36	8.17	2.76	9.16	13.18	13.8	4.08	12.15	8.07	2.24	12.75
C3	GGH	15.94	4.39	7.24	7.38	19.8	9.82	10.08	10.86	9.17	10.06	10.57	6.99	20	12.22	12.93	6.76	14.76	11.48	33.7	14.55	76.63	5.57	26.15	31.8	12.67	9.48	31.9	18.43	7.65	16.89	27.57	27.61	57.97	13.15	38.26	10.24	10.82	11.12	41.31	11.74	7.86	18.9	28.27	3.58	21.18	10.34	4.73	18.76
C3	RP11-395G23.3	0.57	1.17	0.44	0.87	3.72	0.59	2.33	1.61	2.6	0.27	2.76	1.7	1.44	0.76	2.04	1.37	0.36	0.51	2.96	1.3	26.83	1.21	7.56	2.23	1.78	0.31	3.91	3.93	1.89	0.49	9.43	3.38	11.83	1.88	7.04	1.03	2.56	3.02	4.7	0.63	0	3.23	6.43	1.16	1.03	0.36	0.24	0.28
C3	BCAT1	0.43	0.9	0.77	0.95	1.83	0.24	0.17	0.25	1.42	1.24	0.43	0.63	0.39	0.06	0.25	0.17	0.82	0.4	0.71	5.63	38.88	2.35	3.33	4.67	3.04	2.26	1.37	31.86	2.15	1.81	4.22	2.18	19.6	2.88	5	2.36	1.39	4.33	8.32	0.19	2.29	2.86	10.04	2.07	9.73	0.87	1.32	12.59
C3	NLGN4X	0	0.06	0.33	0.34	1.06	0.21	0.18	0.2	1.6	0.1	0.95	0.52	0.07	0.04	0.11	0.13	0	0.05	0.09	0.31	4.94	0.44	1.51	1.29	1.02	0.59	0.69	1.87	0.62	0.05	1.08	0.03	1.31	0.3	1.18	0.47	0.21	0.89	0.73	0.3	0.75	0.11	6.07	0.35	0.19	0.01	0.19	0.13
C3	FOLH1	0.08	0.2	0.16	0.78	2.77	1.05	0.78	0.8	2.34	0.57	0.98	0.4	2.1	0.64	0.85	0.58	0.3	0.32	1.28	0.73	6	1.12	3.76	0.85	1.19	0.27	2.86	2.82	1.06	1.93	2.92	0.95	4.53	0.57	4.85	2.25	3.8	0.77	1.25	1.44	1.44	2.87	2.79	1.22	4.16	0.91	0.28	1.27
C3	PLCB1	3.43	1.54	1.02	0.48	1.97	1	1.29	1.78	1.49	0.9	1.99	1.34	3.61	0.29	0.76	0.79	2.28	0.29	1.27	0.99	5.87	3.01	2.37	1.58	1.7	2.3	4.25	5.55	0.98	1.95	2.86	7.38	10.19	1.16	4.87	1.79	1.18	1.53	2.36	0.52	1.43	5.77	0.57	1.39	5.71	3.25	0.17	2.55
C3	NUDT11	0	0.19	0.32	0.7	1.2	0.35	0.76	0.2	0.96	0.4	0.38	0.54	0.33	0.38	0.75	0.33	0.05	0.12	0.54	0.39	3.82	0.87	1.28	1.44	3.66	0.55	1.88	3.29	0.25	0.66	1.6	2.34	4.56	1.05	4.16	0.45	0.79	0.44	0.82	0.38	1.03	5.77	3.34	0.04	3.32	0.11	0.53	0.99
C3	UPK1B	0.04	1.07	14.73	8.29	2.76	1.64	4.81	2.41	7.82	2	2.22	6.45	3.75	2.18	0.16	1.19	0.06	0.67	0.08	0	201.93	0.38	1.73	0.5	0	0.22	408.67	1.18	0.21	0.65	1.89	0.71	0	84.34	2.38	0.9	0.43	0	32.29	2.22	0	12.46	75.37	0	0.38	0.42	1.34	136.84
C3	DMRT2	0	0.27	0.18	0.08	3.84	0	1.35	0.29	0.97	0.45	0.31	0.04	2.71	0.2	0.06	0.07	0	0.69	0.08	6.71	46.55	0.26	5.54	0.34	0	9.18	38.35	5.01	0.26	0.74	5.44	3.41	1.56	5.69	2.87	0.46	0.13	1.56	3.85	0.04	7.51	13.4	6.93	0	2.76	0.16	0.1	4.3
C3	GSTM3	5.22	31.96	17.22	19.87	121.02	26.31	20.67	38.69	18.7	12.69	27.94	25.9	51.68	32.25	23.69	45.19	4.69	31.07	7.65	6.31	801.11	9.63	131.55	12.59	3.7	82.97	811.27	23.27	12.32	9.4	134.85	4.11	33.63	232.44	21.19	29.95	15.96	25.45	98.55	29.56	13.26	38.03	9.34	5.63	10.96	19.77	6.11	95.74
C3	GSTM4	6.95	18.33	20.2	11.58	24.02	25.45	33.99	27.5	33.13	22.2	20.19	11.03	13.38	40.57	17.54	18	5.74	25.52	13.85	7.69	378.94	16.56	29.83	9.21	10.44	47.85	599.09	30.46	4.37	11.15	30.3	23.96	30.24	52.26	28.3	40.73	9.58	17.52	46.14	33.68	32.64	89.66	17.1	5.85	11.49	6.29	18.35	44.6
C3	KCNE3	1.41	0.61	28.73	1.54	1.51	1.65	3.86	3.47	2.7	3.8	2.22	0.6	1.07	1.64	1.3	0.63	1.56	0.57	7.55	1.47	26.9	4.79	3.31	2.01	3.4	3.26	62.9	4.18	9.87	2.21	3.13	1.84	5.92	1.06	1.78	7.77	0.91	3.3	12.41	0.68	3.18	5.74	4.73	4.28	5.29	2.99	1.7	6.75
C3	GPC3	0	1.69	1.03	1.35	5.69	1.1	1.79	2.13	2.72	0.57	0.67	0.62	1.19	0.08	0.43	0.52	0	0.08	0.1	1.87	58.43	2.91	0.7	3.89	0.2	6.45	86.51	4.73	0.37	0.89	0.6	1.21	5.38	1.62	7.91	6.55	1.22	0.57	7.35	0.65	13.14	15.38	8.47	0.13	3.38	35.79	0	1.55
C3	RP1-152L7.5	0.82	0.19	3.57	1.02	1.71	0.88	1.57	2.38	1.34	2.69	1.78	1.03	1.45	0.47	0.84	0.98	0.58	0.65	1.75	0.62	10.83	1.67	4.72	0.46	0.48	2.41	40.8	3.36	1.46	1.78	4.37	0.59	0.73	1.28	4.21	1.28	1.36	0.77	1.57	1.17	0.83	4.39	4.47	0.29	4.16	8.35	1.05	2.81
C3	GDNF	0	0.04	0.43	0.09	0	0.3	0.19	0.22	0.28	0.36	0.29	0.11	0.09	0.2	0.13	0.06	0	0.12	0.06	0.4	8.82	0.75	0.19	1.7	5.19	0.68	1.32	0.35	0.05	0.33	0.15	0.18	1.02	2.09	1.25	0.23	0.23	0.25	0.64	0.3	0.96	0.39	0.59	0.12	0.63	0.02	0	1.17
C3	NTS	0.89	0.07	2.32	0.87	0.35	0.51	0.71	2.66	4.72	14.86	0.98	0.2	1.23	0.25	16.82	0.26	1.17	1.75	1.15	0.55	316.71	0.15	0.74	0.36	0	66.51	1534.14	28.95	0.27	1.84	0.13	0.15	0.07	109.53	0.96	0.13	0.54	1.24	48.57	0	0.12	28.99	463.79	1.09	0.36	15.65	22.77	17.86
C3	PCDH19	0.05	0.09	0.35	0.08	0.15	0.36	0.26	0.2	0.54	0.31	0.44	0.12	0.12	0.04	0.05	0.09	0	0.14	0.02	0.25	3.22	0.43	0.13	0.41	0.09	0.23	0.98	0.67	0.08	0.51	0.18	0.37	0.02	1.29	0.22	0.09	0.26	0.36	0.88	0.17	0.63	0.04	6.46	0.02	0.57	0.02	0.02	0.54
C3	PTGS2	1.09	0.79	0.51	1.66	1.44	1.99	2.09	0.32	4.12	0.26	0.42	2.5	0.89	0.48	1.55	0.28	0.95	0.07	1.3	7.34	133.36	1.37	2.67	7.87	0.97	10.56	3.04	2.99	3.33	0.33	2.57	0.92	3.88	0.68	1.84	0.98	1.05	1.25	21.69	0.25	1.26	1.41	1.06	0.78	0.75	0.05	1.06	0.36
C3	LAYN	0.57	3.11	2.9	1.27	3.33	3.51	2.84	2.58	2.32	4.53	5.7	1.73	1.57	2.7	3.97	2.85	0.71	3.05	2.07	9.54	79.88	8.78	5.26	7.17	1.33	4.51	19.91	8.16	1.73	4.41	5.94	6.65	12.49	9.22	4.73	3.07	2.34	7.39	9.57	3.28	1.3	10.64	13.33	2.27	7.23	0.79	1.48	10.64
C3	TUBB2B	1.3	2.87	1.84	3.73	2.69	10.57	1.44	7.31	2.68	0.17	7.75	0.78	1.12	0	1.96	0.13	1.54	0.2	1.25	2.16	5.14	0.86	4.77	7.71	0.59	3.98	51.3	2.34	3.33	0.72	4.46	0	9.8	0.22	5.9	0.44	8.13	4.81	34.26	6.23	5.36	9.2	17.76	1.45	16.17	0.58	3.54	0.44
C3	SOX5	0	0	0.6	0.18	0.13	0.2	0.41	0.45	0.38	0.19	0.35	0.13	0.57	0.06	0.13	0.22	0	0.52	0.03	0.07	3.35	1.31	0.28	0.45	0.08	0.76	8	0.48	0.26	0.09	0.14	0.4	2.31	0.11	3.28	0.01	0.39	0.22	0.31	0.19	2.21	2.24	3.28	0.42	0.29	0.08	0.07	0.05
C3	NTRK2	0.05	2.61	2.05	4.48	16.19	4.52	4.87	3.54	13.61	6.62	3.79	2.24	3.8	2.17	2.3	1.66	0	0.57	0.01	2.41	112.7	1.38	25.13	3.1	0.37	8.63	69.82	32.29	0.08	9.65	24.61	10.36	0.27	23.77	102.65	1.49	4.48	0.69	16.19	2.51	17.16	25.46	112.06	0.21	7.95	2.66	0.21	25.22
C3	ETV1	0.47	0.05	1.21	0.64	1.72	4.48	5.48	2.1	2.75	2.88	6.2	2.13	0.87	1.34	1.27	0.55	0.25	1.11	1.09	1.16	28.97	3.66	1.08	5.08	4.64	3.61	21.63	3.61	3.01	2.27	1.55	2.02	2.59	1.81	11.56	1.77	1.87	3.57	8.03	0.47	1.28	2.83	2.46	1.4	5.45	1.01	0.18	2.89
C3	NRCAM	0.43	0.12	0.83	0.65	1.17	0.8	0.28	0.61	2.14	0.94	0.98	0.66	0.59	0.58	0.41	0	0.27	0.05	0.76	1.31	26.93	1.84	1.77	0.91	0.31	1.56	4.6	3.31	0	1.71	2.29	0.06	2.18	0.11	5.86	0.38	0.82	0.37	8.43	0.58	0	21.74	4	0.03	3.84	0.1	0.95	1.49
C3	BAMBI	0	1.18	2	0.7	2.77	0.49	0.18	0.17	0.85	0.99	0.17	0.59	1.52	0.11	0.22	0.28	0	0.07	0.13	0.6	76.42	3.26	6.8	6.28	0.65	1.94	8.19	8.51	0.59	2.97	7.01	0	1.3	2.97	42.23	4.12	0.95	4.07	18.94	0.05	0.7	8.99	10.75	0.55	10.29	2.3	0.48	4.58
C3	ALOX15	2.17	0.03	0.41	0.77	0.79	0.35	0.05	0.17	0.14	1.55	0.2	0.4	0.23	0.2	0.79	0.18	3.55	0.05	1.4	0	9.2	0.04	1.98	0.16	0.09	5.75	11.46	0.51	0.88	0	2.16	0.16	0.06	6.62	0	0.23	0.24	0	0.7	0.33	0	0.61	0.56	0.86	0.03	1.58	4.54	12.33
C3	LINC00936	0.1	0.06	0.74	0.24	0.04	0.2	0.08	0.18	0.16	0.25	0.08	0.11	0.24	0.04	0.12	0.41	0.15	0.11	0.08	0.29	2.23	0.2	0.31	0.68	0.18	1.05	1.46	0.53	0.39	0.27	0.28	0.41	1.26	1.4	0.68	0.25	0.21	0.39	0.53	0.19	0	0.29	0.67	0.45	0.2	0.46	0.49	0.56
C3	PHOSPHO1	0.05	0.09	0.47	0.82	2.07	1.02	0.37	0.26	0.64	0.63	0.36	0.7	0	0.14	0.39	0.1	0.08	0.08	0	0.29	0.05	1.15	0.83	0.19	0.47	2.82	11.24	1.04	11.9	1.03	0.25	0	0.69	5.4	1.64	0.9	0.33	1.14	0.76	0.39	1.78	0.23	1.74	4.5	3.17	1.78	4.4	4.18
C3	CHST1	0	3	0.44	1.46	0.87	1.16	1	0.28	1.98	0.11	0.58	1.77	3.4	0.13	0.69	1.79	0	0.15	0.23	0.61	12.37	6.25	1.84	11.33	24.56	4.77	39.26	7.77	22.74	2.5	1.41	0.69	10.68	83.52	1.66	1.16	3.07	3.95	11.15	1.15	5.9	23.51	5.97	27.44	5.56	3.97	0.53	11.48
C3	MFI2-AS1	14.19	0.31	1.57	0.34	115.61	1.73	1.35	0.21	1.62	1.15	1.18	4.53	1.1	0.36	0.8	0.53	13.29	4.17	4.43	4.32	12.76	16.35	2.81	2.26	0.63	3.15	7.09	6.34	10.36	2.94	2.52	3.13	5.34	37.92	16.26	4.84	1.11	5.8	5.1	1.3	0.38	18.49	1.85	7.38	9.27	16.52	0.5	15.08
C3	SEMA6A	3.35	0.64	3.97	2.94	2.6	3.22	4.65	3.99	7.39	4.44	3.11	4.97	2.49	2.75	1	1.16	3.07	2.12	1.66	2.32	6.96	10.35	4.28	8.13	1.47	4.97	69.47	3.51	2.14	14.95	3.48	10.82	1.71	8.17	19.75	2.53	4.11	2.57	1.86	2.99	3.51	5.57	7.21	3.72	14.85	1.65	8.28	5.3
C3	NOS2	0.55	0.72	0.85	0.26	1.43	0.14	0.1	0.04	0.7	0.45	0	0.05	0.03	0	0.2	0.06	0.44	0.04	2.22	0.43	0.02	0.39	2.69	0	0.02	0.18	28.03	0.46	0.02	0	2.27	0.1	0.53	4.24	3.48	2.24	0.07	0.07	0.3	0	0.49	0.48	0.31	0	0.37	4.36	0.22	6.4
C3	TPTEP1	0.11	9.9	8.48	12.13	4.41	23.86	9.06	6.14	8.61	1.62	7.46	1.01	31.38	25.3	15.04	8.62	0	3.17	0.85	0.48	0.01	7.67	1.62	3.73	2.92	2.26	831.75	3.94	2.95	2.11	1.77	0.44	0	0.98	1.04	18.06	3.18	3.44	1.57	12.16	23.17	35.97	69.61	2.08	0.43	19.16	1.05	1.66
C3	ZHX2	3.78	5.18	6.19	4.99	4.71	5.98	6.81	5.88	8.49	6.49	6.07	5.18	7.93	2.88	2.91	3.99	3.25	2.77	8.65	5.88	16.31	8.16	9.24	7.44	9.67	11.8	35.64	6.82	7	7.97	9.43	2.33	3.4	5.54	10.92	4.16	5.25	10.87	4.99	5.63	5.76	35.1	3.13	4.87	11.77	6.01	16.95	8.66
C3	PDPR	6.75	2.28	5.12	2.16	3.52	2.79	7.78	5.93	6.12	2.81	6.25	1.69	3.33	3.97	0.86	1.08	6.45	1.1	7.94	8.03	8.24	3.89	2.66	4.93	10	11.07	54.35	8.04	11.6	4.32	2.48	9.94	2.87	3.19	6.49	4.02	3.91	5.11	2.96	3.31	4.72	19.08	10.16	10.57	7.18	7.83	8.62	3.54
C3	TMCC2	0.03	1.52	1	0.9	2.62	0.58	1.54	0.9	1.1	0.93	1.05	1.54	0.72	2.03	1.34	0.66	0.06	0.33	0.27	1.79	5.1	3.61	3.92	1.68	5.69	2.29	5.1	4.64	0.32	2.61	4.27	4.35	1.4	1.47	3.62	0.48	1.75	5.61	1.25	1.7	3.48	32.44	3.72	0.27	2.24	0.52	1.62	1.99
C3	EID3	0.66	0.46	0.06	0.38	0.1	0.88	0.4	0.3	0.63	0.24	0.23	0.53	0.84	1.03	0.25	0.58	0.43	0.13	0.81	0.63	6.44	0.37	2.02	1.22	1.75	2.3	7.65	2.43	1.16	1.18	2.25	3.1	2.01	0.12	0.5	0.61	0.93	1.5	1.73	0.86	0.19	24.73	1.21	0.74	1.02	1.87	5.81	1.09
C3	ABCC1	18.03	22.51	13.83	20.84	13.16	15.61	19.19	28.98	31.15	28.92	23.78	30.99	15.37	23.09	10.6	8.55	16.62	8.27	14.49	39.58	105.01	21.1	32.68	27.67	19.2	27.13	237.13	80.5	24.74	35.02	32.99	46.25	6.84	22.97	35.29	11.97	24.64	25.51	11.42	23.24	4.16	297.21	46.82	25.18	38.5	11.42	21.15	29.46
C3	MDGA1	1.61	2.03	0.33	1.71	1.35	1.13	1.76	1.41	5.81	0.48	0.79	3.93	0.25	2.91	1.88	1.1	1.96	1.02	2.95	5.82	10.78	3.9	2.52	6.3	2.61	4.11	121.83	11.87	4.33	5.81	2.57	2.3	2.2	1.6	0.52	1.25	3.69	4.89	0.92	2.75	6.53	70.05	3.59	3.24	3.89	0.15	11.65	2.78
C3	ADAM23	0.11	0.91	0.87	0.97	2	0.95	0.83	1.74	2.46	3.37	1.04	7.68	3.99	2	1.09	0.86	0.57	0.58	0.29	2.11	91.94	3.3	4.98	1.91	7.1	3.62	27.06	4.75	0.19	8.41	6.01	0.94	7.35	0.55	1.42	2.04	3.98	1.96	6.19	0.33	1.58	42.22	4.52	0.16	8.25	0	0.89	0.84
C3	RAB6B	0.61	0.33	2.21	3.12	3.32	3.98	3.46	4.92	2.29	1.43	4.51	6.99	1.4	1.62	2.35	0.54	0.37	1.63	1.61	0.4	42.31	4.23	11.36	2.91	0.38	2.59	106.63	3.61	0.56	0.96	11.24	1.83	4.48	1.4	7.3	8.04	5.18	2.42	4.73	2.38	4.98	31.28	8.99	1.07	2.76	1.25	0.77	1.64
C3	CABYR	0.38	0.93	0.93	0.5	3.09	0.81	1.5	1.55	4.48	0.86	1.5	0.75	3.79	0.64	0.33	0.9	0.19	0.65	0.29	1.74	47.54	2.26	2.81	3.72	2.96	0.91	98.5	7.51	0.79	8.97	3.27	1.13	0.83	2.9	18.97	2.43	1.42	3.4	8.6	1.73	0	134.76	1.69	0.95	7.01	1.94	0.52	0.91
C3	TXNRD1	4.73	5.46	11.35	5.63	27.73	10.48	12.7	7.52	21.56	15.65	8.17	10.77	5.69	10.13	8.48	7.96	7.62	4.3	7.68	17.74	297.63	10.41	51.76	16.5	15.93	39.09	278.54	40.41	10.57	7.52	48.29	14.38	17.11	5.5	32.11	14.33	13.13	24.81	55.94	12.56	13.88	324.42	30.19	8.16	17.72	19.15	17.93	15.06
C3	KRT42P	0.15	0.4	0.14	0.34	0.72	0.05	0	0.03	0.6	0	0.15	0.1	0.78	0.09	0.08	0.02	0.27	0.04	2.11	1.34	69.15	1.72	3.74	9.83	1.18	0.44	33.25	2.82	0.49	0.43	3.05	0.21	0	4.04	0.32	0.42	0.11	0.5	8.92	0.33	0.26	69.2	4.48	0.99	0.73	0.65	0	2.85
C3	FBN2	0	0.17	0.24	0.05	1.66	0.04	0.01	0.02	0.75	0.29	0.01	0.14	0.15	0.18	0.07	0	0.04	0.06	0.11	7.02	22.46	0.67	2.95	2.56	0.64	0.48	21.4	0.75	0.19	0.19	3.44	5.3	6.67	0.07	4.16	0.06	0.21	2.09	3.02	0.04	0.17	25.55	4.12	0.27	1.71	0.05	1.23	0.33
C3	PTDSS1	60.32	35.64	25.91	19.19	43.12	21.76	28.77	25.95	32.13	19.89	28.52	23.05	36.45	18.8	18.94	15.77	64.13	11.92	73.9	91.47	329.02	16.94	65.7	60.7	53.96	39.25	301.08	55.17	20.2	34.12	65.28	43.97	52.04	22.5	45.08	39.23	23.22	52.85	45.74	17.65	21.58	156.11	57.37	19.08	44.14	35.32	60.15	40.72
C3	GLI2	0.02	1.47	1.52	0.63	2.11	1.02	0.62	0.28	4.3	0.64	1.4	0.76	0.13	0.34	0.56	0.21	0.09	0.06	0.34	2.37	24.29	6.05	4.42	21.11	0.72	5.21	29.59	9.78	2.32	1.95	4.07	0.39	0.66	3.57	3.95	1.43	1.81	2.31	3.57	3.72	0.51	58.92	3.12	1.37	2.41	1.23	0.07	8.55
C3	ASPH	20.5	9.27	26.23	23.4	19.62	22.13	30.23	34.03	40.68	25.31	25.34	26.12	27.37	20.02	21.84	11.66	18.23	11.28	44.86	35.74	244.39	20.26	29.32	64.42	14.46	27.5	98.12	29.36	18.95	16.67	31.49	34.12	79.57	15.92	37.12	17.4	19.82	14.05	43.3	17.16	48.14	76.4	21.12	19.27	27.77	19.1	5.71	23.04
C3	RP11-284F21.10	0	0.57	1	0.23	0.32	0.45	0.29	1.34	1.98	0.5	0.92	0.09	0.08	0.25	0.02	0.45	0	0.37	0.05	0.9	12.25	0.22	0.58	0.11	0	6.7	7.23	8.96	0.2	0.12	0.61	0.89	0.15	0.45	0.43	1.05	0.39	0.69	2.63	0.81	0.34	18.53	1.7	0.19	0.21	0.44	0.17	2.74
C3	G6PD	55.44	54.31	27.94	54.18	36.54	65.9	64.29	69.26	56.34	72.89	64.94	59	184.09	88.25	43.94	71.53	58.96	59.02	40.09	75.55	216.54	18.31	63.97	39.59	40.47	180.27	250.49	106.42	78.94	50.59	67.75	24.69	57.29	80.76	47.43	53.91	63.82	59.74	28.9	74.19	31.03	545.16	78.95	55.06	36.97	67.35	35.5	71.58
C3	GCLM	2.58	2.2	3.68	3.19	3.12	2.82	4.84	3.46	7.18	6.26	3.7	1.88	2.45	2.86	5.43	2.4	3.46	2.62	20.49	3.52	83.87	3.32	5.89	2.21	1.95	22.56	22.5	17.72	2.37	2.25	6.03	4.83	5.74	13.26	4.1	3.48	2.21	4.58	9.8	2.8	5.45	59.32	6.67	2.02	4.8	11.36	1.8	10.6
C3	ABCC5	25.07	17.79	22.49	16.93	19.91	18.3	20.12	26.34	29.61	21.46	17.01	23.98	28.42	13.06	12.02	16.31	24.69	8.65	61.16	24.34	94.41	12.78	48.17	16.51	27.89	17.86	265.94	56.75	14.3	17.06	49.67	37.13	10.49	91.63	27.28	11.56	23.33	42.84	14.71	18.68	10.53	251.39	58.46	15.38	18.37	28.41	7.34	83.66
C3	TRPV3	0.32	1.97	2.4	0.83	0.74	0.61	1.23	0.82	2.5	1.77	1.41	1.58	1.42	2.66	1.08	2.71	0.57	0.61	0.26	8.69	24.41	0.64	1.16	2.29	19.03	0.65	7.4	12.29	0.6	0.88	1.68	0.2	0	2.26	0.75	0.71	3.65	5.11	2.42	1.33	2.12	19.05	20.22	0.29	0.75	1.16	1.01	1.12
C3	C16orf95	3	1.33	2.03	2.48	1.28	1.4	1.33	0.9	2.35	0.75	0.97	0.21	1.26	1.37	1.08	2.04	1.64	0.53	4.09	5.08	17.58	4.93	2.75	4.49	5.31	2.72	31.52	18.95	0.92	1.49	2.3	1.21	9.3	13.85	3.34	2.59	0.22	1.92	1.05	4.01	0.53	25.53	9.44	1.13	2.87	1.39	0	3.51
C3	CHST7	0.32	1.53	1.44	1.4	2.29	2.84	1.18	0.9	1.61	0.93	1.51	1.6	0.93	1.55	1.65	0.83	0.2	0.86	0.67	4.94	22.73	2.08	4.86	4.4	1.9	3.33	11.27	13.08	1.8	1.81	4.05	2.26	5.57	2.74	1.17	3.47	2.12	3.65	3.03	2.01	4.41	19.82	26.31	1.91	2.63	1.11	3.06	4.97
C3	ODC1	18.75	12.61	17.31	7.63	62.45	13.03	9.37	6.63	26.78	13.46	9.22	7.69	29.05	6.67	13.95	8.68	18.48	5.61	13.28	133.75	1303.21	19.35	109.95	35.69	27.25	36.54	361.7	335.72	3.86	80.2	108.81	31.76	30.42	53.27	70.49	37.35	7.67	16.28	149.56	12.84	8.37	743.65	307.93	5.02	84.99	17.45	44.42	40.9
C3	RAB3B	0	0.11	0.46	0.01	0.04	0	0.02	0	0.06	0.04	0	0.01	0	0.01	0.04	0	0.03	0	0.01	1.38	5.58	0.29	0.18	0.51	0.07	0.2	4.37	6.53	0.19	0.04	0.19	0.06	0.36	0.17	1.47	0.76	0.04	0.48	0.89	0	0	4.83	1.99	0.04	0.31	0.12	0.02	0.17
C3	SCN9A	0	0.2	0.3	0.12	0.73	0.07	0.12	0.09	0.32	0.26	0.19	0.07	0.15	0.04	0.03	0.08	0.03	0.07	0.14	2.13	13.52	0.28	0.93	0.43	0.19	0.27	11.04	8.06	0.13	0.04	1.25	0.12	0.86	0.38	0.11	0.11	0.17	0.3	1.78	0.17	1.23	4.03	2.23	0.12	0.06	0	0.06	0.47
C3	LRP8	3.18	5.19	1.67	3.84	3.94	3.62	1.62	4.4	4.2	3.73	4.37	3.57	4.79	4.31	1.21	1.36	2.41	1.23	9.72	15.27	36.88	2.07	9.33	9.34	6.63	8.5	24.49	32.41	13.68	9.06	8.29	11.7	2.93	2.5	12.41	7.6	3.74	3.44	4.28	2.47	0.68	28.68	14.15	19.16	12.67	7.59	5.36	1.67
C3	RP5-1024G6.8	0.89	0.98	0.5	1.01	1.51	1.33	1.4	1.61	1.71	2.33	0.94	0.97	1.44	1.16	0.33	0.52	0.88	1.19	2.6	3.63	15.17	1.1	2.28	2.37	0.77	1.09	10.14	7.81	1.75	2.38	2.07	3.93	1.07	0.61	3.27	2.59	0.88	2.51	1.61	0.8	0.03	12.46	3.93	3.94	4.31	2.4	2.01	0.78
C3	RAP1GAP2	3.53	4.74	5.57	5.48	4.21	3.8	2.79	5.67	10.75	3.44	2.79	3.93	5.57	2.91	1.78	2.29	4.53	1.68	7.12	11.24	22.96	2.63	7.63	8.11	3.98	5.41	30.33	12.99	6.89	4.65	5.95	7.69	1.59	8.96	13.53	10.37	5.26	7.26	3.56	2.7	1.39	43.41	15.12	3.64	6.8	9.63	9.4	7.95
C3	PYCR2	58.85	34.28	28.34	16.89	39.76	23.03	20.88	16.78	44.79	22.59	20.32	23.6	50.1	18.5	13.74	20.52	70.45	10.03	27.54	75	186.75	33.73	58.03	46.24	29.16	60.75	184.23	94.25	40	34.43	60.49	120.36	43.49	81.46	79.14	52.54	22.51	46.37	34.4	26.36	33.15	318.97	105.21	32.27	60.42	88.73	95.06	82.62
C3	RBM19	16.05	9.59	11.33	12.49	10.16	10.73	14.27	10.89	16.17	11.07	12.32	9.89	20.82	7.1	4.84	9.96	14.91	6.18	19.12	19.1	48.02	12.14	19.36	26.32	26.61	14.38	57.3	34.19	19.06	25.36	18.81	12.13	11.28	14.27	38.7	8.1	9.25	16.13	9.23	9.56	7.85	108.13	33.06	20.82	26.62	15.79	26.94	12.12
C3	TFRC	40.51	10.99	12.57	25.91	25.83	12.75	10.43	11.63	28.85	11.29	8.13	11.59	33.03	7.58	9.2	8.09	45.82	5.45	56.88	51.71	282.17	22.87	60.96	34.36	23.98	28.03	100.21	58.18	22.16	19.01	63.42	44.55	19.07	26.4	114.62	56.74	6.34	32.16	48.31	6.84	5.44	369.52	58.01	22.3	40.22	48.48	23.38	28.29
C3	SLC35G1	2.77	0.74	0.78	0.74	2.35	0.5	0.97	0.4	1.25	0.34	0.98	0.28	1.33	0.16	0.3	0.37	2.85	0.4	2.77	1.77	15.44	1.98	3.05	0.74	1.06	0.94	6.22	4.41	1.26	0.93	1.87	2.51	1.77	0.98	3.46	0.36	0.9	0.86	2.01	0.74	0.56	6.17	1.35	0.7	2.59	3.02	1.44	1.76
C3	FAM219A	10.24	4.5	4.67	5.32	4.15	5.65	5.96	4.93	6.57	3.17	5.5	7.27	4.42	6.96	1.93	2.1	9.74	1.52	10.21	6.05	14.88	8.18	11.41	9.5	8.29	12.02	20.65	12.34	10.72	10.42	10.92	14.23	9.75	5.28	5.38	10.86	5.26	9.11	6.23	5.37	5.05	17.66	36.65	9.89	9.55	6.26	7.65	6.46
C3	ATP2B1	3.19	2.06	8.68	4.51	5.29	5.89	4.04	5.14	5.27	4.26	6.14	3.38	6.65	4.11	5.75	3.08	5.38	1.69	4.63	14.98	85.35	5.06	12.23	14.14	10.76	8.86	53.53	12.25	7.21	9.84	12.18	12.16	9.52	8.52	13.73	3.27	6.44	6.93	12.18	1.85	6.04	24.56	51.65	5.36	10.81	10.4	15.22	12.88
C3	CALB1	0.1	0	0.69	0.01	1.2	1.09	0.05	0.03	2.34	0.48	0.16	0.08	7.62	0.15	0.3	0	0.13	0	0.06	9.09	231.47	0	4.61	4.13	0	0.12	292.13	36.82	0.56	0.1	1.98	537.8	0.11	9.12	0.08	0.01	0.17	0.6	27.35	0.42	0	151.97	141.48	0.04	0.75	2.36	0.81	17.67
C3	COLGALT2	0.06	0	1.59	0.07	0.99	0.34	0.17	0.07	0.39	0.08	0.09	0.17	0.13	0.11	0.05	0.02	0.11	0.02	0.02	0	3.44	0.75	1.15	0.26	0.26	0.53	6.22	1.71	0.25	0.63	0.88	1.69	0.09	0.36	0.67	0.16	0.16	0.02	0.68	0.15	1.38	10.97	3.81	0.1	1.95	0.27	0.53	0.72
C3	SCN3B	0.03	0.42	0.37	0.28	0.36	0.33	0.63	0.24	0.37	0.05	0.48	0.21	0.13	0.11	0.11	0.16	0.05	0.09	0.05	0.61	1.64	0.61	0.07	0.55	0.65	0.77	3.66	1.92	0.24	0.1	0.1	1.36	1.48	0.13	0.87	0.2	0.31	2.38	0.82	0.42	6.53	3.03	5.99	0.29	0.04	0.64	0.96	0.23
C3	TRIM9	0	0.26	0.55	0.08	0.94	0.14	0.13	0.08	0.75	0.03	0.75	0.05	0.1	0.07	0	0.02	0.04	0.68	0.05	0.9	0.97	0.6	0.47	2.31	0.97	0.59	3.91	1.52	0.16	0.1	0.52	1.13	1.56	0.08	1.46	0.03	0.1	1.31	0.15	0.2	0.16	7.28	3.45	0.12	0.92	0.09	0.71	0.63
C3	DSG2	4.66	4.02	10.47	5.86	13.52	7.19	7.57	7.49	13.42	8.96	6.94	11.37	18.62	4.64	5.39	2.19	4	2.7	15.04	22.9	26.24	3.32	25.03	27.64	15.92	9	99.16	19.97	8.79	14.38	24	26.25	19.01	7.56	27.55	8.82	9.77	16.18	4.7	4.04	6.18	147.05	40.86	9.54	17.93	11.4	0.32	10.76
C3	STC2	0.53	3.35	0.26	0.65	0.88	0.4	0.59	0.24	4.93	0.89	0.29	0.77	0.75	0.54	0.19	0.13	0.39	0.08	0.61	6.34	16.87	3.06	5.05	13.24	1.57	8.78	27.18	7.75	3.29	1.52	2.42	2.89	5.5	1.13	4.94	1.4	0.99	6.7	4.14	0.4	1.81	49.22	16.95	1.63	1.14	3.39	0.22	0.69
C3	SPP1	105.65	0.79	4.9	4.65	89.81	6.86	1.61	1.59	24.99	15.64	0.84	5.57	23.73	0.71	0.68	0.59	96.2	0.36	5.43	10.04	737.79	46.31	131.86	117.81	154.25	8.44	49.28	1100.42	34.29	41.85	134.9	339.81	127.96	91.24	43.74	35.17	1.16	145.48	205.71	2.72	36.26	847.34	583.65	42.91	97.92	74.69	3.96	67.44
C3	KLHL24	11.86	2.62	9.09	8.69	3.35	4.07	6.9	8.49	12.52	15.34	8.35	8.78	5.04	5.11	5.61	3.52	14.47	2.63	18.05	3.93	21.11	13	10.54	9.8	6.69	6.19	19.16	29.99	7.93	5.92	10.62	15.02	11.92	6.11	10.1	8.32	8.54	10.15	8.07	4.28	6.77	51.45	27.58	6.24	13.97	13.07	12.03	12.13
C3	PRPS1P2	2.01	0.62	1.29	1.52	1.09	0.66	0.75	1.43	0.74	2.05	0.2	1.24	0.66	0.28	0.22	0	0	0.57	1.9	1.96	4.13	0.79	2.01	2.74	2.73	1.51	5.12	4.32	2.62	1.06	1.39	0.81	2.03	0.93	1.91	0.67	1.36	3.16	1.54	0.67	1.53	3.22	12	1.22	2.63	1.04	6.64	1.09
C3	DLEC1	0.04	0	1.53	0.02	0.21	0.24	0.26	0.13	0.35	0.19	0.27	0.04	0.31	0.19	0.03	0.03	0.4	0.16	0.56	0.04	1.18	0.35	0.72	0.11	0.07	0.17	1.38	1.98	0.55	0.42	0.87	1.31	0.28	0.08	0.32	0.04	0.05	0.41	0.21	0.11	0.2	4.34	10.42	0.52	0.42	0.61	2.58	0.24
C3	MIAT	1.1	0.67	7.26	1.23	0.71	0.81	0.86	1.05	1.53	1.44	0.76	1.98	3.15	0.48	0.64	0.09	0.81	0.11	1.76	1.36	25.16	9.22	1.24	4.64	2.67	7.05	7.37	9.89	5.55	7.5	1.14	0.81	0.16	0.21	1.45	0.5	0.73	3.7	6.69	0.71	0.41	13.85	63.7	4.85	15.92	1.88	21.69	2.31
C3	NEDD9	2.91	5.4	11.79	5.54	2.21	5.45	4.36	2.07	17.24	2.67	4.54	6.65	5.03	2.22	2.69	2.72	3.79	0.99	3.37	11.44	36.9	15.05	2.08	24.07	3.54	22.62	14.36	12.82	8.83	5.97	1.86	4.2	9.86	11.48	14.37	1.92	7.91	11.93	12.8	6.04	6.24	16.47	15.11	5.2	10.01	11.55	15.75	9
C3	EGR2	0.56	2.33	2.89	2.61	1.13	1.15	1.68	0.27	3.48	0.51	0.42	1.34	0.51	0.91	2.98	1.35	0.59	0.16	1.44	1.81	23.79	20.48	1.92	9.06	3	10.69	5.7	22.5	1.38	3.63	2.08	1.92	0.67	2.8	9.5	0.98	1.53	8.19	13.48	0.7	4.46	14.36	12.02	2.21	11.27	1.6	10.6	2.07
C3	GRB10	0.95	3.62	6.43	3.52	6.87	6.85	3.9	3.19	7.35	2.99	3.42	2.76	8.07	2.5	1.96	1.03	0.85	0.7	0.85	2.44	33.13	14.4	7.15	12.09	11.4	23.57	14.24	15.63	11.21	17.73	9.38	15.42	14.83	18.77	12.47	5.73	5.6	4.44	12.83	3.72	5.65	19.67	9.27	12.62	15.68	1.51	2.88	7.7
C3	INHBB	0.04	2.03	1.11	0.63	0.87	2.07	0.35	0.09	4.73	0.44	0.94	0.89	2.52	0.29	0.29	0.15	0.07	0.2	0.11	0.66	3.51	7.83	1.31	8.12	7.93	5.95	11.84	8.65	2.59	2.18	1.21	3.92	3.6	0.8	1.76	3.37	0.81	3.32	9.58	1.01	7.8	22.45	3.23	3.28	4.47	5.54	0.23	0.89
C3	ISLR2	0.02	0.21	1.43	0.71	1.43	0.21	0.35	0.3	0.2	0.11	0.15	0.08	0.05	0.07	0	0.12	0	0.2	0.17	0.19	0.09	5.63	0.91	1.14	0.38	2.55	3	2.99	0.35	1.27	1.06	2.21	0.08	0.36	0.28	0.19	0.2	0.47	0.84	0.31	0.82	5.58	0.64	1.35	1.18	0.33	0	0.99
C3	GLI1	0.1	0.58	1.85	0.64	4.17	0	0.78	0.27	2	0.15	0.26	1.18	0.11	1.79	0.05	0.05	0.03	0.1	0.06	7.68	23	22.87	7.5	18.05	3.31	15.94	20	10.13	8.33	9.28	7.96	3.38	4.81	5.87	13.12	0.17	0.21	2.95	3.51	0.17	0.47	48.94	0.64	0.05	10.02	1.07	3.45	2.1
C3	DPYSL4	0.12	0.18	0.06	0.03	0.3	0.5	0.29	0.17	0.22	0.69	0.03	0.32	0.14	0.02	0.11	0.09	0.09	0	0.08	0.42	1.51	3.53	1.65	0.72	0.03	1.98	8.18	3.76	0.25	0.51	0.75	0.47	0.22	0.32	1.03	1.71	0.17	1.41	0.96	0.29	0	12.58	1.73	0.07	0.46	0.13	1.32	0.26
C3	F2RL2	0.02	0.06	0.26	0.63	0.93	0.4	0.33	0.33	2.75	0.71	0.51	0.74	0.93	0.23	0.09	0.08	0.09	0.13	0.17	2.97	11.78	24.62	3.09	2.85	1.71	6.4	6.5	2.69	2.19	3.29	2.03	1.49	0.72	0.13	1.71	0.72	0.87	0.7	3.8	0.27	0.55	40.51	0.24	1.55	0.41	0.05	0.19	0.09
C3	SLC6A6	0.57	2.98	5.49	7.17	3.97	9.69	7.19	7.21	9.81	7.67	9.09	8.21	3.15	3.88	2.22	2.09	0.82	1.27	1.51	8.04	15.44	38.53	6.62	7.74	11.58	14.86	27.32	16.2	20	7.59	6.08	7.02	3.65	6.62	6.1	6.31	5.47	14.05	12.27	4.04	4.99	21.44	14.08	12.84	17.53	16.74	15.15	7.97
C3	ABCG1	3.73	5.2	6.56	2.53	6.34	2.93	2.03	4.83	7.12	4.3	2.34	6.36	3.37	2.84	2.84	1.28	2.8	0.54	5.09	7.81	16.02	8.28	9.42	8.4	14.02	12.81	16.51	14.85	25.38	10.3	11.23	8.02	6.24	6.15	2.35	10.61	6.52	18.27	3.63	2.58	6.71	16.53	7.52	20.81	12.48	9.91	16.52	11.13
C3	SKIL	4.78	3.01	6.34	8.51	4.99	3.94	7.32	5.95	13.33	8.46	5.73	8.86	2.67	3.95	5.04	2.81	3.79	1.91	8.91	9.72	10.95	16.36	16.48	14.36	8.34	6.97	16.78	22.84	17.17	7.86	14.9	7.62	8.46	8.55	15.74	9.29	9.58	20.69	13.02	3.5	3.98	26.69	12.84	6.6	9.3	7.28	13.13	8.91
C3	SLC12A8	6.84	5.49	5.84	5.51	9.41	2.47	3.74	4.36	4.53	4.01	3.52	8.22	5.51	3.79	3.23	5.29	7.6	1.74	9.4	3.79	16.38	33.82	16.68	8.75	4.65	14.08	24.52	19.09	22.12	10.85	14.45	6.37	10.81	8.85	5.86	18.51	6.86	26.27	4.52	2.98	1.83	25.2	11.06	15.23	8.77	10.44	0.7	6.61
C3	ARMC2	0.5	0.07	0.96	0.67	0.26	0.47	1.46	1.14	1.41	0.03	0.9	0.57	0.99	0.14	0.29	0.72	0.27	0.06	2.31	0.47	1.48	1.07	0.21	1	1.14	2.32	2.56	1.98	2.74	2.54	0.58	2.94	1.27	1.18	1.11	0.72	0.12	2.24	1	0.15	1.69	3.36	1.45	0.65	1.84	0.83	2.98	1.71
C3	FTL	3458.81	1105.79	1576.91	707.81	2024.96	1163.38	923.68	829.84	1218.96	666.06	1060.46	866.21	3911.64	1339.7	1238.84	1171.69	3424.88	916.75	5286.85	2002.64	14271.7	3208.68	2240.24	2408.99	2650.25	3394.1	8439.86	3488.16	4203.67	1692.63	2300.06	2929.77	7120.59	2678.64	1315.61	1738.14	933.63	6161.03	4651.09	1404.47	5637.27	11446.2	2611.26	5033.63	2565.29	3171.7	2082.76	2564.09
C3	FTLP3	3.04	2.91	6.51	3.37	1.74	2.12	3.05	0.96	2.4	2.11	2.9	2.5	9.95	3.78	4.09	7.51	2.58	3.41	6.92	7.13	42.62	9.63	3.82	3.63	7.32	9.76	28.08	10.69	18.36	9.84	5.33	12.01	18.17	7.72	2.67	6.02	1.95	15.44	9.77	4.38	17.44	30.8	6.67	13.34	8.7	9.37	3.57	8.35
C3	GNB1L	4.76	9.59	1.2	1.62	4.34	3.29	1.75	2.07	3.67	2.4	1.67	0.93	8.21	5.16	2.52	4.07	5.8	1.54	1.27	15.76	8.36	2.01	5.18	8.08	12.51	5.76	8.02	5.46	7.98	4.91	4.51	4.1	8.67	13.18	4.85	2.8	1.91	7.25	1.59	2.58	3.07	13.17	5.43	3.36	4.37	10.34	4.13	6.52
C3	CPNE2	17.42	24.2	13.05	12.85	22.64	17.48	23.2	18.23	23.14	21.72	16.4	13.38	12.41	11.47	11.77	13.22	18.34	19.33	31.41	40.62	94.02	42.44	33.94	46.22	32.89	35.78	50.9	31.69	42.48	22.34	31.99	23.92	30.5	60.19	19.98	26.61	15.14	41.18	27.2	22.1	31.07	60.15	21.53	42.94	35.57	46.56	15.58	79.35
C3	IGF2BP2	2.58	10.68	7.35	2.82	10.95	2.37	1.4	0.63	8.98	0.35	0.95	1.58	2.39	1.62	1.4	0.2	1.39	0.41	27.96	63.44	37.77	21.8	21.92	26.63	21.34	18.35	51.52	14.48	10.44	7.77	24.16	36.08	26.96	135.96	34.39	9.9	2.13	22.59	9.51	1.31	3.77	50.61	12.96	9.24	15.22	15.83	3.17	62.17
C3	C16orf74	23.31	16.26	7.38	6.91	7.41	3.84	3.44	5.25	7.29	4.55	5.37	5.38	23.78	6.82	3.85	4.05	24.3	3.9	14.79	85.07	41.49	5.53	26.33	59.87	19.46	8.47	40.02	29.87	46.25	11.38	25.46	19.87	10.3	88.44	18.97	5.41	7.21	25.43	3.32	5.7	5.13	99.17	22.02	25.59	6.16	14.96	9.81	54.15
C3	RP11-277P12.20	0.66	0.52	0.09	0.17	0.76	0.07	0.3	0	0.5	0.11	0.18	0.27	0.88	0.24	0.29	0.33	0.67	0.19	0.5	0.2	3.44	0.32	1.57	0.2	0.07	0.93	0.64	1.76	2.46	0.55	1.83	1.54	0.86	4.14	1.42	0.18	0.06	1.74	0.41	0.14	0	2.91	1.24	2.57	1.1	2.83	0.64	2.51
C3	SLC51A	4.65	3.85	1.16	3.17	1.69	2.69	3.69	2.54	6.05	3.72	3.07	6.11	2.93	3.02	0.86	1	5.54	1.13	7.37	1.68	16.02	2.12	8.06	1.98	1.4	2.27	7.94	5.72	7.41	3.59	5.57	2.78	2.87	14.06	4.18	6.1	2.9	9.33	4.81	1.03	5.04	15.21	5.51	6.55	2.49	10.32	4.63	20.27
C3	RGS6	0.36	0.14	0.99	0.1	1.29	0.29	0.33	0.2	0.98	0.66	0.43	0	0.02	0.02	0.57	0	0.46	0	0.43	0.21	6.18	0.31	0.85	0.52	2.04	0.76	2.09	0.44	0.24	0.44	0.72	1.74	0.43	2.47	0.43	0.79	0.18	1.59	0.81	0.13	4.34	3.31	0	0	0.19	0.07	0.51	1.19
C3	PIGX	15.18	16.96	6.05	5.93	10.37	4.72	9	7.12	11.33	8.17	6.53	6.77	10.51	4.46	6.53	7.12	18.33	3.67	13.81	15.32	48.24	10.89	16.9	10.58	14.19	9.04	24.75	14.91	10.99	11.9	17.84	38.54	17.19	35.46	17.28	8.82	4.56	20.6	7.86	5.91	18.02	47.84	11.34	12.59	14.63	10.75	8.03	39.42
C3	CEP19	0.47	2.93	0.91	0.58	1.38	0.52	0.54	0.69	1.52	0.72	0.7	0.99	1.43	0.48	1.28	0.36	0.26	0.16	0.68	3.01	7.21	1.87	2.52	0.83	3.6	0.27	3.51	1.06	2.69	2.22	2.45	5.52	2.64	8.89	2.58	0.35	0.34	5.17	1.3	0.94	0.9	6.9	1.04	1.96	2.04	2.39	2.89	8.19
C3	ATP1B3	154.86	89.18	49.23	78.07	222.24	76.17	94.57	93.22	98.13	73.29	111.93	100.58	240.16	101.6	88.01	109.46	156.62	67.18	125.52	252.57	251.07	126.71	409.26	188.93	393.08	84.37	475.78	137.23	108.39	71.13	397.29	1079.1	169.72	572.44	211.99	69.67	89.29	282.53	87.17	55.57	160.15	479.72	293.39	109.22	77.19	147.31	38.96	358.55
C3	SLC52A1	8.03	2.17	0.81	1.19	9.1	0.65	1.08	1.44	3.09	0.98	2	1.15	7.2	0.7	0.62	1.03	7.78	0.57	2.42	4.26	16.84	0.49	17.74	12.86	11.94	3.36	44.33	5.21	5.72	3.89	18.85	5.31	2.02	27.03	2.3	2.4	1.99	15.84	0.85	0.66	1.1	38.18	5.15	6.27	0.55	20.77	2.41	18.66
C3	TMEM44	16.05	4.29	6.55	3.61	11.07	5.69	6.12	6.23	7.58	7.3	4.72	6.57	4.9	4.15	3.49	3.32	13.72	3.85	15.18	12.39	23.24	11.07	18.21	11.93	5.24	12.32	50.96	15.2	11.3	7.38	18.61	21.15	11.6	45.74	15.53	13.82	7.34	18.5	13.78	5.08	5.54	22.77	8.24	12.31	14.23	36.49	3.17	91.65
C3	MRM1	7.73	3.28	2.37	2.74	3.89	2.15	2.89	2.5	2.29	1.9	2.94	1.52	7.59	1.63	2	3.27	6.59	1.97	5.07	5.13	13.88	3.87	8.36	4.23	4.75	3.8	8.08	9.51	4.36	4.3	9.03	17.4	2.83	11.36	3.62	6.02	3.69	9.78	4.67	2.66	2.44	22.74	10.92	3.81	3.96	11.29	8.03	8
C3	CLUAP1	7.33	3.07	5.17	2.43	3.47	3.34	4.32	4.28	5.45	7.36	4.77	3.3	4.67	2.41	3.7	4.27	9.66	2.57	11.69	9.34	13.48	5.11	4.75	6.49	3.36	6.02	38.15	13.18	5.43	4.83	7.47	11.16	17.19	28.37	11.51	6.41	2.82	8.42	5.39	3.25	2.83	22.04	18.13	4.54	3.51	7.08	8.03	16.38
C3	AC006116.20	2.68	5.67	2.64	1.87	0.24	1.01	3.52	2.43	3.71	5.59	3.27	2.3	0.23	3.03	1.49	5.4	3.43	2.16	1.43	9.53	24.54	1.77	4.89	2.36	9.1	2.86	9.61	42.6	0.99	4.86	4.6	8.77	2.05	50.31	4.23	1.46	1.23	11.85	2.44	0.55	0	47.25	9.49	0	1.83	7.38	0.27	27.13
C3	FADD	23.14	17.81	8.05	6.79	6.16	8.55	10.41	7.3	10.18	10.21	6.27	7.31	11.32	9.37	5.99	6.52	21.02	6.67	16.61	34.24	19.35	13.18	12.37	19.88	98.84	27.35	104.49	21.8	20.14	94.08	14.27	52.94	126.58	117.68	80.34	14.01	7.13	26.66	3.73	9.4	33.81	234.46	14.39	11.55	117.59	94.99	14.46	184.29
C3	CTTN	219.3	103.14	84.27	100.18	45.21	98.66	137.54	113.88	207.11	136.96	106.96	130.44	87.49	94.01	49.05	69.79	213.81	62.99	187.13	104.72	88.84	120.06	80.99	132.8	778.53	167.02	967.83	163.23	205.49	708.59	85.96	423.16	363.12	625.27	690.6	126.41	126.71	134.24	41.96	115.59	135.9	2488.11	109.6	194.87	1140.17	605.14	10.9	1387.07
C3	ORAOV1	38.64	8.23	13.99	7.37	5.43	11.42	14.93	12.83	24.82	9.63	19.14	10.94	16.27	10.63	6.15	9.5	39.47	6.46	29.78	23.74	14.78	31.57	12.91	14.09	111.85	18.87	268.33	29.47	25.59	105.29	11.37	111.76	100.49	100.8	96.76	13.14	11.81	20.19	6.11	12.19	30.12	611.23	20.49	20.36	142.33	190.68	20.45	139.3
C3	FAM177A1	19.22	17.33	25.55	28.39	49.37	25.7	24.94	24.69	37.2	30.17	27.94	23.62	32.44	27.57	30.25	24.51	22.99	23.43	21.25	44.77	54.23	18.45	112.51	49.38	102.67	19.02	50.55	103.95	46.68	21.26	92.27	20.6	42.44	335.87	19.09	40.21	24.78	39.81	20.42	22.08	51.99	35.66	44.19	29.57	21.13	211.05	23.47	210.87
C3	SPSB2	7.36	5.75	5.93	7.58	9.81	14.5	7.4	5.6	4.87	8.24	5.37	8.33	19.98	8.02	3.33	9.56	9.17	5.69	6.33	8.79	7.82	15.39	19.6	21.75	20.74	6.77	25.03	27.26	12.71	21.04	22.14	14.86	5.26	68.05	21.11	6.03	2.76	10.98	2.01	8.31	14.58	16.23	28.54	9.98	24.77	26.82	11.24	58.36
C3	AC091814.3	0.09	0	0.19	0.02	0.32	0.03	0.08	0	0.15	0.05	0.02	0.15	1.56	0.02	0	0.01	0.19	0.01	0	0.04	1.35	0.08	0.45	0.57	1.61	0.05	1.15	0.73	0.56	0.72	0.56	1.38	0.25	5.58	0.05	0.05	0.02	0.05	0.16	0.04	0.09	1.03	0.59	0.26	1.87	0.79	0.07	2.52
C3	MDK	362.34	141.34	110.03	59.13	180.87	79.05	67.4	53.71	114.41	109.37	50.09	123.58	60.59	61.12	71.01	72.31	377.43	69.15	543.29	49.19	133.05	655.3	230.13	263.77	122.97	163.01	271.84	146.88	83.14	967.57	238.03	298.87	978.8	1141.93	153.44	434.79	76.82	407.81	200.59	58.48	115.6	752.17	259.04	128.42	635.56	54.99	29.63	2485.09
C3	RP11-386G11.10	12.22	7.32	9.76	3.84	9.36	8.7	10.66	2.55	7.16	4.1	5.11	3.6	19.47	6.55	0.88	8.46	16.86	8.03	11.01	25.29	34.81	11.75	9.54	29.07	18.99	13.54	22.21	11.1	26.41	80.12	9.83	9.49	30.72	77.01	18.27	6.58	2.4	16.57	12.11	3.26	10	30.39	19.95	9.8	16.82	15.56	7.19	51.51
C3	ZNF233	0.56	0.03	0.17	0.65	0.31	0.21	0.57	0.75	0.3	0.34	0.24	0.26	1.51	0.15	0.18	0.08	0.97	0.16	0.46	0.5	0.58	1.15	0.58	0.64	0.9	0.35	1.82	0.49	0.26	1.94	0.71	3.16	0.62	1.12	0.97	0.53	0.32	0.67	0.23	0.09	0.4	1.1	1.11	0.34	1.85	3.47	1.69	0.75
C3	TENM1	0.02	0	0.08	0.03	0.03	0.01	0.06	0.08	0.16	0.02	0.14	0.03	0.72	0.03	0.07	0.02	0	0.03	0.01	0.01	0.23	0.12	0.07	0.01	0.87	0.06	0.48	0.13	0.04	0.66	0	1.02	1.24	0	0.03	0.17	0.07	0.04	0.12	0.1	0.17	0.11	0.05	0.15	0.46	1.64	0.68	0.08
C3	DHRS2	0.12	0.34	1.14	0	1.46	0.3	0.18	0.16	0.57	0.13	0.19	0.74	32.48	0.26	0.29	0.1	0.18	0.5	0	2.09	1.06	0	1.69	1.18	6.99	0.32	0.93	1.73	2.69	1.68	1.88	0.16	2.39	1.14	0.3	0.8	0.05	0.76	0.22	0.11	0.16	8.19	0.98	4.33	0.7	11.7	0	0.22
C3	KIAA1683	0.86	0.4	4.31	0.45	0.68	2.62	6.01	6.66	3.15	2.56	6.18	0.83	1.03	2.71	0.86	1.08	0.8	0.96	2.38	0.32	0.23	1.83	0.23	2.84	1.39	3.81	2.73	1.92	1.12	3.54	0.14	1.77	0.05	0.52	0.71	2.18	1.51	0.91	0.47	4.52	2.86	23.31	1.69	2.94	2.36	34.37	7.78	2.99
C3	SLCO1A2	1.03	0	0.03	0	1.22	0	0	0	0.06	0	0	0.45	1.1	0	0	0	0.73	0.03	3.01	0.17	0.85	0.09	1.24	0.34	0.9	0.71	1.93	0.45	0.29	1.7	1.54	1.19	0.11	4.1	1.49	0.03	0	0.53	0.22	0	4.98	8.8	0.61	1.17	4.24	5.46	0.52	1.94
C3	C6orf183	2.46	0.12	0.03	0.1	0.38	0.16	0	0.22	0.28	0.17	0.12	0.12	0.65	0.03	0	0.04	2.17	0.17	2.13	1	1.62	0.47	1.21	1.7	2.88	1.26	1.8	0.75	1.06	1.12	1.11	2.07	0.34	0.85	0.56	0.48	0.03	0.94	0.46	0.1	0.25	2.28	2	1.86	3.48	5.48	0.08	1.81
C3	ADAM20P1	0.26	0.06	0	0.05	0.06	0.09	0.31	0.18	0.24	0	0.39	0.28	0.45	0.11	0.05	0.07	0.62	0.04	0.76	0.07	0.22	0.48	0.25	0.7	0.88	0.53	0.33	0.72	0.5	0.43	0.36	0.59	0.13	0.8	0.4	0.06	0.07	0.2	0.04	0.29	0	1.14	0.72	0.46	0.96	2.98	0.19	0.44
C3	DYRK2	3.19	4.81	4.04	4.1	4.77	3.59	5.61	4.81	6.56	6.63	4.85	3.74	4.4	4.52	1.68	2.69	4.27	3.95	5.29	9.04	8.7	9.17	13.82	16.14	9.29	10.32	14.05	15.91	8.62	7.11	12.99	4.13	7.1	27.87	5.83	15.75	5.65	10.36	3.72	3.37	5.58	9.09	46.46	3.69	10.82	10.91	18.36	28.52
C3	RAP1B	21.93	24.82	38.32	38.22	40.41	33.54	46.71	27.94	57.89	33.39	34.36	35.54	37.43	26.55	29.23	17.94	19.65	15.96	45.81	110.85	122.34	39.68	63.19	80.34	64.09	55.3	90.91	81.95	44.59	47.3	61.58	50.38	135.46	143.5	53.79	94.95	40.5	73.9	45.9	27.48	33.86	72.38	247.04	33.94	60.84	45.09	97.19	200.4
C3	LLPH	17.46	8.4	9.83	11.25	16.22	12.54	12	12.61	12.24	14.53	9.52	7.74	18.67	10.62	11.69	13.94	16.68	7.82	18.22	39.63	27.94	9.39	30.99	27.89	21.61	12.54	32.85	21.32	22.25	20.67	33.12	20.47	36.34	88.26	21.87	21.5	14.74	29.8	12.92	8.89	14.24	37.85	53.92	15.56	15.15	30.68	18.02	72.21
C3	SLC35E3	3.04	1.33	4.12	2.97	2.81	3.17	4.3	3.63	6.58	3.18	4.18	3.48	3.84	1.73	1.69	1.92	3.34	1.84	5.48	5.06	5.52	2.92	5.78	4.65	11.93	2.06	4.06	6.04	5.87	5.91	5.89	3.22	2.29	22.07	5.12	23.23	1.61	3.16	1.44	1.68	2.35	6.18	17.56	2.53	6.7	19.85	3.23	37.16
C3	KRT8P39	1.64	0.41	0.33	0.13	0	0.05	0.08	0.3	0.24	0.08	0.17	0	0.75	0	0	0.09	1.76	0.18	0.53	1.04	0.49	0.89	1.27	0.44	0.58	0.79	0.6	0.71	1.79	2.3	0.5	1.19	1	6.96	1.6	7	0	1.29	0.3	0.19	0	1.55	4.84	1.32	2.48	0.93	0.96	6.48
C3	CAND1	13.46	5.46	10.57	19.27	11.52	12.58	15.69	12.81	21.02	17.67	15.83	18.95	13.73	11.97	11.45	8.13	15.63	8.26	20.82	32.99	39.01	11.2	27.63	33.9	32.88	14	31.85	27.87	17.46	20.7	25.9	24.76	21.66	56.15	30.15	46.46	18.76	28.21	8.61	13.03	11.37	34.29	125.46	16.35	23.59	14.99	23.48	72.85
C3	NUP107	14.48	2.4	4.61	5.49	5.81	6.98	6.3	6.32	6.8	7.82	8.34	6.16	9.82	3.94	4.04	4.64	15.14	2.79	19	16.75	22.48	5.48	17.82	13.01	13.41	6.64	21.33	17.37	9.15	13.8	15.03	20.58	15.38	36.86	16.32	73.93	3.98	9.94	4.09	3.86	7.08	19.01	88.26	13.41	31.69	22.38	18.25	46.73
C3	CCT2	53.66	23.82	21.22	40.6	45.64	33.68	33.68	27.51	40.09	29.43	29.79	35.63	51.16	34.78	36.69	28.41	59.18	23.66	56.58	136.81	94.43	23.4	72.66	98.72	62.08	46.62	96.18	61.28	46.02	54.78	73.42	101.57	123.49	123.21	83.67	496.97	40.3	63.19	36.52	29.65	29.48	99.94	499.43	39.38	51.37	137.46	62.95	172.54
C3	RP11-1017G21.5	2.96	0.85	1.44	0.48	0.97	1.08	0.85	0.98	0.95	1.19	1.51	1.26	0.31	0.38	0.49	0.86	2.05	0.73	2.67	1.98	1.84	1.95	3.42	1.39	2.31	1.56	2.86	1.25	2.8	0.7	2.91	1.14	4.18	8.03	2.52	1.11	1.11	3.76	0.44	0.82	0.98	1	2.62	2.21	2.82	5.83	4.11	5.03
C3	NNT-AS1	5.35	0.7	3.54	1.67	2.84	3.84	1.28	2.52	2.4	0.93	1.86	1.93	8.35	2.33	0.65	0.85	4.36	0.93	2.34	4.31	1.37	4.16	5.17	3.19	0.92	5.45	7.84	9.54	2.94	4.63	5.2	4.56	5.71	18.45	4.22	8.01	3.56	2.88	5.23	2.42	2.84	4.51	8.61	2.82	7.07	20.87	5.28	15.93
C3	PPP2R3C	20.54	1.94	9.85	5.15	7.01	6.5	7.62	8.31	8.63	10.13	6.86	5.12	9.36	6.87	7.32	6.07	15.33	6.45	8.26	11.09	8.35	12.41	9.94	12.49	14.25	5.84	13.98	11.74	9.83	8.77	9.17	11.26	22.55	36.61	9.62	10.06	6.21	15.62	12.57	3.37	9.27	9.9	8.89	7.9	11.63	55.73	20.52	39.47
C3	RP11-73E17.2	0.79	0.91	0.43	0.31	0.19	0.73	0.98	1.49	0.8	1.39	0.85	0.97	1.02	0.24	0.28	0.44	0.82	0.09	0.56	1.3	0.89	0.91	0.64	0.79	1.1	1.01	1.47	0.51	0.92	0.75	1.34	1.46	0.55	3.64	0.36	1.05	0.54	0.54	0.45	0.61	0.34	1.22	1.1	0.84	1.15	6.54	2.13	4.27
C3	CHIT1	4.43	0.1	0.51	0.06	0	0.23	0	0.17	0.28	0.09	0.21	0	0.05	0	0.01	0	6.08	0.08	1.35	0.94	0.14	2.56	0.32	0.13	5	1.03	4.23	1.33	0.87	0.78	0.65	0.42	0.91	2.7	0.19	0.08	0.08	3.43	0.23	0.12	1.48	0.94	6.96	0.42	2.88	7.8	2.22	22.84
C3	HPS3	6.67	2.13	5.47	2.66	4.5	2.19	4	2.92	3.89	4.36	3.67	3.96	4.88	1.78	2.18	2.21	6.79	1.17	9.06	4.52	4.52	5.12	10.15	4	5.36	5.31	12.59	8.1	5.74	4.13	9.08	10.57	8.41	10.86	6.42	6.28	2.66	7.19	3.71	1.71	3.12	6.56	11.31	7.23	8.06	51.46	10.87	10.6
C3	AC062029.1	1.45	0.06	0.69	0.27	0.05	0.23	0.53	0.25	0.39	0.28	0.42	0.39	0.19	0.06	0.25	0.06	1.72	0.06	1.44	0.55	0.57	0.73	0.92	0.29	0.28	0.3	7.1	0.78	0.97	0.37	1.04	0.43	1.59	1.74	1.6	0.57	0.2	0.54	0.39	0.41	0.89	2.1	0.88	0.19	1.24	1.72	1.17	1.33
C3	SETD5-AS1	18.52	1.25	21.98	12.25	8.29	12.85	17.33	13.46	15.78	12.75	15.28	4.71	7.45	7.16	3.96	5.16	35.13	5.88	26.38	9.73	17.13	33.27	45.65	8.53	6.26	9.27	42.76	35.91	12.79	14.96	21.48	21.32	8.67	22.79	19.08	13.1	14.25	16.69	17.82	6.68	11.58	24.44	53.92	18.76	29.61	27.5	29.33	31.59
C3	WAC-AS1	7.19	1.74	5.46	4.88	4.92	2.99	3.73	4.74	4.34	5.97	4.52	3.36	4.16	1.61	2.69	3.52	6.41	2.53	7.16	2.7	5.73	5.62	8.57	4.47	5.55	3.14	8.08	11.97	6.41	6.75	10.07	6.26	1.9	9.31	8.4	4.22	2.76	7.51	5.74	3.39	3.24	6.23	8.28	7.14	6.37	19.74	9.93	12.02
C3	GSDMB	35.2	7.71	36.61	6.56	11.96	5.83	8.57	6.95	7.89	7.72	6.92	7.2	7.07	7.44	2.35	5.34	34.64	3.06	71.72	17.84	17.05	15.31	17.38	11.21	10.85	13.95	31.78	19.62	7.02	20.93	18	41.31	16.55	16.56	12.43	31.92	7.35	29.1	15.58	6.05	10.46	17.98	22.46	5.98	26.54	62.24	48.96	43.18
C3	ZNF652	21.77	4.2	19.37	8.68	22	8.85	13.91	10.39	11.61	10.32	15.95	8.33	14.04	7.61	6.69	7.81	24.73	5.08	18.31	10.22	10.95	22.66	31.68	7.83	12.86	8.03	53.01	20.5	13.23	20.01	33.59	39.39	16.02	36.17	23.72	29.09	9.61	23.17	15.27	8.82	9.26	36.51	18.74	14.62	21.75	32.86	35.24	40.76
C3	CMTM8	0.83	1.59	3.35	2.28	1.79	3.02	1.95	1.11	1.23	1.22	1.17	1.15	1.07	1.36	1.05	0.6	0.8	1.9	1.31	1.46	3.82	1.57	3.57	3.37	3.85	4.83	10.44	1.76	1.44	1	1.94	3.43	5.71	7.17	3.85	4.24	1.73	2.72	1.32	2.78	11.48	5.83	2.77	1.47	2.09	8.62	5.64	6.51
C3	FGF13	0.36	0.06	0.72	0.31	2.04	1.52	1.7	1.07	1.96	0.3	0.67	0.63	0.83	0.75	1.33	0.53	0.31	1.14	0	0.21	5.81	1.94	0.54	0.54	3.61	3.28	4.87	0.79	0.16	1.3	0.52	0.05	3.86	0.54	3.15	0.98	1.98	0.06	2.3	1.73	4.77	4.79	2.05	0.75	0.79	12.23	1.62	3.2
C3	AMH	0.58	0.09	1.06	0.56	0.24	0.28	0.72	0.34	0.47	1.07	1.14	0.82	1.02	1.45	0.17	0.14	0.49	0.14	0.56	0.95	1	0.05	1.25	2.11	0.5	9.5	16.8	4.34	1.87	2.25	0.95	9.36	0.2	1.35	6.58	6.78	0.19	1.87	0.26	1.97	0.48	2.41	4.85	1.17	0.58	26.54	0.75	1.36
C3	ASRGL1	0.39	0.78	9.54	1.97	2.1	2.52	0.42	1.62	0.89	1.31	1.05	0.71	2.84	0.48	0.13	0.13	0.45	1.78	0.47	0.99	4.45	2.35	0.72	1.4	1.76	5.77	13.76	4.21	0.79	3.23	0.32	0.99	4.34	3.46	8.63	14.89	1.55	3.37	2.92	1.04	1.84	4.34	4.13	2.94	2.72	29.64	3.38	3.22
C3	CENPV	19.96	1.73	26.91	4.23	3.4	3.58	6.2	2.47	5.46	3.6	4.92	4.39	8.06	2.13	1.83	2.75	11.08	0.79	5.99	6.46	11.65	11.88	4.62	11.89	6.63	12.89	38.65	11.39	3.3	9.22	5.11	14.97	5.91	10.5	10.69	22.69	5.52	13.38	6.64	5.49	18.43	51.21	17.6	4.84	17.24	37.01	15.41	5.81
C3	RP11-983P16.4	1.11	0.74	5.27	1.23	1.11	3.18	2.69	2.26	2.66	1.13	3.21	1.85	2.52	1.3	1.33	0.44	0.53	1.22	1.12	2.31	5.07	2.57	1.35	1.69	1.49	3.97	8.44	6.29	4.21	4.4	0.97	2.44	0.27	3.49	3.49	2.55	1.82	3.69	2.63	1.86	10.34	8.47	5.38	3.92	3.54	10.31	2.83	1.2
C3	NEURL1	1.36	1.1	0.85	0.47	0.03	0.12	0.21	0.43	0.24	0.55	0.72	0.18	0.17	0.19	0.38	0.9	1.86	0.07	0.51	0.48	1.52	0.82	0.16	1.11	6.17	1.23	4.68	1.08	0.1	1.01	0.35	0.06	0.15	0.73	1.03	5.27	0.69	0.46	0.41	0.82	1.14	2.27	5.3	0.2	0.58	0.47	1.17	1.17
C3	CYP27B1	0.83	5.63	0.81	1.13	1.36	1.63	0.87	0.18	0.55	1.09	0.3	1.05	1.39	0.14	0.14	0.02	0.6	0.12	2.85	20.7	2.93	1.49	0.9	7.8	12.92	1.15	14.25	4.81	6.27	0.8	0.89	2.3	2.79	0.75	7.61	7.12	0.54	4.08	0.2	0.54	0.28	3.38	28.81	9.81	2.14	4.74	0.59	1.37
C3	SEPHS2	44.49	12.25	23.6	10.74	8.62	11.76	13.81	10.97	13.51	10.78	13.35	8.15	30.19	10.08	9.01	6.88	39.95	6.96	35.93	35.82	32	16.98	16.4	15.69	26.2	22.21	109.91	40.52	35.94	13.9	16.79	19.53	30.15	30.37	41.85	75.58	11.2	30.09	13.7	10.23	17.44	37.3	56.37	26.81	17.93	34.05	29.5	30.97
C3	CPSF6	24.79	9.31	7.81	11.79	10.03	10.51	13.83	11.07	10.74	12.94	12.36	8.34	14.8	9.54	6.82	8.39	24.04	7.03	28.69	24.03	24.38	7.36	18.55	17.49	15.39	12.73	29.89	24.37	14.41	19.53	19.56	22.22	22	18.56	24.54	70.76	8.97	16.14	8.29	8.63	6.7	27.2	60.4	14.73	30.04	33.34	22.76	27.01
C3	SCN8A	0.9	0.2	0.2	0.04	0.29	0.02	0.07	0.12	0.15	0.2	0.15	0.53	0.03	0.01	0.07	0.04	1.09	0.08	0.48	0.1	0.23	0.09	0.76	0.3	11.32	0.23	0.59	1.1	0.97	0.09	0.83	4.08	0.1	0.33	1.33	1.66	0.14	1.97	0.01	0.05	0.82	0.7	3.31	1.02	2.09	2.94	0.16	0.5
C3	RP11-611E13.2	14.59	1.14	5.44	1.28	2.2	2.33	1.5	1.64	6.63	1.28	4.2	0.53	2.36	0.2	2.92	0.9	13.81	1.89	5.14	3.03	3.07	9.16	2.74	2.14	5.54	2.37	7.51	7.47	6.88	6.74	2.16	18.1	6.32	13.19	9.32	49.45	1.37	9.78	1.29	3.98	4.98	8.38	23.4	4.36	7.13	13.59	10.53	13.59
C3	RHPN2	1	1.9	7.07	0.37	1.11	1.5	0.75	0.56	2.79	1.07	0.98	0.41	1.61	0.61	0.98	0.4	1.02	0.5	1.22	4.73	2.19	0.59	5.02	1.02	1.43	2.51	14.6	14.41	4.77	0.61	3.66	3.97	0.44	0.94	2.7	26.8	0.94	1.89	1.05	0.49	0.31	6.45	4.66	3.68	2.31	4.25	1.21	3.16
C3	MLK4	1.08	0.98	1.67	0.75	2.15	1.51	1.87	1.17	3.01	0.91	2.15	1.47	2.02	0.94	0.51	1.29	1.13	0.7	1.91	3.46	5.82	1.04	6.57	1.76	3.37	2.1	14.79	8.09	4.16	0.89	6.9	6.02	0.58	2.41	3.94	9.3	2.1	1.23	1.15	1.28	0.09	13.92	7.13	4.43	4.03	3.97	0.7	2.79
C3	EPCAM	5.41	6.13	39.09	4.65	28.87	13.79	7.32	7.55	14.37	7.33	14.3	11.52	100.01	9.67	11.53	7.97	6.18	11.36	12.29	18.64	94.91	7.84	49.23	15.32	37.24	24.54	203.66	59.02	35.69	49.22	47.18	47.58	0.3	34.84	113.89	116.47	13.73	19.59	56.59	3.23	13.06	204.55	96.12	45.81	118.86	77.86	1.32	59.52
C3	LINC00668	0	0	0.08	0.18	4.06	0.06	0	0.1	0.54	0.48	0.1	0	4.15	0	0.2	0	0	0.03	0	0	25.03	1.73	3.1	1.6	0.57	0.16	14.95	9.36	0	2.47	3.6	3.53	5.31	0	6.31	30.25	0.35	0	2.89	0	0.84	22.6	14.4	0	3.56	0.57	0	0.07
C3	C19orf54	9.48	5.95	4.76	2.83	4.82	2.98	4.48	4.42	3.29	5.51	5.57	4.05	8.59	3.63	3.61	2.99	9.31	2.13	4.83	7.57	7.69	6.38	4.98	7.3	4.68	9.13	15.8	13.54	9.9	7.59	4.95	9.97	4.58	11.62	9.92	4.34	3.79	8.37	2.46	4.49	5.56	9.89	49.3	8.17	11.31	9.18	5.15	10.22
C3	SIPA1L3	14.61	13.3	11.57	6.2	17.11	6.28	7.93	6.97	9.76	8.02	11.9	9.93	15.52	7.72	2.68	3.97	14.73	3.84	8.26	16.63	23.87	7.17	39.57	16.11	11.13	22.66	54.23	31.21	19.79	18.81	36.59	22.8	8.04	13.47	15.51	28.9	5.3	15.55	5.91	5.89	2.64	30.98	271.9	13.97	46.13	19.72	37.97	20.47
C3	CTB-102L5.7	1.33	0.46	0.85	0.51	1.1	0.45	0.29	0.78	0.5	0.35	0.83	0.39	2.05	0.34	0.21	0.82	1.26	0.26	0.29	0.42	1.45	1.09	1.33	1.57	0.53	1.68	2.91	2.69	0.86	2.82	1.21	1.67	0.46	1.75	0.68	1.68	0.45	1.44	0.5	0.67	0.42	2.51	13.76	2.24	3.47	2.14	1.48	1.07
[truncated: 3,903 more rows]
[truncated: 2 more columns]
