# Supplementary material for: Oncogenic enhancers drive esophageal squamous cell carcinogenesis and metastasis
Source: Nat Commun. 2021 Jul 22;12:4457. doi: 10.1038/s41467-021-24813-2 (PMC8298514; doi:10.1038/s41467-021-24813-2)
Supplement: Supplementary file 10 — Supplementary Data 8 [file 41467_2021_24813_MOESM10_ESM.xlsx]

## Sheet: Group 1
location	SYMBOL	Nor.ChIP.Means	EC.ChIP.Means	LNC.ChIP.Means	Nor.RNA.Means	EC.RNA.Means	LNC.RNA.Means	Cor
chr1:95113316-95113799	F3	2.37268	8.24955	3.14089	16.5412	67.3571	23.2549	0.999999
chr2:19554555-19559199	OSR1	0.122441	11.6154	0.903735	1.92011	11.8428	2.66781	0.999977
chr1:15665732-15665985	FHAD1	1.13977	3.56277	2.36514	0.325231	1.77455	1.07205	0.999939
chr22:27870425-27870826	MN1	2.53035	6.88321	2.64078	2.55324	3.68461	2.596	0.999938
chr14:101000174-101000812	BEGAIN	0.460226	4.16013	0.50325	0.974163	2.67944	0.965508	0.999895
chr11:34265061-34265349	ABTB2	2.62955	5.3639	0.11347	3.20534	4.12561	2.31073	0.999875
chr4:77114936-77115398	SCARB2	0.271079	6.45813	0.908427	22.7472	29.8526	23.3395	0.999827
chr6:160016636-160016911	SOD2	0.469642	4.8883	0.374019	136.215	180.534	134.236	0.999814
chr6:128830968-128831494	PTPRK	0.704923	5.50724	1.80161	7.41501	13.7883	8.75201	0.999812
chr1:171787252-171787784	DNM3	1.03657	7.89845	3.33986	1.31028	2.3259	1.62519	0.999598
chr16:28708930-28711102	EIF3C	0.588213	11.6794	4.14289	318.28	416.567	346.522	0.999337
chr8:75314482-75314884	GDAP1	0.910917	7.80787	2.54092	2.70424	4.55009	3.06922	0.999189
chr16:28460000-28460360	EIF3C	0.409542	5.82775	2.18587	318.28	416.567	346.522	0.999007
chr8:142415755-142416311	PTP4A3	0.920336	6.0346	4.73472	17.4947	53.8935	43.1363	0.998999
chr20:39281242-39282151	MAFB	0.727912	5.53709	0.17485	30.5547	36.5517	30.2053	0.998992
chr1:149907319-149912177	MTMR11	6.41929	16.5569	7.44373	6.58699	13.3856	6.92023	0.998828
chr4:174421209-174421785	HAND2	0.906138	5.32701	2.73247	0.564113	1.43734	0.962467	0.998778
chr1:119374056-119374509	TBX15	0.364654	4.08705	2.70605	0.224362	1.05721	0.788433	0.99854
chr18:9731643-9731868	RAB31	0.366062	3.73231	1.61131	23.5833	35.7095	27.4452	0.998346
chr16:28426975-28428770	EIF3C	0.582244	11.2622	3.0741	318.28	416.567	346.522	0.998323
chr1:63189921-63190825	DOCK7	0.877256	4.27099	1.46585	3.34544	4.08558	3.42403	0.997811
chr5:167287164-167287411	TENM2	0.736915	8.60052	1.62715	3.65042	15.6226	5.83625	0.99764
chr8:49816316-49816831	SNAI2	0.1	8.14167	0.789153	12.2072	35.789	15.9257	0.997566
chr11:35634375-35634797	FJX1	0.1	2.17207	1.58528	2.84365	13.8019	9.98111	0.997387
chr15:76119578-76120181	UBE2Q2	1.13286	4.82513	0.565796	9.12738	10.184	9.06462	0.997337
chr10:125753861-125754255	CPXM2	1.28565	3.30042	0.764161	4.72806	7.01312	3.85948	0.997268
chr10:123434316-123434827	FGFR2	0.457855	2.6114	0.147909	10.471	15.243	9.26125	0.997061
chr9:128172368-128173496	MAPKAP1	1.31371	8.17198	4.18112	35.9999	41.5778	38.7104	0.996955
chr7:42954300-42954764	C7orf25	2.42315	3.21809	0.979649	2.47025	2.72202	2.12909	0.996887
chr9:117049213-117052337	COL27A1	1.31841	11.1061	4.09413	9.9979	42.7378	21.6929	0.996684
chr7:80571140-80571547	SEMA3C	1.11076	6.93252	2.28493	2.69614	8.80328	4.40008	0.996649
chr14:75612116-75612486	TMED10	3.63066	6.74022	2.49618	168.3	215.614	157.26	0.996632
chr21:47401679-47405453	COL6A1	0.755616	8.77465	1.48579	110.95	392.882	161.219	0.996347
chr6:160121385-160122642	SOD2	2.82164	8.88781	3.16623	136.215	180.534	134.236	0.996096
chr20:6683711-6683997	BMP2	2.66792	3.58672	0.543655	3.62475	4.44114	2.33299	0.995455
chr9:88772010-88772467	GOLM1	0.1	5.09717	0.79396	13.469	24.8086	13.866	0.995233
chr1:8197358-8197720	ERRFI1	2.9669	5.68716	0.72952	19.8113	31.2599	13.3755	0.99457
chr6:75613644-75613914	COL12A1	0.1	3.60663	0.558196	10.0461	46.3504	18.5344	0.994502
chr12:114840921-114843728	TBX5	1.02548	8.70239	1.93214	1.37417	2.02087	1.37578	0.994375
chr4:95217134-95217393	SMARCAD1	0.1	2.7274	0.197147	5.02062	6.68464	5.27226	0.99416
chr20:19764177-19764733	RIN2	2.03826	6.60141	1.38401	13.795	17.2077	13.7807	0.993765
chr9:139969293-139969788	UAP1L1	1.64113	8.17137	4.86855	6.75774	15.6964	12.0596	0.993532
chr8:89697902-89698378	MMP16	0.531165	7.49824	1.95652	0.142762	0.484038	0.172617	0.993303
chr22:49050105-49050352	FAM19A5	0.200409	8.04168	2.44716	0.467906	9.60647	2.05582	0.992976
chr17:65317884-65318176	PSMD12	0.759817	4.20966	0.77783	17.5792	21.5552	18.1285	0.992409
chr11:72093045-72093379	CLPB	0.699341	3.05846	0.748979	7.82982	15.9329	9.20584	0.990085
chr17:28474630-28474961	NSRP1	0.298486	3.95211	0.10573	28.1134	32.5752	28.6002	0.989637
chr11:68282567-68282900	PPP6R3	0.1	4.0208	0.524824	24.1133	32.439	23.6311	0.989127
chr16:84844951-84845246	CRISPLD2	0.85707	5.22401	2.84626	11.0054	17.7599	13.18	0.988555
chr1:246640597-246641286	SMYD3	0.244151	4.2243	3.18333	5.69928	14.7665	11.0944	0.987322
chr4:169307627-169308229	DDX60	0.205457	5.90618	2.2792	4.34487	8.16174	6.28481	0.986327
chr11:95833084-95833350	MTMR2	0.606033	3.56112	0.871992	7.00315	8.26826	6.87269	0.986228
chr1:234505792-234506774	COA6	0.140191	4.50187	3.7682	16.6732	36.9984	30.1705	0.984086
chr16:4367250-4367502	GLIS2	1.36606	3.73572	2.0092	3.90344	12.7723	7.73993	0.983775
chr20:56273593-56274967	PMEPA1	1.99153	10.4541	4.25926	17.3688	133.165	67.381	0.983248
chr5:138559851-138560713	SIL1	1.09774	8.37904	1.339	19.9289	24.4458	20.9315	0.983159
chr1:172902619-172902989	TNFSF18	0.883801	6.23314	1.40452	0.5207	2.19286	0.322625	0.982949
chr4:170283948-170284417	SH3RF1	1.38103	5.23005	0.99979	3.44605	5.31977	2.74278	0.982827
chr20:50817198-50817553	ZFP64	1.32662	6.90058	3.75678	8.63042	18.0493	14.3027	0.981762
chr1:8177871-8178614	ERRFI1	1.96453	6.64759	0.922202	19.8113	31.2599	13.3755	0.981735
chr4:7650190-7650858	AFAP1-AS1	1.28468	8.92352	2.24061	0.657056	2.81116	1.32765	0.981246
chr10:111577802-111578115	XPNPEP1	0.593447	4.80057	2.17283	26.113	27.8934	27.0967	0.979383
chr20:38907604-38907958	MAFB	1.13496	7.3802	2.19096	30.5547	36.5517	30.2053	0.978526
chr7:43903483-43904820	MRPS24	1.35916	4.81432	0.731736	107.17	122.578	98.9116	0.978496
chr1:95005164-95005558	F3	0.1	4.66453	1.61185	16.5412	67.3571	23.2549	0.978194
chr8:105757651-105758135	LRP12	2.29446	13.3098	4.53774	1.7689	7.25523	3.94495	0.977842
chr15:76115752-76115996	UBE2Q2	0.181843	2.47513	0.581411	9.12738	10.184	9.06462	0.977249
chr13:107160573-107160934	EFNB2	1.47969	6.54492	3.06805	7.69606	11.4168	8.09473	0.977223
chr17:76910611-76911113	TIMP2	1.08237	4.02088	1.66085	51.5296	79.8215	50.5555	0.97672
chr7:55028554-55028916	EGFR	0.561913	6.82691	1.22134	19.8277	33.7146	17.693	0.976131
chr18:34747023-34747923	KIAA1328	0.499624	2.38116	1.00763	2.32263	2.53144	2.33319	0.976094
chr12:25006887-25007245	BCAT1	0.192278	4.85578	2.16101	0.693638	7.27751	4.74153	0.975578
chr1:86392975-86393262	COL24A1	0.543936	6.08787	4.07272	0.113437	0.661831	0.3566	0.975547
chr1:230594540-230595264	PGBD5	0.471719	6.43987	2.3422	3.05777	5.08167	4.09295	0.974691
chr11:72092255-72092752	CLPB	0.351427	3.4187	0.10573	7.82982	15.9329	9.20584	0.974582
chr1:183148786-183151276	LAMC2	1.69713	8.46281	2.40985	16.4708	140.661	57.2269	0.973271
chr2:72161947-72162453	CYP26B1	0.493367	2.59202	1.78389	2.73371	6.94889	4.46363	0.972508
chr18:47103848-47105512	LIPG	0.996958	15.8025	4.45611	0.721213	4.09426	2.23139	0.97179
chr6:116708918-116709517	DSE	2.19454	7.5072	3.25468	6.70292	8.52748	6.59716	0.971715
chr21:39654244-39654931	KCNJ15	3.97757	6.11391	2.58552	10.1294	12.5952	6.29518	0.96991
chr11:72194314-72195343	CLPB	1.09105	6.20732	3.17192	7.82982	15.9329	9.20584	0.96717
chr14:102838354-102838947	TECPR2	0.300176	4.18727	0.124613	6.38951	7.45291	5.93511	0.966972
chr1:9405104-9406137	SPSB1	1.22329	6.56162	1.70149	19.9181	27.7357	18.1123	0.966779
chr2:235541839-235542387	ARL4C	0.811624	5.52465	2.12287	20.5749	29.9838	25.3514	0.966506
chr9:4293821-4294149	GLIS3	1.95801	10.5223	4.14518	0.5789	2.03155	1.29119	0.965319
chr2:129494462-129494715	HS6ST1	1.77089	7.63882	1.61761	25.8368	29.3724	26.7201	0.965163
chr15:89484492-89486057	MFGE8	1.23037	7.63063	4.23411	36.1133	64.6441	56.1641	0.964983
chr1:8149688-8150215	ERRFI1	3.44633	9.75225	2.68992	19.8113	31.2599	13.3755	0.96497
chr22:43144318-43144680	A4GALT	3.11067	13.2684	6.91454	21.6796	37.6518	31.3738	0.96462
chr2:67741201-67742107	ETAA1	0.531584	3.98993	1.20082	2.79128	3.79111	3.24463	0.959261
chr20:45323946-45324380	TP53RK	0.874111	3.96459	0.10573	5.75156	6.67453	5.85067	0.959049
chr2:55327320-55327611	RTN4	3.00623	6.37494	1.8012	85.5609	94.8687	75.2561	0.956523
chr3:172384200-172384692	NCEH1	1.70563	9.18823	3.905	3.48163	5.53156	4.62043	0.956031
chr9:117039288-117039571	COL27A1	1.42002	11.2456	2.10453	9.9979	42.7378	21.6929	0.955996
chr1:172312043-172313034	DNM3	2.38696	6.5123	2.40484	1.31028	2.3259	1.62519	0.954165
chr9:119620012-119620414	TRIM32	0.593831	6.79607	1.21113	3.52366	4.39881	3.86418	0.953614
chr20:55362133-55363396	TFAP2C	2.45765	5.82772	1.16936	20.4883	21.9029	18.7559	0.952114
chr8:103741081-103743221	KLF10	1.84547	6.70046	1.67598	23.5593	28.6126	20.9237	0.951012
chr12:133289011-133290819	PGAM5	1.43955	7.86404	2.0134	21.0061	31.9461	25.2599	0.950755
chr12:132344377-132344954	MMP17	0.181407	4.835	2.58269	3.32074	12.3118	5.42492	0.950346
chr22:43154917-43155343	A4GALT	1.85364	8.65807	4.10057	21.6796	37.6518	31.3738	0.950343
chr1:222005371-222005664	DUSP10	0.696284	6.78588	0.614959	3.86637	7.97602	5.14642	0.949002
chr7:40156253-40157753	MPLKIP	0.410343	2.54593	0.681838	2.37663	3.80519	2.99456	0.946418
chr14:69310049-69310597	ACTN1	3.57103	9.71165	1.08058	67.5513	135.134	71.6651	0.943276
chr1:43514784-43515131	SLC2A1	4.13216	5.3477	0.244532	187.871	255.098	131.632	0.941105
chr8:25095579-25096052	DOCK5	0.903269	3.52708	1.58657	3.50746	8.0184	6.06452	0.940418
chr2:234151530-234151777	ATG16L1	1.25966	3.72053	1.24582	9.41512	9.97159	9.10714	0.937899
chr2:9815916-9816484	YWHAQ	2.91257	11.4414	1.18461	111.351	125.955	97.1095	0.93647
chr11:68662402-68662644	MRPL21	0.390735	6.13358	1.26199	45.0305	105.592	74.1418	0.935867
chr2:42258593-42260562	PKDCC	0.469061	5.59642	5.06315	4.80836	22.3414	29.0816	0.933394
chr6:160122896-160123813	SOD2	0.856924	8.90187	3.52431	136.215	180.534	134.236	0.93258
chr8:101882351-101882764	YWHAZ	3.55736	8.25468	0.117761	438.056	471.021	335.82	0.929917
chr2:235540550-235541187	ARL4C	0.113038	5.51792	0.965165	20.5749	29.9838	25.3514	0.926688
chr13:98528513-98528750	IPO5	0.166098	3.18193	2.50457	19.2525	24.672	21.5603	0.923641
chr20:51039119-51039620	ZFP64	0.1	3.17014	0.85548	8.63042	18.0493	14.3027	0.920002
chr15:68723655-68724058	ITGA11	0.475972	6.69225	0.834718	1.07641	6.66799	3.56398	0.917671
chr17:8006676-8006978	ALOXE3	3.54629	5.22443	1.40077	3.60979	3.73334	1.26021	0.917599
chr1:9790919-9791397	CLSTN1	1.50714	4.92186	1.57168	72.5468	142.563	101.765	0.916369
chr16:47216699-47217136	NETO2	1.34471	6.82042	2.50384	6.92302	18.6189	13.6924	0.916283
chr6:116707518-116708170	DSE	3.5223	6.4644	1.10156	6.70292	8.52748	6.59716	0.913585
chr2:47478108-47478573	CALM2	0.1	3.63593	1.24914	103.968	151.08	136.633	0.913478
chr6:125277558-125277810	RNF217	0.248482	3.1216	0.394714	6.34204	7.78401	5.46223	0.909006
chr16:69443153-69443992	CYB5B	1.96108	4.64663	2.5003	37.5073	45.3228	42.0978	0.907627
chr7:134290647-134291044	BPGM	1.536	3.6821	1.4733	14.7916	18.555	11.7309	0.905057
chr20:33987328-33987575	UQCC1	1.41725	7.44649	1.85011	19.4691	24.6185	21.9868	0.902003
chr11:36170702-36172942	LDLRAD3	1.71603	6.71651	1.22903	4.83908	5.86461	3.77393	0.898575
chr7:111697153-111697651	DOCK4	0.302901	5.93071	4.96957	2.71146	5.21821	3.76107	0.897443
chr20:51096815-51097131	ZFP64	0.118424	2.11437	0.491189	8.63042	18.0493	14.3027	0.894022
chr21:40477024-40477319	PSMG1	0.779118	6.71149	1.89324	26.9771	33.1698	24.3707	0.891526
chr7:28651944-28652277	CREB5	0.781766	7.98138	1.12183	1.98636	5.73982	3.83242	0.890528
chr15:43137522-43137752	TTBK2	0.245922	5.47829	0.798306	2.24301	3.2009	2.76487	0.887424
chr7:17447025-17448154	AHR	1.0241	4.06843	0.72814	9.06273	25.2868	15.4156	0.88738
chr21:36072362-36072628	CLIC6	1.22333	3.37745	0.527809	1.07244	1.95501	1.29973	0.883802
chr11:45066963-45068627	PRDM11	3.55409	6.7702	2.74625	3.59476	5.21884	4.09538	0.879204
chr9:33083042-33084295	SMU1	0.667694	3.66842	1.88367	18.0303	19.5245	17.8664	0.87546
chr3:169951785-169952062	PRKCI	1.44174	4.9902	0.763441	13.2088	14.5633	10.9751	0.870705
chr14:73650908-73651326	PSEN1	0.0936479	3.11691	0.10573	20.8566	21.8841	19.87	0.870099
chr7:75496016-75496343	RHBDD2	0.245111	4.83606	2.21404	53.9206	85.1474	82.1709	0.868274
chr8:48411505-48412121	SPIDR	0.436125	4.64813	0.12658	25.0901	33.5258	28.8627	0.865803
chr6:161649721-161650110	AGPAT4	4.03058	8.09331	0.977229	4.77994	6.88195	4.97739	0.864299
chr8:99952186-99953314	STK3	3.94084	7.27748	3.18383	7.25956	12.1433	9.02472	0.857909
chr11:77747667-77748820	KCTD14	1.25531	1.97639	0.412864	1.74058	1.66943	0.7019	0.857624
chr20:55500128-55500861	TFAP2C	0.308987	4.54249	0.10573	20.4883	21.9029	18.7559	0.857076
chr9:136782876-136783176	VAV2	2.49619	5.06342	2.52474	4.44007	12.7279	8.78761	0.856535
chr2:75835620-75836276	MRPL19	0.375596	3.72214	0.976099	13.6637	16.1562	12.2024	0.856033
chr12:102254215-102254852	DRAM1	1.83876	4.81562	2.54949	2.04955	5.31039	4.40209	0.855992
chr20:51052909-51053268	ZFP64	0.337031	3.49718	0.644599	8.63042	18.0493	14.3027	0.851096
chr5:132627345-132627734	FSTL4	3.44322	8.89265	3.34508	1.79267	6.19307	4.05678	0.849467
chr9:86911624-86911993	SLC28A3	3.11938	8.9552	1.80948	2.91185	3.25402	2.17824	0.848508
chr3:126657124-126657841	PLXNA1	1.27678	5.51481	2.25836	13.5821	39.7935	32.6756	0.848089
chr3:182980923-182981161	B3GNT5	5.66421	4.79044	2.93085	17.5734	13.5518	12.6843	0.846273
chr2:107592963-107593237	ST6GAL2	0.964607	2.82886	1.77232	0.555875	0.767419	0.524808	0.84479
chr9:74909116-74909497	ZFAND5	3.77665	2.73428	0.638668	91.3672	57.616	51.288	0.843175
chr7:73726652-73727135	CLIP2	2.48941	6.23441	3.87114	8.25307	11.3008	10.9637	0.840434
chr4:74682883-74683208	CXCL6	0.49244	4.80534	2.3896	6.68579	13.3185	5.70331	0.84019
chr9:140169836-140170251	TOR4A	3.3083	3.67639	0.987207	5.46556	4.81323	3.99326	0.833977
chr6:35171216-35171716	SCUBE3	0.677771	3.585	0.224209	0.319056	2.69699	1.38163	0.832615
chr12:110547211-110547842	IFT81	3.74933	10.4181	3.00185	2.32063	3.52718	2.89586	0.831817
chr2:10654522-10654798	ODC1	1.78084	8.53862	3.45903	15.1045	169.458	134.91	0.830099
chr1:3240032-3240409	ARHGEF16	0.562414	4.38704	0.514751	18.7965	23.3763	12.7093	0.828549
chr1:21909045-21910946	ALPL	0.971066	3.29964	2.69231	4.59344	8.86386	11.1127	0.825009
chr12:117480511-117480833	TESC	0.489947	2.17224	0.690257	5.13112	5.98966	4.35328	0.822877
chr2:73290593-73290982	SFXN5	1.83418	5.82954	1.04583	6.44562	9.12199	7.63502	0.817468
chr13:95598569-95598801	ABCC4	1.19122	3.99606	1.48225	1.12404	2.72586	2.18822	0.815817
chr2:206566906-206567221	NRP2	1.6826	5.02448	0.459721	10.1973	25.412	15.5612	0.815797
chr1:233805142-233805644	KCNK1	1.72635	4.88903	1.13707	15.3941	17.6137	9.8705	0.814693
chr1:7708597-7709558	CAMTA1	1.35767	4.76224	0.36028	47.5676	57.2622	51.4631	0.80891
chr9:99390148-99390400	CDC14B	0.865079	4.93126	0.526804	2.3844	3.22226	2.83018	0.808242
chr14:76289038-76289389	TTLL5	3.50529	5.08985	0.930346	9.42953	10.0425	9.40789	0.807922
chr6:64236899-64237529	PTP4A1	1.27291	7.05705	1.74207	24.5764	27.8973	20.8325	0.807302
chr8:29380071-29380560	DUSP4	1.40821	5.2891	1.42288	3.65367	5.42234	4.71623	0.804385
chr12:53365819-53366565	KRT8	0.733523	6.6754	1.52543	180.487	363.658	310.879	0.801808
chr1:11989282-11989712	KIAA2013	2.0661	5.26898	2.84188	31.9613	40.2452	38.7358	0.801492
chr15:56294337-56294733	NEDD4	2.26066	6.39885	1.88082	2.27271	3.75062	3.06725	0.800386
chr5:132584636-132585009	FSTL4	0.94599	5.08418	0.399069	1.79267	6.19307	4.05678	0.797703
chr20:51151183-51151627	ZFP64	0.318673	3.20969	0.281012	8.63042	18.0493	14.3027	0.794688
chr12:12396434-12396804	LRP6	0.56462	2.4117	0.29677	2.80033	6.75356	4.83405	0.791926
chr1:46707316-46708147	RAD54L	1.71577	8.38734	1.58852	4.24526	9.95046	7.70174	0.789024
chr22:48827421-48827692	FAM19A5	1.59477	3.01166	0.283849	0.467906	9.60647	2.05582	0.787224
chr18:46328523-46329139	CTIF	1.06928	3.21596	1.3459	20.1138	21.2292	18.9037	0.786395
chr21:40438810-40439039	PSMG1	3.75044	4.07794	0.73023	26.9771	33.1698	24.3707	0.786381
chr7:41156588-41157032	SUGCT	1.6826	6.30765	1.39411	1.75192	12.056	7.8221	0.778538
chr1:180916126-180916804	KIAA1614	0.386043	6.6635	1.59125	1.20377	1.75667	1.64923	0.776923
chr9:96722814-96723101	BARX1	0.1	3.1391	0.685934	1.82917	6.27498	5.42677	0.775167
chr6:43083800-43084127	PTK7	2.3939	9.53738	1.05199	24.2329	59.5338	42.2741	0.775042
chr10:25108971-25109339	ARHGAP21	2.70098	5.21763	2.68228	8.60275	13.6203	11.8134	0.771153
chr15:38512466-38512894	SPRED1	0.376177	3.04324	0.10573	2.18683	4.49515	3.51174	0.769848
chr7:98519130-98519577	TRRAP	0.749617	2.47773	2.53321	5.26039	6.51578	9.0953	0.769325
chr3:176545026-176545345	TBL1XR1	0.955352	5.61846	2.04946	13.9505	16.5082	16.1787	0.76339
chr2:153469324-153469657	FMNL2	1.34367	4.07453	1.36319	4.00824	13.4808	10.3582	0.757308
chr17:65257004-65257252	HELZ	0.848062	7.41078	1.89294	3.86188	5.63772	5.29127	0.756131
chr16:88271017-88271454	ZNF469	2.35805	6.87128	1.06695	0.173075	2.56908	1.32265	0.75594
chr16:86785087-86785463	FOXL1	0.557121	5.7575	1.80853	0.445	2.24604	2.05722	0.752427
chr1:236252361-236252833	NID1	0.417264	4.07478	0.246165	7.48213	33.3301	23.9461	0.751803
chr3:53177493-53178049	RFT1	1.07853	3.97171	1.92006	9.28439	9.82287	8.88288	0.747626
chr8:74759061-74759436	UBE2W	3.18662	4.26451	1.85335	8.51013	7.87753	6.16906	0.747323
chr10:121020293-121021396	GRK5	0.449662	7.11351	2.57958	7.22863	9.95374	9.94786	0.747123
chr11:66354643-66355745	CCDC87	0.956304	4.33943	0.794555	0.2435	1.40797	0.991692	0.747093
chr7:3996093-3996553	SDK1	1.61748	8.15878	1.77796	1.50798	6.60101	5.06631	0.74678
chr18:9782071-9782461	RAB31	2.72028	4.79953	1.31848	23.5833	35.7095	27.4452	0.746048
chr22:36741842-36742150	MYH9	0.16308	5.17371	0.909245	135.47	209.763	196.456	0.738472
chr7:100513789-100514330	ACHE	0.445667	2.75972	0.663443	2.93658	7.85992	6.76123	0.733267
chr21:37254316-37254784	RUNX1	0.1	3.6139	0.455181	9.49219	26.8044	23.3028	0.722906
chr10:74835893-74837567	P4HA1	2.57049	8.77871	1.95081	4.5011	15.5966	11.5812	0.722152
chr21:44785551-44785849	SIK1	1.78269	3.56355	0.426131	35.5069	33.0324	21.2073	0.721987
chr21:39807505-39807949	ERG	0.425904	5.26973	0.745968	3.14498	4.61058	4.27118	0.721353
chr16:4965197-4965513	PPL	4.49369	3.51374	0.244984	673.225	87.7949	49.8376	0.717351
chr1:6929219-6929544	CAMTA1	2.17479	5.42452	0.257258	47.5676	57.2622	51.4631	0.706291
chr1:109217573-109218810	HENMT1	2.10044	9.49165	3.40996	2.25198	5.28932	4.98812	0.703637
chr2:72021092-72021345	DYSF	2.71985	8.63389	2.19462	5.33097	8.28199	7.31918	0.70022
chr1:211763244-211763576	SLC30A1	1.60612	3.01217	0.412091	4.42856	4.15304	3.28237	0.694568
chr1:66863515-66863772	PDE4B	0.876726	3.12555	0.468424	2.17726	10.3667	7.32066	0.686911
chr7:40961136-40961400	SUGCT	1.06354	4.27982	0.268474	1.75192	12.056	7.8221	0.686304
chr19:18438721-18439175	LSM4	0.921036	4.83987	0.678445	81.1935	110.546	102.088	0.685533
chr16:88184382-88185264	BANP	0.905246	4.43461	2.48698	7.52771	10.8003	11.8416	0.684576
chr6:108286474-108286974	SEC63	1.17589	3.95315	0.326757	11.256	14.2505	12.9347	0.682794
chr4:183769003-183769546	DCTD	2.48196	11.8308	2.75416	31.284	33.6005	33.1107	0.68249
chr9:87183278-87183630	NTRK2	1.29829	6.12132	1.57439	4.26944	22.4901	19.1421	0.680219
chr16:81628813-81629208	CMIP	0.750691	4.55795	0.965014	38.8108	43.6289	42.7503	0.67853
chr21:39810816-39811403	ERG	1.41785	8.15392	1.40883	3.14498	4.61058	4.27118	0.678328
chr3:145870526-145870916	PLOD2	1.86122	3.44056	0.343611	7.15061	19.8685	11.1669	0.677739
chr11:12453023-12453284	PARVA	2.30692	12.9675	2.45017	15.0577	16.0882	11.7505	0.675215
chr5:1118708-1119129	SLC12A7	2.75864	6.00022	1.77384	7.48828	28.4731	19.4773	0.67464
chr20:49074321-49075151	PTPN1	1.20878	7.19168	3.76613	24.199	26.7617	27.5495	0.671956
chr2:72259904-72260247	CYP26B1	3.65553	6.46861	1.73704	2.73371	6.94889	4.46363	0.670897
chr10:99600729-99601672	GOLGA7B	2.21413	6.64429	2.27629	2.96041	4.50263	4.18717	0.667359
chr2:74918997-74919949	SEMA4F	0.232739	3.68354	1.86873	1.89137	3.64437	4.38085	0.663292
chr14:77525396-77525759	IRF2BPL	1.17585	6.57945	0.760624	13.4576	18.1174	16.8763	0.659136
chr2:202867181-202867750	FZD7	0.728374	5.7475	1.98025	4.61965	11.7772	12.216	0.654916
chr7:44347163-44347474	CAMK2B	6.90382	5.91962	1.61069	1.09001	1.57437	0.82095	0.650299
chr17:42186366-42186779	HDAC5	3.91849	3.09815	1.12239	54.2333	21.152	25.1448	0.645912
chr21:47485720-47485971	COL6A2	5.68515	8.64145	1.94079	115.856	393.586	195.209	0.642961
chr4:25569499-25569749	SLC34A2	0.1	3.24887	0.332298	1.66958	24.0983	21.535	0.639945
chr4:183727738-183728056	DCTD	1.69901	8.24703	1.44524	31.284	33.6005	33.1107	0.638593
chr1:15528034-15528518	FHAD1	2.48224	6.04286	0.666624	0.325231	1.77455	1.07205	0.637456
chr2:70715942-70717278	TGFA	0.72706	5.91916	2.96572	14.5201	21.4356	9.39989	0.635624
chr21:39832508-39833541	ERG	3.77079	11.9152	3.18392	3.14498	4.61058	4.27118	0.63382
chr12:106327765-106328076	NUAK1	3.73732	8.50569	2.13264	1.69214	3.63379	2.87287	0.627655
chr3:126679453-126680064	PLXNA1	3.68437	8.05451	3.07559	13.5821	39.7935	32.6756	0.626442
chr1:7612050-7612345	CAMTA1	2.05739	4.0283	0.313347	47.5676	57.2622	51.4631	0.622335
chr3:116007098-116007405	LSAMP	1.28016	3.55706	0.495925	0.6447	3.34524	2.30345	0.618536
chr20:10584976-10585390	JAG1	2.68527	7.21011	1.95051	33.3207	33.4386	25.8509	0.618235
chr20:17862802-17863471	SNX5	0.125722	4.19541	0.511544	35.1148	58.4522	57.0834	0.614582
chr22:36819644-36819960	MYH9	2.22003	7.24563	2.0328	135.47	209.763	196.456	0.613661
chr2:74922327-74922711	SEMA4F	1.3978	3.65971	2.33971	1.89137	3.64437	4.38085	0.612255
chr2:32358293-32358675	SLC30A6	0.776383	5.80405	2.28824	4.79663	5.28801	5.39138	0.611258
chr1:148531413-148532870	NBPF15	0.320819	6.23275	2.44948	9.89751	17.9206	20.467	0.608428
chr9:139509516-139511177	EGFL7	0.947456	4.26233	1.57704	27.1236	40.8795	41.7404	0.605881
chr19:47507413-47507683	NPAS1	1.61632	4.78887	1.12506	1.62006	2.50526	2.29163	0.591661
chr2:199666083-199666508	SATB2	1.03019	7.06164	1.47203	0.695806	1.60678	1.58175	0.575712
chr2:127643564-127643977	BIN1	0.586993	5.19952	0.521449	11.5389	22.6981	21.4529	0.575625
chr1:183554310-183554704	NCF2	0.405458	5.34954	0.922127	4.99437	15.6304	15.7328	0.573275
chr3:126788670-126789545	PLXNA1	2.5115	5.39184	1.83022	13.5821	39.7935	32.6756	0.571326
chr12:96133646-96134066	NTN4	1.39902	2.58116	0.245818	4.83657	4.10306	3.10552	0.56817
chr7:16576-16985	FAM20C	0.762079	2.36441	0.335571	7.51959	22.7488	18.4018	0.567634
chr6:2225253-2225579	GMDS	1.57507	1.57022	0.150741	65.7521	23.1198	19.5437	0.561469
chr12:104687046-104688097	TXNRD1	0.858207	3.02416	0.795062	11.4762	50.579	46.7507	0.554393
chr1:162514726-162515627	UAP1	1.42709	3.46848	0.456058	20.7449	19.2801	15.211	0.553507
chr11:35974527-35975134	LDLRAD3	1.33715	3.36054	2.24749	4.83908	5.86461	3.77393	0.539998
chr19:35745969-35746391	LSR	2.07969	3.34091	0.869471	61.38	105.531	82.1456	0.539426
chr12:24716678-24717014	SOX5	0.991744	4.99373	0.240637	0.320975	1.04697	0.900075	0.538468
chr4:157211332-157211768	CTSO	0.594006	5.34749	1.3946	4.39967	5.84194	6.05833	0.532254
chr12:12112081-12112531	ETV6	1.35837	5.48483	1.32624	8.56349	13.0746	12.8933	0.524729
chr2:27903513-27907072	SUPT7L	3.16166	6.71176	2.77427	14.8422	21.0553	20.2624	0.524163
chr5:78114623-78115060	ARSB	0.994544	3.57379	0.172714	1.16054	3.24238	2.70109	0.516863
chr20:1879352-1879577	SIRPA	1.75378	4.90019	1.10492	12.0425	24.6671	22.276	0.516131
chr6:125684338-125684896	HDDC2	0.994974	7.62731	1.52336	39.9398	40.3689	40.3971	0.514407
chr19:48793952-48794625	ZNF114	2.45774	6.29566	2.0286	0.504962	1.6521	1.51836	0.51324
chr12:77058929-77059402	ZDHHC17	0.75514	4.24034	0.537706	3.21707	4.98149	4.85927	0.508389
chr1:39640344-39640762	MACF1	1.3313	6.90083	0.404613	37.3123	60.965	57.7435	0.494493
chr20:1869497-1870505	SIRPA	1.58343	3.19237	1.18951	12.0425	24.6671	22.276	0.493518
chr10:7299884-7300148	SFMBT2	0.1	4.66437	0.934016	0.719706	2.06873	2.40557	0.484769
chr10:74398101-74398590	MICU1	2.0203	2.86375	0.651777	16.345	19.5096	17.6448	0.47073
chr15:51883461-51883732	DMXL2	0.420397	2.03175	0.367725	3.82314	8.62402	8.69444	0.464564
chr1:12094730-12095448	MIIP	0.317095	4.01075	1.23754	18.1978	29.5314	34.1332	0.462608
chr22:35842849-35843386	MCM5	0.579795	8.57933	0.86189	21.6011	36.2297	38.0939	0.436131
chr21:40203781-40204655	ETS2	3.86776	8.15054	2.44908	63.5036	54.5251	35.4483	0.431553
chr5:133768395-133768667	CDKN2AIPNL	1.51495	3.99832	0.804482	9.55264	13.87	13.2483	0.429296
chr14:20748219-20748485	TTC5	0.145772	3.88119	0.514257	2.83747	4.39277	4.76188	0.418249
chr1:231369163-231369448	GNPAT	0.976109	2.74543	0.981419	14.5796	18.3937	18.8514	0.415479
chr15:47585106-47585761	SEMA6D	0.731344	5.17631	1.66404	1.55964	1.94691	2.11782	0.40818
chr11:22043208-22043490	ANO5	1.09118	4.1156	1.33547	0.213244	0.210687	0.147508	0.404562
chr4:4854939-4855216	MSX1	1.99543	5.48662	0.685863	0.889556	3.61943	3.15839	0.403185
chr20:44627223-44627588	MMP9	1.69776	4.64237	3.01291	8.41592	29.9788	55.6722	0.400099
chr17:78875537-78876536	RPTOR	1.17871	5.23115	3.23704	8.45148	9.38979	10.8489	0.396756
chr15:73938964-73939248	NPTN	2.169	6.89142	1.05464	60.6533	55.8239	44.6347	0.395051
chr10:128531525-128531847	DOCK1	0.579869	3.61104	0.591783	10.207	9.86664	7.49241	0.393895
chr17:80179507-80180044	SLC16A3	0.978088	2.76682	1.29967	45.2561	45.7292	37.2306	0.392834
chr15:66939793-66940220	SMAD6	1.16458	6.33382	3.61215	2.05739	3.4286	5.34259	0.387477
chr1:168606257-168606514	XCL1	1.45793	5.12244	1.27982	1.28592	3.26599	3.47137	0.386967
chr8:124161593-124161960	TBC1D31	1.68548	7.70241	1.29178	1.95396	3.57506	3.72316	0.383204
chr6:106231910-106232135	PRDM1	2.87281	3.21353	1.49951	41.5845	11.4474	9.36412	0.382527
chr8:80706611-80707304	HEY1	0.839461	6.95901	1.65534	1.73864	14.3729	18.8353	0.382355
chr16:66300739-66301460	CDH5	0.592453	6.99233	1.74454	5.73544	9.20718	10.7682	0.375985
chr15:66112843-66113166	DENND4A	0.1	4.30888	1.74951	3.70343	5.2852	7.01256	0.365376
chr2:27581539-27582791	GTF3C2	2.41537	10.3896	5.93476	41.0308	42.7737	45.135	0.360856
chr8:11749575-11749938	CTSB	0.19736	8.20104	0.300552	344.802	777.559	870.905	0.359556
chr15:80256982-80257243	BCL2A1	0.854613	3.99482	0.658381	2.69954	13.8714	15.38	0.354201
chr12:48336753-48337438	TMEM106C	0.264434	3.28656	0.362139	29.0167	40.0737	43.1843	0.33502
chr4:26077379-26077866	SMIM20	1.93877	6.33376	2.23218	7.79549	11.1995	12.3506	0.331487
chr21:45110885-45111201	RRP1B	0.532227	2.75555	0.51627	7.41627	8.97766	9.34768	0.329654
chr7:43593117-43593753	STK17A	0.483191	3.68584	0.751907	9.05372	13.6874	15.4052	0.328586
chr6:134357251-134357640	SLC2A12	2.05124	3.58485	1.0641	2.0894	1.88942	1.72979	0.328189
chr2:31094517-31094921	CAPN13	1.97266	4.83515	0.466919	1.02761	8.28939	7.07629	0.327826
chr19:1175991-1176387	SBNO2	2.61564	5.31034	0.806036	50.6405	50.2065	49.8774	0.325433
chr9:116378799-116379569	RGS3	2.86851	7.95193	2.43671	10.2665	26.3219	28.9502	0.317269
chr19:35664687-35665311	FXYD5	0.759647	2.894	0.997191	104.764	149.48	169.482	0.313348
chr1:247511022-247511949	ZNF496	1.51674	5.78716	0.698974	6.0247	10.4743	10.7733	0.311851
chr6:21001257-21001499	CDKAL1	0.439931	5.83239	2.8701	3.94482	4.19872	4.64738	0.303137
chr10:25115543-25115867	ARHGAP21	1.70984	2.57813	0.643999	8.60275	13.6203	11.8134	0.299875
chr1:40072087-40072760	HEYL	0.417037	6.30509	0.642122	2.62931	9.22864	11.5704	0.297464
chr2:161826121-161826488	TANK	1.21187	7.32234	1.40288	14.8956	16.9306	17.6488	0.292601
chr1:169016221-169016966	ATP1B1	1.80717	3.99548	0.772052	103.83	79.83	57.8931	0.289777
chr14:104766376-104766634	KIF26A	1.67563	4.45121	0.13123	1.2214	2.16341	2.03191	0.288181
chr8:8664192-8664542	MFHAS1	2.87183	7.4256	1.66395	3.84612	11.2166	11.5022	0.286524
chr20:33740676-33741701	EDEM2	1.69011	6.10185	2.14106	12.6473	16.7026	18.6731	0.28611
chr1:246860102-246860535	SCCPDH	0.522458	3.05799	0.834373	2.74876	5.38369	6.79572	0.281887
chr4:11550810-11551412	HS3ST1	1.87859	3.03237	1.12466	10.7279	5.77128	2.49762	0.281794
chr19:3655546-3655788	CACTIN	1.21009	8.20175	0.744277	11.7528	16.3858	17.5808	0.269135
chr5:34407469-34407927	RAI14	0.850781	3.0727	0.422365	5.76867	16.6817	18.0461	0.267606
chr7:140012875-140013210	SLC37A3	0.856869	3.82343	0.955778	10.456	14.6676	16.4331	0.258416
chr20:33732211-33732492	EDEM2	1.27914	5.99142	1.57285	12.6473	16.7026	18.6731	0.250118
chr16:11629715-11630032	LITAF	1.76552	5.29588	1.46143	48.6492	85.6988	95.7824	0.245115
chr7:157140435-157140864	DNAJB6	0.593616	7.18902	0.10573	74.1899	68.9237	58.6624	0.242884
chr18:56435553-56435794	ZNF532	2.10349	5.18464	0.483608	10.0609	15.9316	15.4956	0.241847
chr2:134174877-134175465	NCKAP5	2.06212	4.73463	0.219065	3.14305	1.66121	0.900517	0.232231
chr16:66263981-66264287	CDH5	0.65018	3.68786	0.714456	5.73544	9.20718	10.7682	0.232168
chr1:153092027-153092364	SPRR2F	1.37496	2.14446	0.429481	114.717	23.2748	3.18122	0.226986
chr1:161741731-161742195	ATF6	2.38616	4.52352	1.22037	7.34423	6.84421	6.52586	0.225944
chr2:12727977-12728342	TRIB2	1.17076	7.65909	0.944498	7.74503	24.641	31.4367	0.21009
chr12:53198288-53198843	KRT3	1.96782	3.70974	2.52994	5.10948	5.13907	0.187475	0.205649
chr10:97272295-97272984	SORBS1	1.62602	2.13972	0.351718	23.4984	7.66773	8.28281	0.205063
chr15:52392758-52393062	BCL2L10	2.81361	7.48168	2.41865	3.55561	3.01577	2.15094	0.201583
chr20:56899994-56900382	RAB22A	0.1	2.1001	0.10573	8.48724	7.68921	6.13523	0.180004
chr1:206881000-206881264	MAPKAPK2	2.43552	8.51636	1.02675	34.741	45.5781	47.9315	0.176714
chr9:79303401-79303713	PRUNE2	2.94906	4.66708	0.993608	7.47147	2.95929	2.28047	0.157229
chr8:102550088-102550491	GRHL2	1.95288	4.61507	0.82786	14.9551	12.1164	10.3656	0.156767
chr11:34707234-34707666	EHF	1.94408	2.91763	0.535281	120.89	21.8423	15.7069	0.156432
chr5:100113299-100114185	ST8SIA4	0.874857	4.0902	1.972	0.735481	1.44407	2.87407	0.149362
chr3:90224385-90224675	EPHA3	0.783146	4.34956	0.888856	0.404512	1.28089	1.84845	0.148355
chr4:68757276-68757827	TMPRSS11D	1.27828	2.26883	0.119473	112.49	31.6435	21.3222	0.148172
chr15:42378011-42378427	PLA2G4D	2.67942	3.87861	0.855502	1.44356	0.224225	0.190067	0.142188
chr21:30383644-30384398	RWDD2B	0.830109	5.24125	0.671808	9.41043	9.84304	10.0755	0.141019
chr10:30095647-30096433	SVIL	2.36881	5.71834	2.15595	31.4142	26.2763	19.3201	0.139417
chr1:231104237-231104572	TTC13	0.455688	2.97779	0.499632	5.16044	8.99312	11.4804	0.137077
chr13:30700583-30701271	KATNAL1	0.787949	3.91006	0.10573	0.960588	1.4648	1.61338	0.135343
chr12:52867130-52867441	KRT6C	4.56001	11.3797	3.44931	822.441	450.123	87.2157	0.121999
chr2:8784796-8785821	ID2	0.668276	3.05037	0.939441	25.6829	40.7137	55.2844	0.112889
chr17:35790797-35791204	TADA2A	3.74742	6.64995	2.57735	6.84424	10.0544	10.6172	0.101969
chr18:3582933-3583172	DLGAP1-AS1	2.44136	5.71042	2.47095	2.35425	4.96841	6.84809	0.101781
chr10:121480965-121482068	INPP5F	0.857919	10.3959	3.45993	4.39879	4.88552	5.77371	0.0998641
chr4:68586955-68587718	UBA6-AS1	2.80711	6.75964	0.846422	4.06354	4.39038	4.42838	0.0970513
chr16:28822915-28823234	ATXN2L	1.53294	4.05192	0.536347	81.7626	131.133	140.897	0.0902527
chr8:68223274-68224023	ARFGEF1	0.913526	6.41708	0.868844	16.9708	15.923	14.5222	0.0899214
chr12:34508033-34508307	ALG10	1.08016	7.95987	3.00148	1.16156	1.32206	1.63542	0.0897758
chr1:42345728-42346202	HIVEP3	0.649226	3.17348	0.375324	8.03338	7.30208	6.5725	0.0881014
chr17:35014223-35014624	MRM1	2.09093	5.54962	1.21054	3.75191	6.37702	7.26835	0.0841107
chr1:220499407-220499650	RAB3GAP2	1.13292	1.93675	0.403555	8.34584	10.309	10.1902	0.0819251
chr17:70686866-70687216	LINC00511	1.23924	4.17008	1.86496	16.725	15.7595	12.8138	0.0801928
chr1:52676093-52676635	ZFYVE9	0.95007	3.428	0.181872	4.72958	3.79943	3.26914	0.0715549
chr8:125843366-125843598	MTSS1	2.81966	6.32453	2.10464	37.1169	30.983	26.4953	0.0696685
chr14:70408610-70408864	SMOC1	0.939445	2.62928	0.468097	0.275187	3.39346	4.44668	0.0694309
chr7:152282818-152283079	XRCC2	0.663397	4.5156	0.227186	1.17399	2.38338	3.06497	0.0671793
chr10:121554228-121555288	INPP5F	0.0972384	5.49778	1.39215	4.39879	4.88552	5.77371	0.064646
chr6:147388542-147388771	STXBP5-AS1	1.00283	2.22048	0.113338	2.43686	0.819069	0.520483	0.0556008
chr3:45132744-45133484	CDCP1	1.45794	4.05536	0.236931	31.9844	15.4006	9.39697	0.0542696
chr20:35270920-35271285	SLA2	0.62197	5.06064	2.38116	1.29646	1.9117	4.70416	0.0510466
chr11:61146543-61147204	TMEM216	3.71688	6.23601	3.74354	7.73616	10.4439	12.7933	0.0500821
chr1:53638880-53639153	CPT2	1.77245	3.16377	0.175075	14.309	8.1431	8.15706	0.0378125
chr13:113597424-113598624	MCF2L	3.8013	12.1783	5.77739	10.6475	11.6787	13.7411	0.0374505
chr6:20544065-20544414	CDKAL1	0.43745	4.80845	1.31548	3.94482	4.19872	4.64738	0.0323168
chr9:129111283-129111530	MVB12B	2.38554	5.46323	1.59659	2.40196	3.59716	4.11073	0.03206
chr17:64505388-64505840	PRKCA	4.3168	7.10275	3.1102	1.56527	2.99472	3.37437	0.0242118
chr2:85233332-85233568	KCMF1	2.40211	4.46657	0.877379	26.3245	17.4164	16.2402	0.0202524
chr4:78501616-78502962	CXCL13	0.462841	4.8757	1.59085	10.3186	34.6232	93.0274	0.0148792
chr19:1150987-1151510	SBNO2	2.67303	7.74803	2.0906	50.6405	50.2065	49.8774	0.0145566
chr12:34488381-34488870	ALG10	0.179374	5.15312	1.21403	1.16156	1.32206	1.63542	0.0142801
chr10:93983055-93983285	CPEB3	2.64242	3.86313	0.487268	2.77326	0.568488	0.912575	0.0129122
chr15:82432941-82433333	MEX3B	2.74939	3.09745	1.91866	0.701287	2.43792	2.0027	0.0110779
chr10:98339761-98340052	TM9SF3	1.6764	2.78428	0.937781	22.0794	16.0637	15.1209	0.0102589
chr10:81164403-81164820	ZCCHC24	1.43843	4.67392	0.569938	5.77682	7.39551	8.1659	4e-05
chr19:51861405-51862601	ETFB	0.896904	4.26148	1.38559	91.4984	98.3566	109.694	-0.00636041
chr17:78903951-78904264	RPTOR	0.245206	15.2493	2.08649	8.45148	9.38979	10.8489	-0.0120238
chr7:44774666-44775088	ZMIZ2	1.41431	11.0874	1.84778	61.4831	78.2236	98.3158	-0.0128126
chr17:8826054-8826543	PIK3R5	1.13752	10.3803	3.43221	2.58907	4.57771	10.2142	-0.0287612
chr15:45126042-45126314	TRIM69	0.251751	2.56063	0.400398	12.9772	14.9361	17.5965	-0.0299182
chr3:172413398-172413696	NCEH1	2.81883	2.91194	0.468471	3.48163	5.53156	4.62043	-0.0304033
chr11:1554354-1554955	DUSP8	5.5257	8.56271	2.68861	2.45187	3.59509	3.66459	-0.0313976
chr5:95342162-95342443	ELL2	1.07721	2.08977	0.533345	43.0363	16.6948	12.1428	-0.0352428
chr20:43490098-43491081	YWHAB	1.59043	1.66545	0.261806	113.416	95.7715	104.615	-0.0488952
chr11:68788011-68788355	MRGPRF	0.144781	7.88481	1.56073	9.74974	7.26321	3.43656	-0.0506752
chr1:28677733-28679294	PHACTR4	3.33465	5.45399	1.77609	36.4468	14.0614	13.1667	-0.0538555
chr22:43365838-43366226	PACSIN2	1.23704	4.48786	0.947476	19.0678	17.128	15.9144	-0.0584303
chr13:20175783-20176800	MPHOSPH8	2.69822	11.5761	5.30587	25.887	27.6023	35.2389	-0.0606524
chr10:76955458-76955707	VDAC2	1.76551	3.73243	0.749807	176.416	105.598	95.0238	-0.0622974
chr6:126280610-126280873	HINT3	2.84407	5.14553	0.98501	9.57298	4.71905	4.73963	-0.064949
chr1:207063752-207064184	IL24	2.0908	9.65014	1.92156	0.892469	2.83591	5.11986	-0.0655957
chr5:169733550-169735691	LCP2	2.53696	6.01959	2.78071	8.69761	20.4837	39.1614	-0.0670958
chr20:35475788-35476103	SOGA1	3.24316	7.05423	0.101231	8.34774	10.16	10.4392	-0.0677242
chr1:30556380-30557315	MATN1-AS1	1.2242	7.382	1.25279	1.09756	1.56683	2.17888	-0.0719954
chr21:45197263-45197604	CSTB	2.24733	5.62815	0.373032	2750.37	385.958	125.41	-0.0737546
chr1:168961263-168961742	ATP1B1	3.03316	11.1434	3.47601	103.83	79.83	57.8931	-0.0744303
chr1:88653317-88653695	PKN2	0.70046	2.83634	0.230464	12.4665	8.373	6.7668	-0.0767198
chr1:42130737-42131034	HIVEP3	1.94783	9.3962	2.6192	8.03338	7.30208	6.5725	-0.0821546
chr17:73246447-73246832	GGA3	2.61051	7.73051	4.84601	23.366	23.2653	28.4377	-0.0899514
chr9:126690376-126690806	DENND1A	1.16502	3.99323	1.16703	7.76159	8.79092	10.2226	-0.0933556
chr3:38122733-38123603	DLEC1	0.841193	7.32229	2.6378	0.276969	0.488131	1.52907	-0.0934926
chr9:79233226-79233537	PRUNE2	1.45845	4.2417	0.209239	7.47147	2.95929	2.28047	-0.095474
chr9:140182877-140183150	TOR4A	0.1	5.73422	1.06787	5.46556	4.81323	3.99326	-0.0955403
chr11:48070573-48071540	PTPRJ	1.18056	5.34625	0.835438	1.02411	2.28554	3.68727	-0.0990287
chrX:47400224-47400554	ARAF	2.23573	7.13833	0.759286	39.3264	42.0345	43.8103	-0.103275
chr20:24881034-24881750	CST7	1.23249	4.71777	1.71118	9.09528	12.6489	21.2001	-0.106769
chr18:11954878-11955473	IMPA2	5.57685	8.89329	4.58117	186.184	96.9268	74.4376	-0.109629
chr14:24861831-24862337	NYNRIN	2.71541	5.27621	0.959811	11.1163	3.70344	3.73877	-0.111194
chr5:177533883-177534272	N4BP3	1.75434	3.98989	0.421282	13.1088	2.82144	2.50728	-0.118662
chr10:5521778-5522399	CALML5	1.85649	5.4502	3.86123	169.34	130.431	328.98	-0.118994
chr11:28452137-28452420	METTL15	2.31606	3.89734	1.64466	2.66414	2.17884	2.11422	-0.121104
chr20:44632227-44635536	MMP9	1.62412	4.03694	1.39411	8.41592	29.9788	55.6722	-0.128703
chr12:105975134-105975411	C12orf75	1.5649	3.48002	0.149991	8.26511	23.5949	28.0598	-0.129842
chr4:68752542-68753800	TMPRSS11D	1.90837	3.3987	1.29224	112.49	31.6435	21.3222	-0.13124
chr9:78679007-78679398	PCSK5	0.263282	6.44757	0.307903	5.09006	2.86423	1.44315	-0.132598
chr10:123809572-123809903	TACC2	1.5526	3.9231	0.628227	46.2714	25.0253	22.0896	-0.136285
chr15:45110438-45110705	TRIM69	0.556636	3.06191	0.390091	12.9772	14.9361	17.5965	-0.142642
chr14:77192868-77193174	VASH1	2.38283	4.43437	0.989348	3.63892	7.51323	8.92406	-0.150301
chr14:95715892-95716322	CLMN	2.16445	3.24104	0.10573	2.70433	3.67717	3.64897	-0.15285
chr15:101300254-101300519	ALDH1A3	0.318115	2.77392	0.672491	12.7645	9.59154	6.65273	-0.155366
chr10:19001599-19001900	ARL5B	3.05773	6.02501	0.360749	4.15342	3.85864	3.90053	-0.158605
chr1:229674048-229674470	ABCB10	0.229421	5.43533	2.86026	3.71928	3.51181	4.6591	-0.163578
chr22:32225010-32225261	DEPDC5	0.861572	6.02962	0.572163	12.968	10.1247	8.8319	-0.165244
chr5:149335059-149335371	SLC26A2	0.196983	3.17345	0.10573	5.11624	3.59126	2.83906	-0.166553
chr15:85551846-85552111	PDE8A	3.26377	6.82865	1.0795	8.1606	10.8068	12.0109	-0.17201
chr2:101510367-101510677	NPAS2	1.2256	2.38502	0.987286	52.8355	24.3897	17.4117	-0.175621
chr9:37908350-37908704	SLC25A51	1.30847	3.82591	2.60216	6.93297	6.64893	5.30308	-0.178919
chr16:85957968-85958248	IRF8	0.134193	4.82643	1.43601	5.17259	6.79961	25.7957	-0.179556
chr6:147387431-147387946	STXBP5-AS1	0.725547	2.00241	0.395414	2.43686	0.819069	0.520483	-0.181545
chr11:13686728-13686989	FAR1	3.24504	8.49418	1.40722	20.7614	9.08997	7.83876	-0.182156
chr19:7902709-7902987	EVI5L	1.10194	3.62542	1.14163	11.1509	8.82039	7.55934	-0.182943
chr3:127469918-127470492	MGLL	1.95434	3.77294	1.16191	134.776	32.6511	28.0029	-0.183562
chr1:153374808-153375050	S100A8	0.990293	2.69524	0.664516	23216.9	6535.93	2415.36	-0.184465
chr3:141118532-141118788	ZBTB38	1.19817	7.22993	0.508552	7.12639	8.73655	11.0163	-0.191257
chr14:63989610-63989867	PPP2R5E	0.1	2.21467	0.500029	10.8093	8.43137	6.28704	-0.207305
chr13:99435957-99437023	SLC15A1	0.730014	4.12154	1.16779	2.05979	1.65101	1.35495	-0.209436
chr14:94275225-94275750	PRIMA1	1.03209	2.92337	0.765284	3.04757	4.79045	7.25176	-0.210386
chr1:15067498-15068751	KAZN	3.56594	8.86563	2.33033	37.0666	11.8237	7.80557	-0.215983
chrX:40108347-40108851	BCOR	1.17092	2.74333	0.162121	13.4701	9.27384	9.70103	-0.216306
chr20:42816896-42817145	JPH2	0.520023	6.9517	0.395038	3.49123	1.46537	0.629375	-0.217176
chr10:31285983-31289963	ZNF438	1.55505	6.78401	3.55786	3.13169	3.12541	3.18987	-0.220981
chr16:29210585-29211410	SNX29P2	2.48386	9.8665	3.6786	0.984631	1.31344	3.12159	-0.226914
chr1:150589413-150589688	ENSA	1.45724	5.22782	0.565557	136.86	94.496	88.5449	-0.227271
chr1:92906907-92907853	GFI1	2.49194	7.58881	1.61129	1.08225	1.59112	2.30418	-0.230954
chr4:119318924-119319282	PRSS12	1.3943	4.58977	1.27596	2.78338	1.81594	1.47933	-0.238546
chr20:58006378-58007144	EDN3	1.01707	2.39481	0.773358	7.30974	1.38026	0.352192	-0.24398
chr3:5096488-5096778	ARL8B	1.99484	5.23132	1.77945	91.7727	53.936	42.641	-0.244121
chr14:99532713-99534374	BCL11B	2.88371	8.2159	2.63212	2.85272	4.13805	6.9315	-0.247614
chr9:131541735-131543170	TBC1D13	0.659248	10.6871	2.63163	13.1235	13.1552	13.4845	-0.254519
chr6:43770138-43770418	VEGFA	2.39672	6.29239	4.47297	110.983	90.7569	158.156	-0.255818
chr3:150233271-150233567	EIF2A	0.299849	2.23236	0.617088	51.3791	52.7967	63.3349	-0.258255
chr1:59058522-59059385	TACSTD2	2.47079	4.47932	1.10987	802.121	311.245	390.628	-0.258747
chr10:30118231-30118469	SVIL	2.03958	3.47047	2.53917	31.4142	26.2763	19.3201	-0.26148
chr1:22602050-22602425	WNT4	0.913069	3.70954	0.10573	17.634	6.35119	5.77942	-0.262603
chr18:11918953-11919202	MPPE1	0.165964	2.86774	0.960385	13.6573	13.429	19.6064	-0.262958
chr5:149013811-149014071	ARHGEF37	3.83533	9.67846	3.58947	8.42202	3.9532	2.62434	-0.264207
chr14:81087288-81087681	CEP128	0.687452	2.54157	0.274011	2.00586	2.74324	3.77818	-0.265431
chr1:207921495-207922016	CD46	1.93341	3.1016	0.173747	60.147	50.2288	54.0148	-0.268426
chr2:101397888-101399055	NPAS2	1.66663	6.14055	1.36638	52.8355	24.3897	17.4117	-0.276741
chr16:66673450-66673941	CMTM3	2.12101	3.24487	0.10573	8.34669	24.3323	26.6806	-0.276808
chr10:82237310-82237582	TSPAN14	3.00819	5.59334	0.659001	69.7189	47.5556	53.3361	-0.278014
chr22:35771561-35771799	HMOX1	1.94137	4.08984	0.683098	50.1635	34.7981	37.0108	-0.279542
chr17:75287593-75288687	2019-09-09	1.20734	5.13402	0.391956	103.016	143.704	206.441	-0.280169
chr17:30247224-30247553	SUZ12	1.2443	6.97094	2.51301	7.27067	7.31253	8.83871	-0.283715
chr6:6785991-6786242	LY86	0.278361	2.43931	0.381401	2.43008	4.55923	13.0035	-0.285745
chr7:97904944-97905325	BRI3	1.74715	3.8499	0.764562	57.3019	69.1839	81.0225	-0.310686
chr11:128322817-128323385	ETS1	1.01162	6.27467	1.00594	8.55288	16.0782	43.5033	-0.313173
chr1:212657899-212658231	NENF	1.67526	3.52892	0.477703	45.0411	52.9306	58.9253	-0.315948
chr9:116371797-116372917	RGS3	2.47666	3.11026	1.19744	10.2665	26.3219	28.9502	-0.317183
chr7:64103188-64103614	ZNF107	0.439816	3.14482	0.537077	1.92492	2.29761	4.02642	-0.319254
chr6:151823930-151824282	CCDC170	1.06804	5.25003	0.947968	0.430425	0.50795	0.777958	-0.327827
chr2:48333372-48333749	FBXO11	3.41287	10.336	1.08851	12.693	13.9109	15.5994	-0.33087
chr12:14713717-14714055	PLBD1	1.57738	4.01077	1.29556	45.7989	16.0686	12.7973	-0.332542
chr4:74957877-74958340	CXCL2	1.59597	1.89653	0.10573	7.44902	10.3983	10.3197	-0.336182
chr11:16967681-16968094	PLEKHA7	1.51001	4.45301	1.103	37.7319	11.6377	9.49653	-0.337148
chr3:113254759-113255338	SIDT1	1.09622	3.31729	1.80981	2.63883	1.67732	7.46875	-0.351373
chr12:57294745-57295019	SDR9C7	0.765499	2.41026	0.611889	10.096	2.13769	1.30315	-0.35265
chr16:70740507-70740923	MTSS1L	3.00856	5.1414	2.08101	45.1012	36.4299	37.7361	-0.355769
chr15:100154733-100155355	MEF2A	2.65713	5.23441	1.27949	11.4253	13.1389	14.9444	-0.357231
chr20:61022580-61023039	RBBP8NL	0.1	2.53381	0.391071	7.5257	3.91829	2.58401	-0.360962
chr18:52443812-52444077	RAB27B	2.08844	5.26058	1.38453	7.11794	1.69041	1.82151	-0.36486
chr17:43457984-43458353	ARHGAP27	1.39328	4.98012	0.176079	98.3984	30.2064	37.6296	-0.367956
chr7:157280495-157280999	DNAJB6	0.171986	5.60272	3.07512	74.1899	68.9237	58.6624	-0.370794
chr15:72393573-72394396	SENP8	1.7571	8.69604	2.87476	1.81324	1.23896	0.999633	-0.374562
chr8:126844849-126845384	LINC00861	0.266343	7.7259	1.21003	0.407631	0.53585	9.85971	-0.385126
chr9:140307875-140308166	EXD3	0.530988	6.7675	1.03808	12.2999	8.89237	8.00015	-0.38848
chr5:168078425-168078676	PANK3	0.1	4.05533	0.10573	5.97222	4.48837	4.31968	-0.418654
chr2:100659540-100659821	AFF3	1.10414	3.81641	2.0172	1.33916	0.739981	3.0537	-0.424658
chr12:83134448-83134772	TMTC2	1.1216	7.2188	2.08882	5.97042	3.03164	2.10135	-0.42532
chr18:32990151-32990529	ZNF396	3.92147	9.37184	3.86247	0.584969	0.604688	0.78625	-0.429509
chr2:12815137-12816411	TRIB2	2.07341	2.97546	0.446337	7.74503	24.641	31.4367	-0.431611
chr2:10878054-10878390	ATP6V1C2	0.893987	3.3239	0.866135	33.3161	5.27369	3.01808	-0.432138
chr6:126244220-126244820	NCOA7	2.66794	4.82717	2.73936	24.6475	20.0023	19.3995	-0.43277
chr17:41153793-41154234	RPL27	3.19165	5.7121	0.702326	897.897	1098.84	1257.86	-0.437537
chr7:80264575-80264840	CD36	0.102271	3.14904	0.674769	9.50881	4.60886	42.3365	-0.448961
chr15:75430360-75430651	C15orf39	1.10845	3.82029	0.298851	23.0183	17.5081	18.4787	-0.451157
chr1:145299524-145299838	NBPF9	2.65062	10.1763	1.83463	10.9635	11.545	14.7484	-0.452259
chr18:22000961-22001239	IMPACT	0.1	3.49187	0.514457	7.14579	6.77306	6.69454	-0.454891
chr10:101598563-101599111	ABCC2	1.27692	8.62675	0.755307	0.163175	0.348756	1.71636	-0.455803
chr3:27684315-27684720	EOMES	1.23325	4.41971	0.736893	0.581438	1.13462	3.62252	-0.458684
chr20:60994073-60994746	RBBP8NL	0.1	2.70297	0.697468	7.5257	3.91829	2.58401	-0.462197
chr3:123324410-123324947	MYLK	0.996512	7.12342	2.62149	63.892	34.174	21.1438	-0.462258
chr10:35081973-35082341	PARD3	1.071	7.06458	2.2276	42.2667	23.4494	17.8475	-0.466864
chr1:31584483-31584889	PUM1	1.26453	5.29967	2.65407	25.7028	24.192	23.2827	-0.469109
chr5:38648462-38648967	LIFR	1.30906	2.91982	0.863507	1.40138	1.75406	2.83644	-0.473246
chr10:26776070-26776316	APBB1IP	1.98527	7.79238	1.7085	3.28253	4.08501	13.6575	-0.474436
chr1:87032546-87032785	CLCA4	0.785745	3.29646	0.923725	278.133	27.8831	4.30303	-0.474789
chr4:15811065-15811353	CD38	3.19188	6.73334	1.70485	1.73436	4.12602	9.20893	-0.476713
chr9:92062386-92062735	SEMA4D	0.1	2.69459	1.64528	23.5355	12.9214	31.245	-0.48376
chr8:38723321-38723660	PLEKHA2	1.17322	5.51103	2.88999	9.91798	7.57048	13.6986	-0.48745
chr11:119866804-119867298	TRIM29	0.61905	3.50324	0.9405	1136.69	466.927	372.057	-0.489401
chr22:29226056-29226361	XBP1	1.48256	1.44164	0.233797	81.7557	122.337	120.465	-0.489532
chr7:105953536-105954596	NAMPT	1.07136	3.42859	1.47726	122.09	64.2789	52.4117	-0.501646
chr1:118823531-118823939	SPAG17	1.49859	5.40134	2.10782	12.645	3.64657	2.08277	-0.50691
chr7:75193926-75195603	PMS2P3	3.89913	7.19005	2.96155	3.9088	4.49511	6.65711	-0.50757
chr10:127769818-127770280	FANK1	0.134815	5.89361	0.796026	4.34353	2.33519	2.10523	-0.51
chr6:18457082-18457338	RNF144B	0.470773	2.72766	1.1609	5.95444	5.25163	4.97337	-0.52083
chr12:100687905-100689606	SCYL2	0.397234	4.40766	1.57147	13.1318	10.97	10.1855	-0.524702
chr2:188988286-188988989	GULP1	1.65207	8.61056	3.38756	11.8395	4.30691	2.15732	-0.524844
chr2:74974335-74974860	HK2	2.17359	6.59567	5.18064	19.8259	18.1352	15.0032	-0.529209
chr3:32563437-32563759	CMTM6	0.622032	3.49138	0.505782	18.6278	15.865	16.0783	-0.530041
chr1:14955177-14956039	KAZN	0.573632	3.43066	1.15428	37.0666	11.8237	7.80557	-0.55641
chr1:10268389-10268762	KIF1B	0.6144	2.67298	1.50176	12.6242	9.8159	8.16179	-0.558349
chr6:42341174-42341714	TRERF1	1.72189	4.91307	0.887077	5.85498	3.98666	4.50303	-0.561979
chr10:94043709-94044155	CPEB3	2.55901	7.2712	2.18522	2.77326	0.568488	0.912575	-0.567262
chr1:204288933-204290251	PLEKHA6	2.98649	10.6769	3.84292	10.4749	1.89391	1.68762	-0.568604
chr21:48087405-48088020	PRMT2	1.79373	7.42378	1.17678	49.0076	38.6829	40.748	-0.584297
chr5:169261114-169261681	DOCK2	2.01111	5.04741	0.895433	4.97707	6.92369	16.897	-0.591901
chr15:56401460-56402064	RFX7	0.154103	4.5086	0.434524	3.27172	3.12685	3.93297	-0.593505
chr20:5803613-5803901	C20orf196	1.64517	5.25727	0.403236	5.39898	3.48411	4.17151	-0.594755
chr22:19087018-19087339	DGCR2	0.868745	5.50481	0.370527	35.0051	26.5474	28.5635	-0.617632
chr18:72779263-72779618	ZADH2	1.91689	2.90533	0.577899	8.42314	5.99937	7.72312	-0.625716
chr2:726536-727072	TMEM18	1.02128	3.13199	1.07491	16.5141	15.7205	19.8368	-0.631911
chr5:168070204-168071443	PANK3	1.45147	7.414	3.03464	5.97222	4.48837	4.31968	-0.636453
chr1:116594364-116594954	MAB21L3	0.294186	3.70294	1.06792	7.8976	0.688219	0.332625	-0.644328
chr2:156914582-156914998	NR4A2	1.27946	4.48356	1.12477	5.06454	4.03936	10.3159	-0.657303
chr2:60796293-60797131	BCL11A	0.196704	3.48754	0.673926	28.1783	18.9328	19.5677	-0.659152
chr2:60808600-60809095	BCL11A	1.57132	8.02362	2.62969	28.1783	18.9328	19.5677	-0.673277
chr16:3640735-3641783	NLRC3	1.82801	3.76631	0.88056	0.928969	1.53356	6.03273	-0.676411
chr6:15223167-15223562	JARID2	0.892369	4.45185	1.17048	12.3068	8.60544	9.20134	-0.677517
chr4:25110137-25110587	SEPSECS	0.419001	2.92279	0.10573	1.90082	1.82879	2.38252	-0.678067
chr6:109367383-109368785	SESN1	2.26183	10.3258	6.39581	11.1266	5.53579	13.4033	-0.679859
chr4:114351479-114351834	ANK2	0.374696	4.72777	1.48034	2.63002	2.02531	3.32382	-0.689489
chr15:67065048-67065710	SMAD6	2.77111	3.63328	1.33798	2.05739	3.4286	5.34259	-0.689893
chr10:80515898-80517965	ZMIZ1-AS1	1.18115	6.09444	1.32063	0.715213	0.510056	0.558775	-0.701709
chr5:88692787-88693070	MEF2C	1.69435	2.82516	0.71662	5.08432	6.74153	12.7093	-0.7154
chr11:72551715-72551960	ATG16L2	0.1	2.98088	0.438	34.5592	30.5594	41.0041	-0.721062
chr20:46060052-46061032	NCOA3	2.14582	5.7328	1.80542	12.2706	10.0625	10.856	-0.72285
chr11:128294331-128295732	ETS1	1.82369	3.0193	0.731574	8.55288	16.0782	43.5033	-0.727784
chr7:70273668-70274003	AUTS2	0.278303	2.90316	0.830387	14.724	14.0716	15.4104	-0.739101
chr2:10872815-10873055	ATP6V1C2	0.203289	5.7446	2.30026	33.3161	5.27369	3.01808	-0.745217
chr10:97878673-97878956	ZNF518A	0.605266	5.1002	1.80506	2.42294	2.06004	2.69284	-0.765068
chr1:25521402-25521733	SYF2	1.79472	5.03459	0.739568	28.8884	28.6351	30.619	-0.770174
chr10:24797075-24797379	KIAA1217	0.202243	3.04073	1.73253	27.3854	19.9747	17.8679	-0.770754
chr17:58843799-58845015	BCAS3	0.917218	4.6324	2.26653	13.7406	11.5103	11.5193	-0.779596
chr17:68201953-68202730	KCNJ2	1.29088	5.05043	1.55515	1.10611	1.03589	1.05791	-0.782212
chr1:156134615-156134905	SEMA4A	1.71632	8.95936	3.01627	34.7062	21.4623	24.4099	-0.787225
chr9:209178-209427	DOCK8	3.05915	6.80423	1.07588	4.78198	4.29929	12.6403	-0.79743
chr12:19534372-19534934	AEBP2	1.84999	8.93503	3.41003	17.5098	15.6188	16.0196	-0.805906
chr6:150814553-150814837	PLEKHG1	2.40892	3.96012	4.25039	5.27101	3.46367	4.30612	-0.807067
chr2:230271318-230271736	PID1	2.36606	5.38245	1.23801	3.44028	1.95211	2.91164	-0.811359
chr1:53648332-53648622	CPT2	1.00323	2.66421	1.69629	14.309	8.1431	8.15706	-0.815684
chr1:220924813-220925120	2019-03-02	1.61875	2.07634	0.10573	4.3074	4.78613	5.57299	-0.820991
chr3:11426208-11426781	ATG7	0.0850882	4.65166	2.39135	10.6732	8.30759	8.04818	-0.821033
chr20:16208585-16208832	KIF16B	1.66812	7.71658	1.00862	5.35453	4.20183	4.79253	-0.82616
chr3:10248356-10248681	TATDN2	3.17439	6.51547	0.759087	12.3416	12.2926	14.0429	-0.830055
chr10:11618486-11618762	USP6NL	0.729245	3.64268	2.0796	24.6659	6.39145	5.92978	-0.832423
chr2:11309387-11309953	PQLC3	1.25435	4.49873	0.920519	11.7216	11.0767	12.8168	-0.832436
chr2:43182573-43182919	HAAO	1.0754	4.12723	0.57763	12.2548	10.3762	11.4403	-0.838157
chr4:121569233-121569625	PRDM5	0.596191	8.22351	5.22964	0.890631	0.783325	0.75895	-0.839206
chr4:160162258-160162504	RAPGEF2	2.53351	4.28048	0.923138	6.34668	5.62844	6.30968	-0.854674
chr1:120687405-120687873	NOTCH2	2.80926	8.3613	1.43874	18.8561	9.92799	15.7541	-0.859109
chr8:141481692-141481998	TRAPPC9	1.72079	2.73658	0.239959	15.2586	13.3257	15.5782	-0.877954
chr1:229344518-229344945	RAB4A	1.42898	3.36143	1.93655	21.5526	15.8198	17.5262	-0.879007
chr14:89949568-89950180	FOXN3-AS1	0.774867	3.72092	2.15581	3.72653	2.33609	2.44633	-0.883132
chr5:81642673-81643006	ATP6AP1L	1.33074	6.90286	0.959523	2.00413	1.90341	2.11163	-0.883933
chr10:46007709-46008047	2019-03-08	0.109841	4.72667	1.55746	10.0356	7.52412	10.4961	-0.897832
chr20:46154235-46155049	NCOA3	0.791741	10.1824	3.11764	12.2706	10.0625	10.856	-0.902834
chr9:115603799-115604637	SNX30	1.32006	2.24768	0.617195	2.82725	2.62948	3.75661	-0.905618
chr3:52024322-52025013	RPL29	0.404474	4.94394	1.48431	1115.02	974.008	1148.97	-0.915644
chr4:114316305-114316866	ANK2	0.740581	3.09056	0.212113	2.63002	2.02531	3.32382	-0.924955
chr5:172086825-172087173	NEURL1B	2.73838	4.58842	0.975052	7.39393	7.19946	8.41648	-0.925602
chr1:145113625-145114623	SEC22B	4.94329	13.0032	2.68199	16.9794	15.2577	19.1385	-0.929179
chr6:89657933-89658389	RNGTT	0.120313	7.44528	2.56579	4.30807	3.28306	4.33682	-0.9366
chr1:117971770-117972479	MAN1A2	0.656423	8.44309	2.57475	5.82231	5.14676	5.44209	-0.936832
chr2:38630096-38630541	ATL2	0.267117	2.06617	1.5517	24.6903	21.15	20.8288	-0.937183
chr3:45098126-45098492	CLEC3B	2.22998	3.33033	1.3434	20.8497	7.34364	22.642	-0.937924
chr6:88467047-88467360	AKIRIN2	0.908667	5.01927	0.968659	37.697	32.8293	36.078	-0.949258
chr15:41698137-41698822	NDUFAF1	0.243848	4.28258	1.03148	9.13594	6.80823	8.02926	-0.952259
chr15:40727909-40729111	BAHD1	2.16118	9.03853	3.85709	10.528	9.33648	10.6199	-0.954403
chr15:45009802-45010209	B2M	18.1072	3.60543	0.10573	2682.07	6518.13	9842.75	-0.955923
chr4:1829683-1830235	LETM1	0.652836	7.51509	1.81339	22.6649	20.0378	21.5166	-0.957549
chr3:22784898-22785185	ZNF385D	1.67842	4.51165	1.98764	0.826163	0.685106	0.7732	-0.960739
chr6:170747832-170748425	FAM120B	0.833974	7.86334	1.75417	8.49044	7.34709	8.07498	-0.969795
chr19:5172557-5173013	KDM4B	0.400738	4.78017	1.98308	15.637	11.8256	13.4548	-0.970773
chr3:58235550-58236314	ABHD6	1.39401	2.01658	0.10573	4.4785	3.78452	5.08204	-0.971644
chr10:5887767-5888100	GDI2	2.49468	5.66557	2.04175	88.6115	78.4567	87.3353	-0.973537
chr19:40623212-40625036	ZNF780A	0.44514	10.2933	3.97318	6.87121	2.58546	4.47511	-0.973583
chr4:161046940-161047320	RAPGEF2	1.75513	7.00473	3.02419	6.34668	5.62844	6.30968	-0.982375
chr2:112730825-112731242	MERTK	2.62625	2.80231	0.363285	4.30655	4.49954	6.56756	-0.989959
chr20:51368448-51368953	TSHZ2	0.427968	3.77479	0.376012	9.96134	8.82278	9.80432	-0.990087
chr3:150504481-150505180	SIAH2	0.226316	2.5127	0.811201	32.4826	23.2037	29.0857	-0.992637
chr10:80504714-80505219	ZMIZ1-AS1	0.786219	3.17626	2.34714	0.715213	0.510056	0.558775	-0.992884
chr20:51278633-51279562	TSHZ2	0.647108	2.31009	0.696056	9.96134	8.82278	9.80432	-0.994831
chr7:114529103-114529628	MDFIC	2.1497	5.06832	0.216993	7.29401	5.90669	7.93459	-0.995708
chr20:51391705-51392881	TSHZ2	0.147565	2.30149	0.639797	9.96134	8.82278	9.80432	-0.995748
chr20:51266565-51267566	TSHZ2	0.15823	2.62043	0.313769	9.96134	8.82278	9.80432	-0.99747
chr20:51263660-51264173	TSHZ2	0.220782	4.11523	1.02138	9.96134	8.82278	9.80432	-0.997668
chr6:15736430-15736759	DTNBP1	2.34754	2.23899	0.102022	10.5757	10.4604	15.3135	-0.997972
chr17:25833171-25833724	KSR1	0.763345	4.01795	0.37086	29.0311	18.0985	29.4799	-0.997994
chr12:76913567-76913909	OSBPL8	0.1	2.69198	0.365195	12.0567	9.45074	11.965	-0.998071
chr1:156440837-156441424	MEF2D	2.0722	3.59482	2.38466	21.0519	20.3125	20.9442	-0.998188
chr20:5588903-5589162	GPCPD1	2.83144	6.69482	2.53249	11.9676	9.03071	11.9995	-0.998484
chr4:160860041-160860837	RAPGEF2	0.902036	9.09137	0.898311	6.34668	5.62844	6.30968	-0.998935
chr15:70405938-70406933	TLE3	0.414245	4.86589	1.2684	66.8766	54.167	63.969	-0.999266
chr1:153625119-153626662	SNAPIN	2.15678	5.76638	1.8755	27.9093	26.2406	27.9645	-0.999326
chr21:38969510-38969750	DYRK1A	0.1	2.34559	0.176395	13.3294	11.6806	13.3038	-0.999866
chr20:51443883-51444324	TSHZ2	0.1	2.79235	0.512927	9.96134	8.82278	9.80432	-0.999883

## Sheet: Group 2
location	SYMBOL	Nor.ChIP.Means	EC.ChIP.Means	LNC.ChIP.Means	Nor.RNA.Means	EC.RNA.Means	LNC.RNA.Means	Cor
chr16:50303059-50303423	ADCY7	1.61567	0.248558	5.28543	10.0739	8.90921	13.2101	1
chr16:21850860-21851453	RRN3P1	0.164214	2.32544	6.65891	1.79169	2.98796	5.40064	0.999999
chr2:205831837-205832856	PARD3B	0.821773	0.379719	4.66473	1.21812	1.17195	1.63269	0.999996
chr12:65071179-65071466	RASSF3	0.6813	0.201636	3.86476	7.15285	6.83092	9.22814	0.999995
chr16:29350179-29350550	SNX29P2	0.402327	1.10237	5.1303	0.984631	1.31344	3.12159	0.999983
chr5:133468534-133469836	TCF7	1.38101	1.50331	7.65667	6.55517	7.15081	57.0644	0.999977
chr5:57796154-57796504	GAPT	1.3556	2.34205	9.86189	1.05148	1.55057	5.66361	0.999972
chr1:202044604-202045033	GPR37L1	1.82459	0.930237	4.0189	0.168094	0.126637	0.2654	0.999949
chr20:37438074-37438434	PPP1R16B	0.0976785	0.251901	3.41002	2.13259	2.52458	8.80544	0.999938
chr12:108965780-108966067	ISCU	0.150986	0.320879	2.73153	61.9437	63.4763	92.6799	0.999893
chr2:204649206-204649615	CD28	0.293927	0.785719	2.71195	0.974156	2.20306	6.58601	0.999869
chr8:126941901-126942240	LINC00861	0.789189	0.715513	7.36877	0.407631	0.53585	9.85971	0.99977
chr8:22594502-22594757	EGR3	0.308454	1.40585	4.51519	4.15982	5.39949	8.5347	0.999705
chr19:16440944-16441246	KLF2	2.22805	2.1442	6.0256	19.7692	18.2069	49.8066	0.999688
chr20:33571473-33571833	MYH7B	0.877949	1.28858	5.85348	0.544175	0.778913	5.32775	0.999523
chr17:38019657-38021203	IKZF3	3.19427	4.72616	15.7879	1.10664	1.68163	7.89907	0.999377
chr1:178550688-178551037	C1orf220	2.49791	1.2671	8.30164	0.527956	0.416969	0.944833	0.999345
chr6:108142690-108143207	SCML4	1.70162	1.68058	7.02038	0.845137	0.638319	5.14527	0.999307
chr6:32574072-32574355	HLA-DRB5	2.97228	3.91897	10.32	28.0453	34.5626	66.1639	0.999126
chr8:128913147-128913604	PVT1	0.867052	3.08222	4.01566	13.3854	23.9841	27.6071	0.998982
chr7:6663384-6663715	ZNF853	0.257706	0.518177	5.37715	1.35226	1.41685	1.99924	0.998962
chr17:5129763-5131906	SCIMP	1.37261	1.50618	8.37268	1.90717	2.57151	11.1874	0.998871
chr12:55375594-55375899	TESPA1	1.02551	1.20448	4.93989	1.3479	1.29624	6.91309	0.998824
chr11:60866275-60866540	CD5	2.58893	2.69201	6.07105	2.71563	3.79339	15.5046	0.998749
chr3:50484559-50484876	CACNA2D2	0.655495	0.504311	3.20896	0.641725	0.6076	0.9198	0.998748
chr10:14605535-14605882	FAM107B	0.794916	0.963599	5.76866	12.5622	12.3322	21.3349	0.998634
chr2:23516842-23517505	KLHL29	0.264703	3.01712	5.21738	2.02835	2.56268	2.91153	0.998411
chr19:2302132-2302986	LINGO3	0.225077	0.150957	3.50877	0.644912	0.776537	3.68226	0.998338
chr7:150202913-150203559	GIMAP7	0.334474	0.124411	4.1125	8.70501	9.28322	41.9498	0.998078
chr5:158546946-158547533	EBF1	0.799066	0.876458	5.18788	1.83455	2.15649	5.52049	0.997983
chr17:5123717-5124433	SCIMP	0.36987	0.363376	6.50104	1.90717	2.57151	11.1874	0.99788
chr2:175418867-175419279	WIPF1	0.205258	1.77498	5.28489	10.7684	26.8802	54.5304	0.997824
chr4:141651375-141651661	TBC1D9	0.629678	2.13458	2.9614	4.87316	5.4315	5.6638	0.99773
chr16:79414680-79415000	MAF	2.29791	1.84842	4.89805	10.9276	10.1914	13.5612	0.997385
chr6:149817695-149818331	ZC3H12D	0.48491	0.381167	4.25407	2.18539	2.98274	14.5595	0.996713
chr19:50849795-50850057	NAPSB	1.02732	0.372151	4.94862	9.34704	7.70897	36.2337	0.996673
chr1:178574420-178575251	C1orf220	2.88536	1.2761	6.83021	0.527956	0.416969	0.944833	0.996416
chr7:150205382-150205836	GIMAP7	0.437587	0.142965	3.94083	8.70501	9.28322	41.9498	0.996392
chr7:3102513-3102967	CARD11	1.90214	3.42809	7.04154	2.15461	4.68412	14.1245	0.995825
chr2:136940034-136940562	CXCR4	0.12751	1.87787	5.58193	17.1119	38.5597	109.05	0.995507
chr10:14627045-14628225	FAM107B	3.09976	2.63715	6.19572	12.5622	12.3322	21.3349	0.995259
chr12:6542970-6544331	CD27	0.38026	0.895407	4.59581	9.12094	9.73307	48.0576	0.995151
chr11:128489931-128490592	ETS1	0.174938	0.437294	2.43238	8.55288	16.0782	43.5033	0.995049
chr19:2315667-2315921	LINGO3	0.90074	1.50172	4.90892	0.644912	0.776537	3.68226	0.994892
chr7:72406894-72408044	POM121	2.07208	1.43503	8.87411	18.1086	18.26	22.9549	0.994513
chr1:193418110-193418643	B3GALT2	1.25365	1.10519	5.85998	0.277444	0.230838	0.546625	0.993992
chr7:150431495-150431937	GIMAP5	1.10862	0.652759	7.0884	8.99739	10.8503	42.4262	0.99364
chr6:358332-358651	IRF4	0.198506	0.12877	3.77571	2.31988	2.69374	5.86414	0.993638
chr15:85886342-85886582	AKAP13	0.951562	1.1808	5.65413	33.0573	36.4366	53.0847	0.993393
chr17:5146677-5146968	SCIMP	0.445759	1.53827	6.19125	1.90717	2.57151	11.1874	0.993303
chr16:27388583-27388912	IL21R	0.1	0.459546	5.36137	1.42752	2.64787	7.81475	0.99284
chr3:183198492-183198768	KLHL6	0.374797	0.690909	8.74049	1.57103	2.64491	8.11916	0.99279
chr17:5134976-5135311	SCIMP	1.15701	0.614801	8.11692	1.90717	2.57151	11.1874	0.991684
chr16:81841846-81842639	PLCG2	1.25232	1.28134	6.83163	8.81557	7.72041	15.8289	0.991652
chr2:85085767-85086093	TRABD2A	0.493286	0.626789	4.20303	0.823094	2.01035	7.74329	0.991641
chr6:36189817-36190110	BRPF3	1.04208	1.91859	2.00578	10.1587	11.1615	11.4457	0.991572
chr2:85082666-85084254	TRABD2A	0.399329	0.536949	5.61904	0.823094	2.01035	7.74329	0.990496
chr6:159488615-159489199	TAGAP	0.225053	1.3793	4.47218	1.91214	2.85857	9.11058	0.989557
chr2:233989797-233990310	INPP5D	1.0957	0.618733	4.69904	16.4248	18.3936	62.5621	0.989528
chr17:8826870-8827179	PIK3R5	1.44147	1.93631	5.59693	2.58907	4.57771	10.2142	0.989521
chr18:32785771-32786063	ZNF397	0.319556	2.84987	7.70469	5.76842	7.35739	9.12974	0.989028
chr9:117670170-117671608	TNFSF8	1.54975	2.64863	6.56227	0.770181	1.20038	7.1752	0.988776
chr22:37630153-37631934	RAC2	1.21416	1.23665	4.22732	31.445	52.304	154.32	0.988348
chr15:64153239-64153599	HERC1	0.855056	1.18854	4.38103	17.4352	16.9089	23.6331	0.987826
chr8:126960730-126961121	LINC00861	2.93705	1.97757	8.03185	0.407631	0.53585	9.85971	0.98726
chr1:167453178-167454233	CD247	1.27484	0.844401	5.03868	3.19863	4.28874	17.5026	0.98692
chrX:118955411-118955753	RPL39	1.1119	1.44095	4.78021	1735.48	1878.86	2307.51	0.986889
chr19:52050602-52050863	SIGLEC6	1.66891	1.13287	3.33955	0.945181	0.433175	1.73045	0.985997
chr20:1653330-1656275	SIRPG	1.72904	3.40391	8.20967	1.70981	3.07397	16.6409	0.985776
chr19:18208588-18210643	MAST3	1.83971	1.30989	6.76737	4.33847	4.63526	7.56016	0.985318
chr12:111115766-111116037	HVCN1	1.08634	0.454519	5.55763	3.15964	3.97769	15.2288	0.984815
chr17:72726489-72726746	RAB37	0.62104	1.42043	4.69349	2.37191	2.40205	5.83314	0.98407
chrX:1689155-1690149	AKAP17A	0.54863	0.178386	3.30975	25.3086	26.0271	34.3714	0.983885
chr19:50843967-50844313	NAPSB	1.82802	1.09932	4.13725	9.34704	7.70897	36.2337	0.983729
chr7:50413271-50414606	IKZF1	1.27642	0.774049	4.3321	2.59686	3.48073	18.0849	0.983548
chr1:229678506-229678868	ABCB10	0.367631	0.433624	5.49046	3.71928	3.51181	4.6591	0.983533
chr3:169871439-169871758	PHC3	0.121322	0.801535	3.73861	8.71937	10.7567	14.4289	0.983502
chr4:25877302-25877616	SEL1L3	1.62464	3.05399	6.27389	9.19594	17.7595	27.4029	0.983016
chr3:27923066-27923706	EOMES	1.78518	1.64125	8.89963	0.581438	1.13462	3.62252	0.982205
chr11:35268981-35271602	CD44	0.552544	6.34962	7.47822	168.026	532.958	723.349	0.981694
chr9:37010750-37011035	PAX5	1.51197	0.388341	4.57037	1.43779	0.941331	7.64332	0.980841
chr14:88047202-88047596	GALC	0.77989	1.70055	2.21613	3.34976	4.82556	5.13958	0.980631
chr19:38434610-38435020	SIPA1L3	1.05843	1.78264	7.36444	10.313	19.5055	40.4201	0.980588
chr9:136574199-136574544	SARDH	0.566307	0.464651	4.79312	0.760825	1.28167	3.54196	0.980531
chr8:145912865-145913296	ARHGAP39	1.22461	7.64339	9.35653	5.06151	6.48053	7.40147	0.980036
chr11:121243473-121244248	SORL1	0.361087	1.28703	4.0924	5.00553	8.17083	12.3828	0.979813
chr1:160596541-160596801	SLAMF1	1.56059	2.26649	7.27488	1.24574	1.04631	3.09803	0.979711
chrX:123350585-123350997	SH2D1A	1.43095	0.651315	5.67025	0.726588	0.939094	4.01032	0.979529
chr11:36273555-36273801	COMMD9	0.551333	2.33771	1.83341	28.0187	34.0194	31.2407	0.979336
chr2:192057508-192057963	STAT4	0.600229	1.36191	4.44111	1.36751	3.73448	7.33218	0.976624
chr5:156617594-156618006	ITK	1.80108	0.736418	5.33664	1.78478	1.73109	9.32276	0.976602
chr6:13335277-13336194	TBC1D7	0.246943	1.18538	7.7506	14.1523	20.1741	32.2623	0.976432
chr2:158268828-158269124	CYTIP	1.09903	0.48078	6.39165	4.50552	6.47736	19.095	0.975861
chr5:75621170-75621544	IQGAP2	2.27917	1.04739	6.27072	4.42508	4.39239	8.63042	0.975719
chr7:3103031-3103267	CARD11	2.12902	1.97639	8.66382	2.15461	4.68412	14.1245	0.975495
chr22:46676413-46676831	TTC38	3.936	2.5801	9.15963	9.88267	9.92491	11.33	0.975449
chr2:198191628-198191927	ANKRD44	1.99231	1.38821	4.72208	3.8766	4.45514	13.8296	0.975311
chr6:32659285-32659547	HLA-DQB1	0.50216	0.523372	3.77327	39.0141	59.9951	127.295	0.975054
chr19:7256932-7257243	INSR	0.248562	2.20145	2.93609	4.68709	8.35932	8.53683	0.974395
chr19:16620185-16620528	C19orf44	0.612971	1.73508	2.44322	1.98544	2.66861	2.81549	0.974304
chr20:57757685-57758370	ZNF831	0.375171	1.3209	4.34119	0.181094	0.182969	1.43836	0.973891
chr3:18754669-18754985	SATB1	0.870363	0.792439	5.01463	7.89612	6.02022	13.4443	0.973828
chr22:39462275-39464879	APOBEC3G	2.24557	5.07682	10.2099	6.92109	16.1738	23.5677	0.97373
chr1:160758877-160760649	LY9	2.6524	3.44626	11.4751	3.34905	1.85626	11.1376	0.973268
chr17:8802733-8803273	PIK3R5	0.314366	0.41025	4.25762	2.58907	4.57771	10.2142	0.973024
chr7:37402707-37403157	ELMO1	0.43522	0.948794	4.3041	6.95851	11.3293	18.9498	0.969925
chr6:13349781-13350156	TBC1D7	0.324684	1.11743	8.64843	14.1523	20.1741	32.2623	0.969853
chr19:9120379-9120667	MUC16	0.2586	1.90383	5.21389	0.442775	2.32101	3.83673	0.96812
chr8:11356699-11357199	BLK	1.63806	2.49397	6.07831	2.97593	1.5144	19.6299	0.967572
chr12:9916337-9916623	CD69	0.741745	0.447463	5.12491	1.54395	3.42598	10.5446	0.967478
chr12:65072091-65072363	RASSF3	0.52882	1.24861	5.51102	7.15285	6.83092	9.22814	0.966881
chr22:37329375-37330106	CSF2RB	0.286659	0.782946	4.50465	4.43553	6.63259	10.4228	0.965532
chr1:211506582-211507155	TRAF5	1.87369	2.08384	4.97914	3.74262	6.68244	12.7171	0.964703
chr2:175465731-175466107	WIPF1	0.666344	1.21844	5.56814	10.7684	26.8802	54.5304	0.963894
chr20:62466712-62467353	ZBTB46	0.586361	2.12825	3.64067	1.30382	2.13751	2.4179	0.962784
chr6:13314294-13314559	TBC1D7	0.84807	1.25802	7.08195	14.1523	20.1741	32.2623	0.962767
chr5:67552123-67552413	PIK3R1	0.206223	0.115705	3.65387	7.69698	6.65736	10.1226	0.962639
chr8:27244517-27245200	PTK2B	2.06939	0.432216	5.87069	20.1735	19.7606	38.215	0.961557
chr12:92578770-92578965	BTG1	0.828358	2.97856	6.00359	39.3547	46.5777	84.8858	0.961556
chr11:128193799-128195303	ETS1	1.38573	0.778559	8.32312	8.55288	16.0782	43.5033	0.961471
chr6:157983242-157984487	ZDHHC14	2.01894	1.55483	4.51917	4.14424	4.31679	5.33957	0.961059
chr17:17754711-17755218	SREBF1	0.32866	0.530714	3.22806	130.829	138.674	153.756	0.960806
chr5:74261442-74262077	GCNT4	1.35238	0.186336	2.58765	0.570488	0.228	0.6904	0.958896
chr2:203614807-203615377	ICA1L	0.596759	0.568308	4.49702	1.10633	1.26855	1.67303	0.958839
chr3:186718737-186719266	ST6GAL1	3.71329	1.49832	12.1225	8.08628	10.1817	26.6001	0.954617
chr17:75327749-75328418	2020-09-09	3.41812	4.15933	10.477	103.016	143.704	206.441	0.953713
chr9:35635602-35635973	CD72	2.30939	1.48683	6.52659	2.41394	4.55124	15.4324	0.953431
chr13:114912070-114916136	RASA3	0.991133	1.21261	6.52948	3.39731	6.0126	10.9534	0.951593
chr22:19350127-19350566	HIRA	0.392829	1.08962	2.75902	7.86898	7.86377	8.05308	0.95087
chr8:101324604-101325037	RNF19A	1.11359	1.29533	8.88087	12.747	14.9759	19.3755	0.950413
chr16:81848767-81849949	PLCG2	2.4507	0.756951	4.69593	8.81557	7.72041	15.8289	0.949814
chr6:112088654-112089036	FYN	1.27077	1.27824	4.45594	21.1406	44.8688	94.8276	0.949591
chr19:50846225-50848023	NAPSB	0.708707	1.76265	4.55271	9.34704	7.70897	36.2337	0.949336
chr6:13481304-13482020	GFOD1	0.297343	3.32256	8.40829	6.14596	6.70467	14.7593	0.949244
chr7:3133685-3135606	CARD11	2.73271	1.79674	8.93445	2.15461	4.68412	14.1245	0.948356
chr2:182326065-182326337	ITGA4	4.42652	3.8299	9.91512	1.23564	2.7772	7.61311	0.948348
chr16:89059266-89059663	CBFA2T3	0.419914	0.100447	2.88669	3.09948	3.46677	4.71667	0.948193
chr11:128493327-128493615	ETS1	0.615847	0.121667	3.83047	8.55288	16.0782	43.5033	0.946364
chr12:133015823-133016213	FBRSL1	0.212417	0.734926	3.90375	30.4736	55.9185	87.4017	0.94563
chr22:31889828-31890515	SFI1	1.53938	1.17995	5.82659	15.5602	21.8515	38.9488	0.94523
chr7:102131485-102131882	RASA4B	2.05643	3.21179	5.28689	7.49289	7.57797	10.6317	0.943788
chr1:160575834-160576343	CD84	1.18581	0.355835	6.18339	1.38536	2.98319	8.65611	0.941862
chr7:151465186-151467367	PRKAG2	1.4707	0.487332	6.33809	7.93109	5.83156	10.1928	0.94123
chr20:49421209-49421463	BCAS4	0.871386	0.733711	8.56657	3.73991	6.65278	12.5059	0.940169
chr19:7257711-7258036	INSR	0.412657	1.26191	1.7877	4.68709	8.35932	8.53683	0.94014
chr1:160598514-160599786	SLAMF1	2.13989	4.18639	9.71601	1.24574	1.04631	3.09803	0.938549
chr7:99994003-99994271	ZCWPW1	1.48337	1.78649	8.79684	4.05446	3.30647	5.65519	0.938129
chr11:68640150-68640580	MRPL21	0.153329	5.3712	4.32127	45.0305	105.592	74.1418	0.937818
chr18:20965387-20965686	TMEM241	0.829494	0.548352	5.06418	5.12529	5.18816	5.33182	0.936927
chr7:128572839-128573310	IRF5	0.583012	0.697296	4.68008	14.6461	11.2922	21.3347	0.936363
chr15:74714860-74715109	SEMA7A	1.43633	1.01002	4.66846	6.41414	7.12434	9.15598	0.936263
chr12:133449322-133450668	CHFR	0.557611	0.173143	3.62882	16.6859	15.3983	18.2774	0.935521
chr11:67697616-67698109	UNC93B1	0.458774	0.707938	3.50274	25.7225	34.7221	46.9498	0.935105
chr14:99654785-99656398	BCL11B	1.17601	0.951861	4.98623	2.85272	4.13805	6.9315	0.934931
chr1:178568684-178568962	C1orf220	0.43311	1.11529	4.31975	0.527956	0.416969	0.944833	0.93382
chr16:27386244-27386458	IL21R	3.66813	2.24379	9.25596	1.42752	2.64787	7.81475	0.930768
chr17:72710479-72711157	CD300LF	0.476885	1.85841	4.86501	0.9536	2.79134	3.78789	0.928537
chrX:152998112-152998602	ABCD1	1.92743	2.67436	6.11407	4.61581	10.0752	14.9741	0.926127
chr6:14093588-14097051	CD83	1.41092	1.97443	9.9833	3.3622	8.12434	14.2381	0.923698
chr14:99717311-99717679	BCL11B	1.98818	1.42164	7.66419	2.85272	4.13805	6.9315	0.922832
chr12:113512559-113513330	DTX1	1.05688	0.463114	3.72003	3.62443	7.14632	18.7026	0.922168
chr13:50210114-50210454	ARL11	1.77578	1.64113	4.69808	1.04476	0.780725	1.4031	0.922091
chr2:203467737-203468164	FAM117B	1.08647	0.28616	4.79392	3.37192	2.84265	3.81902	0.919106
chr7:150253544-150253768	GIMAP4	1.51503	4.18946	6.99842	9.14332	12.7711	41.1527	0.918802
chr16:27285877-27286145	NSMCE1	0.213202	0.431912	5.11025	36.5783	38.5528	41.1344	0.918203
chr3:16346307-16347324	OXNAD1	1.72734	2.46904	6.14915	6.34766	5.36437	9.16615	0.917499
chr5:159932945-159933665	MIR146A	2.34169	3.34285	7.59972	0.72065	1.7799	2.61562	0.916589
chr20:35597067-35598570	SAMHD1	1.07125	1.5833	4.94464	21.3108	18.2269	28.6775	0.915821
chr20:47433311-47433601	PREX1	1.37423	0.753131	4.36193	4.60851	7.79003	16.5075	0.911926
chr10:73100462-73101239	SLC29A3	0.688433	1.06013	2.98591	2.88883	4.03295	4.9704	0.909139
chr1:234626190-234626931	TARBP1	1.48767	1.73232	2.9159	16.994	23.3157	28.3152	0.908932
chr5:156927656-156929075	ADAM19	1.69707	2.53556	7.21723	5.29079	8.69841	11.5492	0.907497
chr1:205446328-205448124	CDK18	1.33344	4.17638	6.76657	12.4034	28.3783	29.5095	0.905776
chr15:89200858-89201114	ISG20	1.54329	0.240837	2.76964	33.9919	30.9426	57.926	0.905766
chr1:206640674-206641091	IKBKE	0.438681	0.683784	3.40468	8.18724	7.66889	9.10378	0.905072
chr3:186369969-186370626	FETUB	0.573267	0.521403	5.1436	7.31459	9.2506	11.9428	0.905041
chr19:16989753-16990998	SIN3B	0.160824	1.21429	4.18149	24.457	37.3799	44.3148	0.904516
chr17:78885819-78886519	RPTOR	0.808599	0.616695	4.4854	8.45148	9.38979	10.8489	0.903533
chr19:42629704-42630086	POU2F2	1.59263	0.739603	4.02118	4.67612	7.91687	20.9116	0.903506
chr1:204491084-204491746	MDM4	1.54073	1.38113	5.90603	11.2697	15.7209	21.9862	0.897264
chr12:113502879-113503507	DTX1	0.657176	0.100447	2.41728	3.62443	7.14632	18.7026	0.897204
chr20:43997295-43997570	SYS1	1.01702	1.07034	6.10456	16.8005	15.7969	18.0864	0.895311
chr21:47969674-47971100	DIP2A	0.997121	1.04381	6.1386	14.9883	13.3755	17.0285	0.894238
chr18:77255434-77257041	NFATC1	0.357467	1.53202	5.51655	4.0484	9.47625	12.5379	0.894169
chr22:39461645-39461999	APOBEC3G	1.48497	2.56527	9.70413	6.92109	16.1738	23.5677	0.89304
chr8:82005769-82006293	PAG1	2.16463	1.60783	11.3569	1.31753	2.11731	3.27573	0.891965
chr22:39457971-39458561	APOBEC3G	0.1	0.55857	3.67316	6.92109	16.1738	23.5677	0.891675
chr22:39457664-39457933	APOBEC3G	0.636292	1.30004	6.04467	6.92109	16.1738	23.5677	0.88919
chr9:95964230-95964594	WNK2	1.0518	2.28953	3.56272	7.20163	12.6508	13.0135	0.888825
chr1:214192422-214192792	PROX1	0.350177	0.758688	3.81039	0.284444	0.574456	0.807992	0.888116
chr5:130609344-130609719	CDC42SE2	3.32455	0.807563	7.78359	6.97011	8.60866	19.7508	0.885924
chr2:46790321-46790603	RHOQ	1.21372	2.34977	4.75296	11.449	20.521	23.5748	0.885649
chr2:86472735-86473064	MRPL35	2.16928	0.919837	2.90821	17.4711	17.1572	18.7508	0.885251
chr10:6079173-6079721	IL2RA	1.00974	0.781253	4.46183	1.31096	4.77631	9.61329	0.885174
chr17:3615480-3616150	ITGAE	0.412758	0.925008	4.0799	11.7442	14.3071	16.1768	0.885002
chr3:58337734-58338119	PXK	0.597976	0.569733	7.67341	8.08451	6.15255	10.216	0.881478
chr3:141094199-141095259	ZBTB38	1.66323	1.25876	6.65785	7.12639	8.73655	11.0163	0.881463
chr2:190522749-190524215	ASNSD1	2.34163	2.45495	8.39075	9.99226	11.3639	12.8085	0.881257
chr16:71875817-71876131	ATXN1L	1.20753	0.638142	5.5029	6.75968	7.4355	8.53066	0.879976
chr17:80943550-80944093	B3GNTL1	2.27167	2.82476	6.92882	5.69356	4.95569	6.89451	0.879742
chr16:10392583-10393043	ATF7IP2	1.2629	2.47261	7.43131	4.88927	7.42279	8.83057	0.877146
chr16:27207725-27208085	KDM8	0.392776	1.17613	3.19929	2.52378	2.8403	2.95793	0.873578
chr14:99680041-99680325	BCL11B	0.807659	4.62164	5.77776	2.85272	4.13805	6.9315	0.872851
chr15:29234586-29235417	APBA2	0.760182	0.554955	4.5361	2.79625	5.73176	9.23776	0.868661
chr11:48030816-48031479	PTPRJ	2.24496	2.11473	6.64663	1.02411	2.28554	3.68727	0.868595
chr2:99064378-99064678	INPP4A	0.0982381	0.119841	3.46085	4.71914	7.23379	9.66836	0.86414
chr15:44079788-44081831	SERF2	0.676477	2.60706	3.80089	750.271	1101.26	1047.27	0.861997
chr17:47831766-47832021	FAM117A	0.1	1.43158	4.08742	10.0411	8.56822	15.3716	0.856998
chr10:8374605-8375253	GATA3	0.7316	1.62663	5.45479	3.93329	2.63065	6.25512	0.856684
chr7:102058422-102058749	PRKRIP1	0.626789	0.531794	3.06502	16.2166	20.3949	24.7545	0.855427
chr10:126377865-126378425	FAM53B	2.1965	3.36241	7.62816	12.6478	10.1601	17.496	0.855011
chr16:25029730-25030209	ARHGAP17	0.949962	1.08497	8.32735	30.4965	24.5817	36.2243	0.853117
chr15:29276838-29277625	APBA2	1.94006	1.5161	6.44224	2.79625	5.73176	9.23776	0.8524
chr19:50066437-50067113	NOSIP	0.739182	0.100447	4.98215	60.1006	66.8465	76.222	0.852334
chr8:82008824-82009803	PAG1	2.11442	1.09714	8.14113	1.31753	2.11731	3.27573	0.851347
chr20:35599175-35599568	SAMHD1	0.473547	1.51772	4.33468	21.3108	18.2269	28.6775	0.849508
chr3:19004943-19005328	KCNH8	0.16446	0.951786	4.16281	0.189069	0.460612	0.578417	0.846832
chr14:81396334-81397137	CEP128	1.60117	0.943875	5.44367	2.00586	2.74324	3.77818	0.84587
chr5:150532427-150533077	ANXA6	1.73123	0.722702	6.45853	18.9031	31.9743	52.2988	0.844975
chr8:66842627-66843540	PDE7A	1.69484	1.41207	9.08961	5.22925	13.6783	21.7822	0.842913
chr10:111845438-111846201	ADD3	1.91926	2.61326	7.90074	24.0024	18.502	30.7997	0.84241
chr3:187636319-187636901	BCL6	3.30203	3.67268	9.43377	36.4199	42.4798	46.7251	0.841367
chr11:121333431-121333802	SORL1	1.19447	0.750529	3.8483	5.00553	8.17083	12.3828	0.839316
chr9:140600127-140600625	EHMT1	2.58317	3.38016	9.18949	29.2435	34.396	37.203	0.835701
chr11:121335244-121335513	SORL1	2.64486	1.16916	10.4813	5.00553	8.17083	12.3828	0.831035
chr1:25316340-25316947	RUNX3	0.553088	0.821675	3.79762	8.05481	20.7494	28.3353	0.829058
chr17:71199151-71199449	COG1	1.87672	0.21878	3.30499	15.1588	15.2127	16.7984	0.827881
chr17:80525867-80526342	FOXK2	2.69426	1.58511	5.66874	20.1422	21.3658	23.7972	0.824875
chr6:14108233-14108553	CD83	1.22992	0.557476	4.74357	3.3622	8.12434	14.2381	0.82415
chr5:141340889-141341464	PCDH12	1.19474	1.84919	4.42222	0.658613	1.68751	2.04045	0.822008
chr5:131812310-131812632	IRF1	1.62064	1.73199	6.31848	33.6151	59.8389	78.0138	0.821298
chr2:119127066-119127585	INSIG2	1.93839	1.059	4.51204	4.30742	3.89043	4.41137	0.819658
chr7:952777-957165	ADAP1	1.03885	1.92562	5.39387	8.62767	13.0017	14.4597	0.819207
chr22:24555033-24555320	CABIN1	3.62218	2.63747	6.04161	26.978	32.2578	43.0796	0.818301
chr20:34199837-34200112	SPAG4	0.987543	0.535557	3.00334	6.84294	6.29061	7.04288	0.816843
chr18:32618470-32619049	MAPRE2	0.292743	1.45341	7.96109	5.58997	9.65831	11.3579	0.816465
chr14:64212552-64212860	SGPP1	0.675982	1.39434	4.54287	3.01175	4.30221	4.73768	0.810005
chr22:20315261-20315553	DGCR6L	0.237116	0.693356	4.93516	50.147	48.573	51.6287	0.808491
chr5:61552026-61552374	KIF2A	2.06257	1.59878	6.88443	8.06397	6.50259	8.82398	0.801486
chr2:12848721-12849075	TRIB2	2.01793	2.57408	6.27214	7.74503	24.641	31.4367	0.799464
chr16:12128368-12128927	SNX29	1.69275	1.90778	8.50548	5.57424	4.60487	6.257	0.795365
chrX:147415859-147416204	AFF2	0.337869	0.327328	3.54496	0.240506	0.522	0.702875	0.79522
chr1:225629665-225630473	LBR	2.14362	1.84739	5.56386	12.5398	17.1152	20.7124	0.787308
chr5:65015837-65016309	SGTB	1.20186	0.588105	8.47334	0.829406	1.50099	2.0252	0.78713
chr13:24659716-24660012	SPATA13	1.53711	0.842402	3.18726	4.51911	7.25891	11.9357	0.785996
chr5:67069952-67070200	PIK3R1	0.525068	1.83443	4.07174	7.69698	6.65736	10.1226	0.78362
chr2:38924874-38925284	GALM	1.4256	1.47187	6.86823	3.97317	5.92979	7.04852	0.782436
chr17:71585454-71590696	SDK2	0.770247	1.05172	8.19196	1.59298	3.07728	3.81838	0.777189
chr6:32593739-32594318	HLA-DQA1	2.1144	1.35474	4.73064	37.1569	80.7935	134.13	0.776272
chr4:38822254-38822593	TLR1	1.23391	1.28977	5.35863	1.84194	3.70439	4.70801	0.775619
chr1:151626334-151626658	SNX27	1.46583	1.44615	8.94659	6.42324	7.79791	8.5776	0.775056
chr16:87747532-87748018	KLHDC4	0.428969	0.309057	3.60601	11.7921	15.6713	18.1058	0.773137
chr5:149809526-149810053	CD74	1.11963	0.490057	4.03856	847.244	1878.02	2903.86	0.76996
chr1:25522785-25523280	SYF2	0.326508	1.82262	3.05987	28.8884	28.6351	30.619	0.767551
chr12:105607179-105608001	APPL2	0.935144	2.15678	2.3775	13.7805	14.9512	19.2525	0.76477
chr19:12724935-12725554	ZNF791	0.188233	0.484107	7.2462	9.11257	7.22698	10.2548	0.763894
chr13:30731079-30731509	KATNAL1	0.363222	0.877656	4.21589	0.960588	1.4648	1.61338	0.76158
chr5:54391612-54391873	GZMA	1.35763	1.19562	6.6814	4.07244	9.73153	12.9519	0.760438
chr16:1508508-1510054	CLCN7	0.514183	0.792911	6.84147	27.6667	42.8266	49.4433	0.760085
chr10:111829859-111830048	ADD3	1.05329	2.73152	7.61264	24.0024	18.502	30.7997	0.757317
chr17:78511171-78511632	RPTOR	0.445236	3.36874	3.13766	8.45148	9.38979	10.8489	0.752123
chr3:187653451-187654040	BCL6	1.24678	0.621062	6.60983	36.4199	42.4798	46.7251	0.751738
chr2:47547934-47548222	EPCAM	0.775715	1.28124	5.10716	20.3822	52.2658	61.5962	0.750032
chr7:75970375-75970609	YWHAG	1.07574	2.77481	5.98535	35.8229	43.3991	43.1495	0.746172
chr19:863610-863910	CFD	1.10153	1.79374	5.3636	113.248	25.8567	184.519	0.742436
chr8:6283710-6283995	MCPH1	0.251365	0.244044	5.62587	6.69367	7.14013	7.34617	0.742249
chr7:55617578-55617834	VOPP1	1.61417	2.6455	8.31828	16.1247	38.0129	42.8062	0.742123
chr16:152606-152880	MPG	0.616996	2.46374	4.43589	38.826	48.3221	46.362	0.738937
chr11:122538807-122539154	UBASH3B	0.285085	0.373217	4.68952	1.42099	2.68551	3.20944	0.737952
chr8:81290072-81290384	ZBTB10	2.67	3.11929	6.29595	0.683394	1.29339	1.44399	0.73493
chr19:41193008-41193377	NUMBL	0.768371	2.54387	8.4095	16.729	23.4418	24.0635	0.733848
chr3:101261574-101261833	TRMT10C	1.18578	0.659983	5.7308	10.1162	11.5095	12.3898	0.733351
chr2:121645291-121645831	GLI2	0.86558	2.26169	5.41431	0.979012	6.08815	6.05937	0.733153
chr7:74064599-74065106	GTF2I	3.0737	3.26432	10.1893	105.558	97.4729	109.411	0.732369
chr9:114882135-114882640	SUSD1	3.25998	3.947	5.45677	2.09391	3.25477	3.23559	0.731023
chr7:26374659-26375254	SNX10	1.17704	0.769677	5.18304	1.1765	5.02469	7.29837	0.728531
chr22:50233118-50233698	BRD1	1.85306	0.824341	4.11648	17.6131	16.3665	17.5841	0.726738
chr16:22367647-22368996	CDR2	1.62467	2.55744	8.52449	4.73865	8.21088	8.94169	0.725634
chr11:48130300-48130731	PTPRJ	3.09522	1.63178	6.89869	1.02411	2.28554	3.68727	0.7209
chr3:45735979-45736335	SACM1L	1.82024	0.482029	8.66263	10.8817	8.70463	11.2265	0.71952
chr14:51279224-51280045	NIN	1.51901	2.10719	5.44233	6.99736	8.96288	9.29588	0.715609
chr1:167416478-167418058	POU2F1	3.77856	2.58765	9.43181	8.83669	9.87505	10.6388	0.714482
chr17:80083359-80086511	CCDC57	0.624082	0.366539	5.03175	22.6396	36.8002	43.2807	0.707864
chr20:30871252-30871560	KIF3B	0.133383	0.646724	2.93038	6.46047	9.88811	10.2473	0.70532
chr19:38804368-38804694	YIF1B	0.313057	0.431405	7.9741	35.3793	53.1293	59.124	0.704894
chr14:35266914-35267221	BAZ1A	0.174015	0.100447	4.85906	27.9108	49.0603	57.1227	0.703703
chr7:997330-997697	ADAP1	1.06576	1.1044	5.2065	8.62767	13.0017	14.4597	0.699204
chr4:185456503-185456750	IRF2	0.709511	1.39334	4.8302	17.3252	15.8191	18.315	0.6982
chr22:20086725-20087078	DGCR8	0.508925	0.628315	3.09897	12.5532	16.5093	17.598	0.696812
chr11:47872499-47873103	NUP160	0.89787	0.388276	5.09732	8.45771	10.9209	12.2059	0.695368
chr19:1674573-1674951	TCF3	0.1	1.09176	2.96452	28.2991	53.763	50.5515	0.685589
chr11:67253161-67253623	AIP	1.4734	1.6548	8.06372	31.3739	50.1725	55.2435	0.682208
chr22:20079634-20080239	DGCR8	0.892251	0.987941	5.829	12.5532	16.5093	17.598	0.67948
chr2:121387295-121387811	GLI2	0.980771	1.92949	5.01445	0.979012	6.08815	6.05937	0.678389
chr5:175080564-175080942	HRH2	0.564956	0.171053	4.64522	0.458344	1.07927	1.34782	0.676313
chr7:144515311-144515633	TPK1	0.867262	0.71085	4.7497	1.52699	1.79043	1.88251	0.675462
chr9:112678454-112678923	PALM2-AKAP2	1.38751	2.44772	4.58263	0.116375	0.5367	0.481975	0.670855
chr12:51965113-51965790	SCN8A	1.34572	3.00793	4.52649	0.229412	1.40351	1.00099	0.666272
chr1:205909134-205913044	SLC26A9	2.08535	2.71168	3.18729	1.34542	6.14921	4.23761	0.659168
chr10:135080230-135080555	ADAM8	0.485884	0.687803	2.58015	6.99	20.969	22.835	0.658669
chr3:32343991-32344593	CMTM8	2.08945	0.891392	5.91224	2.00667	3.39137	4.37294	0.658392
chr8:81289352-81289626	ZBTB10	1.6931	1.71954	7.46036	0.683394	1.29339	1.44399	0.656102
chr5:180117087-180117928	FLT4	0.982021	0.687408	4.45059	1.95148	3.55597	4.14472	0.655979
chr6:52168817-52169728	MCM3	1.67071	1.40132	6.92905	19.242	34.5919	39.4622	0.654271
chr1:25159264-25159604	CLIC4	0.902711	2.2888	3.11661	18.0649	32.8251	25.911	0.64774
chr6:52261734-52262063	EFHC1	0.433925	1.89361	4.31755	4.39077	5.76708	5.47598	0.646339
chr5:141483535-141483810	NDFIP1	0.403758	0.222097	3.78027	15.3574	13.189	15.6884	0.637414
chr8:141110302-141111055	TRAPPC9	0.407556	0.295686	3.51161	15.2586	13.3257	15.5782	0.633255
chr1:24347143-24347444	SRSF10	1.27906	1.55681	2.14955	16.4027	27.598	25.6618	0.627806
chr12:132087684-132089121	SFSWAP	0.977037	1.4315	7.98645	26.5582	32.1831	32.8291	0.625179
chr16:57166843-57167530	CPNE2	0.238017	0.645385	5.16833	20.0416	36.58	37.7379	0.610438
chr16:85053931-85054267	KIAA0513	0.698515	0.624161	3.14598	7.47797	6.02859	7.64117	0.598446
chr1:154313754-154314019	ATP8B2	0.397635	0.178435	3.86981	7.93553	18.042	20.2703	0.597972
chr11:76858792-76859147	MYO7A	1.60504	0.977648	5.31678	1.22366	3.59298	4.39405	0.593056
chr19:9918323-9918625	FBXL12	0.163795	0.109551	2.48402	15.3787	18.3919	18.8237	0.580125
chr12:21830020-21830584	LDHB	0.774865	0.100447	3.88705	69.0173	150.378	180.143	0.579045
chr2:32415255-32415526	SLC30A6	0.754494	0.566522	2.85849	4.79663	5.28801	5.39138	0.575353
chr16:57166029-57166487	CPNE2	0.556959	0.721922	5.35481	20.0416	36.58	37.7379	0.574834
chr11:65201576-65201813	NEAT1	2.41635	0.979822	5.45678	452.61	297.68	415.43	0.573947
chr17:34453480-34455652	CCL4	1.05722	0.109311	3.71225	3.44987	11.4595	15.5685	0.570315
chr16:27308391-27309352	IL4R	0.1	0.658215	3.12593	56.4053	46.5641	59.8984	0.568552
chr12:62658846-62659254	USP15	0.73653	1.71459	4.68202	27.6268	23.3	29.675	0.567423
chr2:152279860-152280075	RIF1	0.61976	0.889466	5.9383	2.7908	4.65709	4.72443	0.564074
chr6:33606556-33607150	ITPR3	0.938968	2.20242	6.63754	13.3812	25.8141	23.842	0.554845
chr16:88079079-88079746	BANP	0.815275	0.112564	4.00991	7.52771	10.8003	11.8416	0.553888
chr11:71465951-71466227	FAM86C1	0.280773	1.59923	4.97217	5.65337	13.562	11.8098	0.553884
chr1:160401112-160401455	VANGL2	2.15794	1.46169	7.00704	11.328	12.8495	13.1916	0.549195
chr2:54319834-54320286	ACYP2	1.16296	2.0018	7.38377	7.8075	6.3521	8.14877	0.547039
chr9:112679453-112680213	PALM2-AKAP2	1.0069	1.70965	4.85553	0.116375	0.5367	0.481975	0.544565
chr9:92014444-92016955	SEMA4D	1.24179	3.1537	6.26834	23.5355	12.9214	31.245	0.539305
chr9:34716106-34716620	CCL21	0.336212	4.29144	4.54651	74.8103	61.5822	758.824	0.532088
chr1:45859804-45860687	MUTYH	2.921	3.51974	9.29621	19.0125	28.5991	28.0466	0.528973
chr11:46951172-46951495	C11orf49	1.33176	1.54322	2.66211	13.2136	15.1039	14.8515	0.521632
chr4:8253862-8254532	HTRA3	0.466248	1.6001	3.18183	6.68356	41.7073	27.6628	0.516268
chr3:71465356-71466159	FOXP1	0.612199	0.766841	4.29683	21.4386	18.316	21.6241	0.511056
chr20:51146663-51146926	ZFP64	0.364445	1.66127	3.53743	8.63042	18.0493	14.3027	0.51076
chr6:143257132-143257588	HIVEP2	0.883193	0.378178	4.50345	4.8854	3.91023	4.75876	0.49371
chr2:47952040-47952592	MSH6	0.211502	1.12878	3.97203	8.68962	16.5012	14.5091	0.489733
chr16:30562554-30563067	ZNF764	0.454124	1.47886	9.52406	3.82637	5.95277	5.62868	0.466218
chr11:58870524-58870793	FAM111B	0.394512	0.383463	2.75441	1.60501	2.97463	2.91733	0.464057
chr2:73181272-73181715	SFXN5	1.30471	2.80317	4.20219	6.44562	9.12199	7.63502	0.461163
chr19:33777545-33778788	CEBPA	0.615361	1.41406	5.33397	12.6665	9.2516	13.1407	0.458929
chr10:25176106-25176567	PRTFDC1	1.31158	1.51139	7.69317	1.76456	4.76605	4.42217	0.431608
chr8:142411434-142411853	PTP4A3	1.46867	2.66859	6.97209	17.4947	53.8935	43.1363	0.426556
chr22:37565584-37565909	C1QTNF6	0.36052	1.28028	5.01689	3.43194	14.2472	11.2582	0.426201
chr19:28542255-28542502	LINC00662	0.144785	0.994991	2.36945	8.33437	9.64423	9.04392	0.422762
chr10:5858996-5859253	GDI2	1.10363	0.994104	7.08528	88.6115	78.4567	87.3353	0.411129
chr17:77979818-77980328	TBC1D16	1.03358	0.924919	5.1466	3.57143	5.77776	5.57222	0.404654
chr10:130427919-130428188	MKI67	0.327261	1.27654	2.49818	11.8268	18.6974	15.054	0.404406
chr8:37228555-37229224	ZNF703	1.20142	2.78929	5.1855	13.3725	25.3584	19.408	0.39961
chr6:36510338-36510649	STK38	0.1	0.111832	3.28327	23.7824	17.0339	22.937	0.394163
chr4:141902714-141902952	RNF150	0.591035	3.58872	4.20083	1.34374	1.27603	1.5151	0.393431
chr20:18408974-18409276	DZANK1	0.11029	0.935189	3.30622	0.884625	2.59685	1.96582	0.39114
chr16:28323240-28323612	SBK1	1.204	0.411239	3.3497	0.773988	2.55543	2.84966	0.381281
chr17:37247161-37249503	PLXDC1	1.20856	0.887756	5.46766	9.99563	27.7554	26.3296	0.378813
chr17:69947748-69947994	SOX9	0.0914302	1.47573	4.79701	9.64787	12.6389	11.3852	0.374042
chr22:20225957-20227797	RTN4R	1.67617	2.00266	7.74894	3.78407	5.93096	5.49676	0.369961
chr16:68448973-68449375	SMPD3	3.51211	1.20997	6.40491	3.53216	1.96673	2.62421	0.357823
chr7:50480491-50480769	FIGNL1	0.721415	1.67291	4.80726	3.69404	5.51307	4.82327	0.355069
chr18:9543831-9544215	RALBP1	1.94452	0.824503	2.02491	59.3538	42.1549	39.9672	0.3527
chr2:48547490-48547757	FOXN2	2.74393	2.14783	6.76657	2.47177	3.97133	3.89339	0.350872
chr1:39663131-39664282	MACF1	1.35255	1.12176	5.49395	37.3123	60.965	57.7435	0.343627
chr17:38762322-38762695	SMARCE1	1.57223	1.05102	5.60522	46.6724	67.2809	65.6434	0.34038
chr6:52356230-52356736	TRAM2	1.73177	1.46008	7.01704	3.08961	8.40808	7.54172	0.321991
chr19:10522501-10522825	PDE4A	0.809981	1.96635	7.43052	3.03572	6.07929	4.99212	0.321832
chr17:19671789-19672155	ALDH3A1	0.794071	0.379761	5.25749	364.497	263.741	335.945	0.316248
chr16:53862096-53862595	FTO	0.351961	2.23652	3.82817	10.312	11.9126	10.7554	0.314774
chr20:51117438-51117902	ZFP64	0.625426	1.34137	4.07474	8.63042	18.0493	14.3027	0.310234
chr10:64985240-64985532	JMJD1C	0.693284	0.202266	4.80693	16.8295	14.2299	16.0191	0.30631
chr13:26432865-26433258	SHISA2	0.367581	0.678978	3.58612	0.316444	14.3071	9.9435	0.297147
chr6:143228632-143228979	HIVEP2	0.719963	1.88791	9.68585	4.8854	3.91023	4.75876	0.28001
chr19:1660716-1661319	TCF3	1.03989	0.396358	5.1746	28.2991	53.763	50.5515	0.279369
chr2:25625955-25626321	DTNB	1.38578	1.12992	8.66032	12.3611	20.0898	18.3709	0.276612
chr17:30834891-30835301	CDK5R1	0.525043	0.100447	2.52762	4.78568	2.97961	4.05988	0.27381
chr14:66317081-66317653	FUT8	0.796501	0.719848	4.20351	5.79364	9.61007	8.7078	0.272689
chr3:176071874-176072307	TBL1XR1	1.14329	0.428661	5.5459	13.9505	16.5082	16.1787	0.272142
chr1:205920575-205921430	SLC26A9	1.1919	1.65874	3.9838	1.34542	6.14921	4.23761	0.270622
chr2:109246232-109246566	LIMS1	2.23445	2.47431	7.26972	16.0036	20.9533	19.469	0.266094
chr16:30459425-30459774	SEPHS2	0.987827	0.9104	4.20487	16.5441	31.8116	27.9527	0.254667
chr6:45503062-45503652	RUNX2	1.67265	1.16936	4.94604	1.50126	4.82696	4.29298	0.247913
chr3:105974942-105975613	CBLB	1.0004	0.197224	7.30224	5.63513	13.8343	12.3556	0.247597
chr6:52262503-52263669	EFHC1	0.945415	0.590153	5.01087	4.39077	5.76708	5.47598	0.246603
chr7:990879-991239	ADAP1	2.07533	0.37434	3.79557	8.62767	13.0017	14.4597	0.243346
chr14:66313540-66313826	FUT8	1.28579	0.741865	9.44014	5.79364	9.61007	8.7078	0.237321
chr20:48439639-48440163	SLC9A8	5.89466	5.27819	12.5967	10.9244	7.25974	9.61481	0.236981
chr16:57028059-57028338	NLRC5	5.96503	1.68849	6.81909	27.9069	59.7813	100.938	0.227225
chr3:101592078-101592457	NFKBIZ	1.65461	0.568299	4.26012	20.4943	17.1413	18.6085	0.216643
chr3:4544408-4544763	ITPR1	0.18504	0.536605	4.5665	6.51084	3.83916	5.85504	0.211977
chr6:156957396-156957702	ARID1B	0.1	0.427816	5.5808	13.3282	9.34299	12.2689	0.209191
chr22:40719775-40721872	ADSL	1.65326	1.35806	6.58587	18.2085	26.0976	23.8731	0.195095
chr9:135260044-135260787	TTF1	0.118014	0.821159	5.00146	8.61634	10.4959	9.63922	0.183534
chr19:2710790-2711681	GNG7	1.04913	0.466397	5.85322	4.64737	1.67528	3.37478	0.180468
chr22:29598299-29598863	EMID1	1.67886	1.28731	7.75818	1.89747	8.13555	6.28064	0.174971
chr3:128014464-128015109	RUVBL1	0.158276	0.437699	3.7976	20.0993	37.5866	30.4536	0.174097
chr12:120548359-120549088	RAB35	4.04376	2.87422	9.28184	40.5512	32.4025	36.4829	0.172221
chr12:120558811-120559373	RAB35	2.27094	1.25171	6.86884	40.5512	32.4025	36.4829	0.171146
chr16:85788820-85790919	C16orf74	1.28972	1.16327	6.01263	9.51411	27.0774	21.2366	0.167324
chr17:21250348-21251193	KCNJ12	0.919733	3.26534	6.27559	0.305775	1.4994	0.597583	0.164408
chr17:30884130-30884645	CDK5R1	0.695132	0.550485	3.76372	4.78568	2.97961	4.05988	0.152103
chr17:26137599-26138309	NOS2	1.46411	2.38288	7.11661	0.311306	2.02237	1.13932	0.133068
chr1:93430232-93430487	FAM69A	0.567797	0.100447	4.86461	2.36002	4.29594	3.69968	0.128718
chr14:94445021-94445477	ASB2	1.27767	0.504412	5.15265	4.44305	3.27915	3.83137	0.126039
chr11:68041415-68041802	C11orf24	0.856567	1.17044	5.70621	15.2054	36.3946	27.0194	0.123893
chr5:52020587-52020933	ITGA1	2.06523	1.40091	7.60629	3.10729	6.13241	5.17724	0.111754
chr7:22752081-22752650	IL6	0.610196	0.716222	6.32555	4.97609	7.36437	6.35759	0.106353
chr7:3636492-3636903	SDK1	0.592935	0.100447	3.82217	1.50798	6.60101	5.06631	0.103205
chr1:14059846-14060254	PRDM2	2.54702	2.79303	8.39246	16.6064	13.7673	15.5325	0.102249
chr17:70001031-70001386	SOX9	0.557206	0.597135	4.96023	9.64787	12.6389	11.3852	0.100812
chr17:30842158-30842772	CDK5R1	0.855181	0.936621	4.77824	4.78568	2.97961	4.05988	0.094528
chr11:71428132-71428532	FAM86C1	1.67388	0.147435	6.8776	5.65337	13.562	11.8098	0.0929132
chr17:30843241-30843743	CDK5R1	0.628958	0.731355	5.10666	4.78568	2.97961	4.05988	0.0926699
chr20:2721248-2722046	EBF4	0.119363	0.81633	5.07781	5.31305	11.7741	8.20283	0.0693123
chr1:226541570-226541830	LIN9	1.66089	0.251182	3.38389	1.68445	2.37754	2.3831	0.0645444
chr18:65699952-65700209	DSEL	0.320804	0.984029	2.22744	0.277994	1.02431	0.437567	0.0305218
chr6:150943383-150943884	PLEKHG1	1.35092	1.18647	6.02559	5.27101	3.46367	4.30612	-0.00915966
chr17:17579506-17579790	RAI1	2.35	0.119467	5.95004	15.2796	18.1623	17.7165	-0.00935401
chr8:53593432-53594038	RB1CC1	0.675949	2.89954	3.22928	12.2827	13.9258	11.1246	-0.0193644
chr14:75708956-75709348	FOS	0.986608	2.81265	5.62988	176.714	145.825	171.979	-0.0201778
chr13:113839071-113839434	PCID2	1.90046	0.908414	6.80594	13.8847	20.1711	17.7508	-0.0257256
chr1:48020215-48020510	FOXD2	1.16704	0.518517	2.17382	0.158994	0.651325	0.5703	-0.0297558
chr14:65395538-65396263	GPX2	2.04444	2.04544	7.5309	113.538	326.223	214.102	-0.0311978
chr18:19756372-19758252	GATA6	2.47997	1.09874	2.77017	1.38621	1.68567	1.82323	-0.04751
chr8:37134700-37135044	ZNF703	0.728637	0.338059	6.62765	13.3725	25.3584	19.408	-0.0513222
chr7:658569-659745	PRKAR1B	1.27202	2.67558	10.5517	10.6604	14.2742	11.8434	-0.0559797
chr5:133267017-133267391	C5orf15	0.785691	0.358867	4.89482	15.2249	27.191	21.4833	-0.0587078
chr10:111694743-111695159	XPNPEP1	1.68694	0.643972	7.91844	26.113	27.8934	27.0967	-0.072377
chr4:84319191-84319465	HELQ	0.471344	1.44703	2.7884	4.59325	3.61701	4.41136	-0.0851168
chr7:656672-658101	PRKAR1B	2.36522	3.45362	11.5686	10.6604	14.2742	11.8434	-0.0882346
chr1:9847388-9848455	CLSTN1	1.16244	1.15372	5.89018	72.5468	142.563	101.765	-0.0966376
chr1:108622232-108623247	SLC25A24	0.479799	0.796158	3.4882	6.0648	7.92121	6.67279	-0.100602
chr13:99067761-99068330	STK24	2.02424	1.01199	2.99725	141.24	71.1694	61.0887	-0.104108
chr6:110102472-110102787	FIG4	0.13418	0.631068	4.07528	6.14796	3.33898	4.72577	-0.122971
chr18:9783079-9783405	RAB31	1.4264	1.69909	4.55153	23.5833	35.7095	27.4452	-0.127422
chr16:88509886-88510276	ZFPM1	0.530435	1.00602	3.2438	2.01637	3.09832	2.23807	-0.162809
chr6:16413011-16413249	GMPR	2.49215	2.49029	7.07654	2.43756	4.34892	3.10399	-0.172477
chrX:119830488-119830807	C1GALT1C1	1.36351	1.12702	3.31313	10.0232	8.90967	9.18218	-0.186825
chr14:68747255-68747801	RAD51B	1.27262	0.55526	5.69233	5.03961	10.733	7.55451	-0.195212
chr6:13682063-13682413	RANBP9	4.07777	1.9382	10.5345	66.6253	16.401	20.6147	-0.205054
chr13:99220259-99220896	STK24	4.46406	1.84852	8.05995	141.24	71.1694	61.0887	-0.205117
chr9:37370339-37372234	GRHPR	0.765716	0.814634	6.07159	78.6773	71.1773	73.5373	-0.2171
chr19:39048254-39048547	RYR1	1.01507	2.89743	7.12056	4.48327	6.58536	4.48035	-0.217293
chr4:39632814-39633203	SMIM14	0.1	0.183903	3.41748	26.4195	10.9752	16.0063	-0.218935
chr2:230715278-230715579	TRIP12	1.43442	0.973963	4.52526	23.9796	20.8401	21.4264	-0.225603
chr22:19348295-19349455	CLTCL1	0.98896	1.39686	8.03616	3.74144	6.55478	4.4339	-0.231458
chr5:1809192-1809559	NDUFS6	1.37451	3.35944	6.85426	44.6324	56.0931	43.5785	-0.231628
chr5:79430655-79431431	THBS4	0.66823	1.01583	6.69688	1.7591	35.9069	9.85445	-0.240997
chr4:79486506-79486778	ANXA3	2.79733	0.355011	7.68769	38.7899	16.3923	14.9634	-0.241493
chr6:2227848-2228236	GMDS	1.23831	0.80065	2.0854	65.7521	23.1198	19.5437	-0.248918
chr1:112165828-112166343	RAP1A	0.1	1.01755	5.87681	41.7012	25.7705	32.0814	-0.264489
chr7:1792626-1793444	ELFN1	1.57254	1.41316	3.58014	0.802412	2.85379	1.43407	-0.280478
chr9:140392054-140393175	PNPLA7	0.472737	1.36273	1.59529	3.49233	1.77594	3.51872	-0.307771
chr9:112956877-112957650	C9orf152	1.53185	0.689962	2.30272	2.61506	1.26894	0.579308	-0.308967
chr2:109646953-109651286	EDAR	2.28336	3.20053	9.71125	1.98449	3.34125	2.12721	-0.309113
chr7:35768151-35768991	HERPUD2	2.64509	1.87172	8.96109	15.1924	11.7226	12.1075	-0.317077
chr14:24577940-24578127	DCAF11	2.28255	1.61291	7.10512	44.7781	28.2797	29.8091	-0.321809
chr1:223325386-223325662	TLR5	1.58816	1.23884	3.83671	7.09593	3.61996	3.87459	-0.327489
chr6:52254620-52254961	PAQR8	3.19449	2.6239	8.0451	10.6156	2.08464	2.94013	-0.330188
chr21:43955555-43955851	SLC37A1	0.707416	0.514946	5.38251	14.837	6.45087	7.77353	-0.33487
chr16:17509994-17510682	XYLT1	1.90157	3.31517	9.86143	3.00543	1.36186	1.93302	-0.334906
chr2:109670363-109671511	EDAR	0.665914	1.04623	4.72235	1.98449	3.34125	2.12721	-0.336086
chr6:234865-235508	DUSP22	0.671834	1.6778	5.63816	31.871	18.0525	23.1046	-0.339814
chr3:193268861-193269150	ATP13A4	1.1179	0.192317	4.28871	19.0588	3.61377	2.75025	-0.346222
chr6:137086686-137087041	MAP3K5	1.52486	0.909781	4.38173	8.16062	5.55237	5.55323	-0.349037
chr19:33534929-33535263	RHPN2	1.11077	0.705042	3.46222	1.69048	4.64183	2.57298	-0.356711
chr1:229318712-229319933	RAB4A	1.60077	1.8882	3.52119	21.5526	15.8198	17.5262	-0.360423
chr19:39689491-39690075	NCCRP1	1.98874	0.719464	7.05485	402.591	49.0211	30.0863	-0.369299
chr2:218654198-218655428	TNS1	0.518657	0.751815	4.92553	32.0692	21.0972	23.2232	-0.377336
chr2:152628466-152628781	NEB	1.02039	1.31989	6.98838	1.48752	4.98569	1.82798	-0.38082
chr2:235908564-235909921	SH3BP4	1.82689	0.818592	2.69131	6.56441	12.7641	10.6195	-0.381904
chr1:198139095-198139326	NEK7	0.4704	0.861442	7.06351	8.9124	11.5077	9.11349	-0.390358
chr7:55191375-55191799	EGFR	0.1	1.17287	4.66358	19.8277	33.7146	17.693	-0.407626
chr7:44930734-44931866	PURB	0.215511	0.505835	5.99026	7.01059	8.27099	7.07612	-0.419389
chr5:177542896-177543524	N4BP3	2.59908	1.99827	7.13507	13.1088	2.82144	2.50728	-0.428174
chr2:241342121-241342586	GPC1	0.163339	0.588992	3.87538	82.2069	96.4045	81.6824	-0.435
chr9:70851309-70851541	CBWD3	2.35746	2.53337	7.79422	3.13425	3.78174	3.16359	-0.439455
chr1:200154609-200154932	NR5A2	0.37737	1.72118	6.43052	0.473369	0.685344	0.432467	-0.445607
chr16:84552625-84553194	TLDC1	2.00289	0.580255	5.37602	15.292	11.8323	10.6538	-0.459609
chr2:216370617-216370877	FN1	1.35256	0.416145	3.48509	97.3302	821.513	348.052	-0.460013
chr10:11445022-11445984	USP6NL	0.899949	0.549388	5.46417	24.6659	6.39145	5.92978	-0.462872
chr11:118570679-118571362	TREH	0.232889	0.271497	5.44757	1.96307	0.2263	0.309808	-0.468325
chr19:46005027-46005469	PPM1N	0.251123	1.92688	4.3022	2.6346	2.94899	2.42721	-0.483914
chr4:84119581-84119978	COQ2	3.37253	1.94641	4.33094	9.39939	8.40019	6.98165	-0.488737
chr14:89909929-89910374	FOXN3-AS1	1.52367	2.08312	8.24086	3.72653	2.33609	2.44633	-0.503241
chr5:79447933-79448677	SERINC5	0.378108	0.181691	3.06582	12.322	7.70172	7.29051	-0.510939
chr5:178961321-178961659	RUFY1	2.31107	2.19392	4.64221	33.2691	24.1817	23.5018	-0.517177
chr2:102335599-102336460	MAP4K4	0.626609	0.484759	5.77966	28.1674	36.8457	28.1514	-0.521584
chr11:116797457-116798048	SIK3	1.1037	1.21897	5.32522	9.94929	8.78414	8.76856	-0.530399
chr12:22317559-22317898	CMAS	0.456767	0.406945	4.39044	40.5108	17.367	15.9505	-0.534641
chr12:60144835-60145200	SLC16A7	1.30199	2.56243	5.96836	2.60252	0.688244	1.1222	-0.539484
chr17:20420362-20420796	KRT16P3	0.518116	0.755727	4.71063	4.41317	1.25001	1.25273	-0.542426
chr21:32530417-32530795	TIAM1	0.131995	0.453643	3.63593	19.3215	6.18465	6.63448	-0.545149
chr16:56696562-56697310	MT1G	0.754714	0.46286	5.25599	715.704	116.244	33.1459	-0.548914
chr2:241324677-241325003	GPC1	0.709071	0.528643	6.19643	82.2069	96.4045	81.6824	-0.550534
chr1:172861872-172862247	TNFSF18	0.0916602	0.245534	4.04984	0.5207	2.19286	0.322625	-0.552888
chr1:204854829-204855132	NFASC	1.74209	1.724	3.24903	9.91176	6.78282	6.50689	-0.553267
chr22:42279528-42279966	SREBF2	1.69674	2.21926	4.81543	73.1723	45.9005	48.5858	-0.557366
chrX:39796379-39797022	BCOR	3.30378	4.26131	8.74131	13.4701	9.27384	9.70103	-0.561888
chr2:108918333-108918965	SULT1C2	1.03664	1.39099	3.18906	5.55007	0.646606	1.08274	-0.562404
chr20:57828023-57828354	EDN3	1.02118	0.784421	4.54037	7.30974	1.38026	0.352192	-0.568431
chr2:106480509-106480797	NCK2	1.6504	1.60305	5.32577	49.0756	28.1127	25.6926	-0.570207
chr4:78074459-78074761	CCNG2	1.24908	1.75406	5.27682	54.6764	10.4038	11.9582	-0.571215
chr12:46979310-46979682	SLC38A2	2.76401	1.45008	6.05045	46.345	63.784	49.744	-0.580739
chr13:99704304-99704775	DOCK9	1.02371	0.6808	5.6852	73.866	30.2696	21.3834	-0.581911
chr10:30814944-30815578	MAP3K8	0.25384	0.800297	6.10316	13.0408	8.29834	8.18683	-0.587844
chr8:94981241-94981587	PDP1	0.62759	1.26511	4.70252	9.04423	12.0862	7.94182	-0.595074
chr6:37154839-37155510	PIM1	0.915531	1.31107	6.16823	180.806	45.766	37.3119	-0.600226
chr17:18384612-18385004	LGALS9C	1.74718	3.44605	4.33389	11.4055	13.4954	4.44553	-0.601801
chr16:69028234-69028568	HAS3	2.62021	2.36405	5.19352	27.9407	40.6364	27.1978	-0.60895
chr1:43687086-43687787	TMEM125	2.13808	1.51577	5.60383	5.10958	2.9618	2.11057	-0.613793
chr5:68815946-68816388	OCLN	1.04855	1.24886	5.09292	9.98505	3.32927	2.55384	-0.615174
chr21:32560915-32561587	TIAM1	0.0938435	0.641736	2.9717	19.3215	6.18465	6.63448	-0.623867
chr11:121199268-121200010	SC5D	0.8582	0.420825	3.64478	28.6572	16.7789	11.9498	-0.631029
chr2:101557902-101558178	NPAS2	0.460566	0.303156	5.29573	52.8355	24.3897	17.4117	-0.631036
chr16:9083372-9083707	USP7	0.821871	1.50208	3.74434	35.2598	27.8037	28.2216	-0.642674
chr3:123096206-123096465	ADCY5	0.971479	2.51288	4.99735	4.13709	2.20293	2.62197	-0.64832
chr6:95467589-95467902	MANEA	0.948154	2.26191	5.01652	2.73856	2.84089	2.63764	-0.660366
chr11:73607753-73608865	PAAF1	0.135006	3.38756	4.44385	9.69836	7.70609	8.84882	-0.663163
chr18:77509291-77509773	CTDP1	0.123004	1.36315	2.07555	11.2777	10.854	11.0459	-0.668923
chr14:104547158-104548958	ASPG	0.71546	1.19084	3.35437	78.3696	6.40424	2.86693	-0.67053
chr2:239202660-239203167	PER2	1.07806	1.42363	5.46548	9.55641	6.57619	5.97734	-0.682605
chr1:157148032-157148392	ETV3	1.13391	2.0318	4.15447	10.6332	8.52813	8.68254	-0.682653
chr7:130809297-130809562	MKLN1	0.219408	0.841706	5.31786	16.4459	13.2768	12.7887	-0.688135
chr19:4012578-4012987	PIAS4	1.9589	1.1021	4.48671	15.8723	18.197	15.8857	-0.692188
chr4:38656110-38657350	KLF3	0.166962	0.487677	2.77746	38.9093	16.3729	12.6244	-0.695191
chr20:39196466-39196957	MAFB	1.06068	0.565189	2.86093	30.5547	36.5517	30.2053	-0.702663
chr20:43215350-43216173	PKIG	1.97461	0.684481	6.73797	37.8538	40.9624	37.6363	-0.707391
chr2:178135192-178135819	NFE2L2	1.4459	1.75737	3.30718	124.392	74.7494	68.2397	-0.707974
chr8:95053994-95054324	PDP1	0.145141	0.100447	5.98428	9.04423	12.0862	7.94182	-0.710285
chr7:107497158-107497596	DLD	0.960844	0.880802	7.84377	30.5643	23.6777	20.8962	-0.715108
chr6:159429948-159430208	RSPH3	1.99573	3.42351	8.2063	11.0715	4.70908	4.23562	-0.72216
chr10:24524079-24524862	KIAA1217	1.50411	1.82071	4.64899	27.3854	19.9747	17.8679	-0.736216
chr6:135335792-135336187	HBS1L	0.431867	0.391032	5.05751	19.3578	17.834	17.1378	-0.736284
chr11:121228249-121228545	SC5D	2.14122	2.22423	5.632	28.6572	16.7789	11.9498	-0.73732
chr1:181100954-181101472	IER5	1.59031	1.28183	5.12411	34.1744	28.0147	24.2602	-0.741783
chr1:181117767-181118051	IER5	0.846519	0.558908	5.43221	34.1744	28.0147	24.2602	-0.754847
chr9:82846451-82846743	TLE4	0.485723	0.674907	2.9474	13.8651	10.0101	8.48213	-0.765438
chr5:133424564-133425383	VDAC1	0.291922	0.20287	5.08182	100.123	84.6013	75.6534	-0.769063
chr19:942216-942666	ARID3A	0.49891	0.599187	3.10991	17.4264	12.4132	10.0024	-0.77164
chr1:181100280-181100557	IER5	2.03235	1.91453	7.94776	34.1744	28.0147	24.2602	-0.777676
chr5:133413759-133416315	VDAC1	0.22219	0.233677	4.22425	100.123	84.6013	75.6534	-0.780718
chr20:57947252-57947705	EDN3	0.596589	1.05076	2.36013	7.30974	1.38026	0.352192	-0.790434
chr16:19107319-19107631	ITPRIPL2	0.787224	1.43514	4.33179	10.717	11.4987	9.81377	-0.793361
chr2:98637274-98638119	TMEM131	1.15588	0.87222	2.20294	16.3458	14.6807	12.4886	-0.796908
chr8:125616054-125616445	MTSS1	0.36605	0.2281	5.62421	37.1169	30.983	26.4953	-0.804914
chr4:69299666-69300108	TMPRSS11E	1.01457	2.65365	5.73943	196.571	27.5368	14.2634	-0.806122
chr3:72806393-72806829	SHQ1	1.83991	1.54377	4.36405	4.15292	3.98453	3.82192	-0.808402
chr1:54925466-54925925	SSBP3	1.83565	1.15993	5.03481	52.3387	50.7062	48.6939	-0.80952
chr13:48726183-48726433	MED4	2.3878	2.6371	7.14426	27.7634	23.414	20.8605	-0.810311
chr2:224726768-224727145	AP1S3	1.39646	0.295058	2.43983	4.66487	4.57434	3.70883	-0.810911
chr9:131838098-131838421	DOLPP1	1.3375	0.797504	2.83804	15.5913	14.0545	11.2903	-0.81474
chr12:117479637-117480190	TESC	1.15574	1.323	4.07832	5.13112	5.98966	4.35328	-0.823613
chr6:20236317-20236636	MBOAT1	0.524125	0.577456	5.46453	7.09187	6.29681	5.62594	-0.845616
chr8:8555460-8555972	CLDN23	1.60042	0.630157	2.40233	2.97778	3.00145	2.06082	-0.849203
chr3:72805079-72805768	SHQ1	0.832049	0.776939	4.21781	4.15292	3.98453	3.82192	-0.853743
chr19:39253562-39254281	LGALS7	0.863805	2.78045	7.92321	998.204	516.313	360.474	-0.855129
chr1:42107681-42107995	HIVEP3	0.0959211	0.181799	3.36837	8.03338	7.30208	6.5725	-0.876979
chr15:93717169-93717489	RGMA	0.544234	1.9232	4.04739	35.0931	20.8119	16.9434	-0.90387
chr2:62183683-62184862	COMMD1	0.343578	2.70368	2.3072	42.1638	31.9905	28.7497	-0.924476
chr7:130808310-130808560	MKLN1	1.84861	2.74377	3.60318	16.4459	13.2768	12.7887	-0.925433
chr19:54910240-54910691	TTYH1	1.1074	3.0307	5.22569	4.89446	2.24592	1.60955	-0.929405
chr13:24289914-24290534	TNFRSF19	0.559688	0.419021	3.89366	3.19178	3.96422	2.00738	-0.933452
chr17:43889-44457	DOC2B	0.355329	1.46493	4.50962	4.86946	4.15032	3.61177	-0.940933
chr3:128508170-128508851	RAB7A	0.752264	1.20489	5.1193	153.882	144.09	130.586	-0.943583
chr3:48153656-48153905	MAP4	0.855349	2.84536	9.87237	70.7857	66.3673	62.2911	-0.944332
chr2:9351753-9353905	ASAP2	1.88553	0.854516	2.36391	4.7401	5.75224	4.6889	-0.96308
chr19:18633383-18633690	ELL	1.53329	2.46292	6.78526	10.9633	10.9854	10.7423	-0.969114
chr9:95403272-95403496	IPPK	0.42091	1.75607	3.49343	15.6835	11.3644	8.96971	-0.971471
chr8:134296040-134296645	NDRG1	0.918233	0.100447	4.44762	647.786	634.592	405.508	-0.974487
chr2:233820863-233821239	NGEF	0.191871	0.61677	3.45613	8.53573	9.13814	3.5773	-0.976145
chr11:12378284-12378697	PARVA	1.06637	0.93986	4.70534	15.0577	16.0882	11.7505	-0.980109
chr7:157263606-157265576	DNAJB6	0.590753	1.33541	5.15014	74.1899	68.9237	58.6624	-0.98254
chr2:62832481-62832782	EHBP1	0.83127	1.99178	4.31421	22.0585	17.9076	13.6261	-0.983603
chr7:82343277-82344441	PCLO	0.595322	3.81964	4.87759	2.45741	2.06408	1.79913	-0.985235
chr5:139543946-139544328	CYSTM1	2.25104	0.815769	4.35832	31.411	36.8381	26.8483	-0.987386
chr11:1259435-1259934	MUC5B	0.125897	0.335919	4.31515	78.6352	63.3149	6.67804	-0.987387
chr19:45379765-45380025	TOMM40	5.3186	3.98471	4.79746	47.213	67.0091	57.5687	-0.988434
chr19:8582629-8583755	ZNF414	3.63682	3.06703	11.5309	22.9192	22.5508	18.1945	-0.991508
chr2:237907356-237908050	COPS8	2.18191	0.570269	1.70308	13.1858	22.0792	14.8	-0.992532
chr19:40420242-40421853	FCGBP	0.751506	4.01503	6.75318	9.66923	5.58309	2.9934	-0.996944
chr2:73943758-73944085	TPRKB	0.770852	2.63061	3.60227	18.7682	17.6358	17.1508	-0.99885
chr6:12460232-12460624	EDN1	0.1	1.00105	2.77612	4.26821	3.81041	2.89945	-0.999997

## Sheet: Group 3
location	SYMBOL	Nor.ChIP.Means	EC.ChIP.Means	LNC.ChIP.Means	Nor.RNA.Means	EC.RNA.Means	LNC.RNA.Means	Cor
chr16:10422770-10423377	ATF7IP2	0.532397	2.45408	3.52435	4.88927	7.42279	8.83057	1
chr1:25258517-25258881	RUNX3	0.396285	3.50675	5.36993	8.05481	20.7494	28.3353	1
chr10:127910972-127911242	ADAM12	0.637645	5.51465	3.17247	0.478463	8.02034	4.41768	0.999996
chr17:73185742-73186083	SUMO2	1.39903	8.53084	9.46354	131.753	137.832	138.655	0.999994
chr6:32405479-32409147	HLA-DRA	3.4131	8.33209	14.1947	241.496	511.264	839.679	0.999982
chr10:33390369-33391300	ITGB1	0.156287	4.02657	2.77727	52.4329	119.559	98.2825	0.999979
chr22:39239958-39240385	NPTXR	0.496822	3.37286	3.22873	0.930269	2.05551	1.98988	0.999972
chr9:13037851-13038258	MPDZ	0.194451	7.13731	5.65665	2.41369	4.9947	4.42433	0.999968
chr1:66946115-66946978	SGIP1	0.962819	7.17736	6.02047	1.47421	5.01701	4.32711	0.999961
chr19:38445576-38446927	SIPA1L3	0.1	2.37675	7.77648	10.313	19.5055	40.4201	0.999954
chr4:111331912-111333072	ENPEP	2.17226	8.4065	9.19492	0.631869	1.89048	2.03238	0.999945
chr12:11902571-11903438	ETV6	1.86762	5.55135	5.35368	8.56349	13.0746	12.8933	0.999926
chr2:62814810-62815127	TMEM17	0.142049	6.62117	2.86982	1.20715	1.51096	1.3318	0.999925
chr1:25041249-25041636	CLIC4	0.165106	4.33125	2.43621	18.0649	32.8251	25.911	0.999878
chr2:88295759-88296115	RGPD1	0.168862	3.13681	3.32308	0.307506	0.877131	0.92515	0.999851
chr9:96881343-96882457	PTPDC1	1.26576	6.77609	7.13109	1.45907	2.79062	2.90551	0.999847
chr12:45344618-45345189	NELL2	0.711136	9.06325	8.82585	1.37278	8.57064	8.50891	0.999847
chr17:34410979-34411240	CCL3	1.37347	7.67369	7.13468	1.20382	9.32872	8.79447	0.99983
chr12:121652400-121652828	P2RX4	3.2536	6.14089	7.65616	8.20533	15.2851	19.3001	0.999803
chr2:42278182-42279341	PKDCC	0.678159	3.52671	4.72743	4.80836	22.3414	29.0816	0.999789
chr2:19986633-19987087	LINC00954	1.2742	2.79608	6.60348	0.363981	0.709825	1.67164	0.99974
chr2:25781632-25781930	DTNB	1.73098	12.0902	9.55508	12.3611	20.0898	18.3709	0.999723
chr15:53976325-53976846	WDR72	2.33563	6.30418	6.56534	1.99295	6.3969	6.54996	0.999674
chr9:134714429-134714950	RAPGEF1	3.00035	5.65347	8.80821	14.0216	19.8171	26.1072	0.999657
chr2:30645820-30646118	LCLAT1	0.304805	6.18629	5.45689	2.71448	4.84303	4.51986	0.999626
chr7:1185624-1186168	C7orf50	1.30146	5.07474	4.6721	54.7627	68.969	67.0249	0.999573
chr9:102015878-102016310	SEC61B	2.20236	8.58628	6.42529	149.856	221.411	195.256	0.99954
chr6:159519134-159520743	TAGAP	1.78515	3.21708	10.5698	1.91214	2.85857	9.11058	0.999513
chr1:160536993-160539022	CD84	2.52812	3.72026	7.29007	1.38536	2.98319	8.65611	0.999479
chr16:11863191-11863519	ZC3H7A	1.84366	4.08949	5.04162	12.8004	18.008	19.9077	0.999453
chr19:36201471-36202855	ZBTB32	1.39003	2.89164	6.48403	0.931937	1.2899	2.28763	0.999445
chr2:68347733-68349127	WDR92	0.969952	2.41108	4.11557	4.20849	4.65918	5.13139	0.999393
chr1:7529798-7530104	CAMTA1	0.563882	7.17033	3.0085	47.5676	57.2622	51.4631	0.999349
chr2:175530730-175531042	WIPF1	1.20702	2.28736	3.8929	10.7684	26.8802	54.5304	0.999253
chr9:112734006-112734282	AKAP2	0.10235	2.87608	4.4321	6.53629	11.0984	13.2915	0.999248
chr15:82162227-82163757	MEX3B	0.226724	9.39491	6.76173	0.701287	2.43792	2.0027	0.999222
chr8:142119018-142119699	DENND3	0.454122	3.46187	5.66954	10.1812	19.8833	28.09	0.999193
chr8:142295851-142297158	SLC45A4	0.36468	6.19045	6.39721	5.27467	9.70273	10.0798	0.999183
chr21:36254567-36255032	RUNX1	1.63797	10.1786	8.79501	9.49219	26.8044	23.3028	0.999161
chr22:40930440-40930689	MKL1	0.522756	4.83714	9.6021	15.3611	17.7056	20.6967	0.999151
chr2:54824466-54824910	SPTBN1	0.499317	3.99037	5.11674	33.9286	44.7321	49.0272	0.999051
chr15:75850849-75851569	PTPN9	0.534665	3.80066	3.53935	6.80648	9.91019	9.81398	0.998997
chr17:42315852-42316367	UBTF	0.272904	2.43864	3.17375	32.647	39.2957	42.0884	0.99895
chr11:75998309-76000196	WNT11	0.323022	1.20767	4.40913	0.911531	2.5292	10.4899	0.998808
chr17:55261307-55261643	MSI2	0.225704	2.93814	3.59523	9.44925	13.0763	14.2398	0.99875
chr1:25253064-25257627	RUNX3	4.89905	14.3231	18.9464	8.05481	20.7494	28.3353	0.998731
chr17:63055873-63056290	GNA13	1.6695	6.48963	8.48497	9.4971	13.5686	15.6534	0.998716
chr12:70595273-70597054	CNOT2	0.949632	7.03344	6.17442	27.9651	44.7982	43.3071	0.998714
chr12:58188059-58188720	TSFM	1.29914	5.05015	2.81429	14.0795	21.5837	17.4518	0.998643
chr5:139981637-139982565	CD14	0.396191	7.39173	6.59198	21.7125	76.322	73.1361	0.998615
chr1:163615316-163616330	NUF2	1.0358	11.91	9.08157	3.60177	10.3044	8.23648	0.998615
chr20:5036848-5038267	SLC23A2	1.3999	4.41071	6.66433	3.99578	5.50122	6.85776	0.998605
chr1:159054150-159054786	AIM2	0.179497	2.24422	3.15661	2.07307	6.38422	7.88028	0.998594
chr11:122939521-122941242	HSPA8	3.21172	8.37578	10.5754	352.149	573.113	645.393	0.99841
chr1:222828672-222829112	MIA3	1.20772	4.91471	7.60318	33.5083	47.6892	56.0053	0.998336
chr7:102064662-102068587	ORAI2	6.19618	11.739	19.2631	5.37699	12.6644	24.9165	0.998299
chr16:28174296-28176557	XPO6	1.05826	3.61053	5.03027	46.1847	61.8492	72.7209	0.998245
chr9:90924730-90925149	SPIN1	0.636426	4.27995	1.71826	13.8535	16.5531	14.8033	0.998148
chr1:167419878-167420649	POU2F1	0.182218	1.6497	2.98716	8.83669	9.87505	10.6388	0.998141
chr10:49785423-49785833	ARHGAP22	0.89272	2.32356	5.39418	1.89226	3.29148	7.24942	0.998092
chr19:18228775-18231173	IL12RB1	2.73391	4.4028	9.57985	1.68197	2.74879	7.46903	0.998087
chr2:47536658-47539175	EPCAM	2.22562	5.28876	6.50529	20.3822	52.2658	61.5962	0.998087
chr2:109209665-109210961	LIMS1	1.44583	10.7495	8.50074	16.0036	20.9533	19.469	0.998032
chr1:89535544-89536295	GBP1	1.50478	5.37989	5.72286	16.5014	41.9561	42.257	0.998011
chr20:31325976-31326295	COMMD7	2.19526	5.88952	6.97909	22.6938	28.006	30.1469	0.997973
chr7:151113180-151115147	WDR86	0.229021	3.21628	3.61968	2.22114	5.56374	6.31381	0.997961
chr19:52302924-52303487	FPR3	2.08614	7.29632	6.80762	2.57175	8.47792	8.34142	0.997903
chr22:43144708-43145551	A4GALT	1.77249	15.5412	9.3143	21.6796	37.6518	31.3738	0.997704
chr2:23453401-23453856	KLHL29	0.269394	3.12844	5.50807	2.02835	2.56268	2.91153	0.997697
chr1:236322746-236323368	GPR137B	0.640861	5.11564	6.43289	5.80754	9.64629	11.2244	0.997656
chr7:50966163-50967109	GRB10	0.709731	13.1236	7.90458	4.41292	13.6865	9.22995	0.997607
chr6:22025484-22026862	CASC15	1.87266	9.85745	8.24701	0.438769	2.55144	1.98537	0.997557
chr20:31380435-31380939	DNMT3B	0.133016	5.71202	4.02156	1.4824	3.60049	2.82523	0.997539
chr20:60605494-60606649	TAF4	1.35807	3.75071	4.01338	6.25201	7.34158	7.56628	0.997507
chr1:66861771-66862187	PDE4B	1.53609	6.89934	5.25753	2.17726	10.3667	7.32066	0.997305
chr2:198560551-198562941	MARS2	0.953193	8.45049	5.33401	2.70079	3.10924	2.91331	0.997291
chr12:40340451-40340899	SLC2A13	0.550772	6.85804	6.54883	1.04514	1.80494	1.70813	0.997277
chr18:9663201-9663561	RAB31	2.30658	5.96819	3.22025	23.5833	35.7095	27.4452	0.997195
chr6:45030211-45030614	SUPT3H	2.34012	7.23715	12.863	2.60414	2.96244	3.27967	0.997185
chr9:99175787-99176255	ZNF367	1.59028	7.28588	5.90501	1.35764	2.1215	1.99174	0.997179
chr20:24961131-24961452	APMAP	0.1	2.5411	3.38054	18.3076	38.4957	43.0404	0.99716
chr4:147087385-147087738	LSM6	1.17801	5.29054	5.22918	10.0296	14.6279	14.1801	0.997158
chr20:62381339-62383203	SLC2A4RG	0.990963	3.06237	6.45626	68.9472	69.9589	72.1954	0.997148
chr3:151589089-151589334	SUCNR1	0.962707	3.05538	6.21641	0.117719	0.479306	0.894517	0.997034
chr11:123326313-123328477	GRAMD1B	0.644969	3.47345	3.53934	0.606888	1.84211	1.99082	0.996953
chr20:48595734-48596070	SNAI1	1.19369	9.55007	7.99164	2.07302	7.52811	6.94832	0.996852
chr2:96562701-96562986	FAHD2CP	0.539822	2.42269	2.89844	3.96187	7.05569	8.2422	0.996809
chrX:138276715-138277590	FGF13	3.77676	4.49839	6.65331	1.09515	1.74432	3.09641	0.996799
chrX:105712557-105712829	CXorf57	2.65442	8.08863	9.60198	1.20523	1.68184	1.87941	0.996768
chr13:80726020-80726575	SPRY2	1.59558	6.38623	6.49528	5.83561	7.49092	7.69581	0.996712
chr11:123345348-123345978	GRAMD1B	0.93875	5.53665	5.61734	0.606888	1.84211	1.99082	0.996561
chr4:48915062-48915336	OCIAD2	1.21056	4.35325	3.19546	19.0988	29.534	24.9298	0.996556
chr12:122948110-122948924	ZCCHC8	2.33704	6.04051	9.45108	13.2242	14.957	17.089	0.996532
chr13:41165283-41165607	FOXO1	0.446289	1.51651	2.88868	4.39892	5.63127	7.78869	0.996388
chr7:50369318-50370615	IKZF1	2.24697	3.15147	8.32459	2.59686	3.48073	18.0849	0.996172
chr3:155259623-155260183	PLCH1	2.24771	5.46329	9.0899	0.169369	0.316356	0.544125	0.996029
chr1:25347407-25351449	RUNX3	4.84466	10.9611	13.4962	8.05481	20.7494	28.3353	0.995938
chr3:183253810-183259459	KLHL6	0.893306	4.84545	16.5589	1.57103	2.64491	8.11916	0.995817
chr5:136386035-136386396	SPOCK1	0.28176	7.70048	5.73435	1.23074	3.00076	2.68733	0.995774
chr10:105190618-105191316	CALHM2	0.0949619	1.68869	3.78463	9.25423	15.6902	21.779	0.995545
chr1:225978858-225979868	SRP9	0.998925	2.73426	2.46202	80.3397	100.795	99.6255	0.995448
chr5:34147523-34148728	C1QTNF3	0.828997	13.3198	13.3698	4.76708	6.49586	6.31986	0.995387
chr6:31821309-31823240	NEU1	1.21957	15.7683	7.89197	19.1091	31.1521	25.6377	0.995364
chr19:38465271-38466739	SIPA1L3	0.200675	1.94366	4.65309	10.313	19.5055	40.4201	0.995353
chr10:98459809-98461140	PIK3AP1	2.0783	3.32029	8.07022	1.63354	4.18738	10.1783	0.995225
chr11:74654432-74654969	XRRA1	0.631231	5.32463	3.34348	7.68088	10.8947	9.81663	0.995193
chr20:51154191-51154465	ZFP64	0.136601	2.32061	1.64378	8.63042	18.0493	14.3027	0.995145
chr8:130971050-130971357	FAM49B	0.461887	5.37451	6.86057	29.0134	48.6048	51.6651	0.995112
chr7:3954741-3954976	SDK1	1.115	5.15221	3.57827	1.50798	6.60101	5.06631	0.995104
chr5:94405420-94406587	MCTP1	0.95397	2.9498	2.98363	2.53125	4.04591	4.2595	0.9951
chr17:57835197-57836508	VMP1	1.42581	5.89956	3.62366	90.9309	116.183	105.536	0.994975
chr3:185047564-185050181	MAP3K13	1.78846	5.67075	4.94967	21.258	32.9926	29.6862	0.994879
chr10:129947911-129948629	MKI67	0.315023	5.16298	3.02503	11.8268	18.6974	15.054	0.994702
chr4:137220263-137220662	PCDH18	1.20573	11.1071	8.47868	2.26735	3.63625	3.14375	0.994601
chr15:47768771-47769006	SEMA6D	0.184377	2.82148	4.57905	1.55964	1.94691	2.11782	0.99448
chr11:61601807-61602690	FADS2	1.86596	7.51301	6.43992	4.98446	33.3924	25.1676	0.99446
chr1:93507694-93507978	MTF2	1.17992	5.08453	4.91837	6.12937	8.99167	9.22502	0.994454
chr12:51463517-51463910	CSRNP2	0.503965	5.35508	5.12524	5.84965	9.21475	9.47238	0.994411
chr20:1636984-1638811	SIRPG	1.98175	3.43036	9.24887	1.70981	3.07397	16.6409	0.994311
chr17:76587209-76589712	DNAH17	1.46444	6.06229	5.27746	1.54591	14.5866	11.0064	0.994101
chr1:247573150-247573952	NLRP3	0.929274	3.99363	6.84376	0.503019	1.33824	1.86367	0.993978
chr3:36917610-36918542	TRANK1	2.86334	4.23045	8.17466	3.88543	5.87709	9.43248	0.993758
chr19:50427555-50428055	ATF5	1.00608	3.80844	6.27521	12.5288	22.8387	28.903	0.993752
chr2:191875857-191876369	STAT1	0.75995	3.97965	3.31693	39.622	85.8115	81.5179	0.993743
chr1:150158531-150159587	PLEKHO1	0.482509	2.19783	3.79783	20.323	36.8788	47.2305	0.993705
chr22:37543595-37546541	IL2RB	2.60802	6.60286	11.5263	3.42423	8.78754	18.7993	0.993649
chr14:105529715-105534609	GPR132	5.40415	9.49724	18.8987	2.13108	3.20309	7.56532	0.993627
chr19:14238378-14238891	ASF1B	0.50524	5.113	5.45055	8.44131	15.3607	14.9571	0.99361
chr11:65129585-65129869	TIGD3	1.26206	3.93283	6.20519	0.361875	0.56505	0.821892	0.993537
chr20:47439619-47440985	PREX1	2.80533	5.50584	10.0959	4.60851	7.79003	16.5075	0.993522
chr15:80257544-80258042	BCL2A1	0.651144	4.54312	4.51673	2.69954	13.8714	15.38	0.993395
chr16:11307159-11307747	RMI2	0.508019	5.49125	5.26056	6.30788	9.19891	9.46133	0.993271
chr4:88631504-88631975	DMP1	2.17414	16.5229	14.9553	0.276075	1.44295	1.46538	0.993252
chr5:1504384-1505094	LPCAT1	1.06398	6.9026	7.4528	7.55607	24.9606	24.2002	0.993229
chr3:141572487-141573135	ATP1B3	2.09782	6.12134	4.19518	109.639	281.227	181.129	0.992746
chr17:33862177-33863202	SLFN12L	3.00515	5.4494	12.7052	0.290881	0.499331	1.84502	0.992711
chr5:151076143-151076684	SPARC	1.44082	8.39705	4.91551	83.8996	1008.27	647.469	0.992004
chr3:114015743-114017047	TIGIT	2.03416	4.92366	11.0405	1.55862	2.9362	8.37133	0.991923
chr18:13615909-13616817	LDLRAD4	1.31822	2.67469	5.36348	2.32612	4.4666	7.09585	0.991715
chr20:56289050-56289434	PMEPA1	1.97633	9.73463	4.43397	17.3688	133.165	67.381	0.99156
chr16:28677173-28677580	EIF3C	0.671704	13.1276	5.70359	318.28	416.567	346.522	0.991514
chr16:73104508-73105326	ZFHX3	1.53933	4.86598	10.0143	2.25498	3.05574	3.8371	0.99149
chr13:114918334-114918592	RASA3	0.262175	1.99789	4.02523	3.39731	6.0126	10.9534	0.991413
chr2:176968553-176971810	HOXD11	0.561639	12.8928	10.6542	2.39659	9.70576	7.47023	0.991322
chr12:54387803-54391639	HOXC9	2.15883	14.3051	14.512	1.5201	5.97614	6.8066	0.991307
chr17:76627306-76628155	DNAH17	0.872517	9.63728	6.1846	1.54591	14.5866	11.0064	0.991193
chr17:76532031-76534175	DNAH17	0.872187	11.8873	10.2857	1.54591	14.5866	11.0064	0.991044
chr5:14172633-14172950	TRIO	0.689687	3.96664	3.47417	12.0896	27.6208	23.2783	0.990957
chr13:24838953-24839971	SPATA13	1.49199	3.9352	6.50143	4.51911	7.25891	11.9357	0.990837
chr20:62361629-62362155	LIME1	1.9213	3.29597	7.06584	24.9988	30.2684	64.0443	0.990723
chr2:61023520-61024036	PAPOLG	2.81743	5.11976	4.55046	3.64354	5.38675	4.73939	0.990701
chr3:122499036-122499478	HSPBAP1	0.385404	4.28823	5.77293	4.83172	7.97188	8.49934	0.990679
chr19:41686427-41687279	CYP2S1	0.374653	5.51755	4.07381	26.0168	46.4067	38.1853	0.990673
chr1:179109967-179110538	ABL2	0.47055	7.38953	5.70863	2.93702	7.08609	6.64818	0.990375
chr20:48545751-48546490	RNF114	0.685164	5.299	4.68881	20.5044	25.2719	23.997	0.99033
chr20:413816-414274	RBCK1	1.57327	3.35493	8.89904	73.3756	75.7897	96.3842	0.990253
chr2:38928001-38928303	GALM	0.535927	4.55753	5.79968	3.97317	5.92979	7.04852	0.990232
chr1:96828608-96828835	PTBP2	0.615305	5.06012	5.17262	7.18332	10.2038	9.81091	0.989999
chr2:143630518-143630915	KYNU	2.00203	9.36099	6.38599	7.10861	12.8244	9.80482	0.989829
chr2:38982669-38983883	GEMIN6	1.21963	10.6291	8.25515	2.88526	4.5056	3.88538	0.989644
chr3:119225715-119225978	TIMMDC1	0.1	5.01769	4.19576	50.6387	75.0355	67.5741	0.989303
chr19:40459826-40460187	PSMC4	1.73159	6.96074	10.5513	55.6862	75.9508	83.6432	0.98919
chr12:11985184-11985554	ETV6	0.654227	4.08682	4.56365	8.56349	13.0746	12.8933	0.989136
chr10:125823764-125825214	CHST15	3.03802	8.45496	5.79742	4.59296	10.8802	8.60914	0.989062
chr18:23770400-23770691	TAF4B	2.26213	3.15679	5.62983	2.01828	2.12729	2.92713	0.988879
chr8:11760021-11760377	CTSB	0.79568	5.42731	5.51104	344.802	777.559	870.905	0.988541
chr1:149806609-149807123	HIST2H4A	1.05213	10.0551	2.56567	9.85739	22.4765	13.7915	0.988482
chr18:46422832-46423783	SMAD7	0.950608	5.33506	5.53892	5.67013	9.04697	9.89846	0.988438
chr7:47486343-47486838	TNS3	1.67754	1.91446	2.05845	5.25219	11.9423	14.0387	0.988287
chr16:88296799-88297211	ZNF469	0.185073	8.64101	5.37165	0.173075	2.56908	1.32265	0.988243
chr2:119565898-119566624	EN1	0.185921	3.16203	2.06011	0.49455	5.48584	2.96813	0.988193
chr5:172835329-172835845	STC2	2.48805	7.53568	9.53843	1.07973	5.59458	6.30002	0.988107
chr6:169567700-169568094	THBS2	0.437739	10.3683	6.18919	5.9376	24.3903	19.1712	0.988084
chr10:98431752-98434158	PIK3AP1	3.58271	4.85077	6.48611	1.63354	4.18738	10.1783	0.987967
chr17:34402720-34403362	CCL18	0.894026	4.20053	2.9562	9.08831	63.0271	35.419	0.987931
chr11:118744794-118745051	CXCR5	0.354372	1.62329	4.94148	1.29365	1.96212	6.63683	0.98784
chr7:73181070-73181358	CLDN3	0.0913136	2.50215	2.75409	1.40679	7.27031	6.80117	0.987567
chr12:112272558-112273688	MAPKAPK5-AS1	2.58126	12.4958	11.4452	10.3616	15.5109	15.9044	0.987186
chr9:134459730-134461325	RAPGEF1	0.747064	2.05125	4.59795	14.0216	19.8171	26.1072	0.98714
chr6:14122568-14122790	CD83	1.88813	5.64978	8.39936	3.3622	8.12434	14.2381	0.987046
chr20:37487469-37487845	PPP1R16B	0.644641	2.40083	8.52526	2.13259	2.52458	8.80544	0.986986
chr10:43624498-43624794	CSGALNACT2	1.696	9.26005	9.88934	3.33312	7.63471	7.19332	0.986833
chr19:3552688-3553519	MFSD12	4.31619	11.6023	10.6794	28.3638	52.7675	54.1228	0.986688
chr4:129816859-129817133	SCLT1	0.319283	2.06026	1.71164	2.4493	3.19593	2.93234	0.986398
chr18:77349505-77349740	NFATC1	1.86034	5.21141	6.09392	4.0484	9.47625	12.5379	0.986389
chr2:112948668-112949061	FBLN7	0.1	1.43563	3.54471	1.42716	2.23256	4.87957	0.985611
chr16:66311371-66312006	CDH5	1.02138	3.90483	4.40114	5.73544	9.20718	10.7682	0.985345
chr2:112463938-112465079	ANAPC1	5.35133	10.4078	11.2695	7.11378	9.99392	9.87208	0.985146
chr15:80193316-80193643	MTHFS	0.127401	2.69864	3.73438	8.89654	20.6137	22.205	0.985089
chr1:151870139-151871993	THEM4	2.05829	5.23297	7.9705	7.43508	11.3976	17.7008	0.984977
chr20:383053-383463	RBCK1	0.159101	1.8947	6.47174	73.3756	75.7897	96.3842	0.984944
chr4:141649731-141650052	TBC1D9	0.954038	4.91514	5.48478	4.87316	5.4315	5.6638	0.984866
chr18:12840075-12840972	PTPN2	2.48904	5.79382	7.75034	18.1608	23.1133	28.5836	0.984628
chr19:38536168-38540712	SIPA1L3	2.75581	4.15368	13.1259	10.313	19.5055	40.4201	0.984207
chr9:136982995-136983938	WDR5	0.1	5.1637	1.6386	13.8041	18.2861	15.8746	0.984049
chr10:121464175-121464967	INPP5F	0.898693	5.47838	9.86688	4.39879	4.88552	5.77371	0.983966
chr13:100620550-100622581	ZIC5	0.248895	4.94007	4.9777	0.312	0.714325	0.640792	0.983952
chr1:205243917-205244280	TMCC2	0.217736	3.47282	5.13177	1.31833	2.6804	4.02656	0.983487
chr5:177894909-177895345	COL23A1	0.252129	5.66458	2.01126	0.643269	2.68464	1.63434	0.983371
chr7:50731673-50732250	GRB10	2.36168	9.60258	7.29239	4.41292	13.6865	9.22995	0.983203
chr1:229798961-229799847	URB2	0.163339	3.68594	4.25527	1.86044	2.73067	3.12983	0.983165
chr6:150259438-150260038	ULBP2	2.41677	9.71638	6.69023	5.87532	10.3471	7.77902	0.983137
chr17:45810272-45813464	TBX21	1.98395	5.47297	10.1505	0.383669	0.752325	1.78855	0.983132
chr16:58429509-58431878	GINS3	0.502514	14.8794	9.28035	6.74533	9.87841	8.15434	0.982943
chr17:73114512-73115599	ARMC7	0.789802	3.72809	4.82843	6.74283	7.78829	8.60167	0.98294
chr15:64382128-64382638	FAM96A	1.51801	7.43404	9.85706	24.195	37.8497	49.2355	0.982934
chr14:61527431-61527814	SLC38A6	1.13976	7.66984	7.77216	3.43729	8.63193	7.68457	0.982839
chr6:33343580-33343877	KIFC1	2.95858	7.40596	7.71339	9.23439	17.9558	16.7379	0.98255
chr10:70809236-70809833	SRGN	0.268342	2.98315	4.15531	34.3849	95.626	149.488	0.982333
chr16:373854-374438	LUC7L	0.176894	2.90929	4.84116	44.9603	57.453	61.4695	0.982117
chrX:152996353-152997896	ABCD1	1.22669	4.32537	5.68601	4.61581	10.0752	14.9741	0.981983
chr1:154413279-154414348	IL6R	1.13786	1.77934	3.59849	6.36723	6.67221	10.6883	0.981866
chr7:23514171-23514757	IGF2BP3	1.10318	6.07656	4.97029	2.49722	6.16344	6.06888	0.98185
chr3:196000536-196002486	PCYT1A	3.76978	7.63743	8.95199	28.1338	35.1624	35.619	0.981617
chr17:63170001-63170248	RGS9	2.48519	5.99084	8.62043	0.943331	1.08603	1.29612	0.981607
chr1:206889554-206890114	MAPKAPK2	2.74748	9.11721	8.93045	34.741	45.5781	47.9315	0.981278
chr14:89164673-89165001	EML5	0.1	1.71402	2.01773	0.831506	1.54476	1.50773	0.981245
chr2:42324093-42324354	PKDCC	0.261903	4.3895	4.77975	4.80836	22.3414	29.0816	0.981186
chr1:162575885-162576434	DDR2	0.687404	8.16752	5.36329	3.09388	4.87819	4.53048	0.980994
chr20:49030135-49030688	PTPN1	0.1	2.02452	3.37278	24.199	26.7617	27.5495	0.980946
chr8:8745758-8746679	MFHAS1	2.2856	8.89398	7.7416	3.84612	11.2166	11.5022	0.980685
chr12:57550056-57550499	LRP1	0.220904	2.19538	2.37227	53.5181	66.9762	65.1607	0.980315
chr9:134573848-134574482	RAPGEF1	2.59068	8.43706	11.538	14.0216	19.8171	26.1072	0.980272
chr2:121388186-121388616	GLI2	0.597314	3.44264	4.17233	0.979012	6.08815	6.05937	0.980213
chr1:225935962-225936398	SRP9	0.588375	3.41818	2.69008	80.3397	100.795	99.6255	0.980178
chr11:122613188-122616100	UBASH3B	1.98407	5.28923	8.22419	1.42099	2.68551	3.20944	0.979981
chr10:6536650-6536935	PRKCQ	0.320886	1.92662	4.55838	0.761444	1.13041	2.66973	0.979784
chr21:43606831-43609139	ABCG1	2.50925	7.8844	11.7742	4.36021	10.1339	11.9338	0.979697
chr2:109225704-109226002	LIMS1	0.166167	6.50637	3.47352	16.0036	20.9533	19.469	0.979645
chr22:40685329-40686888	TNRC6B	2.43829	6.42058	12.697	9.70322	11.1574	16.8873	0.97955
chr2:55969040-55969694	PNPT1	0.762792	9.57343	7.12734	7.01485	12.9287	10.2154	0.979302
chr1:25357591-25358797	RUNX3	2.51983	8.00588	9.25319	8.05481	20.7494	28.3353	0.979227
chr8:39768339-39768616	IDO1	0.126825	1.78776	1.97436	3.3172	12.5801	16.559	0.978999
chr3:9221657-9222577	SRGAP3	1.16282	5.1055	5.35484	2.36584	3.65011	3.44022	0.978862
chr17:77965637-77968280	TBC1D16	1.55496	9.85911	11.1204	3.57143	5.77776	5.57222	0.978842
chr12:132345074-132345930	MMP17	2.30354	11.0021	5.96323	3.32074	12.3118	5.42492	0.978717
chr1:167584933-167588060	RCSD1	1.69412	2.68592	6.34661	3.70635	3.64798	16.7637	0.978521
chr9:100626051-100626597	FOXE1	3.41016	8.97222	7.18618	7.35947	21.9836	20.2087	0.978349
chr15:74257273-74257826	STOML1	1.2103	5.96129	7.85787	6.74177	7.87442	8.8878	0.977836
chr10:14783927-14784538	FAM107B	2.14508	3.23678	7.64623	12.5622	12.3322	21.3349	0.977834
chr7:131230748-131231475	PODXL	0.790198	5.38824	4.28042	5.53113	12.3773	12.2188	0.977475
chr15:102178591-102178827	TM2D3	0.869022	2.19108	6.57594	10.7852	13.1875	16.4428	0.977266
chr3:187607323-187608676	BCL6	3.99028	14.7732	17.7685	36.4199	42.4798	46.7251	0.977166
chr15:81577819-81578350	IL16	0.778524	2.27822	6.86614	5.67531	6.34097	29.8269	0.977087
chr3:185017783-185018356	MAP3K13	2.18022	7.47875	7.1161	21.258	32.9926	29.6862	0.976881
chr2:87175656-87175907	RGPD1	0.990258	2.61032	3.27314	0.307506	0.877131	0.92515	0.976733
chr13:114905111-114911389	RASA3	0.884746	1.7431	6.98956	3.39731	6.0126	10.9534	0.976437
chr1:31232616-31233879	LAPTM5	1.6455	3.04897	4.63406	37.5485	86.882	216.38	0.976293
chr1:198583969-198584350	PTPRC	1.8014	3.82121	8.59654	7.22467	11.3219	57.2473	0.975943
chr17:76390712-76392020	PGS1	1.10689	4.4039	6.22822	12.0135	23.1288	25.0676	0.975674
chr6:14658309-14658884	CD83	0.252069	1.027	3.4995	3.3622	8.12434	14.2381	0.975573
chr17:78821555-78821992	RPTOR	0.632221	2.96556	4.62398	8.45148	9.38979	10.8489	0.975442
chr7:111724880-111725384	DOCK4	1.52303	6.29429	4.45264	2.71146	5.21821	3.76107	0.97491
chr11:36438247-36438607	PRR5L	0.116827	4.78692	3.69237	2.13601	11.2322	7.25397	0.974707
chr7:100539248-100540117	ACHE	0.365796	2.89105	2.92434	2.93658	7.85992	6.76123	0.974674
chr15:63483769-63485448	RAB8B	1.59987	5.0387	8.16253	3.38067	5.07697	8.60426	0.97426
chr4:123866490-123867451	SPATA5	1.19507	5.36969	3.46234	0.848087	1.30872	1.19267	0.973844
chr19:47826854-47828363	C5AR2	0.907663	6.00079	7.7725	0.825431	1.28846	1.68736	0.973789
chr2:136809706-136810212	CXCR4	0.238614	2.92932	6.3484	17.1119	38.5597	109.05	0.973658
chr12:123916684-123917030	RILPL2	2.14035	8.1305	10.3184	7.23361	10.8107	14.0287	0.973267
chr11:73741479-73741864	UCP3	0.970869	6.10503	10.2729	0.825231	1.06519	1.51321	0.973034
chr20:54985038-54985582	CASS4	0.478699	2.2284	3.94145	0.438013	1.15025	1.4395	0.972962
chr2:112472302-112472607	ANAPC1	0.662173	5.0974	3.87326	7.11378	9.99392	9.87208	0.972958
chr2:238065456-238066313	COPS8	0.603572	9.81061	4.27145	13.1858	22.0792	14.8	0.972372
chrX:37613414-37614350	CYBB	0.226364	3.16297	7.40834	3.87549	11.9003	16.9468	0.972368
chr6:13380953-13381927	GFOD1	0.632084	2.67303	7.49338	6.14596	6.70467	14.7593	0.972314
chr5:34736375-34736854	RAI14	0.707339	2.7056	2.41591	5.76867	16.6817	18.0461	0.972257
chr3:13062712-13064406	IQSEC1	0.851084	3.42676	6.1983	7.47138	9.64844	15.5703	0.971402
chr11:122566756-122568399	UBASH3B	0.964119	2.83143	4.73507	1.42099	2.68551	3.20944	0.971283
chr2:47523016-47523852	EPCAM	1.17951	4.54152	4.45433	20.3822	52.2658	61.5962	0.971258
chr2:99070680-99071056	INPP4A	2.05414	5.19581	6.40967	4.71914	7.23379	9.66836	0.971136
chr19:44248774-44249341	SMG9	2.54483	4.38521	5.0805	17.5776	28.9077	29.2676	0.970986
chr2:175463747-175465156	WIPF1	2.71728	8.01702	11.8671	10.7684	26.8802	54.5304	0.970792
chr5:139982926-139983266	CD14	1.063	5.05911	6.06146	21.7125	76.322	73.1361	0.9707
chr9:117631780-117632886	TNFSF8	1.07588	2.59156	6.03504	0.770181	1.20038	7.1752	0.970692
chr2:118282912-118283426	DDX18	1.39988	9.96337	10.1093	20.2973	29.8123	33.2233	0.97067
chr17:1625662-1626472	WDR81	2.09474	8.14779	9.76084	11.6226	18.3165	23.3831	0.970625
chr3:46247225-46247496	CCR1	0.858379	4.3252	5.55249	1.11266	4.39008	4.43387	0.970543
chr17:80302201-80302847	SECTM1	1.0954	3.07528	3.86116	15.0298	26.3112	37.5602	0.970515
chr17:76530453-76531306	DNAH17	1.27831	6.52877	6.38178	1.54591	14.5866	11.0064	0.970301
chr7:47518614-47520047	TNS3	2.26563	6.11175	6.04537	5.25219	11.9423	14.0387	0.97001
chr22:17849680-17850125	CECR2	1.6599	4.47788	6.64646	0.487513	1.12469	2.31134	0.969586
chr17:73290698-73293487	SLC25A19	2.82026	11.6921	14.045	8.2123	11.7334	14.4468	0.969191
chr12:124978793-124979202	NCOR2	0.946602	4.46001	5.33184	44.7836	69.6388	67.9644	0.96911
chr5:110563230-110563698	CAMK4	1.12444	2.68155	5.22221	0.592556	0.8543	2.37315	0.969072
chr2:38923868-38924401	GALM	1.1468	3.72186	7.30655	3.97317	5.92979	7.04852	0.96882
chr8:141849198-141849479	PTK2	2.03474	5.01929	4.70431	22.385	41.1827	34.6818	0.968606
chr11:60793187-60795642	CD6	0.674161	2.61935	6.92002	3.39096	4.60971	22.2278	0.968572
chrX:13003373-13004355	TMSB4X	2.03624	4.40892	7.09059	980.254	2549.98	3244.77	0.967725
chr17:72508946-72509559	CD300LB	1.79993	5.12531	4.12079	0.380788	0.860081	0.836342	0.967673
chr20:36824638-36824984	KIAA1755	1.06324	5.11353	4.64778	1.77923	4.2093	4.67332	0.96764
chr3:121270626-121270898	POLQ	0.253608	4.19752	2.75985	1.46342	2.45038	2.33345	0.966443
chr6:134521691-134522054	SGK1	1.91637	5.17002	6.87882	69.4007	95.6411	130.942	0.96571
chr3:32472919-32475611	CMTM7	2.41588	5.17135	10.1969	7.30555	21.5874	31.7211	0.965184
chr10:70814474-70814714	SRGN	1.77318	5.20169	6.22765	34.3849	95.626	149.488	0.965122
chr21:47010048-47011356	SLC19A1	1.14962	4.42546	4.54935	5.8605	11.6904	14.2047	0.964841
chr13:46758445-46758929	LCP1	0.79465	2.8475	5.44913	19.8105	35.3282	97.7108	0.964743
chr1:236292635-236292903	GPR137B	1.47668	4.35434	4.41664	5.80754	9.64629	11.2244	0.964141
chr7:40962300-40962720	SUGCT	0.660217	10.3589	4.09803	1.75192	12.056	7.8221	0.964031
chr8:8743161-8743499	MFHAS1	1.77197	3.77093	4.64789	3.84612	11.2166	11.5022	0.963998
chr1:149827216-149827630	HIST2H3C	0.764821	4.83451	3.88143	0.441387	1.224	0.851958	0.963934
chr18:66595578-66595840	CCDC102B	0.295423	2.96701	3.77321	1.57927	3.90767	5.99993	0.96391
chr7:100540458-100540966	ACHE	0.515291	4.45489	4.71791	2.93658	7.85992	6.76123	0.963747
chr11:68603258-68603674	CPT1A	1.44947	6.43533	3.91225	16.39	32.6958	28.3654	0.963413
chr1:40864878-40866137	SMAP2	2.02818	3.13793	5.33221	22.7203	25.9338	69.0283	0.962661
chr17:3667964-3669312	ITGAE	1.55967	3.91941	8.53527	11.7442	14.3071	16.1768	0.962524
chr9:134113132-134114484	FAM78A	4.44016	6.75315	11.1804	2.7854	3.58123	13.4005	0.961857
chr9:132232109-132232604	LINC00963	1.00576	3.06014	2.16501	13.1613	18.5358	17.5569	0.961694
chr4:26884214-26884611	STIM2	0.18893	2.11247	4.90979	5.1215	10.6963	13.6769	0.96112
chr10:70314594-70314910	TET1	0.869195	4.06789	3.28566	0.1749	0.336263	0.344733	0.960769
chr1:236086977-236087922	LYST	1.91403	5.95429	5.52037	4.29781	7.49371	6.29863	0.960756
chr17:72475227-72475693	CD300A	0.934748	3.42742	3.76557	3.26139	7.52919	10.1927	0.960729
chr11:128173317-128173574	ETS1	1.07383	3.56337	6.37946	8.55288	16.0782	43.5033	0.960479
chr19:56601137-56604529	ZNF787	0.162808	7.08522	5.98978	17.6186	21.3214	21.9514	0.960307
chr7:73211213-73212459	CLDN3	1.238	11.7844	14.7634	1.40679	7.27031	6.80117	0.960164
chr10:72446398-72447387	ADAMTS14	0.816674	8.36472	5.3534	0.642044	6.05325	2.55638	0.960104
chr11:128352244-128353816	ETS1	3.36727	6.76691	10.5726	8.55288	16.0782	43.5033	0.959641
chr17:73307369-73310060	SLC25A19	1.23774	6.68693	7.83321	8.2123	11.7334	14.4468	0.959499
chr8:11744298-11747049	CTSB	1.25697	7.15729	6.39111	344.802	777.559	870.905	0.959173
chr19:42442543-42445523	RABAC1	3.55245	18.5852	11.628	89.1741	136.614	102.608	0.958743
chr9:107631819-107632185	ABCA1	1.05158	9.72104	8.35371	2.13281	5.30956	5.87701	0.958736
chr10:22898728-22899060	PIP4K2A	0.627128	2.34953	5.37416	6.06574	6.69671	13.5048	0.958255
chr16:11628643-11629005	LITAF	0.440406	1.99067	3.39342	48.6492	85.6988	95.7824	0.958188
chr2:136869874-136877318	CXCR4	3.29638	11.21	19.3545	17.1119	38.5597	109.05	0.958113
chr21:30471982-30472337	MAP3K7CL	2.13077	5.38428	5.8934	2.05679	2.91007	3.49477	0.957915
chr1:224404076-224404360	DEGS1	0.636216	3.93154	2.93235	29.2061	42.743	42.6154	0.95768
chr22:37622989-37628935	RAC2	4.7111	8.69315	13.8113	31.445	52.304	154.32	0.957569
chr19:48900895-48903464	GRIN2D	2.01065	10.251	8.27379	1.75156	4.83206	3.28875	0.957419
chr2:55932648-55933328	PNPT1	0.599529	4.67082	3.89545	7.01485	12.9287	10.2154	0.956582
chr2:136814606-136815204	CXCR4	1.72878	5.45083	9.20369	17.1119	38.5597	109.05	0.956401
chr16:86653389-86653825	FOXL1	0.313262	6.16408	3.90434	0.445	2.24604	2.05722	0.956088
chr12:125337090-125337629	SCARB1	0.667831	4.83101	4.26061	20.2361	33.6218	36.6011	0.955797
chr2:38927080-38927556	GALM	1.69973	4.16789	8.28724	3.97317	5.92979	7.04852	0.955413
chr2:102743257-102743603	IL1R1	0.105402	5.36671	2.28823	14.8346	20.1196	15.5503	0.955191
chr18:66671474-66671767	CCDC102B	0.358765	3.44143	4.21991	1.57927	3.90767	5.99993	0.95505
chr2:8676254-8676701	ID2	2.49367	6.19158	7.23581	25.6829	40.7137	55.2844	0.95429
chr2:16836394-16836927	FAM49A	1.36881	3.40757	9.49584	1.99955	3.65521	5.17714	0.954025
chr1:183568935-183570095	NCF2	0.799595	2.8373	3.77783	4.99437	15.6304	15.7328	0.95363
chr1:1143173-1144813	TNFRSF18	2.81058	6.55176	9.57194	9.90508	30.5691	34.7011	0.953558
chr4:13602346-13602668	BOD1L1	0.18291	1.83361	3.39019	13.9628	15.3093	19.5215	0.953475
chr2:175353919-175354607	GPR155	1.77603	3.4179	6.25759	2.13722	2.35703	5.23853	0.953262
chr11:128421502-128424149	ETS1	0.688837	3.99298	7.41533	8.55288	16.0782	43.5033	0.953107
chr14:77443839-77444450	IRF2BPL	1.45924	5.59032	5.82504	13.4576	18.1174	16.8763	0.952979
chr12:47605104-47605996	PCED1B	0.842062	3.9172	6.89823	4.04292	6.46834	14.4763	0.952762
chr2:136992241-136992800	CXCR4	0.471579	3.63006	6.67954	17.1119	38.5597	109.05	0.95267
chr18:13176707-13177429	LDLRAD4	1.75552	3.75273	4.51589	2.32612	4.4666	7.09585	0.951816
chr10:50000907-50001162	WDFY4	1.72118	2.86426	5.02812	3.13972	3.62129	15.1832	0.951748
chr10:79848296-79848609	RPS24	0.349077	3.22459	5.58382	2218.63	2332.89	2635.31	0.951747
chr2:62806584-62807139	TMEM17	2.01702	7.15098	5.52619	1.20715	1.51096	1.3318	0.95171
chr20:57738456-57739396	ZNF831	3.53585	6.82905	13.9841	0.181094	0.182969	1.43836	0.951703
chr20:54984358-54984632	CASS4	0.1	1.79091	1.73771	0.438013	1.15025	1.4395	0.951694
chr6:134611021-134611288	SGK1	0.1	4.743	6.72006	69.4007	95.6411	130.942	0.95134
chr1:236550104-236551009	EDARADD	0.347209	5.39626	4.17335	3.54161	6.17432	4.80333	0.951326
chr7:30478900-30479357	NOD1	0.848032	4.09007	5.41763	4.29079	6.19724	8.70238	0.950635
chr19:18842153-18842494	CRTC1	0.152459	2.79155	2.6872	5.79235	7.01592	7.50654	0.950332
chr11:128345305-128346584	ETS1	1.26231	3.56706	5.88037	8.55288	16.0782	43.5033	0.950322
chr17:55713732-55714266	MRPS23	1.37612	3.46963	5.83043	20.0741	27.0399	29.3459	0.950162
chr3:30688416-30688889	TGFBR2	1.46929	5.02083	7.40311	12.8892	14.9395	19.2959	0.949805
chr7:129789535-129789807	TMEM209	1.69718	4.98285	5.72609	4.52538	5.87222	7.08195	0.949727
chr14:97378443-97378691	VRK1	0.1	4.1098	1.87532	4.72142	7.85336	6.98724	0.949696
chr11:121305484-121306180	SORL1	0.960862	3.15693	4.04851	5.00553	8.17083	12.3828	0.948927
chr10:27311981-27312292	ANKRD26	0.440186	3.39464	4.3345	3.42663	4.26197	5.19587	0.948482
chr17:3862920-3863711	ATP2A3	2.22641	3.83178	7.89483	21.4742	19.4091	60.7188	0.948387
chr1:161469000-161470461	FCGR2A	0.573238	3.02399	2.77667	8.05979	56.9938	37.1512	0.948248
chr13:20353747-20354520	PSPC1	1.73886	9.21938	8.98938	10.9915	14.6903	13.4003	0.948077
chr1:92947954-92952673	GFI1	2.8368	7.72289	9.81071	1.08225	1.59112	2.30418	0.948024
chr11:118711820-118712665	CXCR5	0.796264	2.86475	5.6171	1.29365	1.96212	6.63683	0.94707
chr8:142424648-142425827	PTP4A3	5.43443	13.7054	14.0955	17.4947	53.8935	43.1363	0.945512
chr2:204798092-204798891	ICOS	0.291889	3.47713	6.58773	0.436925	1.21364	4.19871	0.944861
chr2:85058818-85061487	TRABD2A	1.18469	3.99552	7.09386	0.823094	2.01035	7.74329	0.944606
chr19:42868105-42869904	MEGF8	0.688791	1.74409	4.01862	7.42338	7.37511	9.31929	0.94374
chr3:155299783-155300125	PLCH1	0.1	3.74772	5.38508	0.169369	0.316356	0.544125	0.942755
chr1:205451173-205451838	CDK18	1.71419	5.02213	7.15253	12.4034	28.3783	29.5095	0.94273
chr4:113234191-113234792	ALPK1	0.882277	1.99029	3.17147	5.51446	5.8418	7.38117	0.942687
chr2:30644521-30645097	LCLAT1	1.65833	7.49899	9.03724	2.71448	4.84303	4.51986	0.942682
chr6:21263843-21264279	CDKAL1	1.17071	4.26296	5.85843	3.94482	4.19872	4.64738	0.942419
chr12:109010042-109011697	SELPLG	1.9919	6.00674	8.72858	6.43705	11.4966	23.5237	0.942226
chr1:25425864-25426134	SYF2	1.29462	2.02992	4.44785	28.8884	28.6351	30.619	0.941983
chr18:42311101-42311444	SETBP1	0.109677	3.92562	6.33303	2.87323	3.92183	3.98566	0.941901
chr2:9677392-9678210	ADAM17	0.752557	6.06127	4.18321	7.72478	11.9216	9.17788	0.941753
chr9:136709970-136710558	VAV2	3.3445	9.94549	8.87547	4.44007	12.7279	8.78761	0.941533
chr19:10346357-10347704	S1PR2	3.91745	7.80287	12.0586	2.78266	4.06935	4.42165	0.941334
chr6:2891735-2892121	SERPINB9	0.123536	2.35944	5.29548	9.19373	9.48278	11.8024	0.941292
chr3:46246632-46246876	CCR1	0.636973	3.58339	5.19547	1.11266	4.39008	4.43387	0.941181
chr12:15109439-15109787	ARHGDIB	2.2495	5.42173	8.37774	72.2958	113.375	269.55	0.940972
chr6:107996330-107996733	SCML4	2.18082	3.09035	5.12658	0.845137	0.638319	5.14527	0.940426
chr19:5947605-5948240	RANBP3	0.90734	5.37494	6.04911	36.3069	43.1844	41.5721	0.940403
chr20:58532728-58536408	CDH26	0.886631	4.02253	5.5413	2.85537	3.2935	4.04122	0.940207
chr2:128169226-128170181	PROC	1.39023	5.01894	4.69966	0.712131	3.37294	2.26438	0.940029
chr6:13474131-13474372	GFOD1	0.47948	3.11041	7.08026	6.14596	6.70467	14.7593	0.939706
chr16:86697575-86699054	FOXL1	1.29037	8.69131	11.3336	0.445	2.24604	2.05722	0.93865
chr6:134588978-134590042	SGK1	0.993133	5.7683	7.4691	69.4007	95.6411	130.942	0.938576
chr2:136964048-136965784	CXCR4	1.9643	4.61144	6.80298	17.1119	38.5597	109.05	0.938317
chr1:36574264-36575254	COL8A2	0.170248	7.90319	3.88947	3.40672	6.48751	3.8954	0.938165
chr1:117300471-117301661	CD2	0.580043	4.59459	9.48603	5.98893	9.14122	31.6662	0.937986
chr7:73547832-73548069	LIMK1	1.19302	4.48765	3.68121	12.0694	21.7197	23.1303	0.937846
chr19:49836242-49840631	CD37	3.56533	7.24249	13.0159	22.2712	28.1807	148.638	0.937722
chr19:45509475-45510493	RELB	1.04345	1.98007	1.75878	13.742	31.9517	34.9969	0.935597
chr5:64459849-64460236	ADAMTS6	0.96096	3.69405	4.81479	0.331856	1.24698	1.16914	0.934703
chr5:171555922-171556695	STK10	0.712725	3.60927	5.34842	8.11494	13.8496	26.9786	0.933863
chr10:11203167-11203553	CELF2	1.77969	3.35891	5.0013	4.19	5.6847	13.7078	0.933857
chr2:27974930-27976664	MRPL33	4.09727	11.9323	9.17675	29.9268	39.2779	39.4101	0.933712
chr20:48856620-48856989	CEBPB	0.367637	5.05875	4.82254	37.1216	76.0526	60.3859	0.933517
chr7:1559009-1563584	MAFK	0.486371	9.44062	7.4093	24.3097	29.93	30.9942	0.933488
chr8:74258427-74258740	RDH10	3.15834	7.48426	8.40532	12.4572	27.6611	24.4354	0.933103
chr19:50421640-50422363	ATF5	0.1	2.62321	2.64124	12.5288	22.8387	28.903	0.932748
chr5:171580508-171580804	STK10	0.202207	2.92109	4.53412	8.11494	13.8496	26.9786	0.932724
chr7:50304238-50304530	IKZF1	0.563894	3.66332	8.11894	2.59686	3.48073	18.0849	0.932509
chr1:200985415-200985808	KIF21B	1.41304	4.27912	6.60936	1.10516	1.97864	5.04494	0.932188
chr4:40230636-40231238	RHOH	0.563244	2.80895	5.41579	2.63756	3.96021	13.7179	0.931908
chr2:235344740-235345044	ARL4C	1.73442	3.06851	2.86568	20.5749	29.9838	25.3514	0.931163
chr5:157019400-157020191	ADAM19	2.93961	3.66914	6.39727	5.29079	8.69841	11.5492	0.931086
chr6:167516979-167517449	CCR6	1.13289	2.13724	4.92705	0.693219	0.474313	2.21143	0.930778
chr19:18197351-18199144	IL12RB1	4.43311	9.84849	14.8111	1.68197	2.74879	7.46903	0.930615
chr1:117307558-117312129	CD2	1.84697	4.02053	6.4807	5.98893	9.14122	31.6662	0.930466
chr4:38081688-38081970	TBC1D1	0.371861	3.26145	3.36886	11.3869	20.3328	26.2675	0.930252
chr12:122460438-122462254	BCL7A	4.61417	10.7817	10.6359	3.18171	6.2287	7.88837	0.930231
chr17:46506289-46508040	SKAP1	3.4931	8.78624	15.1457	2.62361	3.79661	13.8938	0.930136
chr2:97283442-97283715	KANSL3	1.04468	8.43561	4.6432	13.4821	16.9778	16.3739	0.929983
chr2:85125347-85125552	TMSB10	0.763552	5.10215	5.58454	2131.24	5697.16	4655.49	0.929042
chr3:151608726-151609308	SUCNR1	0.265764	2.57629	3.13355	0.117719	0.479306	0.894517	0.928978
chr17:37039568-37039797	LASP1	0.092943	7.64264	6.3892	42.7846	63.7199	70.0925	0.928496
chr2:197024037-197024588	STK17B	2.47692	5.91719	9.09052	5.44716	7.56269	17.4462	0.928297
chr19:47119666-47121022	PTGIR	1.06255	3.67036	4.36227	1.81505	3.50068	5.56408	0.928084
chr5:156621124-156621647	ITK	2.03982	3.73621	6.611	1.78478	1.73109	9.32276	0.927923
chr7:75504737-75506661	RHBDD2	0.492325	5.86633	3.42447	53.9206	85.1474	82.1709	0.926982
chr20:36723095-36724124	RPRD1B	1.95912	9.84161	10.1108	12.304	15.9911	14.6893	0.92694
chr1:183535695-183539879	NCF2	0.613755	6.47535	4.28976	4.99437	15.6304	15.7328	0.926368
chr5:141072941-141073255	ARAP3	1.31165	7.82782	5.69747	3.61114	8.33164	8.67953	0.92573
chr3:30677435-30677661	TGFBR2	0.233855	3.84622	5.69427	12.8892	14.9395	19.2959	0.925162
chr1:119394987-119395535	TBX15	2.41246	11.7288	12.4877	0.224362	1.05721	0.788433	0.92515
chr9:132311941-132313123	LINC00963	2.0227	17.8463	9.40228	13.1613	18.5358	17.5569	0.924685
chr3:66791209-66791436	LRIG1	0.673866	2.79474	3.19929	10.0019	13.3114	12.4854	0.924221
chr6:52170938-52172465	MCM3	1.50924	4.83934	9.61643	19.242	34.5919	39.4622	0.923599
chr21:45794379-45796209	TRPM2	0.460364	4.45984	3.39141	1.75436	4.18107	4.59009	0.923093
chr7:50410631-50411085	IKZF1	2.00551	5.77568	10.7265	2.59686	3.48073	18.0849	0.923087
chr17:38573534-38574189	TOP2A	4.19177	15.7583	14.0088	22.1465	79.8404	50.3822	0.922971
chr1:143998596-143999195	FAM72D	3.96676	13.8929	9.06501	1.22166	2.13781	2.02537	0.922953
chr3:126190932-126191161	ZXDC	0.878328	7.24628	7.16169	11.4865	14.0931	15.6769	0.922925
chr1:206888366-206889269	MAPKAPK2	1.95732	7.20622	5.97003	34.741	45.5781	47.9315	0.922904
chr15:101789809-101790184	CHSY1	0.851211	3.02138	3.04552	5.12969	10.5407	8.4857	0.9229
chr12:104694654-104694921	EID3	0.270351	4.28477	5.17145	0.606631	1.76509	3.1098	0.922631
chr6:18242263-18242690	DEK	1.62746	7.863	5.67392	36.9618	56.2277	57.2048	0.922573
chr10:25246414-25246905	PRTFDC1	0.689238	7.31051	4.12547	1.76456	4.76605	4.42217	0.922289
chr2:152280613-152281397	RIF1	0.137774	2.65359	4.47393	2.7908	4.65709	4.72443	0.920837
chr10:121260397-121263224	RGS10	1.36187	1.71064	6.08018	36.0612	27.9501	52.226	0.920778
chr19:40653188-40653466	MAP3K10	0.34714	3.80897	3.91964	7.37126	11.2995	14.1783	0.918087
chr22:24829561-24833435	ADORA2A	3.48523	6.84472	9.0109	2.08401	3.32418	7.09909	0.917929
chrX:24497434-24498906	PDK3	2.13225	6.00164	11.22	3.52687	3.55497	4.45823	0.916485
chr18:77200248-77201385	NFATC1	0.265507	3.54036	3.36517	4.0484	9.47625	12.5379	0.916478
chr1:25048970-25049346	CLIC4	1.13035	7.35874	6.8374	18.0649	32.8251	25.911	0.916464
chr6:159998934-159999602	SOD2	0.250124	7.0464	2.77527	136.215	180.534	134.236	0.915459
chr16:88686693-88687460	ZC3H18	0.88001	2.00774	3.58439	19.2162	29.1099	31.7877	0.914892
chr1:77470745-77471425	ST6GALNAC5	0.676891	5.27706	6.59902	0.292787	1.11768	0.943475	0.914725
chr20:51194497-51195107	ZFP64	0.181774	2.66611	2.69748	8.63042	18.0493	14.3027	0.914321
chr22:43139173-43141507	A4GALT	3.34447	10.1099	4.94644	21.6796	37.6518	31.3738	0.913934
chr7:50419036-50420102	IKZF1	3.26727	6.90765	11.2936	2.59686	3.48073	18.0849	0.91342
chr13:111380063-111380592	ING1	0.755212	8.17471	4.62046	9.01689	10.895	9.27471	0.912748
chr10:71216515-71218692	TSPAN15	2.19502	2.28435	3.19206	8.11035	13.1172	18.5048	0.912514
chr20:8095052-8095669	PLCB1	2.48761	16.8253	12.2323	1.57544	3.16384	2.06647	0.912489
chr1:40845951-40857395	SMAP2	6.84372	11.0227	15.8112	22.7203	25.9338	69.0283	0.91219
chr2:113457106-113458687	SLC20A1	1.03909	4.866	5.68022	10.2345	25.037	21.1035	0.911268
chr5:150528944-150529661	ANXA6	0.506196	3.47227	4.36697	18.9031	31.9743	52.2988	0.910985
chr5:130709139-130709344	RAPGEF6	0.610892	2.12217	4.01012	1.87505	1.94992	3.79818	0.9109
chr17:75352283-75352602	2020-09-09	0.986712	4.9808	6.1614	103.016	143.704	206.441	0.910362
chr14:51144749-51145235	SAV1	0.509016	6.38889	6.51948	6.41644	9.56656	8.30865	0.91026
chr2:37844508-37845703	CDC42EP3	0.598476	2.56683	2.77792	5.94946	14.8383	11.8236	0.909846
chr1:120751310-120751819	FAM72B	0.937263	4.46326	6.89513	1.69079	3.13682	3.1183	0.909327
chr17:74476466-74479578	RHBDF2	1.17265	3.97157	6.55797	39.2731	40.7949	51.2487	0.909219
chr3:36933888-36934310	TRANK1	1.18611	5.98644	7.6865	3.88543	5.87709	9.43248	0.908948
chr11:60788932-60790284	CD6	1.09658	3.27902	5.72328	3.39096	4.60971	22.2278	0.907669
chr7:1186861-1187552	C7orf50	1.31363	5.9215	7.98506	54.7627	68.969	67.0249	0.907537
chr2:99350028-99350304	MGAT4A	0.447797	1.4381	3.54903	3.62218	3.21027	6.46915	0.907189
chr10:6103810-6104349	IL2RA	2.9676	8.88743	10.3076	1.31096	4.77631	9.61329	0.906755
chr7:141262067-141262738	AGK	0.176931	2.75808	4.17318	8.29699	9.21966	11.8259	0.906585
chr1:11288330-11288758	MTOR	0.299068	3.30308	4.74427	12.8622	15.5042	15.1778	0.906074
chr6:6008987-6009433	NRN1	1.07591	5.71559	5.59289	4.16024	6.60831	8.2787	0.905511
chr5:34306466-34307713	C1QTNF3	0.727891	6.28193	3.47	4.76708	6.49586	6.31986	0.905506
chr1:180841500-180842017	KIAA1614	2.54667	10.7125	13.6226	1.20377	1.75667	1.64923	0.904554
chr5:102158448-102158744	PAM	0.403872	10.728	3.34168	31.2506	43.4779	28.6993	0.903909
chr17:76333196-76336474	SOCS3	2.3767	6.47166	7.29771	34.1967	48.7716	44.5513	0.903639
chr15:74211924-74213890	LOXL1	1.39415	3.97505	3.67079	8.68744	39.0048	23.1066	0.903174
chr2:63635280-63636252	WDPCP	1.05612	5.12503	4.83545	1.80005	2.74164	2.28248	0.902394
chr6:43771980-43772253	VEGFA	1.36646	2.47541	8.28364	110.983	90.7569	158.156	0.901944
chr9:86086087-86086828	FRMD3	0.460069	2.71775	4.01317	0.473963	0.540112	0.749383	0.901932
chr11:2019320-2020212	H19	0.808725	6.14226	3.31916	398.645	832.672	781.3	0.900921
chr17:53579100-53579507	MMD	0.672473	8.1251	8.8955	2.02976	5.11713	8.34255	0.899879
chr10:11205408-11210095	CELF2	6.70446	12.7219	17.3639	4.19	5.6847	13.7078	0.899829
chr1:40866548-40867049	SMAP2	1.37948	2.46878	3.59551	22.7203	25.9338	69.0283	0.89972
chr6:138111795-138112155	TNFAIP3	1.77954	6.44615	5.35081	16.0291	32.8688	38.0148	0.899569
chr2:33709967-33710357	RASGRP3	1.06601	5.04286	8.43609	3.07623	3.62789	7.44496	0.899102
chr2:109191472-109193501	LIMS1	0.473376	6.16283	7.31068	16.0036	20.9533	19.469	0.898747
chr17:6775207-6775524	ALOX12P2	1.46011	6.79822	9.28775	4.81571	13.8698	12.5268	0.898535
chr2:31108289-31108890	CAPN13	0.237844	4.16089	5.85124	1.02761	8.28939	7.07629	0.898507
chr9:107890153-107890561	SLC44A1	0.538197	2.29838	2.59944	7.85926	12.0596	10.7114	0.898101
chr2:74412288-74413760	MOB1A	2.55729	6.37464	6.9708	28.2005	30.9687	34.3394	0.898083
chr8:19369390-19369861	CSGALNACT1	0.657282	1.33875	2.90156	4.20862	4.15024	4.50299	0.897976
chr1:180920600-180921333	KIAA1614	0.85537	4.62981	2.36018	1.20377	1.75667	1.64923	0.897916
chr11:12196765-12197549	MICAL2	2.58723	11.8723	5.26804	7.66421	17.1164	14.2004	0.897422
chr20:49158037-49158339	PTPN1	0.737487	3.2962	7.87733	24.199	26.7617	27.5495	0.896523
chr8:24228685-24228976	ADAMDEC1	0.868216	3.85603	5.60845	1.39938	5.60619	20.3649	0.895982
chr18:46399490-46399791	SMAD7	1.43481	10.1819	7.77615	5.67013	9.04697	9.89846	0.895611
chr12:4324266-4325119	CCND2	1.19989	4.00871	6.51485	9.31857	11.615	11.6914	0.89499
chr2:136994984-136998850	CXCR4	4.46385	10.0849	13.1668	17.1119	38.5597	109.05	0.893539
chr16:86638281-86638513	FOXL1	3.79444	7.2742	9.28852	0.445	2.24604	2.05722	0.893225
chr7:7984130-7984919	GLCCI1	2.14871	4.85209	6.71714	3.30912	3.83005	6.32422	0.893004
chr17:62703826-62704104	SMURF2	2.31408	7.61537	4.77853	3.82025	6.12822	5.88672	0.892112
chr3:151974900-151975402	MBNL1	1.17985	3.4786	5.70408	23.5675	24.7925	41.1718	0.891299
chr5:35797191-35797666	SPEF2	0.489474	4.27562	4.58512	0.826688	1.27018	1.73752	0.891202
chr20:61491106-61494085	TCFL5	1.59296	8.22424	4.61119	3.12656	5.27019	3.12671	0.890754
chr1:143955126-143955439	FAM72D	1.10438	6.05233	3.31592	1.22166	2.13781	2.02537	0.890659
chr9:107769635-107770237	ABCA1	1.77119	8.03383	5.95493	2.13281	5.30956	5.87701	0.890204
chr2:232276610-232277647	B3GNT7	1.55601	6.19022	4.30346	2.126	13.1376	3.97333	0.890142
chr7:93791013-93791280	BET1	0.762177	3.63541	5.3554	8.26897	10.6405	10.3942	0.889653
chr21:35925176-35925607	RCAN1	0.742858	8.62929	6.08295	10.4955	16.9365	12.1183	0.88667
chr4:90215220-90215624	GPRIN3	1.55912	4.92759	7.02734	0.427262	0.700194	1.90523	0.885904
chr9:35636573-35636967	CD72	2.39239	6.86297	9.86292	2.41394	4.55124	15.4324	0.885561
chr17:38431754-38432248	CDC6	0.115	2.60548	3.04166	3.37951	10.3515	7.95413	0.885238
chr20:3321366-3322098	C20orf194	0.995637	1.82561	2.51675	4.19703	4.21595	4.3945	0.882653
chr9:95731449-95732386	FGD3	0.628125	1.9633	3.33715	4.76105	5.10523	16.7375	0.88228
chr19:42625169-42628290	POU2F2	2.69506	8.34823	11.5698	4.67612	7.91687	20.9116	0.881973
chr5:66517284-66518184	CD180	1.29187	4.75726	6.70129	1.20918	2.30439	6.61282	0.881542
chr17:73310293-73310691	SLC25A19	3.03318	7.93272	7.69342	8.2123	11.7334	14.4468	0.881259
chr1:76138762-76139365	SLC44A5	0.529977	2.95175	3.1454	1.13862	3.11563	2.29512	0.881255
chr7:50416203-50416837	IKZF1	0.602868	2.26396	3.80452	2.59686	3.48073	18.0849	0.880206
chr19:46052121-46052788	VASP	0.573097	3.36781	2.99808	63.0789	76.8138	84.8446	0.879726
chr4:15768416-15768946	CD38	0.297742	2.66202	3.41094	1.73436	4.12602	9.20893	0.879482
chr2:242799247-242803382	PDCD1	3.64989	8.93961	11.8875	1.38249	2.45166	6.76227	0.8788
chr6:112072624-112073172	FYN	3.40372	7.82412	9.19736	21.1406	44.8688	94.8276	0.878775
chr4:78459770-78460129	CXCL13	1.55268	5.35865	6.73796	10.3186	34.6232	93.0274	0.878741
chr13:46754076-46758056	LCP1	3.13829	7.15008	9.37498	19.8105	35.3282	97.7108	0.878429
chr22:37701448-37704381	CYTH4	5.81598	12.286	13.8977	4.92024	9.54404	17.9115	0.878099
chr20:24934195-24934538	CST7	1.33397	5.55384	7.07504	9.09528	12.6489	21.2001	0.878057
chr4:40197860-40209566	RHOH	4.70398	9.30214	12.7081	2.63756	3.96021	13.7179	0.877637
chr1:9503426-9504087	SPSB1	0.752476	8.0734	3.12221	19.9181	27.7357	18.1123	0.877483
chr18:13273573-13274444	LDLRAD4	0.767447	4.76759	5.1578	2.32612	4.4666	7.09585	0.87647
chr8:137455927-137456310	KHDRBS3	0.803943	8.92992	7.39904	3.59509	6.96063	4.81563	0.876301
chr11:63301804-63302145	RARRES3	1.32387	6.24214	7.47316	23.5723	36.5675	60.6441	0.875574
chr15:45015329-45015689	TRIM69	1.15265	3.69022	4.02242	12.9772	14.9361	17.5965	0.875147
chr3:186717844-186718414	ST6GAL1	1.36377	4.74295	7.25218	8.08628	10.1817	26.6001	0.875095
chr7:149561077-149563984	ATP6V0E2	0.694083	3.42292	6.76467	14.1969	13.3227	32.4526	0.874762
chr10:129923827-129924680	MKI67	2.39573	12.0131	11.4505	11.8268	18.6974	15.054	0.874487
chr16:11420847-11423038	RMI2	1.22748	5.18597	10.1083	6.30788	9.19891	9.46133	0.872197
chr1:175177819-175179047	KIAA0040	3.13666	6.11135	8.50368	5.41341	11.0246	10.7055	0.871922
chr7:111571893-111572166	DOCK4	0.311393	4.61982	4.12662	2.71146	5.21821	3.76107	0.871565
chr21:15916239-15916678	SAMSN1	3.44027	8.97609	10.4894	3.03217	5.61446	10.8948	0.870862
chr1:86805433-86805810	ODF2L	0.780708	3.87851	2.67956	17.0387	21.3282	17.6788	0.870516
chr7:95525198-95525675	DYNC1I1	0.111744	2.20072	4.33775	1.51989	2.18748	2.19765	0.869273
chr16:11893799-11894354	ZC3H7A	0.566281	5.29791	4.05444	12.8004	18.008	19.9077	0.869137
chr2:179961337-179961628	SESTD1	0.423159	4.10687	3.12475	4.28033	5.76858	6.3015	0.869031
chr20:46376991-46378591	SULF2	0.232292	4.58921	3.12058	55.1739	125.06	69.272	0.86899
chr17:76328804-76329065	SOCS3	0.086313	2.5977	3.39406	34.1967	48.7716	44.5513	0.868829
chr16:48533973-48534529	SIAH1	1.49589	5.27022	2.79824	9.82387	19.2345	17.428	0.868428
chr1:236108036-236109630	LYST	0.38645	4.7784	5.5552	4.29781	7.49371	6.29863	0.868383
chr17:55540056-55541037	MSI2	0.819234	7.76212	5.7601	9.44925	13.0763	14.2398	0.868363
chr15:51107878-51108343	SPPL2A	0.562627	2.97187	2.15148	12.0526	15.798	16.6702	0.867714
chr19:50398997-50401504	IL4I1	3.09261	10.993	10.7965	1.92621	6.38856	10.4792	0.867658
chr1:224970179-224970425	DNAH14	0.1	3.60458	1.63007	1.49454	4.26018	4.0287	0.867232
chr1:161411443-161411927	FCGR2A	0.1	6.40577	7.2353	8.05979	56.9938	37.1512	0.867124
chr17:55561032-55561719	MSI2	0.414216	1.27204	3.32826	9.44925	13.0763	14.2398	0.866963
chr3:151963179-151963768	MBNL1	1.31521	3.45869	5.17701	23.5675	24.7925	41.1718	0.865463
chr12:2173366-2173920	CACNA1C	1.062	7.6297	6.13408	1.46612	2.51024	1.7858	0.865423
chr1:155670520-155671558	DAP3	1.9565	7.08063	5.5415	52.394	74.7811	81.7153	0.86519
chr11:63297590-63298480	RARRES3	1.63969	5.41743	6.24406	23.5723	36.5675	60.6441	0.865166
chr6:159537809-159538587	FNDC1	0.460742	6.54808	8.89554	0.444506	5.39751	4.10036	0.863678
chr20:50722984-50723359	ZFP64	1.50886	5.50597	6.11668	8.63042	18.0493	14.3027	0.863607
chr10:15238272-15238527	NMT2	0.971582	2.68878	3.42607	5.95122	6.75518	9.4441	0.863524
chr10:26763663-26764475	APBB1IP	1.87649	5.41579	8.12192	3.28253	4.08501	13.6575	0.862352
chr12:97123218-97123511	NEDD1	0.184125	5.44795	5.83809	3.99514	6.92698	5.59794	0.86202
chr12:64589353-64589835	C12orf66	2.39814	4.87113	18.1793	2.31942	3.18414	3.68201	0.861994
chr5:156733261-156733825	CYFIP2	0.191079	2.28306	3.50836	6.25686	9.3875	27.1789	0.860701
chr7:150481121-150482783	TMEM176B	1.20874	6.58972	5.85166	34.6959	73.0719	98.6409	0.860103
chr7:4671532-4672236	FOXK1	1.60452	9.22192	4.26301	10.7413	15.2579	14.4841	0.860088
chr7:41920544-41921194	INHBA	0.624338	3.23241	3.41557	3.04434	46.2911	26.4084	0.859837
chr10:123368041-123368687	FGFR2	1.19024	5.29784	2.5974	10.471	15.243	9.26125	0.859643
chr9:107814894-107816566	ABCA1	0.680064	6.41294	4.1848	2.13281	5.30956	5.87701	0.859349
chr6:31454042-31454801	MICB	0.140306	3.86514	1.59026	2.31393	6.37953	5.88751	0.857876
chr4:86997143-86997566	MAPK10	0.317594	7.03236	8.99875	3.78897	4.77912	7.16662	0.857532
chr19:46050168-46051582	VASP	1.41349	6.62161	5.69283	63.0789	76.8138	84.8446	0.856992
chr2:96570722-96571461	FAHD2CP	0.853054	5.54491	4.25081	3.96187	7.05569	8.2422	0.856632
chr9:108544975-108545319	TMEM38B	0.103842	6.89484	5.07611	2.18431	3.99105	2.63632	0.856272
chr10:14064963-14065696	FRMD4A	0.642143	3.45531	5.25904	20.2269	21.2907	29.4118	0.856114
chr20:24606476-24607678	SYNDIG1	0.311587	6.75632	3.53626	0.139925	1.1197	1.1438	0.855528
chr1:158789665-158790019	MNDA	0.839299	6.71383	4.44218	2.98654	9.57075	10.8488	0.854841
chr11:75919425-75921565	WNT11	0.611303	2.96905	4.1935	0.911531	2.5292	10.4899	0.854686
chr2:63782664-63782959	MDH1	0.102101	3.04104	3.7196	59.3032	67.6885	64.6299	0.854576
chrX:1600010-1601433	ASMTL	5.56581	9.24831	13.9669	12.4095	12.1366	14.7719	0.85419
chr7:8164548-8166113	ICA1	2.61813	3.69679	12.0311	11.4889	9.4456	14.1833	0.852889
chr15:80262636-80263604	BCL2A1	3.04955	5.73916	10.0828	2.69954	13.8714	15.38	0.852816
chr2:111800347-111801408	BCL2L11	0.49817	2.58616	2.8289	7.3764	9.45774	12.6709	0.851721
chr11:129960439-129961454	APLP2	0.967512	21.0647	8.15718	85.6246	98.8935	82.2873	0.851521
chr13:111187458-111188764	RAB20	1.13159	5.17231	3.8671	2.78691	6.94737	8.25514	0.850923
chr17:55433385-55433666	MSI2	0.737055	5.65317	4.08054	9.44925	13.0763	14.2398	0.850666
chr17:3697854-3698865	ITGAE	1.12942	6.83922	6.09574	11.7442	14.3071	16.1768	0.850632
chr4:3548919-3549390	LRPAP1	0.1	3.05709	1.43828	36.3655	51.2603	50.898	0.848848
chr12:110821721-110821997	ANAPC7	1.0234	4.5896	4.43403	49.7167	51.5184	53.2879	0.848846
chr1:230249759-230250448	GALNT2	0.275605	5.77525	7.00234	19.5623	39.2761	31.8026	0.848841
chr10:120941296-120941923	PRDX3	0.650289	6.97107	3.34513	32.2257	36.82	36.5563	0.848678
chr8:6547810-6548520	AGPAT5	0.510486	1.39591	3.22636	4.98431	6.29156	6.56728	0.848261
chr20:60760576-60760945	MTG2	0.49305	3.38112	4.6528	29.7363	39.4456	36.8961	0.847818
chr1:178575482-178576737	C1orf220	1.88148	3.28634	5.82187	0.527956	0.416969	0.944833	0.847169
chr17:41136934-41137273	RUNDC1	2.06376	4.22016	7.82539	7.28639	9.48136	9.77257	0.847022
chr2:16780894-16781130	FAM49A	0.64178	6.56357	6.11733	1.99955	3.65521	5.17714	0.843506
chr6:159476388-159477204	TAGAP	0.954782	4.02397	5.71773	1.91214	2.85857	9.11058	0.843232
chr19:34841553-34841872	GPI	1.46906	3.2728	5.12238	151.022	236.201	232.557	0.842611
chr15:78342973-78343505	TBC1D2B	1.26238	4.85329	4.93756	11.0319	14.2085	18.2216	0.841586
chr4:123865981-123866259	SPATA5	0.341755	3.19214	4.58221	0.848087	1.30872	1.19267	0.840832
chr8:11733740-11734332	CTSB	1.37526	6.31621	4.35308	344.802	777.559	870.905	0.840481
chr12:54411901-54416038	HOXC6	1.71523	10.8685	10.743	2.85279	4.15352	5.64095	0.839632
chr3:189428828-189429333	TP63	2.24132	6.3511	5.74197	48.2655	97.3801	64.7146	0.83962
chr1:169655308-169655590	SELL	1.33117	3.80676	5.21767	3.49362	7.95455	42.4704	0.838805
chr3:46390679-46390896	CCR2	0.950495	4.67371	4.64659	0.604187	1.08764	1.66146	0.836879
chr22:31422516-31422794	TUG1	0.829644	5.05494	4.27002	28.6741	37.3783	43.0923	0.836488
chr5:136481605-136482060	SPOCK1	0.936009	15.3685	5.31274	1.23074	3.00076	2.68733	0.836297
chr22:19406782-19407448	HIRA	1.33822	4.06242	6.48055	7.86898	7.86377	8.05308	0.835298
chr2:143898478-143898751	ARHGAP15	1.0532	3.52482	5.391	3.60662	3.84866	15.5817	0.832979
chr6:167460239-167461589	CCR6	1.3651	3.3462	5.71023	0.693219	0.474313	2.21143	0.831656
chr5:40409671-40410280	PTGER4	1.42486	7.18475	8.54682	4.33662	5.57121	8.75121	0.830046
chr6:158720718-158721358	TULP4	0.338047	4.67495	6.94179	2.69339	2.77464	3.3653	0.830024
chr1:25161044-25161270	CLIC4	0.481628	3.29115	3.65458	18.0649	32.8251	25.911	0.82983
chr5:130714404-130717959	RAPGEF6	3.04907	9.5768	14.1235	1.87505	1.94992	3.79818	0.829748
chr16:29796177-29796519	KIF22	0.736578	4.4068	6.28566	41.2641	66.1062	59.6344	0.829188
chr10:26719097-26719910	APBB1IP	1.29897	5.03847	7.30969	3.28253	4.08501	13.6575	0.82863
chr18:21441733-21441968	LAMA3	1.02832	11.0333	8.41907	12.6282	53.3606	21.0893	0.828457
chr20:56826308-56826850	PPP4R1L	0.581026	2.97456	2.69109	4.74557	6.11683	5.21411	0.827689
chr6:158692517-158692710	TULP4	0.249649	4.24957	6.28521	2.69339	2.77464	3.3653	0.826274
chr10:73869010-73869267	SPOCK2	0.173928	5.07553	5.35533	5.74733	19.1075	40.4949	0.820697
chr1:156540075-156541033	IQGAP3	0.920084	2.7103	3.37522	5.20293	14.7369	11.4504	0.819028
chr7:143072205-143073723	ZYX	2.72295	7.29471	10.5539	114.223	145.685	139.568	0.818768
chr8:99750569-99751379	STK3	2.07361	8.5955	8.09056	7.25956	12.1433	9.02472	0.818146
chr5:156616462-156616724	ITK	1.26333	5.14666	8.04208	1.78478	1.73109	9.32276	0.81753
chr2:61885734-61886080	XPO1	1.60858	5.13767	3.71763	29.2559	44.6551	48.8269	0.81671
chr1:222168670-222169239	DUSP10	0.24417	6.85664	5.97734	3.86637	7.97602	5.14642	0.816658
chr2:72236018-72236495	CYP26B1	0.137301	3.1874	3.15971	2.73371	6.94889	4.46363	0.81458
chr1:247553070-247553718	NLRP3	0.41675	4.66742	3.66259	0.503019	1.33824	1.86367	0.813288
chr7:27717212-27717546	HIBADH	2.12317	7.20861	7.04191	10.4932	12.4274	14.9008	0.812146
chr2:237482268-237482555	ACKR3	0.381213	2.46179	4.24178	21.3419	64.7865	58.0359	0.811806
chr1:236117629-236118391	NID1	0.521096	4.77772	6.30063	7.48213	33.3301	23.9461	0.811681
chr15:63752254-63754006	USP3	2.18161	2.40213	3.41654	15.3222	13.672	17.3945	0.810122
chrX:1590505-1590939	ASMTL	0.876828	3.06991	5.19243	12.4095	12.1366	14.7719	0.809598
chr2:10422903-10423432	HPCAL1	1.1455	5.32124	4.2612	16.1514	25.1274	30.5238	0.809518
chr4:39354575-39355017	RFC1	0.737073	9.29276	9.01331	13.3239	15.0765	17.3561	0.809414
chr19:35984546-35985414	KRTDAP	0.913779	5.57334	3.10531	135.827	317.345	103.464	0.807924
chr7:21937589-21938051	CDCA7L	1.03808	4.92495	3.18574	6.99158	14.4662	16.0869	0.807546
chr1:1694306-1696409	NADK	0.292858	2.41668	1.69689	27.3546	43.5928	50.4183	0.806914
chr3:18782993-18783272	SATB1	0.674636	3.72541	8.6674	7.89612	6.02022	13.4443	0.806108
chr9:132707798-132708441	FNBP1	2.6469	5.36516	8.93542	21.3057	17.9406	34.9229	0.805809
chr11:14737482-14737872	PDE3B	0.11741	5.40102	8.02375	0.941119	1.52119	7.62966	0.803786
chr13:110784706-110785241	COL4A1	0.647111	3.14754	5.94445	13.2584	84.3284	77.9245	0.803625
chr7:138789021-138790596	ZC3HAV1	0.91184	7.08292	7.88374	11.7611	13.698	18.0748	0.803303
chr4:78508430-78509244	CXCL13	2.15385	7.42696	8.17289	10.3186	34.6232	93.0274	0.800082
chr10:79314458-79314688	KCNMA1	1.82618	5.13352	6.92644	5.37533	5.45481	6.7921	0.800037
chr2:134976556-134977096	MGAT5	1.31136	5.14763	5.64564	6.03111	6.71537	8.31791	0.798362
chr13:49593224-49593800	FNDC3A	1.52186	6.18508	6.39191	4.90871	5.98789	5.36583	0.796584
chr6:129993151-129994120	ARHGAP18	2.86213	6.30218	10.9455	2.12779	3.56688	3.50123	0.796245
chr15:45128922-45129174	TRIM69	0.566769	5.14424	4.93841	12.9772	14.9361	17.5965	0.795549
chr17:6932958-6933539	SLC16A13	0.811917	5.26836	6.35472	5.95783	6.6764	9.23395	0.795478
chr2:161080899-161081581	ITGB6	3.05678	11.9471	6.9267	6.71556	9.92261	5.84291	0.793931
chr16:19017432-19018146	TMC7	2.03035	6.70743	7.62491	0.56955	1.66874	1.14114	0.793663
chr5:1502454-1504071	LPCAT1	0.887411	4.22942	8.84215	7.55607	24.9606	24.2002	0.793519
chr12:94676226-94677191	PLXNC1	1.01637	1.38581	4.67424	1.44796	3.88457	4.92239	0.789917
chr1:12112348-12112570	TNFRSF8	2.77574	7.57367	11.0525	0.344381	1.33648	1.10166	0.789819
chr8:134078922-134082477	SLA	3.26592	9.21271	10.5493	4.1169	8.01532	21.6852	0.78932
chr6:26568381-26569038	ABT1	1.49019	3.4032	5.05395	15.5153	17.3381	16.9914	0.789244
chr3:141159748-141160067	ZBTB38	0.302666	3.46297	3.32481	7.12639	8.73655	11.0163	0.78917
chr1:221966595-221967024	DUSP10	1.03751	5.91932	5.5062	3.86637	7.97602	5.14642	0.78903
chr3:172323643-172323885	TNFSF10	2.42996	6.08462	8.39845	63.0335	83.344	77.6816	0.784978
chr2:196514353-196515266	SLC39A10	0.88808	2.18668	5.93657	1.83413	3.89789	4.23024	0.784721
chr5:32208132-32209262	GOLPH3	1.21456	6.50126	4.58109	27.7287	28.9728	29.5252	0.78272
chr10:94433925-94434504	HHEX	2.44333	8.54747	7.89513	2.47507	3.82793	5.44353	0.782504
chr9:19161231-19161567	PLIN2	1.97151	9.23508	10.4123	13.1857	16.7787	27.4668	0.781441
chr6:164062696-164063137	QKI	0.145674	3.76662	2.46648	17.3137	20.387	21.7955	0.780945
chr2:137133541-137135311	CXCR4	1.17643	4.52485	5.15159	17.1119	38.5597	109.05	0.780581
chr2:158293647-158295076	CYTIP	0.51094	5.21797	6.8156	4.50552	6.47736	19.095	0.780004
chr1:38163234-38163555	CDCA8	1.34274	3.29383	3.75279	6.03443	12.3605	9.32892	0.777633
chr19:39345931-39347632	HNRNPL	4.53202	20.1007	18.5192	123.517	149.268	181.711	0.776123
chr22:37581174-37583337	C1QTNF6	1.18693	4.09243	6.06861	3.43194	14.2472	11.2582	0.77441
chr2:158753727-158755399	ACVR1	1.27611	6.55886	7.70738	5.74386	11.7102	8.76201	0.77439
chr21:34577233-34578408	IFNAR2	2.68817	6.49489	5.76884	7.04967	10.2794	13.3035	0.774285
chr14:70941970-70942394	ADAM20P1	1.08566	9.69181	8.08802	0.2175	0.423919	0.620292	0.774213
chr2:45302749-45303389	SIX2	1.31655	5.93056	5.93402	0.26785	4.89659	1.92899	0.773922
chr6:25174549-25175181	CMAHP	1.89262	2.90235	4.40166	5.27754	4.27072	7.86717	0.773667
chr5:122577911-122578316	PRDM6	0.700641	7.89347	3.66665	0.745606	1.02884	0.640933	0.773421
chr18:60865840-60866248	BCL2	1.59621	5.145	7.01635	1.72864	1.78778	5.63594	0.773023
chr12:47820381-47821432	PCED1B-AS1	2.08731	8.10373	10.6662	8.20964	10.4679	39.8162	0.772572
chr3:14926816-14927259	FGD5	0.684625	1.5326	2.4568	2.93289	5.62849	5.21673	0.770808
chr7:26300775-26302210	SNX10	1.04318	13.8091	9.75434	1.1765	5.02469	7.29837	0.769828
chr4:38762653-38765048	TLR10	1.60278	4.63729	6.68152	0.836731	0.611206	4.09738	0.768992
chr1:241705928-241706158	KMO	3.00602	6.64754	8.0644	0.587969	0.719619	2.12845	0.76799
chr11:65883576-65883853	PACS1	0.778596	5.38293	6.02901	44.3873	51.4634	73.1958	0.767272
chr1:170563349-170563739	GORAB	0.926483	3.47294	5.80972	3.00773	6.66883	5.90633	0.766456
chr12:109247291-109247920	SSH1	4.17197	10.1051	7.31115	7.17672	8.84528	9.31378	0.764777
chr18:19182507-19182819	ESCO1	0.749941	3.08267	2.6273	4.28199	4.67469	5.05612	0.76459
chr6:6716653-6717058	LY86	0.528901	4.42992	5.20483	2.43008	4.55923	13.0035	0.764564
chr2:237446886-237447278	ACKR3	0.636406	2.5528	4.69929	21.3419	64.7865	58.0359	0.764091
chr12:47749684-47749882	PCED1B-AS1	1.43527	6.81297	8.96345	8.20964	10.4679	39.8162	0.763459
chr3:46342895-46343529	CCR2	1.14092	6.74617	5.96088	0.604187	1.08764	1.66146	0.763136
chr14:20777331-20778912	TTC5	1.07609	7.82964	4.46593	2.83747	4.39277	4.76188	0.762862
chr5:1106424-1107852	SLC12A7	1.73275	4.60935	5.67083	7.48828	28.4731	19.4773	0.761646
chr22:37908032-37908446	CARD10	0.852048	3.85735	2.69381	11.9192	21.0285	11.3504	0.761249
chr5:82759219-82759736	VCAN	0.541091	3.55181	4.9451	2.92986	35.2886	22.8428	0.76109
chr14:100840647-100841084	WARS	1.53364	5.41687	8.73857	51.4728	142.487	121.02	0.760832
chr3:171851405-171852333	FNDC3B	0.891601	9.06906	11.1687	5.68763	20.3107	13.1267	0.759601
chr8:123817931-123818189	ZHX2	1.11758	5.09524	4.68398	6.46157	8.33327	10.9105	0.75898
chr11:123065406-123066254	CLMP	0.634537	6.55592	5.74965	3.01429	4.96493	3.44188	0.757532
chr16:61834971-61836172	CDH8	0.8036	5.88384	5.35157	0.611637	1.97334	0.945192	0.755393
chr2:192069095-192069304	STAT4	1.47996	8.4976	7.92563	1.36751	3.73448	7.33218	0.754687
chr15:85997178-85997647	AKAP13	0.891264	2.85892	3.28694	33.0573	36.4366	53.0847	0.751382
chr2:9690598-9691156	ADAM17	2.06675	4.9045	4.97663	7.72478	11.9216	9.17788	0.751115
chr2:200327715-200328949	SATB2	0.1	5.23493	1.66206	0.695806	1.60678	1.58175	0.750598
chr13:34252695-34253355	STARD13	1.75435	6.14128	5.40864	2.01337	2.53853	2.10735	0.750424
chr20:4062970-4064608	SMOX	1.00447	7.74992	4.25136	20.5708	30.3958	17.645	0.749904
chr2:30806769-30807019	LCLAT1	0.255837	3.42101	7.3032	2.71448	4.84303	4.51986	0.749419
chr16:87524109-87524635	ZCCHC14	2.24437	5.55978	6.49784	6.96903	9.67976	8.34888	0.748749
chr7:74599630-74599886	NCF1C	0.132094	4.34218	5.02872	3.58506	5.88862	15.0244	0.747959
chr2:187437860-187438108	ITGAV	0.257595	4.93676	5.23764	6.44149	19.7765	11.3298	0.744937
chr5:1500997-1502053	LPCAT1	1.19509	2.47016	4.80779	7.55607	24.9606	24.2002	0.744865
chr11:68421189-68421533	GAL	0.0974539	2.539	2.54125	0.933612	10.7402	4.02068	0.741778
chr15:63427659-63428082	LACTB	2.47276	13.5352	7.59811	8.66852	9.46317	8.3874	0.74121
chr12:112413812-112414180	TMEM116	0.550514	4.65084	4.49451	5.55391	10.3395	6.88358	0.737758
chr9:132801596-132801943	FNBP1	0.81371	4.23754	7.32645	21.3057	17.9406	34.9229	0.737455
chr21:46998719-46999324	SLC19A1	0.132795	2.87489	1.68661	5.8605	11.6904	14.2047	0.735168
chr22:45623889-45624150	KIAA0930	1.64645	3.1809	3.89527	46.3894	77.0047	64.2111	0.734989
chr6:35644891-35645165	FKBP5	1.48496	3.21091	4.8485	23.1411	19.4421	36.5835	0.73491
chr11:14600332-14601037	PSMA1	1.45216	5.01647	9.34805	60.3132	77.3632	74.3615	0.734887
chr13:113665889-113666248	MCF2L	0.326202	6.41977	6.19583	10.6475	11.6787	13.7411	0.734311
chr17:62705224-62706082	SMURF2	4.02331	6.39162	10.1283	3.82025	6.12822	5.88672	0.733303
chr12:53317706-53318174	KRT8	0.712528	2.39566	3.78886	180.487	363.658	310.879	0.729696
chr6:151802586-151803040	CCDC170	2.63082	6.14015	6.48018	0.430425	0.50795	0.777958	0.729484
chr2:197046711-197046995	STK17B	0.670749	4.32904	4.91121	5.44716	7.56269	17.4462	0.728739
chr7:21391888-21392497	SP4	1.90069	6.8035	7.56163	0.6332	0.953412	2.44523	0.726757
chrX:1588923-1589403	ASMTL	1.01534	4.39628	6.43909	12.4095	12.1366	14.7719	0.725262
chr20:58546119-58547455	CDH26	2.16074	7.2193	6.73448	2.85537	3.2935	4.04122	0.724725
chr10:25176860-25177305	PRTFDC1	1.87541	4.581	8.93826	1.76456	4.76605	4.42217	0.722997
chr1:192515161-192515407	RGS1	1.98356	5.92212	5.55313	19.352	34.6735	61.2829	0.722967
chr16:29721456-29721781	QPRT	0.94436	2.2742	5.0342	3.24815	6.19711	6.06336	0.72278
chr2:33395081-33395553	LTBP1	1.14293	7.76252	8.71778	6.76091	22.2531	12.8275	0.721957
chr6:42011359-42012045	CCND3	1.66152	3.3443	3.97115	29.3573	29.8731	57.1193	0.721086
chr2:45292223-45293021	SIX2	0.679697	5.38743	5.85588	0.26785	4.89659	1.92899	0.719966
chr8:134151227-134152335	SLA	2.48777	8.51377	8.97397	4.1169	8.01532	21.6852	0.717424
chr1:236035892-236036138	LYST	1.37768	4.44198	6.3713	4.29781	7.49371	6.29863	0.716394
chr21:27290778-27291158	APP	0.683474	6.79036	7.52691	75.1814	196.26	119.476	0.714076
chr2:69945208-69945455	ANXA4	0.207614	3.06522	3.75192	34.2047	39.0712	36.3434	0.712975
chr17:72776379-72776969	TMEM104	1.43444	2.43439	6.81687	6.42683	7.97578	8.15101	0.711478
chr17:1515277-1515667	SLC43A2	1.08161	5.79772	2.67642	7.05191	15.9978	16.7669	0.711189
chr1:25281204-25281432	RUNX3	0.292484	9.71623	6.0135	8.05481	20.7494	28.3353	0.711091
chr15:33159338-33160103	GREM1	0.224861	8.52805	4.41835	10.4712	24.9856	5.43596	0.710865
chr7:66411882-66412372	TMEM248	1.13402	2.21644	1.69916	35.9059	40.3818	42.1889	0.710078
chr1:230239508-230240462	GALNT2	0.790288	3.72287	5.59454	19.5623	39.2761	31.8026	0.709733
chr2:85146044-85146706	TMSB10	1.86988	6.51566	10.7321	2131.24	5697.16	4655.49	0.708339
chr4:141747256-141747608	TBC1D9	4.2706	8.16868	6.31385	4.87316	5.4315	5.6638	0.706989
chr5:126187237-126190108	LMNB1	2.65802	3.25729	6.50594	9.70779	16.686	17.6947	0.706862
chr2:233957417-233957831	INPP5D	0.761147	3.74113	4.64109	16.4248	18.3936	62.5621	0.706667
chr19:36404184-36404628	TYROBP	0.1	5.65323	3.20012	73.7784	248.718	335.316	0.705667
chr21:43844685-43845284	UBASH3A	1.67126	4.75958	5.62288	0.837313	1.06503	4.93377	0.704959
chr13:31446529-31446794	MEDAG	0.32478	6.69155	3.20465	1.86541	5.03166	5.92683	0.703912
chr17:8867063-8867353	PIK3R5	0.678931	5.50644	5.50442	2.58907	4.57771	10.2142	0.701394
chr2:182007202-182007658	UBE2E3	1.066	3.95023	5.56097	30.1134	39.218	35.3815	0.700619
chr15:101462784-101463413	LRRK1	3.20205	6.0212	7.26764	6.65443	6.38394	11.0437	0.700242
chr6:27452942-27453400	ZNF184	0.736422	5.57648	2.38945	2.01049	2.42142	2.46733	0.699591
chr6:89760407-89760886	PNRC1	0.313214	1.33631	3.19929	64.266	54.1184	77.7298	0.696833
chr1:44300325-44300572	ARTN	0.907842	8.04304	8.14583	3.55273	23.0047	8.71565	0.696342
chr3:58335002-58335451	PXK	1.24881	2.70911	5.98949	8.08451	6.15255	10.216	0.696185
chr14:68334821-68335577	RAD51B	0.882818	5.00494	6.16177	5.03961	10.733	7.55451	0.696148
chr15:63428401-63428727	LACTB	0.95788	10.4628	5.8957	8.66852	9.46317	8.3874	0.696147
chr2:8666956-8667490	ID2	1.01964	6.8701	5.16185	25.6829	40.7137	55.2844	0.694916
chr11:60213825-60214271	MS4A1	3.12119	8.3802	10.5476	11.4784	6.66415	105.692	0.694842
chr4:146046985-146047278	ANAPC10	1.81028	6.56695	7.4124	7.32153	10.1238	8.38322	0.694553
chr2:235399145-235400048	ARL4C	0.906851	6.51571	8.83593	20.5749	29.9838	25.3514	0.694323
chr17:17722302-17726912	SREBF1	3.40729	8.89359	8.28379	130.829	138.674	153.756	0.692808
chr13:111211354-111212567	RAB20	2.21905	3.53903	2.82044	2.78691	6.94737	8.25514	0.692489
chr10:129924920-129925313	MKI67	1.82727	8.29899	10.5443	11.8268	18.6974	15.054	0.690067
chr8:27209454-27209829	PTK2B	1.92326	4.54259	5.46847	20.1735	19.7606	38.215	0.687842
chr5:156527854-156528100	HAVCR2	0.172509	4.37092	2.73659	2.07742	6.87286	10.1783	0.686423
chr8:27198193-27198878	PTK2B	0.767459	2.87953	3.60996	20.1735	19.7606	38.215	0.684568
chr9:91635520-91635779	S1PR3	1.26596	2.73434	3.07527	3.99654	5.36564	4.54107	0.682661
chr7:65635534-65636083	TPST1	1.0768	3.73291	2.48437	7.061	8.85936	6.40082	0.681802
chr19:49284937-49285867	BCAT2	3.04512	6.68885	6.1122	26.6312	29.7811	26.9054	0.681639
chr18:7921452-7922353	PTPRM	0.850854	4.0542	2.34545	5.05428	11.8123	14.3118	0.67769
chr6:119635105-119635369	MAN1A1	1.22239	7.83686	6.99386	4.13484	5.65051	8.65891	0.675476
chr1:198611857-198612060	PTPRC	1.73757	6.73139	7.62628	7.22467	11.3219	57.2473	0.673479
chr15:102009654-102010133	PCSK6	0.107981	3.13534	2.24103	5.85118	6.06651	6.2958	0.672414
chr17:28049647-28052271	SSH2	1.22522	2.76588	6.11679	11.8143	9.84217	13.7979	0.671154
chr11:88086992-88087237	CTSC	2.05655	4.95727	8.48157	58.3566	156.948	130.898	0.669427
chr7:150483026-150483257	TMEM176B	1.04273	9.65463	6.05123	34.6959	73.0719	98.6409	0.668836
chr3:172383401-172383958	NCEH1	3.39021	7.12206	9.35356	3.48163	5.53156	4.62043	0.668272
chr6:138137113-138137379	TNFAIP3	2.41338	8.18043	4.8399	16.0291	32.8688	38.0148	0.667083
chr16:70437123-70437722	ST3GAL2	1.03388	1.71622	4.09783	4.31252	10.7434	10.6838	0.666312
chr2:198081197-198081747	ANKRD44	0.505678	5.21131	6.13667	3.8766	4.45514	13.8296	0.666297
chr11:75203098-75203534	GDPD5	0.412183	4.50063	3.65193	3.07826	7.02507	13.0729	0.665716
chrX:1586655-1588034	ASMTL	1.62027	5.87384	7.71585	12.4095	12.1366	14.7719	0.665636
chr2:136764292-136767667	DARS	0.963037	3.82701	4.17579	37.7815	43.8073	39.6238	0.664964
chr2:69026128-69026394	ARHGAP25	0.201068	5.75603	5.94488	5.97178	8.37381	19.0126	0.66423
chr2:69023747-69024582	ARHGAP25	1.1769	5.60255	5.75233	5.97178	8.37381	19.0126	0.664133
chrX:46134451-46135688	KRBOX4	0.735786	6.91887	6.68522	3.94671	4.53199	6.35835	0.663169
chr1:230243051-230243321	GALNT2	0.343046	2.09642	3.51771	19.5623	39.2761	31.8026	0.661357
chr17:37057637-37057998	LINC00672	1.74662	3.48823	4.67464	0.488819	0.407687	0.763408	0.658484
chr17:34218706-34218967	CCL5	0.272339	6.172	5.01778	25.5808	46.0717	80.2759	0.657731
chr6:34753385-34754839	UHRF1BP1	2.3453	14.9071	11.2069	2.06568	2.38444	2.75391	0.654861
chr21:34610365-34610835	IFNAR2	2.72881	7.60171	5.88767	7.04967	10.2794	13.3035	0.653444
chr9:127727418-127727940	GOLGA1	0.48391	2.77198	6.23739	7.48337	6.56204	8.65328	0.651622
chr5:158246363-158246698	EBF1	0.364961	3.40969	3.79671	1.83455	2.15649	5.52049	0.648542
chr14:68759296-68759547	RAD51B	1.13838	5.646	7.3951	5.03961	10.733	7.55451	0.64854
chr16:19010375-19011436	TMC7	1.07232	5.48954	8.00001	0.56955	1.66874	1.14114	0.647493
chr20:43621170-43621543	STK4	0.1	5.00708	4.80234	6.68997	8.27844	13.8935	0.642793
chr7:148611252-148611989	EZH2	1.13228	4.24363	3.75235	8.83389	9.87837	12.1417	0.636686
chr8:123485590-123485979	ZHX2	0.1	4.70423	3.43725	6.46157	8.33327	10.9105	0.633668
chr12:111042870-111044347	TCTN1	1.64654	6.20884	11.9408	9.68011	15.727	13.9057	0.631704
chr2:158275480-158277399	CYTIP	3.90057	8.27545	8.45511	4.50552	6.47736	19.095	0.631363
chr5:171840105-171840348	SH3PXD2B	0.740762	4.39559	5.34162	5.80915	12.2073	8.06332	0.630626
chr1:230282214-230282475	GALNT2	0.920319	4.54405	7.93321	19.5623	39.2761	31.8026	0.630049
chr6:64235361-64235639	PTP4A1	0.265869	5.75539	2.09209	24.5764	27.8973	20.8325	0.628722
chr15:85950331-85952241	AKAP13	1.46185	4.89549	4.88257	33.0573	36.4366	53.0847	0.627696
chr1:183970993-183971423	COLGALT2	1.04111	5.7353	4.1674	0.208931	0.88075	1.64024	0.626944
chr2:103188509-103188906	SLC9A2	0.540082	4.63843	6.60811	0.584069	0.8382	0.700892	0.626397
chr4:4033698-4033961	FAM86EP	0.836206	3.14583	2.07896	1.62881	1.97434	1.46011	0.625394
chr14:106025322-106042993	TMEM121	2.80268	4.26232	10.8938	1.65119	3.36773	3.32947	0.62423
chr8:141598676-141599169	AGO2	1.93296	4.62274	8.60413	8.1247	14.873	13.0596	0.623537
chr1:246641639-246641900	SMYD3	1.72023	3.63208	5.30903	5.69928	14.7665	11.0944	0.621497
chr7:50320913-50321146	IKZF1	0.0927875	5.88693	6.53876	2.59686	3.48073	18.0849	0.618165
chr2:172177717-172177977	TLK1	0.487917	4.40761	4.78214	8.57035	8.68578	10.2722	0.615593
chr21:35306100-35306387	LINC00649	1.50149	4.66436	5.13356	3.71769	3.74765	5.00322	0.615527
chr9:131970663-131971407	IER5L	0.377602	2.57193	3.89577	9.61878	22.8099	16.1398	0.612299
chr12:122430631-122432321	BCL7A	2.344	16.6027	8.99621	3.18171	6.2287	7.88837	0.608003
chr3:152189573-152189828	MBNL1	1.11653	3.89001	4.11074	23.5675	24.7925	41.1718	0.606889
chr1:203378059-203378345	FMOD	1.14814	9.97685	4.19194	11.7757	23.0703	26.378	0.606861
chr17:48336833-48337223	TMEM92	0.41885	4.42175	2.9291	2.10993	3.92281	1.48251	0.606229
chr5:42734805-42735327	CCDC152	0.948414	8.37461	11.2526	1.28608	0.91155	3.28848	0.605675
chr5:158103994-158104420	EBF1	0.1	4.67003	4.91651	1.83455	2.15649	5.52049	0.603579
chr2:85153169-85154244	TMSB10	2.28146	4.72132	8.33956	2131.24	5697.16	4655.49	0.603073
chr9:36092484-36092756	RECK	1.03899	2.09294	4.50393	1.90138	2.32785	2.24598	0.599549
chr10:70811409-70811673	SRGN	0.200472	4.78285	2.80384	34.3849	95.626	149.488	0.59647
chr2:197029718-197030280	STK17B	1.09762	4.798	4.5863	5.44716	7.56269	17.4462	0.59603
chr2:103202375-103202634	SLC9A2	1.01969	3.46006	4.83803	0.584069	0.8382	0.700892	0.594282
chr10:26775220-26775531	APBB1IP	0.445446	3.14059	3.26694	3.28253	4.08501	13.6575	0.591418
chr10:81181982-81182233	ZCCHC24	1.29441	5.72599	3.14052	5.77682	7.39551	8.1659	0.588958
chr1:16106659-16107087	FBLIM1	1.76697	3.33215	3.03038	43.5922	73.7609	40.7119	0.587179
chr2:120601051-120602799	PTPN4	1.05439	8.93898	4.65665	3.75443	4.98458	5.69456	0.587053
chr2:37850940-37851727	CDC42EP3	3.96949	6.3482	9.51578	5.94946	14.8383	11.8236	0.585341
chr2:175466375-175466671	WIPF1	0.865778	5.35689	4.1073	10.7684	26.8802	54.5304	0.583651
chr12:47785111-47786388	PCED1B-AS1	1.3421	7.0857	7.32248	8.20964	10.4679	39.8162	0.583186
chr8:56887353-56888050	LYN	0.690069	7.37629	2.99505	9.3447	16.7303	19.2657	0.582093
chr6:16474338-16474993	GMPR	1.13825	4.63373	5.86621	2.43756	4.34892	3.10399	0.581215
chr20:47379939-47380787	PREX1	0.459783	4.7955	4.03476	4.60851	7.79003	16.5075	0.580818
chr11:128491522-128492363	ETS1	0.759773	3.96881	3.57689	8.55288	16.0782	43.5033	0.578938
chr1:8206009-8207108	ERRFI1	0.207003	3.62999	2.11724	19.8113	31.2599	13.3755	0.578667
chrX:48517694-48519148	WAS	1.63318	6.29046	5.68722	6.32844	11.2508	28.5407	0.578428
chr6:158711495-158711791	TULP4	1.79472	5.86022	5.7424	2.69339	2.77464	3.3653	0.572158
chr1:209938395-209942708	TRAF3IP3	2.25216	8.8548	8.97915	7.31748	9.63053	38.8016	0.569346
chr17:62091946-62092275	ICAM2	3.31206	9.34104	8.89605	11.0563	14.0369	29.9983	0.568082
chr11:85915643-85916234	EED	0.543476	2.92005	2.1536	5.98157	6.73264	7.89347	0.566822
chr19:47649788-47650180	SAE1	0.231891	1.94569	3.43129	38.2844	49.0045	43.9175	0.559817
chr17:28040552-28040916	SSH2	1.26405	3.03266	5.27888	11.8143	9.84217	13.7979	0.559549
chr17:29640228-29640926	EVI2B	4.9893	14.3495	14.016	9.40216	12.7138	39.2627	0.559291
chr2:137000027-137000501	CXCR4	0.726857	5.90804	5.04023	17.1119	38.5597	109.05	0.55755
chr16:28545276-28545811	NUPR1	1.22797	3.36929	5.50386	105.373	190.965	152.936	0.55531
chr4:91148913-91149180	CCSER1	1.00309	4.20219	3.01492	0.55145	0.678869	0.849008	0.555218
chr15:63772227-63773782	USP3	2.58712	5.56791	8.53563	15.3222	13.672	17.3945	0.554446
chr15:33154018-33154386	GREM1	0.655105	5.94782	4.27692	10.4712	24.9856	5.43596	0.553756
chr12:646245-647002	B4GALNT3	1.69043	4.63209	7.47798	15.9367	27.325	22.1227	0.550512
chr9:130793521-130794524	NAIF1	1.15183	2.00955	5.99603	6.14846	6.3138	6.29376	0.547177
chr16:10402648-10403681	ATF7IP2	2.90074	5.95576	4.13929	4.88927	7.42279	8.83057	0.546559
chr13:50703532-50705436	DLEU2	1.19894	7.12678	7.84872	2.31583	3.51911	2.51178	0.545379
chr1:9485315-9487289	SPSB1	1.62338	8.11534	6.57869	19.9181	27.7357	18.1123	0.5435
chr16:1592729-1593235	TMEM204	1.20532	7.27172	4.17897	6.08005	11.2209	15.4037	0.54091
chr11:60746585-60747139	CD6	0.663565	5.57486	5.47816	3.39096	4.60971	22.2278	0.534756
chr5:130355603-130356202	HINT1	0.535474	4.57532	3.68207	99.1024	104.718	120.825	0.533891
chr6:43692460-43693566	MRPS18A	2.52604	5.35561	10.7582	60.3211	46.2009	68.8752	0.532326
chr2:61034548-61034832	PAPOLG	0.71335	3.04088	6.50458	3.64354	5.38675	4.73939	0.529721
chr7:17736559-17737144	SNX13	0.659437	6.743	6.031	5.82079	7.08781	5.70872	0.529166
chr3:195890773-195891374	LINC00885	1.30289	6.77371	7.85869	1.99551	1.96139	2.21563	0.526656
chr21:46265680-46266229	PTTG1IP	0.83381	4.56478	5.54487	56.3137	67.8591	59.0488	0.52594
chr1:39625480-39625873	MACF1	1.7594	1.90459	2.63297	37.3123	60.965	57.7435	0.525587
chr6:116713352-116713859	DSE	1.64509	5.78225	5.44899	6.70292	8.52748	6.59716	0.52048
chr2:237879846-237881513	COPS8	1.4101	8.87845	10.3126	13.1858	22.0792	14.8	0.517724
chr19:49707685-49707958	TRPM4	1.42135	4.10843	5.77579	21.9495	28.0688	24.3732	0.512905
chr10:22970827-22971092	PIP4K2A	1.24111	4.71206	4.46633	6.06574	6.69671	13.5048	0.511286
chr2:70736552-70736960	TGFA	3.50816	5.33693	4.54184	14.5201	21.4356	9.39989	0.509256
chr5:137304201-137304764	FAM13B	0.495765	8.02587	6.98334	3.75158	3.96072	5.1749	0.507236
chr3:58336934-58337333	PXK	1.26888	4.09104	6.71891	8.08451	6.15255	10.216	0.506703
chr3:41159140-41159674	CTNNB1	1.52277	10.0135	9.44228	65.401	84.2528	64.1886	0.505449
chr9:34034528-34034749	UBAP2	0.875374	4.73624	5.09924	21.3135	23.6784	21.5198	0.501033
chr2:126438012-126438253	GYPC	0.750646	4.3326	4.15465	23.5765	25.1061	53.7941	0.500743
chr15:98634730-98635214	ARRDC4	0.234657	6.93135	3.99615	4.78966	6.12119	7.83493	0.498945
chr9:132800313-132801082	FNBP1	0.731039	4.54767	5.46311	21.3057	17.9406	34.9229	0.495814
chr4:16944521-16944769	LDB2	0.388291	5.29415	4.11678	4.65401	5.0152	6.19361	0.495052
chr11:2287013-2287442	ASCL2	0.892857	5.19908	8.65985	1.9317	2.83042	2.32528	0.492376
chr14:56472191-56473116	PELI2	0.685896	2.58127	3.57464	1.58955	2.24607	1.80842	0.489829
chr1:29047729-29049106	YTHDF2	0.433977	3.65245	2.78122	24.8803	26.1873	24.351	0.483398
chr2:129294376-129294727	HS6ST1	0.260484	2.92775	3.90538	25.8368	29.3724	26.7201	0.482855
chr6:106045829-106046083	PREP	0.833943	2.56603	4.36726	14.5875	13.1127	15.9079	0.482069
chr20:11613406-11613831	BTBD3	0.855381	5.63866	12.663	4.96961	6.81226	6.02886	0.480017
chr6:105875971-105876300	PREP	1.2798	2.66903	4.06615	14.5875	13.1127	15.9079	0.473581
chr1:198602708-198603092	PTPRC	1.20204	6.08716	5.51927	7.22467	11.3219	57.2473	0.471458
chr21:15899646-15899934	SAMSN1	0.446142	8.70234	5.69638	3.03217	5.61446	10.8948	0.465043
chr7:75197803-75200026	PMS2P3	0.229114	3.91901	2.98304	3.9088	4.49511	6.65711	0.462728
chr1:241767547-241767947	CHML	0.75978	8.52145	4.96018	1.05919	1.57285	2.27737	0.462573
chr2:85632466-85632752	CAPG	0.486626	3.43826	6.91256	236.14	217.479	249.684	0.460935
chr10:64866387-64866726	NRBF2	0.1	5.22455	1.96801	11.6029	12.0183	10.7377	0.460579
chr1:40464928-40465814	CAP1	1.95428	5.9958	4.98219	122.76	132.922	118.454	0.455534
chr8:29347313-29349322	DUSP4	1.76173	3.62425	7.02206	3.65367	5.42234	4.71623	0.455113
chr6:90067248-90067446	UBE2J1	0.531174	1.79704	5.63373	16.402	11.9347	17.4947	0.452548
chr19:40995299-40995658	SPTBN4	0.1	2.43715	5.71737	1.4271	0.968387	1.69352	0.451375
chr1:220752207-220752503	MARK1	1.03386	6.90491	7.80152	4.31419	5.82626	4.42365	0.449575
chr6:106163930-106164968	PREP	0.462804	4.68629	8.45429	14.5875	13.1127	15.9079	0.442891
chr18:13369411-13369661	LDLRAD4	0.339677	4.9579	2.61728	2.32612	4.4666	7.09585	0.440924
chr17:8837852-8838597	PIK3R5	0.582229	7.47185	5.24522	2.58907	4.57771	10.2142	0.439924
chr5:151128735-151129188	ATOX1	1.13361	6.85958	7.86591	113.894	112.098	120.362	0.439018
chr4:114486385-114486890	ANK2	1.5415	4.86338	7.12683	2.63002	2.02531	3.32382	0.438756
chr6:6707289-6708117	LY86	1.30758	5.55837	4.4174	2.43008	4.55923	13.0035	0.437519
chr8:133959165-133959425	TG	0.313766	9.11364	6.89898	0.687531	0.979231	2.27853	0.437045
chr5:169078458-169078709	DOCK2	2.23065	9.15091	7.54122	4.97707	6.92369	16.897	0.437016
chr16:18831325-18831533	ARL6IP1	3.11891	4.08762	10.3751	48.5216	82.3193	75.352	0.435308
chr5:142176818-142179650	ARHGAP26	1.83445	5.15611	6.4261	5.30661	5.93236	5.4354	0.433715
chr2:241558805-241560070	GPR35	0.538026	4.00652	3.45292	2.36582	2.42754	3.12657	0.432811
chr1:221967166-221967776	DUSP10	0.917625	7.76324	11.9664	3.86637	7.97602	5.14642	0.431781
chr2:241483885-241484371	ANKMY1	1.97058	8.0122	9.58438	7.03156	5.48881	10.8912	0.425541
chr1:233843553-233844304	KCNK1	1.69828	6.10761	3.31348	15.3941	17.6137	9.8705	0.4216
chr3:142887909-142890011	CHST2	1.76276	2.84765	5.97461	2.34534	18.4023	12.9415	0.419827
chr20:51026383-51028043	ZFP64	0.772385	1.94094	4.47595	8.63042	18.0493	14.3027	0.417974
chr14:103781890-103782192	EIF5	1.09772	5.02293	5.6735	90.5371	113.843	91.554	0.417258
chr1:17387635-17387901	SDHB	0.271674	3.36738	3.59909	48.9052	53.1244	48.7523	0.417216
chr5:66488277-66488791	CD180	1.92016	9.68196	7.41503	1.20918	2.30439	6.61282	0.415542
chr5:40541159-40542198	PTGER4	1.47657	8.5225	5.94563	4.33662	5.57121	8.75121	0.415308
chr1:9392201-9392661	SPSB1	1.70537	4.72329	4.46059	19.9181	27.7357	18.1123	0.412145
chr22:39380642-39380968	APOBEC3B	1.02515	3.48072	7.30255	4.31145	12.2678	8.45097	0.40959
chr6:20828525-20828836	CDKAL1	1.12909	6.25944	3.91669	3.94482	4.19872	4.64738	0.403108
chr6:129319651-129319994	LAMA2	0.393772	11.3681	7.73016	4.05194	5.49685	2.96316	0.400807
chr20:39099513-39099756	MAFB	0.579222	6.07903	6.49133	30.5547	36.5517	30.2053	0.400541
chr17:37056816-37057327	LINC00672	0.912902	7.43029	8.29265	0.488819	0.407687	0.763408	0.399811
chr3:152120638-152120958	MBNL1	0.287788	3.36677	2.7844	23.5675	24.7925	41.1718	0.395833
chr11:20495164-20496004	PRMT3	0.823189	3.94659	2.87705	4.55853	5.19183	4.04799	0.394481
chr6:108181509-108181981	SCML4	1.01718	9.16017	8.44285	0.845137	0.638319	5.14527	0.392467
chr2:102239030-102239380	MAP4K4	0.744076	3.30689	3.71014	28.1674	36.8457	28.1514	0.386045
chr1:227496655-227496940	CDC42BPA	0.758098	1.76264	2.88975	3.76187	5.37935	4.43166	0.381615
chr10:5695721-5697304	ASB13	0.169021	6.2759	3.52962	10.1928	12.9459	18.4947	0.379797
chr7:2996649-2996942	CARD11	2.85505	10.0948	7.66285	2.15461	4.68412	14.1245	0.379353
chr10:11288383-11289626	CELF2	0.0967734	6.21491	4.39117	4.19	5.6847	13.7078	0.366821
chr4:185341805-185342622	IRF2	1.54106	3.69563	5.5919	17.3252	15.8191	18.315	0.359693
chr10:43724956-43725684	RASGEF1A	0.686056	3.32685	6.50627	2.30852	3.80408	2.92152	0.358382
chr20:33531651-33532012	GSS	0.185445	4.76388	2.94484	38.6686	42.3868	34.3276	0.353189
chr2:202084177-202084488	CASP8	1.30256	5.72995	4.60522	14.9693	15.6867	22.8145	0.351829
chr3:112383549-112384112	CCDC80	2.42644	10.1683	7.00506	22.2287	25.0608	33.549	0.340942
chr2:109663337-109663986	EDAR	0.321676	3.52479	4.78251	1.98449	3.34125	2.12721	0.335857
chr19:18488064-18490950	GDF15	1.72778	3.32244	3.80721	3.85989	37.864	5.35811	0.331527
chr14:91696375-91697227	GPR68	4.14829	6.82616	10.3953	5.22051	10.099	7.19042	0.32478
chr15:101611272-101612099	LRRK1	0.6162	5.12442	4.43178	6.65443	6.38394	11.0437	0.322839
chr9:22354446-22354831	DMRTA1	0.323263	6.34123	2.56366	1.00024	1.18334	0.185208	0.314162
chr17:57079118-57079299	TRIM37	2.56472	5.16487	8.1636	4.77828	6.26765	5.31064	0.313968
chr7:36998359-36998611	ELMO1	0.165683	3.67739	1.75648	6.95851	11.3293	18.9498	0.309028
chr1:222147909-222148414	DUSP10	0.0841322	1.9282	3.75399	3.86637	7.97602	5.14642	0.307084
chr12:51719802-51721487	BIN2	4.21173	10.769	8.41082	4.10394	6.50991	19.2901	0.303733
chr7:104985436-104985772	SRPK2	0.161428	1.99562	2.28738	16.3756	19.8904	15.9957	0.303253
chr7:77054975-77055272	GSAP	0.517553	6.5742	4.33037	5.11247	6.05876	10.6866	0.302923
chr2:191624763-191625220	NAB1	0.969896	7.51195	7.07175	13.2752	19.0744	10.986	0.300976
chr2:20640123-20640499	RHOB	2.75636	3.34663	4.37661	73.7105	103.18	86.7808	0.298442
chr4:159741573-159742146	FNIP2	1.10008	4.82153	3.21764	3.20423	3.45303	4.30733	0.291909
chr5:151129459-151129870	ATOX1	1.40335	5.43566	5.34091	113.894	112.098	120.362	0.290654
chr8:95956731-95957015	TP53INP1	2.24209	5.30827	5.24282	6.7276	6.20155	8.54886	0.285689
chr10:14793314-14794357	FAM107B	0.730079	5.17384	4.1687	12.5622	12.3322	21.3349	0.280013
chr4:4035175-4035482	FAM86EP	0.423619	2.74516	2.52256	1.62881	1.97434	1.46011	0.279218
chr5:21107478-21108001	GUSBP1	0.438877	9.37958	3.49355	5.23487	7.15466	9.52833	0.278085
chr16:87201-89669	POLR3K	2.01164	2.80037	7.27516	5.96338	7.94763	7.20074	0.277443
chr11:123055604-123056892	CLMP	0.236204	1.95204	3.30805	3.01429	4.96493	3.44188	0.274033
chr16:10940875-10941236	TVP23A	0.181617	7.04052	4.70152	0.647819	0.703831	1.33223	0.252557
chr2:234150533-234151142	ATG16L1	0.888206	4.08054	3.77502	9.41512	9.97159	9.10714	0.24866
chr1:8227625-8228278	ERRFI1	1.38176	5.54946	5.14373	19.8113	31.2599	13.3755	0.246271
chr2:156822318-156822864	NR4A2	1.18922	16.4322	14.3458	5.06454	4.03936	10.3159	0.241782
chr6:6546427-6546714	LY86	0.1	5.44049	2.98774	2.43008	4.55923	13.0035	0.236274
chr2:198123688-198124210	ANKRD44	1.3071	5.42604	4.01305	3.8766	4.45514	13.8296	0.229037
chr2:114148349-114148717	CBWD2	1.35172	4.34722	5.95818	10.9914	12.4378	11.0829	0.226347
chr1:202087007-202088138	GPR37L1	3.36399	5.3394	5.33405	0.168094	0.126637	0.2654	0.224058
chr6:105931552-105932709	PREP	0.767689	3.52165	4.50944	14.5875	13.1127	15.9079	0.223746
chr17:13249923-13250177	HS3ST3A1	1.03502	8.71759	9.42689	9.1126	7.91626	11.1345	0.221463
chr6:95651872-95652300	MANEA	0.75863	5.67628	4.58174	2.73856	2.84089	2.63764	0.215861
chr17:7117370-7117665	ACADVL	1.12768	3.59942	5.44057	606.53	548.156	631.746	0.212608
chr8:134142536-134143708	SLA	1.08322	7.77577	4.38514	4.1169	8.01532	21.6852	0.203788
chr5:85806300-85806976	COX7C	1.05526	6.33394	7.97177	224.747	191.888	254.949	0.202814
chr1:27579544-27579988	WDTC1	0.98418	5.80526	7.14471	18.809	15.9796	21.5782	0.200619
chrX:11958877-11959371	MSL3	1.9769	10.4138	8.30086	16.396	15.3867	26.9269	0.200162
chr5:112263590-112264278	REEP5	1.76703	3.24985	2.93364	23.2453	24.2037	22.2741	0.198695
chr16:19448069-19448724	TMC5	1.33729	2.62271	2.5249	3.43639	4.08876	3.02241	0.195489
chr1:26963166-26963733	ARID1A	0.293556	6.32321	2.48075	29.949	32.5774	37.4283	0.195236
chr15:63775280-63775822	USP3	1.62658	7.11194	7.99355	15.3222	13.672	17.3945	0.19229
chr19:49151828-49153617	CA11	0.434617	12.3624	9.25967	7.975	7.66339	11.2929	0.191485
chr1:172989001-172989275	TNFSF18	0.477091	3.4445	4.40923	0.5207	2.19286	0.322625	0.18831
chr19:16994743-16995081	F2RL3	0.896719	2.61147	6.39683	0.679756	1.70462	1.08492	0.188169
chr9:94157679-94158056	NFIL3	0.904356	12.4624	7.41269	12.607	13.324	10.495	0.172667
chr1:9476371-9478486	SPSB1	1.89187	4.7308	5.3842	19.9181	27.7357	18.1123	0.168463
chr10:102854904-102855251	KAZALD1	0.269548	3.11899	2.00205	3.42493	3.5566	6.58913	0.160178
chr14:55804787-55805469	ATG14	1.61988	2.51211	6.70637	7.18359	5.88605	6.9117	0.157934
chr1:84523618-84524434	PRKACB	1.18639	7.35231	5.40308	5.18009	4.9203	8.5168	0.143898
chr6:30784646-30784923	DDR1	3.13452	9.84673	6.22371	142.067	143.252	132.238	0.143555
chr2:203530394-203530654	FAM117B	0.279362	4.16383	5.14769	3.37192	2.84265	3.81902	0.143239
chr2:240206882-240207243	HDAC4	4.23265	8.25686	10.3981	7.09198	6.54844	7.34508	0.141134
chr2:86456400-86456680	MRPL35	0.651659	4.11579	3.39976	17.4711	17.1572	18.7508	0.1391
chr7:114670715-114671143	MDFIC	1.14439	4.87554	6.84657	7.29401	5.90669	7.93459	0.137323
chr10:65880110-65880486	REEP3	0.518269	6.45685	3.29108	6.00948	6.06653	5.53677	0.136017
chr11:87056587-87057088	TMEM135	2.20224	5.43241	10.9823	2.39228	4.85566	3.08911	0.126241
chr5:38659564-38660576	LIFR	1.32145	14.6305	6.68246	1.40138	1.75406	2.83644	0.125954
chr1:222774178-222774596	TAF1A	2.24343	2.68858	1.96886	1.90374	3.38422	3.41576	0.117466
chr1:11874445-11874943	MTHFR	0.626297	4.85165	3.8494	8.37414	7.96576	10.1369	0.11645
chr11:35540374-35540732	PAMR1	0.238813	3.41409	2.42005	2.25474	2.86448	0.986792	0.111078
chr18:65694982-65695261	DSEL	1.03476	2.22484	3.914	0.277994	1.02431	0.437567	0.104506
chr15:75063663-75064455	CSK	1.05012	4.14473	6.78181	82.2337	53.9174	87.6575	0.104001
chr6:2763467-2764342	WRNIP1	0.194603	5.39648	3.97847	33.4256	34.9043	30.705	0.0975586
chr10:45872688-45873934	ALOX5	0.303794	6.1254	3.40064	16.3035	17.0492	27.6133	0.0957173
chr1:221927800-221928102	DUSP10	2.3045	4.59404	9.63547	3.86637	7.97602	5.14642	0.0956827
chr10:7649433-7649707	ITIH5	1.01993	4.59937	6.37633	7.95181	4.84279	9.17574	0.0855101
chr3:11603649-11604412	VGLL4	0.993694	3.67909	4.17086	36.2441	45.8526	32.0846	0.0802774
chr5:79431720-79432181	THBS4	1.50756	4.50583	9.6261	1.7591	35.9069	9.85445	0.0789778
chr5:172063644-172063904	NEURL1B	0.545687	5.48611	3.9923	7.39393	7.19946	8.41648	0.0750164
chr7:7504212-7505248	COL28A1	0.646263	10.4247	6.47817	2.00637	1.95493	3.12179	0.0717868
chr10:13933279-13934410	FRMD4A	1.25695	8.50397	4.62575	20.2269	21.2907	29.4118	0.0654633
chr8:134183646-134184215	WISP1	1.87072	2.56218	6.05811	0.303287	4.70504	2.15996	0.0645361
chr2:118981087-118981324	INSIG2	0.16224	3.93136	6.27841	4.30742	3.89043	4.41137	0.0561916
chr11:65582039-65582946	SNX32	0.834233	6.84221	5.42347	0.563662	0.520988	0.691767	0.053277
chr9:6135586-6136269	IL33	1.38297	3.41057	6.7525	7.64519	2.98098	7.19464	0.0526896
chr6:136092189-136092619	PDE7B	1.46422	6.9874	11.1591	0.500762	0.964662	0.485342	0.0519765
chr8:126519447-126519878	TRIB1	2.09691	5.05951	5.4067	17.5339	21.2426	15.3237	0.0495317
chr9:6690659-6690952	KDM4C	0.656995	2.6922	6.49694	6.6648	4.71829	6.39869	0.0467672
chr1:33517751-33518640	AK2	1.79435	10.5182	6.03655	83.0627	83.4183	72.0784	0.0434129
chr2:159950771-159951435	TANC1	2.76179	8.04933	4.43769	11.1311	10.3363	6.59931	0.0433024
chr15:101228474-101228777	ASB7	1.5949	6.94696	4.20416	2.83956	2.86875	3.35947	0.0355778
chr3:171271240-171271787	TNIK	0.855003	6.05932	4.81406	2.32686	2.07268	3.01644	0.0291459
chr8:117707302-117707653	EIF3H	1.42114	10.9862	9.16961	97.0649	100.695	90.7543	0.0253444
chr17:74992673-74995397	MGAT5B	1.00931	1.69284	5.72317	0.325188	1.81533	0.913442	0.013652
chr14:81769951-81770283	STON2	1.93874	3.11644	6.37465	7.45276	11.7187	8.63024	0.00607142
chr4:52771906-52772338	DCUN1D4	0.93349	2.57922	4.13487	6.21807	6.43746	6.21542	0.00581258
chr11:67615706-67616125	FAM86C2P	3.5349	11.6724	8.38022	3.31656	3.35014	3.07895	0.00409521
chr1:185662817-185663607	HMCN1	2.62258	5.94788	8.08363	1.96716	4.8199	1.52978	0.00240178
chr1:221951609-221952481	DUSP10	0.883022	2.0415	6.12183	3.86637	7.97602	5.14642	-0.00226794
chr10:73635291-73636439	ANAPC16	1.21946	7.74389	5.99561	40.5531	36.0995	52.3786	-0.00608782
chr9:124012129-124012810	GSN	0.153411	2.57083	5.84892	297.942	215.87	289.516	-0.00642032
chr8:126526593-126527067	TRIB1	3.38861	8.35611	9.32886	17.5339	21.2426	15.3237	-0.00811917
chr9:115565969-115566871	SNX30	1.53246	13.4576	9.08567	2.82725	2.62948	3.75661	-0.0122337
chr20:36034832-36035337	SRC	1.40932	6.7703	3.67768	34.6041	33.6706	26.2927	-0.0141526
chr2:65259334-65260269	CEP68	2.02407	5.17298	10.9193	6.85536	8.16011	7.06686	-0.0154234
chr6:143629007-143629870	ADAT2	1.68178	7.94374	5.53672	3.49695	3.24159	4.80175	-0.0204556
chr3:71083807-71084050	FOXP1	0.587609	2.52718	4.04086	21.4386	18.316	21.6241	-0.0211615
chr3:15398509-15398765	SH3BP5	0.783933	4.69678	4.92663	11.8935	8.8422	14.2673	-0.0226026
chr10:23720809-23721197	OTUD1	2.79923	3.77346	5.09333	4.90518	3.97682	4.79399	-0.0231167
chr15:70610757-70611273	TLE3	0.588909	1.72502	3.94712	66.8766	54.167	63.969	-0.0354981
chr2:9747811-9748162	YWHAQ	1.92352	10.5527	11.0394	111.351	125.955	97.1095	-0.0402205
chr11:61322577-61322874	SYT7	0.309285	2.08389	1.32097	4.38987	4.4526	2.93602	-0.0441878
chr5:142730323-142730550	NR3C1	0.106206	4.33413	3.80132	8.30357	7.40009	9.42257	-0.0544831
chr10:98468682-98469159	PIK3AP1	2.83167	6.46373	3.49331	1.63354	4.18738	10.1783	-0.0562993
chr1:8212261-8215011	ERRFI1	1.09311	4.16817	5.11634	19.8113	31.2599	13.3755	-0.0668751
chr7:151540983-151541562	PRKAG2	0.210003	7.58801	6.75674	7.93109	5.83156	10.1928	-0.0814811
chr15:55616153-55616402	PIGB	0.539315	4.16986	2.71344	5.71807	5.44658	6.72667	-0.0888802
chr19:33896374-33897818	PEPD	0.434562	2.00577	4.52521	47.0998	39.4222	45.3136	-0.0910037
chr16:31880101-31880754	ZNF267	0.432067	5.95015	6.93416	5.78057	6.1223	5.48335	-0.100484
chr17:81013468-81015144	B3GNTL1	0.62808	3.83549	3.03761	5.69356	4.95569	6.89451	-0.104021
chr7:102155489-102155774	RASA4B	1.49629	5.10095	2.80256	7.49289	7.57797	10.6317	-0.133397
chr5:137014818-137015133	KLHL3	1.21306	7.73009	6.56825	1.64854	1.37975	1.94927	-0.135122
chr7:69662321-69662806	AUTS2	2.79953	13.6371	11.8021	14.724	14.0716	15.4104	-0.1437
chr14:75739580-75739891	FOS	0.454493	2.80336	5.11835	176.714	145.825	171.979	-0.14647
chr10:64865079-64866065	NRBF2	0.738008	5.44542	5.17826	11.6029	12.0183	10.7377	-0.149032
chr1:233650641-233651989	KCNK1	0.449791	2.82327	2.58344	15.3941	17.6137	9.8705	-0.149084
chr8:126522017-126522737	TRIB1	1.18766	4.02456	5.29906	17.5339	21.2426	15.3237	-0.161771
chr6:96206249-96206749	MANEA	0.147372	6.60874	8.0352	2.73856	2.84089	2.63764	-0.165755
chr17:54864741-54865036	C17orf67	1.47659	4.1837	3.16308	1.0398	0.896312	1.35488	-0.168951
chr5:81684272-81684590	ATP6AP1L	1.63864	7.31001	6.17153	2.00413	1.90341	2.11163	-0.171275
chr8:20058661-20059551	ATP6V1B2	1.31437	3.32683	3.75086	28.0853	25.5836	28.6812	-0.176786
chr7:771493-771866	PRKAR1B	2.86213	2.91391	6.45156	10.6604	14.2742	11.8434	-0.183154
chr2:102332579-102333329	MAP4K4	0.641049	3.78394	9.90928	28.1674	36.8457	28.1514	-0.184232
chr2:157225349-157226240	NR4A2	0.311778	6.10427	2.9755	5.06454	4.03936	10.3159	-0.197838
chr17:30850576-30851078	CDK5R1	0.597862	2.82735	7.61904	4.78568	2.97961	4.05988	-0.201719
chr2:76578010-76578323	GCFC2	0.204851	3.01025	5.59942	6.21698	6.49968	6.12714	-0.208484
chr7:105448419-105449509	ATXN7L1	2.49182	5.41333	6.04796	5.55473	4.00309	5.83195	-0.212776
chr2:75101906-75103450	HK2	0.947701	7.25253	3.35856	19.8259	18.1352	15.0032	-0.216028
chr7:151505814-151506114	PRKAG2	0.188176	4.16123	3.16587	7.93109	5.83156	10.1928	-0.219856
chr11:26986655-26987392	FIBIN	1.31575	9.75617	8.35449	2.14363	2.23325	1.65685	-0.221204
chr7:42625930-42626281	C7orf25	1.52741	4.21034	4.67788	2.47025	2.72202	2.12909	-0.222875
chr14:61802453-61803237	PRKCH	0.860829	1.98324	4.36985	21.0022	13.1445	17.6812	-0.227423
chr19:45606584-45606941	PPP1R37	0.695687	3.30174	5.15486	20.4591	18.0616	20.0964	-0.235746
chr13:25283737-25284015	ATP12A	0.903319	1.39031	4.22793	3.34593	0.726806	1.76424	-0.25267
chr1:120642883-120643407	NOTCH2	1.56746	4.33778	8.18644	18.8561	9.92799	15.7541	-0.252674
chr19:51071261-51071558	LRRC4B	0.212336	2.08301	2.59356	1.91796	1.39071	1.95768	-0.252975
chr18:72153356-72153668	CNDP2	0.531488	6.85428	3.63615	57.8475	54.7197	66.7956	-0.25955
chr4:6946157-6946579	TBC1D14	2.884	3.96062	6.2153	18.6243	14.0943	16.4922	-0.284359
chr1:154436477-154436935	SHE	0.259571	2.95901	4.66839	2.48791	1.64786	2.32737	-0.304974
chr19:33769117-33773267	CEBPA	0.668659	3.98338	4.35394	12.6665	9.2516	13.1407	-0.314738
chr21:45639682-45640264	ICOSLG	1.40853	3.03313	4.7106	7.92938	6.27134	7.35162	-0.334551
chr7:105447398-105447980	ATXN7L1	2.57083	5.10879	5.23093	5.55473	4.00309	5.83195	-0.335212
chr11:34393305-34394148	ABTB2	1.17898	4.25928	5.92664	3.20534	4.12561	2.31073	-0.338455
chr7:76786888-76787339	CCDC146	2.09567	6.00031	5.50193	7.46138	6.90431	7.69763	-0.339982
chr1:181105619-181106021	IER5	5.15615	15.5901	7.44979	34.1744	28.0147	24.2602	-0.342774
chr3:17192981-17193957	TBC1D5	0.530478	1.57665	3.10855	8.24983	5.91484	7.20394	-0.347763
chr16:3216389-3216617	ZNF213	2.22	5.91324	5.87434	9.98399	9.22073	10.1523	-0.354578
chr7:150594189-150595468	AOC1	2.2849	3.151	4.93915	6.00054	1.24225	3.46949	-0.35462
chrX:9310153-9311333	TBL1X	1.48505	4.95465	8.64179	9.3221	6.70918	8.296	-0.373503
chr10:89825686-89826642	PTEN	0.938441	3.5224	4.34062	13.1704	10.1084	12.8422	-0.379157
chr15:70249654-70250227	TLE3	0.637534	2.94883	4.14504	66.8766	54.167	63.969	-0.390904
chr2:64269071-64269342	VPS54	0.253124	5.00051	3.30348	6.33613	6.11343	5.44682	-0.395059
chr16:28371745-28372355	EIF3CL	4.23767	9.29825	15.6388	26.8768	31.6197	24.4254	-0.39537
chr18:74772582-74773115	MBP	2.1592	3.97202	7.21207	18.6241	9.38679	13.6179	-0.398929
chr13:42967118-42967401	AKAP11	0.767623	5.87537	6.39202	3.28618	2.79863	3.30277	-0.399928
chr2:43369371-43370182	ZFP36L2	0.910981	2.74048	3.98928	66.1887	42.2721	58.8332	-0.401737
chr12:110443630-110443903	ANKRD13A	1.1749	2.45649	6.6615	35.3077	20.5946	25.4014	-0.410185
chr12:50914911-50915207	DIP2B	0.578329	4.53539	3.91631	11.7512	11.7046	10.8831	-0.412681
chr1:226302369-226304420	H3F3AP4	1.49269	19.0487	12.5758	76.3976	70.0041	81.7087	-0.413657
chr1:200123494-200123884	NR5A2	1.03788	2.19221	5.67622	0.473369	0.685344	0.432467	-0.420031
chr19:50738071-50739005	MYH14	0.418336	4.35915	6.64523	82.0115	47.7144	72.1705	-0.421047
chr8:126520805-126521367	TRIB1	1.48699	2.97785	4.8041	17.5339	21.2426	15.3237	-0.423019
chr2:208259115-208259543	CREB1	1.80736	10.7709	7.34243	11.6325	11.2663	10.4426	-0.425917
chr7:102187031-102187450	POLR2J3	5.31378	7.4155	8.84619	156.141	83.9508	131.82	-0.431991
chr16:31115171-31115606	BCKDK	0.99057	4.4722	5.90587	38.1243	39.9712	34.7682	-0.43808
chr9:92092191-92092557	SEMA4D	1.5419	4.04323	3.14224	23.5355	12.9214	31.245	-0.439303
chr20:6301937-6303059	FERMT1	1.72446	17.467	13.2638	12.6381	11.8938	8.98631	-0.44116
chr6:42247357-42247632	TRERF1	1.87094	3.10608	7.31781	5.85498	3.98666	4.50303	-0.453481
chr21:45169516-45170274	PDXK	1.07706	4.88396	3.49617	57.0213	52.4709	42.7562	-0.455295
chr16:17458919-17459237	XYLT1	0.720731	2.44722	6.34261	3.00543	1.36186	1.93302	-0.460655
chr19:33776756-33777123	CEBPA	1.11924	3.83281	3.62812	12.6665	9.2516	13.1407	-0.461244
chr9:93561963-93562285	SYK	0.195708	2.45876	3.88826	19.4397	12.3093	16.939	-0.463986
chr15:63729310-63729642	CA12	2.21485	6.23833	4.75176	57.4205	48.1757	29.8238	-0.466137
chr3:47993001-47993859	MAP4	0.257721	5.04997	2.40467	70.7857	66.3673	62.2911	-0.467878
chr6:24505292-24505536	ALDH5A1	0.169927	4.25456	4.72702	5.01473	3.26946	4.89872	-0.469441
chr20:4018004-4019228	RNF24	2.02862	5.52473	8.15887	7.84433	8.56217	6.98567	-0.474258
chr1:169083071-169083394	ATP1B1	1.77214	7.04811	4.17175	103.83	79.83	57.8931	-0.477139
chr16:11242556-11242843	CLEC16A	1.66149	2.64196	4.89607	12.7739	9.48089	10.5509	-0.479011
chr17:36571226-36571579	ARHGAP23	0.533147	3.91565	4.73438	43.9842	33.9712	42.1966	-0.485473
chr10:102105929-102109123	SCD	2.20639	9.72334	6.92913	51.372	41.2334	57.707	-0.487362
chr1:204389072-204389869	PPP1R15B	0.278637	3.54413	4.65859	12.4517	11.0633	12.1168	-0.487744
chr1:229163542-229164218	RAB4A	2.04194	3.93047	8.53969	21.5526	15.8198	17.5262	-0.493344
chr3:17734785-17735097	TBC1D5	2.15465	4.73485	6.87352	8.24983	5.91484	7.20394	-0.494711
chr15:85345540-85346267	ALPK3	0.393982	4.88188	3.65471	1.69362	1.53179	1.75368	-0.502623
chrX:122964527-122964949	XIAP	0.1	2.89283	2.08451	11.5868	10.371	12.0636	-0.507282
chr18:12607272-12608208	SPIRE1	2.73907	10.2941	8.97551	5.63276	5.28776	3.77342	-0.50966
chr21:44766354-44766966	SIK1	1.64077	5.95796	5.30015	35.5069	33.0324	21.2073	-0.517841
chr3:47829905-47831102	SMARCC1	5.40091	14.4001	17.6724	18.7254	15.8133	17.8836	-0.520884
chr11:10480293-10481491	AMPD3	2.93352	7.14845	12.4666	8.59571	5.57489	6.83162	-0.525714
chr7:77138860-77139464	PTPN12	0.184121	6.20215	6.56621	27.8147	27.8518	26.0756	-0.5279
chr15:67375049-67376012	SMAD3	1.57931	3.75878	7.62098	40.6909	29.8522	33.3837	-0.533415
chr17:72750685-72751027	SLC9A3R1	2.60232	3.51538	7.26038	345.7	177.456	203.696	-0.534716
chrX:39633180-39633715	BCOR	1.32537	1.76483	4.36736	13.4701	9.27384	9.70103	-0.53543
chr1:24831697-24832078	RCAN3	0.599537	2.04323	3.60117	8.63884	5.51549	6.90097	-0.536832
chr17:70706684-70707171	LINC00511	1.27714	5.0339	4.28779	16.725	15.7595	12.8138	-0.543099
chr17:2027418-2027633	SMG6	3.65367	6.74789	9.56906	19.2495	19.9387	18.3119	-0.552086
chr20:5638703-5639009	GPCPD1	1.37748	6.22303	5.82107	11.9676	9.03071	11.9995	-0.555571
chr2:166593710-166594182	GALNT3	0.633834	6.48128	2.8289	18.4272	12.2138	9.33592	-0.555892
chr15:58896172-58896627	ADAM10	3.63595	3.26903	5.86096	14.5569	14.0051	13.8557	-0.561411
chr17:28135046-28135541	SSH2	0.463916	9.37089	4.24798	11.8143	9.84217	13.7979	-0.571636
chr18:10058019-10058362	VAPA	1.48256	9.12379	4.8177	124.762	99.1144	85.123	-0.579845
chr17:43464034-43464421	ARHGAP27	1.35902	1.65987	1.35908	98.3984	30.2064	37.6296	-0.583592
chr2:223681019-223681323	ACSL3	1.11132	6.88366	4.83543	28.7971	23.2924	16.4176	-0.585799
chr16:57924657-57925102	KIFC3	3.57397	7.6045	7.1664	31.0191	28.6874	20.1774	-0.589245
chrX:147435-149448	PLCXD1	2.10667	7.17585	6.01599	21.3168	12.6288	22.4587	-0.595043
chr20:51233732-51234338	TSHZ2	0.184065	2.88224	2.92104	9.96134	8.82278	9.80432	-0.596246
chr9:37303076-37303955	GRHPR	0.776954	2.49887	4.85586	78.6773	71.1773	73.5373	-0.601015
chr1:779063-779871	LINC01128	0.365382	2.09977	4.39716	5.02476	4.3977	4.59504	-0.608307
chr10:4109282-4110100	KLF6	2.40386	3.08821	4.7011	100.222	60.3527	66.8047	-0.61833
chr12:50935509-50936000	DIP2B	1.68329	12.0132	13.2619	11.7512	11.7046	10.8831	-0.620783
chr2:128546064-128547061	WDR33	0.832687	14.8435	8.25373	12.3727	11.6415	12.7496	-0.622484
chr6:1316135-1317247	FOXQ1	3.4325	8.40228	5.36249	7.97545	5.67732	10.0802	-0.626588
chr13:42970351-42971067	AKAP11	1.32272	4.85712	4.17426	3.28618	2.79863	3.30277	-0.627053
chr9:37378647-37378983	GRHPR	0.1	1.73861	3.73174	78.6773	71.1773	73.5373	-0.627332
chr17:76642266-76643112	CYTH1	2.11447	10.8169	7.4319	51.8057	40.7278	55.3499	-0.632847
chr9:110018973-110019957	RAD23B	0.71276	9.52441	6.23233	80.4337	67.1955	54.7049	-0.632905
chr21:44739766-44740185	SIK1	0.81131	4.19504	4.19426	35.5069	33.0324	21.2073	-0.633449
chr18:57076750-57077174	CCBE1	0.883349	2.94257	6.89436	0.672231	0.918656	0.440108	-0.633571
chr6:14920898-14921235	JARID2	1.21808	2.58646	5.54487	12.3068	8.60544	9.20134	-0.63472
chr4:6941508-6942717	TBC1D14	2.33553	5.10973	6.44963	18.6243	14.0943	16.4922	-0.635277
chr1:197769546-197770368	DENND1B	0.645309	1.85968	3.06012	4.85828	3.25071	3.82183	-0.638475
chr19:5041406-5042095	KDM4B	0.83328	5.98581	9.80724	15.637	11.8256	13.4548	-0.638539
chr15:70820157-70822058	UACA	0.626368	2.31227	4.93542	30.1698	16.0924	19.3082	-0.646156
chr8:101879430-101880847	YWHAZ	2.21776	5.46756	7.70966	438.056	471.021	335.82	-0.648535
chr3:121714007-121715086	ILDR1	1.79292	8.3316	5.85949	4.21429	2.87461	4.55419	-0.655432
chr15:59862963-59863329	GCNT3	3.18322	5.60153	7.7944	6.99766	8.42803	3.53764	-0.667287
chr1:224074709-224076233	TP53BP2	1.56117	4.29246	2.77562	15.8892	11.4732	10.0441	-0.679197
chr11:78138581-78139745	GAB2	0.578052	3.31867	5.39578	9.2306	4.30403	6.12483	-0.6834
chr21:44772987-44774647	SIK1	2.86072	10.891	11.62	35.5069	33.0324	21.2073	-0.689839
chr2:128545253-128545539	WDR33	1.7474	9.96288	5.36169	12.3727	11.6415	12.7496	-0.700002
chr1:224913695-224914485	CNIH3	0.203986	5.88498	6.33656	2.43502	2.25861	1.53438	-0.700136
chr17:1501372-1502386	SLC43A2	4.97465	3.7291	4.56428	7.05191	15.9978	16.7669	-0.704346
chr12:50909111-50909445	DIP2B	0.881886	5.76636	7.16297	11.7512	11.7046	10.8831	-0.706607
chr12:12656239-12656508	DUSP16	2.24183	3.6234	6.09916	16.8433	7.94884	8.86217	-0.711335
chr5:106625848-106626122	EFNA5	0.1	2.23157	1.27044	13.5381	6.98356	4.10596	-0.71848
chr16:4554002-4555203	HMOX2	0.863326	1.11124	5.00226	74.8124	48.354	39.8214	-0.726385
chr2:106392147-106395050	NCK2	1.05656	1.96835	5.48671	49.0756	28.1127	25.6926	-0.727022
chr1:223341060-223341416	TLR5	0.855952	3.94058	8.96345	7.09593	3.61996	3.87459	-0.747495
chr6:149531664-149532051	TAB2	1.1174	6.1173	11.5249	28.944	16.5115	18.8691	-0.748043
chr3:46021017-46021816	FYCO1	1.96583	4.24114	7.27955	11.9699	5.27563	6.11659	-0.750557
chr22:25458497-25459202	KIAA1671	1.24525	2.51829	6.25634	16.2141	10.3253	9.76282	-0.750796
chr10:72627057-72627515	SGPL1	1.15604	3.43354	3.67132	18.6324	15.372	17.3003	-0.755417
chr2:201331556-201332321	KCTD18	2.34905	7.31592	9.05913	6.53514	5.40252	5.89994	-0.760631
chr4:7974888-7975148	ABLIM2	2.17264	7.90004	5.32975	12.9525	5.86209	3.53947	-0.762511
chr12:118563863-118564411	PEBP1	1.79782	1.95409	2.19879	184.435	115.053	119.151	-0.762961
chr1:87254513-87255126	SH3GLB1	0.269873	6.74077	3.16742	51.4366	23.6828	19.963	-0.769858
chr1:246732831-246733233	CNST	2.20753	5.39142	7.74894	7.77278	5.64907	6.20307	-0.770038
chr19:46224323-46225938	FBXO46	2.50077	6.7874	4.88654	21.006	16.8162	21.5145	-0.772776
chr2:85165377-85165668	KCMF1	0.397392	1.55785	4.74041	26.3245	17.4164	16.2402	-0.777982
chr2:31719021-31719763	XDH	1.83112	14.264	11.7275	5.90476	3.64578	1.67503	-0.778484
chr4:123031351-123031715	KIAA1109	0.260598	4.48653	4.55459	8.08097	6.83301	7.60084	-0.783973
chr14:61644963-61645474	PRKCH	2.47614	9.85861	10.3393	21.0022	13.1445	17.6812	-0.785526
chrX:100670181-100670583	HNRNPH2	1.18207	11.4926	6.17162	31.6266	25.362	24.4182	-0.788216
chr10:32259051-32260045	ARHGAP12	0.989402	6.54763	7.59468	6.48381	5.3429	5.89032	-0.797109
chr10:30818093-30819245	MAP3K8	4.10959	8.51143	15.8394	13.0408	8.29834	8.18683	-0.798187
chr9:1574665-1575063	SMARCA2	0.337704	3.70185	3.29972	24.2463	19.2764	22.7458	-0.802821
chr11:19298967-19299195	E2F8	0.582779	2.06412	2.99403	3.51354	2.32402	2.62493	-0.803255
chr20:52565094-52565676	BCAS1	2.05231	3.89901	6.40861	9.62307	2.10546	2.30035	-0.805681
chr10:127837285-127837741	FANK1	0.8875	12.6839	6.63583	4.34353	2.33519	2.10523	-0.806975
chr15:70771132-70771459	UACA	2.85465	4.03085	4.80346	30.1698	16.0924	19.3082	-0.811351
chr17:40518762-40519140	STAT3	0.902622	5.91278	4.48557	70.669	69.9783	69.627	-0.815148
chr20:37509596-37510192	FAM83D	2.15949	2.84754	6.9624	46.7026	27.6275	18.7608	-0.826107
chr15:60667694-60669117	ANXA2	2.87934	7.42202	7.97389	1219.17	1087.87	844.345	-0.827641
chr18:5456745-5456951	EPB41L3	1.36076	2.92264	4.34366	20.8146	8.12084	9.44211	-0.830301
chr1:145152718-145153654	NBPF10	0.580955	4.10225	4.38453	21.4661	11.9304	16.6825	-0.83186
chr6:106233346-106233964	PRDM1	1.51798	2.9332	5.11195	41.5845	11.4474	9.36412	-0.83214
chr19:4105296-4105574	MAP2K2	1.52328	3.2167	4.91832	117.832	118.627	106.747	-0.835341
chrX:11725375-11725828	ARHGAP6	3.04092	10.3812	11.8756	1.31119	0.713013	0.959542	-0.835824
chr11:15821409-15822095	SOX6	0.556506	4.034	2.94803	2.19388	1.11525	0.703467	-0.835941
chr20:20805942-20806188	RALGAPA2	0.141888	4.66688	4.25527	5.79169	4.01583	5.11942	-0.836148
chr8:8538912-8539326	CLDN23	2.2996	3.04692	3.71222	2.97778	3.00145	2.06082	-0.836913
chr5:124287504-124288017	ZNF608	1.21244	2.59022	6.05085	2.94746	2.29228	2.11755	-0.843962
chr5:137794290-137795893	EGR1	2.02276	7.41231	9.22436	129.59	70.4015	89.3059	-0.846037
chr2:148484540-148484969	ACVR2A	0.426906	4.54068	6.30567	4.62419	4.44576	3.72532	-0.84634
chr4:24472280-24472581	PPARGC1A	1.31731	7.62213	4.393	0.603869	0.29455	0.62115	-0.849065
chr2:10881565-10883114	ATP6V1C2	1.0541	7.87217	4.70153	33.3161	5.27369	3.01808	-0.852466
chr1:42106110-42107160	HIVEP3	0.226939	2.28446	2.23968	8.03338	7.30208	6.5725	-0.856696
chr20:25310646-25311024	ABHD12	1.13988	4.7627	8.66872	44.3357	26.7926	26.7057	-0.857176
chr20:5551189-5551961	GPCPD1	0.115167	3.37898	1.76222	11.9676	9.03071	11.9995	-0.858574
chr2:134070363-134070689	NCKAP5	0.428146	2.96755	2.45236	3.14305	1.66121	0.900517	-0.861223
chrX:130712468-130713148	IGSF1	1.77877	11.6658	10.6602	0.654856	0.568206	0.503692	-0.8619
chr15:80907308-80908447	ABHD17C	0.10169	4.66901	3.77697	24.2096	17.071	13.3345	-0.8627
chr9:18711249-18711524	ADAMTSL1	0.394153	4.16332	4.28037	1.54518	1.37171	1.45516	-0.86371
chr1:197756673-197757226	DENND1B	0.508469	3.27771	3.88639	4.85828	3.25071	3.82183	-0.863884
chr20:37089581-37091450	RALGAPB	2.24076	28.3272	17.9497	10.1199	9.90115	9.86826	-0.864476
chr17:74117708-74118420	EXOC7	6.49667	14.8811	16.4283	50.0909	37.8581	42.3994	-0.867184
chr22:47588351-47588689	TBC1D22A	0.106399	2.50844	3.1158	22.1051	16.3419	18.2354	-0.867736
chr5:77836639-77837462	SCAMP1	0.422205	6.56709	6.41772	8.01451	6.54741	5.21371	-0.8691
chr15:60658253-60659874	ANXA2	1.22384	6.73692	8.0124	1219.17	1087.87	844.345	-0.869269
chr17:9519373-9519812	USP43	1.01419	9.49933	7.14673	4.57011	2.9095	2.36603	-0.872366
chr10:43186245-43187105	ZNF33B	0.738094	6.17217	4.40191	3.22344	2.26534	3.00917	-0.873999
chr6:2128426-2128796	GMDS	1.05941	2.49056	4.21083	65.7521	23.1198	19.5437	-0.874248
chr16:2557154-2558060	ATP6V0C	2.31888	6.05674	6.66969	430.821	363.32	388.378	-0.87445
chr6:88460538-88461935	AKIRIN2	1.34437	12.8388	10.278	37.697	32.8293	36.078	-0.877233
chr6:106280058-106280347	PRDM1	1.72938	4.63486	7.89567	41.5845	11.4474	9.36412	-0.878036
chr19:8467833-8468265	2020-03-02	0.265613	2.94257	2.26361	33.9864	23.2846	30.6971	-0.879474
chr19:46064352-46068112	OPA3	0.543401	0.956687	4.28178	6.40824	6.73549	5.89098	-0.879771
chr5:114750009-114750846	CCDC112	1.73025	2.86087	3.95339	3.83806	3.80707	3.15097	-0.880654
chr4:85219573-85220383	NKX6-1	0.535036	9.18391	9.37362	4.66644	2.46304	0.347175	-0.880865
chr2:159582916-159583606	PKP4	1.65747	4.8002	8.23049	22.9347	22.8589	16.6144	-0.883319
chr16:9166247-9167812	C16orf72	0.365086	5.55126	4.43181	8.94017	6.89649	6.09152	-0.885055
chr5:79487952-79488846	SERINC5	1.51232	3.56543	5.87166	12.322	7.70172	7.29051	-0.885397
chr6:35307246-35309257	PPARD	2.76523	12.5245	10.1486	44.927	31.6241	27.0869	-0.885711
chr15:55569539-55570087	RAB27A	2.11473	6.13292	11.5437	11.6169	8.78695	8.31842	-0.888371
chr10:116641007-116641383	TRUB1	0.151629	3.55032	1.33702	4.22695	3.62896	3.76606	-0.888895
chr6:106428592-106429978	PRDM1	1.62606	9.56262	6.3646	41.5845	11.4474	9.36412	-0.891659
chr5:79563442-79563801	SERINC5	0.524544	5.76635	3.73298	12.322	7.70172	7.29051	-0.892224
chr19:5165282-5165539	KDM4B	0.213321	2.97405	3.04873	15.637	11.8256	13.4548	-0.894656
chr1:15083894-15084394	KAZN	0.786184	5.04395	3.61473	37.0666	11.8237	7.80557	-0.89468
chr2:238512030-238513439	RAB17	2.67177	6.31232	8.38088	5.92074	3.17722	3.45787	-0.896477
chr2:214000344-214000962	IKZF2	0.108091	2.84628	4.15876	6.85778	1.11996	1.95821	-0.896598
chr3:197155941-197156179	BDH1	1.98418	9.74996	6.04659	57.9507	38.3837	39.2792	-0.897658
chr17:26837175-26837654	FOXN1	0.347376	3.9832	1.72417	16.8648	6.17307	8.51722	-0.899277
chr15:90517529-90517902	ZNF710	0.61494	3.55289	4.83022	17.487	12.1393	12.9963	-0.900583
chr2:85165980-85167630	KCMF1	4.02133	10.0596	16.775	26.3245	17.4164	16.2402	-0.90158
chr14:51394647-51395076	PYGL	1.34292	2.901	6.0052	35.4008	36.9127	24.1727	-0.903361
chr5:77838025-77838589	SCAMP1	0.826431	6.59516	6.98981	8.01451	6.54741	5.21371	-0.905226
chrX:39713216-39715551	BCOR	3.58989	6.73639	8.32785	13.4701	9.27384	9.70103	-0.909401
chr9:5844263-5844523	ERMP1	1.56943	7.85386	5.69756	14.1505	6.44866	5.6827	-0.910521
chr1:42358135-42358522	HIVEP3	2.00274	5.94087	6.43874	8.03338	7.30208	6.5725	-0.912966
chr17:70704433-70706377	LINC00511	0.531277	2.42621	3.59839	16.725	15.7595	12.8138	-0.913249
chr11:116851947-116852186	SIK3	1.06285	3.65115	5.42439	9.94929	8.78414	8.76856	-0.919253
chr12:52557486-52558381	KRT80	3.62941	9.79	7.35705	54.2131	15.3061	15.3571	-0.92039
chr17:61516312-61516998	CYB561	0.876695	8.3178	8.52864	46.1275	37.9453	32.1623	-0.920847
chr6:34341420-34342285	NUDT3	1.07353	4.09095	4.42666	5.70053	5.0514	5.25186	-0.922093
chr6:37153627-37153857	PIM1	0.849768	4.5712	3.30076	180.806	45.766	37.3119	-0.923006
chr9:124733619-124733875	TTLL11	1.00158	9.56161	7.91689	3.09667	2.5033	2.33884	-0.92498
chr7:73249283-73251516	CLDN4	0.594809	8.75593	10.7134	182.504	65.3385	90.3681	-0.925805
chr19:3665500-3665936	PIP5K1C	0.58871	1.56773	3.49307	20.4896	18.4543	17.4777	-0.926365
chr3:81106118-81106402	GBE1	1.10437	5.906	5.11328	7.5109	4.7624	3.91694	-0.928105
chr3:81780470-81780728	GBE1	1.0745	2.36763	2.15752	7.5109	4.7624	3.91694	-0.929078
chr9:126066593-126066900	STRBP	0.467909	3.01994	4.73854	13.654	9.55393	9.3935	-0.929339
chr6:42346374-42346653	TRERF1	1.0951	4.84616	2.56417	5.85498	3.98666	4.50303	-0.929713
chr2:74265023-74265385	TET3	0.678995	5.90896	4.72	7.07837	6.51644	6.40672	-0.931804
chr9:137313302-137313548	RXRA	0.1	5.79397	4.11949	47.5612	24.777	22.7313	-0.934325
chr20:48319152-48319610	B4GALT5	0.409152	4.48068	3.96898	27.2923	17.1266	13.6399	-0.934503
chr9:137335453-137336293	RXRA	3.26251	7.28641	6.11146	47.5612	24.777	22.7313	-0.935135
chr2:238586842-238587263	LRRFIP1	0.945998	6.8907	10.2708	72.7976	43.2443	43.0975	-0.93525
chr3:46134504-46135846	XCR1	0.739075	4.05037	3.25859	1.44871	0.838669	0.739933	-0.935913
chr11:125406427-125406980	EI24	1.50279	11.2861	8.74105	54.7407	39.0076	37.053	-0.937867
chr6:126091241-126091898	NCOA7	1.27001	7.21334	5.71746	24.6475	20.0023	19.3995	-0.939537
chr11:66494647-66496427	SPTBN2	4.20788	9.991	11.9548	87.9943	39.3677	44.8516	-0.93957
chr3:150186446-150188280	TSC22D2	3.76171	8.14093	10.7629	21.2416	10.3793	9.968	-0.940222
chr2:113906863-113907337	IL1RN	0.740689	2.63353	4.12638	1289.02	205.454	59.6901	-0.940476
chr10:80813633-80813945	ZMIZ1-AS1	0.42743	3.62199	4.06297	0.715213	0.510056	0.558775	-0.942546
chr19:11447990-11448280	RAB3D	0.289658	3.31498	3.16938	27.5641	14.8013	9.33577	-0.94304
chr12:48282144-48282719	VDR	1.44715	4.70044	6.57698	13.2769	11.9084	9.26772	-0.944433
chr18:45186847-45187258	SMAD2	0.40002	3.56609	7.52482	29.3925	26.4514	25.4191	-0.944514
chr7:66223414-66223810	RABGEF1	1.03863	6.78203	5.46065	17.9258	10.5752	9.57525	-0.945615
chr7:98038786-98039805	BAIAP2L1	2.32991	2.96081	3.39873	30.563	22.231	21.2948	-0.946732
chr1:192825708-192827075	RGS2	0.284665	4.50047	2.16595	27.4173	20.1819	22.0982	-0.946969
chr16:11208152-11209492	CLEC16A	0.889579	6.17033	6.17859	12.7739	9.48089	10.5509	-0.947495
chr14:90191632-90191935	FOXN3	0.989901	4.39841	4.08515	18.9917	12.0798	14.8272	-0.948433
chr1:17527602-17528324	PADI1	0.695841	2.63018	3.75045	189.03	13.3577	3.20466	-0.948503
chr3:149298347-149298712	WWTR1	0.167178	3.73859	4.63271	40.8268	30.5048	20.6739	-0.949497
chr14:99902539-99902920	SETD3	2.56114	4.70933	6.24995	18.8473	18.13	16.5042	-0.950789
chr9:35138788-35139393	UNC13B	0.424902	3.07064	2.6346	11.3455	6.37816	5.3588	-0.951069
chr1:181098713-181100007	IER5	1.03104	2.5313	5.35422	34.1744	28.0147	24.2602	-0.951107
chr2:192481738-192483444	NABP1	1.43877	6.35698	6.70411	34.8202	13.4007	18.9456	-0.952023
chr1:40378843-40379134	MYCL	0.190741	6.80021	3.73401	18.3518	7.87674	9.78743	-0.952379
chr2:74236940-74237493	TET3	2.06164	5.3352	7.82278	7.07837	6.51644	6.40672	-0.957633
chr5:150998847-150999234	FAT2	4.47113	8.83471	10.1026	34.1553	25.8828	18.1847	-0.95922
chr10:3945188-3945508	KLF6	2.45919	8.61457	6.01337	100.222	60.3527	66.8047	-0.960186
chr1:120641307-120641754	NOTCH2	1.15731	4.37095	3.06487	18.8561	9.92799	15.7541	-0.960497
chrX:40159416-40159754	BCOR	0.15514	1.71743	2.09853	13.4701	9.27384	9.70103	-0.961404
chr15:41201925-41202434	VPS18	2.10133	3.66174	4.11267	10.8384	9.22899	9.33954	-0.961932
chr10:81077752-81078329	ZMIZ1	2.97164	9.93331	8.49733	28.274	18.6456	17.7129	-0.962029
chr6:15188672-15190345	JARID2	1.72233	7.89857	5.34056	12.3068	8.60544	9.20134	-0.962607
chr12:56469254-56470881	ERBB3	2.1692	16.4047	11.755	78.7475	36.195	38.7967	-0.963381
chr16:10689213-10689768	EMP2	2.76869	6.11649	5.55349	128.815	80.164	73.4118	-0.963873
chr9:92172285-92172754	GADD45G	0.540516	2.81256	3.78303	14.556	6.6394	6.37834	-0.964361
chr6:12061122-12061463	HIVEP1	2.4917	6.3365	7.98609	10.3161	9.18494	9.14173	-0.965238
chr6:18329201-18329621	RNF144B	2.18123	5.2695	5.33517	5.95444	5.25163	4.97337	-0.966249
chr10:127750359-127751110	FANK1	0.688558	8.19641	6.87493	4.34353	2.33519	2.10523	-0.966614
chr6:106239648-106240350	PRDM1	2.27567	6.27247	5.46107	41.5845	11.4474	9.36412	-0.968656
chr10:5503976-5504580	NET1	0.199737	3.01655	4.39413	59.1266	40.1202	38.1988	-0.970166
chr11:67463598-67463849	ALDH3B2	0.855685	3.84192	3.51793	115.266	40.3127	26.5522	-0.970469
chr10:72114803-72115268	LRRC20	2.72153	7.06381	8.181	17.7543	3.06591	3.85516	-0.970694
chr6:15509169-15509418	JARID2	0.232356	4.63518	2.95404	12.3068	8.60544	9.20134	-0.971928
chr3:169397063-169397812	MECOM	1.03698	15.7454	15.0726	12.7506	5.58303	3.72846	-0.97219
chr2:126239-127081	FAM110C	0.500089	5.76789	8.39625	25.4303	8.22382	6.17817	-0.972264
chr5:56467453-56467683	GPBP1	3.05939	7.06803	4.97961	25.5562	20.5365	22.1209	-0.972753
chr3:136203687-136203892	PCCB	1.87368	3.11618	6.96216	17.7137	16.7058	15.4891	-0.972957
chr13:98325203-98325742	RAP2A	1.62229	7.54192	7.2648	7.93125	5.37992	4.74871	-0.973689
chr5:108594879-108595503	PJA2	0.986337	9.83563	8.66449	18.4439	13.0595	12.3603	-0.974272
chr3:53208900-53209147	PRKCD	2.95349	5.62403	5.54206	33.9997	18.4064	22.4499	-0.974677
chr9:141008087-141008874	TUBBP5	0.1	4.276	3.52778	7.42551	4.14171	3.93734	-0.97567
chr8:81015699-81016029	TPD52	1.66882	7.016	6.20179	38.285	27.2104	26.1708	-0.976055
chr8:80997629-80998102	TPD52	2.15682	6.40103	8.21692	38.285	27.2104	26.1708	-0.976168
chr9:115079300-115079662	PTBP3	1.28694	3.21248	4.30757	22.6867	17.3379	16.2801	-0.977701
chr5:56598531-56599393	GPBP1	0.681138	2.64603	2.39642	25.5562	20.5365	22.1209	-0.980677
chr1:12664716-12665058	DHRS3	1.09993	3.80615	4.18504	103.589	65.8202	69.1568	-0.981489
chr7:66096812-66097011	RABGEF1	0.865724	5.99539	5.53894	17.9258	10.5752	9.57525	-0.98194
chr2:60712279-60712571	BCL11A	0.17575	3.18618	3.6671	28.1783	18.9328	19.5677	-0.982206
chr13:52303420-52303758	DHRS12	1.80303	6.40574	4.25919	10.0068	5.85687	7.10596	-0.982555
chr4:11637565-11638202	HS3ST1	0.331155	1.84596	3.77434	10.7279	5.77128	2.49762	-0.982613
chr12:94254798-94255452	CRADD	0.95176	5.5189	4.78697	9.21055	5.40089	6.67208	-0.9831
chr1:161742670-161742984	ATF6	0.181733	2.68322	3.40132	7.34423	6.84421	6.52586	-0.983475
chr3:171542942-171543312	PLD1	0.88705	7.44394	6.07195	31.7986	12.1449	12.5818	-0.983804
chr2:120995313-120997839	RALB	1.97585	7.03803	6.71499	48.1858	34.5424	32.5424	-0.984769
chr19:18334861-18335287	PDE4C	1.91088	6.41209	9.05851	7.19884	2.92391	1.78541	-0.984884
chr21:34757441-34757700	IFNGR2	0.788628	3.2751	3.96772	45.7719	37.9938	33.2855	-0.984912
chrX:39719414-39720395	BCOR	0.950739	3.01231	3.20651	13.4701	9.27384	9.70103	-0.985521
chr2:121020700-121021017	RALB	3.1256	7.34913	9.0913	48.1858	34.5424	32.5424	-0.985553
chr4:18262023-18262330	LCORL	0.567914	2.53517	3.46679	2.44011	1.90936	1.43847	-0.985767
chr17:40518221-40518524	STAT3	0.627266	3.58131	6.32794	70.669	69.9783	69.627	-0.986436
chr7:101475479-101476535	CUX1	2.54021	5.5973	4.05805	48.403	40.4551	43.3303	-0.986853
chr11:60930529-60935280	VPS37C	2.96616	12.5491	10.9805	17.6039	14.1559	14.1227	-0.98699
chr10:12407771-12408026	CAMK1D	1.48537	4.91769	4.33555	7.55158	5.2422	5.98105	-0.987313
chr21:34616726-34617091	IL10RB	2.10112	7.52035	7.7013	28.1377	19.0933	20.3702	-0.987349
chr14:68851058-68851244	ZFP36L1	2.05849	8.26323	6.32717	331.126	225.903	242.924	-0.987447
chr15:70434881-70435310	TLE3	0.316774	5.51794	2.25423	66.8766	54.167	63.969	-0.987647
chr6:116379767-116380206	FRK	2.71396	5.46573	6.58834	2.22722	1.29436	1.13918	-0.988287
chr5:81064738-81064974	SSBP2	0.261291	4.09811	3.18971	23.1885	11.6548	12.6501	-0.988686
chr10:28691932-28692375	MPP7	2.81192	3.97276	4.2902	18.7726	3.9577	2.94333	-0.98905
chr6:34365996-34366478	NUDT3	0.425083	8.63353	7.23221	5.70053	5.0514	5.25186	-0.989352
chr1:232714578-232714901	SIPA1L2	1.35488	6.86102	10.3938	19.3188	15.8016	12.0282	-0.989409
chr15:61092698-61093134	RORA	1.91426	8.05085	6.79458	15.65	4.20078	4.83819	-0.989442
chr17:10059428-10061267	GAS7	1.47612	6.0062	5.90923	13.1144	6.50406	5.57688	-0.991332
chr3:188107133-188107874	LPP	3.78403	9.77984	11.7551	13.9541	11.4189	9.96878	-0.991889
chr17:70715767-70716322	LINC00511	1.55849	3.37807	6.5736	16.725	15.7595	12.8138	-0.99191
chr18:45529647-45530195	SMAD2	0.944942	3.43472	3.85239	29.3925	26.4514	25.4191	-0.992831
chr19:40456975-40457314	FCGBP	0.982221	6.25128	11.3117	9.66923	5.58309	2.9934	-0.993159
chr2:64291204-64292883	PELI1	3.03955	6.18476	6.22474	28.8186	14.8361	12.5918	-0.993159
chr1:15038725-15039045	KAZN	0.319411	4.6311	4.68128	37.0666	11.8237	7.80557	-0.993165
chr11:87334624-87335066	RAB38	0.314714	3.13245	6.68295	37.9167	23.6108	11.6054	-0.99319
chr3:59802385-59802862	C3orf67	0.916739	3.82426	3.6758	14.4522	3.01278	2.09602	-0.993737
chr13:99309571-99311674	SLC15A1	0.564634	4.3177	6.17438	2.05979	1.65101	1.35495	-0.994935
chr10:126198839-126199604	LHPP	0.395094	4.24324	3.48789	28.6169	14.8509	16.161	-0.995006
chr1:207903905-207904491	CD46	1.13433	8.3136	4.9604	60.147	50.2288	54.0148	-0.995229
chr10:95092738-95093387	MYOF	0.712285	1.96577	5.25723	29.3695	27.7548	20.6517	-0.995462
chr3:123086789-123087168	ADCY5	0.0986493	3.41133	3.00323	4.13709	2.20293	2.62197	-0.995568
chr9:99160957-99162167	SLC35D2	2.37728	4.0731	8.96912	11.9236	11.5841	9.92827	-0.995893
chr15:75396315-75398766	PPCDC	2.40875	8.88686	9.09889	14.6668	12.5481	12.24	-0.996041
chr14:61570716-61571272	PRKCH	2.47736	10.4702	6.46654	21.0022	13.1445	17.6812	-0.996127
chr17:74272642-74273104	UBALD2	1.12918	3.79662	5.32848	82.3534	64.4765	57.2267	-0.996422
chr16:83877113-83877463	HSBP1	0.571891	1.63705	4.04924	57.298	51.541	42.2052	-0.996476
chr6:149555415-149555799	TAB2	1.76844	7.52347	6.00936	28.944	16.5115	18.8691	-0.997029
chr5:177513295-177513882	N4BP3	0.716889	3.41776	3.26373	13.1088	2.82144	2.50728	-0.997049
chr10:35229812-35230339	PARD3	2.39806	5.26458	6.46342	42.2667	23.4494	17.8475	-0.997531
chr12:123188222-123188504	HCAR2	1.5283	4.91367	4.91317	42.0069	14.081	11.9131	-0.997904
chr5:148398161-148398400	SH3TC2	0.758916	4.27336	5.0307	2.62563	0.845812	0.619492	-0.99797
chr12:49174335-49174833	ADCY6	1.75539	4.74375	3.35942	11.2773	7.20894	8.90246	-0.998544
chr11:7613797-7614047	PPFIBP2	1.76174	4.43285	3.9509	30.4617	11.2354	15.5173	-0.999048
chrX:130385166-130385527	IGSF1	0.549984	4.77973	8.42189	0.654856	0.568206	0.503692	-0.999148
chr6:12025828-12026221	HIVEP1	0.459794	3.19847	3.39962	10.3161	9.18494	9.14173	-0.999584
chr8:115649065-115649888	TRPS1	3.06433	5.27748	7.02892	9.04761	6.71781	4.692	-0.999639
chr5:139639470-139639749	PFDN1	0.654338	3.48914	3.3176	44.7289	41.8237	41.9155	-0.999658
chr3:197883683-197883941	FAM157A	0.330486	3.71837	2.98763	4.96734	3.12249	3.56162	-0.999725
chr5:76338779-76339063	AGGF1	0.398063	10.7077	4.11528	5.65252	4.76893	5.31921	-0.999823
chr2:105911923-105912301	TGFBRAP1	2.03079	2.01171	1.67959	4.35544	4.41793	5.19262	-0.999825
chr15:75366446-75366915	PPCDC	0.58783	2.22677	2.50164	14.6668	12.5481	12.24	-0.999867
chr1:114039876-114040288	MAGI3	1.51306	10.5315	11.8631	10.5702	4.46388	3.43558	-0.999885
chr1:14660609-14660943	KAZN	0.114374	1.86882	2.13405	37.0666	11.8237	7.80557	-0.999983

## Sheet: Group 6
location	SYMBOL	Nor.ChIP.Means	EC.ChIP.Means	LNC.ChIP.Means	Nor.RNA.Means	EC.RNA.Means	LNC.RNA.Means	Cor
chr10:116335079-116335569	ABLIM1	12.4781	0.380294	0.861594	127.284	22.1129	26.1745	0.999999
chr14:55592950-55593341	LGALS3	10.5396	2.91571	0.979547	403.603	234.167	191.613	0.999998
chr12:13354769-13356811	EMP1	16.2794	2.08994	1.32416	1426.59	138.815	65.801	0.999998
chr1:64106312-64106613	PGM1	7.50925	0.728444	1.49165	29.5425	17.9363	19.2887	0.999993
chr3:160527219-160527502	PPM1L	2.62288	0.307212	0.10573	4.28689	2.33784	2.17793	0.999992
chr6:7115542-7116009	RREB1	9.91921	1.09729	1.28988	25.6374	12.295	12.5247	0.999992
chr10:116442304-116443690	ABLIM1	9.85734	0.26228	0.588607	127.284	22.1129	26.1745	0.999991
chr12:26962777-26963072	ITPR2	2.83834	0.504448	0.347085	5.19429	2.24909	2.03258	0.999988
chr15:40525712-40526460	PAK6	12.5434	2.74145	1.53172	21.5157	12.0021	10.8902	0.999988
chr12:48156836-48157511	RAPGEF3	8.50912	0.214667	1.39199	19.0755	10.353	11.6358	0.999987
chr14:68195720-68196537	RDH12	3.11509	0.670544	0.48647	18.192	2.05335	0.942108	0.999987
chr5:60524135-60524428	SMIM15	4.43652	1.06577	0.287531	27.1687	19.1045	17.3107	0.999984
chr3:159813204-159813472	IL12A	9.07991	0.999224	0.912304	5.83736	1.07069	1.05129	0.999983
chr16:23374195-23374717	SCNN1B	3.72124	0.422989	0.424253	80.7975	7.15254	6.69041	0.999983
chr10:97236015-97236272	SORBS1	5.37645	0.735849	0.883568	23.4984	7.66773	8.28281	0.99998
chr1:95339828-95340093	SLC44A3	12.5497	2.57427	2.1052	6.89244	1.99717	1.81467	0.999967
chr1:64380856-64382022	ROR1	2.32186	0.369029	0.10573	3.26622	1.08441	0.765758	0.999965
chr4:186951226-186951517	TLR3	12.9177	1.84768	1.09115	4.15137	1.51099	1.30244	0.999964
chr15:71806302-71808099	THSD4	5.17329	0.87541	0.5585	32.4879	4.45819	2.06854	0.999958
chr3:136680610-136681542	IL20RB	6.84442	1.90842	0.620989	67.6781	29.224	18.6089	0.999952
chr14:31697239-31697575	HECTD1	6.11377	1.10605	0.424214	61.5659	33.7079	30.2787	0.999951
chr1:47215800-47216185	EFCAB14	7.27299	0.853734	1.51242	33.4581	22.9194	24.1105	0.99995
chr7:23724415-23725478	FAM221A	5.96017	1.05357	1.10395	6.78686	1.96902	2.0759	0.999945
chr1:60322582-60322966	HOOK1	6.99587	0.221688	0.976517	7.93059	3.65726	4.08611	0.999944
chr16:46933111-46934278	GPT2	11.7628	1.40582	0.409656	66.9068	17.9141	12.4946	0.999937
chr6:50784537-50792476	TFAP2B	21.8185	0.436974	0.588988	4.41038	0.224706	0.198258	0.999932
chr11:129482452-129482837	TMEM45B	6.84625	0.653434	0.400874	44.0527	7.43429	5.41228	0.999929
chr16:46910938-46911457	GPT2	16.8838	3.15633	1.41297	66.9068	17.9141	12.4946	0.999922
chr22:31538543-31538953	PLA2G3	8.68824	2.54988	0.449146	4.00389	1.59565	0.718533	0.999917
chr5:373579-373899	AHRR	6.50221	1.6671	0.71302	2.13793	1.22211	1.02382	0.999912
chr1:156679924-156680562	CRABP2	9.3018	1.43535	0.64883	979.793	176.319	81.2366	0.999899
chr12:106693057-106693566	TCP11L2	10.3075	0.943309	1.42491	25.2411	4.14747	4.87178	0.999881
chr3:182438196-182438901	ATP11B	3.9207	0.100447	0.211645	26.9004	15.8018	15.8998	0.99984
chr21:38086514-38087611	SIM2	9.1808	1.20837	0.154495	22.299	4.91797	2.19928	0.999838
chr4:57488854-57489439	HOPX	17.89	2.60629	1.97881	519.496	58.7595	29.1343	0.999818
chr11:108422591-108423914	EXPH5	10.7722	1.6387	1.27835	8.07364	1.8985	1.79808	0.999809
chr18:45692967-45694478	ZBTB7C	5.55789	0.830345	1.27632	33.9325	10.477	13.1845	0.999797
chr15:71937840-71938494	THSD4	4.03931	0.800291	0.440427	32.4879	4.45819	2.06854	0.999796
chr19:13145807-13147356	NFIX	8.53258	0.838013	0.633808	50.2718	24.1125	22.7758	0.999791
chr11:83435460-83435939	DLG2	7.48086	1.06629	0.590354	4.25479	0.793162	0.444017	0.999778
chr19:45664072-45664676	NKPD1	9.32414	0.775211	0.153522	1.15772	0.784569	0.747267	0.999767
chr10:126348604-126349155	LHPP	6.47754	0.793364	1.19623	28.6169	14.8509	16.161	0.999741
chrX:152041045-152041393	NSDHL	122.843	28.2012	16.9559	37.7416	19.0678	17.415	0.999723
chr2:71330820-71331079	MCEE	4.78083	0.567407	0.262336	16.1646	9.04383	8.31534	0.99972
chr15:71798910-71800238	THSD4	9.86871	1.44799	0.993461	32.4879	4.45819	2.06854	0.999682
chr13:30429948-30430293	UBL3	5.3041	0.869516	0.730356	21.7121	4.81572	4.8245	0.99963
chr13:30155180-30158438	SLC7A1	6.37053	1.6721	0.192189	32.6798	16.5395	12.1723	0.999611
chr4:184330039-184330361	CDKN2AIP	7.59305	1.22124	1.32872	17.4658	6.30307	6.11693	0.999578
chr14:21507442-21507751	RNASE7	10.17	1.31317	0.10573	57.5577	7.1896	2.23762	0.999576
chr2:31459236-31459733	EHD3	9.66549	1.67148	0.723396	34.9791	7.30439	5.08636	0.999549
chr10:5572925-5573350	CALML3	11.1616	2.39784	1.39124	900.818	550.811	496.516	0.999543
chr1:28522938-28523474	PTAFR	10.0207	2.239	0.976673	13.8568	9.87794	9.41002	0.999445
chr1:10725651-10729654	CASZ1	3.92254	0.466182	0.188565	26.3559	14.0089	12.4869	0.999441
chr1:39419259-39419622	RHBDL2	5.17029	0.385402	0.174983	14.6179	4.19408	3.28993	0.999401
chr5:81153237-81153769	SSBP2	8.16741	0.442405	1.38922	23.1885	11.6548	12.6501	0.999399
chr15:71703984-71704468	THSD4	4.97532	0.971071	0.450206	32.4879	4.45819	2.06854	0.999399
chr15:71809022-71811173	THSD4	7.46744	0.721119	0.438126	32.4879	4.45819	2.06854	0.999383
chr15:71893402-71893870	THSD4	3.39547	0.352394	0.22637	32.4879	4.45819	2.06854	0.999367
chr5:137837453-137837827	ETF1	10.3387	2.6332	0.826815	42.0597	27.2814	22.9667	0.999301
chr14:68961964-68962732	ZFP36L1	9.78964	0.674798	2.49255	331.126	225.903	242.924	0.999267
chr1:10723145-10725327	CASZ1	3.9692	0.371508	0.10573	26.3559	14.0089	12.4869	0.999255
chr6:148651598-148652012	SASH1	15.3994	3.28183	2.50373	34.1762	4.88157	4.37252	0.999243
chr1:92293293-92293641	TGFBR3	9.63582	0.698479	0.124864	6.21885	2.73965	2.67988	0.999238
chr16:46935667-46936292	GPT2	9.7819	1.50883	1.02749	66.9068	17.9141	12.4946	0.999135
chr16:46955053-46955331	GPT2	7.27151	1.13088	0.10573	66.9068	17.9141	12.4946	0.999113
chr15:71794436-71796198	THSD4	6.89401	1.24484	1.06013	32.4879	4.45819	2.06854	0.999082
chr11:108421651-108422321	EXPH5	11.1259	0.209415	0.572833	8.07364	1.8985	1.79808	0.999064
chr15:71855064-71855777	THSD4	5.83538	0.673712	0.511056	32.4879	4.45819	2.06854	0.999039
chr19:13106617-13140880	NFIX	22.2475	2.58688	2.61315	50.2718	24.1125	22.7758	0.99902
chr8:30661327-30661962	PPP2CB	9.10628	1.86194	0.352046	45.8181	29.9558	25.5882	0.999007
chr4:140967923-140968537	MAML3	12.4557	1.79372	1.87234	5.79596	1.91151	1.73625	0.999006
chr13:73784497-73784776	KLF5	4.82156	0.967256	0.10573	199.582	102.592	74.2912	0.999003
chr17:28562592-28562877	SLC6A4	7.77013	0.593508	0.10573	1.8912	0.259756	0.236875	0.998996
chr9:73093084-73097163	KLF9	11.119	3.45129	0.290467	7.29366	5.49391	4.89385	0.99898
chr17:19556273-19556700	ALDH3A2	6.2874	1.34927	0.173582	87.7223	46.3349	33.3836	0.998849
chr2:214506114-214506727	SPAG16	10.1178	0.1559	0.570461	14.0393	5.06882	4.94595	0.998821
chr22:30213362-30213717	ASCC2	10.8835	1.61433	2.11165	100.004	58.7923	58.709	0.998777
chr10:75431419-75431698	SYNPO2L	6.47237	0.625068	0.10573	38.0647	1.25632	0.28855	0.998698
chr1:17852867-17854109	ARHGEF10L	19.6764	4.30536	2.0154	36.8355	12.4958	10.5089	0.998665
chr20:25319919-25320507	ABHD12	3.20773	0.548211	0.369081	44.3357	26.7926	26.7057	0.998643
chr18:60426298-60426562	PHLPP1	6.73236	0.100447	0.10573	5.52247	3.96189	4.05518	0.998615
chr16:46923651-46924331	GPT2	9.31851	0.969792	0.597486	66.9068	17.9141	12.4946	0.998608
chr6:7116093-7116617	RREB1	12.676	1.72339	1.23485	25.6374	12.295	12.5247	0.998606
chr15:71753511-71753922	THSD4	6.2273	0.842323	0.743487	32.4879	4.45819	2.06854	0.998491
chr16:46930187-46930865	GPT2	7.57853	0.593019	0.303875	66.9068	17.9141	12.4946	0.998464
chr19:13141196-13141519	NFIX	6.6753	0.928785	0.231322	50.2718	24.1125	22.7758	0.998452
chr1:17848199-17849254	ARHGEF10L	10.9455	2.58947	1.27851	36.8355	12.4958	10.5089	0.998347
chr14:100631932-100633155	DEGS2	14.3282	1.65901	2.33858	63.6874	10.9085	10.2659	0.998308
chr10:24537922-24538430	KIAA1217	6.18696	1.25467	0.293653	27.3854	19.9747	17.8679	0.998216
chr2:232935143-232935716	DIS3L2	8.96454	1.0194	1.18319	24.0944	16.4553	16.0706	0.998167
chr12:26894278-26894798	ITPR2	5.81639	0.310773	0.316585	5.19429	2.24909	2.03258	0.998063
chr3:64199352-64200368	PRICKLE2	8.82357	1.17828	0.447196	2.51685	1.70049	1.55433	0.998048
chr15:71837731-71844444	THSD4	12.5413	0.655524	0.547913	32.4879	4.45819	2.06854	0.998023
chr13:78095704-78096407	SCEL	10.001	1.18123	1.22884	266.634	21.9558	4.86635	0.998012
chr12:13353220-13354537	EMP1	12.3	1.056	1.26129	1426.59	138.815	65.801	0.997974
chr3:197276928-197277448	BDH1	6.30756	0.576963	0.42155	57.9507	38.3837	39.2792	0.997971
chr18:11985877-11986663	IMPA2	6.09593	1.2356	0.458017	186.184	96.9268	74.4376	0.997964
chr2:201646869-201647242	BZW1	4.03961	1.15154	0.10573	57.2697	42.7215	38.9634	0.997956
chr6:150222045-150222747	RAET1E	16.2161	1.11104	1.6032	34.2271	2.43649	1.05248	0.997852
chr15:71763274-71763860	THSD4	10.3549	2.10197	0.682875	32.4879	4.45819	2.06854	0.99785
chr3:10967569-10969374	SLC6A1	13.3209	0.496981	0.329451	3.19635	0.521587	0.685017	0.997838
chr16:46928360-46929904	GPT2	5.70037	0.5192	0.37143	66.9068	17.9141	12.4946	0.997811
chr21:38089652-38090274	SIM2	8.88109	1.69144	1.18876	22.299	4.91797	2.19928	0.997787
chr15:71858739-71859447	THSD4	7.86396	0.141083	0.10573	32.4879	4.45819	2.06854	0.997774
chr3:37270578-37271001	GOLGA4	4.87571	0.37588	0.508443	25.384	16.524	17.4309	0.997738
chr15:71984765-71985173	THSD4	3.94061	0.274323	0.267944	32.4879	4.45819	2.06854	0.997607
chr9:130299425-130300472	FAM129B	7.72545	1.47539	1.24938	425.627	119.769	82.1211	0.997597
chr6:138815061-138815648	NHSL1	7.53444	0.5592	0.655108	19.3756	8.80865	8.08332	0.997593
chr15:57680236-57680677	CGNL1	4.14092	0.524922	0.820138	10.8111	1.88598	3.26572	0.997515
chr1:10796986-10798792	CASZ1	8.42063	1.41675	1.17428	26.3559	14.0089	12.4869	0.997498
chr4:153200140-153200924	FBXW7	8.25802	0.598097	0.688949	10.2369	7.82936	7.65348	0.99746
chr3:59640204-59640504	C3orf67	10.9991	0.100447	0.160487	14.4522	3.01278	2.09602	0.997451
chr6:148652820-148653187	SASH1	13.4101	1.62462	2.37526	34.1762	4.88157	4.37252	0.997421
chr15:61209611-61209911	RORA	8.50477	0.878825	0.678742	15.65	4.20078	4.83819	0.997411
chr11:119881306-119881671	TRIM29	8.59163	2.09506	0.507056	1136.69	466.927	372.057	0.997381
chr1:224642829-224643502	WDR26	10.062	2.27795	1.56317	56.4812	24.5324	24.4335	0.997321
chr1:152413825-152415432	CRNN	10.1268	0.326182	0.60842	4693.08	278.493	25.8856	0.997305
chr17:62327330-62327675	TEX2	9.88881	0.820908	0.855367	14.5686	8.843	8.35192	0.997233
chr19:13143547-13145345	NFIX	10.6568	1.27646	1.61304	50.2718	24.1125	22.7758	0.997207
chr14:69019825-69020525	ZFP36L1	12.2184	1.15632	2.08317	331.126	225.903	242.924	0.997139
chr19:14643024-14643433	TECR	8.07033	1.45735	1.71403	551.356	298.148	285.669	0.997121
chr17:42196241-42196468	HDAC5	8.93856	0.172004	1.90063	54.2333	21.152	25.1448	0.99708
chr14:71191366-71191611	MAP3K9	10.3287	2.35596	0.958358	12.7899	4.33417	3.70854	0.997039
chr4:57479553-57480333	HOPX	10.2918	2.44838	1.15742	519.496	58.7595	29.1343	0.997033
chr1:10803900-10805241	CASZ1	12.1985	2.88868	0.72961	26.3559	14.0089	12.4869	0.996971
chr2:11843312-11843570	LPIN1	11.3266	0.890663	0.640747	45.622	8.79808	11.1982	0.996899
chr5:145328988-145329306	SH3RF2	14.8003	2.91453	2.1623	55.3145	21.4815	15.8007	0.99678
chr13:30142111-30144787	SLC7A1	9.95597	1.65895	0.384644	32.6798	16.5395	12.1723	0.99675
chr2:95682579-95682805	MAL	10.4726	0.490131	0.747487	3032.15	224.057	28.7921	0.996742
chr1:17851265-17851971	ARHGEF10L	9.25886	1.92192	0.533107	36.8355	12.4958	10.5089	0.996735
chr16:67783246-67783642	GFOD2	8.70614	1.36128	0.683668	39.1742	16.3508	16.4805	0.996708
chr2:26242988-26243342	RAB10	7.50444	1.66796	0.142158	251.527	89.0794	65.622	0.99668
chr21:38063472-38083968	SIM2	29.4641	2.07485	0.729739	22.299	4.91797	2.19928	0.996517
chr20:57963432-57963935	EDN3	13.4	1.28886	0.5274	7.30974	1.38026	0.352192	0.996427
chr8:28246776-28247994	ZNF395	8.58551	0.512991	0.619872	48.7889	25.7279	28.1654	0.996407
chr10:116392456-116392939	ABLIM1	11.6298	0.798577	0.114283	127.284	22.1129	26.1745	0.996211
chr14:68955129-68955543	ZFP36L1	6.90355	0.850568	1.27902	331.126	225.903	242.924	0.99615
chr2:159637480-159638101	DAPL1	4.88791	1.64264	0.138952	223.925	72.2586	25.6164	0.996123
chr22:39755883-39757220	SYNGR1	13.6459	2.00446	3.12582	38.5907	12.3625	12.3088	0.996025
chr9:655972-656656	KANK1	11.4431	2.2653	0.942389	38.4994	9.23942	8.32602	0.996015
chr21:38088028-38088536	SIM2	12.03	1.36655	0.917953	22.299	4.91797	2.19928	0.996014
chr5:124077511-124077816	ZNF608	6.34118	1.3302	0.639773	2.94746	2.29228	2.11755	0.995965
chr15:71741178-71743601	THSD4	8.22445	0.856314	1.02828	32.4879	4.45819	2.06854	0.995849
chr6:50793118-50795709	TFAP2B	10.2572	0.455499	1.38337	4.41038	0.224706	0.198258	0.995835
chr15:71891913-71892227	THSD4	8.04959	0.9759	1.14996	32.4879	4.45819	2.06854	0.995746
chr16:4960375-4960747	PPL	7.36626	0.301674	0.606208	673.225	87.7949	49.8376	0.995728
chr6:148511938-148512835	SASH1	9.54587	1.52782	2.23384	34.1762	4.88157	4.37252	0.995536
chr18:12024218-12024673	IMPA2	5.94325	0.715044	0.0956184	186.184	96.9268	74.4376	0.995505
chr10:72137236-72137488	LRRC20	12.9536	1.30859	0.648006	17.7543	3.06591	3.85516	0.995442
chr21:32532926-32533181	TIAM1	5.83841	0.390506	1.13545	19.3215	6.18465	6.63448	0.99537
chr2:113879310-113879620	IL1RN	15.832	1.06084	0.849679	1289.02	205.454	59.6901	0.995354
chr21:15429718-15430180	ANKRD20A11P	9.83156	0.12357	0.350079	70.8232	7.63879	1.82289	0.995347
chr15:71802553-71805883	THSD4	8.52964	1.28702	1.50412	32.4879	4.45819	2.06854	0.995295
chr10:97273288-97273898	SORBS1	3.78673	0.617654	0.378524	23.4984	7.66773	8.28281	0.995281
chr1:2029723-2030896	PRKCZ	8.77618	2.08572	1.1867	25.194	17.782	17.6865	0.995248
chr1:17854210-17854717	ARHGEF10L	9.64028	1.29696	1.58168	36.8355	12.4958	10.5089	0.995214
chr18:45649234-45649822	ZBTB7C	9.03043	0.5605	0.61688	33.9325	10.477	13.1845	0.995013
chr9:130300915-130301265	FAM129B	7.6997	0.100447	0.10573	425.627	119.769	82.1211	0.994935
chr8:30406403-30410096	RBPMS	3.40399	0.523634	0.304693	89.7911	48.959	40.2579	0.994811
chr7:51293380-51293711	COBL	8.82335	2.30372	1.14397	7.46564	2.37069	2.15163	0.994586
chr6:7216555-7217601	RREB1	17.6924	1.89192	3.93607	25.6374	12.295	12.5247	0.994578
chr6:126235532-126235826	NCOA7	5.62834	1.5761	0.435058	24.6475	20.0023	19.3995	0.994446
chr4:184351537-184352018	CDKN2AIP	9.5937	1.16881	2.01398	17.4658	6.30307	6.11693	0.994436
chr10:88777459-88778950	FAM25A	11.7291	2.70452	1.24607	974.483	35.6018	10.0845	0.994434
chr10:88776771-88777123	FAM25A	12.3611	3.06523	1.54289	974.483	35.6018	10.0845	0.994267
chr15:71746167-71746776	THSD4	6.19565	1.25048	0.0974341	32.4879	4.45819	2.06854	0.994151
chr9:518341-519278	KANK1	11.7358	2.97113	1.47909	38.4994	9.23942	8.32602	0.994128
chr7:39797626-39798367	LINC00265	7.14269	0.629261	0.682446	5.01254	3.11184	3.35423	0.993921
chr13:28217858-28218308	POLR1D	7.20074	0.910691	0.37655	108.758	78.8595	80.2495	0.993776
chr12:6487533-6487953	SCNN1A	8.20515	1.23879	1.94217	153.384	55.1459	76.1744	0.993638
chr5:134412283-134413307	PITX1	10.3507	1.40048	1.88827	637.069	203.996	170.433	0.993621
chr10:75425559-75426103	SYNPO2L	8.87756	1.59366	0.318435	38.0647	1.25632	0.28855	0.993274
chr11:46563912-46564342	AMBRA1	6.42077	0.827748	0.523587	13.3169	10.8231	10.3039	0.993272
chr12:18418581-18418980	PIK3C2G	9.98019	3.08732	0.583358	2.6072	1.06949	0.15995	0.993248
chr13:80068014-80068369	NDFIP2	11.3111	2.79912	0.96984	31.0915	14.6174	7.97184	0.993231
chr11:12845939-12846476	TEAD1	3.81628	0.640843	0.267901	9.38097	4.79086	3.4806	0.993131
chr11:16628230-16629176	SOX6	17.9301	4.20615	1.53734	2.19388	1.11525	0.703467	0.992986
chr1:16626308-16626753	FBXO42	7.27743	0.615753	0.588449	16.7913	11.1133	10.2449	0.992942
chr1:27864807-27865245	WASF2	8.09135	1.1197	0.778799	85.759	52.1843	55.1049	0.99282
chr1:22559715-22561011	WNT4	12.6062	2.77563	0.712928	17.634	6.35119	5.77942	0.992782
chr12:26889472-26889815	ITPR2	7.63938	0.690889	1.153	5.19429	2.24909	2.03258	0.992708
chr13:80070380-80070958	NDFIP2	6.53012	1.21356	0.10573	31.0915	14.6174	7.97184	0.992698
chr17:39670343-39674996	KRT15	13.6559	3.42769	1.62333	845.816	299.864	288.877	0.992539
chr11:108414474-108414859	EXPH5	7.05358	1.31196	0.320417	8.07364	1.8985	1.79808	0.992465
chr1:92337037-92337516	TGFBR3	5.39539	0.890638	0.10573	6.21885	2.73965	2.67988	0.992424
chr13:30277132-30277752	SLC7A1	6.35526	0.757676	0.214826	32.6798	16.5395	12.1723	0.992369
chr1:184524522-184524894	C1orf21	7.36504	2.05691	0.466717	24.0918	11.7069	10.2345	0.992192
chr5:173253173-173253499	CPEB4	5.41674	0.986698	0.303276	12.7734	3.61599	3.63613	0.992159
chr4:186741250-186742807	SORBS2	4.5794	0.541685	0.199856	30.031	7.35512	8.76562	0.992102
chr18:45563554-45563805	ZBTB7C	7.32798	1.38631	1.2423	33.9325	10.477	13.1845	0.992018
chr15:42385528-42386019	PLA2G4D	9.11989	1.84263	0.437984	1.44356	0.224225	0.190067	0.991901
chr18:12010572-12012618	IMPA2	11.0146	1.72517	1.01124	186.184	96.9268	74.4376	0.991894
chr18:45587708-45588388	ZBTB7C	6.51759	1.28771	1.15454	33.9325	10.477	13.1845	0.991887
chr15:71811463-71812343	THSD4	5.98304	0.672565	1.0124	32.4879	4.45819	2.06854	0.991834
chr10:90301491-90301756	RNLS	11.1904	1.0304	0.795369	4.5195	2.52264	2.76028	0.991697
chr1:10799185-10800246	CASZ1	3.31133	0.48401	0.57704	26.3559	14.0089	12.4869	0.991667
chr3:59639419-59639866	C3orf67	12.8131	0.419516	1.29366	14.4522	3.01278	2.09602	0.99158
chr10:98022629-98023170	BLNK	4.36005	0.410714	0.340324	51.4324	8.58079	13.9548	0.991477
chr2:110453028-110453483	SOWAHC	12.8707	1.02361	0.714056	24.7383	12.5564	10.1603	0.991362
chr14:68991049-68991848	ZFP36L1	8.39536	0.816038	0.986443	331.126	225.903	242.924	0.991359
chr15:84892853-84893568	GOLGA2P7	5.40308	1.26828	0.592647	57.7013	24.6746	24.7526	0.991283
chr3:24000320-24000695	NKIRAS1	8.89275	2.67292	0.693114	4.26443	3.13913	2.49883	0.99119
chr5:394470-394708	AHRR	10.1334	0.507036	0.115304	2.13793	1.22211	1.02382	0.991158
chr2:95707781-95708395	MAL	9.21776	0.459225	1.1898	3032.15	224.057	28.7921	0.991119
chr16:46931713-46932048	GPT2	8.05335	0.472328	0.841052	66.9068	17.9141	12.4946	0.991079
chr3:188841370-188841752	TPRG1	8.04238	0.50743	0.83265	39.9964	9.32321	5.72654	0.99106
chr1:152420116-152421274	CRNN	11.9586	0.457077	1.54463	4693.08	278.493	25.8856	0.991051
chr10:97166939-97167595	SORBS1	4.16493	0.820116	0.403748	23.4984	7.66773	8.28281	0.990842
chr21:15430937-15431580	ANKRD20A11P	13.8813	0.446524	1.3388	70.8232	7.63879	1.82289	0.990836
chr13:99708951-99709269	DOCK9	17.1996	2.04989	1.64426	73.866	30.2696	21.3834	0.99077
chr12:122811648-122812910	CLIP1	4.73725	0.788402	0.826591	60.581	33.1336	28.6991	0.990608
chr17:43450882-43451437	ARHGAP27	13.6698	1.86551	1.33425	98.3984	30.2064	37.6296	0.990566
chr12:123401875-123402233	VPS37B	10.0561	0.731657	1.09305	48.881	23.7269	20.5142	0.990519
chr19:13147693-13148363	NFIX	12.5836	1.93962	3.05822	50.2718	24.1125	22.7758	0.99037
chr9:110905253-110905625	KLF4	6.79453	2.17664	0.10573	94.6759	44.7805	33.9409	0.990342
chr11:129463398-129463670	BARX2	8.96715	2.4637	0.714684	106.755	14.7242	7.74101	0.990319
chr2:46188647-46189245	PRKCE	11.716	2.21944	1.63393	3.58039	2.17551	2.31312	0.990117
chr18:14172549-14172822	ANKRD20A5P	13.0264	2.49664	0.165827	59.4692	6.36738	4.52501	0.990022
chr5:110292171-110293186	TSLP	7.83302	0.911397	1.49751	2.62358	1.12905	1.00943	0.989796
chr3:111307845-111308235	ZBED2	16.1729	0.850971	1.0399	13.0491	3.9451	2.43012	0.989791
chr17:18339580-18339817	KRT16P1	10.1432	0.616828	0.525311	8.05214	2.31696	1.19058	0.989451
chr15:71744258-71744753	THSD4	12.9473	0.127448	1.21503	32.4879	4.45819	2.06854	0.989175
chr4:56304093-56304606	CLOCK	6.85219	0.276542	1.37867	7.29612	3.99302	4.02158	0.98883
chr20:57971582-57971889	EDN3	9.47354	1.31383	1.44306	7.30974	1.38026	0.352192	0.988602
chr6:53675921-53676807	LRRC1	8.24662	1.45494	1.44628	12.5164	8.67954	7.93372	0.988601
chr2:218786706-218787050	TNS1	10.9496	2.02063	2.33012	32.0692	21.0972	23.2232	0.988292
chr2:241835301-241838770	C2orf54	15.1733	2.39297	3.62474	167.646	19.4594	7.67577	0.988226
chr1:116324387-116325581	CASQ2	12.2059	1.82394	2.10202	3.0806	1.00191	0.6501	0.987571
chr1:46671769-46672133	LURAP1	2.73186	0.334841	0.10573	1.90713	1.20899	0.982475	0.987484
chr10:104931437-104931848	NT5C2	7.11876	1.60593	0.603437	67.1059	22.5749	23.5184	0.986921
chr1:89451337-89451614	RBMXL1	5.57548	1.50112	0.638657	5.43637	3.65805	3.65487	0.986788
chr7:12854151-12854701	ARL4A	7.57826	1.10129	1.50884	30.8286	14.3473	12.1685	0.986715
chr13:30137153-30138673	SLC7A1	5.57751	0.98848	0.772362	32.6798	16.5395	12.1723	0.986628
chr9:74552329-74553067	C9orf85	5.91146	0.740233	0.686948	9.29608	5.12133	4.18624	0.98661
chr21:32683561-32683901	TIAM1	7.99349	2.05482	1.05238	19.3215	6.18465	6.63448	0.986556
chr5:110302362-110302671	TSLP	9.16083	2.64194	0.56592	2.62358	1.12905	1.00943	0.986085
chr17:4232339-4232823	UBE2G1	8.82271	2.54109	0.101218	53.3255	23.5656	19.659	0.985874
chr5:173288007-173288309	CPEB4	4.6427	0.912415	0.10573	12.7734	3.61599	3.63613	0.985698
chr1:94850142-94851230	ABCD3	7.70753	1.24555	0.997869	13.3697	7.78182	6.27879	0.985592
chr18:45584790-45585546	ZBTB7C	8.73036	1.32342	0.750553	33.9325	10.477	13.1845	0.985569
chr12:123135972-123136246	HCAR2	10.5614	0.662736	1.81345	42.0069	14.081	11.9131	0.985396
chr14:37225251-37225441	PAX9	10.5147	0.478391	2.41185	93.9309	16.1617	43.6289	0.985054
chr10:116372445-116374262	ABLIM1	7.3782	1.60155	0.573612	127.284	22.1129	26.1745	0.984783
chr2:238569667-238570084	LRRFIP1	4.93463	1.1109	0.216711	72.7976	43.2443	43.0975	0.984712
chr6:80373188-80373959	SH3BGRL2	4.76064	0.537317	1.20343	40.4126	4.16213	2.9681	0.98468
chr10:119125962-119126243	PDZD8	4.42773	0.697214	0.296907	8.13086	4.36961	2.97927	0.984567
chr6:126261346-126261922	HINT3	9.07884	2.43832	0.94838	9.57298	4.71905	4.73963	0.984439
chr3:45414723-45415167	LARS2	13.9736	1.22139	1.03557	4.74578	4.44474	4.36989	0.984428
chr7:98721753-98722356	SMURF1	11.4865	1.70629	1.03368	18.8566	13.614	11.938	0.984411
chr1:64164147-64164676	ROR1	9.1024	0.965802	1.50663	3.26622	1.08441	0.765758	0.984411
chr14:100018140-100022197	CCDC85C	4.5006	0.820769	0.419475	22.9689	14.4853	11.2922	0.984125
chr22:42233346-42233712	SREBF2	3.79993	0.467696	0.10573	73.1723	45.9005	48.5858	0.984122
chr14:55587638-55588599	LGALS3	7.92742	1.37856	1.29679	403.603	234.167	191.613	0.983818
chr8:28239306-28240240	ZNF395	8.84964	1.63913	0.898989	48.7889	25.7279	28.1654	0.983719
chr10:93884503-93885623	CPEB3	7.49646	1.18661	0.911417	2.77326	0.568488	0.912575	0.983392
chr15:71747410-71748474	THSD4	9.15991	0.657752	1.72278	32.4879	4.45819	2.06854	0.982767
chr5:147471936-147472664	SPINK5	5.41334	0.64172	1.24495	1340.79	121.397	18.6056	0.9827
chr10:93392283-93392795	PPP1R3C	8.17218	2.20612	0.121281	61.4408	6.29719	1.95378	0.98264
chr14:37262243-37262565	PAX9	6.77749	0.100447	1.29769	93.9309	16.1617	43.6289	0.982618
chr3:112967598-112967950	BOC	7.32494	1.22439	0.141445	22.6709	13.5478	8.97176	0.981243
chr1:10750097-10750778	CASZ1	7.48596	0.306968	1.04908	26.3559	14.0089	12.4869	0.981175
chr16:4982919-4983517	PPL	9.73335	2.98843	0.667122	673.225	87.7949	49.8376	0.98111
chr9:109642403-109643168	ZNF462	6.34101	1.78168	0.164325	9.18722	6.48548	4.38962	0.980936
chr5:106802351-106802614	EFNA5	7.04926	1.44315	0.71024	13.5381	6.98356	4.10596	0.980787
chr19:47407547-47407843	ARHGAP35	7.5157	0.76157	0.29608	17.7304	15.5591	15.8851	0.980594
chr7:65606314-65606729	CRCP	14.4241	2.16287	0.965516	17.9919	16.113	16.3521	0.980543
chr12:118627566-118627857	TAOK3	13.421	2.6145	1.93384	20.7024	14.3843	15.3673	0.98048
chr10:93883281-93883914	CPEB3	11.4518	1.18092	0.532684	2.77326	0.568488	0.912575	0.980364
chr10:75966977-75967532	ADK	9.57837	1.47321	1.28097	33.7792	19.9882	15.826	0.979463
chr16:58685569-58685964	CNOT1	6.88694	1.04565	0.93899	89.0062	61.8858	67.2485	0.979373
chr3:46731948-46732316	ALS2CL	15.4671	1.02532	2.66054	84.8362	30.4015	23.6708	0.979248
chr11:106043859-106044780	AASDHPPT	6.80468	0.999201	0.849987	8.23076	6.5307	6.85816	0.979161
chr1:28110439-28110969	STX12	6.88595	1.2283	0.146948	29.6138	15.7546	16.636	0.978697
chr1:212402650-212403418	PPP2R5A	4.03089	0.431991	0.209677	33.735	17.0281	19.8332	0.978184
chr8:19283530-19283777	SH2D4A	7.09721	1.31656	1.46186	20.4538	10.4255	7.93276	0.977774
chr1:100123011-100123622	PALMD	9.17091	0.192884	0.165801	18.7308	9.90866	7.35451	0.977399
chr13:74111476-74111767	KLF5	7.0919	0.100447	0.10573	199.582	102.592	74.2912	0.976396
chr8:30410366-30411010	RBPMS	3.35295	0.301481	0.488641	89.7911	48.959	40.2579	0.975898
chr8:2364130-2364456	MYOM2	4.40834	1.28865	0.431201	2.31687	1.74091	1.75158	0.97535
chr11:94473672-94474463	AMOTL1	5.31742	1.24009	0.120577	16.2778	10.6184	6.48794	0.974218
chr3:112912715-112913070	BOC	7.93238	1.67535	0.873886	22.6709	13.5478	8.97176	0.973579
chr12:13358733-13359126	EMP1	11.6666	3.71982	0.555172	1426.59	138.815	65.801	0.97313
chr12:18417106-18417757	PIK3C2G	10.6462	2.54107	1.07195	2.6072	1.06949	0.15995	0.972857
chr1:10822985-10823366	CASZ1	14.7764	1.67927	3.57369	26.3559	14.0089	12.4869	0.972645
chr18:52279792-52280254	DYNAP	12.6635	0.919331	3.06981	37.0972	2.83833	0.262467	0.9724
chr12:966027-966784	WNK1	8.0694	0.544041	0.285686	66.4246	38.2308	44.4656	0.971027
chr2:32836956-32837323	TTC27	3.32188	0.662916	0.439065	5.04121	4.95609	4.91688	0.970447
chr1:116370955-116371922	NHLH2	11.8925	0.860741	1.22424	1.12139	0.443719	0.244	0.969432
chr17:18896718-18897289	FAM83G	6.91639	0.872505	0.609175	48.724	25.9788	16.6954	0.969252
chr11:76536385-76536913	ACER3	6.75614	1.99153	0.696505	8.36708	6.57838	5.1758	0.96903
chr2:213930899-213931275	IKZF2	10.3309	1.49039	0.22894	6.85778	1.11996	1.95821	0.968792
chr10:104269606-104270002	SUFU	8.23982	0.240772	1.54491	7.93832	5.32667	6.36052	0.968568
chr1:164533637-164534308	PBX1	3.9278	1.06656	0.376749	18.6975	8.54044	9.31802	0.968154
chr20:45688048-45688285	EYA2	7.44354	0.690331	0.787671	24.8017	7.26758	12.032	0.968092
chr21:34783270-34784312	IFNGR2	8.53871	2.21064	1.20247	45.7719	37.9938	33.2855	0.967539
chr18:45589036-45589956	ZBTB7C	6.5648	1.54737	0.579306	33.9325	10.477	13.1845	0.967176
chr9:110815931-110816703	KLF4	10.7269	1.47661	2.39819	94.6759	44.7805	33.9409	0.966734
chr9:97773715-97774068	C9orf3	9.48159	3.04479	0.734183	51.3208	42.0745	32.8115	0.964722
chr6:3408940-3409295	SLC22A23	6.93545	1.05565	0.201849	20.2462	13.53	9.45363	0.964672
chr2:95713473-95714040	MAL	8.29756	0.57976	2.26375	3032.15	224.057	28.7921	0.964531
chr5:60615602-60616071	ZSWIM6	5.44845	0.681574	0.85555	6.19634	4.03627	3.33518	0.963914
chr5:134026970-134027297	SEC24A	8.49885	0.118438	0.212863	6.84081	5.27566	4.70777	0.963832
chr18:45655982-45656394	ZBTB7C	8.68583	2.20107	0.777638	33.9325	10.477	13.1845	0.962331
chr15:71745145-71745696	THSD4	5.29181	0.503739	1.53599	32.4879	4.45819	2.06854	0.961885
chr22:38179280-38179523	H1F0	12.0163	2.62799	1.51337	134.99	94.3701	70.3329	0.961101
chr11:27488607-27489164	LGR4	9.76639	2.04234	0.73844	8.34902	5.18712	3.02747	0.960701
chr12:967463-967917	WNK1	6.24956	1.1363	0.707856	66.4246	38.2308	44.4656	0.960606
chr2:218872503-218872995	TNS1	6.82456	1.24733	0.574013	32.0692	21.0972	23.2232	0.960503
chr18:52448271-52448719	RAB27B	3.2852	0.974651	0.10573	7.11794	1.69041	1.82151	0.958605
chr3:112936968-112937287	BOC	8.54222	1.57473	1.22274	22.6709	13.5478	8.97176	0.957781
chr1:39189992-39190844	RRAGC	4.20129	0.113074	0.46583	14.555	11.0595	10.0552	0.957627
chr16:81350460-81350758	GAN	6.49101	0.330274	2.09524	4.11386	2.65005	2.62881	0.956991
chr5:60541037-60541948	SMIM15	8.6533	0.816524	1.86131	27.1687	19.1045	17.3107	0.956879
chr17:8975840-8977504	NTN1	15.1708	2.38844	1.75748	11.1741	6.10511	3.52201	0.956366
chr16:14190056-14190847	MKL2	8.03806	1.29309	0.88594	6.58056	6.03963	5.75375	0.956321
chr1:109431681-109432984	GPSM2	9.04564	2.09468	1.03714	25.0152	15.2421	8.41601	0.955451
chr2:218791646-218794489	TNS1	14.0199	3.37332	1.76946	32.0692	21.0972	23.2232	0.954014
chr22:37952674-37953662	CDC42EP1	6.62597	1.35596	0.789968	98.3569	76.1289	62.1585	0.953966
chr4:186887319-186887592	SORBS2	3.53472	0.997789	0.10573	30.031	7.35512	8.76562	0.95265
chr3:82558597-82559423	GBE1	7.63846	0.111968	0.799994	7.5109	4.7624	3.91694	0.952432
chr7:98723206-98723666	SMURF1	16.4372	0.778611	2.09918	18.8566	13.614	11.938	0.952205
chr13:48699807-48700189	MED4	11.8715	2.2418	1.51317	27.7634	23.414	20.8605	0.95189
chr3:107750378-107750778	CD47	5.85312	1.70884	0.281608	46.1929	43.0308	39.4339	0.951851
chr9:97802312-97802814	C9orf3	4.21003	1.00282	0.10573	51.3208	42.0745	32.8115	0.950883
chr4:15895857-15896295	FGFBP1	16.4564	2.69572	2.15471	166.482	84.2937	39.6807	0.948993
chr2:218794740-218795039	TNS1	7.48698	1.64135	0.629421	32.0692	21.0972	23.2232	0.948978
chr4:11406694-11407134	HS3ST1	8.38568	1.96873	1.33979	10.7279	5.77128	2.49762	0.94754
chr10:82170604-82173229	FAM213A	9.61482	2.84053	0.700718	49.089	45.4088	45.7908	0.947166
chr7:139343463-139344423	HIPK2	6.94531	0.625879	1.36145	10.2595	6.79617	8.26057	0.946657
chr5:148295642-148295945	ADRB2	8.3671	1.6398	1.37281	6.73097	4.0715	2.57767	0.946278
chr3:112971363-112971864	BOC	9.36928	0.757846	0.719815	22.6709	13.5478	8.97176	0.945898
chr10:71880225-71880586	AIFM2	6.07347	0.504865	0.816758	10.6671	4.90527	7.11418	0.942799
chr14:32405668-32405926	ARHGAP5-AS1	8.60205	0.401524	0.380955	8.73987	4.73606	2.66406	0.942794
chr3:169072485-169072803	MECOM	4.56508	0.102787	0.81271	12.7506	5.58303	3.72846	0.941261
chr9:124245231-124245984	GGTA1P	12.1986	0.566664	1.90894	13.5609	3.75818	8.08175	0.939379
chr11:111175564-111175864	COLCA1	4.15719	1.09556	0.275233	6.77619	2.33658	3.05469	0.938311
chr8:1729095-1729388	CLN8	7.13301	1.29149	1.49816	11.9664	8.24946	6.45961	0.937499
chr19:3407381-3408584	NFIC	8.3412	1.45501	0.930477	65.834	57.0429	50.9056	0.936649
chr13:30140646-30141411	SLC7A1	4.70099	0.102652	0.860523	32.6798	16.5395	12.1723	0.936648
chr7:107772530-107774301	LAMB4	6.89638	0.841156	1.47167	3.42943	1.12246	0.268992	0.936282
chr19:3397036-3401477	NFIC	13.996	2.21661	1.34907	65.834	57.0429	50.9056	0.935938
chr5:34001133-34002272	AMACR	6.49079	0.315563	0.960913	15.5984	8.31608	5.60392	0.935653
chr3:112972393-112972784	BOC	6.64516	1.14829	1.31633	22.6709	13.5478	8.97176	0.935495
chr4:7036754-7037116	CCDC96	6.36186	1.67493	0.159046	1.32318	0.645631	0.737692	0.93513
chr22:40401593-40402911	FAM83F	8.66773	2.29902	0.65104	13.2072	10.6301	7.69869	0.934185
chr14:75885798-75886179	JDP2	14.0698	3.32464	1.69214	19.9402	18.8523	17.8788	0.932372
chr5:106738441-106738875	EFNA5	6.00809	0.301536	0.761454	13.5381	6.98356	4.10596	0.930574
chr15:42084757-42084996	MAPKBP1	7.44255	0.66979	0.223575	29.547	22.9448	18.1794	0.93036
chr8:19183885-19184202	SH2D4A	15.1918	1.41455	4.13082	20.4538	10.4255	7.93276	0.93
chr6:158464013-158464391	SYNJ2	12.8507	3.04211	2.0179	7.43019	6.38378	5.53798	0.929871
chr7:107761869-107762208	LAMB4	6.59838	0.222824	1.0306	3.42943	1.12246	0.268992	0.928414
chr22:40400632-40401123	FAM83F	6.54171	1.82924	0.735787	13.2072	10.6301	7.69869	0.927712
chr22:40395357-40396881	FAM83F	7.61838	1.95252	0.674724	13.2072	10.6301	7.69869	0.926061
chr13:74116328-74116663	KLF5	5.77187	0.523089	1.48572	199.582	102.592	74.2912	0.924846
chr1:206694968-206695253	RASSF5	13.1328	1.8413	2.76543	45.5243	18.2566	30.5535	0.923658
chr8:17608245-17608719	MTUS1	10.8535	1.80465	0.661034	35.7922	27.1644	19.2398	0.922423
chr18:10416791-10417188	APCDD1	13.7372	1.80673	2.79169	24.4211	17.915	14.8004	0.922129
chr10:90965866-90968214	CH25H	14.8842	2.52548	1.81332	17.8134	9.48549	3.13552	0.922038
chr5:148293898-148295077	ADRB2	10.3219	1.4642	1.83477	6.73097	4.0715	2.57767	0.921081
chr14:69078912-69079208	ZFP36L1	4.45161	1.39458	0.335906	331.126	225.903	242.924	0.920463
chr10:90926986-90927705	CH25H	5.5802	0.390506	0.120085	17.8134	9.48549	3.13552	0.92028
chr3:112940622-112941119	BOC	9.29841	0.505502	1.16976	22.6709	13.5478	8.97176	0.920223
chr14:89811097-89811649	FOXN3	6.98358	1.38567	1.38996	18.9917	12.0798	14.8272	0.919059
chr15:56660143-56660503	TEX9	3.40972	0.785951	0.408349	2.19571	1.49165	1.69864	0.91878
chr9:124246317-124247982	GGTA1P	7.75349	0.972952	1.3422	13.5609	3.75818	8.08175	0.918234
chr14:75867365-75868205	JDP2	20.081	4.33768	2.72613	19.9402	18.8523	17.8788	0.918145
chr10:90928135-90928395	CH25H	11.3563	0.667833	0.197405	17.8134	9.48549	3.13552	0.917648
chr9:97792646-97794000	C9orf3	8.30383	1.80687	0.92707	51.3208	42.0745	32.8115	0.91523
chr19:20156741-20157075	ZNF682	5.27654	0.61449	0.564041	2.96962	1.73336	2.22438	0.915215
chr6:3389132-3390048	SLC22A23	9.56781	1.65193	1.96112	20.2462	13.53	9.45363	0.913985
chr12:67338274-67338911	GRIP1	9.0299	0.100447	0.11664	2.12085	1.72729	1.45607	0.913363
chr18:51759224-51759603	MBD2	8.91529	2.00669	0.476497	36.0513	22.7966	26.241	0.911403
chr1:68204583-68204826	GADD45A	10.4223	2.55112	1.26536	32.1394	27.6998	22.7316	0.910635
chr10:13002288-13002795	CCDC3	9.01428	0.466308	0.878535	16.5212	8.67677	12.251	0.909112
chr11:94411921-94412676	AMOTL1	8.55429	0.31998	0.301098	16.2778	10.6184	6.48794	0.908258
chr14:24081614-24082110	DHRS2	3.83675	0.401875	1.11051	2.62535	1.49454	2.17769	0.901914
chr15:100761797-100762284	ADAMTS17	14.5468	1.52147	0.420799	2.27025	1.6393	1.87579	0.900384
chr12:112560061-112560748	TRAFD1	5.95364	0.786185	0.202406	24.7933	17.6878	20.2163	0.900012
chr10:13799690-13800040	PRPF18	9.51003	0.983263	1.60291	7.66291	6.24492	6.94492	0.899983
chr5:55882182-55882560	MAP3K1	8.57709	0.72069	2.06314	8.60092	4.22898	6.74957	0.899867
chr6:30174716-30175412	TRIM26	9.35396	1.82166	1.17718	34.9915	25.1304	28.8817	0.897239
chr7:22221817-22222310	RAPGEF5	9.82229	0.398208	2.91787	6.43324	5.71094	6.19699	0.896268
chr1:10576548-10577021	PEX14	9.07465	0.633061	1.96905	17.4669	13.8304	12.1591	0.895709
chr10:13001621-13002277	CCDC3	8.92049	1.07599	1.17582	16.5212	8.67677	12.251	0.895463
chr10:29937054-29937905	SVIL	8.51818	2.11771	0.988435	31.4142	26.2763	19.3201	0.89126
chr1:206713040-206715129	RASSF5	7.64611	1.53501	1.50871	45.5243	18.2566	30.5535	0.891222
chr2:28858530-28859193	PLB1	6.74563	1.15472	0.188444	2.34274	2.28182	2.19937	0.89011
chr10:105491179-105491731	SH3PXD2A	9.34216	1.23352	2.19274	23.7945	17.4588	13.8516	0.889323
chr6:158387631-158388502	SYNJ2	3.88251	0.154442	0.21435	7.43019	6.38378	5.53798	0.888607
chr1:10132035-10132413	UBE4B	7.88273	2.01537	0.736289	28.6989	26.065	21.9758	0.887314
chr13:73862498-73862800	KLF5	7.90107	0.248437	2.4692	199.582	102.592	74.2912	0.876156
chr2:131671337-131672787	ARHGEF4	16.0616	1.99089	1.16429	52.0093	40.3007	26.863	0.870837
chr18:51758650-51758878	MBD2	7.221	2.12366	0.184499	36.0513	22.7966	26.241	0.866247
chr8:82263985-82264253	FABP5	5.2671	0.244575	0.488937	1374.88	919.267	517.883	0.862686
chr8:10510019-10510423	RP1L1	6.44521	1.67648	0.587426	0.253787	0.104637	0.157892	0.859917
chr10:116172926-116173191	AFAP1L2	7.20202	0.931207	0.260789	10.6479	9.95011	8.9385	0.856908
chr20:10059314-10059620	ANKEF1	5.85855	0.731799	0.22977	2.17654	1.96763	1.66958	0.855593
chr19:1165609-1166421	SBNO2	18.3313	1.37093	3.49144	50.6405	50.2065	49.8774	0.847561
chr3:112964256-112964515	BOC	5.37015	0.492094	1.64325	22.6709	13.5478	8.97176	0.846217
chr7:130559408-130559764	MIR29A	5.40089	0.465148	0.175489	0.999975	0.858962	0.663917	0.843608
chr19:3097581-3099380	GNA11	17.8992	1.97108	2.48192	32.7184	29.4907	26.08	0.84312
chr10:90961554-90961964	CH25H	5.62849	0.136573	0.866615	17.8134	9.48549	3.13552	0.842629
chr1:232436438-232436769	SIPA1L2	10.9067	1.10707	1.4141	19.3188	15.8016	12.0282	0.841124
chr2:215763890-215764519	BARD1	8.11884	0.861933	0.534599	2.77002	2.47871	2.082	0.839936
chr9:38040824-38042283	SHB	9.32608	2.49908	1.2186	27.0272	21.528	9.43388	0.831328
chr6:19380918-19381633	ID4	4.39788	0.320244	0.727972	9.57745	4.37384	7.73091	0.826041
chr2:215764875-215765217	BARD1	6.6652	0.152424	0.115635	2.77002	2.47871	2.082	0.821399
chr1:42237084-42237495	HIVEP3	7.82437	1.06238	1.7359	8.03338	7.30208	6.5725	0.817668
chr11:130817875-130818391	SNX19	13.4882	2.65516	1.18241	13.9378	11.1246	12.5288	0.806601
chr2:43092705-43094635	HAAO	10.1315	1.75238	1.27684	12.2548	10.3762	11.4403	0.79734
chr1:120603460-120603749	NOTCH2	9.25581	0.577862	1.04908	18.8561	9.92799	15.7541	0.796284
chr20:45957171-45957812	ZMYND8	10.8451	2.29554	0.146656	18.2002	13.7929	15.824	0.784167
chr18:72960852-72961303	TSHZ1	7.56187	0.59962	2.09643	6.81707	4.7224	6.44292	0.78178
chr11:117999493-117999921	SCN4B	5.96141	1.14616	0.308791	2.20377	1.34204	1.78329	0.78059
chr22:41813716-41814883	TOB2	5.13765	0.311855	1.31987	17.6404	13.3248	16.8665	0.778252
chr9:38125527-38125957	SHB	17.2802	1.94418	0.904613	27.0272	21.528	9.43388	0.777565
chr2:43080237-43084415	HAAO	16.2197	2.8522	1.48802	12.2548	10.3762	11.4403	0.775016
chr7:22213266-22214109	RAPGEF5	4.56723	0.425574	0.591933	6.43324	5.71094	6.19699	0.774293
chr12:96157940-96158408	NTN4	4.82085	0.480869	0.843316	4.83657	4.10306	3.10552	0.773301
chr9:124241413-124241780	GGTA1P	5.39519	1.65559	0.35723	13.5609	3.75818	8.08175	0.760671
chr8:130814792-130816121	GSDMC	10.2941	1.81233	2.14888	22.3481	18.746	12.5694	0.758691
chr8:38637080-38637503	TACC1	11.1592	1.979	2.17877	29.5995	20.4215	26.6814	0.757221
chr11:9550804-9552488	WEE1	11.5355	1.84659	2.01754	14.4171	12.5462	8.90694	0.750337
chr9:38031714-38032848	SHB	12.9551	2.05795	1.89157	27.0272	21.528	9.43388	0.749421
chr18:76823310-76823587	ATP9B	8.57308	1.17252	0.471105	11.4612	9.27463	10.6056	0.747384
chr19:19444911-19447454	MAU2	12.6076	1.55114	1.84868	31.1903	25.8259	29.6209	0.741774
chr16:56718326-56720153	MT1X	8.16407	0.759143	0.140891	888.199	752.272	342.597	0.740985
chr18:61014128-61014690	KDSR	8.67856	1.39417	1.81007	16.6806	15.7355	14.0307	0.739489
chr2:43084696-43085728	HAAO	8.60801	1.74377	0.536389	12.2548	10.3762	11.4403	0.738958
chr6:19303668-19304017	ID4	12.1966	2.51028	1.9334	9.57745	4.37384	7.73091	0.738674
chr2:43056241-43058304	HAAO	7.1301	1.5803	0.59669	12.2548	10.3762	11.4403	0.73831
chr18:61013548-61013878	KDSR	17.592	1.72629	2.92051	16.6806	15.7355	14.0307	0.728091
chr1:169042021-169042341	ATP1B1	6.72665	0.446017	2.1973	103.83	79.83	57.8931	0.717043
chr10:20219617-20220050	PLXDC2	8.20645	0.587002	0.47351	10.6117	9.65493	7.01002	0.714375
chr6:19383476-19383819	ID4	6.66553	0.938646	0.313111	9.57745	4.37384	7.73091	0.711541
chr17:43366561-43367079	MAP3K14	6.60305	0.795993	0.966506	14.0977	8.31657	12.7423	0.700052
chr19:6102563-6103096	RFX2	15.3792	0.794531	0.38519	13.9089	12.64	8.33011	0.693447
chr7:22220537-22221128	RAPGEF5	4.8856	1.08489	0.646329	6.43324	5.71094	6.19699	0.685954
chr18:71898785-71899280	CYB5A	3.79474	0.475875	0.812543	42.1402	27.1253	40.1614	0.672411
chr5:71686613-71686868	PTCD2	6.69784	0.197202	1.5242	2.5604	2.26649	2.55705	0.665318
chr22:46953894-46954359	CELSR1	8.92001	0.749347	2.52725	25.5287	23.4954	20.1861	0.645583
chr7:22244515-22244861	RAPGEF5	6.62311	1.45967	0.319329	6.43324	5.71094	6.19699	0.628439
chr7:114063398-114063982	FOXP2	11.2065	2.08467	0.83569	2.56171	2.50998	1.39478	0.623619
chr10:74108711-74109225	DNAJB12	10.5101	2.01782	0.409899	18.3996	18.4016	17.0622	0.621766
chr17:43365377-43366120	MAP3K14	10.0306	1.22303	0.352045	14.0977	8.31657	12.7423	0.619607
chr21:35174618-35174952	ITSN1	10.4962	2.75339	0.28178	12.5917	11.4915	12.197	0.606334
chr9:135932239-135933848	CEL	10.1155	1.40886	1.40677	6.07597	3.16937	5.69013	0.601924
chr3:151512493-151512815	AADAC	5.92737	1.08669	0.581111	2.05234	0.470169	1.72519	0.593157
chr20:10641783-10642112	JAG1	9.75692	2.45109	1.34751	33.3207	33.4386	25.8509	0.590017
chr1:120574399-120574834	NOTCH2	5.8476	1.72921	0.357934	18.8561	9.92799	15.7541	0.589535
chr14:88723594-88723856	KCNK10	5.12111	0.454138	0.10573	0.58695	0.571662	0.263158	0.587282
chr9:6142564-6143014	IL33	5.32038	0.480573	0.526927	7.64519	2.98098	7.19464	0.580717
chr8:8629759-8631400	CLDN23	3.56729	0.65881	0.234186	2.97778	3.00145	2.06082	0.580079
chr7:16854288-16854985	AGR2	4.60706	0.0965829	0.122032	64.2832	63.2346	49.3611	0.549439
chr17:43398915-43399141	MAP3K14	8.01062	1.98381	0.643628	14.0977	8.31657	12.7423	0.546403
chr18:20694813-20695317	CABLES1	6.78638	0.11923	0.203252	4.90668	2.98433	4.8433	0.534238
chr9:100977721-100978183	TBC1D2	16.8417	0.254781	0.787279	31.7509	30.9809	19.0614	0.522253
chr18:71897284-71898000	CYB5A	4.11408	0.663255	0.22366	42.1402	27.1253	40.1614	0.515708
chr20:10638494-10639096	JAG1	13.5564	2.74728	2.38673	33.3207	33.4386	25.8509	0.512805
chr8:8548780-8549573	CLDN23	3.50812	0.407029	0.275615	2.97778	3.00145	2.06082	0.511952
chr3:124564046-124564337	ITGB5	17.4149	2.7112	1.05096	62.315	64.7354	41.4459	0.49796
chr20:10620865-10621137	JAG1	10.5222	1.10156	1.12335	33.3207	33.4386	25.8509	0.486464
chr10:115705203-115705459	NHLRC2	6.76675	0.100447	0.172047	2.33159	1.67216	2.3538	0.483168
chr1:33492267-33492607	AK2	4.00983	0.100447	0.10573	83.0627	83.4183	72.0784	0.474896
chr7:30939211-30939462	AQP1	7.23025	1.02544	1.63214	52.2591	51.7304	39.3247	0.453707
chr8:30567531-30568226	GSR	6.79205	0.480948	0.10573	29.8765	30.1085	28.1898	0.44626
chr14:88736859-88738080	KCNK10	4.82296	0.546339	1.06371	0.58695	0.571662	0.263158	0.43892
chr20:10891421-10891776	JAG1	8.60241	0.981833	1.52948	33.3207	33.4386	25.8509	0.430978
chr22:36309914-36310444	RBFOX2	13.548	1.91915	0.673055	29.9958	32.2262	20.1604	0.423098
chr11:47154731-47155056	ARFGAP2	3.8688	0.307713	0.127709	53.1817	46.6909	53.5826	0.416034
chr8:30556541-30557541	GSR	5.52299	0.887585	0.966442	29.8765	30.1085	28.1898	0.387357
chr20:10719427-10720220	JAG1	10.501	0.769663	2.16043	33.3207	33.4386	25.8509	0.368626
chr11:100731780-100732035	ARHGAP42	3.70415	1.02461	0.10573	0.912575	0.992563	0.786283	0.368286
chr4:23907282-23907816	PPARGC1A	8.42243	1.21742	0.10573	0.603869	0.29455	0.62115	0.345848
chr10:112596776-112598528	PDCD4-AS1	8.13508	1.59662	1.62135	2.83133	1.90069	3.04166	0.345529
chr8:30576174-30577323	GSR	8.0007	0.595592	1.11024	29.8765	30.1085	28.1898	0.343224
chr10:114673035-114673308	TCF7L2	8.94484	1.61836	1.37163	11.1556	11.2241	10.9051	0.339976
chr22:30197413-30198885	UQCR10	6.43748	0.580277	1.13635	71.6783	72.3781	65.6186	0.336518
chr20:6572605-6572949	BMP2	8.23911	2.40319	0.763042	3.62475	4.44114	2.33299	0.333212
chr7:102459335-102460343	FAM185A	2.50309	0.424609	0.307147	3.99531	4.28789	3.12522	0.321058
chr8:30560634-30562156	GSR	7.28277	0.954771	1.81345	29.8765	30.1085	28.1898	0.283282
chr12:77292692-77293068	CSRP2	13.4874	1.59048	2.11284	57.6497	62.7273	40.456	0.262367
chr12:49337392-49337744	ARF3	6.77048	1.17302	0.635334	54.7318	57.8247	48.804	0.255821
chr5:43363287-43363738	CCL28	9.94086	1.56185	0.269081	5.92802	6.3422	5.30358	0.237481
chr16:78276581-78276902	WWOX	3.01504	0.141744	0.260734	8.18841	8.55445	7.27583	0.203906
chr1:54739223-54741074	MRPL37	11.1044	3.10919	1.0345	66.1094	72.1309	59.9675	0.200694
chr5:57701377-57701701	PLK2	7.18071	1.48429	0.574543	27.1926	33.4002	20.3686	0.154065
chr3:58087274-58090358	FLNB	13.0299	2.61163	2.53443	45.3102	49.0216	39.0641	0.15173
chr3:133473740-133474018	TF	8.46642	1.9397	0.805132	10.1849	1.91715	12.8931	0.146353
chr7:151521339-151521690	PRKAG2	4.53583	0.130977	0.874562	7.93109	5.83156	10.1928	0.136446
chr9:86915645-86915995	SLC28A3	7.4292	0.776374	1.31958	2.91185	3.25402	2.17824	0.133079
chr6:169306072-169306795	SMOC2	3.50646	0.31169	0.407611	9.44005	8.11057	10.4025	0.118317
chr16:12212777-12213305	SNX29	10.2219	1.84373	2.00555	5.57424	4.60487	6.257	0.116446
chr2:106134453-106135006	FHL2	5.29254	0.978669	0.307508	33.5879	41.8307	25.9197	0.103338
chr2:105993931-105994194	FHL2	3.9966	0.626915	0.10573	33.5879	41.8307	25.9197	0.102671
chr18:57169344-57169744	CCBE1	7.60463	1.24242	0.537752	0.672231	0.918656	0.440108	0.0733179
chr1:19976219-19978685	NBL1	7.67562	1.4651	1.00823	84.6062	102.724	65.7944	0.0721604
chr14:32866337-32867304	AKAP6	6.85881	0.549264	0.31127	1.45054	2.28698	0.533742	0.0584713
chr5:177002612-177002995	TMED9	11.4791	2.92234	0.988092	86.761	102.335	77.0777	0.0402434
chr2:105996653-105998452	FHL2	9.99918	1.36965	0.763069	33.5879	41.8307	25.9197	0.0378852
chr18:57062539-57062805	LMAN1	3.20268	0.100447	0.10573	17.9676	19.9895	15.7734	0.0221288
chr10:52340148-52340619	SGMS1	7.81141	0.481521	1.72728	8.63773	8.8307	8.26643	0.0209884
chr4:125825201-125825462	ANKRD50	7.56611	0.482503	0.690988	2.82921	3.66424	1.86574	0.0153457
chr14:32727421-32728411	AKAP6	7.46952	0.452076	0.768325	1.45054	2.28698	0.533742	-0.0134523
chr11:19695783-19696074	NAV2	12.3126	1.16243	2.05035	6.82799	7.22727	6.37633	-0.0361697
chr6:89734566-89735496	PNRC1	5.56541	0.444457	0.618632	64.266	54.1184	77.7298	-0.0509337
chr14:79995260-79995641	NRXN3	10.1194	2.63817	0.880225	1.49857	1.95191	1.32485	-0.0717905
chr12:109550876-109551195	ACACB	3.75602	0.100447	0.569622	5.54387	3.04614	10.6554	-0.0774823
chr9:42800786-42801366	AQP7P3	14.0787	2.53102	1.36374	1.03521	0.205606	1.86696	-0.0837866
chr3:52156293-52156565	POC1A	9.15247	2.12788	1.51235	4.01734	4.91323	3.54122	-0.102088
chr10:97034854-97035138	PDLIM1	10.9545	2.53291	1.3255	171.606	210.938	155.058	-0.115594
chr12:117846217-117846563	NOS1	2.90531	0.445538	0.163411	0.503094	0.832838	0.359117	-0.128625
chr11:63728491-63728934	NAA40	5.74112	0.767958	1.06283	10.7297	9.92048	12.3175	-0.132106
chr5:67692488-67692960	PIK3R1	4.41945	0.615171	0.875803	7.69698	6.65736	10.1226	-0.164834
chr4:170226949-170227389	SH3RF1	3.24105	0.409331	0.109925	3.44605	5.31977	2.74278	-0.168891
chr1:85312567-85312903	LPAR3	5.53864	0.797017	0.234035	4.63216	6.9466	3.81548	-0.17184
chr3:45249283-45249559	TMEM158	11.5832	0.531666	1.23565	6.34578	10.0422	3.96188	-0.179923
chr12:1699485-1700205	FBXL14	6.89411	0.721553	0.332088	5.2298	4.44013	6.52717	-0.191273
chr4:114367984-114368283	ANK2	10.6204	2.65341	0.990538	2.63002	2.02531	3.32382	-0.200461
chr10:123285963-123286865	FGFR2	8.97705	2.07586	0.957481	10.471	15.243	9.26125	-0.20068
chr3:171056988-171057476	TNIK	5.31502	0.686444	0.981702	2.32686	2.07268	3.01644	-0.20192
chr10:123284856-123285745	FGFR2	17.9219	3.42103	2.01416	10.471	15.243	9.26125	-0.248558
chr11:62168427-62170545	SCGB1A1	16.5543	1.31767	3.35706	57.4582	16.3444	286.042	-0.255196
chr4:186462802-186463108	PDLIM3	13.9363	4.38235	0.866354	30.0317	33.3262	30.077	-0.269293
chr6:86574294-86574571	SNHG5	6.49147	0.377181	0.18812	105.547	97.0423	128.398	-0.280804
chr12:6434733-6435253	TNFRSF1A	6.09939	0.259543	0.985232	133.767	166.466	116.531	-0.287057
chr1:85300411-85300703	LPAR3	6.10069	0.668586	0.86222	4.63216	6.9466	3.81548	-0.296358
chr13:76033043-76033964	TBC1D4	6.70802	0.271881	1.55224	5.05499	4.93602	9.45862	-0.30648
chr19:6238441-6239414	MLLT1	15.7087	3.73756	1.85952	12.083	11.3293	13.5978	-0.311386
chr11:62177390-62177719	SCGB1A1	3.48234	0.159489	0.390533	57.4582	16.3444	286.042	-0.313942
chr19:18454322-18455776	PGPEP1	5.74561	1.17795	0.904514	6.85815	5.72807	10.078	-0.315383
chr7:70079712-70080062	AUTS2	4.99197	1.75644	0.10573	14.724	14.0716	15.4104	-0.345839
chr4:52662909-52663343	DCUN1D4	17.3524	3.26941	0.571023	6.21807	6.43746	6.21542	-0.35497
chr17:38221269-38222206	THRA	14.917	2.2873	3.107	10.0523	9.83287	11.9488	-0.362691
chr1:186865528-186866223	PLA2G4A	7.55273	0.962692	1.24742	3.67971	6.0246	3.11967	-0.370098
chr12:59068545-59068817	LRIG3	8.98911	1.78812	0.511211	11.2155	15.8562	11.2869	-0.386542
chr6:157618938-157619467	TMEM242	4.27218	1.22541	0.246746	2.77546	2.72259	2.87697	-0.403363
chr19:4518742-4520052	PLIN4	8.85654	1.26569	1.54067	2.76428	0.947837	26.6623	-0.415351
chr17:15868874-15870758	ADORA2B	12.0737	1.49219	2.54608	7.65297	11.6683	6.73528	-0.424428
chr9:70613311-70613562	CBWD3	6.20315	0.928488	0.10573	3.13425	3.78174	3.16359	-0.425098
chr18:55932209-55932647	NEDD4L	4.51823	0.604795	0.531348	14.9916	21.227	14.4967	-0.427275
chr18:55977101-55977532	NEDD4L	9.10401	0.8164	0.706271	14.9916	21.227	14.4967	-0.431492
chr10:73760630-73760991	CHST3	8.59005	2.96718	0.348643	4.15955	8.14106	5.15743	-0.435574
chr22:41668475-41668990	RANGAP1	13.1161	1.29022	1.80693	59.2268	68.2925	58.1272	-0.447126
chr12:58833632-58833996	LRIG3	8.9224	1.17846	0.577503	11.2155	15.8562	11.2869	-0.455033
chr11:102141028-102141522	BIRC3	7.80599	0.802188	0.988618	6.77719	6.05834	29.0127	-0.455287
chr22:42163686-42164006	MEI1	7.80121	0.308808	1.12822	5.19901	5.64377	13.2462	-0.455492
chr3:184050612-184051216	FAM131A	10.7991	0.78612	2.3364	13.2681	13.5011	15.1487	-0.473401
chr18:55784902-55785204	NEDD4L	4.80552	0.625696	0.838047	14.9916	21.227	14.4967	-0.481785
chr6:159129281-159129901	SYTL3	5.58651	0.952394	0.720445	4.22229	4.08753	6.93628	-0.500283
chr6:2982038-2982877	LINC01011	11.1109	3.05723	1.18746	1.78309	1.63084	2.49222	-0.510257
chr20:38804801-38805149	MAFB	10.4489	1.63272	2.27447	30.5547	36.5517	30.2053	-0.514077
chr5:58218170-58218858	PDE4D	8.94519	1.4411	1.90288	2.53035	2.73933	2.52373	-0.523972
chr12:28131275-28131642	PTHLH	4.17777	0.421895	0.10573	8.88852	148.407	23.8629	-0.524104
chr6:152930690-152930957	SYNE1	5.05376	0.723716	0.10573	8.40614	7.50511	17.9344	-0.531541
chr18:55939698-55940263	NEDD4L	4.13993	0.459139	0.911997	14.9916	21.227	14.4967	-0.540159
chr5:176972761-176973036	FAM193B	6.3736	1.83786	0.184532	56.0803	52.2196	69.6432	-0.541299
chr13:33782125-33782457	STARD13	10.9609	2.36201	1.08056	2.01337	2.53853	2.10735	-0.541859
chr5:71814238-71814471	ZNF366	11.2359	1.16222	1.04485	0.601762	0.625413	1.10942	-0.543763
chr15:81459876-81460282	IL16	6.59371	0.313671	0.10573	5.67531	6.34097	29.8269	-0.544672
chr7:116269686-116269978	MET	5.11709	1.11644	0.219169	3.56469	9.53707	4.97432	-0.546708
chr3:40732746-40733586	ZNF621	6.79286	0.873739	0.569422	2.96324	2.97836	3.98682	-0.547917
chr8:134563284-134563696	ST3GAL1	2.40483	0.293133	0.100294	14.1524	14.0652	19.2239	-0.551638
chr3:48274207-48274519	ZNF589	7.99247	0.553137	1.22776	6.22285	6.84872	10.2193	-0.554383
chr3:40731931-40732241	ZNF621	10.3739	0.822065	0.208299	2.96324	2.97836	3.98682	-0.556655
chr8:82410197-82411008	FABP4	9.80179	1.79978	1.36275	8.79078	20.032	320.282	-0.565817
chr1:116785697-116786822	ATP1A1	4.40554	1.12877	0.302234	142.098	208.201	160.568	-0.569746
chr10:105851826-105852280	COL17A1	4.44648	0.257095	0.16317	62.9988	178.612	76.1488	-0.57161
chr17:36769410-36769664	SRCIN1	6.68253	0.988836	1.46668	2.00689	2.57796	2.02	-0.580564
chr10:90625622-90626143	STAMBPL1	6.67477	1.08635	0.692555	2.58642	2.71874	4.63529	-0.597367
chr6:121363931-121364288	TBC1D32	3.5947	0.298168	0.253734	2.09473	2.92252	2.21232	-0.600134
chr2:165865013-165865387	SLC38A11	10.205	1.46185	1.57809	0.777481	7.21297	1.57393	-0.604345
chr16:22435621-22437067	SMG1P1	11.35	1.75621	1.86733	5.82177	7.13418	13.8034	-0.618976
chr17:78251527-78252086	RNF213	11.247	1.26475	2.57	38.3802	61.8867	124.349	-0.621567
chr3:145415727-145416064	PLOD2	17.0933	2.99145	0.153146	7.15061	19.8685	11.1669	-0.629227
chr14:91833107-91833399	CCDC88C	9.27141	1.21599	1.89869	18.1545	22.5484	36.2632	-0.630223
chr14:81857106-81857412	STON2	6.87015	0.885778	0.10573	7.45276	11.7187	8.63024	-0.635403
chr16:23509243-23509716	GGA2	6.78737	0.864026	0.882033	19.1806	22.2112	34.9369	-0.646674
chr18:34304107-34305570	FHOD3	8.22196	1.1227	0.309761	3.56005	4.90513	3.94327	-0.65201
chr12:28130278-28130720	PTHLH	4.34693	0.14628	0.563266	8.88852	148.407	23.8629	-0.653135
chr16:31014063-31014930	STX1B	10.5482	0.53309	0.301215	0.960194	1.33264	1.04372	-0.658725
chr14:75383638-75384475	RPS6KL1	6.89365	1.9587	0.412864	3.8849	4.93151	4.32027	-0.659463
chr21:36044087-36045054	CLIC6	2.34067	0.203443	0.0967131	1.07244	1.95501	1.29973	-0.668388
chr14:68454739-68455144	RAD51B	10.253	3.08614	0.710348	5.03961	10.733	7.55451	-0.673215
chr7:6668027-6668375	ZNF853	11.5874	1.85436	0.145317	1.35226	1.41685	1.99924	-0.684006
chr11:1892147-1898660	LSP1	15.1964	2.69908	1.52134	57.6518	64.176	97.2911	-0.685632
chr10:75697554-75697848	C10orf55	13.9949	2.39314	2.72327	0.781388	1.65693	0.975658	-0.689975
chr15:101267636-101267956	ASB7	9.0154	2.37875	0.739706	2.83956	2.86875	3.35947	-0.690162
chr14:34823016-34823413	SPTSSA	6.09255	0.100447	1.30006	14.9433	19.2257	15.1988	-0.694071
chr10:22843478-22844187	PIP4K2A	4.12641	1.02974	0.24737	6.06574	6.69671	13.5048	-0.71178
chr1:167666663-167666961	MPZL1	3.49222	0.294715	0.520576	26.9318	36.2029	28.9298	-0.712554
chr8:59868228-59868660	TOX	4.73888	0.447126	0.529599	1.04528	1.37599	2.17137	-0.714926
chr14:68639767-68640643	RAD51B	6.87875	1.4997	0.214203	5.03961	10.733	7.55451	-0.715404
chr11:27436686-27437154	CCDC34	2.99702	0.799511	0.165669	5.00472	8.11363	6.46609	-0.715753
chr12:68799496-68800306	MDM1	4.38335	0.598118	0.750639	2.85332	4.41305	7.67271	-0.724769
chr1:3456697-3456958	MEGF6	9.87513	1.85451	0.981259	10.741	11.5065	14.3439	-0.728278
chr22:41043350-41043778	MKL1	7.75412	0.615476	1.84139	15.3611	17.7056	20.6967	-0.728455
chr16:87857477-87859460	SLC7A5	5.6482	1.11651	0.745567	67.592	111.793	83.5152	-0.730601
chr14:75112132-75112865	LTBP2	7.73748	1.0438	0.564694	7.07547	13.4344	9.33417	-0.732343
chr1:9139576-9140092	SLC2A5	7.09389	1.36018	1.33399	3.49998	4.74819	7.61406	-0.736522
chr6:160809996-160810753	SLC22A3	7.15543	0.900971	1.43804	2.74181	3.04834	3.55524	-0.736838
chr11:108569232-108569603	DDX10	9.78786	1.72774	1.25467	9.98648	17.4168	12.6578	-0.742668
chr17:39686968-39687489	KRT19	6.78502	1.32378	0.38781	952.307	1036.05	1395.79	-0.743391
chr2:62704900-62705335	TMEM17	10.5608	2.29354	1.21791	1.20715	1.51096	1.3318	-0.743695
chr4:16970976-16971374	LDB2	5.96598	0.955666	0.367691	4.65401	5.0152	6.19361	-0.748323
chr12:34852611-34852838	ALG10	31.7771	4.94691	4.93084	1.16156	1.32206	1.63542	-0.76017
chr14:75115358-75116276	LTBP2	3.98859	0.188444	0.144635	7.07547	13.4344	9.33417	-0.765362
chr6:160815298-160816028	SLC22A3	8.5174	0.296439	0.544017	2.74181	3.04834	3.55524	-0.77039
chr14:92963023-92963270	RIN3	5.48988	0.957328	0.478182	8.45916	10.4738	15.765	-0.771097
chr3:138616481-138617197	FOXL2	5.71343	0.272911	0.353707	0.100356	3.1876	1.15913	-0.771223
chr11:125993145-125993544	CDON	7.76855	0.930606	0.780599	0.844319	0.894062	0.984683	-0.78296
chr8:123556253-123556847	ZHX2	4.66995	0.306485	0.561186	6.46157	8.33327	10.9105	-0.785723
chr16:87877171-87882887	SLC7A5	8.98929	0.627232	0.863273	67.592	111.793	83.5152	-0.790723
chr16:87864983-87875938	SLC7A5	10.2726	0.194127	0.496938	67.592	111.793	83.5152	-0.791714
chr14:81833313-81833570	STON2	9.06801	0.125148	1.31883	7.45276	11.7187	8.63024	-0.793993
chr19:27814373-27814666	LINC00662	28.693	5.28102	0.10573	8.33437	9.64423	9.04392	-0.798385
chr3:189225805-189226757	TP63	9.68655	0.130434	0.867309	48.2655	97.3801	64.7146	-0.800529
chr14:68638091-68639107	RAD51B	5.41087	0.986276	0.739255	5.03961	10.733	7.55451	-0.803415
chr11:1899016-1900438	LSP1	13.8997	4.38488	1.00303	57.6518	64.176	97.2911	-0.803607
chr12:622939-624123	B4GALNT3	3.27061	0.70911	0.203478	15.9367	27.325	22.1227	-0.809128
chr2:218896854-218897144	RUFY4	10.7199	1.8982	1.99519	0.813256	1.10835	1.51714	-0.810283
chr8:48254813-48255205	SPIDR	4.04649	0.736748	0.610358	25.0901	33.5258	28.8627	-0.815671
chr8:66654419-66654732	PDE7A	3.34349	0.100447	0.416151	5.22925	13.6783	21.7822	-0.825365
chr22:18328586-18330106	MICAL3	12.3867	1.81667	2.58697	8.86859	11.3931	13.9802	-0.827544
chr3:181440791-181441411	SOX2	14.2579	0.467241	2.05308	26.1791	51.1401	73.1029	-0.829829
chr11:27435150-27435458	CCDC34	6.32755	0.612368	0.447912	5.00472	8.11363	6.46609	-0.834969
chr6:165965530-165965832	PDE10A	4.44676	0.813135	0.754737	0.208425	0.543869	0.971608	-0.836736
chr13:101197354-101197860	GGACT	16.5858	3.0946	1.612	1.94764	2.53951	2.26409	-0.839976
chr14:91757638-91758158	CCDC88C	2.96694	0.822446	0.10573	18.1545	22.5484	36.2632	-0.84224
chr15:75919941-75920477	SNUPN	5.88974	1.1887	0.521889	10.0342	12.66	11.5106	-0.844045
chr10:13447171-13447497	BEND7	4.49213	0.259686	0.535513	1.429	1.87854	2.29354	-0.847884
chr8:146282499-146283475	C8orf33	8.89591	1.05673	0.625804	14.0857	22.5055	18.3807	-0.848192
chr1:41574368-41574650	SCMH1	5.9469	1.37624	0.514226	9.89539	10.3783	11.3097	-0.84911
chr20:44767801-44768487	CD40	10.4478	0.756635	0.898167	8.69614	13.0941	17.7426	-0.851308
chr13:24721448-24721806	SPATA13	3.71163	0.810843	0.343109	4.51911	7.25891	11.9357	-0.85526
chr14:68602690-68602989	RAD51B	4.99588	0.673082	0.905393	5.03961	10.733	7.55451	-0.856165
chr8:22228328-22228674	SLC39A14	6.71029	0.783085	1.8037	4.93296	15.1229	8.43036	-0.857222
chr12:573653-574417	B4GALNT3	3.24266	0.339452	0.10573	15.9367	27.325	22.1227	-0.857352
chr3:181441578-181442316	SOX2	14.8688	0.195236	1.02762	26.1791	51.1401	73.1029	-0.859123
chr15:78306194-78306475	TBC1D2B	4.47885	0.495427	0.234987	11.0319	14.2085	18.2216	-0.859812
chr12:558704-558961	B4GALNT3	3.72118	0.338135	0.10573	15.9367	27.325	22.1227	-0.862186
chr16:89471383-89471698	ANKRD11	6.22363	0.484083	1.12707	49.1019	52.8194	55.4429	-0.864457
chr1:26189116-26189733	AUNIP	6.82942	0.810719	1.17771	1.57039	3.44494	2.41477	-0.864648
chr14:103874503-103875066	MARK3	3.07302	0.343982	0.331415	45.8251	60.3492	53.207	-0.868788
chr9:134588601-134589148	RAPGEF1	8.77762	1.16567	0.882764	14.0216	19.8171	26.1072	-0.86998
chr10:33227556-33227941	ITGB1	12.2624	3.34367	1.05623	52.4329	119.559	98.2825	-0.872892
chr6:168674399-168675204	DACT2	3.84694	0.764056	0.445363	1.28144	2.31558	3.63913	-0.873023
chr9:120404968-120405401	TLR4	3.62587	0.451775	0.716709	0.911112	2.50466	3.65699	-0.874505
chr2:43646152-43646831	THADA	7.36082	0.319038	2.09523	15.7769	17.0178	17.4575	-0.8776
chr5:134939196-134939614	CXCL14	7.99638	1.3796	0.819718	117.619	343.138	252.494	-0.886519
chr11:46378646-46379172	DGKZ	6.43472	1.01057	1.19407	41.839	66.0711	83.6442	-0.895303
chr15:94373815-94374295	MCTP2	10.7698	1.56038	2.09441	4.77786	6.11854	7.01462	-0.895604
chr19:1111625-1112175	GPX4	17.2642	3.27287	2.08843	207.491	288.19	370.054	-0.897153
chr8:123733496-123733832	ZHX2	13.3787	3.33453	1.28707	6.46157	8.33327	10.9105	-0.897798
chr2:217580203-217581975	IGFBP5	7.37125	1.0127	0.891607	44.3421	89.8082	70.4477	-0.898485
chr17:11851608-11852803	ZNF18	9.3207	2.41994	0.78132	4.22426	4.89728	5.87779	-0.900984
chr3:64427755-64428267	ADAMTS9	2.50663	0.0977243	0.145177	4.34279	12.1701	8.81126	-0.911158
chr4:186304535-186304818	LRP2BP	4.9813	1.20171	0.33712	0.447469	0.608119	0.816725	-0.912064
chr1:19679004-19680092	PQLC2	11.3194	1.66578	1.61012	9.40299	12.864	11.4886	-0.916854
chr6:31094314-31095082	PSORS1C1	6.9074	1.74563	0.337516	6.27326	9.38227	13.585	-0.919191
chr3:195544064-195544331	MUC4	5.71596	2.03097	0.10573	25.5541	52.6554	114.706	-0.920383
chr1:19691406-19692049	PQLC2	5.65292	0.227881	0.269645	9.40299	12.864	11.4886	-0.921451
chr22:18327729-18328111	MICAL3	5.91131	1.10937	0.30836	8.86859	11.3931	13.9802	-0.921793
chr17:5000358-5000919	ZNF232	4.71764	0.239689	1.38224	2.64087	4.3153	4.6203	-0.924282
chr14:82001027-82001345	SEL1L	4.3462	0.94655	0.716085	6.96774	9.28792	8.5129	-0.924536
chr4:38193342-38194254	TBC1D1	9.10703	1.61415	1.41417	11.3869	20.3328	26.2675	-0.926991
chr14:68706647-68707020	RAD51B	6.73823	0.259584	1.67608	5.03961	10.733	7.55451	-0.928176
chr3:54738853-54739190	ESRG	8.38396	0.827636	0.296976	0.608925	5.38846	3.87097	-0.930658
chr3:181443042-181443876	SOX2	7.25041	1.00098	0.101757	26.1791	51.1401	73.1029	-0.931967
chr16:89445318-89445705	ANKRD11	7.9851	0.611254	0.10573	49.1019	52.8194	55.4429	-0.933419
chr4:38392314-38392807	TBC1D1	6.71158	0.987686	0.703201	11.3869	20.3328	26.2675	-0.934011
chr5:134943586-134944227	CXCL14	3.94323	0.100035	0.379674	117.619	343.138	252.494	-0.940892
chr5:151015648-151016415	SPARC	9.52538	1.59769	2.09272	83.8996	1008.27	647.469	-0.942132
chr8:6457366-6457806	ANGPT2	10.7131	2.55733	0.646081	1.0775	3.38033	2.99573	-0.944006
chr7:121223525-121223876	FAM3C	3.57986	0.258732	0.416023	21.2732	28.3293	25.7885	-0.948781
chr7:47446771-47447346	TNS3	6.42202	0.232591	0.769585	5.25219	11.9423	14.0387	-0.95269
chr1:151556093-151556749	SNX27	6.82611	1.17483	0.70434	6.42324	7.79791	8.5776	-0.956403
chr22:42755970-42756317	NFAM1	7.93487	2.27377	0.812672	1.15223	2.43567	3.56197	-0.958093
chr2:25595988-25596445	DNMT3A	7.34281	0.733312	0.631757	7.01383	11.0823	12.7981	-0.961125
chr22:37981427-37981862	LGALS2	4.11538	0.486813	0.738673	5.35238	13.7543	16.0122	-0.965212
chr11:67916025-67916815	CHKA	4.15489	0.690421	0.394945	7.16922	11.2071	13.1884	-0.966874
chr2:217427193-217427703	RPL37A	6.09409	0.142706	0.86013	1800.92	2003.01	2036.63	-0.970648
chr2:43706271-43707631	THADA	4.91405	0.62111	0.480888	15.7769	17.0178	17.4575	-0.974303
chr10:81184728-81185221	ZCCHC24	5.81431	1.18542	0.646032	5.77682	7.39551	8.1659	-0.974497
chr7:120611-121434	FAM20C	3.82456	0.395406	0.624623	7.51959	22.7488	18.4018	-0.975697
chr6:155541100-155541657	TIAM2	6.8953	1.24794	0.522858	3.02991	3.9881	4.44097	-0.976846
chr20:25018180-25018439	ACSS1	9.22943	0.699148	2.15013	10.6649	16.0528	16.3277	-0.979528
chr14:77417422-77417783	IRF2BPL	12.208	1.34545	2.12972	13.4576	18.1174	16.8763	-0.980991
chr18:51780244-51781775	POLI	7.38763	1.94557	0.449588	4.46276	5.10484	5.50335	-0.98331
chr1:195689138-195690721	KCNT2	8.81702	1.10076	0.840056	0.151206	0.285119	0.32045	-0.985514
chr16:86736719-86737077	FOXL1	72.0192	7.01068	1.89717	0.445	2.24604	2.05722	-0.987072
chr1:43158339-43158811	YBX1	7.36778	0.898487	1.83792	305.047	477.559	426.659	-0.987789
chr20:24980239-24980522	APMAP	6.46429	2.14055	0.10573	18.3076	38.4957	43.0404	-0.989475
chr10:73290023-73290417	CDH23	3.19478	0.819958	0.10573	0.960219	1.87006	2.37991	-0.990259
chr3:122790250-122790826	PDIA5	3.46313	0.110949	0.755652	6.38534	17.68	14.1536	-0.99184
chr10:103896048-103897070	PPRC1	4.40841	0.908729	0.807691	21.8662	25.2035	25.8353	-0.992318
chr17:18823211-18823491	PRPSAP2	5.1934	0.412274	1.05208	11.3266	14.3049	13.6067	-0.994755
chr22:23440484-23442534	GNAZ	4.78828	0.665846	0.173156	1.38481	1.77654	1.77547	-0.995033
chr15:84902487-84902824	GOLGA6L4	2.86352	0.324175	0.10573	1.66382	2.14858	2.24877	-0.995997
chr19:14088709-14089161	DCAF15	10.8006	1.21107	0.734565	32.0906	42.1426	43.7999	-0.996025
chr12:21625261-21625516	RECQL	8.27273	2.00978	1.17997	6.49151	9.69218	10.4761	-0.996837
chr22:24593289-24594801	SUSD2	4.51488	1.65604	0.128385	3.31182	4.45739	5.26285	-0.997326
chr11:114069109-114069588	NNMT	9.62659	1.70567	1.03545	36.712	136.403	153.634	-0.997774
chr3:14378391-14378843	SLC6A6	5.33357	0.886407	0.516653	6.46316	12.2623	13.1872	-0.998307
chr14:66239224-66239562	FUT8	3.68231	0.290267	0.905492	5.79364	9.61007	8.7078	-0.99837
chr19:1842602-1844376	REXO1	7.08801	0.862409	1.04069	17.5245	19.5203	19.5776	-0.998767
chr14:53975892-53976436	DDHD1	10.3855	2.57222	0.967817	1.03569	2.2853	2.45651	-0.998785
chr16:66683799-66684123	CMTM3	5.90288	1.42355	0.472739	8.34669	24.3323	26.6806	-0.998909
chr1:16949993-16951254	CROCCP2	7.52666	2.43833	0.262745	11.5609	17.2851	20.1069	-0.999426
chr16:66674473-66674827	CMTM3	2.76168	0.576696	0.342638	8.34669	24.3323	26.6806	-0.999546
chr17:3438672-3439279	TRPV3	5.90551	0.502303	1.34104	1.99095	4.48468	4.03281	-0.999658
chr17:19395801-19396240	SLC47A1	5.8634	2.04324	0.101424	1.43165	2.86617	3.56423	-0.999942
chr9:75609396-75609675	ALDH1A1	4.19681	0.100447	0.484879	27.3388	43.5733	42.1803	-0.999971
