# Supplementary material for: Oncogenic enhancers drive esophageal squamous cell carcinogenesis and metastasis
Source: Nat Commun. 2021 Jul 22;12:4457. doi: 10.1038/s41467-021-24813-2 (PMC8298514; doi:10.1038/s41467-021-24813-2)
Supplement: Supplementary file 11 — Supplementary Data 9 [file 41467_2021_24813_MOESM11_ESM.xlsx]

## Sheet: marker.H3K27ac
Group	location	Symbol	Adj702	Adj1002	Adj1102	Adj1202	Adj1302	Adj1402	Adj1702	Adj1902	Adj2002	Adj2102	CAN701	CAN1001	CAN1101	CAN1201	CAN1301	CAN1401	CAN1701	CAN1901	CAN2001	CAN2101	LN1003	LN1103	LN1203	LN1303	LN1403	LN1903	LN2003	LN2103
g1	chr15:68723655-68724058	ITGA11	0.1	0.1	0.1	0.1	0.1	1.83151	0.1	2.12821	0.1	0.1	9.28156	3.54589	18.149	0.517189	3.33798	2.83617	2.35143	20.0569	3.78161	3.06482	0.1	0.127591	1.94246	2.33404	0.47033	0.485062	1.11826	0.1
g1	chr20:56273593-56274967	PMEPA1	7.19225	0.467166	2.55423	2.16355	1.59269	1.03742	1.09714	2.33913	0.939706	0.531988	29.9291	1.5457	12.4512	3.74165	3.06762	6.40365	14.0204	10.6238	8.40997	14.3474	4.84048	0.127591	0.1	0.0462827	1.54912	3.45501	0.957177	22.9984
g1	chr21:47401679-47405453	COL6A1	0.1	0.1	0.1	0.400373	0.1	3.72407	0.342655	1.9002	0.688857	0.1	10.0102	3.67602	9.50347	1.41902	0.051546	1.92299	2.51575	8.88564	3.09768	46.6641	0.0343481	0.127591	1.01899	0.1	0.34356	0.1	0.0736312	10.0882
g1	chr22:49050105-49050352	FAM19A5	0.1	0.1	0.1	0.1	0.1	1.10409	0.1	0.1	0.1	0.1	24.0143	7.34197	5.09917	0.828041	13.4085	2.83791	13.564	7.09845	5.31407	0.910432	1.59509	13.2136	1.10914	1.89898	0.1	0.1	1.46045	0.1
g1	chr1:183148786-183151276	LAMC2	0.0303021	0.338241	0.921638	3.36804	1.42525	1.69685	1.71569	3.28904	2.97472	1.21149	7.43909	2.05774	4.44128	0.234789	14.3588	2.55082	28.6719	9.46485	12.8173	2.59152	0.712743	0.127591	0.1	15.162	0.822021	1.55094	0.118247	0.6853
g1	chr5:167287164-167287411	TENM2	0.1	0.1	0.1	0.1	0.1	6.46915	0.1	0.1	0.1	0.1	21.2199	16.0111	0.1	0.849373	9.49628	0.329776	12.3867	9.97349	10.3197	5.31889	7.9874	0.127591	0.1	4.38394	0.1	0.1	0.118247	0.1
g1	chr6:75613644-75613914	COL12A1	0.1	0.1	0.1	0.1	0.1	0.1	0.1	0.1	0.1	0.1	2.99639	2.44115	5.81175	1.19305	6.88832	5.14469	1.05015	1.34224	0.747575	8.45096	1.11687	0.127591	0.1	0.1	1.82767	0.975188	0.118247	0.1
g1	chr7:80571140-80571547	SEMA3C	0.1	0.1	0.1	1.47203	0.70569	0.289607	0.713167	3.4552	0.1	4.07194	8.47251	3.25463	7.074	11.1519	16.4678	8.92616	1.49332	5.62943	5.15042	1.705	3.45239	0.127591	0.404981	8.18901	4.40819	1.479	0.118247	0.1
g1	chr8:49816316-49816831	SNAI2	0.1	0.1	0.1	0.1	0.1	0.1	0.1	0.1	0.1	0.1	13.9896	2.82302	16.2158	0.972358	13.7779	1.67944	3.18913	7.20893	19.4853	2.07523	0.698976	0.127591	2.75375	1.89128	0.458345	0.165031	0.118247	0.1
g2	chr16:27388583-27388912	IL21R	0.1	0.1	0.1	0.1	0.1	0.1	0.1	0.1	0.1	0.1	1.16101	0.1	0.974417	0.1	1.31582	0.1	0.124967	0.1	0.1	0.51925	0.663372	5.66958	1.49499	4.07519	6.78334	1.89436	12.2757	10.0345
g2	chr17:5123717-5124433	SCIMP	0.1	0.1	0.1	0.1	0.1	0.1	0.1	0.1	2.7987	0.1	0.104466	0.1	0.1	0.1	0.1	0.184179	0.1	0.1	0.1	2.64511	2.9953	2.85017	1.67335	3.18004	10.1936	0.908795	19.9158	10.2913
g2	chr2:136940034-136940562	CXCR4	0.1	0.1	0.375096	0.1	0.1	0.1	0.1	0.1	0.1	0.1	1.96219	0.1	1.20209	0.227117	7.14866	0.1	0.117296	0.487139	7.37433	0.0598316	1.05348	8.12062	3.44356	25.997	1.78287	0.491308	2.67167	1.09494
g2	chr20:1653330-1656275	SIRPG	0.1	2.94244	1.67925	0.275417	1.86563	4.44096	0.774544	1.36828	3.74391	0.1	2.81394	1.07323	5.92432	0.643163	10.183	3.031	5.60602	2.84599	1.81847	0.1	2.75544	7.23578	1.65912	6.97119	10.3493	7.65088	20.6305	8.42517
g2	chr20:37438074-37438434	PPP1R16B	0.1	0.0767848	0.1	0.1	0.1	0.1	0.1	0.1	0.1	0.1	0.104466	0.1	0.1	0.212014	0.1	0.1	0.431264	0.1	1.17126	0.1	3.46971	1.25657	1.11565	5.27006	4.83603	0.1	9.11867	2.11344
g2	chr3:183198492-183198768	KLHL6	0.566385	0.1	0.618938	0.1	0.1	0.1	1.70148	0.1	0.261165	0.1	2.65372	1.58006	0.1	0.200632	0.1	0.142083	0.113684	0.1	1.8189	0.1	26.3364	32.8445	1.67934	2.46791	2.63377	1.38718	2.12204	0.452804
g2	chr5:133468534-133469836	TCF7	0.348115	1.44995	0.387633	0.682473	0.813232	1.30141	1.78528	1.28038	2.31778	3.44387	2.91015	0.809181	1.25146	0.773848	6.08359	0.707482	0.190431	0.1	1.18535	1.02163	2.27468	6.83164	3.71416	12.0407	7.82207	2.75012	14.6323	11.1877
g2	chr6:149817695-149818331	ZC3H12D	0.1	1.18385	0.865182	0.1	0.1	0.1	0.1	0.360373	1.83969	0.1	0.104466	0.1	0.1	0.1	0.1	0.298947	1.32258	1.48568	0.1	0.1	1.20601	4.51281	2.35408	3.99217	5.85609	3.36196	8.03838	4.71103
g2	chr9:37010750-37011035	PAX5	0.0898626	8.83019	0.1	0.28203	0.1	2.81159	0.067108	0.1	0.724926	2.01396	0.104466	0.324114	2.71502	0.1	0.1	0.139803	0.1	0.1	0.1	0.1	2.48278	4.77178	2.12131	1.06799	6.57881	4.40397	10.9216	4.21473
g2	chr9:117670170-117671608	TNFSF8	0.1	0.1	0.1	0.1	0.1	4.23606	2.1092	2.53793	6.01428	0.1	0.0986344	1.51023	0.1	1.02212	9.66203	3.02112	5.96845	1.94976	2.28751	0.866474	1.33141	4.39606	2.43992	5.88706	9.79002	6.72343	12.8469	9.08333
g3	chr11:70004336-70007597	ANO1	0.1	1.60927	1.75628	0.3206	0.736589	1.46059	1.12752	5.13659	4.11292	0.728677	0.104466	10.398	0.1	0.1	82.4782	0.1	145.8	131.755	79.9212	13.4364	40.2245	0.127591	0.1	121.384	0.1	158.997	0.118247	0.1
g3	chr16:86653389-86653825	FOXL1	1.48024	0.1	0.504537	0.1	0.1	0.1	0.1	0.447851	0.1	0.1	2.08166	0.472996	0.1	3.14363	14.8621	1.05741	23.2035	1.54432	7.4639	7.71127	16.4861	2.34447	2.48936	1.79313	0.522599	0.414809	2.96933	4.21498
g3	chr16:88296799-88297211	ZNF469	0.1	0.1	0.1	0.1	0.1	0.1	0.103871	0.946855	0.1	0.1	11.4368	4.06734	14.8536	2.2074	6.55304	11.4046	1.98748	22.1783	7.23487	4.48678	9.23115	11.6495	7.01039	4.07037	3.06002	4.0259	1.19774	2.72812
g3	chr17:76532031-76534175	DNAH17	0.1	0.336261	1.66599	0.1	0.672041	2.5406	2.6006	0.0548678	0.551509	0.1	8.6862	3.14953	3.80032	0.791905	27.9048	6.77988	17.6414	15.6032	31.2176	3.29814	13.229	5.47694	1.08882	39.2893	1.54217	12.7185	5.44461	3.49584
g3	chr2:42324093-42324354	PKDCC	0.1	0.1	0.1	0.1	0.1	1.68486	0.1	0.1	0.134172	0.1	3.80013	3.663	1.36191	5.62465	8.76841	12.4447	5.98853	1.13342	0.514655	0.595606	6.16909	5.62775	2.84759	1.71345	8.35548	4.72154	7.29067	1.51247
g3	chr2:45292223-45293021	SIX2	0.69871	1.30074	1.80236	0.837242	0.370836	0.605522	0.11028	0.1	0.871278	0.1	4.61168	8.118	4.186	3.05235	6.90236	1.18645	5.16386	0.458546	1.31931	18.8758	16.9098	3.00764	4.97967	2.41933	7.43944	4.0005	1.70785	6.38284
g3	chr2:119565898-119566624	EN1	0.1	0.1	0.00659868	0.1	0.243509	0.945881	0.1	0.1	0.1	0.0632206	1.76662	0.745394	0.544988	0.1	0.894898	0.878626	0.1	0.1	25.8618	0.627985	4.40137	1.46545	0.0731291	4.49843	1.10546	0.695858	2.95187	1.28934
g3	chr2:176968553-176971810	HOXD11	0.1	2.41387	0.1	0.1	1.58438	0.877945	0.1	0.214627	0.0255696	0.1	7.64679	0.449749	0.1	11.5669	10.2646	21.6455	14.6799	25.0454	37.4295	0.1	8.85352	4.10094	13.2962	34.2887	1.41102	22.1564	1.0265	0.1
g3	chr1:161411443-161411927	FCGR2A	0.1	0.1	0.1	0.1	0.1	0.1	0.1	0.1	0.1	0.1	16.5041	8.58455	0.1	17.0382	0.1	12.2574	5.24907	0.1	0.70115	3.42326	24.6021	9.89975	7.23578	2.53639	6.06972	4.96397	0.118247	2.45643
g3	chr4:88631504-88631975	DMP1	0.1	0.1	0.1	0.1	0.1	16.4178	0.1	0.1	0.611607	4.01195	3.29814	9.29089	35.4842	4.58429	25.0714	16.5614	6.48672	11.8452	36.3037	16.3034	18.2983	39.2893	3.92753	27.0891	9.80111	14.9365	2.54646	3.75426
g3	chr5:82759219-82759736	VCAN	0.1	2.20846	0.1	0.1	1.09769	0.1	1.40475	0.1	0.1	0.1	0.0785705	4.89702	0.563747	1.59964	17.6364	2.23289	1.07679	0.140942	5.13706	2.1551	10.4012	1.02362	1.98889	23.5169	0.269535	0.224413	1.0937	1.04249
g3	chr5:139981637-139982565	CD14	0.1	1.00157	0.1	0.445975	0.1	0.63976	0.1	0.179939	1.19467	0.1	6.15962	1.29611	11.2196	17.8468	3.35172	12.9492	9.54264	7.2235	1.37101	2.9571	3.4622	18.1409	18.8943	2.34252	4.40366	1.21547	1.55094	2.72582
g3	chr6:159537809-159538587	FNDC1	0.1	0.1	0.1	0.1	0.1	3.3169	0.1	0.490523	0.1	0.1	8.21434	2.63069	13.3917	3.89701	5.39772	11.8493	3.30204	12.6155	1.26434	2.91818	1.2465	18.2893	5.1395	3.27348	17.748	6.43514	10.2068	8.8256
g3	chr7:73181070-73181358	CLDN3	0.1	0.1	0.1	0.1	0.0131364	0.1	0.1	0.1	0.1	0.1	2.51935	3.41372	0.1	6.61485	0.1	7.24429	0.343716	0.1	0.763173	3.82234	2.23358	1.04894	2.15109	4.46895	2.04838	6.31836	3.66344	0.1
g3	chr10:72446398-72447387	ADAMTS14	1.11274	0.1	0.0948536	1.42421	0.1	4.78591	0.1	0.249029	0.1	0.1	0.104466	16.9307	2.68888	1.91426	5.9981	10.5522	3.96956	9.00692	22.4063	10.0759	10.5889	9.0948	2.80073	8.66972	2.89028	3.86438	2.57412	2.34425
g6	chr12:13353220-13354537	EMP1	32.2721	7.01288	11.4016	17.7154	22.3907	1.47086	8.62736	10.1069	1.10629	10.8959	0.104466	2.357	0.604387	0.1	0.1	1.56275	0.4456	4.37977	0.806055	0.1	0.1	4.46831	0.1	0.1	0.999851	4.10392	0.118247	0.1
g6	chr15:71858739-71859447	THSD4	9.19133	8.01152	13.2147	3.96438	12.8208	0.569996	13.4349	11.9389	3.02035	2.47279	0.00491025	0.230977	0.1	0.1	0.1	0.1	0.1	0.1	0.474943	0.1	0.1	0.127591	0.1	0.1	0.1	0.1	0.118247	0.1
g6	chr19:13171124-13171998	NFIX	3.69112	4.2024	0.810315	9.9212	9.68844	3.38896	14.3557	15.8601	4.60816	5.50689	0.104466	0.32492	0.635432	0.1	0.1	0.1	0.175417	0.672652	10.5102	0.1	8.03164	4.16665	1.04843	3.81357	2.11016	0.447851	3.93237	1.5103
g6	chr2:31474665-31478888	EHD3	18.4265	10.9118	13.0928	12.4522	11.374	4.54245	18.4771	17.6583	0.602581	16.2345	0.775464	0.0290641	0.1	0.352336	1.36007	0.220986	0.173937	0.819122	1.38166	0.1	2.4405	1.35332	0.0437302	6.17403	3.32139	2.18218	7.53301	1.22508
g6	chr2:95682579-95682805	MAL	37.4648	9.36868	13.8298	22.5934	4.33106	1.06969	6.40365	5.5775	0.185703	3.90152	0.104466	0.1	0.1	0.1	0.1	3.99685	0.1	0.1	0.1	0.1	3.84421	0.127591	0.1	0.1	0.364187	0.326839	1.01707	0.1
g6	chr1:152413825-152415432	CRNN	15.4293	4.81354	11.4569	18.468	10.6342	0.290964	12.8533	20.7667	0.19097	6.36395	0.104466	0.253212	0.1	0.1	0.1	0.1	0.103669	0.1	2.20047	0.1	2.17387	0.127591	0.1	0.1	0.322624	0.1	1.84328	0.1
g6	chr2:241835301-241838770	C2orf54	30.9761	11.3879	13.2278	25.0273	14.0776	3.51982	13.7349	19.4997	2.26511	18.0173	0.0948306	0.816535	0.1	2.29296	1.15107	3.40554	0.529348	6.31107	2.15976	7.0686	1.83134	2.33446	1.30828	1.29491	1.36962	7.18256	1.34275	12.334
g6	chr21:15429718-15430180	ANKRD20A11P	34.0899	9.02307	0.1	17.7846	2.41322	1.82556	5.60472	11.7085	0.1	15.6661	0.104466	0.1	0.1	0.1	0.1	0.331236	0.1	0.1	0.1	0.1	0.1	0.127591	0.1	0.1	0.1	0.1	2.07304	0.1
g6	chr21:38063472-38083968	SIM2	27.0821	23.0666	39.1544	45.3246	20.4148	2.12879	38.7556	48.4406	4.10217	46.1716	10.2124	0.924173	0.1	0.1	0.1	0.752689	0.1	0.1	2.96585	5.39342	1.56801	0.127591	0.1	0.916985	0.0435884	0.1	0.0431879	2.93856
g6	chr4:57488854-57489439	HOPX	21.756	12.4503	28.9348	37.0927	15.7201	11.6257	16.6863	21.0171	1.25211	12.3652	0.104466	8.856	0.00242154	3.31432	3.98111	3.64027	0.191491	0.690388	5.18239	0.1	0.1	0.127591	6.6528	1.38304	2.99318	4.04594	0.118247	0.409666
g6	chr6:50784537-50792476	TFAP2B	8.47459	13.2949	41.0169	38.4461	15.81	2.41042	27.7256	37.7625	0.1	33.144	0.104466	0.274098	0.1	2.47022	0.699138	0.1	0.0460453	0.154712	0.321057	0.1	0.830935	2.50265	0.1	0.665517	0.322765	0.0717874	0.118247	0.1
g6	chr6:148513192-148514046	SASH1	25.9474	5.16557	1.64191	18.9824	13.0425	0.1	9.96743	20.6305	6.1469	30.6347	0.104466	0.1	0.1	3.92056	0.1	0.1	0.1	1.02935	0.1	0.1	2.62654	8.42817	3.17392	2.21502	2.77023	8.57461	1.7291	0.878772
g6	chr6:150222045-150222747	RAET1E	6.86456	14.7147	28.7687	13.0928	30.1476	1.08932	31.6637	21.6559	0.606259	13.5571	2.19192	3.10823	0.1	3.01018	0.1	0.552256	1.16811	0.679732	0.1	0.1	0.1	0.127591	6.51308	0.0760516	0.1	5.69066	0.118247	0.1
g6	chr10:75431419-75431698	SYNPO2L	9.85954	14.0345	5.82977	10.2505	9.11821	0.282731	2.8542	1.24302	9.8312	1.41999	1.2872	1.97895	0.987741	0.355483	0.1	0.1	0.1	1.14131	0.1	0.1	0.1	0.127591	0.1	0.1	0.1	0.1	0.118247	0.1
g6	chr10:88777459-88778950	FAM25A	43.8686	3.24613	6.35209	24.5678	3.94014	0.907842	4.19578	7.30355	3.01218	19.8967	0.104466	0.348115	0.424231	6.34903	0.0944979	5.68889	0.1043	10.9972	0.592697	2.34174	1.13154	0.127591	3.09581	0.927514	0.899649	1.75105	1.67507	0.36031

## Sheet: marker.expression
Group	Gene	Symbol	Adj202	Adj302	Adj402	Adj502	Adj602	Adj702	Adj802	Adj902	Adj1002	Adj1102	Adj1202	Adj1302	Adj1402	Adj1702	Adj1802	Adj1902	Adj2002	Adj2102	EC201	EC301	EC401	EC501	EC601	EC701	EC801	EC901	EC1001	EC1101	EC1201	EC1301	EC1401	EC1701	EC1801	EC1901	EC2001	EC2101	LN203	LN303	LN403	LN603	LN803	LN1003	LN1103	LN1203	LN1303	LN1403	LN1803
g1	ENSG00000019549	SNAI2	35.62	30.66	4.45	7.07	22.55	10.74	10.63	11.56	14	8.15	10.31	10.37	5.85	3.92	7.4	2.58	34.35	3.17	50.72	96.3	47.55	12.41	37.9	158	35.25	12.14	22.68	22.6	15.66	16.32	37.36	47.74	79.2	7.8	39.34	3.49	14.02	51.02	13.3	6.86	18.54	18.51	24.62	14.95	20.11	6.44	0.31
g1	ENSG00000058085	LAMC2	1.26	161.84	4.7	2.49	57.78	5.66	5.94	3.45	13.61	5.7	3.7	3.07	25.62	5.46	1.93	3.86	1.33	1.51	0.36	1308.45	72.59	3.89	108.62	459.39	96.39	41.4	6.97	139.76	1.16	11.76	109.65	147.74	61.89	49.32	63	9.15	5.11	368.91	9.05	6.76	19.7	50.22	97.13	2.61	26.58	28.9	1.42
g1	ENSG00000075223	SEMA3C	4.12	1.71	2.72	1.96	3.16	1.55	2.2	1.94	6.37	1.74	3.09	2.09	4.5	0.74	1.91	0.38	4.54	0.27	15.61	29.5	3.09	13.72	10.18	23.01	16.32	5	7.36	7.56	7.89	2.16	9.1	1.91	15.99	0.75	12.29	0.54	3.6	12.47	2.55	2.08	8.2	3.53	3.67	5.6	11.45	2.28	0.18
g1	ENSG00000111799	COL12A1	0.15	9.94	6.26	6.45	31.48	14.29	14.81	8.53	19.51	4.35	11.67	9.45	14.86	3.53	6.2	3.31	0.66	2.41	3.74	31.34	23.6	42.55	65.98	159.38	41.36	21.35	32.28	107.17	68.68	19.07	66.39	29.58	110.17	40.67	23.54	4.07	11.88	123.6	17.98	15.55	11.89	4.71	6.89	25.64	8.39	2.43	1.13
g1	ENSG00000124225	PMEPA1	4.29	65.66	13.36	7.69	52.97	15.08	9.26	8.43	21.9	4.31	15.15	14.48	24.42	13.01	7.49	8.09	4.92	6.01	18.52	212.09	12.11	70.35	66.72	466.12	90.23	56.61	34.31	92.1	110.14	65.88	76.35	131.71	151.45	153.97	446.92	55.28	13.13	281.57	41.6	15	32.64	47.67	83.77	47.36	58.14	48.89	17.2
g1	ENSG00000137809	ITGA11	0.04	0.31	1.57	0.64	2.51	0.99	1.58	0.85	3.4	0.89	1.68	0.93	1.28	0.31	0.29	0.25	0.06	0.57	0.97	0.37	0.81	19.76	4.06	12.27	6.83	2.93	6.71	18.4	12.09	2.85	4.07	3.43	9.21	9.42	1.5	0.58	1	14.19	6.53	0.79	2.69	3.42	1.51	3.6	4.23	0.54	0.13
g1	ENSG00000142156	COL6A1	30.22	101.25	138.77	58.69	394.56	163.53	162.58	104.18	186.83	66.59	196.28	95.91	103.58	64.7	44.52	52.04	34.75	45.27	32.03	247.49	24.14	246.06	628.33	1351.45	443.63	369.48	247.18	399.18	498.76	85.78	625.21	113.35	1071	211.5	139.72	188.39	131.45	575.27	118.28	199.16	460.8	38.42	81.81	191.95	63.43	20.93	11.63
g1	ENSG00000145934	TENM2	0	7.26	0.59	4.6	3.44	1.38	1.61	3.59	7.88	4.03	3.56	4.39	2.36	2.31	1.75	1.4	0	0.95	0.12	42.43	11.72	4.29	11.8	133.83	14.67	0.09	3.82	11.79	0.03	5.3	11.54	21.68	24.07	2.2	3.91	0.77	3.84	19.67	2.01	3.04	1.32	31.08	11.4	0.03	16.18	0.09	0.03
g1	ENSG00000219438	FAM19A5	0	0.03	0.97	0.18	0.66	1.69	0.92	0.06	1.19	0.04	0.14	0.46	0.05	0.16	0.72	0.1	0	0.1	0.38	0.42	0.41	19.15	1.23	15.88	1.68	6.28	8.95	6.55	2.01	3.17	1.23	6.18	5.29	1.82	75.46	8.18	0.43	3.61	4.88	0.3	0.57	0.74	2.25	0.28	8.85	0	0
g2	ENSG00000081059	TCF7	1.87	3.84	14.18	7.21	3.79	5.99	4.54	4.05	3.78	4.06	6.89	7.98	7.81	3.51	2.89	2.55	2.31	2.87	1.59	1.91	0.53	10.19	3.47	7.57	10.94	13.99	9.22	12.63	1.93	12.49	4.81	1.71	10.19	1.42	11.46	11.12	4.6	7.83	7.07	4.29	2.57	6.01	2.12	2.52	35.23	3.57	385.22
g2	ENSG00000089012	SIRPG	2.18	1.42	2.48	2.33	1.17	0.62	0.59	0.65	1.53	2.19	1.74	1.46	2.92	0.4	0.41	0.8	2.61	0.52	6.57	2.21	0	10.54	0.91	0.41	0.83	5.05	3.83	4.61	2.46	13.8	1.45	1.5	2.17	0.81	0.77	0.85	0.89	5.86	0.89	0.38	0.66	0.09	2.46	2.13	22.34	2.11	86.16
g2	ENSG00000101445	PPP1R16B	0.74	1.21	4.44	2.04	1.25	2.32	2.44	2.33	2.35	2.43	2.65	2.22	1.36	0.82	0.52	0.45	0.81	0.61	0.95	0.94	0.31	6.73	0.35	0.66	1.46	11.9	2.95	5.24	1.82	6.53	0.36	0.57	0.87	0.17	1.21	0.88	1.99	2.46	2.12	1.81	2.82	0.65	2.19	2.84	16.28	1.46	32.41
g2	ENSG00000103522	IL21R	0.9	1.28	4.62	2.03	0.82	0.68	0.34	0.43	1.15	2.34	0.86	1.47	1.89	0.4	0.15	0.25	1.16	0.27	2.01	2.42	0.2	5.83	1.17	0.74	2.06	7.09	3.72	7.3	2.3	7.42	1.68	0.82	1.54	1.07	1.18	0.93	0.41	5.5	1.97	0.23	0.45	0.64	4.42	1.99	11.59	3.19	33.34
g2	ENSG00000106952	TNFSF8	0.4	0.04	2.35	0.5	0.36	0.83	0.41	1.28	0.5	0.23	0.33	2.18	0.54	0.57	0.27	0.09	0.87	0	0.67	0.46	0.15	4.6	0.88	0.26	0.75	1.35	1.45	1.76	1.92	3.64	0.46	0.19	3.15	0	0.16	0.59	0.8	0.63	1	1.22	4.22	0.36	2.12	0.84	5.61	1.11	32.14
g2	ENSG00000121966	CXCR4	9.75	8.33	39.55	22.15	8.05	18.52	4.73	2.81	22.56	9.29	12.69	31.16	42.39	2.34	2.68	3.18	8.17	3.01	23.17	12.32	26.28	87.29	10.13	12.62	20.01	35.18	25.29	55.61	144.54	88.61	12.49	8.69	31.05	7.4	50.84	9.63	10.86	26.7	54.41	10.93	6.28	12.22	12.15	77.78	112.69	11.83	190.95
g2	ENSG00000161929	SCIMP	2.43	0.86	5.26	0.76	1.41	2.42	0.98	1.59	0.97	1.65	2.5	1.58	1.93	0.65	0.35	1.19	3.01	0.24	3.19	2.11	0.2	5.88	0.88	0.42	1.89	7.17	6.07	7.24	0.9	2.62	1.25	2.52	3.65	1.31	1.17	0.88	1.33	5.3	3.64	0.96	4.67	1.34	2.76	2.38	10.7	3.8	28.77
g2	ENSG00000172578	KLHL6	0.76	0.34	8.21	0.62	0.69	1.29	0.65	0.93	2.06	0.88	0.91	1.34	3.68	0.13	0.21	0.23	0.72	0.08	1.47	1.25	0.56	7.1	1.54	3.97	2.33	3.27	4.68	12.71	1.9	3.63	1.58	1.36	1.31	0.63	0.8	0.64	1.38	3.04	2.16	0.56	1.01	2.56	4.17	4.72	7.77	2.98	23.33
g2	ENSG00000178199	ZC3H12D	1.6	1.25	5.65	1.7	0.55	3.14	1.32	1.41	1.42	1.91	1.85	3.16	4.86	0.46	0.28	0.39	0.45	0.32	2.34	0.43	0.58	7.16	0.77	0.92	1.09	8.76	5.48	11.35	2.89	5.82	0.99	1.72	1.9	1.34	0.59	1.01	1.32	4.05	0.83	1.36	1.29	1.22	3.54	2.16	16.21	1.68	85.08
g2	ENSG00000196092	PAX5	0.79	1.19	8.02	0.56	0.12	1.02	0.03	0.44	0.17	1.05	1.12	2.25	1.92	0.01	0.06	0.11	1.29	0.29	0.18	0.44	0	0.57	0.19	0.1	0.5	2.06	1.28	9.75	0.08	3.6	0.16	0.55	0.01	0.02	0.26	0.05	1.24	1.08	0.22	0.39	0.06	0.15	6.97	0.04	3.82	0.25	29.61
g3	ENSG00000038427	VCAN	0.24	1.67	4.86	2.85	23.37	1.09	4	1.54	11.27	1.04	2.48	2.97	3.14	1.56	1.34	0.19	1.13	0.36	4.39	13.59	13.69	62.9	47.7	66.03	24.08	37.76	33.54	73.02	28.47	12.8	49.49	10.33	53.18	14.59	90.48	2.17	1.97	79.06	56.54	1.64	16.8	8.43	10.73	12.21	35.31	3.12	0.56
g3	ENSG00000128713	HOXD11	19.67	6.66	0	0.06	2.6	0.19	0.1	0.17	5.63	0.29	0.08	2.11	1.5	0	0.26	0.38	19.62	0.1	29.33	27.2	10.9	8.26	2.82	12.63	6.95	7.3	1.04	8.15	6.15	4.64	3.4	13.28	17.19	25.1	18.93	0	0	40.76	1.47	0	0.4	2.8	8.64	9.85	12.7	4.17	0.09
g3	ENSG00000131620	ANO1	0.54	18.9	8.71	4.14	11.79	5.38	7.7	4.53	18.19	4	4.69	12.68	20.46	3.68	3.19	2.41	0.6	1.93	2.6	42.14	11.33	56.76	26.29	55.21	292.31	62.3	45.89	59.47	3.16	124.54	25.14	163.69	8.56	93.91	418.79	23.9	3.16	23.15	13.06	4.02	47.72	79.85	31.44	3.79	309.4	97.75	1.81
g3	ENSG00000138316	ADAMTS14	0.08	1.11	0.55	1.1	5.1	0.37	0.54	0.47	0.95	1.22	0.53	0.34	0.82	0.06	0.17	0.11	0.08	0.17	0.44	3.8	0.66	8.51	11.24	19.42	12.49	6.17	3.69	13.06	13.12	1.63	12	0.39	6	1.83	0.86	2.36	0.56	11	1.76	0.47	1.98	1.27	1.75	10.11	0.88	0.46	0.26
g3	ENSG00000143226	FCGR2A	8.89	7.77	8.37	5.76	48.69	10.7	7.41	3.26	15.09	3.32	3.35	10.98	13.74	5.46	3.3	0.83	9.8	1.74	14.16	27.67	17.82	56.96	67.14	42.61	39.06	63.44	30.53	60.68	77.6	22.22	69.2	33.23	378.72	11.88	19.56	27.94	7.1	43.38	30.98	4.34	37.96	29.84	35.45	83.8	57.43	22.5	34.76
g3	ENSG00000152592	DMP1	1.9	0.06	0	0	0.6	0.03	0	0	0.03	0.12	0	0.03	0.9	0	0.06	0.12	2.1	0.07	2	0.31	2.97	0.93	1.02	1.29	0.88	0.54	0.95	6.65	1.25	2.88	1.01	1.27	0.76	2.84	1.61	0.05	0	0.83	0.59	0	0	1.41	3.42	1.12	3.75	3.91	0.04
g3	ENSG00000162878	PKDCC	0.1	0.59	14.03	2.73	12.64	5.82	3.69	2.49	4.24	1.03	6.38	6.27	10.19	3.1	1.61	1.16	0	0.88	1.94	1.99	11.01	64.69	11.66	8.57	1.13	40.11	29.42	25.9	2.7	47.42	12.68	5.48	3.9	5.92	32.97	55.81	4.66	13.53	35.87	9.1	50.24	22.28	8.9	2.79	117.86	4.82	1.17
g3	ENSG00000163064	EN1	0	2.46	0.24	0	16.39	0	0	0	1.33	0.13	0	0.38	0.43	0	0.02	0.52	0	0.05	3.56	13.05	6.92	1.58	23.39	0.7	0.45	0.12	0.95	13.81	0.16	0.39	25.99	12.96	5.63	2.18	11.09	2.54	0.1	10.68	1.2	0	1.15	14.64	2.49	0.26	5.22	0.32	0.04
g3	ENSG00000164694	FNDC1	0.04	0.55	0.85	0.22	4.11	0.55	0.88	0.4	0.81	0.43	0.36	0.27	0.87	0.07	0.09	0.02	0.08	0.09	0.38	0.51	0.11	27.2	6.09	8.43	1.39	9.16	10.52	10.73	7.11	1.47	5.69	0.93	0.45	1.26	0.67	0.28	0.31	18.52	9.41	0.53	0.22	1.75	1	1.46	5.37	0.49	0.51
g3	ENSG00000165215	CLDN3	0.4	0.14	1.62	0.53	0	6.61	0.39	0.14	5.44	0.48	1.82	0.44	1.62	0.25	0.25	0.25	0.51	0.32	0.48	0.08	2.13	0.59	0.47	3.34	4.01	0.72	4.05	3.33	4.94	2.74	1.35	0.38	0	5.65	22.14	66.86	4.43	1.6	8.27	0.59	0.34	4.9	10.35	1.7	8.26	13.01	1.45
g3	ENSG00000170458	CD14	26.87	37.85	25.01	12.18	54.2	17.11	18.06	10.07	36.08	13.2	13.33	20.48	36.12	13.84	7.94	8.25	24.91	8.52	29.8	37.93	11.89	82.57	82.09	60.12	61.6	131.23	56.4	73.47	103.47	45.5	80.64	39.81	380.4	62.58	27.88	32.63	17.3	121.28	42.43	8.47	122.05	38.5	44.36	147.01	86.59	28.51	28.3
g3	ENSG00000170577	SIX2	0.94	0.56	0.08	0	0.49	0.32	0.25	0.14	0.7	0.39	0.03	0.07	0.1	0.03	0.18	0	0.58	0.05	1.68	2.73	14.36	0.27	0.51	3.54	1.67	1.77	8.71	6.96	0.18	0.65	0.55	18.44	1.68	0.61	6.12	18.98	0.23	2.07	6.29	0	0.2	2.8	2.58	0.04	3.68	0.08	0
g3	ENSG00000176678	FOXL1	0	1.38	2.12	0.08	1.15	0.21	0.26	0.07	1.01	0.03	0.07	0.33	0.06	0	0	0.02	0.34	0.09	1.14	7.51	0.3	2.26	1.61	2.63	0.92	4.08	0.99	5.76	0.84	3.03	1.6	4.49	3.35	0.19	2.03	0.91	0.15	1.71	4.46	0.15	0.92	5.4	1.04	1.37	7.69	0.24	0.03
g3	ENSG00000187775	DNAH17	3.05	3.96	0.51	0.5	9.13	0.4	0.29	0.08	3.25	0.54	0.29	1.51	4.27	0.21	0.29	0.35	3.73	0.2	0.84	1.37	0.3	1.59	21.31	25.61	22.23	0.51	2.14	20.42	1.1	31.86	21.99	51.43	0.7	21.9	47.13	0.67	0.3	34.65	0.1	2.01	4.19	6.15	9.09	5.71	29.6	2.91	1.97
g3	ENSG00000225614	ZNF469	0.12	0.29	0.12	0.1	1.59	0.17	0.28	0.14	0.34	0.06	0.21	0.11	0.18	0.02	0.02	0.04	0.13	0.1	0.14	0.73	0.33	2.32	3.85	9.78	5.37	3.84	1.23	5.62	5.74	0.88	4.18	0.26	1.92	1.33	0.99	1.27	0.15	3.6	1.36	0.17	0.84	3.05	0.85	2.16	1.43	0.15	0.94
g6	ENSG00000008196	TFAP2B	0	0.01	1.36	2.64	0	4.26	5.63	3.93	2.73	7.27	14.32	1.4	0.12	2.43	4.7	2.92	0	3.36	0	0	0.16	0.09	0.11	0.15	0.07	0.13	0.05	0.16	1.25	0.76	0	0	0.09	0.05	0.02	0.95	4.22	0	0	0.77	0.01	0.09	0.02	0.01	0.44	0.72	0.08
g6	ENSG00000008441	NFIX	29.35	22	27.42	34.52	16.55	54.93	81.92	66.99	55.52	60.32	87.72	35.53	13.33	38.82	30.81	39.88	30.09	24.06	24.05	7.7	7.09	33.95	15.35	20.69	35.65	31.41	27.9	19.58	27.18	52.92	17.02	11.41	8.66	15.58	60.71	24.83	37	14.45	13.98	60.44	44.95	19.65	14.58	16.88	39.45	55.48	4.11
g6	ENSG00000013016	EHD3	0.93	8.6	12.18	27.96	3.02	45.41	48.37	44.25	24.58	35.15	58	27.88	3.35	41.52	35.04	24.43	0.76	34.86	2.76	5.79	6.15	3.72	6.31	6.3	2.07	7.51	5.97	10.53	4.03	22.61	6.9	2.6	9.05	2.8	8.43	22.63	33.66	5.56	2.84	26.5	0.47	4.96	7.13	3.29	3.78	10.62	6.05
g6	ENSG00000111961	SASH1	6.8	8.74	14.02	35.49	1.69	32.02	43.64	56.48	34.73	51.78	61.71	38.51	2.3	27.33	23.78	11.46	7.64	18.42	9.34	1.09	3.84	5.1	1.78	4.13	4.5	6.43	8.98	3.3	7.68	11.23	1.9	1.17	3.46	3.56	2.65	14.75	29.47	3.92	4.16	34.9	6.17	2.09	4.95	5.92	4.51	1.32	0.9
g6	ENSG00000134531	EMP1	181.31	201.64	596.31	1816.63	34.36	2037.26	2516.77	2200.71	1254.87	2381.01	2667.22	1350.39	65.18	2048.26	2633.14	833.08	177.57	1964.78	665.06	33.71	88.56	71.71	42.18	142.2	53.21	136.52	132.71	62.08	109.62	472.55	41.33	17.1	37.23	73.01	58.99	789.72	1884.8	36.49	69.09	2130.35	72.85	41.23	88.01	34.06	9.73	62.51	2.14
g6	ENSG00000143536	CRNN	13.38	642.19	2545.84	4283.84	0.15	6450.75	6468.96	8974.55	3428.92	5972.98	7719.36	3995.7	0.54	8325.7	6275.81	6724.46	10.55	9985.49	48.3	3.89	0.7	68.25	1.5	265.07	12.15	117	14.64	1.36	142.43	1600.62	1.28	0.52	0.64	24.01	192.42	1796.44	6506.66	0.74	4.47	7578.98	0.45	0.91	0.8	21.11	0.74	0.94	0.47
g6	ENSG00000159263	SIM2	0.11	9.1	12	19.14	0.49	24.32	32.08	32.87	26.55	32.11	35.45	22.84	2.59	12.97	13.12	13.13	0.22	12.25	0.29	1.68	4.83	3.12	0.47	10.46	5.8	6.89	4	9.58	0.83	16.1	0.42	1.75	0.44	0.65	7.13	13.5	15.49	3.54	0.39	21.24	1.39	6.71	5.84	0.43	4.9	4.57	0.41
g6	ENSG00000164520	RAET1E	0.71	8.7	11.29	47.37	0.65	38.46	42.63	62.41	40.35	22.11	32.02	28.91	3.39	39.39	33.21	20.96	0.39	31.01	1.44	1.87	0.54	1.66	0.35	8.81	1.09	1.5	0.19	0.79	0.61	7.21	0.19	0	0	0.93	2.99	13.74	44.04	3.86	0	17.8	0	0.43	2.35	1.64	0	0.78	0
g6	ENSG00000166317	SYNPO2L	0.17	1.84	11.98	24.51	0	57.64	79.58	124.83	6.91	14.5	50.85	18.39	0.11	42.51	14.86	18.24	0.22	57.7	0.19	0.43	0.08	0.19	0.14	4.55	2.55	5.49	0.33	0.09	1.86	2.61	0.34	0	0.24	0.2	0.59	1.79	50.03	0.14	0.07	32.3	0.06	0.15	0.07	0.08	0.76	0	0.18
g6	ENSG00000171476	HOPX	2.33	45.69	228.9	462	5.65	602.49	404.15	663.85	273.88	593.88	979.7	502.49	9.63	1335.47	2303.51	616.28	2.31	526.17	51.3	61.42	45.52	87.56	8.05	42.7	55.99	32.65	46.52	30.11	37.1	161.58	9.84	22.94	5.21	39.89	73.6	207.78	679.95	49.43	22.06	551.28	23.42	7.63	27.4	14.11	10.2	4.67	18.08
g6	ENSG00000172005	MAL	3.24	368.27	1704.93	2527.39	2.02	5174.52	4666.56	4526.98	2161.82	3896.19	5264.42	3170.19	16.59	5861.55	5596.97	4616.1	3.91	6381.21	111.57	2.18	1.17	39.06	1.43	200.73	15.6	83.14	48.71	1.6	89.37	1069.75	1.17	1.48	0.56	69.96	93.76	1743.37	3341.81	1.81	8.41	5558.27	13.07	1.21	1.15	7.37	8.63	12.26	67.22
g6	ENSG00000172478	C2orf54	4.5	108.71	94.07	208.44	1.79	207.63	285.21	218.38	151.81	298.82	216.8	135.12	4.93	131.21	151.18	120.48	4.62	276.02	28.15	2.7	0.42	3	6.15	10.72	4.31	3.99	1.86	0.7	21.24	96.5	7.17	0	0	13.66	15.93	143.51	153.47	4.59	1.12	256.74	1.69	0.82	1.65	6.94	0.18	1.16	0
g6	ENSG00000187720	THSD4	3.13	40.19	16.66	34.79	0.84	26.53	39.2	42.05	54.74	47.03	50.79	35.12	1.57	14.87	16.1	15.98	3.66	8.83	2.43	8.67	3.41	7.79	1.61	7.85	6.45	2.01	6.71	3.06	2.55	13.9	1.51	1.73	0.59	0.36	3.04	8.81	44.17	2.9	2.21	30.66	0.23	3.26	1.85	2.41	4.08	2.66	0.09
g6	ENSG00000188100	FAM25A	0	26.19	529.69	321.25	15.48	1518.22	870.27	1562.36	298.07	976.54	2074.08	1343.38	0	1134.25	3144.68	1422.15	0	1942.69	8.8	52.35	11.39	2.38	29.24	60.59	68.89	42.82	0	23.43	29.29	156.94	37.07	0	0	22.34	37.51	56.28	2065.3	59.31	1.08	1483.62	29.66	1.83	9.98	2.44	0	0	0
g6	ENSG00000215559	ANKRD20A11P	0.59	11.5	51.47	114.57	0	108.43	152.28	156.81	31.51	85.63	77.59	65.92	0.15	38.43	16.68	44.37	0.64	55.66	0.06	0.59	4.69	3.52	0	6.29	0.35	1.41	22.36	3.97	0.82	67.78	0	0.43	0	0	1.02	23.17	9.18	0.13	2.71	55.09	0.11	5.35	0.19	1.39	0.79	4.69	1.58
[truncated: 3 more columns]
