# Supplementary material for: Oncogenic enhancers drive esophageal squamous cell carcinogenesis and metastasis
Source: Nat Commun. 2021 Jul 22;12:4457. doi: 10.1038/s41467-021-24813-2 (PMC8298514; doi:10.1038/s41467-021-24813-2)
Supplement: Supplementary file 12 — Supplementary Data 10 [file 41467_2021_24813_MOESM12_ESM.xlsx]

## Sheet: Fig S11a. active.H3K27ac
Pos	Symbol	Adj1002	Adj1102	Adj1202	Adj1302	Adj1402	Adj1702	Adj1902	Adj2002	Adj2102	Adj702	CAN1001	CAN1101	CAN1402	CAN1301	CAN1401	CAN1701	CAN1901	CAN2001	CAN2101	CAN701	LN1003	LN1103	LN1106	LN1303	LN1403	LN1903	LN2003	LN2103
chr11:121305484-121306180	SORL1	0.1	0.1	0.1	0.1	3.80391	2.17465	1.91652	0.1	0.1	1.11353	2.37419	6.17039	9.92319	0.88604	2.76182	3.92418	0.1	1.22077	0.499555	3.70913	2.10224	6.69724	10.9578	4.35448	1.37442	0.898733	5.06565	0.937467
chr12:15109439-15109787	ARHGDIB	0.685091	0.1	0.1	8.67808	3.81601	2.0648	1.78577	1.49483	1.73953	2.03091	4.36346	9.09286	4.61982	1.43935	10.2397	8.3691	7.66072	3.62332	0.1	4.70891	0.1	24.3435	5.91831	5.34712	10.8571	6.05221	5.7282	8.67548
chr12:47749684-47749882	PCED1B-AS1	0.991018	0.1	0.771777	3.93723	7.78116	0.121716	0.349758	0.1	0.1	0.1	0.1	16.2815	2.92419	11.1656	9.53912	13.381	7.79365	2.01187	0.91454	4.01825	3.57262	16.0943	2.2831	7.68453	13.162	9.70547	4.93624	14.2693
chr12:47785111-47786388	PCED1B-AS1	0.1	1.69757	0.1	0.1	4.50962	1.22522	1.68417	3.80443	0.1	0.1	2.01187	13.27	2.18338	14.9456	10.8639	12.4225	8.93368	2.88612	1.09714	2.24284	0.887131	0.127591	2.15398	10.1929	13.5795	6.60855	17.2758	7.75438
chr12:47820381-47821432	PCED1B-AS1	1.98051	0.635542	0.1	0.1	4.33795	0.688277	0.798048	2.01808	8.33656	1.87816	10.1667	10.1731	8.44515	5.54426	11.9812	3.69112	8.89285	2.996	11.8846	7.2623	15.2399	15.5294	6.03357	8.43172	11.2355	16.6167	6.881	5.36151
chr12:51719802-51721487	BIN2	3.91424	0.434793	1.54416	7.24105	10.0801	7.97826	2.76548	2.88003	0.1	5.17916	12.2288	14.9748	17.3631	7.56233	13.4102	13.4683	10.7119	5.31007	2.1488	10.5121	8.47678	8.6862	14.5032	2.39612	7.1655	10.6784	7.80131	7.57904
chr12:123916684-123917030	RILPL2	2.08538	8.79773	0.1	0.893373	0.480872	3.98969	2.7727	2.08378	0.1	0.1	3.23778	5.94659	10.8388	12.441	15.9615	9.14572	7.2759	10.8478	2.92207	2.6879	12.1812	21.9062	10.5842	12.2868	7.60942	4.41786	9.12873	4.43275
chr13:41165283-41165607	FOXO1	1.01167	0.383931	0.582028	0.1	0.1	1.48008	0.490116	0.115061	0.1	0.1	1.73367	0.933748	1.0213	2.75898	0.511419	3.25226	1.60671	1.29335	1.94918	0.104466	0.860894	5.48993	2.71762	1.00246	2.23227	0.590217	8.21471	2.00131
chr1:40845951-40857395	SMAP2	11.4079	2.36511	2.6117	5.38763	25.2126	4.3498	3.70169	10.8277	1.17518	1.39798	6.66179	18.1305	5.82683	23.7552	11.6075	11.9863	8.53286	12.3387	1.79264	9.59452	0.678783	13.4621	15.9336	10.8842	28.3159	15.0404	27.3179	14.8566
chr1:40864878-40866137	SMAP2	0.1	0.1	0.698388	0.642218	13.7856	0.741115	0.714429	3.30005	0.1	0.1	2.63818	5.82261	3.80305	3.68455	1.60594	7.65149	2.04572	3.13043	0.1	0.897288	0.1	4.96831	9.85652	3.74882	8.18841	2.57107	10.4439	2.78063
chr1:40866548-40867049	SMAP2	4.65954	0.761057	0.1	0.467504	1.63085	0.1	0.18536	4.05661	1.73389	0.1	2.95065	3.61868	1.4737	5.90082	1.16158	4.80196	1.18109	1.13342	0.1	2.36585	0.1	2.13697	1.52578	1.38333	7.61524	3.36518	10.2961	2.34146
chr14:105529715-105534609	GPR132	8.97106	4.22627	0.0337279	4.23847	18.0743	5.42087	3.58175	7.45267	1.07099	0.971318	4.19724	8.72433	13.8002	8.89737	14.3316	14.0453	14.1922	3.38731	8.59672	4.80011	1.127	8.76707	19.8368	8.93798	24.8807	18.4154	39.6852	29.5392
chr15:63483769-63485448	RAB8B	1.00383	2.79262	0.675659	1.89322	2.93947	2.16973	1.50463	2.51213	0.407399	0.1	1.90686	14.1979	6.04694	6.76662	4.27531	5.70726	3.30856	1.0993	1.71681	5.36151	4.62897	9.67086	6.70059	3.08551	12.859	9.70854	7.51469	11.132
chr15:64382128-64382638	FAM96A	2.87133	0.1	0.1	0.634356	3.85546	3.88882	1.75105	1.7791	0.1	0.1	3.44113	23.2833	2.2928	6.93541	6.61428	12.4341	10.029	1.79583	2.68522	4.82929	1.55581	12.5964	6.40107	2.85515	19.2145	13.2544	14.3058	8.67341
chr15:78342973-78343505	TBC1D2B	0.410978	0.1	0.347288	2.22157	1.67641	3.13338	2.02357	2.51057	0.1	0.1	1.87661	5.61268	3.35612	9.28656	2.99824	6.3746	5.37459	1.87387	1.53118	10.2485	2.62379	0.0896093	3.07323	1.52813	10.6238	4.79607	5.95953	10.8064
chr15:81577819-81578350	IL16	0.1	0.1	0.1	0.918168	2.93806	1.85368	0.683105	0.89222	0.1	0.1	1.4196	8.97106	0.622017	4.93774	0.221308	2.38696	1.34159	0.1	1.17071	1.61121	0.584948	11.4777	4.09558	1.69836	8.26284	6.14431	15.8484	6.81693
chr15:98634730-98635214	ARRDC4	0.1	0.1	0.1	0.1	0.1	0.1	0.1	0.1	0.1	1.44657	7.73999	9.28589	14.1121	0.965328	1.35961	3.75339	4.08694	6.18112	9.24487	12.5843	10.0094	0.127591	10.814	0.1	2.21433	5.50903	1.94336	1.25146
chr15:101462784-101463413	LRRK1	0.400404	3.9395	0.794234	0.277411	15.2619	4.29905	2.61632	3.69687	0.634859	0.1	6.69522	17.9819	3.8651	7.35124	1.5062	5.36314	3.94151	1.57538	1.94291	9.98938	5.03487	3.88855	5.56846	5.34351	14.3248	8.05821	12.5509	3.37177
chr15:101611272-101612099	LRRK1	3.38496	1.34988	0.337038	0.1	0.1	0.148361	0.422879	0.118891	0.1	0.1	3.27576	5.56372	1.31083	3.82086	1.09223	6.31566	5.45217	11.2459	7.59071	5.57638	3.40071	9.70854	7.14184	8.98528	1.47871	0.357489	1.92405	2.45759
chr16:1592729-1593235	TMEM204	0.336757	0.1	0.1	0.1	5.77686	1.25624	4.07446	0.108874	0.1	0.1	4.88466	9.64841	3.54475	2.12859	9.31408	8.93734	8.90933	0.221448	18.6066	6.52195	3.4286	3.85057	3.99284	1.09111	3.49849	2.07304	4.34949	11.1476
chr16:73104508-73105326	ZFHX3	0.1	0.1	0.1	0.1	0.1	0.494127	4.50002	6.80663	0.1	2.99254	12.0973	0.0880832	5.63594	3.38827	4.14698	2.05449	8.02287	8.12703	4.99439	0.104466	27.6625	12.4447	11.3506	8.16157	4.33369	12.0821	1.48959	2.58997
chr17:1625662-1626472	WDR81	2.45441	0.1	2.68136	1.42188	2.95672	5.21104	1.65912	2.63377	1.05538	0.773708	5.32516	14.8548	2.16749	6.29414	2.83385	12.1185	13.349	9.4916	0.55568	14.4877	13.2792	7.91104	5.96097	3.46996	12.0855	7.80068	16.0578	11.5216
chr17:3862920-3863711	ATP2A3	1.68619	0.574222	0.227048	0.1	11.8067	0.553389	1.09882	6.01776	0.1	0.1	4.03248	5.73393	3.02862	1.39344	1.45814	2.46597	2.49147	0.986795	10.3816	6.34537	9.51466	5.87949	5.43033	1.21228	9.98225	7.28046	6.56233	17.2968
chr17:8837852-8838597	PIK3R5	0.1	0.0117405	1.24029	0.1	1.97939	1.16492	0.350436	0.204838	0.570672	0.1	1.89723	7.48375	14.3742	2.43515	14.1222	11.9585	3.66112	3.17506	2.32694	13.2843	5.15267	5.38139	15.9252	2.84522	4.37505	1.61416	4.60361	2.06447
chr17:8867063-8867353	PIK3R5	1.18463	0.1	0.1	0.1	0.1	1.30141	1.76679	1.50088	0.1	0.535599	4.0145	8.68729	8.73572	5.65585	5.79796	9.82365	1.81159	3.70653	0.0779646	6.75328	7.19965	9.30117	7.91685	2.80303	6.21121	2.02908	5.11853	3.45584
chr17:28040552-28040916	SSH2	1.15919	0.1	1.47648	1.09672	3.26836	0.777248	0.0154822	3.95006	0.696963	0.1	3.4808	3.83687	6.05459	2.35618	5.96958	5.18816	0.152024	0.1	0.535912	2.65248	5.42705	3.64638	9.79002	2.56842	4.55964	6.10961	6.90402	3.22591
chr17:28049647-28052271	SSH2	0.1	0.1	0.1	0.302273	8.85866	1.18429	0.1	0.700053	0.1	0.706907	1.72124	7.74125	6.18724	2.98155	2.31408	2.71285	2.30965	0.608109	0.978334	0.104466	0.664227	2.07433	8.99858	2.38678	10.3955	7.10181	10.2782	7.03489
chr17:28135046-28135541	SSH2	0.1	0.1	0.1	0.1	0.1	0.1	0.1	3.73916	0.1	0.1	3.81214	13.4063	9.89804	7.83049	17.6004	11.584	5.02999	9.37521	6.97936	8.19309	4.69656	0.127591	8.15432	0.626486	4.42393	4.72827	5.61875	5.60797
chr17:29640228-29640926	EVI2B	2.0493	1.5597	1.02678	1.46946	23.7929	4.76997	3.74798	5.63984	5.73703	0.1	4.45381	33.0885	12.2734	19.9531	13.4808	32.0383	15.7402	4.20365	2.32863	5.93439	0.1	14.4731	8.91745	8.69026	26.0347	16.5063	21.9012	15.5051
chr17:33862177-33863202	SLFN12L	0.1	3.09768	0.1	3.49564	8.11561	3.69865	3.18229	8.06166	0.1	0.1	3.1797	2.73167	2.45425	13.1404	9.5836	11.4546	6.23442	2.92599	0.9911	1.79827	4.38693	16.6435	4.41094	5.77297	17.4492	11.5706	20.0986	21.3086
chr17:34218706-34218967	CCL5	0.1	0.1	0.1	0.1	0.1	0.0853451	0.1	1.83804	0.1	0.1	2.32558	8.87963	0.582507	11.7681	8.08085	13.378	8.43452	6.37291	0.605392	1.29239	2.73603	5.58773	4.20951	8.15838	7.47464	2.44015	3.33845	6.19737
chr17:45810272-45813464	TBX21	1.14535	0.750233	0.305217	0.751679	6.99057	0.823761	1.61489	7.2578	0.1	0.1	6.89499	4.99522	3.1443	9.2969	9.69213	10.3243	5.75267	1.16435	2.64023	0.824581	2.88677	1.38166	4.18785	6.54874	24.131	7.97826	17.0334	17.0561
chr17:46506289-46508040	SKAP1	5.80398	1.70425	0.1	0.0820177	11.9221	2.56892	4.08755	7.65969	0.902568	0.1	5.3593	12.2636	2.74787	13.1667	9.41081	12.1988	9.0643	17.5836	4.63077	1.43664	3.52275	2.61624	3.33658	9.94118	31.5471	19.056	34.2887	16.8575
chr17:62091946-62092275	ICAM2	0.1	12.2615	0.1	0.708771	11.2268	0.57652	1.70704	0.130859	0.1	6.20914	9.25621	14.4577	3.09826	30.6647	7.30208	14.5229	10.483	2.70584	0.889543	0.0301841	12.5828	9.58528	4.40188	8.67912	17.5572	5.0255	6.70347	6.63317
chr18:60865840-60866248	BCL2	0.1	0.1	0.1	0.1	0.1	9.85502	3.00005	0.615746	0.1	1.89128	2.36332	0.0925518	2.5406	8.02577	10.5322	13.1043	8.38756	4.43481	1.8643	0.104466	0.1	0.127591	5.82564	6.83414	9.47192	7.9561	16.267	9.54842
chr19:36201471-36202855	ZBTB32	0.692686	0.1	0.236305	1.45496	5.65873	1.02177	1.30368	3.23217	0.1	0.1	0.507359	5.85792	0.533143	3.03909	4.98881	5.06887	3.83483	0.594991	2.58615	1.90523	1.54195	8.79071	1.72235	6.71088	12.441	4.98334	10.5432	5.13879
chr19:40653188-40653466	MAP3K10	0.1	0.598445	0.1	0.1	1.03254	1.14041	0.1	0.1	0.1	0.1	1.23919	6.29206	8.8918	1.06762	2.84904	8.38149	0.791547	1.31965	3.52917	3.72807	2.28695	11.6539	3.97661	3.65551	2.7936	1.65979	3.87125	1.45948
chr19:42625169-42628290	POU2F2	4.86772	0.536543	0.1	0.1	13.5253	2.05216	1.25393	3.46315	0.979126	0.0726597	3.26807	22.6671	1.24157	10.569	7.7433	9.79616	11.594	1.89952	0.804116	13.8993	1.17104	6.74647	1.93417	5.40148	17.9373	12.6524	30.0883	16.6273
chr19:47119666-47121022	PTGIR	0.866153	0.1	0.1	1.4737	4.04338	0.921638	0.522089	2.39854	0.1	0.1	6.65944	5.1524	1.27164	2.88366	7.37059	4.40606	5.17606	0.953793	0.829326	2.00058	2.93947	1.68385	1.15122	3.26421	6.78136	4.0167	14.3935	0.667833
chr19:47826854-47828363	C5AR2	2.77326	0.987237	0.838817	0.43591	2.7077	0.229314	0.1	0.804389	0.1	0.1	3.27251	4.23997	17.0334	1.71059	10.7177	9.35329	5.2031	2.67341	2.21479	3.58911	4.84462	13.3174	21.0171	3.71555	7.69704	4.97626	3.91592	2.69605
chr19:49836242-49840631	CD37	6.23724	0.385447	1.02664	1.28021	16.0214	2.66256	1.88845	5.37094	0.680386	0.1	4.43142	16.0675	11.4578	8.06924	11.3438	9.86877	6.4323	0.94393	1.49105	2.31906	3.00752	3.18445	13.9412	6.87837	17.853	14.0972	27.8389	17.3265
chr2:8666956-8667490	ID2	0.1	0.830721	0.214257	0.1	1.20903	2.20438	0.59875	1.5511	1.29964	2.08855	6.50648	6.22082	2.32385	11.2491	4.20873	8.51161	1.49593	4.34494	13.9008	9.93877	4.76257	10.2552	3.74908	2.18888	3.37983	2.47352	4.09869	10.3871
chr2:8676254-8676701	ID2	3.46531	0.1	4.07679	1.51717	1.41842	4.72615	3.27164	0.25882	1.80375	4.2987	0.30824	10.5654	3.01987	7.08845	7.93794	8.33348	6.95488	3.08849	11.1794	3.43967	7.16145	5.62465	9.45227	6.19639	8.12703	3.33049	5.49584	12.4983
chr2:8724280-8724700	ID2	1.04577	0.1	0.1	0.602691	4.96793	0.45176	0.720731	10.5026	0.1	0.1	1.08557	2.68136	3.85775	1.32715	12.0407	10.0894	2.09006	11.2884	7.46723	2.26164	9.4252	5.91929	6.32156	9.1247	4.162	3.14817	3.7144	9.58848
chr2:19986633-19987087	LINC00954	1.82084	0.1	0.642819	0.453138	0.772725	4.70273	0.1	0.119584	1.64219	2.38799	7.3119	2.95211	4.86837	6.85959	0.959819	0.175137	1.22023	3.4092	0.1	0.104466	33.1308	1.44867	6.99257	4.88924	0.682565	1.07486	3.85808	0.751133
chr1:117300471-117301661	CD2	0.1	0.1	0.1	0.1	2.16776	0.0801477	0.207857	2.74467	0.1	0.1	4.1149	4.58881	1.62519	8.51602	7.71822	9.51799	3.28904	1.90331	0.808029	3.86438	1.29731	18.0658	2.54019	8.59474	15.9898	7.57089	14.3067	7.52283
chr1:117307558-117312129	CD2	1.38563	1.66341	0.1	2.0435	5.53022	2.51166	1.30915	3.4475	0.437497	0.0410903	2.66005	3.68358	2.2087	8.85731	4.75564	7.95829	5.60644	2.14554	0.1	2.22974	0.1	2.43853	2.3218	4.27318	12.8559	5.55726	14.5785	9.72043
chr2:33709967-33710357	RASGRP3	1.50497	1.73208	4.18357	0.1	0.1	0.693162	1.1872	0.1	0.959126	0.1	4.21858	14.814	2.46402	4.9628	4.98787	1.93107	7.05316	3.05192	0.908037	6.03712	5.44801	8.62736	2.6944	0.69292	15.165	10.5884	12.2625	12.0102
chr2:38923868-38924401	GALM	1.13594	0.1	0.1	2.82845	4.75525	0.1	0.756768	1.49158	0.1	0.1	1.26918	4.82019	1.93956	9.85782	4.36606	8.00399	0.826018	3.97447	0.1	2.06133	2.01657	0.127591	4.34758	8.49152	15.0132	5.58957	12.7491	10.1174
chr2:38927080-38927556	GALM	0.1	2.57725	0.1	0.1	8.51772	1.37236	0.0204014	3.0758	0.1	1.03377	2.18849	4.68218	0.784357	8.02832	8.042	8.57319	4.46884	3.85302	0.954038	0.104466	4.3859	9.90329	0.707714	6.51362	16.3098	5.24062	10.0002	13.2367
chr2:38928001-38928303	GALM	0.769252	0.1	0.1	0.1	0.451959	0.765162	0.1	0.813879	2.05901	0.1	3.584	3.33752	2.40777	14.3682	4.86509	5.48474	5.46037	3.00596	1.54727	1.51431	1.72634	12.4683	1.46834	5.74624	12.2288	8.11707	0.118247	4.52401
chr2:69023747-69024582	ARHGAP25	1.50994	0.1	0.1	0.1	2.82754	2.42927	2.91844	1.5838	0.1	0.1	8.47395	2.02329	9.37671	4.29299	5.17065	13.5088	0.573564	8.41829	1.44462	2.74269	0.1	1.77747	10.5972	5.27789	8.28524	4.58466	11.4846	3.91157
chr2:69026128-69026394	ARHGAP25	0.1	0.1	0.1	0.1	0.1	0.37695	0.788713	0.14502	0.1	0.1	3.69595	0.915831	8.91059	3.72496	7.0263	17.174	1.4325	5.28928	0.1	9.29089	0.1	20.9605	4.20698	9.47105	4.57487	3.72067	3.80998	0.715017
chr2:99070680-99071056	INPP4A	2.52825	0.1	1.79177	1.37731	7.87201	0.797578	0.1	3.37402	0.1	2.50043	4.70058	11.3842	7.3138	8.39875	3.5484	5.0427	3.68018	2.55251	1.0516	4.28544	7.33222	13.04	7.95226	1.62925	5.18018	2.63653	7.04438	6.46257
chr2:99350028-99350304	MGAT4A	0.1	0.1	0.1	1.54179	0.250806	0.310836	0.302569	0.89995	0.86406	0.00795771	2.28411	0.906712	0.531938	0.0225117	1.42326	2.42237	0.99736	1.76597	0.1	3.92672	7.44708	1.28206	2.3288	1.31542	2.70245	1.54951	7.37059	4.39631
chr2:111800347-111801408	BCL2L11	0.327559	2.74842	0.1	0.279988	0.511605	0.140216	0.154922	0.552935	0.1	0.0660583	1.05678	1.75019	0.384651	2.39747	1.72726	1.2372	0.176904	13.5987	1.14208	2.39039	4.88924	3.13556	2.05014	5.00717	1.79066	0.1	4.85921	0.799186
chr2:112948668-112949061	FBLN7	0.1	0.1	0.1	0.1	0.1	0.1	0.1	0.1	0.1	0.1	1.91518	1.50192	1.07778	2.08194	0.241791	0.667472	0.981909	2.12651	2.64997	1.11185	3.84145	10.0832	0.820066	0.1	2.19612	0.746029	10.4709	0.1
chr2:134976556-134977096	MGAT5	0.1	0.1	0.1	0.0747294	0.1	1.70243	0.1	5.27348	0.1	5.46292	1.01342	2.53939	4.626	7.2985	12.7121	2.09756	5.55439	9.31548	2.95487	3.36453	0.1	2.29902	7.47327	1.73657	8.5469	4.20722	12.5619	8.24026
chr2:143898478-143898751	ARHGAP15	0.1	1.50749	0.1	0.1	0.589883	2.09211	0.0760516	3.22907	0.394689	2.34273	2.9172	8.4108	2.65615	8.96644	1.63228	2.05989	2.40802	3.52998	0.1	2.56742	1.38417	4.23763	4.4805	5.32825	9.10172	6.55746	9.1233	2.91498
chr2:158275480-158277399	CYTIP	8.30429	2.26492	0.714769	10.8768	7.08793	2.16782	2.56924	4.2249	0.1	0.695039	6.17641	13.2533	14.2647	11.2095	12.6207	11.3013	5.98067	4.11254	1.62361	2.21184	0.785772	10.9125	10.9642	4.4909	16.0243	7.32132	10.4507	6.69116
chr2:158293647-158295076	CYTIP	0.1	0.635768	0.0913389	0.828474	0.1	0.930485	0.575275	1.64806	0.1	0.1	4.22393	6.5935	2.78849	13.2802	4.41196	7.28673	6.98735	1.58438	0.553779	4.46943	2.14953	16.3145	1.42834	3.16901	14.7329	6.24476	6.48374	4.002
chr2:175353919-175354607	GPR155	0.1	2.6879	0.1	0.974157	3.65769	2.53217	1.36046	5.765	0.482942	0.1	2.52214	1.70756	2.12438	5.19264	1.44902	9.24871	3.72807	1.49332	1.36885	5.34428	0.595327	5.05582	0.688634	5.59856	9.62978	5.82827	15.7369	6.92748
chr2:197024037-197024588	STK17B	6.16527	2.81696	2.09419	4.27931	3.24589	1.64735	3.56824	0.752032	0.1	0.1	0.0626907	15.3464	13.4565	1.67914	6.69116	8.11887	7.01423	2.72582	1.27269	2.80436	2.10563	13.0783	13.7526	2.24583	14.0658	13.349	6.91509	7.21186
chr2:197029718-197030280	STK17B	3.16771	0.1	0.0476296	0.910204	4.35813	0.314368	1.41999	0.458141	0.1	0.1	3.11596	9.66144	2.37682	11.016	0.879611	4.38633	5.49584	2.47062	0.891715	7.68565	1.53731	7.95481	0.833418	0.8836	12.4613	4.9343	4.70556	3.3801
chr2:197046711-197046995	STK17B	0.1	0.1	5.80749	0.1	0.1	0.1	0.1	0.1	0.1	0.1	5.89966	3.15561	1.93926	6.70889	2.34985	5.33996	1.54862	2.62823	1.91701	11.8033	0.1	6.22809	1.479	2.03395	9.92668	11.6111	1.30961	6.60121
chr2:198081197-198081747	ANKRD44	0.1	2.28882	0.1	1.2009	0.1	0.578249	0.1	0.388807	0.1	0.1	2.38619	9.04825	4.82764	5.20443	7.63207	13.285	2.54738	3.14774	1.69244	2.34197	1.42031	11.3214	6.26479	1.79278	9.55386	3.24589	10.0169	5.47745
chr2:198123688-198124210	ANKRD44	0.1	1.02541	0.1	0.294121	8.25616	0.1	0.969525	0.471079	0.369001	1.38575	1.46846	6.71482	7.57017	1.52505	11.4638	10.1929	7.60332	1.99774	1.84927	3.87488	2.28835	3.31329	9.36267	1.09179	8.25059	3.75166	1.63185	2.41424
chr2:225809965-225810191	DOCK10	0.1	0.1	0.834325	0.228533	12.3738	1.72706	1.94514	1.0846	0.1	0.512869	2.51792	7.50738	0.1	8.78805	0.380019	0.383931	4.85753	0.229623	1.64671	5.98433	1.1826	16.2715	3.22147	3.64465	14.6661	7.09616	4.99083	10.2875
chr1:151870139-151871993	THEM4	1.74854	2.29353	1.79426	1.83095	0.821521	2.89692	3.19301	1.79924	1.39765	2.80725	3.73672	4.41383	5.92479	6.54874	6.5245	3.87217	6.40107	4.65831	6.49332	3.7562	1.10151	3.08364	6.54597	4.54639	8.89049	8.20239	21.8627	9.53085
chr2:233957417-233957831	INPP5D	0.1	0.1	0.1	0.1	1.67733	4.73521	0.498935	0.1	0.1	0.1	1.5537	2.90231	7.97916	0.83592	7.11252	5.03258	6.48638	0.182521	1.99679	3.32942	0.1	0.127591	15.7331	1.92673	4.39441	1.35705	7.04222	6.44761
chr2:242799247-242803382	PDCD1	5.95	4.93202	0.834117	1.54141	10.2316	2.18419	3.80774	6.81779	0.1	0.1	5.69027	17.9881	2.85657	16.1631	11.9067	13.0436	10.4057	6.06972	2.57906	2.69332	3.03047	13.8191	7.37255	11.1408	17.4941	7.98285	21.3897	12.8705
chr20:1636984-1638811	SIRPG	1.06175	0.1	0.1	2.5051	3.4763	1.99277	1.79836	5.10985	2.69945	0.973942	1.96014	2.32945	1.40491	9.29829	2.65663	5.27913	4.13713	1.01095	0.673614	5.55334	3.76335	9.19599	1.40179	8.15753	14.3356	9.49216	16.3034	11.3411
chr20:24934195-24934538	CST7	1.16982	4.45694	0.0133017	0.912321	2.45078	1.12875	0.488287	0.804665	1.8148	0.1	4.4262	3.57973	2.40802	17.7132	10.1471	1.48528	2.74842	5.39623	0.725249	6.90904	2.97152	11.1511	7.66703	10.7053	8.99351	2.59744	8.44804	4.06637
chr20:37487469-37487845	PPP1R16B	0.1	0.1	0.1	0.1	1.62878	0.359538	0.1	3.75809	0.1	0.1	2.02114	5.24036	0.318658	5.0384	2.36418	3.9093	1.72146	2.07433	0.1	1.2205	3.33274	7.10136	1.20568	6.89873	15.8309	9.44491	13.3251	11.0626
chr20:43621170-43621543	STK4	0.1	0.1	0.1	0.1	0.1	0.1	0.1	0.1	0.1	0.1	5.22242	5.86364	6.67426	9.61764	3.42391	5.19765	1.30846	1.77549	1.82841	9.15887	7.55905	7.62395	9.76044	2.67936	3.70591	0.1	5.29405	1.69595
chr20:47379939-47380787	PREX1	0.1	0.1	0.1	0.1	0.653586	1.03305	0.641035	1.67016	0.1	0.1	1.23504	4.7586	10.956	4.08995	5.71579	3.29379	1.36592	2.48412	0.801404	13.2544	1.1588	2.51388	12.7985	2.41387	2.40816	1.27467	6.36395	3.34633
chr20:47439619-47440985	PREX1	5.22342	0.578908	0.1	1.85669	8.87963	5.34712	2.05607	3.8115	0.1	0.1	0.428071	2.57028	11.7325	4.84114	7.53639	13.542	6.39637	3.90422	1.08177	3.02569	3.87575	7.89008	14.6306	4.91663	15.2924	9.11941	13.162	11.88
chr1:157696460-157696800	FCRL3	0.99736	0.1	0.1	1.63055	7.9921	0.1	0.873652	0.128873	0.1	0.1	3.76147	14.836	0.674158	8.68355	3.52185	3.6716	5.72588	2.08894	0.885126	1.00177	2.49912	3.55038	0.295449	3.76809	11.353	11.2638	13.4581	5.83413
chr20:57738456-57739396	ZNF831	0.688578	0.757495	0.0486032	0.794705	18.8452	2.51231	2.77964	3.62026	5.21173	0.1	4.73593	12.2932	3.57329	15.577	7.074	8.78459	5.86043	1.71569	5.03421	3.64213	0.696963	12.9756	10.2044	5.95743	26.2483	14.8952	22.1016	18.7931
chr20:62361629-62362155	LIME1	0.1	0.1	0.1	0.1	12.8915	0.908729	1.03943	0.570326	3.30307	0.1	5.54091	4.43993	0.629762	5.83566	1.45908	7.32477	4.20761	1.82511	0.1	1.59692	1.77939	1.63895	3.19257	5.08854	10.7345	7.01039	17.2501	9.83222
chr21:34577233-34578408	IFNAR2	0.1	5.43211	0.550661	1.23755	9.77287	4.05947	1.87823	3.15523	0.59555	0.1	3.71555	1.81812	12.361	8.73515	11.1246	10.2107	4.87625	3.17473	3.55599	5.37691	1.19174	0.127591	12.2501	2.94918	7.05936	4.2134	10.2715	8.08786
chr21:34610365-34610835	IFNAR2	3.26002	0.662872	0.74701	0.672971	16.554	0.224343	1.47624	3.49065	0.1	0.1	5.29664	19.1037	2.38948	10.6307	3.37537	13.1728	10.5817	1.68524	1.75684	8.02462	1.49097	7.91973	2.68383	2.9514	11.3854	6.09283	7.45135	7.12588
chr1:160491417-160491897	SLAMF6	0.0401945	1.02664	0.0834159	4.49385	14.6594	1.05708	1.07802	0.943646	3.85893	0.533778	1.48174	6.13348	2.70807	10.2248	0.720036	4.71462	4.78723	2.10243	0.1	4.1928	6.13411	14.5745	0.587491	4.20722	10.8473	4.93932	5.7298	8.06496
chr1:160492145-160493084	SLAMF6	9.75213	3.01971	1.20427	3.05177	14.0914	0.186898	3.55256	6.5501	0.1	1.28055	3.37018	19.303	2.90937	14.342	7.13433	9.04758	6.76778	2.73491	2.60732	5.14893	2.18975	12.7719	3.91651	10.2897	19.5041	15.5294	20.7866	14.7256
chr1:160615102-160617503	SLAMF1	5.98578	1.28625	0.465598	3.48913	20.3649	2.62906	2.64872	5.6666	0.1	0.083843	5.39772	12.4419	1.8216	16.2904	7.9921	15.8216	12.0653	2.87295	1.34904	4.20094	2.85399	19.3115	4.204	7.72944	24.3834	14.941	29.8754	17.3939
chr21:43844685-43845284	UBASH3A	0.1	2.67092	1.49593	0.343248	5.37729	2.60948	1.89562	2.02011	0.1	0.1	2.07754	10.6629	1.75548	8.01708	8.29778	3.89448	9.39676	0.1	1.01385	2.3799	0.1	0.127591	3.63225	4.75427	11.7513	5.04416	10.189	9.38448
chr22:24829561-24833435	ADORA2A	3.92698	2.28941	0.254081	3.18103	14.3346	2.69201	2.143	3.64052	0.800085	1.59051	3.52462	13.5449	5.29746	10.0375	10.4426	12.8332	4.78914	2.38728	2.47917	3.11142	1.51158	4.71217	8.41483	6.46292	14.0373	6.20417	17.7664	12.9778
chr22:37622989-37628935	RAC2	11.3335	1.32158	0.30103	2.65111	16.9693	3.5401	3.2479	6.02982	1.11611	0.60058	3.98619	11.0455	16.5772	9.32398	12.9068	16.3072	6.66492	2.19267	2.30825	5.61875	1.9002	3.46908	17.2694	7.38386	19.7365	12.728	28.6592	19.3445
chr3:9221657-9222577	SRGAP3	0.612374	0.1	0.1	0.1	3.59774	0.927758	0.633973	2.99308	2.12419	0.439138	3.86336	7.39715	2.52843	4.65415	8.06779	12.5359	5.59259	2.82898	0.1	3.48663	1.58652	2.28527	3.71056	4.61767	9.68249	4.92178	10.919	5.11544
chr3:13062712-13064406	IQSEC1	0.1	0.1	0.1	0.409539	4.15994	0.713748	1.20226	1.52535	0.1	0.1	1.73131	12.0005	0.445162	1.48469	2.66108	2.67704	6.01776	1.74821	2.16237	3.33954	0.1	2.45417	0.411466	2.19366	10.7293	10.1601	15.5456	7.9921
chr1:167584933-167588060	RCSD1	0.644013	0.1	0.1	0.829792	10.4028	1.4157	0.835427	2.16987	0.1	0.34356	2.08468	5.84041	4.12054	2.63002	2.64686	2.77677	2.08344	1.2064	0.573272	2.89681	0.860234	3.54375	8.13402	2.3512	9.27473	7.00465	13.0087	6.59558
chr3:27762278-27764020	EOMES	0.1	0.1	0.1	0.1	0.1	0.100282	0.503021	1.81591	0.1	0.1	10.7393	0.59646	2.26594	12.2963	3.75635	5.0267	1.02886	4.647	3.43069	1.32008	1.87801	2.52662	3.85546	9.64	12.9994	2.64474	11.6318	8.97231
chr3:36917610-36918542	TRANK1	9.25095	0.529489	0.1	0.766844	12.4183	0.1	1.28599	3.98186	0.1	0.1	2.44354	9.29629	3.80391	3.80218	6.51459	6.03357	2.61052	3.51719	0.1	4.18271	0.1	7.5488	11.1826	3.29917	13.7328	7.53981	11.584	10.4102
chr3:36933888-36934310	TRANK1	0.465137	0.055385	0.1	1.2378	0.431104	1.31103	0.322296	2.4285	2.64094	2.86893	2.01317	15.2536	3.87409	7.35511	8.65936	5.77846	6.35347	2.41201	2.02525	6.13983	0.1	11.6665	3.46785	1.91778	8.46064	7.59237	14.6456	13.6413
chr3:46342895-46343529	CCR2	0.377114	0.741365	0.263852	0.813725	2.67297	2.0174	1.82511	1.12178	1.47591	0.1	1.46991	9.46845	1.89099	8.6502	12.8133	13.547	15.1886	2.18866	0.921826	1.32275	0.1	0.127591	10.2011	4.33073	14.5326	5.27348	6.59227	6.52926
chr3:46390679-46390896	CCR2	0.1	6.00724	0.1	0.1	2.69771	0.1	0.1	0.1	0.1	0.1	3.0415	5.45381	1.31956	10.7723	5.22426	10.5842	4.83177	0.580567	2.52924	2.39995	0.922125	5.52858	4.03896	1.34723	11.3864	4.64119	4.89396	4.41427
chr1:169655308-169655590	SELL	2.20756	2.27687	0.628926	4.75886	1.06789	0.1	0.38808	0.13223	1.65128	0.1	3.00478	7.13024	1.8991	5.35745	7.92537	7.97826	1.01106	0.262619	0.1	3.3987	5.03258	0.127591	3.04224	7.56628	8.09599	3.08353	8.66972	6.12342
chr1:169675955-169676592	SELL	0.1	0.1	0.1	0.412101	2.17338	0.0409833	0.804765	0.1	0.1	5.32516	0.946305	1.36631	8.05336	2.34701	1.70025	3.0219	2.79198	1.664	0.629013	0.947206	3.17046	3.71228	8.17898	2.68623	5.78483	3.16086	1.08523	7.05734
chr3:183253810-183259459	KLHL6	0.851302	0.1	0.1	0.279773	4.20987	0.125764	0.1	2.96634	0.1	0.1	3.19804	14.9044	0.973601	0.1	2.08491	12.2111	4.4632	10.3148	0.1	0.104466	93.2826	18.191	2.06576	2.93218	4.83221	2.46284	4.26295	4.44189
chr3:186717844-186718414	ST6GAL1	0.1	1.47871	0.1	0.406142	7.61663	0.220044	0.1	2.22283	0.1	1.29335	4.76027	12.8284	1.19514	9.65173	1.26949	9.46623	2.44884	3.85005	1.93498	0.0244096	0.900546	12.6311	4.91663	0.728677	11.6825	7.7313	13.0112	6.41543
chr4:38081688-38081970	TBC1D1	0.1	0.1	0.1	0.1	0.1	0.1	0.1	1.18562	1.73299	0.1	3.92274	7.49956	1.86807	1.10397	1.5457	2.25693	2.52505	1.01818	7.48934	3.38496	3.00167	1.8377	1.11687	1.03812	3.9145	3.66112	3.95272	8.42817
chr4:38762653-38765048	TLR10	0.1	0.1	0.294433	0.779045	9.61923	1.61233	0.396752	2.92599	0.1	0.1	0.884434	11.535	8.23014	5.83028	5.31689	6.10905	2.01057	1.74491	1.61573	3.09581	2.55178	1.24543	11.6355	2.5257	7.80765	8.18479	11.4537	8.04759
chr4:40197860-40209566	RHOH	8.23093	2.7772	0.37317	3.60055	18.9511	3.22023	2.71521	5.12502	1.11939	0.926981	3.9458	16.6932	6.2161	16.2158	12.5828	18.6257	9.36996	2.78215	1.7523	4.83773	2.26544	14.299	9.21822	7.80826	22.6286	14.1654	15.7926	15.4871
chr4:40230636-40231238	RHOH	0.1	1.93568	0.1	1.45343	0.1	0.416216	0.468009	0.859106	0.1	0.1	1.52729	9.14987	0.706246	6.29251	1.24472	2.52825	0.888061	2.68024	0.514655	2.55771	0.885762	8.10057	1.59447	5.59109	9.67881	4.1617	10.092	3.22192
chr1:192515161-192515407	RGS1	7.00465	2.14649	0.309464	1.37911	2.5867	2.16153	1.3087	1.18663	0.1	1.6523	3.60438	16.2427	1.74147	10.0275	2.8307	11.259	5.9981	4.67178	0.621313	2.22432	7.4306	5.09358	1.84391	5.84439	8.24629	6.65622	4.72045	4.58959
chr4:186301047-186301380	LRP2BP	0.1	0.532381	0.1	0.0948306	0.823307	0.1	0.1	0.741937	0.59443	0.663092	0.62914	2.92827	4.02346	3.9664	0.612571	0.1	0.684264	13.5934	0.927101	2.56742	0.674551	13.6871	3.56061	2.36439	0.836038	1.83043	2.72489	0.903238
chr1:198583969-198584350	PTPRC	0.1	1.49282	0.1	2.8465	0.1	4.04112	3.25102	5.88255	0.1	0.1	1.3729	1.86933	1.6133	5.73582	7.69986	9.03639	1.30495	3.08643	0.1	6.39316	4.30737	19.1181	0.605892	0.749543	10.3042	6.17784	19.9592	7.55016
chr1:198602708-198603092	PTPRC	0.1	2.15492	0.718615	0.1	5.45637	0.310269	0.0715596	1.41999	1.30507	0.383646	5.5978	8.57103	9.73533	6.34357	5.63693	4.90524	3.18173	3.39307	3.52275	9.98418	1.99325	1.16411	10.8463	4.96618	5.34448	6.5422	7.7216	5.57601
chr1:198611857-198612060	PTPRC	8.59881	0.1	0.1	4.87696	1.88256	0.133292	1.38404	0.1	0.1	0.1	2.78867	16.3242	3.05586	17.3118	1.88039	8.25861	3.18273	1.26703	0.644013	12.6006	6.9376	21.5177	0.755478	2.69302	13.5179	8.9884	2.58842	4.01178
chr5:66488277-66488791	CD180	6.06404	1.33628	0.601416	2.56457	2.98136	2.37107	1.49774	1.29804	0.387101	0.1	5.93784	15.65	3.33128	10.2422	14.9618	7.73688	16.3129	5.81222	2.4179	14.4166	4.34281	17.193	4.5604	5.05038	12.5466	5.26085	6.55059	3.81558
chr5:66492725-66493296	CD180	1.3099	0.1	0.1	1.61851	13.839	1.2031	0.633412	1.22481	0.1	0.1	3.30578	19.1546	1.08479	4.06685	1.35454	7.55232	2.02449	4.38559	0.979046	5.51806	1.98748	8.95817	1.72055	4.68986	10.8648	11.7583	18.9728	8.64096
chr5:66517284-66518184	CD180	3.02904	0.1	0.209055	0.0952438	2.37324	1.46217	1.77203	3.14012	0.637783	0.1	4.02039	8.58024	2.91015	7.41211	4.7251	4.16994	10.0736	3.71631	0.737611	1.22715	0.1	2.89906	7.03846	1.81642	14.0271	5.77083	12.8086	9.14987
chr1:200985415-200985808	KIF21B	0.1	0.773848	1.67049	0.1	7.44389	0.181366	0.15092	1.51003	0.1	2.09987	3.22907	3.1628	8.26462	6.56604	1.99207	3.471	0.254479	6.71582	4.38425	4.75106	8.81639	12.0501	10.7046	4.03124	4.8947	3.46614	5.34794	3.5638
chr5:150528944-150529661	ANXA6	0.0433861	1.06815	0.71429	0.442985	0.905862	0.1	0.1	1.15558	0.1	0.431709	2.40755	4.69611	2.02287	2.24359	0.793943	4.7181	0.923817	2.88003	2.12438	11.9123	0.1	1.15002	1.49141	2.68639	3.68489	4.19909	13.8099	7.81405
chr5:156616462-156616724	ITK	0.388639	0.49916	0.1	0.1	6.91207	0.100815	0.1	3.17926	0.1	1.15333	0.1	11.6792	1.28562	14.9305	6.84798	5.22155	2.40618	0.619865	1.03909	7.33663	2.84339	21.4453	4.03311	4.2395	10.1493	5.3735	8.51772	7.7348
chr5:156621124-156621647	ITK	1.52404	0.1	0.671452	1.23998	2.96494	1.03439	2.62364	8.48171	1.65808	0.1	1.75684	10.3877	1.4405	4.55877	7.56927	6.2276	2.48917	0.714769	0.1	2.11752	0.1	6.57144	1.78919	5.2912	14.6275	6.5245	12.541	5.44315
chr5:156733261-156733825	CYFIP2	0.1	0.1	0.1	0.1	0.1	0.1	0.1	0.1	1.01079	0.1	1.18652	4.7059	1.6874	2.82415	0.367205	0.725487	0.23252	0.1	1.04344	9.95802	1.69031	3.23055	0.1	0.1	3.63755	1.80995	12.2224	5.27615
chr5:157019400-157020191	ADAM19	13.5912	1.65536	0.0367133	0.628121	5.21264	0.627114	1.47385	4.44851	0.497952	1.22457	0.605392	10.1564	0.692128	5.0369	1.14461	8.37034	3.42346	0.1	1.01568	6.14645	1.90344	11.1105	0.983727	2.54037	10.5202	7.99289	10.6728	5.45426
chr5:169078458-169078709	DOCK2	3.90332	0.1	0.1	0.1	11.3599	1.54078	1.76579	3.23664	0.1	0.1	3.64825	13.0344	3.0968	13.9231	13.5571	9.53843	13.9807	7.23744	0.0339544	13.459	6.76506	3.89338	9.03984	9.53763	13.202	6.45361	8.24629	3.19192
chr5:171555922-171556695	STK10	0.1	0.1	1.69671	0.280493	2.67903	0.106863	0.1	0.761421	0.0337279	1.269	0.0715596	5.04416	7.70656	0.796677	10.1046	4.14718	4.0897	0.155684	3.87217	0.104466	2.70584	12.1146	10.0282	2.05645	5.25152	0.900964	5.62375	4.10602
chr5:171580508-171580804	STK10	0.1	0.1	0.1	0.1	1.12207	0.1	0.1	0.1	0.1	0.1	2.73761	1.10707	7.82812	1.93159	2.40777	4.62293	4.11783	0.595994	3.08864	0.773349	1.04416	18.2191	6.47342	0.852568	2.82556	0.1	4.8944	1.86376
chr6:32405479-32409147	HLA-DRA	5.23718	2.33039	0.829671	2.39864	11.5614	3.43328	1.48444	5.42705	1.32895	0.1	3.81923	18.0913	3.94381	23.9276	5.47745	13.262	5.39342	5.5494	1.78872	2.06804	0.0176211	10.2229	5.25175	20.4559	24.9884	19.6526	14.4639	18.5044
chr6:32976345-32978064	HLA-DOA	0.862959	0.461133	0.0239146	0.1	4.63327	1.64929	1.26184	2.14506	0.1	0.1	2.65541	10.5842	0.99514	16.1264	2.43838	4.3876	2.04271	9.09356	0.856397	3.56413	0.1	1.64346	0.173516	12.2993	15.2158	9.73338	21.9107	9.70188
chr6:107996330-107996733	SCML4	0.1	0.1	0.1	0.1	0.1	0.1	0.1	20.9082	0.1	0.1	0.1	9.35202	0.776786	0.612571	4.01835	1.25674	1.94736	6.24967	5.24832	1.34169	0.752537	0.127591	0.963675	3.29786	11.0604	3.15051	17.1118	4.54828
chr6:108144342-108144758	SCML4	0.1	0.1	0.1	0.1	0.858413	0.768011	1.4469	4.45132	0.1	0.1	0.1	13.5583	3.10841	12.3242	3.96888	3.83247	4.81206	0.408119	2.12235	2.63183	0.1	9.08534	10.3925	5.92625	16.0513	10.5065	24.1405	12.4183
chr6:108181509-108181981	SCML4	0.1	0.1	0.1	0.56647	6.78985	0.200461	1.08607	0.269535	0.609414	0.349961	12.3446	9.29341	2.10007	11.8781	10.7484	2.75563	4.55229	16.9847	6.9376	14.007	17.0284	2.23487	1.04646	30.3844	1.14535	13.5753	0.118247	2.00982
chr1:209938395-209942708	TRAF3IP3	4.5722	1.10564	1.39621	3.97661	4.73797	1.28679	1.306	1.98835	1.4691	0.68277	2.57467	8.26518	10.5826	11.7553	5.6782	10.608	5.60886	30.9964	0.0479482	2.43097	0.898347	7.56718	8.97887	29.1113	6.52395	3.64587	8.41895	6.68873
chr6:151802586-151803040	CCDC170	0.438503	2.94685	1.4325	2.78021	2.02468	0.784357	2.32505	2.9369	4.72534	5.91381	2.31704	6.51308	10.966	7.35395	11.0294	8.37536	10.3474	3.35101	1.0439	0.104466	0.1	9.24333	9.94375	9.01434	6.95227	4.71587	5.94613	5.92575
chr6:159476388-159477204	TAGAP	1.2572	0.0951561	0.1	0.301505	2.28594	1.65179	0.965328	0.982778	1.80812	0.1	0.0153755	5.65128	10.4012	2.9356	5.06198	5.82504	4.37385	0.501337	2.25495	3.21909	0.722897	4.98131	7.00613	1.07568	7.57142	8.73572	8.69676	6.95193
chr6:159519134-159520743	TAGAP	1.0715	0.55772	0.1	0.517811	8.28406	0.159844	1.17191	3.34088	2.30953	0.338241	2.26594	5.50297	5.92386	2.73603	3.70149	6.74403	1.1704	1.13417	0.817259	2.17465	1.93908	9.46845	9.03796	6.02371	14.6033	9.39759	17.8947	16.1937
chr6:167460239-167461589	CCR6	0.1	0.1	0.1	1.1037	7.08602	0.637065	0.793829	2.97139	0.1	0.658981	0.637404	6.92818	2.03964	5.25081	3.38474	1.4953	3.43308	2.97843	0.519065	6.79537	0.1	1.492	5.40633	2.39854	11.8296	9.03187	10.9711	4.45245
chr6:167516979-167517449	CCR6	0.617926	0.591222	0.1	0.1	6.51243	0.1	0.1	3.00737	0.1	0.1	0.1	2.88936	0.1	1.57061	4.02902	1.11928	1.42421	0.1	6.91032	3.12961	0.1	2.03448	1.47191	2.82012	6.99541	6.20957	11.4876	8.29731
chr7:21391888-21392497	SP4	3.26892	1.99791	0.1	0.0446339	9.48759	0.852732	1.73323	1.32191	0.1	0.1	2.62675	15.3138	2.00632	6.60284	11.3699	11.9538	10.3123	3.19082	1.18535	3.47307	0.1	5.3081	3.43763	4.40792	18.7075	9.82448	5.82504	12.8823
chr7:36998359-36998611	ELMO1	0.1	0.1	0.1	0.1	0.1	0.133085	0.1	0.110224	0.713518	0.1	13.9704	1.3563	1.24422	4.52223	1.6636	1.00695	1.30368	1.78919	0.973295	8.94401	1.44641	4.12561	0.0130057	0.871371	2.26461	3.5746	0.118247	1.63799
chr7:50304238-50304530	IKZF1	0.1	0.1	0.1	0.1	0.1	0.633652	0.980055	3.32523	0.1	0.1	2.48464	1.01376	2.21703	5.36714	6.17039	6.01088	8.07406	3.93184	0.1	1.26347	6.49506	4.6834	3.47417	8.11165	9.5573	5.23245	13.8345	13.563
chr7:50320913-50321146	IKZF1	0.1	0.1	0.1	0.1	0.1	0.1	0.1	0.0278745	0.1	0.1	5.2579	20.9539	1.62894	1.44543	5.3735	4.626	3.17201	0.983846	0.1	15.3278	2.52692	12.2913	1.87539	2.25268	13.4995	9.69131	5.32999	4.84302
chr7:50369318-50370615	IKZF1	0.950098	2.20682	0.291774	0.86335	9.01434	2.72794	1.76231	4.45304	0.1	0.1	0.1	4.79565	2.79824	3.52275	3.78968	10.8628	4.39786	0.1	0.1	1.04767	3.03073	8.47624	5.75023	3.33865	13.5505	7.07517	12.4776	12.8976
chr7:50410631-50411085	IKZF1	0.1	1.40296	3.8546	0.757842	6.25671	0.431436	0.178161	6.87335	0.1	0.1	3.28394	1.34607	3.72291	16.9521	11.201	10.9948	1.43701	1.17258	0.720824	6.92554	1.90728	13.4744	3.25041	10.047	20.8142	2.72666	19.0136	14.5785
chr7:50416203-50416837	IKZF1	0.0736312	0.1	0.1	1.24892	3.85574	0.101428	0.1	0.248958	0.1	0.1	3.16738	0.1	0.365481	8.42437	2.98391	0.946105	1.95301	1.38063	1.78858	1.53014	4.04926	2.26511	1.41007	2.58709	5.16268	2.84486	9.42016	2.69692
chr7:50419036-50420102	IKZF1	0.737611	3.76861	0.1	2.27211	18.9339	0.295883	2.77119	2.43097	1.26236	0.1	3.03717	12.1781	4.39834	16.4477	8.91745	11.0764	6.02371	0.740545	3.17665	3.08039	4.84916	12.8512	8.76963	4.62231	23.5297	10.2517	10.4453	15.0301
chr7:73181070-73181358	CLDN3	0.1	0.1	0.1	0.0131364	0.1	0.1	0.1	0.1	0.1	0.1	3.41372	0.1	6.61485	0.1	7.24429	0.343716	0.1	0.763173	3.82234	2.51935	2.23358	1.04894	2.15109	4.46895	2.04838	6.31836	3.66344	0.1
chr7:73211213-73212459	CLDN3	0.1	0.0959003	0.1	0.1	7.5098	0.1	0.200713	0.113581	2.46114	1.59883	26.7042	6.55797	8.5469	1.20261	23.3834	14.582	12.2149	10.9324	0.1	13.6197	37.71	24.8203	5.0933	5.73846	19.1483	22.8357	1.87226	0.889023
chr7:74599630-74599886	NCF1C	0.1	0.1	0.1	0.1	0.1	0.1	0.158117	0.0649186	0.1	0.397903	6.81267	8.61312	3.48508	6.81818	1.81233	5.09462	0.994547	5.89849	1.21998	2.67277	6.8198	1.75531	6.01776	7.11725	4.13149	2.9471	7.28497	4.1561
chr7:149561077-149563984	ATP6V0E2	0.71415	0.1	0.1	0.1	0.994827	0.884201	1.36689	2.48076	0.1	0.1	1.12233	4.26001	1.57604	6.13983	3.74947	2.32863	3.95901	2.33791	1.14773	7.60827	0.1	1.74337	2.37871	5.24398	8.33273	6.75708	20.236	9.32548
chr1:226557988-226558570	PARP1	0.775076	0.438127	0.713518	0.358997	6.32469	0.1	0.483824	1.62982	0.688072	1.32826	2.66238	7.9945	0.966904	4.03065	1.2209	2.17256	0.637604	2.049	1.72803	7.07228	4.92255	10.1125	1.49961	2.90891	5.43211	2.30468	11.9572	4.84048
chr8:123485590-123485979	ZHX2	0.1	0.1	0.1	0.1	0.1	0.1	0.1	0.1	0.1	0.1	2.37599	0.796021	0.819215	23.4761	0.13748	0.569996	1.02714	8.69441	0.661599	8.48441	7.32896	0.127591	1.56388	15.2399	0.904478	1.36542	0.118247	0.849491
chr8:123817931-123818189	ZHX2	0.486867	0.1	1.64414	0.927642	0.1	1.32614	1.51785	2.28504	0.1	2.68812	5.1207	1.53757	8.80395	0.736778	0.549639	4.49183	1.42169	0.471916	4.60505	23.2133	6.7541	13.2212	5.43266	2.21743	2.70317	3.77267	2.79416	0.57652
chr9:19161231-19161567	PLIN2	1.83279	0.1	0.394079	0.551509	7.49127	1.20992	3.56655	1.78217	2.68677	0.1	9.84258	9.89237	4.36573	12.7564	13.5974	19.1291	6.42796	5.81356	4.46831	6.05743	4.20586	33.6705	4.76884	5.64432	11.1648	3.84668	8.87442	11.1226
chr9:95731449-95732386	FGD3	0.966344	0.1	0.1	1.49451	1.71822	0.375454	0.506851	0.572456	0.1	0.347411	1.96129	2.35218	1.87357	4.02854	2.58396	2.71706	1.35416	0.854135	0.1	1.80812	1.93728	2.2545	0.378635	2.19959	5.15167	2.84203	10.099	1.83447
chr9:117631780-117632886	TNFSF8	0.621745	0.1	1.361	0.0947371	1.68925	1.23078	0.1	3.80067	1.12574	0.634859	1.78004	6.26201	0.656695	6.64922	1.02264	1.67033	0.73463	0.697047	4.37455	2.06841	1.79641	14.6478	2.64272	3.95584	5.40029	3.50022	10.5171	5.81989
chr9:117690805-117692027	TNFSF8	4.56461	0.0978189	0.695858	3.57041	11.3657	1.01118	2.97257	1.0437	0.1	0.1	3.77783	9.70547	5.25714	12.3157	8.87908	9.16059	8.11324	3.12238	2.51988	10.9377	1.8967	14.2082	14.052	7.6365	17.4742	9.86436	6.60452	7.53209
chr9:134113132-134114484	FAM78A	11.2355	0.923565	0.221682	3.79624	16.3098	3.64539	2.79198	5.27745	0.1	0.1	2.3209	11.1787	4.4582	5.09286	13.7764	10.6586	8.86535	1.6464	1.13289	8.40119	4.34871	11.3886	12.0347	7.68792	15.581	8.55011	19.7995	10.0531
chr9:134459730-134461325	RAPGEF1	0.1	1.56997	0.275271	0.343641	2.02525	0.427922	0.467166	2.06143	0.1	0.1	0.618027	1.55321	3.36518	2.73056	2.22076	3.18359	0.679617	0.792698	1.26221	4.10663	4.27688	1.04331	2.93453	1.64777	5.62733	3.40611	11.7095	6.13819
chr9:134496424-134496678	RAPGEF1	1.94582	1.79769	2.65835	0.1	3.43845	1.76167	0.41345	0.1	0.364624	9.25156	6.60063	5.10773	3.79241	14.3495	8.48441	6.54087	10.3481	2.00868	0.86406	10.6855	4.00382	19.7739	4.53445	6.88002	12.0102	3.07877	6.04905	4.18023
chr9:134573848-134574482	RAPGEF1	0.869688	0.1	0.1	0.1	11.9079	0.529258	0.1	2.55045	9.54953	0.1	8.73976	11.559	14.3652	2.35341	12.4628	5.68668	10.3769	3.04385	3.26511	12.5179	17.6298	26.7623	14.1446	3.76043	10.8416	4.68859	7.01948	7.45736
chr9:134714429-134714950	RAPGEF1	0.1	10.8602	2.24973	2.07399	2.14592	2.84387	1.15596	5.52163	0.51832	2.53393	1.90877	1.09535	0.875154	5.89656	9.96029	3.09601	7.30607	0.223385	6.65384	19.5193	9.68909	16.874	4.50464	8.48497	11.8502	6.03611	9.53164	3.49499
chr9:136603081-136603456	SARDH	0.1	0.456124	0.1	1.19459	0.1	1.24609	0.780293	8.62132	0.1	0.1	0.612871	8.07062	0.41115	7.14816	4.4625	3.02048	5.31974	4.70804	3.27518	2.2834	8.35602	0.127591	0.720036	5.46442	5.19302	1.66833	7.22509	3.21223
chrX:13003373-13004355	TMSB4X	0.1	2.28823	1.61416	2.45909	0.634111	1.5217	2.41725	5.77348	2.14911	1.40526	1.95514	6.98366	4.63992	6.59749	1.81902	5.59003	1.41986	0.83743	8.27882	5.96787	2.47459	13.1089	3.8768	5.42631	8.11324	4.6712	8.71359	10.3401
chr1:241705928-241706158	KMO	0.1	0.535211	0.1	0.1	24.4982	0.183369	3.32775	0.245129	0.870543	0.1	0.245129	2.96447	6.76179	23.2659	3.61932	2.88735	6.36008	7.94177	2.73983	9.68977	6.48467	8.60082	5.58205	15.1532	11.3214	11.4936	3.45356	2.42595
chrX:46134451-46135688	KRBOX4	0.667563	0.1	0.378813	0.517643	4.19246	0.226968	0.174663	0.1	0.1	0.899746	19.152	7.56165	1.08491	2.56205	0.875154	13.9762	14.625	1.69163	6.01666	1.64346	12.2332	5.36018	0.17755	2.17093	10.5309	20.4527	1.79384	0.762449
chrX:135862543-135863025	ARHGEF6	0.1	0.0767848	0.1	0.1	9.35042	0.131763	1.95317	1.07852	0.1	0.788153	0.949936	9.3328	2.49957	9.35174	7.20416	4.89958	6.83311	0.6294	0.1	1.54276	0.7281	13.6225	3.66784	3.43282	14.8265	5.57046	7.03578	9.05135
chrX:138276715-138277590	FGF13	1.02657	0.475048	0.1	0.1	6.29535	2.55303	1.54152	23.6482	1.9279	0.1	10.7894	0.1	3.12671	1.26357	4.58838	4.0708	6.04006	5.33953	6.87595	2.78948	10.2281	8.08894	1.8783	1.52011	17.2788	8.23093	1.56918	4.43216
chr10:6536650-6536935	PRKCQ	0.1	0.1	0.1	0.1	0.1	0.35938	0.615067	0.1	0.561663	1.07275	2.13161	0.793133	3.05555	7.99836	0.248958	1.53205	1.09429	1.4157	0.1	0.896539	0.1	5.17033	2.89824	6.44389	12.1345	3.24512	3.42064	3.05434
chr10:11203167-11203553	CELF2	5.27006	0.018661	2.13406	1.07332	1.20884	1.9919	0.1	4.9321	0.0972768	0.970675	0.51914	1.78159	3.92092	4.64461	2.3462	3.39667	2.60691	10.1082	1.01364	3.25122	0.1	1.89694	10.1564	0.911679	7.50205	2.29945	13.702	3.44186
chr10:11205408-11210095	CELF2	11.463	4.19624	3.64259	5.61875	19.7915	6.17403	6.03893	8.60517	1.15408	0.36031	7.66703	18.8531	12.0704	17.5169	16.6167	17.2236	12.8512	19.6293	1.91329	2.87712	2.28448	12.3484	14.9501	11.2417	28.7687	17.1448	34.0899	18.0835
chr10:11288383-11289626	CELF2	0.1	0.1	0.1	0.1	0.036107	0.131627	0.1	0.1	0.1	0.1	1.01695	3.34915	0.639574	23.8029	0.1	0.125354	1.28392	29.2362	0.1	2.49509	1.16926	4.36693	2.06073	15.0813	2.77431	1.86637	5.23018	2.58023
chr10:22898728-22899060	PIP4K2A	0.1	0.1	0.1	0.1	1.6015	0.209222	2.45318	0.429025	1.07835	0.1	1.42641	5.10273	1.70087	1.51217	6.21662	1.31556	2.37221	3.12426	0.619981	0.104466	0.1	0.127591	4.02782	3.7224	9.32933	5.30731	9.84324	10.5356
chr10:22970827-22971092	PIP4K2A	3.98915	0.1	2.65016	0.424994	0.1	0.185582	1.38063	2.99405	0.0953386	0.491235	3.6546	10.7377	1.74089	11.372	1.6099	7.92325	4.89509	2.06623	1.28914	1.83183	1.51702	4.49345	1.25225	2.26969	10.3328	3.47649	7.78978	4.59917
chr10:26719097-26719910	APBB1IP	0.446338	2.50426	0.1	3.79557	1.51568	0.26509	0.841346	2.52906	0.892338	0.1	0.922866	8.17818	15.6067	4.97255	4.90003	10.4453	2.52282	0.630039	2.1017	0.104466	0.718615	10.3328	14.0338	4.54245	11.3506	4.91342	6.72223	5.86364
chr10:26763663-26764475	APBB1IP	1.70328	3.63652	0.1	1.86211	2.89294	0.906153	2.37803	4.44189	0.743975	0.1	3.72439	8.34825	2.20029	14.176	3.51501	14.1475	2.73626	3.00351	2.21064	0.0960071	0.689046	8.17315	7.10009	4.52651	14.785	9.01359	10.7706	9.91743
chr10:26775220-26775531	APBB1IP	0.1	0.0962457	0.1	0.1	0.1	0.159542	1.0719	2.52677	0.1	0.1	1.66747	5.37729	1.63655	0.87608	2.00039	3.65167	12.9381	3.05391	0.1	0.104466	1.09646	2.56978	2.12675	0.787248	6.39733	3.39232	6.57562	3.19003
chr10:50000907-50001162	WDFY4	0.1	0.390578	2.17483	0.1	2.33117	0.44717	0.1	0.1	0.1	11.3681	2.88914	1.67627	8.32086	3.04509	1.15815	1.55922	2.98543	2.22631	1.43126	3.35083	2.16749	4.43669	10.9333	5.36314	9.66673	3.36498	2.99206	1.30057
chr10:71216515-71218692	TSPAN15	0.1	0.1	0.526304	0.1	0.487862	0.1	0.1	20.236	0.1	0.1	0.86406	2.47147	1.55707	0.0641863	1.36962	0.281003	2.18975	1.82556	12.1163	0.104466	1.3456	5.18594	2.13726	1.40162	2.58541	2.63773	2.36036	7.88256
chr10:73869010-73869267	SPOCK2	0.1	0.1	0.1	0.1	0.548253	0.1	0.1	0.391023	0.1	0.1	1.93287	8.92164	1.14905	8.10658	6.54693	3.73746	7.18055	3.78064	0.728677	8.67092	0.1	1.29751	0.1	2.42794	11.8213	4.30316	12.0561	10.7366
chr10:94433925-94434504	HHEX	3.5345	0.1	2.77767	0.1	13.8617	0.1	0.820353	0.51439	0.559753	2.06496	10.3703	0.1	1.34649	7.64458	0.1	12.5591	12.59	34.4868	6.17298	0.104466	18.747	1.54493	2.81089	15.605	5.5862	13.2533	2.84357	2.77023
chr10:105190618-105191316	CALHM2	0.1	0.0430604	0.1	0.1	0.1	0.1	0.1	0.106559	0.1	0.1	0.818971	0.813383	0.321839	2.3782	0.958066	1.12851	0.485304	6.09914	1.49691	2.38662	0.587613	2.58375	1.41595	18.4365	0.503925	0.993418	4.06484	1.69105
chr11:14737482-14737872	PDE3B	0.1	0.1	0.1	0.1	0.25771	0.1	0.1	0.116392	0.1	0.1	12.829	0.1	4.71282	10.494	3.01875	5.37173	1.89058	0.241422	15.2474	0.104466	8.45344	1.74761	3.59938	21.545	9.40039	6.52016	3.28904	9.63504
chr11:60213825-60214271	MS4A1	8.12961	0.0982164	1.7044	0.860329	9.89301	3.74908	2.1235	4.45381	0.1	0.1	3.15137	2.12219	3.24812	26.454	16.0712	9.81279	5.94897	9.45956	2.11289	5.42087	0.1	7.67394	6.7984	6.15788	14.1017	14.0008	18.7522	16.7961
chr11:60746585-60747139	CD6	0.1	0.1	0.1	0.1	5.05819	0.1	0.143441	0.371387	0.462632	0.1	6.72687	3.36966	3.22177	7.46437	3.55807	7.02782	7.29139	5.92533	1.271	9.89237	3.71719	1.03305	2.44199	6.07782	8.30643	5.31209	9.33382	7.60285
chr11:60788932-60790284	CD6	1.31049	0.0736312	0.452658	0.000343393	1.122	2.23497	0.954038	1.68662	0.1	3.031	1.43856	1.31556	0.639016	7.50738	2.41078	2.1252	3.08988	10.6863	1.99409	1.58347	0.1	1.3868	0.1	12.0867	8.50587	5.3879	11.4951	6.72389
chr11:60793187-60795642	CD6	1.00554	0.1	0.1	0.1	2.3919	0.506001	0.551846	1.3583	0.1	0.528023	1.88653	8.34017	0.1	2.25116	2.15602	2.25659	2.54869	3.82075	0.641825	2.1918	0.754016	3.11077	0.164444	4.94913	10.7029	6.68873	19.4867	9.50347
chr11:63297590-63298480	RARRES3	0.835029	0.1	0.777931	0.1	0.254806	0.286494	0.221252	3.5548	1.8321	8.43452	21.7365	2.70209	1.67595	4.69479	7.03489	3.62851	4.12813	1.62003	3.88067	3.07275	16.0162	8.85955	1.37716	3.41001	1.83378	7.26581	6.56672	4.6233
chr11:63301804-63302145	RARRES3	0.1	0.1	0.1	0.1	1.82069	3.00796	0.1	5.04384	1.8783	0.987954	8.57377	12.8196	2.40127	11.8807	4.49535	8.53616	4.49015	2.18391	1.34275	5.69771	8.36861	8.55905	3.42818	4.93658	9.03245	4.21473	10.608	10.6377

## Sheet: Fig S11a. active.expression
Symbol	Adj1002	Adj1102	Adj1202	Adj1302	Adj1402	Adj1702	Adj1802	Adj1902	Adj2002	Adj202	Adj2102	Adj302	Adj402	Adj502	Adj602	Adj702	Adj802	Adj902	EC1001	EC1101	EC1201	EC1301	EC1401	EC1701	EC1801	EC1901	EC2001	EC201	EC2101	EC301	EC401	EC501	EC601	EC701	EC801	EC901	LN1003	LN1103	LN1106	LN1303	LN1403	LN1803	LN1903	LN2003	LN203	LN2103	LN303	LN403	LN603
SORL1	6.85	5.06	8.86	3.71	1.34	2.82	2.17	2.13	1.67	1.76	1.7	4.65	4.94	5.5	1.5	4.57	4.99	5.55	30.99	7	20.96	4.96	2.04	1.86	3.31	3.1	5.38	3.06	3.25	45.94	8.24	2.91	2.26	12.51	2.81	5.97	15.7	20.3	10.11	24.9	3.48	32.2	5.76	26.43	3.36	9.2	8.94	4.56	4.1
ARHGDIB	59.61	62.53	56.82	51.56	80.91	38.1	52.47	43.17	131.25	135.67	35.67	41.45	144.49	63.07	58.87	76.64	56.51	42.62	107.17	148.69	164.09	152.11	47.14	87.85	313.98	61.85	47.38	141.41	69.29	59.12	26.44	210.03	51.61	77.4	62.3	185.66	38.41	74.43	148.86	242.88	59.58	892.05	166.4	659.5	53.69	298.74	153.16	166.65	64.41
PCED1B-AS1	2.09	5.13	2.15	10.13	15.46	1.79	2.11	2.3	8.88	5.74	3.56	7.83	32.19	2.61	2.79	5.26	0.57	3.32	9.6	13.81	20.91	21.79	6.96	4.15	12.15	2.99	4.76	10.57	4.81	6.43	1.53	31.54	4.34	2.36	2.35	22.17	3.03	7.57	15.12	39.52	4.18	192.46	24.6	104.15	3.14	47.05	22.81	11.63	7.08
BIN2	3.92	3.51	2.62	3.42	4.6	2.91	1.37	1.11	2.71	2.33	1.24	2.81	11.08	3	3.83	3.39	3.01	2.97	8.79	10.25	20.14	9.61	3.46	3.09	9.53	2.14	1.83	5.37	2.31	3.82	0.47	13.8	2.73	3.34	6.49	11.87	2.33	6.59	12.18	19.23	5.11	91.22	10.54	55.57	5.51	16.46	9.48	5.67	2.3
RILPL2	7.6	4.98	4.99	4.42	7.95	4.49	3.24	4.72	4.66	3.67	4.49	7.76	11.04	4.67	8.2	8.26	6.38	3.95	15.32	11.11	10.8	16.98	11.94	13.19	13.3	7.36	11.92	10.51	12.78	9.31	9.34	8.86	10.52	9.1	5.08	20.01	11.74	9.61	7.28	17.61	4.04	33.93	14.99	33.8	5.51	15	13.08	6.22	6.6
FOXO1	6.9	3.55	4.99	4.07	2.04	2.07	2.53	1.23	7.32	7.74	1.3	2.24	4.8	3.37	4.48	5.84	4.71	3.42	10.27	9.73	3.49	4.89	5.34	7.15	4.82	3.31	4.17	3.64	2.67	3.09	10.55	6.58	5.62	12.39	5.19	7.22	7.04	6.34	2.47	5.32	2.44	25.19	4.19	21.14	5.86	5.29	10.2	4.26	3.98
SMAP2	26.46	15.41	16.79	28.06	31.53	13.91	7.95	11.11	16.82	15.47	11.18	13.72	39.25	18.67	13.98	29.83	14.32	12.73	38.35	29.83	52.55	58.81	14	14.35	28.09	10.62	31.3	20.48	14.17	20.49	13.02	42.63	12.86	19.11	12.51	38.99	8.31	22.22	43.1	71.4	15	169.08	26.1	268.55	18.98	102.4	19.76	14.7	19.1
GPR132	4.29	2.52	1.46	2.15	2.35	0.76	0.47	0.83	1.32	1.16	0.7	1.51	3.37	1.58	1.46	1.38	3.13	1.19	3.67	5.82	5.9	5.93	1.26	1	3.23	1.77	1.21	2.15	1.48	0.96	0.15	6.4	1.67	3.11	6.21	6.75	0.93	1.1	3.97	11.88	1.65	25.91	4.12	30.89	1.66	11.76	4.71	2.18	2.32
RAB8B	7.28	2.88	3.62	3.63	2.09	1.6	2.7	0.88	3.28	2.27	1.02	1.04	4.1	2.24	4.14	3.72	3.01	3.07	10.65	10.62	8.85	2.39	5.26	2.81	11.68	1.95	4.38	2.54	2.82	7.33	1.6	6.88	6.73	4.36	4.73	4.8	3.17	8.96	4.25	5.7	1.81	21.44	2.57	36.71	3.75	3.3	10.88	4	1.77
FAM96A	11.91	15.79	22.22	16.97	20.76	15.11	25.56	22.18	47.6	45	12.5	20.72	24.93	23.17	34.77	17.57	20.88	14.8	49.42	42.32	34.26	23.85	47.21	50.95	86.48	25.76	34.14	36.93	33.33	56.59	57.38	39.81	50.85	33.03	18.68	23.15	90.68	53.69	33.92	22.52	31.71	71.91	58.49	85.3	19.23	34.35	48.83	28.68	19.31
TBC1D2B	13.65	11.03	10.89	14.82	6.31	7.04	4.02	3.34	10.57	10.84	3.13	11.37	15.71	7.55	9.56	8.3	13.67	8.64	16.27	23.61	20.52	14.29	15.17	7.97	9.89	8.15	11.05	14.95	9.54	26.14	8.28	22.17	13.5	18.12	11.22	22.36	10.55	14.13	21.53	23.24	12.24	28.79	14.86	27.89	8.24	21.27	27.34	12.07	9.46
IL16	5.05	4.85	6.23	4.23	6.05	3.19	1.75	0.91	1.3	1.57	1.93	2.14	18.85	2.97	4.19	5.38	5.78	4.25	7.34	20.39	13.28	9.33	1.83	3.27	1.7	1.56	1.37	1.98	2.08	2.02	1.49	12.97	2.29	8.24	5.25	16.1	3.53	2.63	13.54	24.54	5.47	120.02	11.31	118.34	4.17	31.9	8.18	5.8	5.19
ARRDC4	6.53	2.64	6.35	2.63	4.71	4.13	4.29	3.11	3.66	3.58	1.82	1.07	4.48	2.04	1.38	5.3	4.94	5.13	7.48	10.22	14.09	2.7	1.36	4	2.47	2.71	7.1	2.37	7.29	17.89	7.34	7.38	1.58	8.82	2.08	8.17	10.28	8.61	13.01	7.57	8.24	3.44	7.92	8.06	2.67	7.38	13.81	6.98	4.12
LRRK1	9.53	6.75	7.17	6.7	6.04	2.47	2.73	2.38	7.25	6.86	1.94	5.29	7.59	5.87	3.25	6.31	6.66	5.63	10.98	15.19	20.48	7.33	5.43	2.68	2.15	4.52	4.71	6.63	3.68	5.92	0.81	10.09	6.17	7.4	5.29	7.44	10.32	8.98	16.91	10.42	12.12	10.29	10.33	31.26	6.65	15.66	7.84	5.67	5
TMEM204	7.7	3.03	7.5	3.73	4.61	4.56	2.09	2.82	0.94	0.39	2.4	6.35	7.38	2.71	5.89	13.16	6.24	4.63	19.49	8.65	8.67	11	4.4	4.99	15	4.01	6.95	2.49	3.12	10.12	4.19	38.78	4.91	22.17	4.22	16.13	3.91	8.55	7.24	14.28	2.24	30.07	10.89	28.6	8.05	18.7	25.32	11.47	7.3
ZFHX3	2.94	1.73	2.81	1.69	1.64	1.27	0.75	0.97	2.24	1.99	1.59	0.78	2.89	1.37	1.67	2.32	2.67	2.12	12.44	5.39	1.98	1.99	2.52	0.79	4.49	4.42	1.67	0.85	2.2	2.98	3.17	3.01	2.68	2.83	1.46	4.62	13.1	5.39	2.17	2.91	3.5	1.11	5.81	1.88	2.13	3.56	3.29	3.7	2.14
WDR81	10.69	11.34	9.84	8.11	20.71	4.07	3.99	5.61	18.95	17.44	4.15	17.59	10.65	6.39	6.89	11.28	11.29	6.43	37.69	32.15	31.3	18.03	17.97	10.68	6.9	14.88	20.33	16.07	7.3	13.4	9.53	21.5	16.8	47.63	21.23	15.08	27.65	22.59	34.48	22.46	29.36	31.64	22.26	29.05	9.58	40.02	29.86	5.15	13.85
ATP2A3	23.21	10.66	21.17	12.43	18.93	5.88	2.82	4.26	3.89	3.92	2.76	6.71	104.32	10.25	6.93	33.58	15.4	13.33	26.95	53.82	27.04	39.89	3.04	5.83	3.2	1.68	9.47	6.79	25.35	9.73	1.04	35.87	3.68	30.95	14.39	36.18	8.34	11.52	16.92	56.29	19.47	251.86	31.51	182.23	12.34	86.12	20.15	13.7	11.3
PIK3R5	4.03	1.73	1.94	3.92	3.03	0.86	0.55	0.57	2.71	1.82	0.91	1.41	6.12	1.29	0.91	3.03	2.11	1.19	7.3	5.79	21.03	5.97	2.93	1.84	5.45	0.48	1.44	2.77	2.58	1.25	0.32	11.45	2.97	2.14	3.65	6.06	2.55	3.72	12.98	9.32	5.89	39.75	3.99	25.64	2.29	18.4	4.03	3.98	0.93
SSH2	10.81	12.39	8.55	8.82	7.05	8.47	11.15	12.22	13.73	13.34	7.49	9.39	11.05	8.23	11.46	7.63	6.82	10.68	12.49	20.74	13.37	6.66	13.56	5.99	5.38	19.73	7.65	7.18	11.83	14.11	18.12	4.17	16.36	9.36	5.83	10.14	11.16	23.75	8.69	10.58	11.87	32.03	14.7	28.3	6.51	13.48	12.56	4.04	10.99
EVI2B	9.79	6.77	7.35	9.21	10.75	3.13	4	1.74	3.83	3.67	2.32	0.74	39.55	4.8	5.25	7.88	5.85	6.04	15.2	24.33	46.81	16.16	4.06	4.58	18.4	1.58	5.36	6.96	5.12	4.96	1.22	37.88	5.24	4.06	8.83	13.2	3.04	9.01	27.38	31.72	10.68	159.71	16.13	143.43	4.68	19.22	12.01	12.62	2.71
SLFN12L	0.28	0.41	0.5	0.09	0.2	0.11	0.17	0	0.27	0.58	0.15	0.15	0.45	0.44	0.15	0.53	0.13	0.21	0.37	0.85	1.06	1.63	0.07	0.71	0.38	0.13	0.06	1.21	0.18	0.33	0	1.44	0.14	0.52	0.45	0.83	0.22	0.84	0.99	3.45	0.58	11.12	0.29	5.73	0.28	1.17	1.6	0.22	0.08
CCL5	15.78	12.11	15.08	23.33	30.01	16.06	10.3	16.13	39.05	44.23	21.54	44.13	50.6	6.24	24.2	14.23	18.48	16.65	36.2	22.26	132.03	126.61	17.76	40.14	10.89	64.86	28.52	109.55	15.08	16.68	22.32	99.47	16.42	11.35	23.09	74.16	3.02	34.81	72.09	84.85	34.41	144.34	115.38	88.84	9.54	172.53	203.02	39.79	30.28
TBX21	0.29	0.2	0.38	0.14	0.65	0.11	0.06	0.3	0.97	0.76	0.09	0.09	0.89	0.32	0.72	0.64	0.16	0.12	0.72	0.71	2.7	1.77	0.11	0.4	0	0.18	0.26	1.76	0.39	0.68	0	2.59	0.4	1	0.48	1.65	0.04	1.49	1.19	2.96	0.67	7.19	0.63	6.39	0.09	2.07	1.35	0.53	0.38
SKAP1	5.64	1.68	0.96	2.31	3.07	2.18	0.94	1.77	0.71	1.2	1.93	0.81	5.37	2.03	2.16	2.11	1.48	0.64	3.24	4.34	8.18	6	0.9	5.56	2.02	2.57	10.73	3.45	3.5	1.42	0.54	7.8	0.62	0.9	1.15	6.01	0.22	6.62	4.08	10.96	15.45	72.7	7.36	37.49	2.03	7.64	2.89	4.71	1.73
ICAM2	7	7.23	7.52	9.59	12.87	3.32	3.85	3.44	9.4	8.06	5.36	9.62	30.13	8.11	14.09	12.48	8	7.51	8.95	17.05	7.77	39.28	3.17	3.96	41.95	6.5	11.64	8.96	5.73	6.43	2.6	26.98	3.26	7.22	5.86	32.61	1.95	7.18	9.41	34.46	4.04	79.08	18.31	72.3	8.89	30.52	16.73	21.72	9.34
BCL2	2.26	1.47	2.5	1.33	1.38	1.2	0.6	0.91	0.73	0.85	0.62	0.18	3.59	0.8	1.9	1.84	1.64	2.35	4.03	2.41	0.61	3.11	1.16	1.71	0.64	1.38	4.33	3.51	0.51	0.42	4.54	3.58	1.61	1.54	0.5	2.23	0.85	3.89	2.07	11.55	5.5	17.73	2.83	13.79	1.66	7.4	1.11	2.7	1.84
ZBTB32	0.68	1.02	0.6	1.4	1.16	0.51	0.37	0.27	1.06	1.35	0.07	0.88	0.89	1.41	0.37	0.37	1.08	0.62	1.61	4.53	1.25	4.83	0.91	0.33	0.13	0.74	0.64	0.28	0.83	0.93	0.72	2.24	0.76	1.34	0.36	2.42	0.79	1.35	1.28	2.84	3.82	10.24	1.98	6.4	0.3	2.6	0.42	0.35	0.78
MAP3K10	7.96	4.44	7.25	6.36	15.82	4.55	1.73	2.96	13.88	13.92	1.84	9.29	7.28	5.61	5.67	4.15	5.09	3.14	26.39	14.75	17.85	14.53	14.11	12.21	3.78	20.76	10.11	8.27	10.34	16.45	9.38	9.11	11.51	7.56	11.7	5.87	15.36	39.55	16.24	17.27	16.55	15.16	15.81	10.28	6.42	20.77	17.08	3.95	6.5
POU2F2	2.96	3.2	5.02	4.55	5.16	1.2	1.59	1.74	2.9	3.24	2.27	4.87	14.99	3.83	2.07	2.13	1.22	1.76	6.96	27.93	7.39	10.44	3.19	1.34	9.91	6.95	2.19	1.58	1.48	15.97	0.83	10.6	2.09	18.72	3.44	12.35	3.82	4.1	4.52	13.82	5.67	87.65	14.87	76.16	1.61	25.98	12.67	6.64	2.8
PTGIR	3.97	1.23	0.55	1.77	2.85	0.49	0.43	0.28	0.89	0.57	0.49	1.51	2.52	0.79	3.94	4.06	2.03	1.06	4.96	7.4	4.41	2.54	2.5	0.47	2.65	1.81	0.7	1.22	0.97	2.58	1.45	6.31	2.31	9.48	1.82	10.57	5.43	2.28	4.9	8	1.43	9.72	3.91	10.47	0.86	4.52	8.93	5.44	0.64
C5AR2	1.25	0.26	0.14	0.81	0.44	0.36	0.4	0.33	1.07	0.21	0.05	2.44	0.24	1.14	0.56	0.44	0.3	0.29	0.72	0.44	8.17	0.35	0.33	0.61	1.39	1.09	1.31	0.57	0.38	0.15	0.49	1.36	0.43	2.77	1.02	1.78	0.51	2.03	5.01	0.93	2.06	1.47	1.03	0.97	1.98	1.64	1.52	0.63	0.3
CD37	15.66	17.84	19.67	25.89	30.69	6.76	7.06	8.44	12.36	15.26	9	10.77	71.38	18.76	9.14	15.67	15.5	12.95	36.02	111.08	41.84	40.08	14.43	8.3	38.82	6.74	5.72	16.61	7.47	5.48	1.9	51.51	13.17	11.99	14.69	59.5	7.69	19.87	47.13	85.45	26.36	641.36	48.45	420.07	14.58	225.92	28.2	23.86	13.18
ID2	23.28	17.29	16.9	18.19	25.55	19.19	15.5	17.22	13.65	14.18	12.93	21.52	52.45	20.9	16.43	23.03	24.11	20.48	43.33	47.82	49.61	45.26	24.43	36.09	77.65	25.94	76.08	31.22	56.92	21.33	26.35	50.78	23.62	61.48	15.82	34.47	12.8	40.21	34.54	37.01	17.09	76.85	34.97	104.11	18.81	66.22	73.92	87.28	18.3
LINC00954	0.48	0.26	0.89	0.33	0.49	0.05	0	0.2	0.14	0.36	0.05	0.12	1.1	0.36	0.11	0.12	0.5	0.53	2.27	1.52	1.5	1	0.32	1.28	0	0.28	2.57	0.34	0.2	0.3	0.12	1.85	0.22	0.25	0.21	0.63	0.51	0.59	1.44	4.24	0.27	8.56	0.95	3.97	0.16	1.72	0.43	0.52	0.56
CD2	6.23	5.44	3.99	4.41	8.71	4	1.82	3.1	4.5	5.39	3.54	3.9	12.27	4.67	2.98	3.49	4.23	3.16	12.62	8.4	15.47	32.26	1.71	5.94	1.65	3.51	6.01	12.22	3.87	4.99	1.52	27.17	2.41	2.99	3.35	16.71	1.63	9.44	7.53	52.34	5.88	147.99	15.03	86.81	2.8	28.72	22.24	4.78	6.59
RASGRP3	0.83	4.64	1.7	3.12	2.39	0.28	0.93	0.8	1.86	1.33	1.88	2.24	13.49	0.95	1.54	0.4	2.82	0.98	2.95	8.58	2.86	8.07	2.14	3.17	12.55	0.81	2.34	1.35	1.24	2.02	1.23	3.63	3.95	1.14	1.37	8.71	1.32	4.24	4.35	6.84	3.23	14.05	3.37	29.94	0.9	7.65	3.35	9.19	0.28
GALM	2.2	2.83	2.69	2.53	6.75	2.26	1.95	2.65	5.07	5.9	1.52	1.33	9.6	3.18	3.56	1.51	2.91	2.3	6.17	6.84	4.98	6.76	4.37	7.36	6.88	4.79	4.78	7.34	18.19	2.92	1.33	8.84	4.51	3.18	4.93	6.87	2.22	3.96	3.88	15.98	5.74	13.5	5.48	11.85	2.48	8.99	10.81	5	4.41
ARHGAP25	8.5	7.53	5.4	6.87	4.05	1.86	2.26	2.86	2.71	3.03	2.44	4.72	9.69	4.41	4.05	4.71	6.04	4.95	9.47	13.17	21.77	11.74	4.34	3.8	7.91	3.38	6.87	4.82	4.81	10.79	11.31	11.11	4.91	2.8	7.28	15.8	4.18	5.38	12.79	19.76	5.67	76.64	10.79	52.55	3.58	20.21	12.1	5.61	4.71
INPP4A	6.63	3.72	4.57	3.78	11.04	1.56	1.03	1.04	8.55	9.35	1.04	2	6.84	3.56	4.52	2.84	3.96	3.97	15.51	13.64	5.27	8.6	9.57	6.42	7.13	2.68	9.21	9.88	3.43	7.51	5.86	9.09	8.96	6.67	5.64	12.24	14.08	8.99	6.29	12.75	7.21	30.29	4.86	19.69	3.65	9.82	9.9	3.52	3.69
MGAT4A	2.63	6.29	3.84	3.49	1.59	3.88	2.96	1.49	1.06	0.83	1.38	1.38	4.94	4.97	0.56	2.46	3.08	1.21	5.6	4.7	3.86	3.37	1.59	1.95	9.81	2.81	3.48	5.44	3.79	1	0.86	5.53	1.17	0.98	2.39	3.57	8.85	4.34	3.83	6.53	4.41	20.67	1.64	21.47	2.69	2.65	5.15	3.36	1.74
BCL2L11	8.64	5.04	5.33	8.79	9.7	4.27	4.61	2.79	7.64	8.9	1.83	9.56	6.47	7.5	3.44	4.61	5.81	6	19.34	11.5	13.87	19.21	7.48	4.07	5.41	4.23	16.19	20.18	5.26	5.75	9.67	7.79	9.34	10.09	10.29	17.77	14.76	13.05	17.72	18.16	7.77	20.16	5.42	31.76	5.27	13.68	13.11	6.3	5.19
FBLN7	2.19	1.09	1.5	1.87	0.83	0.29	0.39	0.76	0.17	0.4	0.94	1.18	0.53	1.48	2.26	2.34	1.05	1.71	2.77	2.43	1.68	1.61	0.95	1.36	4.69	2.56	5.01	1.14	1.71	3.35	0.36	2.25	0.95	5.19	1.43	2.35	0.82	1.59	1.23	3.51	0.88	20.94	1.7	12.28	1.49	3.36	6.97	2.46	0.97
MGAT5	6.91	6.58	5.11	4.46	3.21	4.32	2.35	1.84	4.13	2.23	5.17	2.27	7.42	6.14	3.55	4.75	7.56	7.7	5.33	10.64	6.33	6.95	7.45	2.53	3.79	4.05	13.66	4.68	7	4.99	19.76	5.23	8.12	6.2	7.27	8.05	5.19	15.8	3.23	9.72	2.81	14.47	5.84	22.87	5.2	11.66	4.68	7.63	5.93
ARHGAP15	2.83	2.87	2.73	4.05	11.13	1.12	1.38	1.7	2	2.57	1.7	0.83	6.76	1.61	1.05	1.96	2.38	2.31	3.72	8.95	3.54	6.76	1.15	3.24	10.85	2.3	0.49	6.47	1.69	1.81	2.13	8.22	1.32	1.81	2.63	5.36	2.42	7.41	4.68	12.61	2.61	77.47	5.67	54.44	2.14	8.71	7	6.92	1.06
CYTIP	3.85	2.78	2.21	5.9	8.88	0.8	1.67	1.18	3.04	3.59	1.33	2.03	14.78	4.19	2.17	3.18	1.81	1.37	6.77	11.05	11.25	12.97	1.93	4.46	18.08	1.67	3.43	6.59	2.78	3.48	0.85	13.45	2.01	3.39	3.28	10.17	2.39	2.31	8.48	15.7	3.64	91.84	4.75	72.23	3.16	14.89	3.98	7.51	2.04
GPR155	2.49	1.78	2.19	2.11	1.62	3.27	1.04	1.19	0.61	0.83	0.59	0.29	2.39	1.14	3.66	2.11	2.64	2.65	3.5	2.96	1.25	2.99	7.48	1.78	0.68	3.38	5.59	2.1	0.65	0.96	1.01	3.9	8.09	1.56	2.03	2.18	1.45	2.04	4.35	3.87	1.54	18.15	3.09	3.8	1.96	2.41	22.64	4.44	2.07
STK17B	7.17	5.68	3.03	5.56	6	2.7	2.89	2.3	2.85	2.84	0.92	4.08	12.52	5.76	3.8	3.11	4.09	3.09	5.09	13.35	8.73	11.03	7.55	6.4	19.23	4.27	4.47	10.72	3.88	7.69	7.99	7.86	7.27	8.74	6.97	7.85	3.73	6.04	7.16	19.11	5.65	76.57	7.78	57.77	4.78	15.3	9.46	5.16	2.67
ANKRD44	3.36	2.71	2.8	6.05	2.34	0.74	1.47	0.33	1.1	0.79	0.29	0.44	18.97	3.79	4.71	1.88	4.14	2.12	4.05	6.4	6.2	9.66	1.83	1.5	7.01	3.61	4.35	3.35	1.36	1.07	15.56	4.34	1.81	1.72	2.73	6.99	0.58	9.89	12.06	13.6	2.1	60.37	1.47	54.82	2.82	9.67	3.45	3.44	1.73
DOCK10	6.24	3.63	4.43	3.51	2.09	1.61	0.95	1.43	1.97	0.5	2.65	1.92	7.01	3.2	2.1	1.61	2.57	3.36	4.75	4.89	4.23	7.89	7.22	1.5	11.3	0.36	5.68	2.77	2.72	2.96	2.33	7.29	5.44	5.32	3.46	3.93	2.58	4.86	6.69	12.22	6.49	61.43	2.88	34.94	3.93	9.12	4.4	5.51	2.65
THEM4	9.91	4.6	6.77	3.99	12.62	4.43	3.91	2.11	16.64	15.39	3.21	3.32	7.11	5.56	8.31	6.07	6.08	6.74	16.39	16.51	12.64	5.7	16.34	10.85	8.19	11.73	18.45	11.17	10.55	21.31	16.47	12.03	14.15	8.28	10.35	6.98	11.69	14.93	14.8	19.19	27.27	44.12	14.33	28.06	4.98	11.29	18.02	7.93	5.93
INPP5D	20.72	12.24	20.19	22.11	13.52	5.18	5.33	4.4	6.39	6.55	3.53	11.88	41.78	10.93	6.6	14.97	10.37	16.28	25.89	41.12	65.67	30.5	5.81	5.28	11.04	3.13	5.97	6.75	10.43	5.74	1.99	41.08	5.84	9.32	13.97	31.48	6.28	8.89	45.78	57.51	10.07	195.82	15.37	232.83	13.1	90.25	20.91	14.91	7.9
PDCD1	1.55	0.71	0.29	1.89	2.1	0.43	0.43	0.14	2.87	2.76	0.29	1.68	3.64	0.2	0.87	1.36	0.72	0.53	3.63	3.16	3.05	13.53	0.75	2.76	0.13	1.48	0.67	9.17	0.54	1.41	0.13	5.84	0.66	0.55	0.89	3.82	0.43	2.39	3.79	17.93	1.42	18.51	3.45	29.45	1.26	10.29	2.68	0.25	1.77
SIRPG	1.53	2.19	1.74	1.46	2.92	0.4	0.41	0.8	2.61	2.18	0.52	1.42	2.48	2.33	1.17	0.62	0.59	0.65	3.83	4.61	2.46	13.8	1.45	1.5	2.17	0.81	0.77	6.57	0.85	2.21	0	10.54	0.91	0.41	0.83	5.05	0.09	2.46	2.13	22.34	2.11	86.16	8.37	57.82	0.89	21.12	5.86	0.89	0.38
CST7	12.42	8.32	5.04	12.01	12.18	5.16	4.54	5.16	8.4	6.51	5.96	8.02	7.04	4.73	7.47	7.09	7.27	6.9	16.4	9.54	20.57	28.42	3.24	5.51	18.7	5.14	3.1	12.01	6.06	5.38	1.78	32.02	2.7	5.03	5.54	35.04	1.71	6.8	16.02	47.42	4.94	59.91	10.96	41.63	3.11	37.7	24.59	10.1	6.02
PPP1R16B	2.35	2.43	2.65	2.22	1.36	0.82	0.52	0.45	0.81	0.74	0.61	1.21	4.44	2.04	1.25	2.32	2.44	2.33	2.95	5.24	1.82	6.53	0.36	0.57	0.87	0.17	1.21	0.95	0.88	0.94	0.31	6.73	0.35	0.66	1.46	11.9	0.65	2.19	2.84	16.28	1.46	32.41	2.18	35.87	1.99	12.96	2.46	2.12	1.81
STK4	8.42	7.63	5.82	7.31	5.7	5.51	2.73	2.82	8.38	8.1	2.28	3.53	7.95	6.43	2.74	5.33	5	5.24	11.44	12.91	15.06	8.84	5.52	8.5	7.1	2.48	10.34	8.44	3.82	13.21	7.51	9.32	5.78	9.31	10.78	10.86	7.69	10.01	11.27	16.94	7.21	49.23	7.89	36.83	6.31	10.69	11.65	4.79	4.57
PREX1	4.97	4.09	3.61	4.68	5.59	2.32	2.1	1.06	2.06	3.02	1.19	4.43	7.79	3.84	2.68	6.08	4.21	2.94	10.51	14.64	25.31	11.61	3.71	2.29	7.9	1.8	5.67	5.15	4.32	5.74	0.91	13.39	3.26	5.55	7.07	14.75	4.52	7.79	18.22	19.04	6.5	44.61	7.14	46.05	3.74	23.27	12.08	7.39	3.81
FCRL3	0.34	0.26	0.76	1.82	1.24	0.26	0.05	0.03	0.29	0.4	0.03	0.16	5.85	0.61	0.05	0.15	0.32	0.21	0.23	5	0.21	2.59	0.12	0.37	0	0.37	0.19	0.18	0.94	0.13	0.04	2.97	0.24	0.04	0.35	1.45	0.18	1.22	0.48	15.98	0.9	40.06	5.66	34.22	0.21	5.78	0.75	0.17	0.18
ZNF831	0.36	0.13	0.16	0.21	0.19	0.07	0.05	0.02	0.15	0.1	0.11	0.03	0.49	0.17	0	0.21	0.27	0.1	0.46	0.48	0.19	0.54	0.04	0.18	0.01	0.03	0.03	0.18	0.06	0.08	0	0.76	0.07	0.03	0.1	0.55	0.04	0.06	0.1	1.61	0.09	8.38	0.16	8.02	0.12	1.45	0.19	0.12	0.28
LIME1	15.04	18.05	15.84	16.75	38	16.01	9.54	16.91	63.37	64.5	15.19	9.83	57.77	10.66	15.63	19.47	11.79	13.78	35.4	36.75	47.44	49.87	20.14	46.1	13.39	38.37	33.47	51.35	23.97	21.73	19.1	50.4	14.75	26.93	18.75	28.5	29.91	27.05	32.06	46.01	50.81	264.45	64.46	111.91	13.71	63.86	50.62	17.3	26.59
IFNAR2	9.2	6.94	4.28	5.48	10.29	6.66	3.06	4.32	3.71	4.37	1.99	6.65	6.27	5.74	5.79	4.53	7.64	6.41	11.66	20.66	12.17	12.7	8.81	5.52	11.2	3.71	18.26	7.32	8.45	16.52	8.76	10.69	6.54	9.22	5.75	17.28	8.13	8.61	10.9	18.21	8.92	32.49	9.24	23.46	4.63	15.78	15.67	7.17	5.91
SLAMF6	1.26	1.45	1.51	1.96	2.29	0.87	0.37	0.54	1.53	1.68	0.17	0.77	5.65	0.63	0.94	1.59	0.89	0.84	3.75	7.56	4.26	8.69	0.13	0.82	0.23	0.15	1.24	2.77	0.56	0.79	0.2	6.83	0.37	0.55	0.86	4.29	0.16	2.19	2.93	19.95	1.28	43.32	3.66	57.71	1.18	12.84	3.65	1.32	1.17
SLAMF1	1.35	2.12	0.65	0.98	0.9	0.38	0.31	0.06	0.5	0.5	0.19	0.39	3.66	1.25	0.8	2.01	1.68	1.24	1.84	3.56	1.52	2.7	0.62	1.03	0.02	0.04	0.22	2.32	0.64	1.11	0.02	2.28	0.51	0.47	0.44	3.17	0.28	1.19	0.39	2.79	1.02	18.14	2.11	10.83	0.3	4.22	1.86	0.43	0.53
UBASH3A	0.73	0.93	0.82	0.87	0.74	0.74	0.18	0.35	0.65	0.71	0.31	0.64	1.5	0.69	0.16	0.49	0.82	0.72	1.57	1.56	1.93	3.38	0.11	1.09	0	0.78	0.28	1.16	0.64	0.42	0	3.68	0.16	0.18	0.71	2.56	0.41	0.69	1.96	8.44	0.85	33.75	1.28	9.49	0.41	4.93	1.54	1.58	0.39
ADORA2A	1.65	0.84	2.21	2.32	2.08	1.07	0.32	0.88	1.57	1.81	0.99	1.05	5.81	1.34	1.91	2.03	1.89	1.48	5.99	5.71	4.06	9.22	1.01	1.1	1.99	1.6	4.41	1.16	2.15	1.41	1.55	5.47	1.35	1.42	3.42	7.83	1.67	2.28	2.91	7.8	0.67	29.2	3.48	26.04	2.51	5.88	7.41	3.71	2.6
RAC2	25.33	31.04	20.81	28.41	36.17	11.9	10.29	13.67	19.6	20.64	10.85	59.39	89.71	21.49	28.7	18.13	15.48	17.68	31.98	87.38	91.51	95.7	42.28	94.87	48.92	13.29	28.03	38.36	47.41	78.16	9.77	62.87	41.21	26.17	35.07	72.78	15.47	35.89	59.95	145.57	21.76	708.72	62.88	368.29	21	190.22	90.4	22.32	21
SRGAP3	3.01	2.1	2.8	1.46	1.16	1.02	0.7	1.35	1.1	1.86	1.3	2.36	2.52	2.97	1.99	2.03	2.44	2.08	8.34	2.06	3.91	2.33	4.94	4.31	1.98	11.26	4.45	5.55	1.38	2.19	4.88	2.84	4.5	2.52	2.76	4.54	2.79	6.72	2.9	6.41	4.67	2.22	7.08	4.69	3.18	3.65	4.71	1.28	1.88
IQSEC1	10.29	6.61	8.63	10.88	5.83	4.13	2.3	1.94	5.63	4.93	1.83	4.89	8.92	5.13	5.01	8.27	8.86	7.24	17.03	20.25	12.43	10.08	5.93	6.78	5.97	3.42	6.01	6.03	5.95	8.1	2.25	16.61	6.3	15.3	9.44	19.94	7.7	13.07	13.92	18.12	10.8	43.4	7.26	32.21	7.57	19.69	11.73	6.43	7.75
RCSD1	3.06	2.72	3.95	3.76	3.75	1.72	1.4	1	1.94	1.81	1.23	1.34	10.1	2.48	2.08	4.92	2.86	2.68	6.5	10.69	4.99	7.48	2.06	1.46	3.97	0.38	1.69	3.86	1.28	2.57	0.64	7.08	1.99	1.56	2.28	9.59	1.36	2.84	4.35	18.51	3.29	56.18	5.36	76.06	2.8	18.31	5.57	5.47	3.82
EOMES	0.63	0.18	0.53	0.74	0.75	0.18	0.11	0.17	1.39	1.41	0.21	0.41	1.43	0.32	0.78	0.29	0.3	0.57	1.65	0.7	2.58	4.11	0.34	0.8	0.17	0.04	1.56	1.7	0.57	0.96	0.21	3.18	0.35	0.5	0.2	2.8	0.13	0.44	2.38	14.39	1.35	8.59	1.25	11.75	0.42	5.59	2.74	0.63	0.16
TRANK1	10.46	6.51	3.81	3.63	2.36	0.99	0.95	1.1	3.05	2.73	0.67	3.36	5.78	1.81	1.32	3.29	3.49	2.84	10	24.32	12.77	8.28	8.96	4.98	2.86	1.71	1.57	7.21	0.74	4.1	0.91	6.6	7.15	9.74	3.79	6.04	4.54	6.21	7.64	11.92	6.73	27.61	4.43	22.06	4.61	11.32	19.36	3.74	4.68
CCR2	1.56	0.45	0.91	0.78	0.16	0.19	0.3	0.02	0.42	0.69	0.11	0.16	1.19	0.29	3.69	0.61	0.82	1.2	1.93	1.72	0.38	1.61	0.67	0.15	1.95	0.03	0.46	0.24	0.38	0.73	0.04	2.23	0.92	0.98	0.39	5.46	0.76	0.59	0.51	3.68	1.31	5.26	1.35	4.92	1.45	1.96	1.64	0.43	0.51
SELL	3.25	2.76	1.75	5.7	6.99	0.45	1.1	0.45	1.78	2.01	0.51	2.88	8.2	4.43	5.45	4.5	0.74	1.09	5.93	17.05	31.68	11.06	4.55	1.59	25.03	0.48	1.09	2.87	2.38	4.12	0.52	12.3	4.82	1.62	1.97	15.63	0.91	3.73	14.92	21.14	2.45	262.65	10.5	123.85	1.74	33.11	6.28	3.08	1.84
KLHL6	2.06	0.88	0.91	1.34	3.68	0.13	0.21	0.23	0.72	0.76	0.08	0.34	8.21	0.62	0.69	1.29	0.65	0.93	4.68	12.71	1.9	3.63	1.58	1.36	1.31	0.63	0.8	1.47	0.64	1.25	0.56	7.1	1.54	3.97	2.33	3.27	2.56	4.17	4.72	7.77	2.98	23.33	1.3	41.78	1.38	10.99	3.04	2.16	0.56
ST6GAL1	10.45	6.86	8.28	7.75	8.94	1.59	2.5	1.06	1.51	1.87	0.78	4.6	27.59	6.27	1.99	8.32	6.84	5.43	9.8	36.09	6.04	25.8	1.66	2.66	4.36	7.32	11.13	1.54	11.22	3.71	3.44	17.37	1.36	4.97	6.94	18.23	6.4	5.33	6.99	38.29	5.58	87.16	16.46	89.56	7.94	27.68	12.05	10.15	4.45
TBC1D1	18.04	6.78	14.7	5.37	13.38	4.12	8.22	6.64	4.04	7.06	7.19	8.36	15.56	8.18	12.58	12.54	8.68	7.98	28.1	24.6	13.66	20.71	28.06	13.75	32.77	11.54	32.07	18.64	14.39	16.09	14.11	25.35	26.92	17.67	14.59	36.66	21.04	13.58	10.38	37.47	7.65	37.97	19.2	53.12	15.11	24.07	37.96	25.31	11.66
TLR10	0.36	0.6	1.19	0.77	0.75	0.76	0.27	0.13	0.36	0.47	0.57	0.11	3.86	0.44	0.02	0.31	0.21	0.62	0.57	4.11	0.84	1.26	0.42	0.04	0.45	0.11	0.28	0.02	0.42	0.3	0.14	1.43	0.72	0.09	0.26	1.2	0.11	0.39	1.66	2.63	0.25	24.26	1.78	20.1	0.31	2.66	0.69	0.45	0.44
RHOH	1.83	1.81	1.68	2.4	4.64	0.43	0.64	0.82	2.39	2.57	1.07	2.11	8.8	1.16	0.33	2.61	0.58	1.27	1.99	10.26	7.41	6.32	1.49	1.57	13.94	0.49	1.61	3.52	1.15	3.29	0.32	5.1	0.62	2.98	2.02	8.63	2.23	1.58	2.21	11.22	2.46	58.01	4.36	59.4	1.24	22.06	5.09	3.19	1.51
RGS1	53.81	14.72	3.8	34.47	39.42	9.4	15.32	6.27	15.5	15.7	2.04	6.48	20.02	27.39	13.09	12.68	4.73	0.85	21.65	47.65	9.68	50	28.8	25.17	103.61	10.18	16.02	49.09	11.51	19.52	4.94	112.38	26.04	41.22	23.63	17.3	26.44	29.31	26.64	55.06	10.15	58.3	5.34	206.44	16.61	48.56	49.86	114.66	2.99
LRP2BP	0.79	0.22	0.58	0.32	0.2	0.29	0.08	0.38	0.75	0.48	0.23	0.14	0.54	0.25	0.09	0.54	0.45	0.45	0.94	0.69	0.76	0.47	0.89	0.22	0.9	0.14	1.09	0.45	0.5	0.35	0.78	1.58	0.55	0.5	0.12	0.84	0.73	0.9	0.72	0.92	0.16	1	1.38	1.8	0.61	0.31	0.68	1.22	0.58
PTPRC	10.57	6.44	6.83	8.44	5.38	2.26	2.8	1.5	4.03	3.84	1.22	1.24	22.38	7	2.19	5.68	5.37	6.51	14.81	36.43	24.02	20.78	5.46	6.24	15.42	0.95	5.64	6.93	4.97	7.49	2.1	21.7	4.83	3.6	8.02	15.82	2.98	10.83	25.14	49.99	8	280.84	11.14	210.88	6.04	17.44	11.36	6.64	5.28
CD180	1.02	0.99	0.47	0.85	1.55	0.43	0.26	0.12	0.41	0.72	0.34	0.66	7.31	0.48	0.87	0.67	0.73	0.45	3.14	8.39	1.02	3.92	1.27	0.94	7.66	0.56	1.24	0.91	0.86	1.27	0.66	3.29	1.08	0.96	1.66	4.48	0.96	1.55	1.89	4.84	1.91	25.45	3.7	30.39	0.62	8.51	6.02	1.79	0.68
KIF21B	1.38	0.62	1.13	1.33	1.04	0.26	0.18	0.19	1.06	1.02	0.1	1.18	3	0.94	1.03	1.05	1.11	0.91	1.73	4.31	4.46	4.48	1.47	1.36	1.46	0.08	2.39	1.01	1.6	0.85	0.17	3.68	1.4	1.66	1.16	4.59	0.89	1.79	4.41	7.18	1.71	28.76	1.39	12.38	0.72	5.94	2.5	1.13	0.65
ANXA6	24.98	9.73	21.89	14.35	14.24	11.94	10.31	9.76	4.64	6.4	9.47	11.92	34.78	14.84	26.52	22	20.38	15.25	50.38	57.41	18.46	32.14	25.49	15.58	48.87	19.57	57.41	14.73	13.72	19.35	6.15	47.61	25.7	48.92	15.35	58.59	11.61	15.69	12.76	55.49	8.16	128.02	19.95	115.07	22.69	52.37	53.49	29.25	27.17
ITK	4.98	1.36	0.76	2.42	1.35	1.59	0.58	0.78	1.6	1.5	0.21	0.5	3.78	1.58	0.57	1.34	1.38	0.62	3	2.02	2.95	5.94	1.04	0.99	0.1	0.04	0.54	1.93	1.29	0.79	0.58	4.92	0.83	0.5	0.93	4.65	0.16	1.7	1.99	10.85	1.42	51.57	1.12	37.22	2.03	9.08	2.24	1.46	2.28
CYFIP2	5.92	5.25	4.2	6.7	6.41	2.8	3.55	1.56	1.69	3.64	1.62	5.29	19.17	4.6	8.04	6.77	3.31	1.97	14.8	38.7	13.8	15.85	1.14	3.77	12.5	3.78	15.84	6.49	8.11	3.12	0.84	11.58	1.33	5.65	5.69	10.35	11.32	22.17	9.26	25.54	2.45	129.52	11.06	76.04	4.41	33.04	3.77	5.63	6.07
ADAM19	7.31	5.45	7.43	4.12	4.1	3.37	1.97	1.45	1.27	0.93	1.58	4.79	8.67	3.77	3.62	4.46	7.18	3.72	13.47	24.11	5.97	14.01	7.22	5.68	8.15	3.67	4.46	1.55	2.92	12.22	1.63	17.61	7.5	11.07	4.19	13.24	4.31	9.62	4.43	14.72	6.85	31.52	4.31	32.22	3.66	20.35	14.45	6.15	6.3
DOCK2	7.36	3.94	3.83	5.46	6.05	1.19	1.91	1.96	2.98	3.52	1.26	1.47	11.89	7.81	2.74	3.2	3.18	3.23	9.26	17.36	11.16	10.78	4.22	2.83	8.52	2.04	2.61	4.41	2.17	3.88	0.6	17.49	4.86	2.93	5.56	14.22	2.85	7.54	9.89	23.56	4.63	56.49	6.66	55.81	2.86	19.34	10.44	5.12	2.3
STK10	5.56	8.61	6.23	7.92	12.73	5.09	2.75	4.37	3.24	3.63	4.92	7.97	12.47	7.67	6	6	5.46	4	15.05	19.58	27.71	13.96	9.04	11.91	18.64	7.92	5.66	4.6	10.58	17.3	2.98	15.68	8.02	22.03	21.44	18.73	4.84	10.74	25.41	18.47	10.27	109.82	14.37	60.21	5.34	21.98	32.81	7.47	5.21
HLA-DRA	312.53	211.8	133.37	245.22	215.2	196.17	177.12	137.15	470.57	483.24	139.78	322.26	465.59	152.83	306.89	210.17	217.4	160.47	488.71	435.62	207.54	758.59	358.49	1134.41	1236.1	204.18	273.14	1078.07	193.2	271.3	28.72	619.8	363.85	271.58	564.92	824.8	115.92	387.86	343.76	1016.68	592.13	1354.13	728.79	2035.33	186.28	1280.56	1045.53	448.53	137.98
HLA-DOA	6.77	12.3	6.64	6.47	3.89	2.25	1.82	2.46	3.89	4.49	1.34	3.72	31.7	4.4	3.97	5.5	8.47	8.51	13.29	14	5.4	32.36	2.5	13.13	4.31	3.51	23.52	18.57	3.66	3.77	0.31	18.58	6.16	2.22	11.59	19.54	2.28	8	10.54	56.59	8.81	54.2	12.09	64.47	4.75	45.21	9.97	8.05	3.73
SCML4	0.41	0.8	0.39	0.83	0.81	0.15	0.11	0.18	1.28	1.03	0.43	0	3.26	1.1	0.07	1.52	0.17	0.45	1.84	1.05	1.79	1.8	0.06	0.31	0.44	0	0.1	1.26	0.46	0.29	0	2.44	0.04	0.17	0.31	1.13	0.14	0.23	1.72	1.44	0.98	29.02	0.91	24.56	0.36	8.09	1.35	0.48	1.04
TRAF3IP3	4.08	6.66	6.98	6.32	8.51	4.24	2.27	2.26	4.19	5.86	5.08	2.45	19.13	5.13	2.25	6.21	5.17	6.07	9.18	26.99	24.47	12.16	2.7	5.16	2.55	1.43	32.43	8.59	3.31	4.96	2.53	16.57	2.22	6.55	4.28	13.09	5.06	9.12	17.69	30.94	14.65	211.13	11.4	111.05	4	27.27	10.49	3.67	2.92
CCDC170	0.22	1.11	0.19	0.29	0.29	0.13	0.14	0.55	0.18	0.05	0.14	0.08	0.62	0.58	0.22	0.04	0.3	0.73	0.6	0.55	0.33	0.85	0.22	0.27	1.51	0.22	0.52	0.08	0.2	0.53	0.05	2.13	0.28	0.17	0.18	0.41	0.04	0.2	0.19	2.4	0.05	0.33	1.44	0.83	0.2	0.64	0.9	0.9	0.1
TAGAP	1.49	1.77	1.74	1.83	3.58	0.81	0.62	0.7	0.87	1.19	0.39	1.18	4.12	1.7	1.27	1.62	1.03	1.79	2.09	6.8	12.44	3.47	1.05	0.59	4	0.65	1.07	3.34	1.16	2.22	0.22	4.95	1.08	1.43	2.19	6.27	0.65	2.28	8.19	9.99	1.61	38.34	2.05	33.5	1.05	10.29	5.19	3.81	1.32
CCR6	1.06	1.06	0.57	0.39	0.05	0.44	0.24	0.32	0.12	0.12	0.38	0.34	2.42	0.8	0.08	0.39	0.25	0.66	0.3	2.11	0.3	0.53	0.34	0	0.11	0.28	0.36	0	0.54	0.4	0	1.14	0.19	0.56	0.17	1.87	0.17	0.31	0.35	1.63	0.2	11.21	1.43	10.09	0.73	4.28	1.06	0.24	0.19
SP4	1.19	0.77	0.61	0.48	0.38	0.37	0.25	0.23	1.19	1.32	0.06	0.13	0.72	0.85	0.41	0.56	0.53	0.81	1.93	1.34	0.84	1.04	1.17	1.43	0.95	0.24	2.37	1.4	0.8	0.97	1.25	0.74	0.97	1.15	0.68	0.72	0.8	2.27	0.83	2.27	1.68	4.71	0.86	3.95	0.41	1.04	1.49	6.92	0.38
ELMO1	6.91	8.11	6.66	6.59	9.81	2.58	3.41	2.37	3.22	3.54	1.79	2.58	13.16	4.74	11.47	8.62	8.12	4.4	10.17	17.35	21.54	15.45	15.63	17.01	11.78	2.22	7.05	6.24	5.11	2.77	21.44	14.69	19.1	8.79	5.01	18.43	11.08	7.06	19.29	22.5	7.18	44.52	8.8	49.47	5.11	19.6	8.19	16.41	4.15
IKZF1	3.28	2.01	2.16	2.86	1.99	1.06	0.69	0.37	1.34	1.61	0.47	0.9	9.56	2.04	1.62	2.69	1.73	2.16	4.78	10.31	5.61	5.86	1.34	2.18	2.03	0.7	2.49	2.53	1.22	1.09	0.33	7.28	1.6	0.75	2.38	12	0.97	2.29	3.19	19.89	3.34	101.8	2.78	60.59	2.2	20.1	3.96	3.03	1.69
CLDN3	5.44	0.48	1.82	0.44	1.62	0.25	0.25	0.25	0.51	0.4	0.32	0.14	1.62	0.53	0	6.61	0.39	0.14	4.05	3.33	4.94	2.74	1.35	0.38	0	5.65	22.14	0.48	66.86	0.08	2.13	0.59	0.47	3.34	4.01	0.72	4.9	10.35	1.7	8.26	13.01	1.45	27.04	6.93	4.43	3.07	1.6	8.27	0.59
NCF1C	2.03	3.66	1.61	3.04	3.79	2	0.57	0.75	3.31	2.8	0.77	3.11	13.11	3.42	3.79	2.53	1.76	1.38	4.15	14.71	45.69	4.01	1.78	2.18	2.63	0.93	1.3	4.13	2.03	3.41	1.43	10.87	1.1	1.3	1.95	7.86	0.58	4.28	18.31	9.95	5.33	47.66	8.47	45.55	2.74	32.01	6.41	3.7	1.02
ATP6V0E2	14.7	11.58	20.73	18.38	17.69	11.89	6.66	7.82	21.13	21.66	9.86	2.92	11.04	7.48	6.64	11.98	11.97	8.05	26.57	29.41	12.36	16.74	5.31	12.86	0.85	3.58	49.73	30.17	28.73	3.25	5.73	16.34	6.71	4.6	6.85	8.74	64.34	38.31	9.68	44.46	18.98	89.62	10.12	54.37	5.87	37.86	4.66	11.73	10.75
PARP1	31.19	22.53	24.18	17.83	40.79	16.67	10.64	15.53	54.17	49.3	15.6	22.67	27.69	21.74	22.16	23.67	22.28	20.49	92.35	75.37	32.81	45.14	36.28	52.34	39.28	33.61	75.38	27.41	51.05	48.2	83.62	19.13	38.65	36.77	37.82	38.06	111.19	85.36	25.02	72.22	64.84	76.17	43.13	83.1	21.85	79.71	25.28	29.12	19.72
ZHX2	8.49	6.49	6.07	5.18	7.93	2.88	2.91	3.99	3.25	3.78	2.77	5.18	6.19	4.99	4.71	5.98	6.81	5.88	35.64	6.82	7	7.97	9.43	2.33	3.4	5.54	10.92	8.65	4.16	5.88	16.31	8.16	9.24	7.44	9.67	11.8	35.1	3.13	4.87	11.77	6.01	16.95	8.66	19.22	5.25	21.73	10.87	4.99	5.63
PLIN2	16.46	6.38	12.52	5.72	20.08	14.77	12.19	6.71	10.75	11.23	5.9	10.63	13.34	6.58	11.88	13.18	10.12	10.16	21.07	17.21	17.75	10.32	7.76	18.84	17.46	4.89	24.89	16.68	8.66	21.09	5.39	16.05	7.01	22.86	23.25	45.41	10.11	15.1	15.22	17.86	19.89	21.25	7.8	82.47	12.03	18.76	38.15	27.68	7.12
FGD3	4.91	3.94	3.96	4.87	5.16	2.43	1.38	2.22	3.34	2.79	1.88	5.06	7.94	3.65	2.68	3.9	2.99	4.39	5.49	7.21	19.88	6.21	2.88	3.48	3.87	3.11	2.61	4.83	3.04	3.64	1.79	8.68	2.6	1.91	6.92	7.54	1.18	2.28	10.46	12.43	4.34	82.51	8.95	55.78	2	18.63	9.99	2.2	3.18
TNFSF8	0.5	0.23	0.33	2.18	0.54	0.57	0.27	0.09	0.87	0.4	0	0.04	2.35	0.5	0.36	0.83	0.41	1.28	1.45	1.76	1.92	3.64	0.46	0.19	3.15	0	0.16	0.67	0.59	0.46	0.15	4.6	0.88	0.26	0.75	1.35	0.36	2.12	0.84	5.61	1.11	32.14	2.51	33.5	0.8	8.82	0.63	1	1.22
FAM78A	1.9	2.93	3.38	4.87	3.5	1.03	0.21	1.15	1.44	2	0.51	2.06	8.07	1.32	1.09	1.2	2.42	1.19	4.45	6.31	7.49	6.42	1.77	2.09	4.51	4.35	2.06	4.88	1.04	1.47	0.34	7.51	2.16	2.06	2.57	6.36	1.84	2.09	3.87	18.78	4.92	68.2	5.58	43.07	1.76	12.72	5.95	2.24	2.57
RAPGEF1	23.28	12.58	13.66	8.82	12.69	6.4	5.17	4.88	16.91	15.72	4.27	13.61	19.63	10.94	9.38	11.88	12.46	15.62	39.01	24.09	20.26	25	16.58	14.25	9.23	6.9	11.3	14.46	12.64	21.56	28.46	26.33	16.78	30.52	15.32	38.43	40.58	13.14	19.15	29.55	19.31	52.23	16.68	42.2	9.05	41.09	29.04	10.66	11.82
SARDH	1.03	0.51	0.14	0.54	0.7	0.38	0.33	0.2	0.53	0.59	0.2	0.84	1.79	1.07	0.62	0.56	0.7	0.65	0.87	1.95	1.34	1.83	0.38	1.48	1.23	1.46	1.5	1.64	2.31	1.43	0.08	3.12	0.37	1.65	0.4	1.19	0.94	1.09	1.13	5.84	0.26	14.63	2.19	9.89	0.5	5.07	3.88	1.88	0.32
TMSB4X	994.61	911.8	841.58	1024.59	1128.43	1107.98	1018.43	961.3	1197.14	1221.79	975.5	1403.81	1775.75	948.18	1457.27	1028.3	1023.52	806.96	1376.45	1670.76	2546.38	1533.08	1553.46	1885.63	10860.5	1525.56	679.45	2306.46	2048.29	1761.91	1288.38	1820.14	1524.39	1832.34	1213.65	1970.04	724.02	2183.61	2027.98	1748.65	1718.53	7103.6	2476.99	6825.71	1091.97	2841.77	2745.35	2685.85	983.35
KMO	0.33	1.95	0.1	2.87	0.65	0.15	0.12	0.03	0.3	0.2	0.3	0.04	0.69	0.09	1.26	0.02	0.06	0.07	0.21	3.22	1.07	1.08	0.68	0.43	1.43	0	0.49	1.06	0.1	1.91	0.08	0.5	1.22	1.15	0.45	0.75	1.13	1.27	1.12	0.67	1.03	7.74	3.26	7.79	0.08	0.54	1.42	2.06	0.05
KRBOX4	6.28	1.63	3.87	3.32	3.08	1.95	3.37	1.97	5.26	3.25	1.93	2.72	4.94	2.44	1.45	3.17	2.91	2.69	7.12	5.73	2.75	6.16	4.55	6.47	7.24	2.05	3.9	5.38	2.94	5.59	7.93	4.97	4.43	7.19	2.66	4.06	10.7	7.87	3.82	10.44	3.17	10.15	3.31	10.53	2.73	5.33	7.23	4.35	2.35
ARHGEF6	4.17	2.47	2.93	2.43	2.01	1.02	0.78	0.59	0.83	0.62	0.97	0.99	6.94	3.16	2.15	3.08	3.79	2.58	3.93	7.68	4.11	4.77	3.11	1.27	4.62	0.32	1.26	2.98	1.71	1.66	0.71	7.88	3.12	2.45	1.98	6.07	1.7	2.36	4.5	9.25	1.83	37.44	2.65	25.79	2.28	5.91	4.74	6.33	2.77
FGF13	1.96	0.3	0.67	0.63	0.83	0.75	1.33	0.53	0.31	0.36	1.14	0.06	0.72	0.31	2.04	1.52	1.7	1.07	4.87	0.79	0.16	1.3	0.52	0.05	3.86	0.54	3.15	0	0.98	0.21	5.81	1.94	0.54	0.54	3.61	3.28	4.79	2.05	0.75	0.79	12.23	1.62	3.2	2.7	1.98	2.13	0.06	2.3	1.73
PRKCQ	1	0.74	0.52	0.57	0.46	0.13	0.29	0.31	2.23	1.37	0.13	1.05	0.81	0.27	0.04	0.78	0.81	0.44	1.58	0.81	0.81	3.05	0.18	1.33	1.22	0	3.92	2.85	0.3	1.01	0.29	2.19	0.13	1.98	0.2	2.13	0.28	0.3	0.69	4.81	0.47	15.1	0.86	8.19	0.45	2.53	2.42	0.71	0.5
CELF2	7.81	2.45	5.66	3.61	3.17	1.97	2.22	1.85	2.17	1.37	1.09	0.64	7.27	4.04	1.85	5.4	4.24	3.48	8.25	9.65	12.04	7.86	1.34	1.41	2.92	0.21	35.27	4.66	1.06	1.13	0.73	8.49	1.89	2.5	2.67	6.87	1.17	6.5	6.95	12.39	2.95	51.43	3.16	60.46	5.68	11.57	3.86	3.27	4.05
PIP4K2A	9.29	5.26	6.18	5.95	3.31	4	2.6	2.38	6.54	3.8	2.3	2.27	9.53	4.01	6.74	6.39	7.16	4.96	11.65	12	6.09	7.95	11.19	4.35	7.64	2.67	5.02	5.43	5.44	3.74	4.76	10.52	11.05	9.06	5.67	9.37	3.32	6.07	8.28	14.41	6.67	45.86	5.88	42.29	6.59	11.58	8.58	6.65	6.58
APBB1IP	3.89	2.88	2.99	2.8	5.43	1.24	1.13	1.17	2.86	2.81	0.85	1.55	7.99	1.9	3.17	2.19	2.24	2.89	3.36	9.11	11.31	7.79	2.19	2.25	4.01	1.54	1.74	4.17	1.62	1.55	0.26	9.43	1.98	1.83	3.34	8.09	1.41	3.84	6.29	14.13	4.44	55.68	5.03	37.52	1.69	20.46	8.77	4.52	1.87
WDFY4	3.43	2.33	3.24	5.2	5.1	1.87	0.23	0.66	2.59	1.83	0.5	0.59	8.48	1.81	1.14	3.31	2.34	1.49	6.08	11.21	3.56	6.53	1.87	1.07	3.52	2.03	1.48	0.92	1.43	1.1	0.07	8.18	3.04	1.7	5.45	7.46	3.18	5.11	9.52	18.78	20.75	42.3	6.19	48.52	2.1	28.32	3.77	2.59	1.8
TSPAN15	9.27	2.44	6.24	2.13	9.71	3.45	3.29	3.82	4.92	4.07	3.39	10.8	27.8	3.94	13.92	4.43	5.98	3.2	25.13	15.9	10.87	5.37	21.62	2.08	24.36	10.37	9.58	4.93	33.61	10.77	12.66	6.51	22.25	12.49	14.86	13.39	14.21	19.68	10.89	9.11	23.28	6.9	23.66	13.63	4.77	17.31	22.16	10.11	6.07
SPOCK2	9.52	3.3	4.36	8.74	8.57	2.37	1.41	3.12	3.6	4.81	0.89	3.52	11.44	3.78	2.88	6.31	3.62	2.13	10.75	11.2	8.28	182.7	2.68	2.92	1.91	3.49	13.95	5.19	9.27	2.82	2.26	27.64	1.91	6.53	4.11	17.56	7.43	4.8	6.5	97.67	4.74	165.65	12.93	114.92	2.51	48.02	11.94	3.65	7.52
HHEX	2.41	2.12	2.4	1.7	0.88	0.65	1.36	0.4	0.75	0.9	0.77	1.26	6.26	2.28	1.51	2.47	3.33	4.41	9.72	7.69	1.45	2.23	1.76	4.02	5.83	0.66	2.58	0.75	1.03	1.39	16.15	3.5	1.52	0.76	1.35	9.99	6.72	3.51	1.76	4.96	0.91	15.91	2.35	19.14	1.7	7.52	2.17	3.45	1.47
CALHM2	13.44	5.95	7.89	5.79	6.72	8.22	3.62	2.64	2.35	2.84	3.82	7.52	15.47	5.25	11.61	11.38	15.19	8.3	25.85	20.42	14.23	17.28	8.81	1.85	12.89	3.45	42.91	3.18	6.06	7.23	3.14	29.19	8.27	23.09	11.74	35.27	11.85	12.77	9.24	68.66	17.12	20.8	10.89	17.13	6.88	17.1	22.29	14.65	11.15
PDE3B	2.42	0.26	1.12	1.81	1.37	0.21	0.25	0.09	1.42	1.26	0.25	0.21	1.79	0.68	2.33	0.67	0.53	0.72	4.13	1.57	2.61	2.48	0.32	1.66	1.3	0.5	0.99	3.99	1.23	0.32	2.13	2.92	0.61	0.79	1.6	2.71	1.01	1.91	3.03	5.43	2.49	35.86	1.16	21.08	1.35	2.08	0.49	1.07	1.78
MS4A1	1.92	10.03	7.99	20.28	6.83	0.61	0.38	1.06	6.49	6.14	0.72	0.56	71.27	11.87	1.37	6.97	0.34	5.25	5.73	75.12	1.54	8.57	0.03	2.12	0.27	0	4.14	1.81	0.52	0.92	0	6.05	0	0.53	1.4	11.2	1.13	1.92	2.34	32.28	5.56	382.21	26.81	653.46	5.77	43.07	1.67	0.79	3.98
CD6	4.34	3.26	2.48	3.61	3.9	2.6	0.73	1.05	1.85	1.46	1.26	1.78	7.75	2.92	2.19	3.07	1.3	2.85	7.11	7.7	5.85	12.5	1.19	4.29	0.71	2.69	0.88	6.7	2.29	1.82	1.3	14.58	1.78	1	2.15	9.43	1.25	2.14	2.31	24.33	4.37	146.36	7.72	49.03	1.42	20.74	9.13	3.64	3.55
RARRES3	25.62	19.96	9.58	14.54	14.4	7.92	11.98	12.8	53.68	63.73	9.89	50.38	50.05	12.56	18.61	13.11	12.41	11.16	54.33	34.85	22.88	55.57	15.78	42.71	17.51	41.82	16.07	393.74	29.35	16.22	33.14	98.31	13.72	20.98	14.55	60.27	14.97	66.58	18.38	51.74	24.33	129.54	118.52	71.93	14.64	74.98	94.51	51.72	15.42
[truncated: 1 more columns]

## Sheet: Fig S11b. inactive.H3K27ac
Pos	Symbol	Adj1002	Adj1102	Adj1105	Adj1302	Adj1402	Adj1702	Adj1902	Adj2002	Adj2102	Adj702	CAN1001	CAN1101	CAN1104	CAN1301	CAN1401	CAN1701	CAN1901	CAN2001	CAN2101	CAN701	LN1003	LN1103	LN1106	LN1303	LN1403	LN1903	LN2003	LN2103
chr11:93769008-93769451	HEPHL1	5.33053	8.70619	2.80303	1.01288	0.1	0.763703	1.11788	1.18652	8.47546	1.56812	0.1	0.1	4.54465	0.0331157	0.239714	0.271433	8.30846	0.1	0.1	0.104466	1.67857	4.04246	4.32846	0.1	0.1	0.547855	0.118247	1.17531
chr14:32405668-32405926	ARHGAP5-AS1	1.92459	12.5079	12.2594	3.24613	0.1	2.85437	3.32065	9.20509	18.1396	22.4627	0.1	0.1	0.1	0.1	0.1	0.1	3.11077	0.1	0.1	0.104466	0.1	0.127591	0.194845	0.1	0.1	0.1	2.22521	0.1
chr14:32727421-32728411	AKAP6	1.7848	14.6744	7.43633	5.19419	1.2474	8.51272	13.2434	0.549976	13.7793	8.27265	0.1	0.1	0.1	3.23848	0.1	0.1	0.477817	0.1	0.1	0.104466	0.1	0.127591	0.1	4.64662	0.1	0.854135	0.118247	0.1
chr14:32866337-32867304	AKAP6	1.8643	12.6311	3.6206	9.07992	0.1	7.59336	10.4023	0.179977	19.9384	3.1781	0.1	0.1	4.38828	0.1	0.1	0.299889	0.1	0.1	0.1	0.104466	0.1	0.127591	1.50969	0.0322495	0.1	0.40238	0.118247	0.1
chr14:35855046-35855773	NFKBIA	7.39639	4.28636	16.9157	11.6637	3.73031	8.77418	15.7119	1.46369	6.49128	6.70059	3.21933	1.17118	2.5257	1.43712	0.139181	3.40872	11.0466	0.484018	0.597856	0.104466	0.1	0.127591	2.05277	1.76564	5.13334	0.87608	0.118247	1.35783
chr14:96670276-96673331	BDKRB2	18.3127	15.8629	18.7867	27.677	10.611	26.9428	36.1918	3.23965	14.9226	18.2026	1.68256	5.9864	14.879	2.7727	14.9089	0.106192	19.3205	11.674	7.03787	8.03687	1.13465	0.127591	20.4019	5.81222	5.14503	24.6124	0.118247	2.42433
chr14:96733535-96733837	BDKRB1	14.7103	0.1	1.87387	14.086	0.2453	9.58294	12.1569	0.990013	1.78577	2.66306	0.1	0.1	0.841562	3.64855	0.432413	0.1	0.1	3.57416	0.1	0.104466	3.85546	0.127591	0.1	6.64141	1.80631	0.1	0.118247	0.1
chr14:103051514-103051952	RCOR1	8.17582	1.0354	3.82808	8.88163	1.46191	6.70135	2.69302	22.0669	3.04083	8.79126	0.396312	0.1	1.54318	0.1	0.629283	0.562713	1.00208	0.1	9.65108	16.3802	0.1	0.127591	3.51937	0.1	0.1	0.1	0.118247	3.47911
chr15:45368677-45369070	DUOX2	0.783738	1.68889	2.98155	1.97021	1.88602	0.888499	0.340474	13.4837	10.709	5.43942	0.623708	0.573366	0.29104	0.1	1.07961	0.1	2.44645	0.0182044	11.6067	0.0533057	0.1	0.127591	0.1	0.1	0.1	0.980234	0.118247	5.72344
chr15:52287441-52288531	MAPK6	10.6529	10.4388	15.1999	4.0242	1.56403	14.3139	17.4878	2.03964	11.6495	11.0641	0.1	2.95883	16.7156	1.27596	4.96243	0.16978	2.11877	0.1	2.23227	2.09504	0.1	0.127591	14.9922	0.1	0.582948	1.53602	0.118247	0.1
chr16:56718326-56720153	MT1X	4.54149	14.2112	8.97323	7.80712	0.939499	11.3782	15.277	0.713639	8.3587	9.44056	2.51307	0.618938	0.1	0.1	0.1	1.18596	1.77434	0.1	0.1	0.999114	0.1	0.0984236	0.1	0.1	0.1	0.463542	0.0651602	0.1
chr1:100230882-100231391	FRRS1	5.34171	2.12773	29.4509	22.8821	6.94069	14.4787	15.0163	5.97005	11.1714	20.3947	11.2819	3.78474	10.5539	0.1	3.42909	5.18053	9.8312	12.0518	0.1	1.44034	0.1	0.127591	4.37881	2.17312	1.77295	7.54652	0.118247	0.1
chr1:100252169-100252487	FRRS1	7.00151	6.96818	0.642335	1.01179	0.692128	1.85014	1.0833	12.5247	2.46041	3.42686	0.1	3.16823	0.438503	1.811	1.99848	0.888924	0.611925	0.292119	0.805814	1.36779	0.1	1.11866	0.1	2.38696	0.1	0.0412271	2.41871	0.1
chr2:62887078-62887512	EHBP1	0.545398	1.82278	10.0282	3.50521	0.408262	4.90166	10.2499	0.932869	4.37278	4.14163	2.2861	0.401273	4.32224	8.30178	0.665717	0.426652	0.289784	0.293809	0.557035	5.70054	0.1	0.127591	4.30702	0.1	0.1	0.1	0.118247	0.1
chr2:64628219-64628755	LGALSL	4.44756	5.00473	14.6685	9.99241	3.69744	5.85213	5.52973	4.26001	4.05765	11.3002	4.85072	1.50636	7.14493	0.1	0.184872	1.51201	0.719473	5.52772	5.34095	9.74753	0.1	0.127591	11.6467	0.1	0.1	1.27492	0.118247	3.54779
chr2:134164352-134165265	NCKAP5	14.1326	15.379	3.07724	7.43718	2.12675	6.92428	6.90368	0.992931	10.5817	9.63391	0.0240232	0.1	0.1	1.67071	2.03349	0.1	0.1	11.4442	0.1	0.104466	2.20671	5.06506	0.1	12.7225	0.1	1.4303	0.118247	0.1
chr2:201646869-201647242	BZW1	11.5793	0.1	1.7197	0.232367	2.53217	2.44301	1.12252	0.944793	3.36694	16.3553	0.946994	0.1	5.48009	0.753487	1.14878	0.1	0.1	0.64621	0.1	2.13984	0.1	0.127591	0.1	0.1	0.1	0.1	0.118247	0.1
chr2:201651360-201653315	BZW1	14.5264	15.2412	19.5848	16.2124	9.17062	11.9614	14.6744	0.902048	18.9403	23.9511	0.580929	3.21594	9.16202	0.965417	14.7079	1.59865	5.96646	0.248958	2.94497	5.02321	4.83751	9.28289	5.0384	4.87382	4.30702	8.43106	0.118247	0.224102
chr21:40274524-40275634	ETS2	26.3145	29.6328	28.1342	16.1825	3.61755	22.0503	22.9642	1.05507	26.7623	4.79995	6.75146	6.34651	12.6266	10.2237	25.8108	6.37845	6.10223	7.52884	3.93184	28.6515	16.8477	5.32915	5.8467	5.7971	8.13708	8.0467	0.118247	1.10016
chr21:40277760-40279187	ETS2	20.2628	18.8628	21.0317	15.8808	9.88741	25.3115	15.0404	9.33215	16.076	9.53988	7.71127	4.11032	22.0436	0.1	10.2667	7.05535	6.11738	3.7791	12.1125	26.0406	8.94623	0.127591	23.7162	0.812923	5.43876	6.31202	0.118247	2.30953
chr21:40337799-40338588	ETS2	4.08194	1.941	2.9043	0.365301	2.43515	1.79924	1.5332	15.3016	3.55883	6.57965	0.323295	1.76045	0.1	0.1	2.17424	0.302354	0.0350351	0.1	5.9981	2.6686	0.1	0.127591	0.1	0.1	2.1775	0.0453197	0.118247	0.42741
chr21:40365866-40367161	ETS2	12.2579	27.4805	21.6028	25.5724	11.374	22.097	15.1532	0.923565	8.84545	10.0933	5.94033	7.61994	12.9828	6.269	16.4544	10.9463	2.27444	3.66082	2.03788	32.5672	12.1888	3.13	9.66637	10.1109	2.80351	2.79313	3.13384	0.647021
chr22:43690112-43690918	SCUBE1	3.21768	4.82764	11.7818	1.74455	1.46904	2.93584	1.6228	1.79972	5.49423	7.19497	0.0606305	2.87819	0.509717	0.1	0.281877	0.0401945	2.85657	0.1	18.3639	0.104466	0.1	0.127591	0.1	0.1	0.1	0.1	0.118247	8.59881
chr3:52211459-52211971	ALAS1	7.34088	9.2244	5.91712	2.92931	1.38705	3.381	3.06569	7.32533	3.15608	4.55653	1.25789	1.42882	2.29862	3.51697	3.29311	1.01167	0.485575	1.20626	13.9614	3.44482	0.1	1.36885	2.52993	0.1	1.01931	0.147321	0.118247	3.01542
chr3:136673802-136674476	IL20RB	4.72944	11.8821	9.17677	9.39066	0.1	10.6943	6.93478	2.33543	9.09163	13.3302	0.835727	3.21274	4.91465	0.1	8.55389	19.2538	13.0658	0.1	3.07745	0.104466	0.1	0.127591	3.90048	0.1	1.84144	13.4995	0.118247	1.97678
chr3:136680610-136681542	IL20RB	4.23695	11.8005	7.7584	10.9599	0.0883859	8.01547	10.6793	0.157696	8.72855	6.01904	0.521584	0.1	1.30001	1.14041	0.376404	3.27668	3.95851	0.25636	0.0371471	8.11707	0.1	0.127591	0.201243	3.12692	0.1	0.952784	0.118247	0.241132
chr3:136708476-136709978	IL20RB	7.15925	23.1182	12.9338	12.7782	2.61252	16.895	15.9415	1.21541	8.00339	3.97721	0.666396	0.1	4.48987	0.1	4.88117	8.41538	5.01171	2.32694	0.1	2.77205	0.695752	0.0966038	4.88117	5.0607	0.624961	1.6824	1.62847	0.471079
chr4:11406694-11407134	HS3ST1	5.96389	9.3468	7.54199	15.9588	4.388	12.6795	19.8167	0.933312	0.673033	6.55473	0.396899	3.03003	0.947676	4.35616	1.50844	1.14275	0.586637	3.15628	2.48098	2.08141	0.1	1.32546	1.13016	3.4074	0.831998	0.79904	2.88735	0.236947
chr5:34001133-34002272	AMACR	3.72786	10.5233	8.3691	2.57606	3.08624	5.41646	5.69384	13.0134	11.5627	0.938996	0.209414	0.1	0.1	0.1	0.1	0.1	0.0635289	0.1	2.17822	0.104466	0.69555	1.89397	0.890061	2.43106	0.0581048	0.176522	0.118247	1.42379
chr5:54600028-54600265	DHX29	3.08112	12.8356	6.3746	9.1176	3.02692	3.03294	3.97871	2.53538	7.89008	3.14466	1.29301	3.83625	5.06828	0.1	2.41664	2.97822	0.1	0.504056	0.1	7.69499	2.59506	0.127591	0.4944	2.01903	3.1541	1.58242	0.118247	0.457441
chr6:1394305-1394572	FOXF2	14.9694	9.2926	9.10172	3.56628	10.2397	2.0395	3.77315	0.1	5.52095	2.53903	0.45086	35.4554	0.1	0.1	0.720587	0.0212418	8.11057	0.1	0.1	0.104466	0.1	1.42865	1.34965	0.1	1.34917	0.1	1.40501	0.686932
chr6:5026615-5026922	RPP40	19.2321	13.5449	14.2769	9.60988	12.7109	15.8984	8.20884	2.916	27.6553	16.0627	17.2579	2.6054	3.335	10.3997	3.56856	2.49931	11.4656	0.1	0.1	2.90001	3.16537	0.127591	2.87156	10.3763	3.52437	0.995631	3.79015	0.1
chr6:52856316-52856892	GSTA4	1.56458	4.72906	2.90733	7.89484	5.61401	2.5109	2.55232	0.761903	10.8834	10.2019	16.7111	2.54215	0.1	0.78006	0.1	0.1	0.1	1.31956	0.1	0.99979	7.58042	5.08113	0.1	0.1	0.1	0.721096	0.118247	0.261456
chr6:53675921-53676807	LRRC1	2.57185	7.96054	10.4381	14.1268	4.98763	7.12005	10.6348	2.05081	4.39363	18.1819	1.99102	3.03146	0.350652	0.607265	0.916497	3.22537	1.52404	0.848378	0.1	1.95467	1.85148	1.83028	0.1	1.35614	4.57063	1.64346	0.118247	0.1
chr7:98721753-98722356	SMURF1	5.39654	5.89753	14.5861	10.1954	5.35527	9.23031	10.331	8.65936	17.4419	27.7717	0.1	2.72735	3.32002	0.1	5.18767	0.537511	3.13968	0.605392	1.24083	0.104466	0.1	1.03933	2.75834	2.09837	0.0288591	0.982441	0.118247	1.14382
chr7:98723206-98723666	SMURF1	15.7187	18.0848	26.9653	9.88345	2.67785	27.2961	12.6566	6.37894	9.94118	34.7686	0.1	0.1	2.49242	0.1	2.37565	0.120279	0.1	0.1	2.19329	0.104466	1.4157	0.127591	3.5814	3.70729	1.44251	5.06613	0.118247	1.33461
chr7:98724609-98726090	SMURF1	1.93632	7.46437	9.47008	5.06565	0.727697	8.86317	15.541	4.43275	7.28749	16.5897	2.56892	1.67716	2.37553	4.59061	1.08177	0.461793	2.97424	0.1	1.4991	6.13268	6.57077	0.127591	1.14713	0.1	0.1	1.83951	0.118247	0.1
chr7:98726844-98727415	SMURF1	5.36745	21.1498	13.0134	12.5093	4.09832	11.7334	12.5454	3.64149	19.3381	5.76857	3.17221	0.952784	4.70804	6.31202	3.49297	2.10258	4.5777	0.416783	0.0166015	10.5394	7.77044	0.127591	2.43291	0.1	1.21489	2.98391	0.992309	0.1
chr8:17583307-17584159	MTUS1	17.2468	19.5991	9.89532	15.7316	3.62566	6.93042	16.0974	2.4367	13.9231	6.14112	13.2755	1.90642	2.22902	0.0687685	1.52524	2.48807	8.39875	1.49816	0.1	1.27618	4.88794	6.14345	0.53256	1.90277	1.45986	6.4323	0.118247	0.0579525
chr8:17589352-17591667	MTUS1	10.5777	21.0442	14.4148	22.2267	1.90587	21.7922	23.9621	0.153931	15.0212	7.56112	12.4447	2.52865	1.86476	3.5916	2.30913	5.06307	11.0094	1.07695	0.1	0.104466	14.9255	4.77528	1.27003	6.4445	0.92235	9.55015	0.118247	0.1
chr8:17598207-17598867	MTUS1	12.3749	19.4997	7.94049	7.86076	1.97252	21.1151	11.4066	1.22336	15.0498	7.68792	9.0842	0.1	0.1	0.1	0.1	0.1	0.712346	11.4154	0.1	0.104466	18.9548	10.955	0.302569	2.75987	0.1	3.19427	0.118247	0.580567
chr8:17600036-17600581	MTUS1	14.5336	20.1721	10.3703	12.1324	1.55081	11.605	13.0758	1.19878	8.51718	6.0435	10.6629	0.1	0.1	9.06174	0.236894	1.08817	6.66318	1.79008	0.1	0.104466	0.1	0.127591	0.1	6.64653	0.1	0.996858	0.118247	0.1
chr8:17607371-17607978	MTUS1	5.51287	12.8234	5.58444	9.33691	0.424623	7.14012	10.419	0.201042	1.71739	1.34831	7.43511	1.54318	0.1	2.34905	0.1	0.626997	0.860665	5.00142	0.1	0.781851	0.1	3.14857	0.1	0.1	0.1	0.1	0.118247	0.287372
chr8:17608245-17608719	MTUS1	10.7484	10.2985	13.8632	12.0621	1.41505	15.5554	12.594	1.46531	14.1436	16.3894	12.4995	0.1	0.1	0.1	0.1	0.1	1.15107	3.69148	0.1	0.104466	0.1	0.127591	0.518405	2.14896	0.1	2.07507	0.118247	0.1
chr8:17608899-17609309	MTUS1	3.94815	7.64275	12.8143	29.178	1.59387	17.0478	13.0415	2.00982	13.547	10.3391	16.8159	0.773708	0.646118	0.1	0.1	0.347411	0.1	4.73912	0.1	0.104466	4.83081	13.5304	0.1	0.1	0.1	2.57135	0.118247	1.14344
chr8:134415900-134416503	NDRG1	6.23574	11.3681	4.14802	17.8468	11.8871	6.32755	3.74683	8.48085	3.24228	4.13396	3.95441	0.564927	3.13807	0.1	1.85886	2.11959	3.76043	1.94752	0.1	8.26718	4.61001	2.56842	3.32775	0.576572	2.65175	0.1	2.62379	0.666396
chr9:38031714-38032848	SHB	7.53096	6.47308	12.7155	16.0974	3.3804	19.4259	16.4967	7.9103	23.1049	16.4159	2.48829	0.1	2.85155	2.98451	1.20209	1.48076	0.731937	1.32602	4.46683	2.94756	0.1	2.6672	4.55877	0.818399	0.725357	0.1	1.24941	4.91342
chr9:38040824-38042283	SHB	3.8745	16.2635	8.67048	9.58848	0.75226	23.2659	14.062	3.33405	8.92814	4.52149	9.51055	2.09294	0.556163	2.22489	1.54848	2.36948	0.255187	3.02438	1.07332	2.33537	4.49888	0.127591	0.690489	1.27186	0.1	0.277985	1.03268	1.74933
chr9:38125527-38125957	SHB	5.73202	16.3658	31.4429	21.502	0.320154	20.385	19.1238	1.92359	35.7019	20.3046	0.1	0.543493	1.36631	2.7928	4.57442	0.234916	0.1	2.67167	4.68218	2.37599	0.775944	0.127591	0.747575	2.62297	0.1	0.1	2.66282	0.1
chr9:95413191-95413517	IPPK	8.65779	14.7777	7.89313	8.87504	2.47183	5.90911	10.8624	1.41193	25.7227	3.93056	6.58358	1.51514	0.62484	1.91714	0.703669	0.420441	0.640699	0.1	2.34469	11.9956	1.97928	2.77598	0.898733	0.1	3.97772	0.543235	1.0439	0.1
chr9:95477419-95478178	IPPK	1.67384	13.9896	11.696	2.63529	1.09821	7.68792	20.7961	0.1	6.35649	2.42368	11.6603	4.83773	3.85935	0.1	3.17201	3.47527	2.49061	0.1	2.92599	21.4613	0.1	0.127591	2.93649	0.1	3.33373	2.98136	0.118247	0.0369979
chr9:130907379-130907846	LCN2	3.99039	29.137	13.2777	16.5501	7.99404	23.3383	18.8943	3.63652	13.2443	35.0027	6.03173	1.4391	4.09617	1.53743	0.798855	0.983097	8.40119	2.31936	4.52904	20.5643	2.70621	0.127591	3.47024	0.1	1.99614	11.8557	0.118247	1.20545
chrX:61694419-61694697	SPIN4	30.0534	42.2397	30.6444	54.1277	41.6051	1.7133	0.1	5.92223	89.5679	43.1707	0.1	22.1016	0.1	11.78	11.8174	0.1	0.1	0.1	6.50035	41.0169	16.2777	21.0993	3.1696	4.68413	12.754	0.1	0.118247	10.998
chrX:61705622-61706173	SPIN4	11.032	46.3486	31.1862	50.9245	59.108	7.35858	0.1	7.59237	97.4663	38.2097	0.1	17.5203	0.1	31.51	33.4865	0.1	0.1	0.1	16.1194	40.4584	0.1	38.2324	11.8424	5.46037	19.3418	0.1	0.118247	33.5944
chrX:114959835-114961715	PLS3	1.9044	0.909867	0.766468	3.6003	102.042	2.06073	0.1	0.676475	81.3404	0.1	20.0021	0.1	0.1	0.1	28.8163	35.831	0.1	0.1	32.7309	0.104466	28.4261	0.127591	0.1	0.1	28.1274	0.1	0.118247	14.0415
chr10:27789372-27789985	RAB18	1.49961	16.675	22.6164	16.677	1.66677	7.80292	23.5297	1.40979	5.73014	5.9619	3.00664	2.06016	2.61035	1.28307	0.134974	0.108466	1.03897	0.240718	0.1	0.104466	3.57683	17.1628	2.43539	7.65725	0.562212	0.633339	0.118247	0.1
chr1:2029723-2030896	PRKCZ	1.38705	3.55305	14.1292	1.07518	0.766787	0.195602	1.78713	1.26809	26.3847	37.2149	0.1	0.1	8.55523	0.1	0.131649	0.0699361	7.55521	0.1	4.04071	0.104466	0.1	0.127591	2.56691	0.1	1.78326	4.59762	0.118247	0.1
chr10:74446204-74446758	MCU	4.63036	5.07784	0.734677	0.776672	1.91078	3.03146	2.19844	12.8133	0.464446	5.00934	1.05559	1.00542	3.70118	0.1	0.124179	0.1	1.28173	0.1	9.1679	0.104466	0.1	0.127591	0.1	0.1	0.1	14.0717	0.118247	6.14112
chr10:90926986-90927705	CH25H	0.444537	11.6028	1.91381	3.53311	0.881077	17.4652	14.1172	0.1	5.64432	0.1	0.1	0.62332	0.761249	1.03915	0.251954	0.1	0.1	0.724926	0.1	0.104466	0.1	0.127591	0.214842	0.1	0.1	0.1	0.118247	0.1
chr10:90928135-90928395	CH25H	7.78237	21.2739	13.4252	4.186	1.60069	28.4758	11.0951	0.715882	22.0669	2.94155	3.54688	0.491134	1.72055	0.1	0.315291	0.1	0.1	0.1	0.1	0.104466	0.1	0.127591	0.394397	0.1	0.1	0.539008	0.118247	0.1
chr10:90961554-90961964	CH25H	9.16128	14.0345	5.94554	2.33257	2.45318	7.67353	10.5558	0.308174	1.85427	1.96606	0.461268	0.1	0.1	0.1	0.1	0.1	0.1	0.1	0.1	0.104466	4.26222	0.127591	0.1	1.82052	0.1	0.304333	0.118247	0.1
chr10:90965866-90968214	CH25H	18.1465	30.2184	16.4283	7.867	10.0219	23.1899	20.4942	1.25707	13.1435	8.07538	4.30294	4.36369	0.435578	1.25062	2.46756	1.3937	6.02108	3.70967	0.1	1.20992	0.1	2.38799	0.526	0.1	2.83198	1.49414	5.67459	1.39186
chr11:27485040-27487943	LGR4	1.05072	10.7518	4.48756	5.88531	0.650024	6.74647	11.8828	1.75298	7.19333	2.33639	0.1	0.704121	0.288305	2.46309	1.8073	0.720824	0.660561	1.5832	0.1	7.69115	1.0265	1.65356	1.348	1.51172	1.55122	0.489433	0.118247	0.1
chr11:27488607-27489164	LGR4	5.54823	12.996	11.2277	14.998	1.36649	23.3933	9.45227	3.66366	5.33374	9.6845	0.1	4.40668	1.16619	2.88021	1.28173	1.46217	0.920625	5.79606	1.46729	0.942432	0.1	2.2632	0.1	1.76758	0.290099	0.1	1.18663	0.1

## Sheet: Fig S11b. inactive.expression
Symbol	Adj1002	Adj1102	Adj1202	Adj1302	Adj1402	Adj1702	Adj1802	Adj1902	Adj2002	Adj202	Adj2102	Adj302	Adj402	Adj502	Adj602	Adj702	Adj802	Adj902	EC1001	EC1101	EC1201	EC1301	EC1401	EC1701	EC1801	EC1901	EC2001	EC201	EC2101	EC301	EC401	EC501	EC601	EC701	EC801	EC901	LN1003	LN1103	LN1106	LN1303	LN1403	LN1803	LN1903	LN2003	LN203	LN2103	LN303	LN403	LN603
HEPHL1	5.81	12.53	0.39	1.41	0.7	1.08	2.02	2.46	0.3	0.11	0.35	4.12	0.28	18.5	1.67	0.37	0.7	0.62	0.37	4.8	6.98	0.42	3.67	0.12	0.25	1.84	4.62	0.59	1.67	27.15	0.74	0.39	3.91	4.51	2.15	0.01	0.23	0.59	1.62	0.06	0	0	1.04	0.07	0.54	0.49	8.65	0.06	1.09
ARHGAP5-AS1	3.36	12.16	9.98	6.61	1.3	6.02	10.98	8.07	3.44	2.92	8.03	4.81	2.65	7.48	2.16	7.26	9.2	8.94	4.54	8.58	6.6	3.95	4.71	2.79	1.95	20.91	1.69	1.18	4.39	10.44	6.82	0.67	3.96	3.72	3.97	0.71	2.35	3.14	3.22	0.96	3.42	0.77	11.28	1.13	6.02	5.2	1.62	1.34	11.48
AKAP6	1.78	1.05	2.52	1.17	0.24	0.89	1.28	0.57	0.18	0.26	0.6	0.36	1.68	1.9	1.02	1.24	1.87	1.91	4.33	26.47	0.33	1.91	1.36	0.85	0.93	0.47	0.22	0.21	0.8	0.54	1.03	0.2	1.39	0.29	2.98	1.66	0.72	0.46	0.48	0.92	0.63	0.15	0.4	0.15	0.95	1.43	0.17	0.61	1.26
NFKBIA	232.51	162.41	144.01	506.98	351.73	172.32	192.04	209.94	282.68	296.85	225.85	382.54	110.29	192.48	112.69	191.24	130.07	201.98	270.33	112.94	146.14	296.02	238.64	55.45	115.21	1717.44	99.54	325.65	173	196.13	271.87	126.25	221.96	321.84	216.25	434.57	55.41	69.15	125.7	204.98	411.03	109.91	339.02	183.13	242.32	292.42	169.18	108	174.93
BDKRB2	13.5	14.3	8.79	9.26	8.81	10.94	5.75	6.27	5.61	5.29	6.62	7.56	5.56	9.87	9.08	9.92	17.53	11.88	2.36	6.57	6.29	8.69	17.95	0.44	5.42	5.01	3.29	12.02	6.02	10.31	1.58	2.12	18.72	8.08	16.85	11.19	1.08	2.64	6.93	0.6	4.21	0.02	5.11	0.32	10.76	7.81	8.44	1.27	9.91
BDKRB1	10.39	6.64	7.25	6.31	9.15	12.7	7.5	10.98	4.76	5	8.14	5.88	4.82	7.45	9.02	5.28	11.34	7.03	0.8	2.97	5.3	8.89	16.19	0	6.77	4.45	2.33	8.2	4.46	10.14	1.61	2.61	16.45	4.92	10.63	9.74	1.89	1.2	5.73	0.36	5.31	0	2.86	0	11.04	5.2	6.08	3.45	6.51
RCOR1	29.12	20.3	16.24	19.04	8.02	19.04	8.89	7.41	8.76	9.12	8.21	11.28	7.48	35.63	6.91	18.06	21.11	14.53	16.05	12.41	28.51	14.02	16.99	6.33	4.19	8.42	13.44	12.52	9.66	20.31	18.28	3.32	17.19	11.97	31.67	5.24	12.71	15.42	16.5	7.84	7.36	10.45	9.5	7.05	22.57	11.52	11.22	4.08	16.33
DUOX2	48.39	64.13	12.83	17.74	17.67	8.88	3.12	6.55	9.86	13.24	4.4	34.39	42.25	32.42	1.25	10.76	15.08	11.43	14.3	8.46	33.92	48.01	3.92	2.62	0.06	5.4	7.26	99.54	213.49	4.88	0.96	0.88	4.21	14.26	1.57	2.22	9.26	7.26	26.64	1.3	33.33	0.06	12.75	0.2	4.71	12.03	5.84	0.22	9.25
MAPK6	40.44	35.22	21.22	20.8	11.67	21.04	23.71	11.8	20.3	22.73	10.66	11.86	8.99	32.09	15.52	16.93	25.24	26.64	32.2	31.77	28.55	14.35	36.92	17.35	19.93	6.69	18.82	16.52	18.21	34.38	51.09	5.24	37.62	36.58	23.85	9.6	29.61	35.15	16.84	7.87	10.96	6.87	10.89	6.8	25.56	8.05	29.1	11.87	12.66
MT1X	963.03	735.7	673.83	714.01	727.63	783.16	1766.26	1704.08	1002.31	1036.18	1251.53	1139.84	850.47	461.49	365.42	1870.44	772.91	649.5	119.98	115.35	203.88	554.04	602.96	1997.98	1269.2	2837.91	397.78	298.73	356.91	544.09	468.08	88.78	590.32	1442.36	775.19	221.75	102.16	541.12	90.36	121.53	154.61	99.28	795.68	175.9	957.3	425.93	368.25	190.12	1403.64
FRRS1	7.87	5.63	4.33	4.08	0.8	5.27	3.11	1.52	4.2	3.95	1.75	5.44	2.3	6.74	1.71	3.08	5.61	8.12	6.81	3.94	1.31	3.34	4.21	2.25	1.29	0.41	5.31	8.39	2.33	6.16	8.41	1.56	3.98	3.16	5.97	3.78	3.91	3.97	1.25	2.64	2.31	0.65	2.37	0.72	5.01	4.71	5.34	1.7	3.53
EHBP1	29.05	19.87	17.9	25.64	15.16	20.56	18.07	13.86	16.53	16.7	8.52	8.36	9.5	27.89	9.69	17.17	29.09	23.35	73.71	18.47	15.78	15.73	19.09	8.05	13.13	6.07	16.18	44.95	16.24	30.2	41.75	6.67	17.77	20.44	17.39	10.05	27.53	15.48	21.54	17.94	11.1	7.81	8.47	6.96	25.11	8.78	20.06	9.95	12.58
LGALSL	9.83	11.59	6.37	7.25	6.66	17.12	8.01	5.13	8.02	9.25	3.58	4.78	3.9	9.87	11.92	9.87	9.05	4.75	18.41	7.12	5.95	5.83	9.74	1.29	1.84	7.99	8.51	5.37	10	11.97	10.23	2.06	10.14	5.63	5.83	2.3	5.3	11.18	3.39	3.48	6.33	1.15	4.31	1.96	8.42	4.21	7.5	6.56	6.94
NCKAP5	3.71	2.97	3.97	2.44	1.68	2.1	1.38	3.49	0.02	0.02	2.62	1.85	0.78	1.98	0.89	2.87	3.42	3.63	0.33	1.18	0.98	2.43	1.14	0.36	1.37	1.59	6.6	1.05	1.44	1.21	1.51	1	1.3	2.95	3.24	1.9	0.78	0.3	0.48	2.17	0.87	0.05	1.54	1.34	2.51	2.15	1.37	0.59	1.65
BZW1	64.22	65.56	51.48	51.03	36.85	55.87	70.53	34.35	25.7	23.61	42.68	19.6	34.63	82.2	38.73	47.48	59.19	53.11	33.41	43.73	31.26	36.47	62.87	29.33	70.05	26.39	58.71	58.75	56.25	69.38	66.75	23.48	61.02	61.62	50.67	25.38	41.24	69.71	22.45	39.21	23.47	41.3	47.32	54.98	51.33	31.76	34.15	31.62	36.18
ETS2	152.66	41.42	29.46	84.63	44.32	33.12	34.76	29.42	53.87	58.38	15.56	173.47	22.51	113.14	13.15	38.09	42.63	31.15	35.77	51.92	64.23	40.69	20.91	31.67	68.09	30.25	29.93	89.26	26.38	116.49	82.09	30.23	19.36	208.2	28.34	98.78	43.83	32.07	70.93	13.58	40.12	9.72	20.12	24.62	57.73	77.28	67.47	25.68	40.84
SCUBE1	2.48	0.33	1.86	0.78	0.57	0.46	0.22	0.5	0	0	0.34	0.08	0.98	0.27	0.07	0.66	1.39	0.6	0.34	0.15	0.59	0.63	0.01	0.06	0.14	0.09	1.29	0.24	1.47	0.06	0.08	0.63	0.01	0.12	0.02	1.68	0.04	0.03	0.29	0.04	0.06	0	0.02	0.01	0.41	0.25	0.1	0.22	5.69
ALAS1	39.56	30.65	27.9	32.35	42.03	49.88	33.26	26.19	23.01	23.41	36	31.41	31.95	31.12	28.06	40.71	42.39	34.41	82.14	30.96	19.99	29.18	36.68	20.47	26.69	27.85	19.92	27.66	46.69	32.68	41.69	20.64	42.32	34.02	23.34	39.58	27.83	35.88	14.09	16.18	41.85	20.04	30.35	21.72	34.57	26.31	36.48	15.39	42.9
IL20RB	52.34	52.61	59.15	68.81	21.5	73.78	52.19	75	74.36	73.94	56.02	57.26	31.09	78.39	7.76	56.13	72.77	82.26	2.77	5.45	10.4	21.87	14.26	48.44	3.54	118.71	8.94	299.36	26.35	86.17	17.17	3.92	15.29	118.05	42.92	11.29	3.58	7.9	7.72	4.9	1.44	0.91	47.34	1.03	56.5	93.02	93.5	1.19	76.28
HS3ST1	9.42	20.78	3.92	1.59	2.56	14.24	11.41	8.99	2.12	3.51	4.29	24.33	3.44	6.06	0.91	9.67	13.75	3.86	0.53	4.6	10.48	6.68	3.12	1.58	5.93	4.91	8.45	6.18	29.08	9.09	2.83	0.89	2.45	0.99	1.91	6.38	1.66	0.79	7.01	1.44	4.36	1.27	5.04	1.09	9.01	4.09	2.45	1.81	10.33
AMACR	6.89	20.5	16.91	10.66	4.35	6.14	17.63	11.7	1.51	2.86	24.61	2.84	8.6	9.06	7.33	10.88	22.84	26.52	4.46	24	4.86	4	10.35	4.68	18.77	4.05	3.18	6.08	5.78	30.96	5.21	2.38	10.55	15.09	5.43	8.2	4.33	16.1	3.34	4.79	6.79	3.62	4.93	2.18	9.54	3.87	14.77	4.56	11.74
DHX29	9.67	10.58	9.55	7.16	6.68	7.86	9.45	6.56	18.48	18.79	6.1	2.13	6.08	9.77	3.81	9.27	11.23	9.81	24.1	11.97	8.15	5.46	7.37	11.23	11.56	4.47	9.46	12.08	8.27	13.4	6.46	4.65	7.76	6.57	7.96	3.61	9.54	7.84	6.66	4.22	7.86	7.65	5.03	8.82	9.97	3.47	9.89	3.18	5.62
FOXF2	4.67	1.91	6.7	2.88	1.83	2.82	3.19	2.67	5.94	6.09	3.17	2.77	6.41	2.64	4.95	4.64	5.9	3.31	9.75	8.05	3.2	3.52	8.9	2.66	8.43	2.82	4.23	15.3	4.12	5.52	1.56	9.07	8.96	9.89	2.61	7.01	2.83	2	0.92	1.98	3.5	0.04	3.5	0.42	2.81	2.06	5.59	2.4	6.46
RPP40	4.28	6.54	3.87	5.15	10.71	4.23	8.42	5.82	15.12	15.63	3.45	5.49	0.67	8.72	7.89	3.47	8.16	5.45	10.41	6.29	6.41	6.04	16.73	7.42	9.04	4.68	4.65	12.49	2.26	23.23	11.97	0.86	17.18	7.02	6.47	3.78	9.12	4.15	5.83	4.11	6.92	0.73	5.09	2.92	4.22	3.82	10.58	1.51	4.08
GSTA4	33.25	39.41	36.85	32.92	9.63	31.57	41.81	37.76	19.68	21.92	29.6	26.94	19.61	32.27	43.09	26.91	44.05	49.43	89.1	38.83	2.4	22.12	72.39	9.54	10.23	18.47	18.69	12.04	12.48	24.34	55.34	6.42	72.4	4.99	38.43	5.2	48.78	40.67	0.99	12.02	11.12	1.78	29.82	5.25	44.31	13.4	26.81	12.8	29.53
LRRC1	13.95	13.59	9.23	11.67	9.29	11.28	6.54	5.24	28.84	30.24	4.24	6.51	6.02	14.31	10.28	12.31	10.64	11.28	14.6	13.09	6.28	5.39	20.16	10.32	1.33	8.95	7.99	36.43	8.96	14.41	11.69	2.92	18.37	12.34	12.35	6.38	15.7	20.78	4.58	4.34	16.11	1.56	9.94	2.84	13.14	12.91	13.51	2.29	8.73
SMURF1	25.82	23.05	22.16	16.59	8.11	14.53	9.66	8.69	15.41	16.33	11.83	11.4	12.02	13.57	10.06	15.62	24.58	23.1	17.63	21.28	16.09	16.65	19.1	11.42	5.78	8.01	10.8	28.44	10.74	14.07	16.75	7.17	19.7	19.07	24.54	19.94	19.16	13.59	13.17	24.82	9.88	7.79	11.24	6.04	12.47	20.86	16.73	5.52	17.2
MTUS1	42.06	38.21	33.46	34.31	14.38	21.65	20.53	21.49	108.54	100.62	14.39	6.11	34.93	22.57	19.93	35.45	38.09	32.92	108.46	41.13	13.34	16.51	35.69	43.63	10.11	25.25	25.75	95.71	26.43	20.59	33.11	19.58	33.73	21.65	18.44	18.83	37.45	63.36	15.73	11.54	12.37	5.01	40.91	9.31	27.68	21.44	19.47	7.52	25.91
NDRG1	2298.47	349.19	469.62	1187.15	312.56	556.29	337.38	681.56	795.78	829.44	397.35	1045.91	181.61	913.54	178.81	484.51	573.51	435.3	127.74	221.1	1088.3	222.66	397.96	979.58	98.79	930.3	105.68	372.02	248.41	1400.53	1341.79	85.75	398.59	1584.51	806.26	279.3	780.99	1031.28	272.28	38.22	239.79	47.61	402.91	60.5	556.21	445.76	607.16	202.43	573.77
SHB	34.94	23.65	19.53	24.55	7.15	42.29	20.32	17.31	9.92	10.12	23.62	37.28	18.16	28.06	12.84	18.93	22.57	16.23	23.73	11	23.69	27.04	28.89	25.88	23.23	16.42	43.26	6.7	30.68	24.08	30.42	8.36	29.58	22.59	13.6	21.15	16.22	8.52	11.81	11.31	8.61	1.26	12.72	3.23	24.86	15.33	25.19	6.48	21.6
IPPK	18.45	15.63	9.84	11.69	4.91	23.52	7.56	13.63	18.63	17.84	10.17	15.65	5.55	21.87	12.9	14.02	10.7	9.56	14.17	16.15	28.47	12.6	19.77	5.29	9.45	13.08	5.87	21.77	8.67	15.08	13.77	3.89	21.22	20.28	12.19	8.26	10.71	16.74	21.55	2.74	6.29	5.25	11.51	5.52	14.82	13.32	20.33	2.54	11.59
LCN2	1485.85	2143.59	710.76	1288.74	158.95	468.36	627.2	946.29	331.55	321.39	1028.15	901.51	1340.67	2040.81	611.47	1005.44	495.99	399.89	22.22	31.14	165.01	337.76	943.42	72.61	0	1066.2	283.15	1739.29	3655.74	20.88	138.26	53.93	932.68	191.17	162.01	127.5	66.59	8.08	72.4	3.26	84.05	13.19	1886.01	8.58	294.17	425.82	432.71	17.61	661.69
SPIN4	4.68	3.26	1.81	2.46	1.69	3	2.05	0.47	2.39	2.53	0.81	1.74	0.97	4.26	0.86	1.94	5.43	3.16	1.37	1.34	1.55	1.79	2.21	0.88	1.36	0.31	1.93	8.71	4.63	1.9	0.06	0.95	2.28	0.5	2.62	1.43	3.59	0.4	0.89	3.6	3.07	1.63	1.29	1.52	2.34	1.81	0.96	0.66	1.18
PLS3	82.26	85.67	85.49	64.43	40.66	66.9	108.62	42.02	62.1	60.08	66.26	20.29	36.11	93.53	53.96	74.36	102.87	102.22	45.84	70.11	30.89	43.31	93.64	77.5	83.8	46.5	21.99	82.28	51.88	157.73	64.43	20.79	93.08	120.74	34.29	27.3	53.57	114.75	22.96	17.16	17.65	1.85	49.41	10.1	72.81	33.7	75.33	26.95	56.91
RAB18	37.57	31.6	48.54	34.58	8.42	47.51	54.6	22.5	18.47	17.42	28.55	13.18	25.9	35.6	34.75	39.69	33.79	42.58	39.84	39.77	26.09	24.12	47.41	18.15	26.62	10.65	38.05	31.11	23.9	24.1	72.3	16.07	44.59	34.82	40.47	8.71	24.88	39.46	21.95	19.18	18.01	22.83	20.66	28.08	28.53	17.02	37.84	17.61	25.57
PRKCZ	16.32	26.55	25.1	17.7	22.37	22.56	15.69	18.44	44.91	45.03	20.09	22.86	16.42	19.06	6.16	17.08	22.67	21.12	21.56	16.56	40.15	16.18	13.87	14.01	6.61	30.2	41.45	25.67	24.41	33.8	6.21	8.02	14.96	14.63	22.51	10	17.18	21.45	23.5	14.45	33.98	11.43	38.49	15.77	17.49	29.45	20.56	2.71	21.63
MCU	10.65	24.61	18.32	12.63	6.83	16.61	17.06	6.94	5.11	5.53	14.02	7.74	20.63	20.25	10.1	14.39	18.88	14.95	18.59	13.94	9.88	7.57	13.86	7.19	8.34	13.63	11.28	12.61	22.77	22.42	30.38	7.09	13.86	12.85	22.57	13.78	8.35	15.11	7.17	7.65	10.45	7.42	17.63	7.37	9.88	8.5	19.96	8.6	15.16
CH25H	47.44	10.06	8.12	24.03	15.37	15.06	12.61	10.06	0	0	5.35	7.31	4.59	32.28	4.32	19.5	13.63	14.36	9.06	5.63	1.88	3.69	7.77	0.77	26.8	0.94	0.08	8.58	1.06	2.65	48.67	11.14	7.04	6.41	2.34	29.55	1.62	2.43	1.68	1.23	0.84	0.62	1.96	5.02	7.13	2.5	3.15	8.74	22.96
LGR4	8.98	10.45	11.95	9.22	3.66	5.1	7.78	3.31	0.66	0.6	2.9	2.05	10.3	8.52	1.46	6.04	8.14	11.08	5.29	4.88	2.06	6.34	2.13	5.72	5.09	1.21	16.43	1.26	4.54	6.17	4.46	5.49	2.35	12.39	6.92	3.63	2.83	3.39	1.54	7.14	3.25	0.63	1.88	1.58	9.41	1.12	9.87	3.27	4.26
[truncated: 1 more columns]
