# Supplementary material for: Oncogenic enhancers drive esophageal squamous cell carcinogenesis and metastasis
Source: Nat Commun. 2021 Jul 22;12:4457. doi: 10.1038/s41467-021-24813-2 (PMC8298514; doi:10.1038/s41467-021-24813-2)
Supplement: Supplementary file 13 — Supplementary Data 11 [file 41467_2021_24813_MOESM13_ESM.xlsx]

## Sheet: EC-Nor
Pos	chr	start	end	SYMBOL	DiffSignal(EC-Nor)	Rank	Class
chr2:33141305-33141725	chr2	33141305	33141725	-	-164.118	1	other
chrX:58562579-58581119	chrX	58562579	58581119	ZXDA	-51.0239	2	other
chr6:32934858-32939778	chr6	32934858	32939778	BRD2	-38.3125	3	other
chrX:61682795-61734242	chrX	61682795	61734242	SPIN4	-31.8149	4	other
chr6:61911386-61914429	chr6	61911386	61914429	KHDRBS2	-22.4835	5	other
chr21:38063472-38091993	chr21	38063472	38091993	SIM2	-22.0209	6	other
chr5:134359736-134381057	chr5	134359736	134381057	C5orf66	-19.462	7	other
chr6:50783456-50795709	chr6	50783456	50795709	TFAP2B	-17.0239	8	other
chr14:38052320-38069271	chr14	38052320	38069271	FOXA1	-15.7113	9	tumorsuppressor
chr12:122234299-122243721	chr12	122234299	122243721	SETD1B	-15.296	10	other
chr11:118659272-118663526	chr11	118659272	118663526	DDX6	-14.5023	11	oncogene
chr19:13956646-13959288	chr19	13956646	13959288	LOC284454	-14.2633	12	other
chr22:46436319-46479244	chr22	46436319	46479244	LINC00899	-14.2196	13	other
chr9:2014289-2018435	chr9	2014289	2018435	SMARCA2	-13.7229	14	tumorsuppressor
chr10:52381668-52385703	chr10	52381668	52385703	SGMS1	-13.2431	15	tumorsuppressor
chr7:27135744-27158042	chr7	27135744	27158042	HOXA2	-12.972	16	other
chr12:13349693-13359126	chr12	13349693	13359126	EMP1	-12.9378	17	tumorsuppressor
chr17:27503041-27508310	chr17	27503041	27508310	MYO18A	-12.8549	18	other
chr6:139693406-139697592	chr6	139693406	139697592	CITED2	-11.8747	19	tumorsuppressor
chr11:1892147-1900438	chr11	1892147	1900438	LSP1	-11.3805	20	other
chr19:39278368-39283884	chr19	39278368	39283884	LGALS7B	-11.1001	21	other
chr11:62606452-62610411	chr11	62606452	62610411	WDR74	-11.0858	22	other
chr10:21805446-21818291	chr10	21805446	21818291	SKIDA1	-10.7542	23	other
chr14:37124939-37155315	chr14	37124939	37155315	PAX9	-10.6066	24	other
chr11:62305524-62325947	chr11	62305524	62325947	AHNAK	-10.3948	25	tumorsuppressor
chr3:71628911-71634161	chr3	71628911	71634161	FOXP1	-10.3006	26	tumorsuppressor
chr9:100744687-100747854	chr9	100744687	100747854	ANP32B	-10.1498	27	other
chr2:43149487-43167295	chr2	43149487	43167295	HAAO	-9.60081	28	other
chr6:30582365-30586544	chr6	30582365	30586544	MRPS18B	-9.51856	29	other
chr5:56110144-56115496	chr5	56110144	56115496	MAP3K1	-9.44027	30	other
chr22:46479495-46489518	chr22	46479495	46489518	MIR3619	-9.34158	31	other
chr22:41839531-41844611	chr22	41839531	41844611	TOB2	-9.33523	32	other
chr10:27528611-27532581	chr10	27528611	27532581	ACBD5	-8.82786	33	other
chr17:10693279-10708082	chr17	10693279	10708082	TMEM238L	-8.7157	34	other
chr14:21149112-21154283	chr14	21149112	21154283	ANG	-8.64292	35	other
chr20:1302928-1312023	chr20	1302928	1312023	SDCBP2-AS1	-8.57478	36	other
chr1:45271835-45276876	chr1	45271835	45276876	BTBD19	-8.54649	37	other
chr6:24718801-24722723	chr6	24718801	24722723	C6orf62	-8.38089	38	other
chr2:113869847-113882723	chr2	113869847	113882723	IL1RN	-8.32327	39	other
chr6:86351435-86355131	chr6	86351435	86355131	SYNCRIP	-8.20909	40	other
chr19:13094024-13189864	chr19	13094024	13189864	NFIX	-8.01408	41	other
chr3:49937215-49945110	chr3	49937215	49945110	MST1R	-7.81278	42	tumorsuppressor
chr22:38709481-38715744	chr22	38709481	38715744	CSNK1E	-7.76061	43	other
chr1:154971543-154987264	chr1	154971543	154987264	ZBTB7B	-7.71954	44	other
chr4:103745633-103750682	chr4	103745633	103750682	UBE2D3	-7.4947	45	other
chr9:97765406-97771435	chr9	97765406	97771435	C9orf3	-7.46647	46	other
chr17:38221269-38232458	chr17	38221269	38232458	THRA	-7.42586	47	tumorsuppressor
chr17:38251426-38271354	chr17	38251426	38271354	NR1D1	-7.21564	48	other
chr2:66659249-66674250	chr2	66659249	66674250	MEIS1	-7.05734	49	oncogene
chr14:105432633-105441589	chr14	105432633	105441589	AHNAK2	-7.04462	50	other
chr19:4368115-4391862	chr19	4368115	4391862	SH3GL1	-6.92053	51	other
chr13:33000069-33003366	chr13	33000069	33003366	N4BP2L1	-6.79625	52	other
chr5:162930410-162936942	chr5	162930410	162936942	MAT2B	-6.76371	53	other
chr19:1239636-1267315	chr19	1239636	1267315	ATP5F1D	-6.69834	54	other
chr19:12888111-12907883	chr19	12888111	12907883	JUNB	-6.68114	55	oncogene
chr3:50184325-50209020	chr3	50184325	50209020	SEMA3F	-6.67664	56	tumorsuppressor
chr8:12610291-12616123	chr8	12610291	12616123	LONRF1	-6.64298	57	other
chr16:87855540-87905247	chr16	87855540	87905247	SLC7A5	-6.6306	58	other
chr14:35800599-35811927	chr14	35800599	35811927	PSMA6	-6.51724	59	other
chr19:18389985-18393743	chr19	18389985	18393743	MIR3188	-6.49135	60	other
chr12:1764263-1780246	chr12	1764263	1780246	MIR3649	-6.46994	61	other
chr19:6056142-6066716	chr19	6056142	6066716	RFX2	-6.27983	62	other
chr17:19647028-19656517	chr17	19647028	19656517	ALDH3A1	-6.24853	63	other
chr1:16465266-16516258	chr1	16465266	16516258	EPHA2	-6.19678	64	tumorsuppressor
chr12:56320137-56327437	chr12	56320137	56327437	DGKA	-6.15926	65	other
chr1:208034970-208043023	chr1	208034970	208043023	CD34	-6.12199	66	other
chr4:141071407-141077621	chr4	141071407	141077621	MAML3	-6.09706	67	other
chr5:134556679-134581411	chr5	134556679	134581411	C5orf66-AS2	-6.09692	68	other
chr1:17842279-17858791	chr1	17842279	17858791	ARHGEF10L	-5.94613	69	other
chr13:73629940-73647636	chr13	73629940	73647636	KLF5	-5.86395	70	tumorsuppressor
chr5:134509136-134531844	chr5	134509136	134531844	C5orf66-AS2	-5.83064	71	other
chr9:130283297-130337882	chr9	130283297	130337882	FAM129B	-5.76947	72	other
chr9:74976779-74981428	chr9	74976779	74981428	ZFAND5	-5.76723	73	other
chr12:53240483-53273853	chr12	53240483	53273853	KRT78	-5.73489	74	other
chr10:102756233-102761017	chr10	102756233	102761017	LZTS2	-5.72618	75	other
chr8:143753323-143766276	chr8	143753323	143766276	PSCA	-5.70826	76	other
chr20:43965301-43977599	chr20	43965301	43977599	SDC4	-5.67536	77	other
chr5:158632725-158637448	chr5	158632725	158637448	RNF145	-5.67004	78	other
chr11:44582541-44606046	chr11	44582541	44606046	CD82	-5.65062	79	tumorsuppressor
chr15:75742395-75748861	chr15	75742395	75748861	SIN3A	-5.63424	80	other
chr5:142781499-142785568	chr5	142781499	142785568	NR3C1	-5.62943	81	other
chr19:3365572-3408584	chr19	3365572	3408584	NFIC	-5.6286	82	other
chr6:31701628-31708785	chr6	31701628	31708785	MSH5-SAPCD1	-5.57372	83	other
chr12:46120223-46125422	chr12	46120223	46125422	ARID2	-5.56981	84	tumorsuppressor
chr1:156065635-156100185	chr1	156065635	156100185	LMNA	-5.5162	85	other
chr12:89744422-89749279	chr12	89744422	89749279	DUSP6	-5.40261	86	tumorsuppressor
chr18:45649234-45669465	chr18	45649234	45669465	ZBTB7C	-5.34387	87	tumorsuppressor
chr1:207175434-207207592	chr1	207175434	207207592	C1orf116	-5.32568	88	other
chr9:127623542-127633596	chr9	127623542	127633596	RPL35	-5.2894	89	other
chr3:195423580-195446762	chr3	195423580	195446762	MIR570	-5.28477	90	other
chr1:6658108-6670227	chr1	6658108	6670227	KLHL21	-5.12152	91	other
chr6:36560784-36564222	chr6	36560784	36564222	SRSF3	-5.11978	92	oncogene
chr10:116256873-116285262	chr10	116256873	116285262	ABLIM1	-5.02076	93	other
chr20:48754943-48774326	chr20	48754943	48774326	TMEM189	-4.95847	94	other
chr19:13943924-13956337	chr19	13943924	13956337	LOC284454	-4.93821	95	other
chr3:134082250-134101717	chr3	134082250	134101717	AMOTL2	-4.92813	96	other
chr4:38656110-38677178	chr4	38656110	38677178	KLF3	-4.89161	97	other
chr6:26122677-26127629	chr6	26122677	26127629	HIST1H2AC	-4.84015	98	other
chr11:119988064-120019162	chr11	119988064	120019162	TRIM29	-4.82777	99	other
chr6:42053479-42110793	chr6	42053479	42110793	C6orf132	-4.80969	100	other
chr1:27809532-27902653	chr1	27809532	27902653	WASF2	-4.73333	101	other
chr12:4377886-4384997	chr12	4377886	4384997	CCND2	-4.72335	102	other
chr21:43084319-43106326	chr21	43084319	43106326	LINC00111	-4.59947	103	other
chr12:113666852-113685502	chr12	113666852	113685502	TPCN1	-4.59678	104	other
chr6:35685815-35701113	chr6	35685815	35701113	FKBP5	-4.58204	105	other
chr2:31505969-31527181	chr2	31505969	31527181	EHD3	-4.56216	106	tumorsuppressor
chr12:53594220-53629013	chr12	53594220	53629013	ITGB7	-4.48421	107	other
chr19:1841583-1858477	chr19	1841583	1858477	REXO1	-4.45077	108	other
chr10:77154560-77170185	chr10	77154560	77170185	ZNF503-AS2	-4.44331	109	other
chr5:150949103-150971479	chr5	150949103	150971479	FAT2	-4.33385	110	other
chr3:52073508-52101598	chr3	52073508	52101598	LINC00696	-4.31229	111	other
chr2:43056241-43108467	chr2	43056241	43108467	HAAO	-4.2384	112	other
chr6:30844400-30854971	chr6	30844400	30854971	DDR1	-4.20849	113	other
chr3:39187900-39197156	chr3	39187900	39197156	CSRNP1	-4.19028	114	tumorsuppressor
chr6:34191135-34212389	chr6	34191135	34212389	HMGA1	-4.18018	115	oncogene
chr9:130665359-130670277	chr9	130665359	130670277	ST6GALNAC6	-4.17166	116	other
chr22:50718220-50746829	chr22	50718220	50746829	PLXNB2	-4.1663	117	other
chr13:30117668-30169901	chr13	30117668	30169901	SLC7A1	-4.06304	118	other
chr16:4950596-4998395	chr16	4950596	4998395	PPL	-4.05336	119	other
chr19:13258323-13284385	chr19	13258323	13284385	STX10	-3.96132	120	other
chr16:27323745-27342574	chr16	27323745	27342574	IL4R	-3.96085	121	other
chr14:37217111-37238390	chr14	37217111	37238390	PAX9	-3.91828	122	other
chr3:50373354-50379507	chr3	50373354	50379507	RASSF1	-3.91811	123	tumorsuppressor
chr17:7140701-7147412	chr17	7140701	7147412	GABARAP	-3.90513	124	tumorsuppressor
chr6:88408599-88413195	chr6	88408599	88413195	AKIRIN2	-3.87707	125	oncogene
chr2:110858166-110873423	chr2	110858166	110873423	MALL	-3.8557	126	other
chr3:48506670-48521609	chr3	48506670	48521609	TREX1	-3.84646	127	other
chr10:76946677-76986031	chr10	76946677	76986031	VDAC2	-3.82881	128	other
chr9:135987435-136022720	chr9	135987435	136022720	RALGDS	-3.81828	129	oncogene
chr14:64967295-64973831	chr14	64967295	64973831	ZBTB1	-3.81598	130	other
chr2:26979892-26995828	chr2	26979892	26995828	SLC35F6	-3.77067	131	other
chr5:66299004-66318143	chr5	66299004	66318143	MAST4	-3.73217	132	other
chr1:226248910-226252711	chr1	226248910	226252711	H3F3A	-3.73193	133	other
chr10:112596776-112632705	chr10	112596776	112632705	PDCD4	-3.73119	134	tumorsuppressor
chr7:130672095-130698241	chr7	130672095	130698241	-	-3.73063	135	other
chr15:71793413-71865847	chr15	71793413	71865847	THSD4	-3.71756	136	other
chr12:123370925-123402233	chr12	123370925	123402233	VPS37B	-3.69599	137	other
chr14:91579598-91589473	chr14	91579598	91589473	DGLUCY	-3.69123	138	other
chr8:86544368-86572074	chr8	86544368	86572074	REXO1L2P	-3.64481	139	other
chr17:4379267-4425994	chr17	4379267	4425994	SPNS2	-3.58297	140	other
chr9:73012035-73036836	chr9	73012035	73036836	KLF9	-3.58109	141	other
chr8:143864789-143877737	chr8	143864789	143877737	LY6D	-3.56705	142	other
chr11:119537256-119573395	chr11	119537256	119573395	NECTIN1	-3.5604	143	other
chr1:27916255-27931251	chr1	27916255	27931251	AHDC1	-3.55766	144	other
chr8:17583307-17611807	chr8	17583307	17611807	MTUS1	-3.52227	145	tumorsuppressor
chr11:317642-322549	chr11	317642	322549	IFITM3	-3.50074	146	other
chr1:997773-1016331	chr1	997773	1016331	RNF223	-3.48853	147	other
chr10:134201120-134243693	chr10	134201120	134243693	PWWP2B	-3.48394	148	other
chr17:79302111-79323535	chr17	79302111	79323535	TMEM105	-3.46797	149	other
chr17:43362140-43399141	chr17	43362140	43399141	MAP3K14	-3.44951	150	other
chr1:27317405-27340368	chr1	27317405	27340368	FAM46B	-3.44405	151	other
chr3:134029280-134057106	chr3	134029280	134057106	AMOTL2	-3.41359	152	other
chr10:73472254-73536700	chr10	73472254	73536700	C10orf105	-3.37431	153	other
chr1:151960410-151974349	chr1	151960410	151974349	S100A10	-3.32357	154	other
chr6:7195716-7217601	chr6	7195716	7217601	RREB1	-3.31994	155	other
chr15:93443001-93453001	chr15	93443001	93453001	MIR3175	-3.26851	156	other
chr22:39915091-39925316	chr22	39915091	39925316	ATF4	-3.24456	157	other
chr2:219146347-219180124	chr2	219146347	219180124	TMBIM1	-3.22724	158	other
chr12:110301498-110330525	chr12	110301498	110330525	GLTP	-3.20099	159	other
chr14:50416675-50471082	chr14	50416675	50471082	LINC01588	-3.13894	160	other
chr2:20371301-20435567	chr2	20371301	20435567	SDC1	-3.12053	161	other
chr7:98721753-98742468	chr7	98721753	98742468	SMURF1	-3.1078	162	oncogene
chr18:3446195-3459682	chr18	3446195	3459682	TGIF1	-3.08554	163	other
chr6:286963-299302	chr6	286963	299302	DUSP22	-3.08436	164	tumorsuppressor
chr16:21509878-21529016	chr16	21509878	21529016	SMG1P3	-3.0813	165	other
chr6:138411376-138429565	chr6	138411376	138429565	PERP	-3.06466	166	other
chr2:43614495-43653573	chr2	43614495	43653573	THADA	-3.04068	167	other
chr2:241365709-241393987	chr2	241365709	241393987	GPC1	-3.02765	168	other
chr16:57294044-57315280	chr16	57294044	57315280	PLLP	-3.01794	169	other
chr3:194839264-194883202	chr3	194839264	194883202	XXYLT1-AS2	-3.01053	170	other
chr1:153504882-153511187	chr1	153504882	153511187	S100A6	-2.97894	171	other
chr22:40380352-40420582	chr22	40380352	40420582	FAM83F	-2.97087	172	other
chr9:131650019-131679556	chr9	131650019	131679556	PHYHD1	-2.9632	173	other
chr17:39927723-39956871	chr17	39927723	39956871	JUP	-2.96084	174	tumorsuppressor
chr17:48960978-49009365	chr17	48960978	49009365	TOB1	-2.94359	175	other
chr22:45931111-45950762	chr22	45931111	45950762	FBLN1	-2.93139	176	tumorsuppressor
chr7:158604198-158623397	chr7	158604198	158623397	ESYT2	-2.92367	177	other
chr22:22290996-22304753	chr22	22290996	22304753	PPM1F	-2.91861	178	other
chr14:35855046-35875231	chr14	35855046	35875231	NFKBIA	-2.91275	179	other
chr3:181412796-181445780	chr3	181412796	181445780	SOX2	-2.90471	180	oncogene
chr15:93425898-93430959	chr15	93425898	93430959	LINC01578	-2.89972	181	other
chr2:110447981-110479768	chr2	110447981	110479768	RGPD6	-2.897	182	other
chr14:74206694-74273145	chr14	74206694	74273145	MIR4505	-2.88452	183	other
chr15:75943654-75964994	chr15	75943654	75964994	SNX33	-2.86552	184	other
chr10:95195860-95231559	chr10	95195860	95231559	MYOF	-2.8502	185	other
chr14:68925673-68995025	chr14	68925673	68995025	ZFP36L1	-2.84204	186	other
chr6:7106994-7167339	chr6	7106994	7167339	RREB1	-2.83153	187	other
chr4:8429219-8453353	chr4	8429219	8453353	TRMT44	-2.8265	188	other
chr1:54738419-54765475	chr1	54738419	54765475	MRPL37	-2.82442	189	other
chr19:41220124-41241896	chr19	41220124	41241896	COQ8B	-2.80788	190	other
chr1:153328654-153343772	chr1	153328654	153343772	S100A9	-2.80378	191	other
chr21:40273035-40305747	chr21	40273035	40305747	ETS2	-2.79439	192	tumorsuppressor
chr16:46893345-46936292	chr16	46893345	46936292	GPT2	-2.79382	193	other
chr19:11184829-11207834	chr19	11184829	11207834	LDLR	-2.78571	194	other
chr17:62769657-62811250	chr17	62769657	62811250	ARHGAP27P1	-2.78204	195	other
chr16:54961534-54980726	chr16	54961534	54980726	IRX5	-2.76603	196	other
chr10:105491179-105584026	chr10	105491179	105584026	SH3PXD2A-AS1	-2.75748	197	other
chr11:114025687-114069588	chr11	114025687	114069588	NNMT	-2.74051	198	other
chr17:18883796-18917802	chr17	18883796	18917802	FAM83G	-2.73233	199	other
chr9:130716123-130771636	chr9	130716123	130771636	FAM102A	-2.72808	200	other
chr1:87793622-87802872	chr1	87793622	87802872	LMO4	-2.71618	201	oncogene
chr7:105690945-105714748	chr7	105690945	105714748	SYPL1	-2.71359	202	other
chr3:50278876-50308767	chr3	50278876	50308767	GNAI2	-2.7068	203	oncogene
chr10:82212932-82266018	chr10	82212932	82266018	TSPAN14	-2.69881	204	other
chr11:57528624-57566913	chr11	57528624	57566913	CTNND1	-2.68677	205	tumorsuppressor
chr14:75031743-75061732	chr14	75031743	75061732	LTBP2	-2.68188	206	other
chr15:42065880-42098505	chr15	42065880	42098505	MAPKBP1	-2.66966	207	other
chr18:55437636-55471692	chr18	55437636	55471692	ATP8B1	-2.64017	208	other
chr22:38124547-38149355	chr22	38124547	38149355	TRIOBP	-2.63973	209	other
chr3:4761834-4797481	chr3	4761834	4797481	EGOT	-2.63563	210	other
chr10:105611896-105678838	chr10	105611896	105678838	STN1	-2.63114	211	other
chr6:7532099-7562005	chr6	7532099	7562005	DSP	-2.61933	212	tumorsuppressor
chr1:27179893-27192861	chr1	27179893	27192861	SFN	-2.5925	213	tumorsuppressor
chr3:46967214-47032276	chr3	46967214	47032276	CCDC12	-2.59171	214	other
chr1:9291950-9311341	chr1	9291950	9311341	H6PD	-2.58144	215	other
chr14:71102476-71134128	chr14	71102476	71134128	TTC9	-2.57966	216	other
chr5:134408052-134452413	chr5	134408052	134452413	PITX1	-2.56646	217	other
chr1:10723145-10759680	chr1	10723145	10759680	CASZ1	-2.55975	218	other
chr15:96860551-96904220	chr15	96860551	96904220	MIR1469	-2.5084	219	other
chr1:207978291-208021706	chr1	207978291	208021706	LOC148696	-2.50215	220	other
chr18:11981496-12048894	chr18	11981496	12048894	IMPA2	-2.49292	221	other
chr2:28973111-28976896	chr2	28973111	28976896	PPP1CB	-2.44965	222	other
chr14:65165434-65192577	chr14	65165434	65192577	PLEKHG3	-2.43947	223	other
chr10:99077481-99095699	chr10	99077481	99095699	FRAT1	-2.43825	224	oncogene
chr12:52536685-52552083	chr12	52536685	52552083	KRT80	-2.43636	225	other
chr3:193543438-193572173	chr3	193543438	193572173	DPPA2P3	-2.43508	226	other
chr10:106077756-106112197	chr10	106077756	106112197	ITPRIP	-2.40242	227	other
chr12:1699485-1728636	chr12	1699485	1728636	FBXL14	-2.39564	228	other
chr14:96661227-96693058	chr14	96661227	96693058	BDKRB2	-2.34638	229	other
chr14:50331820-50378174	chr14	50331820	50378174	ARF6	-2.34581	230	other
chr5:179243653-179248865	chr5	179243653	179248865	SQSTM1	-2.32665	231	oncogene
chr6:3353782-3433864	chr6	3353782	3433864	SLC22A23	-2.31865	232	other
chr9:75746480-75769802	chr9	75746480	75769802	ANXA1	-2.29611	233	tumorsuppressor
chr11:34605871-34714315	chr11	34605871	34714315	EHF	-2.28991	234	tumorsuppressor
chr17:79359788-79377307	chr17	79359788	79377307	MIR4740	-2.27838	235	other
chr11:64618467-64633238	chr11	64618467	64633238	EHD1	-2.26895	236	other
chr18:45550503-45604876	chr18	45550503	45604876	ZBTB7C	-2.26395	237	tumorsuppressor
chr9:124033828-124058378	chr9	124033828	124058378	GSN	-2.25614	238	tumorsuppressor
chr22:25338377-25390536	chr22	25338377	25390536	TMEM211	-2.23683	239	other
chr7:22213266-22259759	chr7	22213266	22259759	RAPGEF5	-2.23514	240	other
chr6:157097607-157103988	chr6	157097607	157103988	MIR4466	-2.234	241	other
chr22:30643802-30720983	chr22	30643802	30720983	OSM	-2.228	242	other
chrX:75362532-75372082	chrX	75362532	75372082	PBDC1	-2.2117	243	other
chr8:28220737-28270549	chr8	28220737	28270549	ZNF395	-2.18398	244	other
chr17:27064747-27075798	chr17	27064747	27075798	TRAF4	-2.18145	245	other
chr17:55967575-56033248	chr17	55967575	56033248	CUEDC1	-2.18024	246	other
chr14:100018140-100047529	chr14	100018140	100047529	CCDC85C	-2.1775	247	other
chr3:112936968-112995577	chr3	112936968	112995577	BOC	-2.15589	248	oncogene
chr1:160982517-160993495	chr1	160982517	160993495	F11R	-2.15084	249	other
chr19:4049538-4088630	chr19	4049538	4088630	ZBTB7A	-2.13117	250	oncogene
chr1:147997405-148015215	chr1	147997405	148015215	NBPF8	-2.12654	251	other
chr5:149857213-149902963	chr5	149857213	149902963	NDST1	-2.11766	252	other
chr22:32031426-32059168	chr22	32031426	32059168	PISD	-2.081	253	other
chr4:14996381-15007789	chr4	14996381	15007789	CPEB2	-2.07982	254	other
chr11:65541176-65561242	chr11	65541176	65561242	OVOL1	-2.07751	255	other
chr7:104601185-104625497	chr7	104601185	104625497	LINC01004	-2.04939	256	other
chr1:120557069-120607142	chr1	120557069	120607142	NOTCH2	-2.04741	257	tumorsuppressor
chr10:89621466-89626582	chr10	89621466	89626582	KLLN	-2.04387	258	other
chr17:80823810-80849330	chr17	80823810	80849330	TBCD	-2.04099	259	other
chr19:1150987-1195157	chr19	1150987	1195157	SBNO2	-2.01723	260	other
chr15:57872742-57904597	chr15	57872742	57904597	MYZAP	-1.99786	261	other
chr2:62668841-62705335	chr2	62668841	62705335	TMEM17	-1.99597	262	other
chr19:16177952-16191351	chr19	16177952	16191351	TPM4	-1.99215	263	other
chr1:26189116-26219426	chr1	26189116	26219426	PAQR7	-1.98622	264	other
chr2:26214204-26267700	chr2	26214204	26267700	RAB10	-1.97031	265	other
chr10:71080932-71149799	chr10	71080932	71149799	HK1	-1.95017	266	other
chr2:95682579-95743195	chr2	95682579	95743195	MAL	-1.94471	267	tumorsuppressor
chr14:91815471-91885072	chr14	91815471	91885072	CCDC88C	-1.92216	268	other
chr14:69238210-69291588	chr14	69238210	69291588	ZFP36L1	-1.90571	269	other
chr12:48196195-48229503	chr12	48196195	48229503	HDAC7	-1.90472	270	other
chr22:31670464-31692832	chr22	31670464	31692832	PIK3IP1	-1.88816	271	other
chr5:141220440-141258769	chr5	141220440	141258769	PCDH1	-1.87024	272	other
chr22:25506398-25572897	chr22	25506398	25572897	LOC100128531	-1.86706	273	other
chr5:134465693-134494770	chr5	134465693	134494770	C5orf66-AS2	-1.85955	274	other
chr15:67356410-67443651	chr15	67356410	67443651	SMAD3	-1.85585	275	other
chr15:90638967-90650555	chr15	90638967	90650555	IDH2	-1.81698	276	other
chr14:55539003-55593341	chr14	55539003	55593341	LGALS3	-1.8046	277	other
chr12:6419150-6452187	chr12	6419150	6452187	PLEKHG6	-1.79358	278	other
chr8:128861277-128889750	chr8	128861277	128889750	PVT1	-1.78864	279	oncogene
chr1:153534123-153541831	chr1	153534123	153541831	S100A2	-1.78611	280	tumorsuppressor
chr1:161049906-161060176	chr1	161049906	161060176	NECTIN4	-1.77937	281	oncogene
chr19:13895919-13914400	chr19	13895919	13914400	ZSWIM4	-1.74275	282	other
chr12:31871862-31913122	chr12	31871862	31913122	AMN1	-1.74243	283	other
chr6:74228977-74233970	chr6	74228977	74233970	EEF1A1	-1.71885	284	tumorsuppressor
chr17:8029267-8069859	chr17	8029267	8069859	PER1	-1.71419	285	other
chr12:707051-756305	chr12	707051	756305	NINJ2	-1.70497	286	other
chr17:4738783-4769733	chr17	4738783	4769733	MINK1	-1.6985	287	other
chr12:57479438-57496652	chr12	57479438	57496652	NAB2	-1.68463	288	other
chr4:1748718-1799314	chr4	1748718	1799314	FGFR3	-1.6739	289	oncogene
chr22:37937018-37998365	chr22	37937018	37998365	CDC42EP1	-1.66993	290	other
chr7:104643767-104660963	chr7	104643767	104660963	KMT2E-AS1	-1.66133	291	other
chr3:187453613-187469204	chr3	187453613	187469204	BCL6	-1.65966	292	oncogene
chr16:89543053-89575371	chr16	89543053	89575371	ANKRD11	-1.64074	293	other
chr9:37995422-38075782	chr9	37995422	38075782	SHB	-1.6268	294	other
chr3:69130804-69144101	chr3	69130804	69144101	ARL6IP5	-1.60593	295	tumorsuppressor
chr7:99594620-99621387	chr7	99594620	99621387	ZKSCAN1	-1.60404	296	other
chr17:80236751-80261708	chr17	80236751	80261708	CSNK1D	-1.60233	297	other
chr14:69013106-69079208	chr14	69013106	69079208	ZFP36L1	-1.59646	298	other
chr6:10407258-10427374	chr6	10407258	10427374	TFAP2A-AS1	-1.57601	299	other
chr22:38021723-38037459	chr22	38021723	38037459	SH3BP1	-1.56103	300	other
chr9:95403272-95445444	chr9	95403272	95445444	IPPK	-1.56003	301	other
chr9:109622367-109651917	chr9	109622367	109651917	ZNF462	-1.55757	302	other
chr22:38288902-38327141	chr22	38288902	38327141	MICALL1	-1.54964	303	other
chr1:9929261-9962947	chr1	9929261	9962947	CTNNBIP1	-1.54444	304	tumorsuppressor
chr1:19742244-19813630	chr1	19742244	19813630	CAPZB	-1.53375	305	other
chr9:70634956-70651609	chr9	70634956	70651609	CBWD3	-1.52702	306	other
chr10:80806846-80918536	chr10	80806846	80918536	ZMIZ1-AS1	-1.52353	307	other
chr1:24610327-24649929	chr1	24610327	24649929	GRHL3	-1.52131	308	other
chr2:9937578-9976993	chr2	9937578	9976993	TAF1B	-1.49876	309	other
chr3:50609869-50674507	chr3	50609869	50674507	CISH	-1.49139	310	other
chr2:28833371-28887770	chr2	28833371	28887770	PLB1	-1.48936	311	other
chr16:70715091-70802643	chr16	70715091	70802643	VAC14-AS1	-1.47766	312	other
chr22:43542155-43581029	chr22	43542155	43581029	TTLL12	-1.45461	313	other
chr12:96587385-96613818	chr12	96587385	96613818	ELK3	-1.44459	314	oncogene
chr19:19475082-19500455	chr19	19475082	19500455	GATAD2A	-1.43104	315	other
chr1:10774906-10896473	chr1	10774906	10896473	CASZ1	-1.42665	316	other
chr1:59247043-59251749	chr1	59247043	59251749	LINC01135	-1.41111	317	other
chr3:38177561-38196372	chr3	38177561	38196372	ACAA1	-1.40361	318	other
chr1:26601642-26619696	chr1	26601642	26619696	SH3BGRL3	-1.40043	319	other
chr14:100597016-100633552	chr14	100597016	100633552	DEGS2	-1.39838	320	other
chr14:104547158-104586445	chr14	104547158	104586445	MIR203B	-1.396	321	other
chr1:154374906-154414348	chr1	154374906	154414348	IL6R	-1.38698	322	other
chr1:201365185-201376297	chr1	201365185	201376297	LAD1	-1.38412	323	other
chr10:104372244-104435794	chr10	104372244	104435794	TRIM8	-1.37324	324	oncogene
chr2:201726710-201732165	chr2	201726710	201732165	CLK1	-1.36463	325	other
chr6:159193135-159291822	chr6	159193135	159291822	EZR-AS1	-1.36311	326	other
chr1:68178432-68226933	chr1	68178432	68226933	GADD45A	-1.36003	327	tumorsuppressor
chr11:67009792-67058205	chr11	67009792	67058205	GRK2	-1.35905	328	other
chr6:138326000-138357928	chr6	138326000	138357928	PERP	-1.34629	329	other
chrX:106943273-106986815	chrX	106943273	106986815	TSC22D3	-1.34599	330	other
chr18:29005452-29035933	chr18	29005452	29035933	DSG3	-1.34112	331	oncogene
chr16:88805346-88861835	chr16	88805346	88861835	PIEZO1	-1.33304	332	other
chr10:11905269-11940868	chr10	11905269	11940868	PROSER2-AS1	-1.32827	333	other
chr8:116673551-116682372	chr8	116673551	116682372	TRPS1	-1.32125	334	other
chr19:30153771-30173004	chr19	30153771	30173004	PLEKHF1	-1.31805	335	other
chr20:30147508-30161926	chr20	30147508	30161926	HM13-AS1	-1.31433	336	other
chr14:89873585-89912200	chr14	89873585	89912200	FOXN3	-1.31022	337	other
chr3:150124939-150129034	chr3	150124939	150129034	TSC22D2	-1.29734	338	other
chr20:34670759-34694507	chr20	34670759	34694507	EPB41L1	-1.29133	339	other
chr11:118740224-118811062	chr11	118740224	118811062	MIR4492	-1.27426	340	other
chr10:29878201-29950094	chr10	29878201	29950094	MIR938	-1.27304	341	other
chr19:1872553-1901985	chr19	1872553	1901985	ABHD17A	-1.26881	342	other
chr11:57045422-57094078	chr11	57045422	57094078	TNKS1BP1	-1.26428	343	other
chr9:95468051-95545340	chr9	95468051	95545340	BICD2	-1.2374	344	other
chr15:63638470-63674592	chr15	63638470	63674592	CA12	-1.23613	345	other
chr10:30091747-30144202	chr10	30091747	30144202	SVIL	-1.22567	346	other
chr12:6470520-6500741	chr12	6470520	6500741	LTBR	-1.21619	347	other
chr16:67580581-67598453	chr16	67580581	67598453	CTCF	-1.19621	348	tumorsuppressor
chr11:65405155-65421620	chr11	65405155	65421620	MIR4489	-1.19139	349	other
chr2:219251588-219272285	chr2	219251588	219272285	MIR26B	-1.1778	350	tumorsuppressor
chr1:109781857-109820032	chr1	109781857	109820032	CELSR2	-1.17308	351	other
chr21:33787326-33857247	chr21	33787326	33857247	EVA1C	-1.1441	352	other
chr17:78993238-79072143	chr17	78993238	79072143	BAIAP2	-1.1258	353	other
chr6:30475378-30501754	chr6	30475378	30501754	HLA-E	-1.12081	354	other
chr16:22199919-22211027	chr16	22199919	22211027	EEF2K	-1.10327	355	other
chr10:81946072-81967892	chr10	81946072	81967892	ANXA11	-1.09173	356	other
chr21:43171988-43198505	chr21	43171988	43198505	RIPK4	-1.06893	357	other
chr10:3507151-3537135	chr10	3507151	3537135	KLF6	-1.06885	358	tumorsuppressor
chr12:14408785-14437596	chr12	14408785	14437596	ATF7IP	-1.06685	359	other
chr14:70078272-70185030	chr14	70078272	70185030	SUSD6	-1.06334	360	other
chr15:68548522-68574346	chr15	68548522	68574346	FEM1B	-1.0596	361	other
chr10:63776265-63814759	chr10	63776265	63814759	ARID5B	-1.05477	362	other
chr1:201419828-201481883	chr1	201419828	201481883	CSRP1	-1.05334	363	other
chr14:90974499-91021072	chr14	90974499	91021072	LINC00642	-1.05033	364	other
chr2:239172678-239218928	chr2	239172678	239218928	PER2	-1.03773	365	tumorsuppressor
chr2:151332902-151343931	chr2	151332902	151343931	RND3	-1.03023	366	tumorsuppressor
chr1:22223558-22266203	chr1	22223558	22266203	HSPG2	-1.0302	367	other
chr12:12939544-12963847	chr12	12939544	12963847	APOLD1	-1.02912	368	other
chr3:128897773-128908743	chr3	128897773	128908743	CNBP	-1.02105	369	other
chr11:18404486-18418318	chr11	18404486	18418318	LDHA	-1.01517	370	other
chr9:33413438-33473898	chr9	33413438	33473898	AQP3	-1.01457	371	other
chr5:90674641-90680530	chr5	90674641	90680530	ARRDC3-AS1	-0.999534	372	other
chr7:826279-876997	chr7	826279	876997	SUN1	-0.995865	373	other
chr10:63656965-63665379	chr10	63656965	63665379	ARID5B	-0.992866	374	other
chr2:178103908-178144957	chr2	178103908	178144957	MIR3128	-0.99206	375	other
chr16:81726720-81764848	chr16	81726720	81764848	LOC100129617	-0.978804	376	other
chr11:63604937-63641091	chr11	63604937	63641091	MARK2	-0.978108	377	other
chr20:60924733-60956634	chr20	60924733	60956634	LAMA5	-0.971841	378	other
chr16:81477381-81568941	chr16	81477381	81568941	CMIP	-0.971242	379	other
chr19:16474196-16495043	chr19	16474196	16495043	KLF2	-0.966208	380	oncogene
chr22:50318812-50364354	chr22	50318812	50364354	PIM3	-0.965391	381	oncogene
chr19:10840429-10877506	chr19	10840429	10877506	MIR638	-0.956654	382	other
chr14:77413009-77444450	chr14	77413009	77444450	IRF2BPL	-0.956554	383	other
chr9:126084198-126108662	chr9	126084198	126108662	CRB2	-0.938834	384	other
chr21:34733625-34802669	chr21	34733625	34802669	IFNGR2	-0.930676	385	other
chr5:150992869-151028684	chr5	150992869	151028684	SPARC	-0.92887	386	tumorsuppressor
chr1:226819265-226868565	chr1	226819265	226868565	ITPKB	-0.925487	387	other
chr1:234621368-234681184	chr1	234621368	234681184	LINC01354	-0.908156	388	other
chr18:74764548-74845708	chr18	74764548	74845708	MBP	-0.89921	389	other
chr15:22443123-22468702	chr15	22443123	22468702	OR4N3P	-0.896423	390	other
chr10:5585764-5597643	chr10	5585764	5597643	CALML3	-0.890296	391	other
chr3:5014702-5069293	chr3	5014702	5069293	BHLHE40-AS1	-0.886541	392	other
chr12:57022342-57031182	chr12	57022342	57031182	BAZ2A	-0.878687	393	other
chr1:33181166-33229037	chr1	33181166	33229037	KIAA1522	-0.863098	394	other
chr3:113463044-113467101	chr3	113463044	113467101	ATP6V1A	-0.859917	395	other
chr17:73679686-73697705	chr17	73679686	73697705	SAP30BP	-0.857665	396	other
chr19:39125503-39228361	chr19	39125503	39228361	CAPN12	-0.854658	397	other
chr13:41557165-41593510	chr13	41557165	41593510	ELF1	-0.84839	398	other
chr9:14294820-14323221	chr9	14294820	14323221	NFIB	-0.827321	399	oncogene
chr13:30948507-30998438	chr13	30948507	30998438	LINC00426	-0.826934	400	other
chr1:206674365-206763270	chr1	206674365	206763270	RASSF5	-0.824889	401	tumorsuppressor
chr14:50548052-50569327	chr14	50548052	50569327	LINC01599	-0.816987	402	other
chr3:111448475-111483167	chr3	111448475	111483167	PHLDB2	-0.815032	403	other
chr6:108878471-108887750	chr6	108878471	108887750	FOXO3	-0.806176	404	tumorsuppressor
chr2:10079543-10095037	chr2	10079543	10095037	GRHL1	-0.80494	405	other
chr9:45436560-45451089	chr9	45436560	45451089	-	-0.780944	406	other
chr1:36813812-36854090	chr1	36813812	36854090	STK40	-0.780757	407	other
chr8:101960779-101966133	chr8	101960779	101966133	YWHAZ	-0.770705	408	oncogene
chr3:193806523-193879632	chr3	193806523	193879632	HES1	-0.768345	409	other
chr19:42773277-42789336	chr19	42773277	42789336	CIC	-0.754818	410	tumorsuppressor
chr4:78738918-78755336	chr4	78738918	78755336	CNOT6L	-0.752123	411	other
chr22:50898857-50922725	chr22	50898857	50922725	SBF1	-0.747071	412	other
chr3:49376240-49390558	chr3	49376240	49390558	USP4	-0.739032	413	oncogene
chr1:43996150-44030030	chr1	43996150	44030030	PTPRF	-0.724247	414	other
chr10:126286419-126434303	chr10	126286419	126434303	LHPP	-0.715944	415	other
chr11:65235886-65292183	chr11	65235886	65292183	MIR548AR	-0.711179	416	other
chr2:65046607-65093061	chr2	65046607	65093061	LINC02245	-0.70957	417	other
chr2:174827401-174831348	chr2	174827401	174831348	SP3	-0.703347	418	other
chr19:45931771-45982455	chr19	45931771	45982455	ERCC1	-0.702613	419	other
chr12:130558696-130625034	chr12	130558696	130625034	FZD10-DT	-0.690269	420	other
chr14:50505802-50532692	chr14	50505802	50532692	-	-0.679385	421	other
chr11:2932310-2962513	chr11	2932310	2962513	PHLDA2	-0.678901	422	tumorsuppressor
chr2:232565787-232577414	chr2	232565787	232577414	PTMA	-0.674045	423	oncogene
chr6:33529120-33559528	chr6	33529120	33559528	GGNBP1	-0.666514	424	other
chr6:6677353-6726575	chr6	6677353	6726575	LY86	-0.665895	425	other
chr19:49046618-49092324	chr19	49046618	49092324	SULT2B1	-0.660068	426	other
chr21:37661838-37695815	chr21	37661838	37695815	MORC3	-0.649299	427	other
chr7:73866060-73895829	chr7	73866060	73895829	GTF2IRD1	-0.642205	428	other
chr5:150587900-150644903	chr5	150587900	150644903	CCDC69	-0.64081	429	other
chr17:73966398-73994096	chr17	73966398	73994096	ACOX1	-0.631922	430	other
chr3:172229601-172282634	chr3	172229601	172282634	TNFSF10	-0.628391	431	other
chr10:11703583-11731109	chr10	11703583	11731109	USP6NL	-0.624636	432	other
chr14:69122228-69180265	chr14	69122228	69180265	ZFP36L1	-0.608539	433	other
chr17:27451651-27487229	chr17	27451651	27487229	MYO18A	-0.606322	434	other
chr7:129588188-129611707	chr7	129588188	129611707	UBE2H	-0.604247	435	other
chr16:19107319-19151204	chr16	19107319	19151204	ITPRIPL2	-0.602352	436	other
chr16:81584415-81695934	chr16	81584415	81695934	CMIP	-0.598379	437	other
chr11:76456253-76500605	chr11	76456253	76500605	TSKU	-0.591688	438	other
chr3:56815354-56846078	chr3	56815354	56846078	ARHGEF3	-0.590628	439	other
chr15:90691926-90758400	chr15	90691926	90758400	SEMA4B	-0.584638	440	other
chr3:52270431-52288448	chr3	52270431	52288448	TWF2	-0.579501	441	other
chr3:151963179-151989685	chr3	151963179	151989685	MBNL1-AS1	-0.578791	442	other
chr16:2885262-2918958	chr16	2885262	2918958	PRSS30P	-0.570879	443	other
chr6:26195087-26200577	chr6	26195087	26200577	HIST1H2AD	-0.569046	444	other
chr1:223892710-223936887	chr1	223892710	223936887	CAPN2	-0.556669	445	other
chr1:204367295-204389869	chr1	204367295	204389869	PPP1R15B	-0.554229	446	other
chr2:219736063-219774341	chr2	219736063	219774341	WNT10A	-0.542	447	oncogene
chr16:31115171-31144320	chr16	31115171	31144320	BCKDK	-0.540376	448	other
chr8:124545975-124570128	chr8	124545975	124570128	FBXO32	-0.531071	449	tumorsuppressor
chr12:6275934-6360768	chr12	6275934	6360768	CD9	-0.529616	450	other
chr16:48635874-48656241	chr16	48635874	48656241	N4BP1	-0.528192	451	other
chr5:172191584-172340157	chr5	172191584	172340157	DUSP1	-0.519444	452	tumorsuppressor
chr20:10599559-10655975	chr20	10599559	10655975	JAG1	-0.519284	453	other
chr1:153570680-153590419	chr1	153570680	153590419	S100A16	-0.505909	454	other
chr7:55111882-55208439	chr7	55111882	55208439	EGFR	-0.503877	455	oncogene
chr3:150462442-150482103	chr3	150462442	150482103	SIAH2	-0.499126	456	other
chr8:38624760-38650641	chr8	38624760	38650641	TACC1	-0.498135	457	other
chr1:43396345-43446150	chr1	43396345	43446150	SLC2A1-AS1	-0.497858	458	other
chr22:20884413-20931773	chr22	20884413	20931773	MED15	-0.496544	459	other
chr22:47126764-47173515	chr22	47126764	47173515	TBC1D22A	-0.490535	460	other
chr19:2028419-2096678	chr19	2028419	2096678	MOB3A	-0.486215	461	other
chr19:38752879-38791250	chr19	38752879	38791250	SPINT2	-0.47027	462	tumorsuppressor
chr16:50717432-50766240	chr16	50717432	50766240	NOD2	-0.468738	463	other
chr19:13202486-13217064	chr19	13202486	13217064	LYL1	-0.466941	464	other
chr1:59270931-59290887	chr1	59270931	59290887	LINC01135	-0.465054	465	other
chr3:149058073-149126087	chr3	149058073	149126087	TM4SF1	-0.451934	466	other
chr22:46825590-46866919	chr22	46825590	46866919	CELSR1	-0.450452	467	other
chr8:144813595-144823170	chr8	144813595	144823170	FAM83H-AS1	-0.45037	468	other
chr1:59034183-59059385	chr1	59034183	59059385	TACSTD2	-0.446321	469	oncogene
chr8:128200963-128258400	chr8	128200963	128258400	POU5F1B	-0.432105	470	other
chr8:134508916-134539810	chr8	134508916	134539810	ST3GAL1	-0.427341	471	other
chr3:177306711-177337968	chr3	177306711	177337968	LINC00578	-0.408733	472	other
chr11:75022639-75063935	chr11	75022639	75063935	ARRB1	-0.40511	473	other
chr7:1486588-1507574	chr7	1486588	1507574	MICALL2	-0.400611	474	other
chr6:137537263-137570628	chr6	137537263	137570628	IFNGR1	-0.399107	475	other
chr15:89631708-89693884	chr15	89631708	89693884	ABHD2	-0.383745	476	other
chr2:231275695-231289479	chr2	231275695	231289479	SP100	-0.375076	477	tumorsuppressor
chr1:181073645-181130102	chr1	181073645	181130102	IER5	-0.372899	478	other
chr17:70439959-70521975	chr17	70439959	70521975	LINC00673	-0.3675	479	other
chr22:38558434-38590235	chr22	38558434	38590235	PLA2G6	-0.366767	480	other
chr5:148928622-148944343	chr5	148928622	148944343	CSNK1A1	-0.362112	481	tumorsuppressor
chr1:111734488-111766198	chr1	111734488	111766198	DENND2D	-0.341891	482	tumorsuppressor
chr17:36603840-36623026	chr17	36603840	36623026	ARHGAP23	-0.341328	483	other
chr11:67234583-67255159	chr11	67234583	67255159	TMEM134	-0.339929	484	other
chr15:31616884-31660446	chr15	31616884	31660446	KLF13	-0.331556	485	other
chr5:175827305-175869017	chr5	175827305	175869017	CLTB	-0.326788	486	other
chr17:21170981-21199239	chr17	21170981	21199239	MAP2K3	-0.324711	487	other
chr1:27018791-27029267	chr1	27018791	27029267	ARID1A	-0.307934	488	tumorsuppressor
chr3:186709116-186758963	chr3	186709116	186758963	ST6GAL1	-0.307132	489	other
chr17:43198956-43222757	chr17	43198956	43222757	PLCD3	-0.298421	490	other
chr15:58731556-58779147	chr15	58731556	58779147	LIPC	-0.295902	491	other
chr18:9637108-9688282	chr18	9637108	9688282	RAB31	-0.294447	492	other
chr10:24503256-24552583	chr10	24503256	24552583	KIAA1217	-0.289962	493	other
chr14:104320933-104374960	chr14	104320933	104374960	LINC00637	-0.288522	494	other
chr4:15653764-15669654	chr4	15653764	15669654	FBXL5	-0.280666	495	other
chr3:71463198-71505919	chr3	71463198	71505919	FOXP1	-0.275329	496	tumorsuppressor
chr17:73072984-73101745	chr17	73072984	73101745	SLC16A5	-0.274223	497	other
chr9:37943284-37970248	chr9	37943284	37970248	SLC25A51	-0.270758	498	other
chr16:50299590-50318785	chr16	50299590	50318785	ADCY7	-0.267801	499	other
chr6:114175818-114194584	chr6	114175818	114194584	LINC01268	-0.267486	500	other
chr1:145195877-145264452	chr1	145195877	145264452	NBPF10	-0.266219	501	other
chr17:75276091-75288687	chr17	75276091	75288687	SEPT9	-0.265722	502	oncogene
chr20:45583397-45623864	chr20	45583397	45623864	EYA2	-0.255838	503	other
chr14:68698574-68780367	chr14	68698574	68780367	RAD51B	-0.245766	504	other
chr11:3008470-3038451	chr11	3008470	3038451	NAP1L4	-0.243104	505	other
chr4:185231378-185289711	chr4	185231378	185289711	LINC02363	-0.240052	506	other
chr7:76067037-76097434	chr7	76067037	76097434	DTX2	-0.235203	507	other
chr2:43353991-43468204	chr2	43353991	43468204	LINC01126	-0.225773	508	other
chr10:975850-993858	chr10	975850	993858	LARP4B	-0.21915	509	other
chr10:99164886-99188607	chr10	99164886	99188607	PGAM1	-0.209277	510	other
chr2:232504871-232552500	chr2	232504871	232552500	PTMA	-0.191197	511	oncogene
chr11:10608774-10646429	chr11	10608774	10646429	MRVI1	-0.181688	512	tumorsuppressor
chr1:156440837-156478297	chr1	156440837	156478297	MEF2D	-0.178778	513	other
chr2:235328777-235377893	chr2	235328777	235377893	ARL4C	-0.159935	514	other
chr9:124462786-124528190	chr9	124462786	124528190	DAB2IP	-0.156054	515	tumorsuppressor
chr8:27191189-27266571	chr8	27191189	27266571	PTK2B	-0.149531	516	oncogene
chr20:34328858-34332751	chr20	34328858	34332751	RBM39	-0.135311	517	other
chr6:41672065-41737660	chr6	41672065	41737660	PGC	-0.12926	518	other
chr16:27241433-27264419	chr16	27241433	27264419	FLJ21408	-0.129209	519	other
chr13:99215476-99238961	chr13	99215476	99238961	STK24	-0.128022	520	other
chr2:25495836-25519318	chr2	25495836	25519318	DNMT3A	-0.124332	521	tumorsuppressor
chr9:130833810-130857950	chr9	130833810	130857950	SLC25A25	-0.122586	522	other
chr11:47395545-47417894	chr11	47395545	47417894	SPI1	-0.116971	523	tumorsuppressor
chr5:176853697-176889872	chr5	176853697	176889872	DBN1	-0.10501	524	other
chr17:30810755-30851895	chr17	30810755	30851895	CDK5R1	-0.103958	525	other
chr5:139013384-139051396	chr5	139013384	139051396	CXXC5	-0.0989948	526	tumorsuppressor
chr10:81044195-81119111	chr10	81044195	81119111	PPIF	-0.0985329	527	other
chr12:639027-685977	chr12	639027	685977	B4GALNT3	-0.0921976	528	other
chr19:41298739-41330184	chr19	41298739	41330184	EGLN2	-0.0834037	529	other
chr6:30708748-30812167	chr6	30708748	30812167	FLOT1	-0.0646459	530	other
chr12:58274820-58293302	chr12	58274820	58293302	CTDSP2	-0.0620146	531	other
chr5:148818653-148866835	chr5	148818653	148866835	MIR143	-0.0499305	532	tumorsuppressor
chr2:241503545-241520206	chr2	241503545	241520206	RNPEPL1	-0.0419865	533	other
chr17:72375829-72475693	chr17	72375829	72475693	CD300A	-0.0322103	534	other
chr19:16680376-16705964	chr19	16680376	16705964	SLC35E1	-0.0228177	535	other
chr1:203595224-203645918	chr1	203595224	203645918	ATP2B4	-0.0141682	536	other
chr17:76730741-76786763	chr17	76730741	76786763	CYTH1	0.0025551	537	other
chr10:126835227-126851231	chr10	126835227	126851231	CTBP2	0.0417574	538	oncogene
chr14:77464734-77555433	chr14	77464734	77555433	IRF2BPL	0.0473009	539	other
chr3:53175202-53209147	chr3	53175202	53209147	PRKCD	0.0522477	540	tumorsuppressor
chr8:22297661-22306201	chr8	22297661	22306201	PPP3CC	0.0706985	541	tumorsuppressor
chr2:70201664-70276090	chr2	70201664	70276090	PCBP1-AS1	0.0778244	542	other
chr6:113940775-113975191	chr6	113940775	113975191	MARCKS	0.0806022	543	tumorsuppressor
chr15:90540984-90620191	chr15	90540984	90620191	ZNF710	0.111642	544	other
chr5:150431777-150486533	chr5	150431777	150486533	TNIP1	0.121979	545	other
chr6:31148178-31196979	chr6	31148178	31196979	HCG27	0.13364	546	other
chr1:204407281-204491746	chr1	204407281	204491746	MDM4	0.135611	547	oncogene
chr2:106348169-106438851	chr2	106348169	106438851	NCK2	0.148199	548	other
chr6:106530826-106590375	chr6	106530826	106590375	PRDM1	0.148311	549	tumorsuppressor
chr10:80981191-81031312	chr10	80981191	81031312	ZMIZ1	0.148369	550	other
chr22:46898032-46989405	chr22	46898032	46989405	CELSR1	0.174155	551	other
chr17:983369-1025510	chr17	983369	1025510	ABR	0.178588	552	other
chr2:238569667-238611815	chr2	238569667	238611815	LRRFIP1	0.182675	553	other
chr6:106944275-106973501	chr6	106944275	106973501	CRYBG1	0.184221	554	other
chr2:46513591-46559673	chr2	46513591	46559673	EPAS1	0.192805	555	tumorsuppressor
chr17:29815015-29838320	chr17	29815015	29838320	RAB11FIP4	0.21438	556	other
chr17:37893157-37935227	chr17	37893157	37935227	IKZF3	0.21784	557	tumorsuppressor
chr20:30175251-30200640	chr20	30175251	30200640	MIR3193	0.226451	558	other
chr6:163825558-163837921	chr6	163825558	163837921	CAHM	0.236483	559	other
chr2:97533465-97558237	chr2	97533465	97558237	SEMA4C	0.237164	560	other
chr14:92953801-93006932	chr14	92953801	93006932	RIN3	0.244625	561	other
chr1:205242866-205264407	chr1	205242866	205264407	TMCC2	0.246911	562	other
chr7:25005296-25022220	chr7	25005296	25022220	OSBPL3	0.248201	563	other
chr13:99850480-99894882	chr13	99850480	99894882	UBAC2-AS1	0.250346	564	other
chr2:157176314-157200105	chr2	157176314	157200105	NR4A2	0.252223	565	other
chr20:35960491-35988166	chr20	35960491	35988166	SRC	0.25272	566	oncogene
chr14:98633314-98695972	chr14	98633314	98695972	LINC01550	0.259849	567	other
chr16:68766135-68794786	chr16	68766135	68794786	CDH1	0.264082	568	tumorsuppressor
chr3:152877287-152884620	chr3	152877287	152884620	RAP2B	0.280587	569	other
chr10:3797678-3829166	chr10	3797678	3829166	KLF6	0.289532	570	tumorsuppressor
chr5:139543946-139641591	chr5	139543946	139641591	CYSTM1	0.298801	571	other
chr14:61927756-62069832	chr14	61927756	62069832	FLJ22447	0.298918	572	other
chr5:142174684-142252415	chr5	142174684	142252415	ARHGAP26-AS1	0.299777	573	other
chr11:70429977-70490167	chr11	70429977	70490167	SHANK2-AS1	0.301343	574	other
chr2:54784347-54827656	chr2	54784347	54827656	SPTBN1	0.308725	575	tumorsuppressor
chr17:38467390-38505621	chr17	38467390	38505621	RARA	0.311049	576	oncogene
chr20:61530358-61560971	chr20	61530358	61560971	DIDO1	0.3128	577	tumorsuppressor
chr22:36724142-36862615	chr22	36724142	36862615	MYH9	0.318901	578	tumorsuppressor
chr9:134572827-134620230	chr9	134572827	134620230	RAPGEF1	0.324241	579	other
chr3:12688115-12724538	chr3	12688115	12724538	RAF1	0.326521	580	oncogene
chr1:203236562-203297472	chr1	203236562	203297472	CHIT1	0.330097	581	other
chr7:139911889-139954833	chr7	139911889	139954833	KDM7A-DT	0.334941	582	other
chr22:42298556-42337731	chr22	42298556	42337731	TNFRSF13C	0.337067	583	other
chr20:24997144-25040044	chr20	24997144	25040044	ACSS1	0.34148	584	other
chr6:42738199-42752340	chr6	42738199	42752340	BICRAL	0.342111	585	other
chr6:143221424-143269275	chr6	143221424	143269275	HIVEP2	0.342878	586	other
chr7:130790188-130809562	chr7	130790188	130809562	LINC-PINT	0.344322	587	tumorsuppressor
chr6:35265110-35280645	chr6	35265110	35280645	DEF6	0.347973	588	other
chr2:106701524-106755253	chr2	106701524	106755253	UXS1	0.350774	589	other
chr17:42292830-42316367	chr17	42292830	42316367	UBTF	0.352249	590	other
chr6:43733821-43751795	chr6	43733821	43751795	VEGFA	0.359219	591	tumorsuppressor
chr19:18108944-18135897	chr19	18108944	18135897	ARRDC2	0.364554	592	other
chr5:175959847-175981585	chr5	175959847	175981585	RNF44	0.375809	593	other
chr2:70307335-70317956	chr2	70307335	70317956	PCBP1-AS1	0.378379	594	other
chr17:7737230-7755081	chr17	7737230	7755081	KDM6B	0.382116	595	other
chr2:233923964-233966138	chr2	233923964	233966138	INPP5D	0.384749	596	other
chr22:29194224-29227755	chr22	29194224	29227755	XBP1	0.390411	597	other
chr20:49406956-49465722	chr20	49406956	49465722	BCAS4	0.399706	598	other
chr1:209526791-209609059	chr1	209526791	209609059	MIR205	0.404738	599	tumorsuppressor
chr3:32442705-32481283	chr3	32442705	32481283	CMTM7	0.418186	600	other
chr17:45949562-45993405	chr17	45949562	45993405	SP2	0.435129	601	other
chr9:33124316-33172464	chr9	33124316	33172464	B4GALT1	0.438119	602	other
chr1:154904272-154926836	chr1	154904272	154926836	PMVK	0.439943	603	other
chr19:10702819-10729216	chr19	10702819	10729216	SLC44A2	0.44718	604	other
chr20:23063617-23143652	chr20	23063617	23143652	LINC00656	0.449279	605	other
chr14:75690402-75770337	chr14	75690402	75770337	FOS	0.45515	606	oncogene
chr17:29852747-29895099	chr17	29852747	29895099	MIR4724	0.455896	607	other
chr11:67100003-67149437	chr11	67100003	67149437	CLCF1	0.472343	608	other
chr14:102945765-102999346	chr14	102945765	102999346	ANKRD9	0.473705	609	other
chr20:37486718-37523013	chr20	37486718	37523013	FAM83D	0.483833	610	oncogene
chr17:36853100-36863325	chr17	36853100	36863325	MIR4734	0.49602	611	other
chr3:172299730-172355821	chr3	172299730	172355821	TNFSF10	0.502944	612	other
chrX:64862390-64927074	chrX	64862390	64927074	MSN	0.505725	613	other
chr6:14706718-14745057	chr6	14706718	14745057	JARID2	0.512104	614	other
chr1:201978871-202056788	chr1	201978871	202056788	ELF3	0.514066	615	other
chr2:28539350-28694293	chr2	28539350	28694293	FOSL2	0.514735	616	other
chr11:48007376-48057041	chr11	48007376	48057041	PTPRJ	0.514837	617	tumorsuppressor
chr3:141094199-141133645	chr3	141094199	141133645	ZBTB38	0.522045	618	other
chr20:48419261-48468771	chr20	48419261	48468771	SLC9A8	0.536728	619	other
chr3:185653144-185670439	chr3	185653144	185670439	TRA2B	0.538766	620	other
chr10:43899179-43905879	chr10	43899179	43905879	HNRNPF	0.542119	621	other
chr12:125139962-125239673	chr12	125139962	125239673	NCOR2	0.543471	622	other
chr5:180228677-180260439	chr5	180228677	180260439	HEIH	0.548555	623	other
chr16:88496347-88601439	chr16	88496347	88601439	MIR5189	0.553404	624	other
chr7:44655076-44680801	chr7	44655076	44680801	OGDH	0.555033	625	other
chr1:41940597-41982614	chr1	41940597	41982614	EDN2	0.564988	626	other
chr5:131749885-131814558	chr5	131749885	131814558	C5orf56	0.567528	627	other
chr6:43662660-43706062	chr6	43662660	43706062	MRPS18A	0.568175	628	other
chr8:37731540-37763078	chr8	37731540	37763078	RAB11FIP1	0.576108	629	other
chr7:1163506-1215877	chr7	1163506	1215877	C7orf50	0.587052	630	other
chr17:38674203-38776551	chr17	38674203	38776551	CCR7	0.598866	631	other
chr10:33390369-33443346	chr10	33390369	33443346	ITGB1	0.600735	632	tumorsuppressor
chr9:66454775-66461741	chr9	66454775	66461741	PTGER4P2-CDK2AP2P2	0.601917	633	other
chr3:14443201-14502551	chr3	14443201	14502551	SLC6A6	0.60641	634	other
chr18:3582933-3625541	chr18	3582933	3625541	DLGAP1-AS1	0.608859	635	other
chr9:33287903-33296522	chr9	33287903	33296522	NFX1	0.614205	636	other
chr19:56601137-56650058	chr19	56601137	56650058	ZNF787	0.61665	637	other
chr13:100005994-100039705	chr13	100005994	100039705	MIR623	0.617866	638	other
chr6:167493518-167548591	chr6	167493518	167548591	CCR6	0.618751	639	other
chr19:38514564-38561851	chr19	38514564	38561851	SIPA1L3	0.632701	640	other
chr9:140182877-140221723	chr9	140182877	140221723	NRARP	0.644859	641	other
chr14:100524038-100548477	chr14	100524038	100548477	EVL	0.64538	642	other
chr3:101555803-101573652	chr3	101555803	101573652	NFKBIZ	0.648938	643	other
chr17:79477295-79487098	chr17	79477295	79487098	ACTG1	0.651911	644	other
chr11:60828126-60889033	chr11	60828126	60889033	CD5	0.657248	645	other
chr1:160726811-160768836	chr1	160726811	160768836	LY9	0.673318	646	other
chr17:74242186-74273104	chr17	74242186	74273104	UBALD2	0.699087	647	other
chr2:198152312-198193343	chr2	198152312	198193343	ANKRD44	0.699193	648	other
chr8:22551138-22639464	chr8	22551138	22639464	EGR3	0.699615	649	other
chr6:112071355-112127353	chr6	112071355	112127353	FYN	0.713983	650	oncogene
chr17:17571015-17690152	chr17	17571015	17690152	RAI1	0.714681	651	other
chr4:6660386-6701463	chr4	6660386	6701463	S100P	0.719505	652	other
chr9:36986530-37038354	chr9	36986530	37038354	PAX5	0.721999	653	tumorsuppressor
chr19:45221526-45260172	chr19	45221526	45260172	BCL3	0.722285	654	oncogene
chr17:39779858-39836362	chr17	39779858	39836362	KRT42P	0.728507	655	other
chr14:69393774-69446945	chr14	69393774	69446945	ACTN1-AS1	0.737595	656	other
chr2:102572712-102612921	chr2	102572712	102612921	IL1R2	0.745468	657	other
chr14:105525133-105569849	chr14	105525133	105569849	GPR132	0.748212	658	oncogene
chr9:137215729-137349715	chr9	137215729	137349715	MIR4669	0.750726	659	other
chr13:44792910-44888131	chr13	44792910	44888131	SERP2	0.755351	660	other
chr11:70554753-70608772	chr11	70554753	70608772	SHANK2	0.756893	661	other
chr1:16157880-16177053	chr1	16157880	16177053	SPEN	0.767644	662	oncogene
chr2:68989652-69036995	chr2	68989652	69036995	ARHGAP25	0.76934	663	other
chr17:47807402-47832021	chr17	47807402	47832021	FAM117A	0.769913	664	other
chr18:21579022-21607879	chr18	21579022	21607879	TTC39C	0.770957	665	other
chr3:45989306-46035548	chr3	45989306	46035548	FYCO1	0.7711	666	other
chr16:29137717-29197844	chr16	29137717	29197844	RRN3P2	0.77857	667	other
chr17:77804466-77826701	chr17	77804466	77826701	CBX4	0.788371	668	other
chr2:43179929-43253052	chr2	43179929	43253052	HAAO	0.795222	669	other
chr10:30707207-30745993	chr10	30707207	30745993	MAP3K8	0.80677	670	tumorsuppressor
chr1:198568822-198634289	chr1	198568822	198634289	PTPRC	0.816071	671	tumorsuppressor
chr12:125393561-125425970	chr12	125393561	125425970	MIR5188	0.818376	672	other
chr3:30670195-30708451	chr3	30670195	30708451	TGFBR2	0.822434	673	tumorsuppressor
chr6:32983619-32998532	chr6	32983619	32998532	HLA-DOA	0.827846	674	other
chr6:44008963-44052382	chr6	44008963	44052382	C6orf223	0.831194	675	other
chr6:32552043-32601967	chr6	32552043	32601967	HLA-DRB1	0.831441	676	other
chr9:92001375-92172754	chr9	92001375	92172754	SEMA4D	0.83458	677	other
chr18:2956360-2998568	chr18	2956360	2998568	LOC727896	0.840292	678	other
chr1:32391076-32423806	chr1	32391076	32423806	PTP4A2	0.846164	679	oncogene
chr15:78326667-78376850	chr15	78326667	78376850	MIR5003	0.846241	680	other
chr2:173261437-173307695	chr2	173261437	173307695	ITGA6	0.847178	681	other
chrX:49003713-49030332	chrX	49003713	49030332	PLP2	0.851201	682	other
chr11:70510739-70541948	chr11	70510739	70541948	SHANK2	0.855476	683	other
chr7:640862-662008	chr7	640862	662008	PRKAR1B	0.859112	684	other
chr6:6772271-6827810	chr6	6772271	6827810	LY86	0.861779	685	other
chr19:49374889-49386589	chr19	49374889	49386589	PPP1R15A	0.864604	686	other
chr16:73086769-73117142	chr16	73086769	73117142	ZFHX3	0.869417	687	tumorsuppressor
chr6:6842800-6895027	chr6	6842800	6895027	LY86	0.873441	688	other
chr1:226884441-226927142	chr1	226884441	226927142	ITPKB	0.874004	689	other
chr9:96212808-96231637	chr9	96212808	96231637	FAM120AOS	0.875556	690	other
chr11:306957-317147	chr11	306957	317147	IFITM2	0.877429	691	other
chr15:99961532-100007387	chr15	99961532	100007387	MEF2A	0.882579	692	other
chr19:49136122-49144461	chr19	49136122	49144461	DBP	0.887117	693	other
chr6:13446194-13485432	chr6	13446194	13485432	GFOD1	0.888098	694	other
chr14:103557447-103622340	chr14	103557447	103622340	TNFAIP2	0.892006	695	other
chr6:41455588-41528816	chr6	41455588	41528816	FOXP4	0.895463	696	other
chr17:15541694-15563631	chr17	15541694	15563631	TRIM16	0.900148	697	other
chr12:4244725-4277377	chr12	4244725	4277377	CCND2	0.903051	698	other
chr2:42324093-42363160	chr2	42324093	42363160	EML4	0.910565	699	oncogene
chr5:118634784-118677979	chr5	118634784	118677979	TNFAIP8	0.913405	700	other
chr1:12652721-12682675	chr1	12652721	12682675	DHRS3	0.91354	701	other
chrX:12964671-13031930	chrX	12964671	13031930	TMSB4X	0.917314	702	other
chr6:149787034-149818331	chr6	149787034	149818331	ZC3H12D	0.921781	703	other
chr11:67168007-67178228	chr11	67168007	67178228	TBC1D10C	0.922535	704	other
chr15:77280555-77315133	chr15	77280555	77315133	PSTPIP1	0.922957	705	other
chr12:122223698-122233249	chr12	122223698	122233249	RHOF	0.926892	706	other
chr3:195906188-195922806	chr3	195906188	195922806	ZDHHC19	0.938436	707	other
chr1:169636461-169676592	chr1	169636461	169676592	SELL	0.94084	708	other
chr12:92932159-92968248	chr12	92932159	92968248	CLLU1OS	0.943128	709	other
chr11:70347193-70414837	chr11	70347193	70414837	SHANK2	0.947291	710	other
chr17:75119574-75144002	chr17	75119574	75144002	SEC14L1	0.960816	711	other
chr19:46005027-46101985	chr19	46005027	46101985	VASP	0.962184	712	other
chr6:32899464-32921638	chr6	32899464	32921638	HLA-DMA	0.971219	713	other
chrX:39991323-40036815	chrX	39991323	40036815	BCOR	0.972156	714	other
chr19:18586898-18632978	chr19	18586898	18632978	ELL	0.973086	715	oncogene
chr1:9376051-9408214	chr1	9376051	9408214	SPSB1	0.973829	716	other
chr3:11539911-11587255	chr3	11539911	11587255	VGLL4	0.978126	717	other
chr5:133377283-133469836	chr5	133377283	133469836	TCF7	0.981066	718	other
chr13:114864321-114928201	chr13	114864321	114928201	RASA3	0.984949	719	other
chr1:200838635-200877370	chr1	200838635	200877370	GPR25	1.00532	720	other
chr15:45926494-45946128	chr15	45926494	45946128	SQOR	1.00688	721	other
chr1:41334601-41386222	chr1	41334601	41386222	CITED4	1.01099	722	other
chr6:33576165-33609572	chr6	33576165	33609572	ITPR3	1.02317	723	other
chr17:1458126-1515667	chr17	1458126	1515667	SLC43A2	1.02876	724	other
chr1:225623408-225663394	chr1	225623408	225663394	LBR	1.029	725	other
chr2:240167701-240221738	chr2	240167701	240221738	HDAC4	1.03525	726	other
chr10:73587765-73650063	chr10	73587765	73650063	ANAPC16	1.03614	727	other
chr16:10961309-10986543	chr16	10961309	10986543	CIITA	1.03984	728	other
chr17:75302623-75339381	chr17	75302623	75339381	SEPT9	1.04674	729	oncogene
chr11:121305484-121338414	chr11	121305484	121338414	SORL1	1.05106	730	other
chr20:48367413-48403122	chr20	48367413	48403122	SLC9A8	1.05147	731	other
chr10:121013706-121077064	chr10	121013706	121077064	GRK5	1.05634	732	other
chr7:43675195-43693761	chr7	43675195	43693761	STK17A	1.06255	733	other
chr6:160373173-160405670	chr6	160373173	160405670	IGF2R	1.06276	734	tumorsuppressor
chr1:2221278-2247501	chr1	2221278	2247501	LOC100129534	1.08058	735	other
chr12:12566526-12636748	chr12	12566526	12636748	DUSP16	1.08302	736	other
chr7:50410631-50447437	chr7	50410631	50447437	IKZF1	1.08784	737	tumorsuppressor
chr7:4751527-4802445	chr7	4751527	4802445	AP5Z1	1.09248	738	other
chr6:26158379-26173781	chr6	26158379	26173781	HIST1H2BD	1.09681	739	other
chr15:65127339-65149804	chr15	65127339	65149804	PLEKHO2	1.09746	740	other
chr18:65676993-66685389	chr18	65676993	66685389	TMX3	1.10057	741	other
chr6:13330909-13408570	chr6	13330909	13408570	GFOD1	1.10219	742	other
chr1:3618558-3635358	chr1	3618558	3635358	TP73	1.10234	743	tumorsuppressor
chr8:101421586-101528162	chr8	101421586	101528162	MIR4471	1.10298	744	other
chr7:76566810-76639523	chr7	76566810	76639523	DTX2P1-UPK3BP1-PMS2P11	1.10665	745	other
chr15:63729310-63798658	chr15	63729310	63798658	USP3	1.10787	746	other
chr11:60916273-60944448	chr11	60916273	60944448	VPS37C	1.10937	747	other
chr1:66726050-66767272	chr1	66726050	66767272	PDE4B	1.1096	748	other
chr12:50055392-50068976	chr12	50055392	50068976	FMNL3	1.12704	749	other
chr20:48285055-48344091	chr20	48285055	48344091	B4GALT5	1.13753	750	other
chr20:52507618-52547396	chr20	52507618	52547396	SUMO1P1	1.13871	751	other
chr1:185335040-185410100	chr1	185335040	185410100	GS1-279B7.1	1.14493	752	other
chr8:29938248-29957558	chr8	29938248	29957558	LEPROTL1	1.14874	753	other
chr1:157972001-157992998	chr1	157972001	157992998	KIRREL1	1.1513	754	other
chr2:37842825-37891473	chr2	37842825	37891473	CDC42EP3	1.1525	755	other
chr11:95940508-96012420	chr11	95940508	96012420	MIR1260B	1.15701	756	other
chr19:41801819-41841496	chr19	41801819	41841496	HNRNPUL1	1.16428	757	other
chr8:145001962-145051939	chr8	145001962	145051939	PLEC	1.16451	758	other
chr20:1790242-1825508	chr20	1790242	1825508	LOC100289473	1.17231	759	other
chr9:42242274-42257248	chr9	42242274	42257248	ANKRD20A3	1.17988	760	other
chr7:50343735-50370615	chr7	50343735	50370615	IKZF1	1.18309	761	tumorsuppressor
chr20:19716574-19740504	chr20	19716574	19740504	RIN2	1.18685	762	other
chr7:74019030-74079006	chr7	74019030	74079006	GTF2I	1.2012	763	other
chr19:3154644-3190242	chr19	3154644	3190242	NCLN	1.20292	764	other
chr6:159458806-159498544	chr6	159458806	159498544	TAGAP	1.21242	765	other
chr4:90195837-90238570	chr4	90195837	90238570	GPRIN3	1.2202	766	other
chr1:36613870-36628725	chr1	36613870	36628725	TRAPPC3	1.22392	767	other
chr1:160596541-160623956	chr1	160596541	160623956	SLAMF1	1.22472	768	other
chr19:38406043-38477607	chr19	38406043	38477607	SIPA1L3	1.2312	769	other
chr4:87751768-87777528	chr4	87751768	87777528	SLC10A6	1.24033	770	other
chr19:40442633-40477746	chr19	40442633	40477746	PSMC4	1.24067	771	other
chr19:39919217-39936915	chr19	39919217	39936915	RPS16	1.24598	772	other
chr4:74535807-74601686	chr4	74535807	74601686	CXCL8	1.24672	773	other
chr2:85623576-85700665	chr2	85623576	85700665	SH2D6	1.25222	774	other
chr8:134331768-134395586	chr8	134331768	134395586	NDRG1	1.25511	775	tumorsuppressor
chr6:11203156-11237252	chr6	11203156	11237252	NEDD9	1.26063	776	oncogene
chr20:47363933-47405297	chr20	47363933	47405297	PREX1	1.261	777	other
chr15:60658253-60707048	chr15	60658253	60707048	ANXA2	1.26172	778	other
chr20:52401517-52464352	chr20	52401517	52464352	SUMO1P1	1.26393	779	other
chr1:2135881-2171647	chr1	2135881	2171647	FAAP20	1.26552	780	other
chr20:49099639-49137556	chr20	49099639	49137556	PTPN1	1.30216	781	tumorsuppressor
chr17:38635739-38658371	chr17	38635739	38658371	TNS4	1.31401	782	oncogene
chr12:104669863-104694921	chr12	104669863	104694921	TXNRD1	1.32238	783	other
chr17:63023909-63070123	chr17	63023909	63070123	GNA13	1.32881	784	oncogene
chr12:53759212-53777271	chr12	53759212	53777271	SP1	1.35761	785	other
chr14:23305542-23319274	chr14	23305542	23319274	MMP14	1.35843	786	other
chr12:124978793-125005619	chr12	124978793	125005619	NCOR2	1.35911	787	other
chr8:134563284-134585028	chr8	134563284	134585028	ST3GAL1	1.3597	788	other
chr17:74476466-74527170	chr17	74476466	74527170	PRCD	1.36094	789	other
chr7:358001-418038	chr7	358001	418038	LOC442497	1.36715	790	other
chr1:161579186-161624660	chr1	161579186	161624660	FCGR3B	1.36753	791	other
chr1:11846647-11875929	chr1	11846647	11875929	CLCN6	1.37435	792	other
chr18:77153290-77166922	chr18	77153290	77166922	NFATC1	1.37692	793	other
chr7:99812654-99820635	chr7	99812654	99820635	PVRIG	1.38046	794	other
chr1:33793246-33816625	chr1	33793246	33816625	MIR3605	1.38281	795	other
chr11:117845183-117884021	chr11	117845183	117884021	IL10RA	1.38588	796	other
chr1:23880283-23904352	chr1	23880283	23904352	ID3	1.38902	797	other
chr20:49030135-49077654	chr20	49030135	49077654	PTPN1	1.39067	798	tumorsuppressor
chr11:126187641-126238484	chr11	126187641	126238484	GSEC	1.40096	799	other
chr17:37024364-37057998	chr17	37024364	37057998	LASP1	1.4014	800	other
chr19:44242881-44289611	chr19	44242881	44289611	KCNN4	1.40296	801	other
chr5:1470357-1540308	chr5	1470357	1540308	LPCAT1	1.40384	802	other
chr5:39164256-39224764	chr5	39164256	39224764	FYB1	1.40449	803	other
chr15:42285639-42352894	chr15	42285639	42352894	PLA2G4E	1.4123	804	other
chr2:235392727-235406609	chr2	235392727	235406609	ARL4C	1.41739	805	other
chr21:40159776-40204655	chr21	40159776	40204655	ETS2	1.42212	806	tumorsuppressor
chr9:117124687-117161023	chr9	117124687	117161023	AKNA	1.44011	807	other
chr19:50672419-50739868	chr19	50672419	50739868	MYH14	1.44026	808	other
chr3:183245268-183274215	chr3	183245268	183274215	KLHL6	1.44348	809	other
chr1:234842991-235066846	chr1	234842991	235066846	LINC01132	1.45032	810	other
chr1:117280091-117313514	chr1	117280091	117313514	CD2	1.45234	811	other
chr17:8116247-8127774	chr17	8116247	8127774	LINC00324	1.4539	812	other
chr7:948316-997697	chr7	948316	997697	ADAP1	1.45624	813	other
chr15:72513318-72530659	chr15	72513318	72530659	PKM	1.45991	814	other
chr18:34899839-35956854	chr18	34899839	35956854	MIR4318	1.46108	815	other
chr19:42374358-42393891	chr19	42374358	42393891	ARHGEF1	1.4616	816	oncogene
chr1:31216820-31259804	chr1	31216820	31259804	LAPTM5	1.47026	817	other
chr9:131925961-131945580	chr9	131925961	131945580	IER5L	1.47076	818	other
chr7:134831713-134865018	chr7	134831713	134865018	TMEM140	1.47652	819	oncogene
chr2:61094383-61112208	chr2	61094383	61112208	LINC01185	1.4821	820	other
chr18:46450716-46482372	chr18	46450716	46482372	SMAD7	1.49751	821	other
chr11:128367377-128393244	chr11	128367377	128393244	ETS1	1.49868	822	oncogene
chr6:29908495-29913483	chr6	29908495	29913483	HLA-A	1.50831	823	other
chr9:95715774-95732386	chr9	95715774	95732386	FGD3	1.51494	824	other
chr18:74202674-74208674	chr18	74202674	74208674	C18orf65	1.51837	825	other
chr17:7482119-7488487	chr17	7482119	7488487	MPDU1	1.52832	826	other
chr2:64437516-64472426	chr2	64437516	64472426	LINC00309	1.53523	827	other
chr18:2633398-2658704	chr18	2633398	2658704	SMCHD1	1.53696	828	tumorsuppressor
chr17:8825426-8871655	chr17	8825426	8871655	PIK3R5	1.53907	829	other
chr12:50901232-50939634	chr12	50901232	50939634	DIP2B	1.55409	830	other
chr20:50016155-50042505	chr20	50016155	50042505	MIR3194	1.55837	831	other
chr20:31104686-31129453	chr20	31104686	31129453	NOL4L	1.56279	832	other
chr9:139490858-139539450	chr9	139490858	139539450	EGFL7	1.56467	833	other
chr2:109636694-109687652	chr2	109636694	109687652	EDAR	1.57064	834	other
chr2:38610539-38648268	chr2	38610539	38648268	ATL2	1.57835	835	other
chr7:75240610-75292150	chr7	75240610	75292150	HIP1	1.58318	836	other
chr3:11655347-11685642	chr3	11655347	11685642	VGLL4	1.60558	837	other
chr11:35737819-35854710	chr11	35737819	35854710	TRIM44	1.6115	838	other
chr8:142082820-142149127	chr8	142082820	142149127	DENND3	1.61413	839	other
chr2:12841679-12869349	chr2	12841679	12869349	TRIB2	1.61779	840	oncogene
chr5:130592188-130625331	chr5	130592188	130625331	CDC42SE2	1.61852	841	other
chr2:201979445-201996963	chr2	201979445	201996963	CFLAR	1.62804	842	oncogene
chr6:8628023-8664555	chr6	8628023	8664555	HULC	1.63275	843	oncogene
chr7:6406911-6445013	chr7	6406911	6445013	RAC1	1.64488	844	oncogene
chr1:8121749-8158291	chr1	8121749	8158291	ERRFI1	1.64511	845	tumorsuppressor
chr12:52409055-52469168	chr12	52409055	52469168	NR4A1	1.6636	846	tumorsuppressor
chr8:142204111-142302747	chr8	142204111	142302747	SLC45A4	1.66413	847	other
chr7:102055641-102083293	chr7	102055641	102083293	ORAI2	1.66834	848	other
chr7:105920350-105931840	chr7	105920350	105931840	NAMPT	1.67158	849	other
chr2:161061303-161099971	chr2	161061303	161099971	ITGB6	1.67607	850	other
chr1:155940602-155953151	chr1	155940602	155953151	ARHGEF2	1.68167	851	oncogene
chr10:74004281-74109978	chr10	74004281	74109978	DDIT4	1.68655	852	other
chr11:128318272-128353816	chr11	128318272	128353816	ETS1	1.69808	853	oncogene
chr1:12187948-12271234	chr1	12187948	12271234	MIR4632	1.70456	854	other
chr8:23381547-23416450	chr8	23381547	23416450	SLC25A37	1.71703	855	other
chr20:3776076-3797259	chr20	3776076	3797259	CDC25B	1.72762	856	other
chr6:167362469-167373748	chr6	167362469	167373748	RNASET2	1.7434	857	tumorsuppressor
chr19:47596723-47618601	chr19	47596723	47618601	ZC3H4	1.75147	858	other
chr12:116935054-116977943	chr12	116935054	116977943	LINC00173	1.75914	859	other
chr2:61219912-61245998	chr2	61219912	61245998	PUS10	1.76761	860	other
chr6:1573468-1616046	chr6	1573468	1616046	FOXC1	1.78319	861	tumorsuppressor
chr2:8615010-8686321	chr2	8615010	8686321	ID2	1.79375	862	oncogene
chr2:74197527-74213748	chr2	74197527	74213748	TET3	1.8022	863	other
chr4:7962003-7981256	chr4	7962003	7981256	ABLIM2	1.80837	864	other
chr17:48224189-48238910	chr17	48224189	48238910	PPP1R9B	1.81293	865	other
chr19:33725925-33802852	chr19	33725925	33802852	CEBPA	1.81829	866	tumorsuppressor
chr7:157057769-157113399	chr7	157057769	157113399	DNAJB6	1.82551	867	other
chr2:97197338-97216537	chr2	97197338	97216537	ARID5A	1.82721	868	other
chr6:106034944-106068332	chr6	106034944	106068332	PREP	1.82824	869	other
chr5:131829114-131850126	chr5	131829114	131850126	IRF1	1.83451	870	tumorsuppressor
chr1:2506410-2526237	chr1	2506410	2526237	FAM213B	1.84135	871	other
chr1:207082162-207099330	chr1	207082162	207099330	FCMR	1.84832	872	other
chr12:111000454-111029700	chr12	111000454	111029700	PPTC7	1.85049	873	other
chr11:73076662-73101170	chr11	73076662	73101170	RELT	1.85221	874	other
chr1:182106853-182119766	chr1	182106853	182119766	ZNF648	1.85326	875	other
chr15:93340601-93393328	chr15	93340601	93393328	ASB9P1	1.8796	876	other
chr10:11186614-11222563	chr10	11186614	11222563	CELF2	1.88183	877	other
chr11:61721645-61753420	chr11	61721645	61753420	FTH1	1.88362	878	other
chr10:73804194-73849666	chr10	73804194	73849666	SPOCK2	1.88993	879	other
chr2:47063132-47100328	chr2	47063132	47100328	LINC01119	1.89909	880	other
chr17:70679602-70723864	chr17	70679602	70723864	LINC00511	1.90615	881	other
chr7:150062822-150082287	chr7	150062822	150082287	RNU6-34P	1.91198	882	other
chr1:169071042-169086863	chr1	169071042	169086863	ATP1B1	1.91272	883	other
chr20:5623367-5652133	chr20	5623367	5652133	GPCPD1	1.91614	884	other
chr1:15057883-15093101	chr1	15057883	15093101	KAZN	1.91937	885	other
chr2:70688282-70723488	chr2	70688282	70723488	TGFA	1.92901	886	other
chr21:45110885-45201132	chr21	45110885	45201132	CSTB	1.93218	887	other
chr1:161409880-161470461	chr1	161409880	161470461	FCGR2A	1.93338	888	other
chr17:78227509-78252086	chr17	78227509	78252086	RNF213	1.93502	889	other
chr2:197023481-197050564	chr2	197023481	197050564	STK17B	1.94579	890	other
chr9:33814320-33818992	chr9	33814320	33818992	UBE2R2	1.9481	891	other
chr2:85115426-85185589	chr2	85115426	85185589	TMSB10	1.94922	892	other
chr16:3087863-3127492	chr16	3087863	3127492	MMP25	1.95058	893	other
chr7:97904944-97919122	chr7	97904944	97919122	BRI3	1.95124	894	other
chr9:95845344-95907079	chr9	95845344	95907079	NINJ1	1.95124	895	tumorsuppressor
chr1:155149270-155166070	chr1	155149270	155166070	MUC1	1.95227	896	oncogene
chr15:81576771-81592787	chr15	81576771	81592787	IL16	1.95637	897	other
chr9:132143938-132179184	chr9	132143938	132179184	C9orf106	1.95829	898	other
chr1:167584933-167602106	chr1	167584933	167602106	RCSD1	1.95904	899	other
chr2:30439709-30461141	chr2	30439709	30461141	LBH	1.96178	900	other
chr1:8933039-8987856	chr1	8933039	8987856	ENO1-AS1	1.99138	901	other
chr14:106025322-106049536	chr14	106025322	106049536	TMEM121	1.99294	902	other
chr1:182357366-182364396	chr1	182357366	182364396	GLUL	1.99312	903	other
chr1:209816558-209846680	chr1	209816558	209846680	LAMB3	2.00861	904	other
chr20:52772905-52807827	chr20	52772905	52807827	CYP24A1	2.01637	905	oncogene
chr1:15735537-15761325	chr1	15735537	15761325	EFHD2	2.01829	906	other
chr8:134296040-134316355	chr8	134296040	134316355	NDRG1	2.0231	907	tumorsuppressor
chr8:11717065-11760377	chr8	11717065	11760377	CTSB	2.05343	908	other
chr2:206547252-206579773	chr2	206547252	206579773	NRP2	2.0563	909	other
chr1:9460679-9504087	chr1	9460679	9504087	SPSB1	2.05784	910	other
chr3:176912574-176931198	chr3	176912574	176931198	TBL1XR1	2.06035	911	other
chr2:112167605-112223655	chr2	112167605	112223655	MIR4435-2HG	2.06148	912	other
chrX:123093264-123097861	chrX	123093264	123097861	STAG2	2.06158	913	other
chr18:60821574-60830488	chr18	60821574	60830488	BCL2	2.07396	914	oncogene
chr17:6914970-6919348	chr17	6914970	6919348	ALOX12-AS1	2.12734	915	other
chr2:43265764-43314515	chr2	43265764	43314515	ZFP36L2	2.14328	916	tumorsuppressor
chr11:66884977-66889357	chr11	66884977	66889357	KDM2A	2.15217	917	oncogene
chr21:44707256-44887288	chr21	44707256	44887288	SIK1	2.15386	918	tumorsuppressor
chr15:40361199-40396715	chr15	40361199	40396715	BMF	2.15628	919	tumorsuppressor
chr2:20623652-20649245	chr2	20623652	20649245	RHOB	2.17768	920	tumorsuppressor
chr1:66782850-66818358	chr1	66782850	66818358	PDE4B	2.18616	921	other
chr2:96797410-96830733	chr2	96797410	96830733	DUSP2	2.19964	922	other
chr12:26266188-26279805	chr12	26266188	26279805	BHLHE41	2.20939	923	tumorsuppressor
chr1:8173703-8286064	chr1	8173703	8286064	ERRFI1	2.22115	924	tumorsuppressor
chr20:1840889-1879577	chr20	1840889	1879577	SIRPA	2.2221	925	other
chr15:21903823-21927449	chr15	21903823	21927449	LOC646214	2.22884	926	other
chr2:136869153-136899774	chr2	136869153	136899774	CXCR4	2.23631	927	oncogene
chr22:43072616-43169049	chr22	43072616	43169049	A4GALT	2.2372	928	other
chr8:103799926-103823152	chr8	103799926	103823152	AZIN1	2.25348	929	other
chr9:139414928-139459843	chr9	139414928	139459843	MIR4674	2.25619	930	other
chr8:8727814-8751544	chr8	8727814	8751544	MFHAS1	2.26165	931	oncogene
chr2:136964048-137014434	chr2	136964048	137014434	CXCR4	2.26824	932	oncogene
chr16:16038861-16056068	chr16	16038861	16056068	ABCC1	2.27653	933	other
chr14:23009722-23040151	chr14	23009722	23040151	DAD1	2.27748	934	other
chr9:136709970-136758996	chr9	136709970	136758996	VAV2	2.29144	935	oncogene
chr3:46130191-46156602	chr3	46130191	46156602	CCR3	2.2952	936	other
chr16:57021818-57035196	chr16	57021818	57035196	NLRC5	2.29722	937	other
chr10:45462649-45476437	chr10	45462649	45476437	DEPP1	2.29854	938	other
chr12:92518540-92578965	chr12	92518540	92578965	LINC01619	2.30405	939	other
chr19:35574385-35619865	chr19	35574385	35619865	HPN-AS1	2.30613	940	other
chr7:138777213-138816274	chr7	138777213	138816274	ZC3HAV1	2.30827	941	other
chr13:111363667-111380592	chr13	111363667	111380592	ING1	2.31525	942	tumorsuppressor
chr1:33445648-33471480	chr1	33445648	33471480	RNF19B	2.32771	943	other
chrX:39942122-39969360	chrX	39942122	39969360	BCOR	2.33976	944	other
chr15:65162591-65197839	chr15	65162591	65197839	ANKDD1A	2.34011	945	other
chr5:149787715-149810053	chr5	149787715	149810053	CD74	2.34506	946	other
chr5:132695501-132761203	chr5	132695501	132761203	MIR1289-2	2.34896	947	other
chr11:72429362-72456078	chr11	72429362	72456078	ARAP1	2.36911	948	other
chr12:12866750-12903210	chr12	12866750	12903210	CDKN1B	2.37856	949	tumorsuppressor
chr6:160109863-160139380	chr6	160109863	160139380	SOD2	2.39221	950	tumorsuppressor
chr12:10513294-10522583	chr12	10513294	10522583	KLRK1	2.39617	951	other
chr1:21610342-21623776	chr1	21610342	21623776	LOC100506801	2.41642	952	other
chr1:151995037-152024339	chr1	151995037	152024339	S100A11	2.43559	953	tumorsuppressor
chr7:75993073-76033208	chr7	75993073	76033208	SSC4D	2.44586	954	other
chr12:109006181-109030020	chr12	109006181	109030020	SELPLG	2.4597	955	other
chr2:85764665-85779177	chr2	85764665	85779177	PARTICL	2.46881	956	other
chr1:154942374-154948950	chr1	154942374	154948950	MIR4258	2.4804	957	other
chr1:236026395-236143167	chr1	236026395	236143167	LYST	2.48471	958	other
chr17:70100316-70124213	chr17	70100316	70124213	SOX9	2.486	959	other
chr16:3199486-3234008	chr16	3199486	3234008	ZNF213	2.49295	960	other
chr2:119581191-119621051	chr2	119581191	119621051	EN1	2.50909	961	other
chr19:14466085-14496640	chr19	14466085	14496640	ADGRE5	2.51154	962	other
chr21:44580762-44632389	chr21	44580762	44632389	CRYAA	2.51278	963	other
chr7:32929430-32933064	chr7	32929430	32933064	KBTBD2	2.52255	964	other
chr2:87742422-87849854	chr2	87742422	87849854	CYTOR	2.52837	965	other
chr11:71579415-71636330	chr11	71579415	71636330	DEFB131B	2.53586	966	other
chr7:75919964-75948671	chr7	75919964	75948671	HSPB1	2.54211	967	oncogene
chr3:105085718-105088792	chr3	105085718	105088792	ALCAM	2.5546	968	other
chr14:22944858-22961572	chr14	22944858	22961572	DAD1	2.55873	969	other
chr2:87933968-87963460	chr2	87933968	87963460	MIR4435-1	2.56024	970	other
chr1:185282522-185309468	chr1	185282522	185309468	GS1-279B7.1	2.56411	971	other
chr7:73211213-73266746	chr7	73211213	73266746	CLDN4	2.59288	972	other
chr10:70803575-70826188	chr10	70803575	70826188	SRGN	2.5997	973	other
chr19:42676800-42725100	chr19	42676800	42725100	ZNF526	2.59988	974	other
chr7:511109-582974	chr7	511109	582974	HRAT92	2.60052	975	other
chr10:135070843-135119941	chr10	135070843	135119941	ADAM8	2.60586	976	other
chr9:97544857-97584676	chr9	97544857	97584676	MIR2278	2.6073	977	other
chr11:72851641-72870628	chr11	72851641	72870628	FCHSD2	2.61671	978	other
chr1:183535695-183585301	chr1	183535695	183585301	NCF2	2.61709	979	other
chr13:113636469-113679355	chr13	113636469	113679355	MCF2L	2.626	980	oncogene
chr21:46385701-46439515	chr21	46385701	46439515	PICSAR	2.63091	981	other
chr12:27483262-27499449	chr12	27483262	27499449	ARNTL2	2.63582	982	other
chr7:16576-41489	chr7	16576	41489	FAM20C	2.6375	983	other
chr1:209974592-210000088	chr1	209974592	210000088	IRF6	2.63793	984	other
chr1:161352458-161380309	chr1	161352458	161380309	CFAP126	2.6559	985	other
chr12:46660199-46664294	chr12	46660199	46664294	SLC38A1	2.66795	986	other
chr17:76309707-76414282	chr17	76309707	76414282	SOCS3	2.66949	987	tumorsuppressor
chr2:196514353-196524666	chr2	196514353	196524666	SLC39A10	2.71058	988	other
chr11:71376303-71470789	chr11	71376303	71470789	FAM86C1	2.71245	989	other
chr3:171845932-171887244	chr3	171845932	171887244	FNDC3B	2.74126	990	oncogene
chr9:127020506-127046536	chr9	127020506	127046536	NEK6	2.74642	991	other
chr9:131900409-131905348	chr9	131900409	131905348	PTPA	2.74964	992	tumorsuppressor
chr2:70350265-70353504	chr2	70350265	70353504	LINC01816	2.75424	993	other
chr1:159879140-159915902	chr1	159879140	159915902	IGSF9	2.75862	994	other
chr2:232212219-232277647	chr2	232212219	232277647	MIR4777	2.76119	995	other
chr1:8066893-8088138	chr1	8066893	8088138	ERRFI1	2.78111	996	tumorsuppressor
chr17:17722302-17755218	chr17	17722302	17755218	SREBF1	2.78469	997	oncogene
chr9:123637892-123699903	chr9	123637892	123699903	PHF19	2.78522	998	other
chr1:28178827-28215565	chr1	28178827	28215565	THEMIS2	2.79649	999	other
chr20:4789787-4811057	chr20	4789787	4811057	RASSF2	2.81269	1000	tumorsuppressor
chr12:118489987-118501261	chr12	118489987	118501261	WSB2	2.8132	1001	other
chr14:106145637-106179070	chr14	106145637	106179070	ELK2AP	2.81955	1002	other
chr1:234724530-234776567	chr1	234724530	234776567	LINC00184	2.82429	1003	other
chr5:169689378-169766000	chr5	169689378	169766000	LINC01366	2.83159	1004	other
chr19:47729084-47736790	chr19	47729084	47736790	MIR3191	2.83193	1005	other
chr11:126447403-126477108	chr11	126447403	126477108	ST3GAL4	2.83309	1006	other
chr17:57904203-57935370	chr17	57904203	57935370	MIR21	2.85277	1007	oncogene
chr4:55079571-55100274	chr4	55079571	55100274	PDGFRA	2.86604	1008	oncogene
chr20:61153509-61207801	chr20	61153509	61207801	MIR133A2	2.87475	1009	tumorsuppressor
chr16:66548896-66561392	chr16	66548896	66561392	TK2	2.89138	1010	other
chr1:228268803-228280897	chr1	228268803	228280897	ARF1	2.90299	1011	tumorsuppressor
chr2:75059945-75103450	chr2	75059945	75103450	HK2	2.91137	1012	other
chr12:57912346-57931319	chr12	57912346	57931319	MBD6	2.92652	1013	other
chr4:40184228-40209566	chr4	40184228	40209566	RHOH	2.93103	1014	other
chr1:37913848-37953728	chr1	37913848	37953728	LINC01137	2.93628	1015	other
chr12:54805322-54827082	chr12	54805322	54827082	ITGA5	2.9449	1016	tumorsuppressor
chr5:171600284-171615782	chr5	171600284	171615782	STK10	2.94824	1017	tumorsuppressor
chr20:55964100-55976809	chr20	55964100	55976809	RBM38	2.95499	1018	tumorsuppressor
chr1:155095570-155109929	chr1	155095570	155109929	EFNA1	2.95655	1019	other
chr11:70048911-70098958	chr11	70048911	70098958	FADD	2.96212	1020	tumorsuppressor
chr2:27930984-27961396	chr2	27930984	27961396	MRPL33	2.96247	1021	other
chr1:51420334-51445199	chr1	51420334	51445199	CDKN2C	2.97783	1022	tumorsuppressor
chr17:73778266-73783421	chr17	73778266	73783421	MIR4738	2.978	1023	other
chr7:74490932-74511913	chr7	74490932	74511913	GTF2IRD2B	2.98722	1024	other
chr9:132311941-132373900	chr9	132311941	132373900	C9orf50	3.00339	1025	other
chr11:35618002-35707813	chr11	35618002	35707813	FJX1	3.01394	1026	other
chr1:209920843-209942708	chr1	209920843	209942708	TRAF3IP3	3.01869	1027	other
chr17:56395057-56422449	chr17	56395057	56422449	TSPOAP1-AS1	3.02581	1028	other
chr16:84629598-84643800	chr16	84629598	84643800	COTL1	3.03109	1029	other
chr7:143072205-143083661	chr7	143072205	143083661	ZYX	3.03952	1030	tumorsuppressor
chr8:134064684-134094728	chr8	134064684	134094728	SLA	3.05923	1031	other
chr17:57830409-57882813	chr17	57830409	57882813	MIR21	3.06352	1032	oncogene
chr1:221913881-221928102	chr1	221913881	221928102	DUSP10	3.07128	1033	other
chr5:56467453-56474121	chr5	56467453	56474121	GPBP1	3.07191	1034	other
chr2:112236359-112265242	chr2	112236359	112265242	MIR4435-2HG	3.08148	1035	other
chr6:151701398-151713827	chr6	151701398	151713827	ZBTB2	3.08242	1036	other
chr9:134529847-134557922	chr9	134529847	134557922	RAPGEF1	3.10489	1037	other
chr14:102537254-102564338	chr14	102537254	102564338	HSP90AA1	3.10501	1038	other
chr17:76119971-76130297	chr17	76119971	76130297	TMC6	3.11623	1039	other
chr12:104850182-104873263	chr12	104850182	104873263	CHST11	3.12414	1040	other
chr6:31780710-31801386	chr6	31780710	31801386	HSPA1A	3.12529	1041	oncogene
chr2:128144321-128174075	chr2	128144321	128174075	PROC	3.14268	1042	other
chr17:41436756-41447338	chr17	41436756	41447338	LINC00910	3.15502	1043	other
chr2:208027614-208032180	chr2	208027614	208032180	KLF7	3.17783	1044	other
chr17:61774204-61780830	chr17	61774204	61780830	LOC729683	3.18197	1045	other
chr21:45557628-45640264	chr21	45557628	45640264	GATD3A	3.18506	1046	other
chr1:25236842-25258881	chr1	25236842	25258881	RUNX3	3.19374	1047	tumorsuppressor
chr6:27804009-27807701	chr6	27804009	27807701	HIST1H2AK	3.21634	1048	other
chr7:48124231-48137915	chr7	48124231	48137915	UPP1	3.23162	1049	other
chr7:142490794-142508099	chr7	142490794	142508099	PRSS3P2	3.25672	1050	other
chr1:198125633-198139326	chr1	198125633	198139326	NEK7	3.25708	1051	other
chr19:43827437-43861356	chr19	43827437	43861356	PRG1	3.27704	1052	tumorsuppressor
chrX:153234236-153240231	chrX	153234236	153240231	HCFC1	3.28181	1053	other
chr16:87978558-87991070	chr16	87978558	87991070	BANP	3.28885	1054	tumorsuppressor
chr7:1543145-1579512	chr7	1543145	1579512	INTS1	3.30423	1055	oncogene
chr16:88765700-88773438	chr16	88765700	88773438	RNF166	3.31794	1056	other
chr2:158293647-158310858	chr2	158293647	158310858	CYTIP	3.33727	1057	other
chr1:202127680-202134643	chr1	202127680	202134643	PTPN7	3.37463	1058	other
chr1:40845329-40869753	chr1	40845329	40869753	SMAP2	3.37556	1059	other
chr17:80406252-80420810	chr17	80406252	80420810	NARF	3.38194	1060	other
chr9:134127439-134154269	chr9	134127439	134154269	FAM78A	3.3994	1061	other
chr12:12151930-12186423	chr12	12151930	12186423	BCL2L14	3.40053	1062	other
chr13:50696570-50705436	chr13	50696570	50705436	DLEU2	3.4228	1063	tumorsuppressor
chr2:175453743-175475035	chr2	175453743	175475035	WIPF1	3.43009	1064	other
chr1:2477163-2482311	chr1	2477163	2482311	TNFRSF14-AS1	3.43197	1065	other
chr1:161491988-161536627	chr1	161491988	161536627	FCGR3A	3.43227	1066	other
chr15:70384830-70406933	chr15	70384830	70406933	TLE3	3.44838	1067	other
chr3:130566973-130587892	chr3	130566973	130587892	ATP2C1	3.45914	1068	other
chr18:18511078-18520284	chr18	18511078	18520284	ROCK1	3.50151	1069	oncogene
chr1:150532182-150553589	chr1	150532182	150553589	MCL1	3.51116	1070	oncogene
chr2:8816254-8833946	chr2	8816254	8833946	ID2	3.53372	1071	oncogene
chr17:74356905-74382024	chr17	74356905	74382024	SPHK1	3.53614	1072	other
chr1:245126377-245136177	chr1	245126377	245136177	EFCAB2	3.55296	1073	other
chr21:44905357-44940336	chr21	44905357	44940336	LINC00313	3.55732	1074	other
chr9:132094463-132124557	chr9	132094463	132124557	C9orf106	3.56008	1075	other
chr20:25211009-25236689	chr20	25211009	25236689	PYGB	3.57182	1076	other
chr9:132220379-132269750	chr9	132220379	132269750	LINC00963	3.57672	1077	other
chr7:5588230-5614816	chr7	5588230	5614816	FSCN1	3.61766	1078	other
chr3:13034829-13064406	chr3	13034829	13064406	IQSEC1	3.64884	1079	other
chr11:122931237-122941242	chr11	122931237	122941242	HSPA8	3.67554	1080	other
chr5:1103944-1163687	chr5	1103944	1163687	SLC12A7	3.70208	1081	other
chr17:4846738-4854143	chr17	4846738	4854143	PFN1	3.70864	1082	tumorsuppressor
chr1:11778937-11801502	chr1	11778937	11801502	AGTRAP	3.7192	1083	other
chr11:71272826-71294288	chr11	71272826	71294288	KRTAP5-10	3.73866	1084	other
chr10:102124878-102135136	chr10	102124878	102135136	OLMALINC	3.75888	1085	other
chr12:115105819-115131378	chr12	115105819	115131378	TBX3	3.78625	1086	oncogene
chr16:11676224-11735749	chr16	11676224	11735749	LITAF	3.81663	1087	tumorsuppressor
chr20:48832807-49017293	chr20	48832807	49017293	LINC01270	3.83581	1088	other
chr1:149856479-149861187	chr1	149856479	149861187	HIST2H2AB	3.84241	1089	other
chr5:40676407-40687436	chr5	40676407	40687436	PTGER4	3.86394	1090	other
chr7:157128243-157148826	chr7	157128243	157148826	DNAJB6	3.94973	1091	other
chr4:185390737-185398423	chr4	185390737	185398423	IRF2	3.96659	1092	oncogene
chr5:133837767-133863954	chr5	133837767	133863954	JADE2	3.97171	1093	other
chr11:1778246-1805441	chr11	1778246	1805441	CTSD	3.97386	1094	other
chr21:46330917-46352987	chr21	46330917	46352987	ITGB2-AS1	3.99333	1095	other
chr1:235089497-235149631	chr1	235089497	235149631	SNORA14B	3.99873	1096	other
chr17:46618418-46622627	chr17	46618418	46622627	HOXB-AS1	4.00768	1097	other
chr20:51026383-52381038	chr20	51026383	52381038	TSHZ2	4.12632	1098	other
chr2:109188732-109211765	chr2	109188732	109211765	LIMS1	4.19612	1099	other
chr11:68959423-68988605	chr11	68959423	68988605	MYEOV	4.20821	1100	other
chr12:9799768-9804466	chr12	9799768	9804466	LOC374443	4.24306	1101	other
chr7:5632248-5648663	chr7	5632248	5648663	FSCN1	4.26609	1102	other
chr19:35489547-35498408	chr19	35489547	35498408	GRAMD1A	4.28582	1103	other
chr19:47216601-47223725	chr19	47216601	47223725	PRKD2	4.31273	1104	other
chr17:59473900-59493791	chr17	59473900	59493791	C17orf82	4.38653	1105	other
chr8:47126278-47160476	chr8	47126278	47160476	LINC00293	4.4302	1106	other
chr12:7057881-7074784	chr12	7057881	7074784	MIR141	4.45348	1107	tumorsuppressor
chr6:134494919-134503632	chr6	134494919	134503632	SGK1	4.48894	1108	oncogene
chr1:226062077-226071710	chr1	226062077	226071710	TMEM63A	4.5926	1109	other
chr20:17945738-17951166	chr20	17945738	17951166	SNX5	4.59877	1110	other
chr12:57076685-57095139	chr12	57076685	57095139	PTGES3	4.60658	1111	other
chr19:36388732-36401442	chr19	36388732	36401442	HCST	4.61869	1112	other
chr19:39887955-39902861	chr19	39887955	39902861	MIR4530	4.62549	1113	other
chr8:71313863-71316897	chr8	71313863	71316897	NCOA2	4.6325	1114	other
chr12:49657944-49662445	chr12	49657944	49662445	TUBA1C	4.67222	1115	other
chr5:43036724-43043621	chr5	43036724	43043621	LOC153684	4.74339	1116	other
chr15:44998931-45023201	chr15	44998931	45023201	TRIM69	4.8141	1117	other
chr11:10323818-10331112	chr11	10323818	10331112	ADM	4.83367	1118	other
chr1:181055938-181060614	chr1	181055938	181060614	IER5	4.84842	1119	other
chr8:144094132-144109956	chr8	144094132	144109956	LY6E-DT	4.90972	1120	other
chr16:31880101-31891941	chr16	31880101	31891941	ZNF267	4.92753	1121	other
chr20:57574437-57598166	chr20	57574437	57598166	CTSZ	4.95779	1122	oncogene
chr17:80157990-80190754	chr17	80157990	80190754	CCDC57	5.00181	1123	other
chr5:1881760-1890781	chr5	1881760	1890781	IRX4	5.1861	1124	other
chr5:42978809-43020952	chr5	42978809	43020952	LOC648987	5.22286	1125	other
chr7:92461618-92466506	chr7	92461618	92466506	CDK6	5.24446	1126	tumorsuppressor
chr11:1864509-1876789	chr11	1864509	1876789	LSP1	5.32042	1127	other
chr1:205409228-205421580	chr1	205409228	205421580	MIR135B	5.33222	1128	oncogene
chr11:69786024-70030464	chr11	69786024	70030464	ANO1	5.33554	1129	other
chr6:32810318-32814469	chr6	32810318	32814469	PSMB8-AS1	5.49529	1130	other
chr12:57869573-57874857	chr12	57869573	57874857	ARHGAP9	5.56957	1131	other
chr11:35203664-35263432	chr11	35203664	35263432	CD44	5.60576	1132	tumorsuppressor
chr6:44204439-44217436	chr6	44204439	44217436	HSP90AB1	5.75668	1133	other
chr16:11347395-11357793	chr16	11347395	11357793	SOCS1	5.81324	1134	tumorsuppressor
chr11:35320029-35341422	chr11	35320029	35341422	SLC1A2	5.83169	1135	other
chr1:244996196-244999977	chr1	244996196	244999977	COX20	5.84798	1136	other
chr17:7785074-7792848	chr17	7785074	7792848	CHD3	5.88673	1137	other
chr21:36236714-36263997	chr21	36236714	36263997	RUNX1	6.03095	1138	tumorsuppressor
chr7:5566184-5573636	chr7	5566184	5573636	ACTB	6.08221	1139	other
chr4:49093829-49163743	chr4	49093829	49163743	CWH43	6.28165	1140	other
chr16:30074759-30079107	chr16	30074759	30079107	ALDOA	6.29122	1141	other
chr1:245025664-245032793	chr1	245025664	245032793	HNRNPU	6.55767	1142	other
chr7:5456527-5479848	chr7	5456527	5479848	TNRC18	6.58763	1143	other
chr17:43298322-43309059	chr17	43298322	43309059	FMNL1	6.60452	1144	other
chr8:126441236-126453028	chr8	126441236	126453028	TRIB1	6.66922	1145	oncogene
chr11:65183373-65198684	chr11	65183373	65198684	NEAT1	6.98147	1146	oncogene
chr11:71491172-71500651	chr11	71491172	71500651	FAM86C1	7.04453	1147	other
chr20:56261166-56291787	chr20	56261166	56291787	PMEPA1	7.05242	1148	other
chr6:138188346-138195798	chr6	138188346	138195798	LOC100130476	7.58096	1149	other
chr6:21587105-21598332	chr6	21587105	21598332	SOX4	7.69775	1150	oncogene
chr11:69168466-69200622	chr11	69168466	69200622	MYEOV	7.77334	1151	other
chr11:70243453-70257570	chr11	70243453	70257570	CTTN	7.82839	1152	oncogene
chr19:49464185-49472074	chr19	49464185	49472074	FTL	7.87039	1153	other
chr20:57224656-57237438	chr20	57224656	57237438	STX16	7.92125	1154	other
chr1:235489976-235493926	chr1	235489976	235493926	ARID4B	8.05127	1155	other
chr22:50963046-50973923	chr22	50963046	50973923	TYMP	8.14814	1156	other
chr8:101319311-101325897	chr8	101319311	101325897	RNF19A	8.45194	1157	other
chr12:62995677-62999519	chr12	62995677	62999519	LINC01465	8.55885	1158	other
chr4:49634385-49656098	chr4	49634385	49656098	CWH43	8.60671	1159	other
chr19:54690319-54696340	chr19	54690319	54696340	TSEN34	9.08089	1160	other
chr11:68922301-68943369	chr11	68922301	68943369	TPCN2	9.29782	1161	other
chr2:92281276-92325890	chr2	92281276	92325890	ACTR3BP2	9.36541	1162	other
chr22:50975296-50988427	chr22	50975296	50988427	KLHDC7B	9.3887	1163	other
chr11:69312489-69317623	chr11	69312489	69317623	CCND1	9.44661	1164	oncogene
chr6:32819745-32823689	chr6	32819745	32823689	PSMB9	9.71197	1165	other
chr11:69677479-69691276	chr11	69677479	69691276	FGF3	9.73996	1166	oncogene
chr7:23507315-23514757	chr7	23507315	23514757	IGF2BP3	9.92617	1167	other
chr17:22246106-22261673	chr17	22246106	22261673	MTRNR2L1	10.0481	1168	other
chr20:48803024-48812154	chr20	48803024	48812154	CEBPB	10.0702	1169	other
chr2:55275146-55278915	chr2	55275146	55278915	RTN4	10.7158	1170	tumorsuppressor
chr13:31189479-31194160	chr13	31189479	31194160	USPL1	10.9549	1171	other
chr11:69516182-69524737	chr11	69516182	69524737	FGF19	11.2744	1172	other
chr11:69630791-69639386	chr11	69630791	69639386	FGF3	11.5567	1173	oncogene
chr11:35290374-35305476	chr11	35290374	35305476	CD44	12.2648	1174	tumorsuppressor
chr2:89865182-89879439	chr2	89865182	89879439	MIR4436A	12.4679	1175	other
chr2:70366881-70371312	chr2	70366881	70371312	LINC01816	12.5721	1176	other
chr7:27202783-27210211	chr7	27202783	27210211	HOXA10-AS	13.2697	1177	other
chr11:69659720-69664657	chr11	69659720	69664657	FGF3	13.3877	1178	oncogene
chr1:228747869-228784275	chr1	228747869	228784275	DUSP5P1	13.5524	1179	other
chr11:69487459-69490835	chr11	69487459	69490835	ORAOV1	14.1673	1180	other
chr5:43063736-43070375	chr5	43063736	43070375	LOC100132356	16.34	1181	other
chr1:149820495-149825952	chr1	149820495	149825952	HIST2H3C	18.9479	1182	other
chr2:198361940-198367335	chr2	198361940	198367335	HSPE1-MOB4	20.1944	1183	other
chr20:61035451-61078792	chr20	61035451	61078792	GATA5	20.5676	1184	tumorsuppressor
chr11:69653622-69658366	chr11	69653622	69658366	FGF3	22.8765	1185	oncogene
chr2:61403370-61406699	chr2	61403370	61406699	AHSA2P	23.2622	1186	other
chr1:149810999-149815682	chr1	149810999	149815682	HIST2H3C	24.6968	1187	other
chr11:35015729-35036417	chr11	35015729	35036417	MIR1343	25.9591	1188	other
chr8:103874058-103877281	chr8	103874058	103877281	AZIN1	33.0394	1189	other
chr20:57462782-57468248	chr20	57462782	57468248	GNAS	37.0165	1190	oncogene
chr9:69710819-69711272	chr9	69710819	69711272	LOC100133920	61.6492	1191	other
chr7:26238101-26242510	chr7	26238101	26242510	CBX3	96.0548	1192	other
chr11:69450561-69466297	chr11	69450561	69466297	CCND1	100.746	1193	oncogene

## Sheet: LNC-Nor
Pos	chr	start	end	SYMBOL	Signal(LNC-Nor)	Rank	Class
chrX:58562579-58581119	chrX	58562579	58581119	ZXDA	-63.9721	1	other
chr6:32934858-32939778	chr6	32934858	32939778	BRD2	-42.7715	2	other
chrX:61682795-61734242	chrX	61682795	61734242	SPIN4	-34.2874	3	other
chr6:61911386-61914429	chr6	61911386	61914429	KHDRBS2	-26.692	4	other
chr1:156715733-156722472	chr1	156715733	156722472	HDGF	-26.1119	5	other
chr19:13956646-13959288	chr19	13956646	13959288	LOC284454	-23.0388	6	other
chr21:38063472-38091993	chr21	38063472	38091993	SIM2	-22.5155	7	other
chr22:46436319-46479244	chr22	46436319	46479244	LINC00899	-21.9602	8	other
chr8:48646913-48651790	chr8	48646913	48651790	CEBPD	-21.7214	9	tumorsuppressor
chr9:97765406-97771435	chr9	97765406	97771435	C9orf3	-21.248	10	other
chr5:134359736-134381057	chr5	134359736	134381057	C5orf66	-19.8255	11	other
chr12:122234299-122243721	chr12	122234299	122243721	SETD1B	-19.7402	12	other
chr7:27135744-27158042	chr7	27135744	27158042	HOXA2	-18.017	13	other
chr6:50783456-50795709	chr6	50783456	50795709	TFAP2B	-17.1732	14	other
chr3:71628911-71634161	chr3	71628911	71634161	FOXP1	-16.3628	15	tumorsuppressor
chr22:46479495-46489518	chr22	46479495	46489518	MIR3619	-13.8166	16	other
chr10:77154560-77170185	chr10	77154560	77170185	ZNF503-AS2	-13.7367	17	other
chr2:66659249-66674250	chr2	66659249	66674250	MEIS1	-13.3467	18	oncogene
chr17:27503041-27508310	chr17	27503041	27508310	MYO18A	-12.8558	19	other
chr11:118659272-118663526	chr11	118659272	118663526	DDX6	-12.3114	20	oncogene
chr10:102756233-102761017	chr10	102756233	102761017	LZTS2	-12.309	21	other
chr11:1892147-1900438	chr11	1892147	1900438	LSP1	-12.103	22	other
chr10:21805446-21818291	chr10	21805446	21818291	SKIDA1	-11.8254	23	other
chr4:52662909-52679308	chr4	52662909	52679308	DCUN1D4	-11.4846	24	other
chr2:43149487-43167295	chr2	43149487	43167295	HAAO	-11.4313	25	other
chr6:139693406-139697592	chr6	139693406	139697592	CITED2	-10.9365	26	tumorsuppressor
chr9:100744687-100747854	chr9	100744687	100747854	ANP32B	-10.4421	27	other
chr12:13349693-13359126	chr12	13349693	13359126	EMP1	-10.2591	28	tumorsuppressor
chr11:62305524-62325947	chr11	62305524	62325947	AHNAK	-10.0322	29	tumorsuppressor
chr12:7033668-7039615	chr12	7033668	7039615	ATN1	-9.62392	30	other
chr4:141071407-141077621	chr4	141071407	141077621	MAML3	-8.90335	31	other
chr9:74976779-74981428	chr9	74976779	74981428	ZFAND5	-8.43735	32	other
chr17:10693279-10708082	chr17	10693279	10708082	TMEM238L	-8.41778	33	other
chr12:89744422-89749279	chr12	89744422	89749279	DUSP6	-8.34039	34	tumorsuppressor
chr9:2014289-2018435	chr9	2014289	2018435	SMARCA2	-8.33282	35	tumorsuppressor
chr5:179243653-179248865	chr5	179243653	179248865	SQSTM1	-8.09183	36	oncogene
chr11:317642-322549	chr11	317642	322549	IFITM3	-7.90414	37	other
chr1:6658108-6670227	chr1	6658108	6670227	KLHL21	-7.89137	38	other
chr8:12610291-12616123	chr8	12610291	12616123	LONRF1	-7.80778	39	other
chr22:41839531-41844611	chr22	41839531	41844611	TOB2	-7.77989	40	other
chr19:13094024-13189864	chr19	13094024	13189864	NFIX	-7.66375	41	other
chr19:6056142-6066716	chr19	6056142	6066716	RFX2	-7.62487	42	other
chr22:38709481-38715744	chr22	38709481	38715744	CSNK1E	-7.56519	43	other
chr1:156065635-156100185	chr1	156065635	156100185	LMNA	-7.45911	44	other
chr17:38221269-38232458	chr17	38221269	38232458	THRA	-7.29655	45	tumorsuppressor
chr6:30582365-30586544	chr6	30582365	30586544	MRPS18B	-7.20712	46	other
chr1:27179893-27192861	chr1	27179893	27192861	SFN	-7.14926	47	tumorsuppressor
chr2:113869847-113882723	chr2	113869847	113882723	IL1RN	-7.07464	48	other
chr17:79359788-79377307	chr17	79359788	79377307	MIR4740	-6.9894	49	other
chr8:143753323-143766276	chr8	143753323	143766276	PSCA	-6.89842	50	other
chr19:3365572-3408584	chr19	3365572	3408584	NFIC	-6.83285	51	other
chr5:162930410-162936942	chr5	162930410	162936942	MAT2B	-6.65068	52	other
chr20:1302928-1312023	chr20	1302928	1312023	SDCBP2-AS1	-6.60871	53	other
chr10:27528611-27532581	chr10	27528611	27532581	ACBD5	-6.56486	54	other
chr20:43965301-43977599	chr20	43965301	43977599	SDC4	-6.56386	55	other
chr16:87855540-87905247	chr16	87855540	87905247	SLC7A5	-6.55271	56	other
chr5:142781499-142785568	chr5	142781499	142785568	NR3C1	-6.50531	57	other
chr14:21149112-21154283	chr14	21149112	21154283	ANG	-6.39005	58	other
chr14:105432633-105441589	chr14	105432633	105441589	AHNAK2	-6.38331	59	other
chr4:103745633-103750682	chr4	103745633	103750682	UBE2D3	-6.27489	60	other
chr6:24718801-24722723	chr6	24718801	24722723	C6orf62	-6.23521	61	other
chr3:49937215-49945110	chr3	49937215	49945110	MST1R	-6.21685	62	tumorsuppressor
chr8:86544368-86572074	chr8	86544368	86572074	REXO1L2P	-6.1956	63	other
chr6:86351435-86355131	chr6	86351435	86355131	SYNCRIP	-6.19537	64	other
chr7:32929430-32933064	chr7	32929430	32933064	KBTBD2	-6.17827	65	other
chr1:87793622-87802872	chr1	87793622	87802872	LMO4	-6.13666	66	oncogene
chr17:38251426-38271354	chr17	38251426	38271354	NR1D1	-6.12588	67	other
chr12:46120223-46125422	chr12	46120223	46125422	ARID2	-6.12218	68	tumorsuppressor
chr6:10407258-10427374	chr6	10407258	10427374	TFAP2A-AS1	-6.03632	69	other
chr5:90674641-90680530	chr5	90674641	90680530	ARRDC3-AS1	-6.00041	70	other
chr1:27916255-27931251	chr1	27916255	27931251	AHDC1	-5.99858	71	other
chr20:48754943-48774326	chr20	48754943	48774326	TMEM189	-5.87242	72	other
chr12:1764263-1780246	chr12	1764263	1780246	MIR3649	-5.80827	73	other
chr1:27809532-27902653	chr1	27809532	27902653	WASF2	-5.75442	74	other
chr22:22290996-22304753	chr22	22290996	22304753	PPM1F	-5.74388	75	other
chr5:56110144-56115496	chr5	56110144	56115496	MAP3K1	-5.72532	76	other
chr3:50184325-50209020	chr3	50184325	50209020	SEMA3F	-5.68814	77	tumorsuppressor
chr2:28973111-28976896	chr2	28973111	28976896	PPP1CB	-5.67424	78	other
chr5:134556679-134581411	chr5	134556679	134581411	C5orf66-AS2	-5.53702	79	other
chr5:134509136-134531844	chr5	134509136	134531844	C5orf66-AS2	-5.53546	80	other
chr9:70634956-70651609	chr9	70634956	70651609	CBWD3	-5.43511	81	other
chr11:119988064-120019162	chr11	119988064	120019162	TRIM29	-5.42241	82	other
chr9:130283297-130337882	chr9	130283297	130337882	FAM129B	-5.34491	83	other
chr10:89621466-89626582	chr10	89621466	89626582	KLLN	-5.30035	84	other
chr16:30074759-30079107	chr16	30074759	30079107	ALDOA	-5.24689	85	other
chr14:35800599-35811927	chr14	35800599	35811927	PSMA6	-5.2064	86	other
chr3:52073508-52101598	chr3	52073508	52101598	LINC00696	-5.15681	87	other
chr14:91579598-91589473	chr14	91579598	91589473	DGLUCY	-5.13694	88	other
chr6:35685815-35701113	chr6	35685815	35701113	FKBP5	-5.11017	89	other
chr1:17842279-17858791	chr1	17842279	17858791	ARHGEF10L	-5.10504	90	other
chr1:45271835-45276876	chr1	45271835	45276876	BTBD19	-5.09591	91	other
chr5:150949103-150971479	chr5	150949103	150971479	FAT2	-5.09558	92	other
chr15:96860551-96904220	chr15	96860551	96904220	MIR1469	-5.06539	93	other
chr9:73012035-73036836	chr9	73012035	73036836	KLF9	-5.0603	94	other
chr17:19647028-19656517	chr17	19647028	19656517	ALDH3A1	-5.0119	95	other
chr1:208034970-208043023	chr1	208034970	208043023	CD34	-4.94188	96	other
chr5:66299004-66318143	chr5	66299004	66318143	MAST4	-4.89244	97	other
chr17:79302111-79323535	chr17	79302111	79323535	TMEM105	-4.76781	98	other
chr18:45649234-45669465	chr18	45649234	45669465	ZBTB7C	-4.72424	99	tumorsuppressor
chr13:73629940-73647636	chr13	73629940	73647636	KLF5	-4.70369	100	tumorsuppressor
chr19:13943924-13956337	chr19	13943924	13956337	LOC284454	-4.64852	101	other
chr2:43056241-43108467	chr2	43056241	43108467	HAAO	-4.64585	102	other
chr13:30117668-30169901	chr13	30117668	30169901	SLC7A1	-4.5066	103	other
chr21:40273035-40305747	chr21	40273035	40305747	ETS2	-4.50366	104	tumorsuppressor
chr14:64967295-64973831	chr14	64967295	64973831	ZBTB1	-4.48339	105	other
chr2:151332902-151343931	chr2	151332902	151343931	RND3	-4.44292	106	tumorsuppressor
chr19:11184829-11207834	chr19	11184829	11207834	LDLR	-4.43232	107	other
chr15:93443001-93453001	chr15	93443001	93453001	MIR3175	-4.407	108	other
chr21:43084319-43106326	chr21	43084319	43106326	LINC00111	-4.35323	109	other
chr11:44582541-44606046	chr11	44582541	44606046	CD82	-4.35154	110	tumorsuppressor
chr2:26979892-26995828	chr2	26979892	26995828	SLC35F6	-4.33077	111	other
chr8:102500638-102516768	chr8	102500638	102516768	GRHL2	-4.29859	112	other
chr9:14294820-14323221	chr9	14294820	14323221	NFIB	-4.21613	113	oncogene
chr6:138411376-138429565	chr6	138411376	138429565	PERP	-4.21068	114	other
chr1:27018791-27029267	chr1	27018791	27029267	ARID1A	-4.15857	115	tumorsuppressor
chr10:95195860-95231559	chr10	95195860	95231559	MYOF	-4.13299	116	other
chr11:10323818-10331112	chr11	10323818	10331112	ADM	-4.1312	117	other
chr3:48506670-48521609	chr3	48506670	48521609	TREX1	-4.04935	118	other
chr1:27317405-27340368	chr1	27317405	27340368	FAM46B	-4.01593	119	other
chr1:16465266-16516258	chr1	16465266	16516258	EPHA2	-3.98383	120	tumorsuppressor
chr19:1841583-1858477	chr19	1841583	1858477	REXO1	-3.97189	121	other
chr19:1239636-1267315	chr19	1239636	1267315	ATP5F1D	-3.96502	122	other
chr7:130672095-130698241	chr7	130672095	130698241	-	-3.96295	123	other
chr6:30844400-30854971	chr6	30844400	30854971	DDR1	-3.95427	124	other
chr1:207175434-207207592	chr1	207175434	207207592	C1orf116	-3.93657	125	other
chr22:50718220-50746829	chr22	50718220	50746829	PLXNB2	-3.93201	126	other
chr8:143864789-143877737	chr8	143864789	143877737	LY6D	-3.9126	127	other
chr19:4368115-4391862	chr19	4368115	4391862	SH3GL1	-3.90893	128	other
chr20:10599559-10655975	chr20	10599559	10655975	JAG1	-3.89249	129	other
chr16:27323745-27342574	chr16	27323745	27342574	IL4R	-3.86872	130	other
chr8:37552196-37557746	chr8	37552196	37557746	ZNF703	-3.80893	131	oncogene
chr11:65235886-65292183	chr11	65235886	65292183	MIR548AR	-3.78546	132	other
chr12:53240483-53273853	chr12	53240483	53273853	KRT78	-3.76484	133	other
chr9:75746480-75769802	chr9	75746480	75769802	ANXA1	-3.75296	134	tumorsuppressor
chr1:153534123-153541831	chr1	153534123	153541831	S100A2	-3.69031	135	tumorsuppressor
chr6:157097607-157103988	chr6	157097607	157103988	MIR4466	-3.68764	136	other
chr10:76946677-76986031	chr10	76946677	76986031	VDAC2	-3.64642	137	other
chr20:34328858-34332751	chr20	34328858	34332751	RBM39	-3.62903	138	other
chr10:134201120-134243693	chr10	134201120	134243693	PWWP2B	-3.61254	139	other
chr6:7532099-7562005	chr6	7532099	7562005	DSP	-3.60877	140	tumorsuppressor
chr7:104601185-104625497	chr7	104601185	104625497	LINC01004	-3.53302	141	other
chr15:71793413-71865847	chr15	71793413	71865847	THSD4	-3.52286	142	other
chr7:158604198-158623397	chr7	158604198	158623397	ESYT2	-3.5091	143	other
chr15:42065880-42098505	chr15	42065880	42098505	MAPKBP1	-3.47404	144	other
chr3:134082250-134101717	chr3	134082250	134101717	AMOTL2	-3.46486	145	other
chr12:6419150-6452187	chr12	6419150	6452187	PLEKHG6	-3.46131	146	other
chr14:75031743-75061732	chr14	75031743	75061732	LTBP2	-3.45314	147	other
chr18:55437636-55471692	chr18	55437636	55471692	ATP8B1	-3.44135	148	other
chr22:39915091-39925316	chr22	39915091	39925316	ATF4	-3.42693	149	other
chr8:116673551-116682372	chr8	116673551	116682372	TRPS1	-3.39517	150	other
chr10:116256873-116285262	chr10	116256873	116285262	ABLIM1	-3.39493	151	other
chr19:12888111-12907883	chr19	12888111	12907883	JUNB	-3.39266	152	oncogene
chr6:88408599-88413195	chr6	88408599	88413195	AKIRIN2	-3.35804	153	oncogene
chr2:219146347-219180124	chr2	219146347	219180124	TMBIM1	-3.30932	154	other
chr11:18404486-18418318	chr11	18404486	18418318	LDHA	-3.27297	155	other
chr8:71313863-71316897	chr8	71313863	71316897	NCOA2	-3.25564	156	other
chr14:74206694-74273145	chr14	74206694	74273145	MIR4505	-3.24928	157	other
chr7:104643767-104660963	chr7	104643767	104660963	KMT2E-AS1	-3.24471	158	other
chr22:45931111-45950762	chr22	45931111	45950762	FBLN1	-3.23293	159	tumorsuppressor
chr8:17583307-17611807	chr8	17583307	17611807	MTUS1	-3.21433	160	tumorsuppressor
chr3:5014702-5069293	chr3	5014702	5069293	BHLHE40-AS1	-3.21075	161	other
chr19:49374889-49386589	chr19	49374889	49386589	PPP1R15A	-3.2091	162	other
chr9:109622367-109651917	chr9	109622367	109651917	ZNF462	-3.188	163	other
chr3:134029280-134057106	chr3	134029280	134057106	AMOTL2	-3.18515	164	other
chr1:22223558-22266203	chr1	22223558	22266203	HSPG2	-3.18296	165	other
chr4:14996381-15007789	chr4	14996381	15007789	CPEB2	-3.18139	166	other
chr19:1150987-1195157	chr19	1150987	1195157	SBNO2	-3.12322	167	other
chr20:45933308-46025758	chr20	45933308	46025758	LOC100131496	-3.11827	168	other
chr6:114175818-114194584	chr6	114175818	114194584	LINC01268	-3.10493	169	other
chr16:4950596-4998395	chr16	4950596	4998395	PPL	-3.08037	170	other
chr1:9291950-9311341	chr1	9291950	9311341	H6PD	-3.07923	171	other
chr9:42242274-42257248	chr9	42242274	42257248	ANKRD20A3	-3.06867	172	other
chr19:4049538-4088630	chr19	4049538	4088630	ZBTB7A	-3.0681	173	oncogene
chr11:119537256-119573395	chr11	119537256	119573395	NECTIN1	-3.06562	174	other
chr17:7140701-7147412	chr17	7140701	7147412	GABARAP	-3.06299	175	tumorsuppressor
chr2:201726710-201732165	chr2	201726710	201732165	CLK1	-3.03153	176	other
chr2:219251588-219272285	chr2	219251588	219272285	MIR26B	-3.02266	177	tumorsuppressor
chr6:42053479-42110793	chr6	42053479	42110793	C6orf132	-3.02193	178	other
chr18:74202674-74208674	chr18	74202674	74208674	C18orf65	-3.01849	179	other
chr2:232565787-232577414	chr2	232565787	232577414	PTMA	-2.98602	180	oncogene
chr17:18883796-18917802	chr17	18883796	18917802	FAM83G	-2.94573	181	other
chr4:38656110-38677178	chr4	38656110	38677178	KLF3	-2.94261	182	other
chr1:10723145-10759680	chr1	10723145	10759680	CASZ1	-2.93876	183	other
chr14:65165434-65192577	chr14	65165434	65192577	PLEKHG3	-2.93745	184	other
chr9:45436560-45451089	chr9	45436560	45451089	-	-2.92952	185	other
chr11:71748921-71754594	chr11	71748921	71754594	NUMA1	-2.8863	186	other
chr14:96661227-96693058	chr14	96661227	96693058	BDKRB2	-2.84541	187	other
chr6:286963-299302	chr6	286963	299302	DUSP22	-2.83631	188	tumorsuppressor
chr22:37937018-37998365	chr22	37937018	37998365	CDC42EP1	-2.8121	189	other
chr7:98721753-98742468	chr7	98721753	98742468	SMURF1	-2.80792	190	oncogene
chr2:20371301-20435567	chr2	20371301	20435567	SDC1	-2.78998	191	other
chr22:40380352-40420582	chr22	40380352	40420582	FAM83F	-2.77923	192	other
chr3:128897773-128908743	chr3	128897773	128908743	CNBP	-2.77546	193	other
chr2:241365709-241393987	chr2	241365709	241393987	GPC1	-2.76911	194	other
chr6:7106994-7167339	chr6	7106994	7167339	RREB1	-2.74702	195	other
chr14:100018140-100047529	chr14	100018140	100047529	CCDC85C	-2.7462	196	other
chr3:50278876-50308767	chr3	50278876	50308767	GNAI2	-2.74188	197	oncogene
chr9:124033828-124058378	chr9	124033828	124058378	GSN	-2.73569	198	tumorsuppressor
chr14:68925673-68995025	chr14	68925673	68995025	ZFP36L1	-2.73544	199	other
chr9:135987435-136022720	chr9	135987435	136022720	RALGDS	-2.72128	200	oncogene
chr6:34191135-34212389	chr6	34191135	34212389	HMGA1	-2.71594	201	oncogene
chr17:55967575-56033248	chr17	55967575	56033248	CUEDC1	-2.70785	202	other
chr5:149857213-149902963	chr5	149857213	149902963	NDST1	-2.70535	203	other
chr2:43614495-43653573	chr2	43614495	43653573	THADA	-2.70409	204	other
chr3:4761834-4797481	chr3	4761834	4797481	EGOT	-2.69562	205	other
chr17:43362140-43399141	chr17	43362140	43399141	MAP3K14	-2.68485	206	other
chr16:46893345-46936292	chr16	46893345	46936292	GPT2	-2.67184	207	other
chr8:103663546-103675525	chr8	103663546	103675525	KLF10	-2.66567	208	tumorsuppressor
chr1:151960410-151974349	chr1	151960410	151974349	S100A10	-2.66477	209	other
chr1:54738419-54765475	chr1	54738419	54765475	MRPL37	-2.66198	210	other
chr10:82212932-82266018	chr10	82212932	82266018	TSPAN14	-2.6593	211	other
chr1:19742244-19813630	chr1	19742244	19813630	CAPZB	-2.65324	212	other
chr12:123370925-123402233	chr12	123370925	123402233	VPS37B	-2.63648	213	other
chr10:126835227-126851231	chr10	126835227	126851231	CTBP2	-2.62292	214	oncogene
chr3:46967214-47032276	chr3	46967214	47032276	CCDC12	-2.60926	215	other
chr10:105611896-105678838	chr10	105611896	105678838	STN1	-2.601	216	other
chr15:75943654-75964994	chr15	75943654	75964994	SNX33	-2.59496	217	other
chr1:154971543-154987264	chr1	154971543	154987264	ZBTB7B	-2.58799	218	other
chr14:55539003-55593341	chr14	55539003	55593341	LGALS3	-2.58277	219	other
chr22:50318812-50364354	chr22	50318812	50364354	PIM3	-2.56922	220	oncogene
chr10:99077481-99095699	chr10	99077481	99095699	FRAT1	-2.54521	221	oncogene
chr20:34670759-34694507	chr20	34670759	34694507	EPB41L1	-2.54374	222	other
chr11:114025687-114069588	chr11	114025687	114069588	NNMT	-2.54044	223	other
chr22:38124547-38149355	chr22	38124547	38149355	TRIOBP	-2.52166	224	other
chr12:48196195-48229503	chr12	48196195	48229503	HDAC7	-2.5208	225	other
chr2:31505969-31527181	chr2	31505969	31527181	EHD3	-2.51022	226	tumorsuppressor
chr2:62668841-62705335	chr2	62668841	62705335	TMEM17	-2.49745	227	other
chr17:4738783-4769733	chr17	4738783	4769733	MINK1	-2.49619	228	other
chr19:49136122-49144461	chr19	49136122	49144461	DBP	-2.48238	229	other
chr7:39987819-39991943	chr7	39987819	39991943	CDK13	-2.45664	230	other
chr16:54961534-54980726	chr16	54961534	54980726	IRX5	-2.43532	231	other
chr18:11981496-12048894	chr18	11981496	12048894	IMPA2	-2.41886	232	other
chr12:49657944-49662445	chr12	49657944	49662445	TUBA1C	-2.40466	233	other
chr6:31780710-31801386	chr6	31780710	31801386	HSPA1A	-2.38808	234	oncogene
chr5:148928622-148944343	chr5	148928622	148944343	CSNK1A1	-2.36103	235	tumorsuppressor
chr14:69238210-69291588	chr14	69238210	69291588	ZFP36L1	-2.3594	236	other
chr2:201979445-201996963	chr2	201979445	201996963	CFLAR	-2.35657	237	oncogene
chr3:112936968-112995577	chr3	112936968	112995577	BOC	-2.32576	238	oncogene
chr1:157972001-157992998	chr1	157972001	157992998	KIRREL1	-2.3224	239	other
chr17:48960978-49009365	chr17	48960978	49009365	TOB1	-2.32038	240	other
chr8:48410023-48440023	chr8	48410023	48440023	SPIDR	-2.28633	241	other
chr9:37995422-38075782	chr9	37995422	38075782	SHB	-2.28452	242	other
chr1:26189116-26219426	chr1	26189116	26219426	PAQR7	-2.27296	243	other
chr12:113666852-113685502	chr12	113666852	113685502	TPCN1	-2.24268	244	other
chr1:182357366-182364396	chr1	182357366	182364396	GLUL	-2.23816	245	other
chr10:112596776-112632705	chr10	112596776	112632705	PDCD4	-2.22173	246	tumorsuppressor
chr8:28220737-28270549	chr8	28220737	28270549	ZNF395	-2.19616	247	other
chr9:127623542-127633596	chr9	127623542	127633596	RPL35	-2.18653	248	other
chr6:26122677-26127629	chr6	26122677	26127629	HIST1H2AC	-2.18555	249	other
chr6:7195716-7217601	chr6	7195716	7217601	RREB1	-2.17949	250	other
chr4:8429219-8453353	chr4	8429219	8453353	TRMT44	-2.16615	251	other
chr11:65541176-65561242	chr11	65541176	65561242	OVOL1	-2.15557	252	other
chr7:22213266-22259759	chr7	22213266	22259759	RAPGEF5	-2.15318	253	other
chr3:69130804-69144101	chr3	69130804	69144101	ARL6IP5	-2.14228	254	tumorsuppressor
chr5:131589190-131610562	chr5	131589190	131610562	PDLIM4	-2.12928	255	tumorsuppressor
chr9:97670054-97715413	chr9	97670054	97715413	C9orf3	-2.12865	256	other
chr1:153328654-153343772	chr1	153328654	153343772	S100A9	-2.09444	257	other
chr10:105491179-105584026	chr10	105491179	105584026	SH3PXD2A-AS1	-2.08997	258	other
chr19:2028419-2096678	chr19	2028419	2096678	MOB3A	-2.08752	259	other
chr1:9929261-9962947	chr1	9929261	9962947	CTNNBIP1	-2.07971	260	tumorsuppressor
chr16:57294044-57315280	chr16	57294044	57315280	PLLP	-2.07328	261	other
chr3:194839264-194883202	chr3	194839264	194883202	XXYLT1-AS2	-2.07207	262	other
chr19:13895919-13914400	chr19	13895919	13914400	ZSWIM4	-2.05817	263	other
chr22:32031426-32059168	chr22	32031426	32059168	PISD	-2.05245	264	other
chr1:43996150-44030030	chr1	43996150	44030030	PTPRF	-2.05239	265	other
chr18:45550503-45604876	chr18	45550503	45604876	ZBTB7C	-2.05044	266	tumorsuppressor
chr9:131650019-131679556	chr9	131650019	131679556	PHYHD1	-2.04892	267	other
chr9:95403272-95445444	chr9	95403272	95445444	IPPK	-2.02506	268	other
chr10:121410209-121447045	chr10	121410209	121447045	BAG3	-2.01829	269	other
chr1:997773-1016331	chr1	997773	1016331	RNF223	-2.01657	270	other
chr1:207978291-208021706	chr1	207978291	208021706	LOC148696	-2.01429	271	other
chr9:131925961-131945580	chr9	131925961	131945580	IER5L	-2.01406	272	other
chr20:30281975-30318597	chr20	30281975	30318597	BCL2L1	-2.00815	273	oncogene
chr14:91815471-91885072	chr14	91815471	91885072	CCDC88C	-2.00605	274	other
chr6:3353782-3433864	chr6	3353782	3433864	SLC22A23	-2.00319	275	other
chr1:24610327-24649929	chr1	24610327	24649929	GRHL3	-1.98117	276	other
chr7:5456527-5479848	chr7	5456527	5479848	TNRC18	-1.93503	277	other
chr22:38288902-38327141	chr22	38288902	38327141	MICALL1	-1.92518	278	other
chr17:4379267-4425994	chr17	4379267	4425994	SPNS2	-1.90316	279	other
chr10:80806846-80918536	chr10	80806846	80918536	ZMIZ1-AS1	-1.90046	280	other
chr2:9937578-9976993	chr2	9937578	9976993	TAF1B	-1.89374	281	other
chr10:106077756-106112197	chr10	106077756	106112197	ITPRIP	-1.89049	282	other
chr2:97533465-97558237	chr2	97533465	97558237	SEMA4C	-1.88035	283	other
chr3:195423580-195446762	chr3	195423580	195446762	MIR570	-1.87666	284	other
chr14:50416675-50471082	chr14	50416675	50471082	LINC01588	-1.87606	285	other
chr12:6470520-6500741	chr12	6470520	6500741	LTBR	-1.87312	286	other
chr5:36875411-36879175	chr5	36875411	36879175	NIPBL	-1.85758	287	other
chr2:110858166-110873423	chr2	110858166	110873423	MALL	-1.83864	288	other
chr1:10774906-10896473	chr1	10774906	10896473	CASZ1	-1.83733	289	other
chr10:29878201-29950094	chr10	29878201	29950094	MIR938	-1.83494	290	other
chr2:39346655-39352377	chr2	39346655	39352377	SOS1	-1.82418	291	other
chr14:69013106-69079208	chr14	69013106	69079208	ZFP36L1	-1.81903	292	other
chr7:99594620-99621387	chr7	99594620	99621387	ZKSCAN1	-1.8149	293	other
chr1:201365185-201376297	chr1	201365185	201376297	LAD1	-1.79851	294	other
chr20:30175251-30200640	chr20	30175251	30200640	MIR3193	-1.79069	295	other
chr15:69109136-69114597	chr15	69109136	69114597	ANP32A	-1.77762	296	tumorsuppressor
chr14:23305542-23319274	chr14	23305542	23319274	MMP14	-1.77092	297	other
chr22:25338377-25390536	chr22	25338377	25390536	TMEM211	-1.77023	298	other
chr9:130716123-130771636	chr9	130716123	130771636	FAM102A	-1.76952	299	other
chr3:187453613-187469204	chr3	187453613	187469204	BCL6	-1.76784	300	oncogene
chr15:75742395-75748861	chr15	75742395	75748861	SIN3A	-1.75624	301	other
chr19:39278368-39283884	chr19	39278368	39283884	LGALS7B	-1.74109	302	other
chr2:55275146-55278915	chr2	55275146	55278915	RTN4	-1.71723	303	tumorsuppressor
chr19:42745794-42760551	chr19	42745794	42760551	ERF	-1.70388	304	tumorsuppressor
chr2:208027614-208032180	chr2	208027614	208032180	KLF7	-1.69707	305	other
chr5:134408052-134452413	chr5	134408052	134452413	PITX1	-1.69387	306	other
chr5:141220440-141258769	chr5	141220440	141258769	PCDH1	-1.69144	307	other
chr17:73679686-73697705	chr17	73679686	73697705	SAP30BP	-1.68985	308	other
chr9:95468051-95545340	chr9	95468051	95545340	BICD2	-1.68089	309	other
chr1:68178432-68226933	chr1	68178432	68226933	GADD45A	-1.65036	310	tumorsuppressor
chr11:57528624-57566913	chr11	57528624	57566913	CTNND1	-1.63921	311	tumorsuppressor
chr15:63638470-63674592	chr15	63638470	63674592	CA12	-1.63791	312	other
chr17:39927723-39956871	chr17	39927723	39956871	JUP	-1.63624	313	tumorsuppressor
chr14:69393774-69446945	chr14	69393774	69446945	ACTN1-AS1	-1.63535	314	other
chr9:33814320-33818992	chr9	33814320	33818992	UBE2R2	-1.61747	315	other
chr1:154374906-154414348	chr1	154374906	154414348	IL6R	-1.61494	316	other
chr10:30091747-30144202	chr10	30091747	30144202	SVIL	-1.60869	317	other
chr12:6275934-6360768	chr12	6275934	6360768	CD9	-1.60813	318	other
chr22:25506398-25572897	chr22	25506398	25572897	LOC100128531	-1.60597	319	other
chr10:71080932-71149799	chr10	71080932	71149799	HK1	-1.6053	320	other
chr10:104372244-104435794	chr10	104372244	104435794	TRIM8	-1.59294	321	oncogene
chr12:1699485-1728636	chr12	1699485	1728636	FBXL14	-1.5837	322	other
chr14:38052320-38069271	chr14	38052320	38069271	FOXA1	-1.54975	323	tumorsuppressor
chr21:34733625-34802669	chr21	34733625	34802669	IFNGR2	-1.5413	324	other
chr1:120557069-120607142	chr1	120557069	120607142	NOTCH2	-1.53621	325	tumorsuppressor
chr2:110447981-110479768	chr2	110447981	110479768	RGPD6	-1.52738	326	other
chr6:6677353-6726575	chr6	6677353	6726575	LY86	-1.52054	327	other
chr1:145195877-145264452	chr1	145195877	145264452	NBPF10	-1.52003	328	other
chr4:15653764-15669654	chr4	15653764	15669654	FBXL5	-1.49851	329	other
chr6:138326000-138357928	chr6	138326000	138357928	PERP	-1.48148	330	other
chr11:34605871-34714315	chr11	34605871	34714315	EHF	-1.47393	331	tumorsuppressor
chr10:99164886-99188607	chr10	99164886	99188607	PGAM1	-1.45895	332	other
chr9:97544857-97584676	chr9	97544857	97584676	MIR2278	-1.45786	333	other
chr14:89873585-89912200	chr14	89873585	89912200	FOXN3	-1.4466	334	other
chr12:6635132-6661190	chr12	6635132	6661190	IFFO1	-1.44229	335	other
chr3:111448475-111483167	chr3	111448475	111483167	PHLDB2	-1.42061	336	other
chr10:63776265-63814759	chr10	63776265	63814759	ARID5B	-1.41681	337	other
chr8:128861277-128889750	chr8	128861277	128889750	PVT1	-1.35486	338	oncogene
chr14:50331820-50378174	chr14	50331820	50378174	ARF6	-1.35187	339	other
chr1:33793246-33816625	chr1	33793246	33816625	MIR3605	-1.34728	340	other
chr1:147997405-148015215	chr1	147997405	148015215	NBPF8	-1.3436	341	other
chr16:31115171-31144320	chr16	31115171	31144320	BCKDK	-1.3408	342	other
chr9:37943284-37970248	chr9	37943284	37970248	SLC25A51	-1.31215	343	other
chr11:57045422-57094078	chr11	57045422	57094078	TNKS1BP1	-1.28065	344	other
chr7:73866060-73895829	chr7	73866060	73895829	GTF2IRD1	-1.27822	345	other
chr19:45931771-45982455	chr19	45931771	45982455	ERCC1	-1.26431	346	other
chr2:26214204-26267700	chr2	26214204	26267700	RAB10	-1.25266	347	other
chr12:31871862-31913122	chr12	31871862	31913122	AMN1	-1.24286	348	other
chr14:37217111-37238390	chr14	37217111	37238390	PAX9	-1.23839	349	other
chr10:80981191-81031312	chr10	80981191	81031312	ZMIZ1	-1.2373	350	other
chr15:68548522-68574346	chr15	68548522	68574346	FEM1B	-1.23364	351	other
chr20:35960491-35988166	chr20	35960491	35988166	SRC	-1.21368	352	oncogene
chr1:41940597-41982614	chr1	41940597	41982614	EDN2	-1.2091	353	other
chr1:36613870-36628725	chr1	36613870	36628725	TRAPPC3	-1.1783	354	other
chr1:2135881-2171647	chr1	2135881	2171647	FAAP20	-1.16466	355	other
chr1:234621368-234681184	chr1	234621368	234681184	LINC01354	-1.15292	356	other
chr22:31610728-31651195	chr22	31610728	31651195	LIMK2	-1.14839	357	other
chr1:109781857-109820032	chr1	109781857	109820032	CELSR2	-1.14464	358	other
chr21:33787326-33857247	chr21	33787326	33857247	EVA1C	-1.13529	359	other
chr15:57872742-57904597	chr15	57872742	57904597	MYZAP	-1.13394	360	other
chr14:100597016-100633552	chr14	100597016	100633552	DEGS2	-1.12249	361	other
chr13:99215476-99238961	chr13	99215476	99238961	STK24	-1.11139	362	other
chr15:67356410-67443651	chr15	67356410	67443651	SMAD3	-1.10556	363	other
chr21:43171988-43198505	chr21	43171988	43198505	RIPK4	-1.09619	364	other
chr1:3618558-3635358	chr1	3618558	3635358	TP73	-1.08554	365	tumorsuppressor
chr6:30475378-30501754	chr6	30475378	30501754	HLA-E	-1.08273	366	other
chr16:19107319-19151204	chr16	19107319	19151204	ITPRIPL2	-1.0784	367	other
chr1:36813812-36854090	chr1	36813812	36854090	STK40	-1.07745	368	other
chr14:70078272-70185030	chr14	70078272	70185030	SUSD6	-1.0731	369	other
chr14:69122228-69180265	chr14	69122228	69180265	ZFP36L1	-1.06195	370	other
chr13:30948507-30998438	chr13	30948507	30998438	LINC00426	-1.05275	371	other
chr1:59034183-59059385	chr1	59034183	59059385	TACSTD2	-1.04102	372	oncogene
chr5:148818653-148866835	chr5	148818653	148866835	MIR143	-1.04058	373	tumorsuppressor
chr12:707051-756305	chr12	707051	756305	NINJ2	-1.01906	374	other
chr22:30643802-30720983	chr22	30643802	30720983	OSM	-1.01818	375	other
chr1:12652721-12682675	chr1	12652721	12682675	DHRS3	-1.00399	376	other
chr18:29005452-29035933	chr18	29005452	29035933	DSG3	-0.993148	377	oncogene
chr14:90974499-91021072	chr14	90974499	91021072	LINC00642	-0.991441	378	other
chr3:38177561-38196372	chr3	38177561	38196372	ACAA1	-0.976464	379	other
chr13:33000069-33003366	chr13	33000069	33003366	N4BP2L1	-0.97316	380	other
chr20:19895276-19985101	chr20	19895276	19985101	RIN2	-0.965108	381	other
chr22:35695174-35727202	chr22	35695174	35727202	TOM1	-0.961687	382	other
chr8:48254813-48297571	chr8	48254813	48297571	SPIDR	-0.949325	383	other
chr18:74764548-74845708	chr18	74764548	74845708	MBP	-0.948135	384	other
chr7:105690945-105714748	chr7	105690945	105714748	SYPL1	-0.942381	385	other
chr17:7482119-7488487	chr17	7482119	7488487	MPDU1	-0.912601	386	other
chr1:223892710-223936887	chr1	223892710	223936887	CAPN2	-0.898867	387	other
chr5:43063736-43070375	chr5	43063736	43070375	LOC100132356	-0.867221	388	other
chr22:43542155-43581029	chr22	43542155	43581029	TTLL12	-0.86574	389	other
chr17:983369-1025510	chr17	983369	1025510	ABR	-0.865058	390	other
chr10:11905269-11940868	chr10	11905269	11940868	PROSER2-AS1	-0.838741	391	other
chr12:96587385-96613818	chr12	96587385	96613818	ELK3	-0.822273	392	oncogene
chr1:23880283-23904352	chr1	23880283	23904352	ID3	-0.820939	393	other
chr21:37661838-37695815	chr21	37661838	37695815	MORC3	-0.817607	394	other
chr12:109226017-109248786	chr12	109226017	109248786	SSH1	-0.81131	395	other
chr17:36853100-36863325	chr17	36853100	36863325	MIR4734	-0.805961	396	other
chr11:2932310-2962513	chr11	2932310	2962513	PHLDA2	-0.797277	397	tumorsuppressor
chr16:88805346-88861835	chr16	88805346	88861835	PIEZO1	-0.795159	398	other
chr5:172191584-172340157	chr5	172191584	172340157	DUSP1	-0.795024	399	tumorsuppressor
chr11:75022639-75063935	chr11	75022639	75063935	ARRB1	-0.791273	400	other
chr8:124545975-124570128	chr8	124545975	124570128	FBXO32	-0.773641	401	tumorsuppressor
chr2:157176314-157200105	chr2	157176314	157200105	NR4A2	-0.758569	402	other
chr17:75276091-75288687	chr17	75276091	75288687	SEPT9	-0.722963	403	oncogene
chr9:130833810-130857950	chr9	130833810	130857950	SLC25A25	-0.716299	404	other
chr1:153504882-153511187	chr1	153504882	153511187	S100A6	-0.709205	405	other
chr11:63604937-63641091	chr11	63604937	63641091	MARK2	-0.68595	406	other
chr1:59270931-59290887	chr1	59270931	59290887	LINC01135	-0.654073	407	other
chr2:46513591-46559673	chr2	46513591	46559673	EPAS1	-0.641894	408	tumorsuppressor
chr6:111873336-111931378	chr6	111873336	111931378	TRAF3IP2	-0.641444	409	other
chr11:3008470-3038451	chr11	3008470	3038451	NAP1L4	-0.625725	410	other
chr19:45221526-45260172	chr19	45221526	45260172	BCL3	-0.614977	411	oncogene
chr20:45583397-45623864	chr20	45583397	45623864	EYA2	-0.60815	412	other
chr1:159815503-159860743	chr1	159815503	159860743	SNHG28	-0.604356	413	other
chr5:134465693-134494770	chr5	134465693	134494770	C5orf66-AS2	-0.593252	414	other
chr14:75690402-75770337	chr14	75690402	75770337	FOS	-0.580624	415	oncogene
chr11:118740224-118811062	chr11	118740224	118811062	MIR4492	-0.580033	416	other
chr4:1748718-1799314	chr4	1748718	1799314	FGFR3	-0.570538	417	oncogene
chr8:103799926-103823152	chr8	103799926	103823152	AZIN1	-0.56908	418	other
chr20:61530358-61560971	chr20	61530358	61560971	DIDO1	-0.555835	419	tumorsuppressor
chr1:9376051-9408214	chr1	9376051	9408214	SPSB1	-0.535239	420	other
chr2:85764665-85779177	chr2	85764665	85779177	PARTICL	-0.53213	421	other
chr17:21170981-21199239	chr17	21170981	21199239	MAP2K3	-0.523367	422	other
chr17:7455687-7466002	chr17	7455687	7466002	SENP3-EIF4A1	-0.518162	423	other
chr19:41220124-41241896	chr19	41220124	41241896	COQ8B	-0.506982	424	other
chr2:232436107-232487034	chr2	232436107	232487034	TEX44	-0.501805	425	other
chr12:57479438-57496652	chr12	57479438	57496652	NAB2	-0.484088	426	other
chr18:9637108-9688282	chr18	9637108	9688282	RAB31	-0.432497	427	other
chr3:10215004-10248681	chr3	10215004	10248681	IRAK2	-0.431069	428	other
chr2:28833371-28887770	chr2	28833371	28887770	PLB1	-0.413145	429	other
chr3:12688115-12724538	chr3	12688115	12724538	RAF1	-0.404851	430	oncogene
chr22:38021723-38037459	chr22	38021723	38037459	SH3BP1	-0.39839	431	other
chr12:14408785-14437596	chr12	14408785	14437596	ATF7IP	-0.391548	432	other
chr10:126286419-126434303	chr10	126286419	126434303	LHPP	-0.386257	433	other
chrX:106943273-106986815	chrX	106943273	106986815	TSC22D3	-0.365856	434	other
chr7:75919964-75948671	chr7	75919964	75948671	HSPB1	-0.355305	435	oncogene
chr14:61927756-62069832	chr14	61927756	62069832	FLJ22447	-0.348521	436	other
chrX:75362532-75372082	chrX	75362532	75372082	PBDC1	-0.337158	437	other
chr1:203595224-203645918	chr1	203595224	203645918	ATP2B4	-0.330214	438	other
chr9:124462786-124528190	chr9	124462786	124528190	DAB2IP	-0.319303	439	tumorsuppressor
chr8:38624760-38650641	chr8	38624760	38650641	TACC1	-0.301529	440	other
chr2:64817967-64877668	chr2	64817967	64877668	LINC02579	-0.297058	441	other
chr5:139013384-139051396	chr5	139013384	139051396	CXXC5	-0.293059	442	tumorsuppressor
chr22:46825590-46866919	chr22	46825590	46866919	CELSR1	-0.279751	443	other
chr16:81726720-81764848	chr16	81726720	81764848	LOC100129617	-0.277943	444	other
chr19:13258323-13284385	chr19	13258323	13284385	STX10	-0.271215	445	other
chr19:49046618-49092324	chr19	49046618	49092324	SULT2B1	-0.25098	446	other
chr1:204367295-204389869	chr1	204367295	204389869	PPP1R15B	-0.243529	447	other
chr13:41226453-41242073	chr13	41226453	41242073	FOXO1	-0.242671	448	tumorsuppressor
chr15:90540984-90620191	chr15	90540984	90620191	ZNF710	-0.236632	449	other
chr2:28539350-28694293	chr2	28539350	28694293	FOSL2	-0.219756	450	other
chr14:77413009-77444450	chr14	77413009	77444450	IRF2BPL	-0.214384	451	other
chr6:159193135-159291822	chr6	159193135	159291822	EZR-AS1	-0.212377	452	other
chr16:81584415-81695934	chr16	81584415	81695934	CMIP	-0.197277	453	other
chr11:67009792-67058205	chr11	67009792	67058205	GRK2	-0.178183	454	other
chr14:104547158-104586445	chr14	104547158	104586445	MIR203B	-0.17555	455	other
chr11:68064983-68152375	chr11	68064983	68152375	LRP5	-0.161505	456	other
chr16:70715091-70802643	chr16	70715091	70802643	VAC14-AS1	-0.158187	457	other
chr1:32391076-32423806	chr1	32391076	32423806	PTP4A2	-0.14804	458	oncogene
chr20:3776076-3797259	chr20	3776076	3797259	CDC25B	-0.132323	459	other
chr5:149961916-150018521	chr5	149961916	150018521	SYNPO	-0.128452	460	other
chr14:77464734-77555433	chr14	77464734	77555433	IRF2BPL	-0.122989	461	other
chrX:49003713-49030332	chrX	49003713	49030332	PLP2	-0.115389	462	other
chr14:50505802-50532692	chr14	50505802	50532692	-	-0.0945809	463	other
chr17:73072984-73101745	chr17	73072984	73101745	SLC16A5	-0.0933689	464	other
chr12:6376686-6390262	chr12	6376686	6390262	PLEKHG6	-0.084405	465	other
chr5:150431777-150486533	chr5	150431777	150486533	TNIP1	-0.0827498	466	other
chr14:103557447-103622340	chr14	103557447	103622340	TNFAIP2	-0.0737105	467	other
chr2:47063132-47100328	chr2	47063132	47100328	LINC01119	-0.04371	468	other
chr11:10608774-10646429	chr11	10608774	10646429	MRVI1	-0.0328658	469	tumorsuppressor
chr6:137537263-137570628	chr6	137537263	137570628	IFNGR1	-0.0295493	470	other
chr9:140182877-140221723	chr9	140182877	140221723	NRARP	-0.0170814	471	other
chr2:206547252-206579773	chr2	206547252	206579773	NRP2	-0.00153744	472	other
chr7:129588188-129611707	chr7	129588188	129611707	UBE2H	0.0268939	473	other
chr10:81044195-81119111	chr10	81044195	81119111	PPIF	0.0318589	474	other
chr5:175827305-175869017	chr5	175827305	175869017	CLTB	0.0480901	475	other
chr4:185231378-185289711	chr4	185231378	185289711	LINC02363	0.0780039	476	other
chr12:56320137-56327437	chr12	56320137	56327437	DGKA	0.126699	477	other
chr6:30708748-30812167	chr6	30708748	30812167	FLOT1	0.144056	478	other
chr20:19716574-19740504	chr20	19716574	19740504	RIN2	0.148369	479	other
chr4:78738918-78755336	chr4	78738918	78755336	CNOT6L	0.157992	480	other
chr17:72375829-72475693	chr17	72375829	72475693	CD300A	0.158617	481	other
chr2:89865182-89879439	chr2	89865182	89879439	MIR4436A	0.165795	482	other
chr2:92281276-92325890	chr2	92281276	92325890	ACTR3BP2	0.165795	483	other
chr4:49093829-49163743	chr4	49093829	49163743	CWH43	0.165795	484	other
chr4:49634385-49656098	chr4	49634385	49656098	CWH43	0.165795	485	other
chr10:74004281-74109978	chr10	74004281	74109978	DDIT4	0.188622	486	other
chr1:155940602-155953151	chr1	155940602	155953151	ARHGEF2	0.196854	487	oncogene
chr1:209526791-209609059	chr1	209526791	209609059	MIR205	0.210641	488	tumorsuppressor
chr7:76067037-76097434	chr7	76067037	76097434	DTX2	0.253227	489	other
chr19:1872553-1901985	chr19	1872553	1901985	ABHD17A	0.269703	490	other
chr10:30707207-30745993	chr10	30707207	30745993	MAP3K8	0.270702	491	tumorsuppressor
chr1:2221278-2247501	chr1	2221278	2247501	LOC100129534	0.27973	492	other
chr4:6894720-6972795	chr4	6894720	6972795	TBC1D14	0.284549	493	other
chr7:44655076-44680801	chr7	44655076	44680801	OGDH	0.303551	494	other
chr5:142174684-142252415	chr5	142174684	142252415	ARHGAP26-AS1	0.335024	495	other
chr12:111000454-111029700	chr12	111000454	111029700	PPTC7	0.354856	496	other
chr17:76730741-76786763	chr17	76730741	76786763	CYTH1	0.356105	497	other
chr21:44707256-44887288	chr21	44707256	44887288	SIK1	0.361077	498	tumorsuppressor
chr3:56815354-56846078	chr3	56815354	56846078	ARHGEF3	0.362194	499	other
chr1:41334601-41386222	chr1	41334601	41386222	CITED4	0.36638	500	other
chr1:206674365-206763270	chr1	206674365	206763270	RASSF5	0.393126	501	tumorsuppressor
chr19:19475082-19500455	chr19	19475082	19500455	GATAD2A	0.411738	502	other
chr5:139543946-139641591	chr5	139543946	139641591	CYSTM1	0.415944	503	other
chr17:70439959-70521975	chr17	70439959	70521975	LINC00673	0.416289	504	other
chr6:31148178-31196979	chr6	31148178	31196979	HCG27	0.420479	505	other
chr19:10840429-10877506	chr19	10840429	10877506	MIR638	0.452898	506	other
chr17:57904203-57935370	chr17	57904203	57935370	MIR21	0.459072	507	oncogene
chr18:65676993-66685389	chr18	65676993	66685389	TMX3	0.471437	508	other
chr1:8066893-8088138	chr1	8066893	8088138	ERRFI1	0.484457	509	tumorsuppressor
chr14:92953801-93006932	chr14	92953801	93006932	RIN3	0.489411	510	other
chr5:150587900-150644903	chr5	150587900	150644903	CCDC69	0.49135	511	other
chr2:54784347-54827656	chr2	54784347	54827656	SPTBN1	0.497261	512	tumorsuppressor
chr7:157057769-157113399	chr7	157057769	157113399	DNAJB6	0.501326	513	other
chr19:16177952-16191351	chr19	16177952	16191351	TPM4	0.524455	514	other
chr17:80777289-80807024	chr17	80777289	80807024	ZNF750	0.526234	515	other
chr12:125139962-125239673	chr12	125139962	125239673	NCOR2	0.527662	516	other
chr17:29852747-29895099	chr17	29852747	29895099	MIR4724	0.528159	517	other
chr18:21579022-21607879	chr18	21579022	21607879	TTC39C	0.564761	518	other
chr7:74019030-74079006	chr7	74019030	74079006	GTF2I	0.570364	519	other
chr17:27451651-27487229	chr17	27451651	27487229	MYO18A	0.570653	520	other
chr21:45110885-45201132	chr21	45110885	45201132	CSTB	0.576302	521	other
chr14:105116385-105162921	chr14	105116385	105162921	MIR4710	0.583007	522	other
chr20:49406956-49465722	chr20	49406956	49465722	BCAS4	0.618938	523	other
chr17:36603840-36623026	chr17	36603840	36623026	ARHGAP23	0.635624	524	other
chr5:43036724-43043621	chr5	43036724	43043621	LOC153684	0.653487	525	other
chr1:145426800-145457371	chr1	145426800	145457371	TXNIP	0.671753	526	tumorsuppressor
chr3:52270431-52288448	chr3	52270431	52288448	TWF2	0.686465	527	other
chr2:61219912-61245998	chr2	61219912	61245998	PUS10	0.720286	528	other
chr16:81477381-81568941	chr16	81477381	81568941	CMIP	0.729882	529	other
chr7:130790188-130809562	chr7	130790188	130809562	LINC-PINT	0.738066	530	tumorsuppressor
chr22:20884413-20931773	chr22	20884413	20931773	MED15	0.739728	531	other
chr2:37842825-37891473	chr2	37842825	37891473	CDC42EP3	0.754548	532	other
chr17:45949562-45993405	chr17	45949562	45993405	SP2	0.77867	533	other
chr8:27191189-27266571	chr8	27191189	27266571	PTK2B	0.793386	534	oncogene
chr20:57863488-58065787	chr20	57863488	58065787	EDN3	0.79855	535	other
chrX:64862390-64927074	chrX	64862390	64927074	MSN	0.799976	536	other
chr20:1790242-1825508	chr20	1790242	1825508	LOC100289473	0.80031	537	other
chr17:27064747-27075798	chr17	27064747	27075798	TRAF4	0.802695	538	other
chr20:49099639-49137556	chr20	49099639	49137556	PTPN1	0.802738	539	tumorsuppressor
chr3:71463198-71505919	chr3	71463198	71505919	FOXP1	0.807215	540	tumorsuppressor
chrX:39991323-40036815	chrX	39991323	40036815	BCOR	0.817984	541	other
chr17:80236751-80261708	chr17	80236751	80261708	CSNK1D	0.825937	542	other
chr11:35947451-36066570	chr11	35947451	36066570	MIR3973	0.826172	543	other
chr1:66782850-66818358	chr1	66782850	66818358	PDE4B	0.82852	544	other
chr11:67100003-67149437	chr11	67100003	67149437	CLCF1	0.830547	545	other
chr1:201978871-202056788	chr1	201978871	202056788	ELF3	0.840675	546	other
chr1:159879140-159915902	chr1	159879140	159915902	IGSF9	0.843021	547	other
chr1:226285903-226324320	chr1	226285903	226324320	H3F3AP4	0.849591	548	other
chr3:14443201-14502551	chr3	14443201	14502551	SLC6A6	0.850425	549	other
chr20:52401517-52464352	chr20	52401517	52464352	SUMO1P1	0.859713	550	other
chr2:241503545-241520206	chr2	241503545	241520206	RNPEPL1	0.8606	551	other
chr3:49376240-49390558	chr3	49376240	49390558	USP4	0.861698	552	oncogene
chr7:134831713-134865018	chr7	134831713	134865018	TMEM140	0.870647	553	oncogene
chr16:57611279-57658279	chr16	57611279	57658279	ADGRG1	0.879903	554	other
chr17:81004902-81067308	chr17	81004902	81067308	B3GNTL1	0.883024	555	other
chr1:8173703-8286064	chr1	8173703	8286064	ERRFI1	0.885095	556	tumorsuppressor
chr18:34899839-35956854	chr18	34899839	35956854	MIR4318	0.899314	557	other
chr6:6772271-6827810	chr6	6772271	6827810	LY86	0.899905	558	other
chr2:70138952-70176278	chr2	70138952	70176278	MXD1	0.909895	559	other
chr15:99961532-100007387	chr15	99961532	100007387	MEF2A	0.922212	560	other
chr12:12566526-12636748	chr12	12566526	12636748	DUSP16	0.935277	561	other
chr6:112071355-112127353	chr6	112071355	112127353	FYN	0.960102	562	oncogene
chr17:8116247-8127774	chr17	8116247	8127774	LINC00324	0.980129	563	other
chr7:75240610-75292150	chr7	75240610	75292150	HIP1	0.980168	564	other
chr3:141094199-141133645	chr3	141094199	141133645	ZBTB38	0.992401	565	other
chr10:73587765-73650063	chr10	73587765	73650063	ANAPC16	1.02118	566	other
chr7:76566810-76639523	chr7	76566810	76639523	DTX2P1-UPK3BP1-PMS2P11	1.02507	567	other
chr4:74535807-74601686	chr4	74535807	74601686	CXCL8	1.02798	568	other
chr11:35737819-35854710	chr11	35737819	35854710	TRIM44	1.02843	569	other
chr8:142082820-142149127	chr8	142082820	142149127	DENND3	1.04166	570	other
chr2:64437516-64472426	chr2	64437516	64472426	LINC00309	1.05256	571	other
chr11:126187641-126238484	chr11	126187641	126238484	GSEC	1.06163	572	other
chr16:29137717-29197844	chr16	29137717	29197844	RRN3P2	1.06882	573	other
chr5:131749885-131814558	chr5	131749885	131814558	C5orf56	1.07823	574	other
chr7:43675195-43693761	chr7	43675195	43693761	STK17A	1.08289	575	other
chr1:15057883-15093101	chr1	15057883	15093101	KAZN	1.09258	576	other
chr12:116935054-116977943	chr12	116935054	116977943	LINC00173	1.09758	577	other
chr10:33390369-33443346	chr10	33390369	33443346	ITGB1	1.09953	578	tumorsuppressor
chr2:106348169-106438851	chr2	106348169	106438851	NCK2	1.10702	579	other
chr1:234842991-235066846	chr1	234842991	235066846	LINC01132	1.12348	580	other
chr9:136709970-136758996	chr9	136709970	136758996	VAV2	1.12419	581	oncogene
chr2:8816254-8833946	chr2	8816254	8833946	ID2	1.13314	582	oncogene
chr16:88496347-88601439	chr16	88496347	88601439	MIR5189	1.13576	583	other
chr12:639027-685977	chr12	639027	685977	B4GALNT3	1.13868	584	other
chr12:92932159-92968248	chr12	92932159	92968248	CLLU1OS	1.14194	585	other
chr21:44580762-44632389	chr21	44580762	44632389	CRYAA	1.14217	586	other
chr4:7962003-7981256	chr4	7962003	7981256	ABLIM2	1.1433	587	other
chr1:228268803-228280897	chr1	228268803	228280897	ARF1	1.14635	588	tumorsuppressor
chr1:161579186-161624660	chr1	161579186	161624660	FCGR3B	1.1538	589	other
chr6:106944275-106973501	chr6	106944275	106973501	CRYBG1	1.1621	590	other
chr20:48367413-48403122	chr20	48367413	48403122	SLC9A8	1.18102	591	other
chr21:46385701-46439515	chr21	46385701	46439515	PICSAR	1.18587	592	other
chr3:45989306-46035548	chr3	45989306	46035548	FYCO1	1.20652	593	other
chr2:235328777-235377893	chr2	235328777	235377893	ARL4C	1.21758	594	other
chr15:40361199-40396715	chr15	40361199	40396715	BMF	1.21992	595	tumorsuppressor
chr5:175959847-175981585	chr5	175959847	175981585	RNF44	1.22175	596	other
chr9:92001375-92172754	chr9	92001375	92172754	SEMA4D	1.22552	597	other
chr2:20623652-20649245	chr2	20623652	20649245	RHOB	1.24578	598	tumorsuppressor
chr5:1470357-1540308	chr5	1470357	1540308	LPCAT1	1.25257	599	other
chr7:139911889-139954833	chr7	139911889	139954833	KDM7A-DT	1.25642	600	other
chr2:240167701-240221738	chr2	240167701	240221738	HDAC4	1.27187	601	other
chr5:176853697-176889872	chr5	176853697	176889872	DBN1	1.27272	602	other
chr1:160726811-160768836	chr1	160726811	160768836	LY9	1.27542	603	other
chr17:37024364-37057998	chr17	37024364	37057998	LASP1	1.2758	604	other
chr17:77804466-77826701	chr17	77804466	77826701	CBX4	1.27995	605	other
chr2:43265764-43314515	chr2	43265764	43314515	ZFP36L2	1.28575	606	tumorsuppressor
chr11:95940508-96012420	chr11	95940508	96012420	MIR1260B	1.29185	607	other
chr1:11778937-11801502	chr1	11778937	11801502	AGTRAP	1.29509	608	other
chr1:161352458-161380309	chr1	161352458	161380309	CFAP126	1.30405	609	other
chr6:41455588-41528816	chr6	41455588	41528816	FOXP4	1.30705	610	other
chr10:11703583-11731109	chr10	11703583	11731109	USP6NL	1.31672	611	other
chr19:18108944-18135897	chr19	18108944	18135897	ARRDC2	1.31769	612	other
chr1:185335040-185410100	chr1	185335040	185410100	GS1-279B7.1	1.32689	613	other
chr7:358001-418038	chr7	358001	418038	LOC442497	1.33078	614	other
chr1:37913848-37953728	chr1	37913848	37953728	LINC01137	1.33532	615	other
chr2:233923964-233966138	chr2	233923964	233966138	INPP5D	1.35187	616	other
chr4:8181372-8207743	chr4	8181372	8207743	SH3TC1	1.35273	617	other
chr4:6660386-6701463	chr4	6660386	6701463	S100P	1.35341	618	other
chr19:56601137-56650058	chr19	56601137	56650058	ZNF787	1.35505	619	other
chr10:14585228-14631061	chr10	14585228	14631061	FAM107B	1.35828	620	other
chr21:36236714-36263997	chr21	36236714	36263997	RUNX1	1.36837	621	tumorsuppressor
chr7:143072205-143083661	chr7	143072205	143083661	ZYX	1.38798	622	tumorsuppressor
chr19:46005027-46101985	chr19	46005027	46101985	VASP	1.39502	623	other
chr12:50901232-50939634	chr12	50901232	50939634	DIP2B	1.40627	624	other
chr12:4244725-4277377	chr12	4244725	4277377	CCND2	1.41732	625	other
chr1:12187948-12271234	chr1	12187948	12271234	MIR4632	1.42148	626	other
chr1:198568822-198634289	chr1	198568822	198634289	PTPRC	1.4218	627	tumorsuppressor
chr1:204407281-204491746	chr1	204407281	204491746	MDM4	1.42314	628	oncogene
chr3:186709116-186758963	chr3	186709116	186758963	ST6GAL1	1.43822	629	other
chr15:78326667-78376850	chr15	78326667	78376850	MIR5003	1.43911	630	other
chr5:118634784-118677979	chr5	118634784	118677979	TNFAIP8	1.46128	631	other
chr12:52409055-52469168	chr12	52409055	52469168	NR4A1	1.48395	632	tumorsuppressor
chr15:63729310-63798658	chr15	63729310	63798658	USP3	1.48771	633	other
chr11:67234583-67255159	chr11	67234583	67255159	TMEM134	1.49641	634	other
chr2:61094383-61112208	chr2	61094383	61112208	LINC01185	1.50078	635	other
chr7:6406911-6445013	chr7	6406911	6445013	RAC1	1.50766	636	oncogene
chr20:5623367-5652133	chr20	5623367	5652133	GPCPD1	1.53438	637	other
chr11:64618467-64633238	chr11	64618467	64633238	EHD1	1.54835	638	other
chr11:48007376-48057041	chr11	48007376	48057041	PTPRJ	1.56239	639	tumorsuppressor
chr10:135070843-135119941	chr10	135070843	135119941	ADAM8	1.5708	640	other
chr3:172299730-172355821	chr3	172299730	172355821	TNFSF10	1.57302	641	other
chr3:30670195-30708451	chr3	30670195	30708451	TGFBR2	1.57623	642	tumorsuppressor
chr8:22551138-22639464	chr8	22551138	22639464	EGR3	1.57869	643	other
chr8:37731540-37763078	chr8	37731540	37763078	RAB11FIP1	1.58087	644	other
chr8:134563284-134585028	chr8	134563284	134585028	ST3GAL1	1.58129	645	other
chr11:126447403-126477108	chr11	126447403	126477108	ST3GAL4	1.59625	646	other
chr20:52772905-52807827	chr20	52772905	52807827	CYP24A1	1.59772	647	oncogene
chr17:42292830-42316367	chr17	42292830	42316367	UBTF	1.60597	648	other
chr1:15735537-15761325	chr1	15735537	15761325	EFHD2	1.60863	649	other
chr1:226884441-226927142	chr1	226884441	226927142	ITPKB	1.61036	650	other
chr19:18586898-18632978	chr19	18586898	18632978	ELL	1.61479	651	oncogene
chr3:190036234-190102013	chr3	190036234	190102013	CLDN1	1.61824	652	tumorsuppressor
chr1:111734488-111766198	chr1	111734488	111766198	DENND2D	1.64867	653	tumorsuppressor
chr7:4751527-4802445	chr7	4751527	4802445	AP5Z1	1.65975	654	other
chr13:111363667-111380592	chr13	111363667	111380592	ING1	1.66167	655	tumorsuppressor
chr19:44242881-44289611	chr19	44242881	44289611	KCNN4	1.66182	656	other
chr2:198152312-198193343	chr2	198152312	198193343	ANKRD44	1.66469	657	other
chr12:118489987-118501261	chr12	118489987	118501261	WSB2	1.66529	658	other
chr1:198125633-198139326	chr1	198125633	198139326	NEK7	1.66577	659	other
chr3:50373354-50379507	chr3	50373354	50379507	RASSF1	1.68005	660	tumorsuppressor
chr2:74197527-74213748	chr2	74197527	74213748	TET3	1.68382	661	other
chr20:61153509-61207801	chr20	61153509	61207801	MIR133A2	1.70106	662	tumorsuppressor
chr17:74242186-74273104	chr17	74242186	74273104	UBALD2	1.702	663	other
chr2:43353991-43468204	chr2	43353991	43468204	LINC01126	1.71076	664	other
chr14:102537254-102564338	chr14	102537254	102564338	HSP90AA1	1.71881	665	other
chr20:1840889-1879577	chr20	1840889	1879577	SIRPA	1.71918	666	other
chr15:60658253-60707048	chr15	60658253	60707048	ANXA2	1.72972	667	other
chr14:50548052-50569327	chr14	50548052	50569327	LINC01599	1.73588	668	other
chr8:134296040-134316355	chr8	134296040	134316355	NDRG1	1.74681	669	tumorsuppressor
chr9:95845344-95907079	chr9	95845344	95907079	NINJ1	1.75726	670	tumorsuppressor
chr2:106701524-106755253	chr2	106701524	106755253	UXS1	1.76311	671	other
chr2:232212219-232277647	chr2	232212219	232277647	MIR4777	1.77288	672	other
chr1:200838635-200877370	chr1	200838635	200877370	GPR25	1.78101	673	other
chr14:98633314-98695972	chr14	98633314	98695972	LINC01550	1.78135	674	other
chr17:80054231-80086511	chr17	80054231	80086511	FASN	1.7822	675	oncogene
chr2:75059945-75103450	chr2	75059945	75103450	HK2	1.79698	676	other
chr1:234724530-234776567	chr1	234724530	234776567	LINC00184	1.79872	677	other
chr9:33124316-33172464	chr9	33124316	33172464	B4GALT1	1.80561	678	other
chr22:43072616-43169049	chr22	43072616	43169049	A4GALT	1.8137	679	other
chr2:87933968-87963460	chr2	87933968	87963460	MIR4435-1	1.81457	680	other
chr1:203236562-203297472	chr1	203236562	203297472	CHIT1	1.81511	681	other
chr9:132311941-132373900	chr9	132311941	132373900	C9orf50	1.82031	682	other
chr8:128733977-128773694	chr8	128733977	128773694	MYC	1.82332	683	oncogene
chr20:47363933-47405297	chr20	47363933	47405297	PREX1	1.8287	684	other
chr19:13202486-13217064	chr19	13202486	13217064	LYL1	1.83457	685	other
chr19:50672419-50739868	chr19	50672419	50739868	MYH14	1.83489	686	other
chr11:128318272-128353816	chr11	128318272	128353816	ETS1	1.83918	687	oncogene
chr11:65405155-65421620	chr11	65405155	65421620	MIR4489	1.84119	688	other
chr16:67580581-67598453	chr16	67580581	67598453	CTCF	1.84217	689	tumorsuppressor
chr10:102124878-102135136	chr10	102124878	102135136	OLMALINC	1.84457	690	other
chr5:132695501-132761203	chr5	132695501	132761203	MIR1289-2	1.85808	691	other
chr2:68989652-69036995	chr2	68989652	69036995	ARHGAP25	1.87062	692	other
chr8:144094132-144109956	chr8	144094132	144109956	LY6E-DT	1.87465	693	other
chr7:75993073-76033208	chr7	75993073	76033208	SSC4D	1.87762	694	other
chr17:59473900-59493791	chr17	59473900	59493791	C17orf82	1.88191	695	other
chr1:169636461-169676592	chr1	169636461	169676592	SELL	1.88249	696	other
chr17:37893157-37935227	chr17	37893157	37935227	IKZF3	1.89777	697	tumorsuppressor
chr20:51026383-52381038	chr20	51026383	52381038	TSHZ2	1.91257	698	other
chr11:72429362-72456078	chr11	72429362	72456078	ARAP1	1.92651	699	other
chr6:106034944-106068332	chr6	106034944	106068332	PREP	1.93283	700	other
chr19:43827437-43861356	chr19	43827437	43861356	PRG1	1.9338	701	tumorsuppressor
chr17:8825426-8871655	chr17	8825426	8871655	PIK3R5	1.9341	702	other
chr17:74356905-74382024	chr17	74356905	74382024	SPHK1	1.94013	703	other
chr16:16038861-16056068	chr16	16038861	16056068	ABCC1	1.94346	704	other
chr7:157128243-157148826	chr7	157128243	157148826	DNAJB6	1.94378	705	other
chr18:3582933-3625541	chr18	3582933	3625541	DLGAP1-AS1	1.94696	706	other
chr2:12841679-12869349	chr2	12841679	12869349	TRIB2	1.95339	707	oncogene
chr8:101421586-101528162	chr8	101421586	101528162	MIR4471	1.95879	708	other
chr12:104669863-104694921	chr12	104669863	104694921	TXNRD1	1.95971	709	other
chr2:8615010-8686321	chr2	8615010	8686321	ID2	1.96399	710	oncogene
chr1:155095570-155109929	chr1	155095570	155109929	EFNA1	1.96818	711	other
chr3:101555803-101573652	chr3	101555803	101573652	NFKBIZ	1.97553	712	other
chr1:28178827-28215565	chr1	28178827	28215565	THEMIS2	1.98401	713	other
chr9:126084198-126108662	chr9	126084198	126108662	CRB2	1.98887	714	other
chr3:32442705-32481283	chr3	32442705	32481283	CMTM7	1.99544	715	other
chr15:77280555-77315133	chr15	77280555	77315133	PSTPIP1	1.9978	716	other
chr19:33725925-33802852	chr19	33725925	33802852	CEBPA	2.01219	717	tumorsuppressor
chr16:11676224-11735749	chr16	11676224	11735749	LITAF	2.02904	718	tumorsuppressor
chr17:75352283-75476907	chr17	75352283	75476907	MIR4316	2.04081	719	other
chr1:225623408-225663394	chr1	225623408	225663394	LBR	2.0437	720	other
chrX:12964671-13031930	chrX	12964671	13031930	TMSB4X	2.04665	721	other
chr20:57720633-57758370	chr20	57720633	57758370	ZNF831	2.0524	722	other
chr19:16680376-16705964	chr19	16680376	16705964	SLC35E1	2.0614	723	other
chr17:38635739-38658371	chr17	38635739	38658371	TNS4	2.06407	724	oncogene
chr5:1103944-1163687	chr5	1103944	1163687	SLC12A7	2.07242	725	other
chr2:128144321-128174075	chr2	128144321	128174075	PROC	2.07269	726	other
chr1:21610342-21623776	chr1	21610342	21623776	LOC100506801	2.07581	727	other
chr2:119581191-119621051	chr2	119581191	119621051	EN1	2.07791	728	other
chr1:236026395-236143167	chr1	236026395	236143167	LYST	2.07896	729	other
chr6:33576165-33609572	chr6	33576165	33609572	ITPR3	2.09645	730	other
chr17:41436756-41447338	chr17	41436756	41447338	LINC00910	2.10127	731	other
chr1:161491988-161536627	chr1	161491988	161536627	FCGR3A	2.11507	732	other
chr1:161049906-161060176	chr1	161049906	161060176	NECTIN4	2.15604	733	oncogene
chr7:16576-41489	chr7	16576	41489	FAM20C	2.16018	734	other
chr3:46130191-46156602	chr3	46130191	46156602	CCR3	2.16205	735	other
chr17:57830409-57882813	chr17	57830409	57882813	MIR21	2.17159	736	oncogene
chr17:70679602-70723864	chr17	70679602	70723864	LINC00511	2.17882	737	other
chr9:134529847-134557922	chr9	134529847	134557922	RAPGEF1	2.18961	738	other
chr17:76309707-76414282	chr17	76309707	76414282	SOCS3	2.19546	739	tumorsuppressor
chr16:27241433-27264419	chr16	27241433	27264419	FLJ21408	2.19921	740	other
chr16:68766135-68794786	chr16	68766135	68794786	CDH1	2.20089	741	tumorsuppressor
chr5:133377283-133469836	chr5	133377283	133469836	TCF7	2.20228	742	other
chr10:5585764-5597643	chr10	5585764	5597643	CALML3	2.2061	743	other
chr4:90195837-90238570	chr4	90195837	90238570	GPRIN3	2.20864	744	other
chr19:41298739-41330184	chr19	41298739	41330184	EGLN2	2.2191	745	other
chr1:2506410-2526237	chr1	2506410	2526237	FAM213B	2.21995	746	other
chr12:32027525-32060972	chr12	32027525	32060972	KIAA1551	2.23537	747	other
chr1:151027329-151033229	chr1	151027329	151033229	MLLT11	2.2419	748	oncogene
chr6:167493518-167548591	chr6	167493518	167548591	CCR6	2.24452	749	other
chr8:8727814-8751544	chr8	8727814	8751544	MFHAS1	2.24955	750	oncogene
chr5:39164256-39224764	chr5	39164256	39224764	FYB1	2.25019	751	other
chr20:48832807-49017293	chr20	48832807	49017293	LINC01270	2.26168	752	other
chr6:26158379-26173781	chr6	26158379	26173781	HIST1H2BD	2.26582	753	other
chr18:77153290-77166922	chr18	77153290	77166922	NFATC1	2.26844	754	other
chr5:131829114-131850126	chr5	131829114	131850126	IRF1	2.27303	755	tumorsuppressor
chr22:50898857-50922725	chr22	50898857	50922725	SBF1	2.27895	756	other
chr1:183535695-183585301	chr1	183535695	183585301	NCF2	2.28079	757	other
chr1:205242866-205264407	chr1	205242866	205264407	TMCC2	2.28534	758	other
chr17:30810755-30851895	chr17	30810755	30851895	CDK5R1	2.30458	759	other
chr15:65162591-65197839	chr15	65162591	65197839	ANKDD1A	2.30514	760	other
chr19:35574385-35619865	chr19	35574385	35619865	HPN-AS1	2.31705	761	other
chr6:143221424-143269275	chr6	143221424	143269275	HIVEP2	2.33571	762	other
chr14:105525133-105569849	chr14	105525133	105569849	GPR132	2.3384	763	oncogene
chr20:37486718-37523013	chr20	37486718	37523013	FAM83D	2.34855	764	oncogene
chr7:50410631-50447437	chr7	50410631	50447437	IKZF1	2.35523	765	tumorsuppressor
chr18:2956360-2998568	chr18	2956360	2998568	LOC727896	2.35835	766	other
chr7:74490932-74511913	chr7	74490932	74511913	GTF2IRD2B	2.36172	767	other
chr1:161409880-161470461	chr1	161409880	161470461	FCGR2A	2.36512	768	other
chr6:32552043-32601967	chr6	32552043	32601967	HLA-DRB1	2.37113	769	other
chr7:1163506-1215877	chr7	1163506	1215877	C7orf50	2.38032	770	other
chr19:42676800-42725100	chr19	42676800	42725100	ZNF526	2.39632	771	other
chr17:63023909-63070123	chr17	63023909	63070123	GNA13	2.40863	772	oncogene
chr9:117124687-117161023	chr9	117124687	117161023	AKNA	2.40917	773	other
chr17:74476466-74527170	chr17	74476466	74527170	PRCD	2.41029	774	other
chr3:195527486-195576584	chr3	195527486	195576584	MUC4	2.41808	775	oncogene
chr11:121305484-121338414	chr11	121305484	121338414	SORL1	2.4212	776	other
chr17:78227509-78252086	chr17	78227509	78252086	RNF213	2.42975	777	other
chr6:159458806-159498544	chr6	159458806	159498544	TAGAP	2.43914	778	other
chr10:73804194-73849666	chr10	73804194	73849666	SPOCK2	2.44764	779	other
chr15:22443123-22468702	chr15	22443123	22468702	OR4N3P	2.44933	780	other
chr10:70803575-70826188	chr10	70803575	70826188	SRGN	2.46054	781	other
chr8:11717065-11760377	chr8	11717065	11760377	CTSB	2.48775	782	other
chr17:79477295-79487098	chr17	79477295	79487098	ACTG1	2.52486	783	other
chr5:42978809-43020952	chr5	42978809	43020952	LOC648987	2.52873	784	other
chr1:185282522-185309468	chr1	185282522	185309468	GS1-279B7.1	2.54888	785	other
chr1:26601642-26619696	chr1	26601642	26619696	SH3BGRL3	2.55227	786	other
chr17:17722302-17755218	chr17	17722302	17755218	SREBF1	2.5674	787	oncogene
chr13:114864321-114928201	chr13	114864321	114928201	RASA3	2.60204	788	other
chr12:104850182-104873263	chr12	104850182	104873263	CHST11	2.60493	789	other
chr7:138777213-138816274	chr7	138777213	138816274	ZC3HAV1	2.61779	790	other
chr8:142204111-142302747	chr8	142204111	142302747	SLC45A4	2.62319	791	other
chr11:60828126-60889033	chr11	60828126	60889033	CD5	2.62469	792	other
chr11:128367377-128393244	chr11	128367377	128393244	ETS1	2.62887	793	oncogene
chr3:130566973-130587892	chr3	130566973	130587892	ATP2C1	2.63241	794	other
chr11:117845183-117884021	chr11	117845183	117884021	IL10RA	2.63308	795	other
chr16:50299590-50318785	chr16	50299590	50318785	ADCY7	2.64235	796	other
chr2:112167605-112223655	chr2	112167605	112223655	MIR4435-2HG	2.65142	797	other
chr1:31216820-31259804	chr1	31216820	31259804	LAPTM5	2.6618	798	other
chr8:134508916-134539810	chr8	134508916	134539810	ST3GAL1	2.667	799	other
chr1:117280091-117313514	chr1	117280091	117313514	CD2	2.66731	800	other
chr15:89157934-89201114	chr15	89157934	89201114	ISG20	2.68334	801	other
chr12:50055392-50068976	chr12	50055392	50068976	FMNL3	2.69041	802	other
chr2:136964048-137014434	chr2	136964048	137014434	CXCR4	2.69449	803	oncogene
chr16:31880101-31891941	chr16	31880101	31891941	ZNF267	2.71709	804	other
chr6:32899464-32921638	chr6	32899464	32921638	HLA-DMA	2.73852	805	other
chr12:57076685-57095139	chr12	57076685	57095139	PTGES3	2.74231	806	other
chr2:109636694-109687652	chr2	109636694	109687652	EDAR	2.78552	807	other
chr2:85115426-85185589	chr2	85115426	85185589	TMSB10	2.79752	808	other
chr21:45557628-45640264	chr21	45557628	45640264	GATD3A	2.8036	809	other
chr2:42324093-42363160	chr2	42324093	42363160	EML4	2.81072	810	oncogene
chr11:72851641-72870628	chr11	72851641	72870628	FCHSD2	2.83148	811	other
chr5:169689378-169766000	chr5	169689378	169766000	LINC01366	2.83711	812	other
chr3:171845932-171887244	chr3	171845932	171887244	FNDC3B	2.84799	813	oncogene
chr12:92518540-92578965	chr12	92518540	92578965	LINC01619	2.84912	814	other
chr1:59247043-59251749	chr1	59247043	59251749	LINC01135	2.86122	815	other
chr11:1778246-1805441	chr11	1778246	1805441	CTSD	2.862	816	other
chr10:11186614-11222563	chr10	11186614	11222563	CELF2	2.86589	817	other
chr1:160596541-160623956	chr1	160596541	160623956	SLAMF1	2.89075	818	other
chr17:47807402-47832021	chr17	47807402	47832021	FAM117A	2.8914	819	other
chr13:100005994-100039705	chr13	100005994	100039705	MIR623	2.90709	820	other
chr12:12151930-12186423	chr12	12151930	12186423	BCL2L14	2.91084	821	other
chr8:47126278-47160476	chr8	47126278	47160476	LINC00293	2.93253	822	other
chr6:149787034-149818331	chr6	149787034	149818331	ZC3H12D	2.94952	823	other
chr19:10702819-10729216	chr19	10702819	10729216	SLC44A2	2.95142	824	other
chr9:36986530-37038354	chr9	36986530	37038354	PAX5	2.99253	825	tumorsuppressor
chr11:73076662-73101170	chr11	73076662	73101170	RELT	2.99718	826	other
chr20:4789787-4811057	chr20	4789787	4811057	RASSF2	2.99792	827	tumorsuppressor
chr7:511109-582974	chr7	511109	582974	HRAT92	3.00569	828	other
chr8:144948714-144981083	chr8	144948714	144981083	EPPK1	3.02017	829	other
chr1:209974592-210000088	chr1	209974592	210000088	IRF6	3.02058	830	other
chr6:89788701-89793344	chr6	89788701	89793344	PNRC1	3.02069	831	other
chr22:42298556-42337731	chr22	42298556	42337731	TNFRSF13C	3.02265	832	other
chr16:10961309-10986543	chr16	10961309	10986543	CIITA	3.02431	833	other
chr12:109006181-109030020	chr12	109006181	109030020	SELPLG	3.0307	834	other
chr5:130592188-130625331	chr5	130592188	130625331	CDC42SE2	3.04286	835	other
chr19:3154644-3190242	chr19	3154644	3190242	NCLN	3.05229	836	other
chr16:73086769-73117142	chr16	73086769	73117142	ZFHX3	3.07358	837	tumorsuppressor
chr16:3087863-3127492	chr16	3087863	3127492	MMP25	3.08302	838	other
chr1:226062077-226071710	chr1	226062077	226071710	TMEM63A	3.0962	839	other
chr15:21903823-21927449	chr15	21903823	21927449	LOC646214	3.1054	840	other
chr2:112236359-112265242	chr2	112236359	112265242	MIR4435-2HG	3.11131	841	other
chr1:235089497-235149631	chr1	235089497	235149631	SNORA14B	3.13577	842	other
chr2:25495836-25519318	chr2	25495836	25519318	DNMT3A	3.14336	843	tumorsuppressor
chr7:5588230-5614816	chr7	5588230	5614816	FSCN1	3.14577	844	other
chr17:6914970-6919348	chr17	6914970	6919348	ALOX12-AS1	3.15097	845	other
chr16:3199486-3234008	chr16	3199486	3234008	ZNF213	3.16127	846	other
chr6:26195087-26200577	chr6	26195087	26200577	HIST1H2AD	3.22188	847	other
chr20:17945738-17951166	chr20	17945738	17951166	SNX5	3.22702	848	other
chr8:134064684-134094728	chr8	134064684	134094728	SLA	3.23224	849	other
chr16:57021818-57035196	chr16	57021818	57035196	NLRC5	3.23391	850	other
chr2:97197338-97216537	chr2	97197338	97216537	ARID5A	3.23655	851	other
chr2:96797410-96830733	chr2	96797410	96830733	DUSP2	3.26623	852	other
chr17:29815015-29838320	chr17	29815015	29838320	RAB11FIP4	3.27485	853	other
chr1:181055938-181060614	chr1	181055938	181060614	IER5	3.29307	854	other
chr20:31104686-31129453	chr20	31104686	31129453	NOL4L	3.29779	855	other
chr2:30439709-30461141	chr2	30439709	30461141	LBH	3.31832	856	other
chr6:35265110-35280645	chr6	35265110	35280645	DEF6	3.37134	857	other
chr1:221913881-221928102	chr1	221913881	221928102	DUSP10	3.3742	858	other
chr20:50016155-50042505	chr20	50016155	50042505	MIR3194	3.3922	859	other
chr16:66548896-66561392	chr16	66548896	66561392	TK2	3.40571	860	other
chr15:70384830-70406933	chr15	70384830	70406933	TLE3	3.40986	861	other
chr19:16474196-16495043	chr19	16474196	16495043	KLF2	3.4137	862	oncogene
chr2:196514353-196524666	chr2	196514353	196524666	SLC39A10	3.42575	863	other
chr5:40676407-40687436	chr5	40676407	40687436	PTGER4	3.43233	864	other
chr1:209920843-209942708	chr1	209920843	209942708	TRAF3IP3	3.45193	865	other
chr2:87742422-87849854	chr2	87742422	87849854	CYTOR	3.45395	866	other
chr7:948316-997697	chr7	948316	997697	ADAP1	3.47864	867	other
chr7:73211213-73266746	chr7	73211213	73266746	CLDN4	3.50121	868	other
chr11:35203664-35263432	chr11	35203664	35263432	CD44	3.51716	869	tumorsuppressor
chr6:151701398-151713827	chr6	151701398	151713827	ZBTB2	3.54743	870	other
chr8:126441236-126453028	chr8	126441236	126453028	TRIB1	3.57023	871	oncogene
chr3:195906188-195922806	chr3	195906188	195922806	ZDHHC19	3.58675	872	other
chr6:14706718-14745057	chr6	14706718	14745057	JARID2	3.62583	873	other
chr6:32983619-32998532	chr6	32983619	32998532	HLA-DOA	3.7171	874	other
chr20:55964100-55976809	chr20	55964100	55976809	RBM38	3.7339	875	tumorsuppressor
chr19:47216601-47223725	chr19	47216601	47223725	PRKD2	3.75385	876	other
chr17:80406252-80420810	chr17	80406252	80420810	NARF	3.76207	877	other
chr7:1543145-1579512	chr7	1543145	1579512	INTS1	3.76389	878	oncogene
chrX:123093264-123097861	chrX	123093264	123097861	STAG2	3.78947	879	other
chr7:50343735-50370615	chr7	50343735	50370615	IKZF1	3.84803	880	tumorsuppressor
chr2:197023481-197050564	chr2	197023481	197050564	STK17B	3.84881	881	other
chr19:40442633-40477746	chr19	40442633	40477746	PSMC4	3.85825	882	other
chr5:149787715-149810053	chr5	149787715	149810053	CD74	3.8626	883	other
chr2:61403370-61406699	chr2	61403370	61406699	AHSA2P	3.86997	884	other
chr11:67168007-67178228	chr11	67168007	67178228	TBC1D10C	3.89883	885	other
chr3:150462442-150482103	chr3	150462442	150482103	SIAH2	3.90506	886	other
chr20:56261166-56291787	chr20	56261166	56291787	PMEPA1	3.92253	887	other
chr20:48803024-48812154	chr20	48803024	48812154	CEBPB	3.92522	888	other
chr17:80157990-80190754	chr17	80157990	80190754	CCDC57	3.95039	889	other
chr6:32156036-32161599	chr6	32156036	32161599	PBX2	3.99835	890	oncogene
chr6:32810318-32814469	chr6	32810318	32814469	PSMB8-AS1	4.04168	891	other
chr7:640862-662008	chr7	640862	662008	PRKAR1B	4.05251	892	other
chr15:75063663-75087600	chr15	75063663	75087600	MIR4513	4.09308	893	other
chr2:175453743-175475035	chr2	175453743	175475035	WIPF1	4.14755	894	other
chr11:122931237-122941242	chr11	122931237	122941242	HSPA8	4.21227	895	other
chr1:245025664-245032793	chr1	245025664	245032793	HNRNPU	4.23513	896	other
chr8:29938248-29957558	chr8	29938248	29957558	LEPROTL1	4.30011	897	other
chr2:109188732-109211765	chr2	109188732	109211765	LIMS1	4.3332	898	other
chr2:158293647-158310858	chr2	158293647	158310858	CYTIP	4.40825	899	other
chr6:31237437-31241360	chr6	31237437	31241360	HLA-C	4.41112	900	other
chr15:44998931-45023201	chr15	44998931	45023201	TRIM69	4.42146	901	other
chr18:2633398-2658704	chr18	2633398	2658704	SMCHD1	4.42394	902	tumorsuppressor
chr9:123637892-123699903	chr9	123637892	123699903	PHF19	4.43762	903	other
chr19:14626334-14635378	chr19	14626334	14635378	DNAJB1	4.45945	904	tumorsuppressor
chr11:71376303-71470789	chr11	71376303	71470789	FAM86C1	4.46123	905	other
chr4:40184228-40209566	chr4	40184228	40209566	RHOH	4.46371	906	other
chr1:25236842-25258881	chr1	25236842	25258881	RUNX3	4.48088	907	tumorsuppressor
chr3:105085718-105088792	chr3	105085718	105088792	ALCAM	4.51078	908	other
chr6:43733821-43751795	chr6	43733821	43751795	VEGFA	4.54629	909	tumorsuppressor
chr9:95715774-95732386	chr9	95715774	95732386	FGD3	4.60277	910	other
chr6:167362469-167373748	chr6	167362469	167373748	RNASET2	4.65211	911	tumorsuppressor
chr5:171600284-171615782	chr5	171600284	171615782	STK10	4.66841	912	tumorsuppressor
chr16:84629598-84643800	chr16	84629598	84643800	COTL1	4.67175	913	other
chr7:102055641-102083293	chr7	102055641	102083293	ORAI2	4.70256	914	other
chr1:2477163-2482311	chr1	2477163	2482311	TNFRSF14-AS1	4.71355	915	other
chr1:167584933-167602106	chr1	167584933	167602106	RCSD1	4.75816	916	other
chr19:42374358-42393891	chr19	42374358	42393891	ARHGEF1	4.76873	917	oncogene
chr7:2547408-2575021	chr7	2547408	2575021	MIR4648	4.77111	918	other
chr6:32819745-32823689	chr6	32819745	32823689	PSMB9	4.77222	919	other
chr3:185653144-185670439	chr3	185653144	185670439	TRA2B	4.80082	920	other
chr1:40845329-40869753	chr1	40845329	40869753	SMAP2	4.84127	921	other
chr11:66884977-66889357	chr11	66884977	66889357	KDM2A	4.86049	922	oncogene
chr3:13034829-13064406	chr3	13034829	13064406	IQSEC1	4.89142	923	other
chr11:71579415-71636330	chr11	71579415	71636330	DEFB131B	4.91055	924	other
chr19:38514564-38561851	chr19	38514564	38561851	SIPA1L3	4.94242	925	other
chr11:1864509-1876789	chr11	1864509	1876789	LSP1	5.02485	926	other
chr19:36388732-36401442	chr19	36388732	36401442	HCST	5.03056	927	other
chr13:50696570-50705436	chr13	50696570	50705436	DLEU2	5.04489	928	tumorsuppressor
chr11:70429977-70490167	chr11	70429977	70490167	SHANK2-AS1	5.19519	929	other
chr1:207082162-207099330	chr1	207082162	207099330	FCMR	5.20899	930	other
chr12:7057881-7074784	chr12	7057881	7074784	MIR141	5.26708	931	tumorsuppressor
chr20:57574437-57598166	chr20	57574437	57598166	CTSZ	5.2979	932	oncogene
chr19:14466085-14496640	chr19	14466085	14496640	ADGRE5	5.31457	933	other
chr12:122223698-122233249	chr12	122223698	122233249	RHOF	5.40163	934	other
chr6:29908495-29913483	chr6	29908495	29913483	HLA-A	5.46036	935	other
chr21:46330917-46352987	chr21	46330917	46352987	ITGB2-AS1	5.49435	936	other
chr6:43662660-43706062	chr6	43662660	43706062	MRPS18A	5.49865	937	other
chrX:153234236-153240231	chrX	153234236	153240231	HCFC1	5.5258	938	other
chr7:5566184-5573636	chr7	5566184	5573636	ACTB	5.58999	939	other
chr11:68959423-68988605	chr11	68959423	68988605	MYEOV	5.75237	940	other
chr4:185390737-185398423	chr4	185390737	185398423	IRF2	5.75442	941	oncogene
chr14:22944858-22961572	chr14	22944858	22961572	DAD1	5.77313	942	other
chr16:11347395-11357793	chr16	11347395	11357793	SOCS1	5.80433	943	tumorsuppressor
chr14:106145637-106179070	chr14	106145637	106179070	ELK2AP	5.82486	944	other
chr18:60821574-60830488	chr18	60821574	60830488	BCL2	6.26311	945	oncogene
chr19:38752879-38791250	chr19	38752879	38791250	SPINT2	6.31447	946	tumorsuppressor
chr11:70510739-70541948	chr11	70510739	70541948	SHANK2	6.35625	947	other
chr11:70554753-70608772	chr11	70554753	70608772	SHANK2	6.36008	948	other
chr6:44204439-44217436	chr6	44204439	44217436	HSP90AB1	6.36734	949	other
chr14:106025322-106049536	chr14	106025322	106049536	TMEM121	6.37373	950	other
chr15:81576771-81592787	chr15	81576771	81592787	IL16	6.42564	951	other
chr6:13446194-13485432	chr6	13446194	13485432	GFOD1	6.54825	952	other
chr6:138188346-138195798	chr6	138188346	138195798	LOC100130476	6.59907	953	other
chr9:134127439-134154269	chr9	134127439	134154269	FAM78A	6.61579	954	other
chr19:38406043-38477607	chr19	38406043	38477607	SIPA1L3	6.64867	955	other
chr1:205409228-205421580	chr1	205409228	205421580	MIR135B	6.79056	956	oncogene
chr14:23009722-23040151	chr14	23009722	23040151	DAD1	6.8002	957	other
chr1:228747869-228784275	chr1	228747869	228784275	DUSP5P1	6.81275	958	other
chr17:56395057-56422449	chr17	56395057	56422449	TSPOAP1-AS1	6.95064	959	other
chr11:70347193-70414837	chr11	70347193	70414837	SHANK2	6.95181	960	other
chr17:22246106-22261673	chr17	22246106	22261673	MTRNR2L1	6.97595	961	other
chr3:183245268-183274215	chr3	183245268	183274215	KLHL6	7.27365	962	other
chr11:70048911-70098958	chr11	70048911	70098958	FADD	7.37881	963	tumorsuppressor
chr1:235489976-235493926	chr1	235489976	235493926	ARID4B	7.56097	964	other
chr1:202127680-202134643	chr1	202127680	202134643	PTPN7	7.60501	965	other
chr2:136869153-136899774	chr2	136869153	136899774	CXCR4	7.69426	966	oncogene
chr7:27202783-27210211	chr7	27202783	27210211	HOXA10-AS	7.72516	967	other
chr11:71491172-71500651	chr11	71491172	71500651	FAM86C1	7.73207	968	other
chr16:88765700-88773438	chr16	88765700	88773438	RNF166	7.82292	969	other
chr8:101319311-101325897	chr8	101319311	101325897	RNF19A	7.83065	970	other
chr17:76119971-76130297	chr17	76119971	76130297	TMC6	7.95379	971	other
chr22:50963046-50973923	chr22	50963046	50973923	TYMP	8.02671	972	other
chr6:13330909-13408570	chr6	13330909	13408570	GFOD1	8.1	973	other
chr22:50975296-50988427	chr22	50975296	50988427	KLHDC7B	8.23733	974	other
chr11:71272826-71294288	chr11	71272826	71294288	KRTAP5-10	8.30869	975	other
chr11:69786024-70030464	chr11	69786024	70030464	ANO1	9.06568	976	other
chr7:23507315-23514757	chr7	23507315	23514757	IGF2BP3	9.22925	977	other
chr2:198361940-198367335	chr2	198361940	198367335	HSPE1-MOB4	9.2471	978	other
chr7:142490794-142508099	chr7	142490794	142508099	PRSS3P2	9.33028	979	other
chr1:149820495-149825952	chr1	149820495	149825952	HIST2H3C	9.43433	980	other
chr7:99812654-99820635	chr7	99812654	99820635	PVRIG	10.8716	981	other
chr7:26238101-26242510	chr7	26238101	26242510	CBX3	10.8744	982	other
chr17:43298322-43309059	chr17	43298322	43309059	FMNL1	11.4297	983	other
chr19:54690319-54696340	chr19	54690319	54696340	TSEN34	11.856	984	other
chr1:149810999-149815682	chr1	149810999	149815682	HIST2H3C	12.1304	985	other
chr11:69168466-69200622	chr11	69168466	69200622	MYEOV	12.8405	986	other
chr12:46660199-46664294	chr12	46660199	46664294	SLC38A1	13.0553	987	other
chr3:152877287-152884620	chr3	152877287	152884620	RAP2B	13.1924	988	other
chr11:69312489-69317623	chr11	69312489	69317623	CCND1	13.8388	989	oncogene
chr19:39887955-39902861	chr19	39887955	39902861	MIR4530	14.5299	990	other
chr2:70366881-70371312	chr2	70366881	70371312	LINC01816	14.5658	991	other
chr8:103874058-103877281	chr8	103874058	103877281	AZIN1	15.4778	992	other
chr12:57869573-57874857	chr12	57869573	57874857	ARHGAP9	15.9097	993	other
chr11:69516182-69524737	chr11	69516182	69524737	FGF19	20.2068	994	other
chr11:69487459-69490835	chr11	69487459	69490835	ORAOV1	21.64	995	other
chr17:61774204-61780830	chr17	61774204	61780830	LOC729683	21.6537	996	other
chr11:69630791-69639386	chr11	69630791	69639386	FGF3	22.688	997	oncogene
chr11:69659720-69664657	chr11	69659720	69664657	FGF3	26.7214	998	oncogene
chr1:147929874-147933261	chr1	147929874	147933261	LINC01138	28.7941	999	other
chr11:69653622-69658366	chr11	69653622	69658366	FGF3	34.4578	1000	oncogene
chr20:57462782-57468248	chr20	57462782	57468248	GNAS	42.2098	1001	oncogene
chr8:43092825-43097103	chr8	43092825	43097103	POTEA	45.1875	1002	other
chr11:69677479-69691276	chr11	69677479	69691276	FGF3	49.1628	1003	oncogene

## Sheet: LNC-EC
Pos	chr	start	end	SYMBOL	Signal(LNC-EC)	Rank	Class
chr7:26238101-26242510	chr7	26238101	26242510	CBX3	-105.54	1	other
chr11:35150357-35203188	chr11	35150357	35203188	CD44	-76.031	2	tumorsuppressor
chr11:51569683-51591405	chr11	51569683	51591405	OR4C46	-55.2156	3	other
chr8:48646913-48651790	chr8	48646913	48651790	CEBPD	-53.3417	4	tumorsuppressor
chr7:39987819-39991943	chr7	39987819	39991943	CDK13	-37.1132	5	other
chr12:7033668-7039615	chr12	7033668	7039615	ATN1	-31.0023	6	other
chr18:18511078-18520284	chr18	18511078	18520284	ROCK1	-22.9022	7	oncogene
chr2:61403370-61406699	chr2	61403370	61406699	AHSA2P	-22.0695	8	other
chr5:43063736-43070375	chr5	43063736	43070375	LOC100132356	-17.9237	9	other
chr9:69710819-69711272	chr9	69710819	69711272	LOC100133920	-17.8084	10	other
chr20:61035451-61078792	chr20	61035451	61078792	GATA5	-15.6087	11	tumorsuppressor
chr1:149810999-149815682	chr1	149810999	149815682	HIST2H3C	-14.377	12	other
chr16:30074759-30079107	chr16	30074759	30079107	ALDOA	-13.6274	13	other
chr2:55275146-55278915	chr2	55275146	55278915	RTN4	-12.7493	14	tumorsuppressor
chr1:149820495-149825952	chr1	149820495	149825952	HIST2H3C	-10.713	15	other
chr11:35290374-35305476	chr11	35290374	35305476	CD44	-10.6777	16	tumorsuppressor
chr10:77154560-77170185	chr10	77154560	77170185	ZNF503-AS2	-10.1394	17	other
chr5:36875411-36879175	chr5	36875411	36879175	NIPBL	-10.109	18	other
chr9:97765406-97771435	chr9	97765406	97771435	C9orf3	-9.99215	19	other
chr7:27202783-27210211	chr7	27202783	27210211	HOXA10-AS	-8.72194	20	other
chr7:32929430-32933064	chr7	32929430	32933064	KBTBD2	-8.46336	21	other
chr11:10323818-10331112	chr11	10323818	10331112	ADM	-8.23704	22	other
chr7:5456527-5479848	chr7	5456527	5479848	TNRC18	-8.06067	23	other
chr15:69109136-69114597	chr15	69109136	69114597	ANP32A	-7.78697	24	tumorsuppressor
chr1:156715733-156722472	chr1	156715733	156722472	HDGF	-7.43091	25	other
chr8:71313863-71316897	chr8	71313863	71316897	NCOA2	-7.42958	26	other
chr10:102756233-102761017	chr10	102756233	102761017	LZTS2	-7.2429	27	other
chr12:62995677-62999519	chr12	62995677	62999519	LINC01465	-7.12869	28	other
chr6:21587105-21598332	chr6	21587105	21598332	SOX4	-7.10079	29	oncogene
chr8:37552196-37557746	chr8	37552196	37557746	ZNF703	-7.03831	30	oncogene
chr19:13956646-13959288	chr19	13956646	13959288	LOC284454	-6.9077	31	other
chr2:66659249-66674250	chr2	66659249	66674250	MEIS1	-6.90299	32	oncogene
chr12:49657944-49662445	chr12	49657944	49662445	TUBA1C	-6.27198	33	other
chr22:46436319-46479244	chr22	46436319	46479244	LINC00899	-6.01259	34	other
chr20:48803024-48812154	chr20	48803024	48812154	CEBPB	-5.86453	35	other
chr5:179243653-179248865	chr5	179243653	179248865	SQSTM1	-5.78672	36	oncogene
chr7:27135744-27158042	chr7	27135744	27158042	HOXA2	-5.27418	37	other
chr2:70350265-70353504	chr2	70350265	70353504	LINC01816	-5.251	38	other
chr18:74202674-74208674	chr18	74202674	74208674	C18orf65	-5.24855	39	other
chr6:10407258-10427374	chr6	10407258	10427374	TFAP2A-AS1	-4.88865	40	other
chr2:92281276-92325890	chr2	92281276	92325890	ACTR3BP2	-4.75447	41	other
chr4:141071407-141077621	chr4	141071407	141077621	MAML3	-4.65312	42	other
chr17:7482119-7488487	chr17	7482119	7488487	MPDU1	-4.58944	43	other
chr1:27018791-27029267	chr1	27018791	27029267	ARID1A	-4.581	44	tumorsuppressor
chr9:42242274-42257248	chr9	42242274	42257248	ANKRD20A3	-4.53125	45	other
chr12:122234299-122243721	chr12	122234299	122243721	SETD1B	-4.4673	46	other
chr9:33814320-33818992	chr9	33814320	33818992	UBE2R2	-4.43072	47	other
chr2:151332902-151343931	chr2	151332902	151343931	RND3	-4.4216	48	tumorsuppressor
chr19:49464185-49472074	chr19	49464185	49472074	FTL	-4.40649	49	other
chr3:71628911-71634161	chr3	71628911	71634161	FOXP1	-4.37066	50	tumorsuppressor
chr5:1881760-1890781	chr5	1881760	1890781	IRX4	-4.36795	51	other
chr1:27179893-27192861	chr1	27179893	27192861	SFN	-4.35138	52	tumorsuppressor
chr10:89621466-89626582	chr10	89621466	89626582	KLLN	-4.33059	53	other
chr17:79359788-79377307	chr17	79359788	79377307	MIR4740	-4.31643	54	other
chr11:317642-322549	chr11	317642	322549	IFITM3	-4.05906	55	other
chr19:49374889-49386589	chr19	49374889	49386589	PPP1R15A	-4.00029	56	other
chr9:70634956-70651609	chr9	70634956	70651609	CBWD3	-3.99799	57	other
chr8:143753323-143766276	chr8	143753323	143766276	PSCA	-3.95935	58	other
chr11:35320029-35341422	chr11	35320029	35341422	SLC1A2	-3.91319	59	other
chr21:36236714-36263997	chr21	36236714	36263997	RUNX1	-3.87166	60	tumorsuppressor
chr1:182357366-182364396	chr1	182357366	182364396	GLUL	-3.8156	61	other
chr17:59473900-59493791	chr17	59473900	59493791	C17orf82	-3.6538	62	other
chr10:126835227-126851231	chr10	126835227	126851231	CTBP2	-3.5299	63	oncogene
chr11:65235886-65292183	chr11	65235886	65292183	MIR548AR	-3.49527	64	other
chr12:27483262-27499449	chr12	27483262	27499449	ARNTL2	-3.46787	65	other
chr11:35203664-35263432	chr11	35203664	35263432	CD44	-3.46422	66	tumorsuppressor
chr20:57224656-57237438	chr20	57224656	57237438	STX16	-3.4044	67	other
chr22:46479495-46489518	chr22	46479495	46489518	MIR3619	-3.39538	68	other
chr4:55079571-55100274	chr4	55079571	55100274	PDGFRA	-3.31805	69	oncogene
chr7:5566184-5573636	chr7	5566184	5573636	ACTB	-3.2749	70	other
chr2:97533465-97558237	chr2	97533465	97558237	SEMA4C	-3.21701	71	other
chr12:6635132-6661190	chr12	6635132	6661190	IFFO1	-3.16758	72	other
chrX:39942122-39969360	chrX	39942122	39969360	BCOR	-3.16325	73	other
chr1:51420334-51445199	chr1	51420334	51445199	CDKN2C	-3.16304	74	tumorsuppressor
chr8:102500638-102516768	chr8	102500638	102516768	GRHL2	-3.14759	75	other
chr9:14294820-14323221	chr9	14294820	14323221	NFIB	-3.09224	76	oncogene
chr1:27916255-27931251	chr1	27916255	27931251	AHDC1	-3.08582	77	other
chr17:73778266-73783421	chr17	73778266	73783421	MIR4738	-3.04164	78	other
chr2:85764665-85779177	chr2	85764665	85779177	PARTICL	-3.0333	79	other
chr12:6872075-6884685	chr12	6872075	6884685	LAG3	-3.0013	80	other
chr7:5632248-5648663	chr7	5632248	5648663	FSCN1	-2.99924	81	other
chr2:201979445-201996963	chr2	201979445	201996963	CFLAR	-2.97434	82	oncogene
chr17:4846738-4854143	chr17	4846738	4854143	PFN1	-2.96401	83	tumorsuppressor
chr12:6470520-6500741	chr12	6470520	6500741	LTBR	-2.9309	84	other
chr11:68064983-68152375	chr11	68064983	68152375	LRP5	-2.93083	85	other
chr9:132220379-132269750	chr9	132220379	132269750	LINC00963	-2.89906	86	other
chr5:134359736-134381057	chr5	134359736	134381057	C5orf66	-2.81415	87	other
chr1:8066893-8088138	chr1	8066893	8088138	ERRFI1	-2.80614	88	tumorsuppressor
chr21:44905357-44940336	chr21	44905357	44940336	LINC00313	-2.72729	89	other
chr1:145195877-145264452	chr1	145195877	145264452	NBPF10	-2.66569	90	other
chr2:208027614-208032180	chr2	208027614	208032180	KLF7	-2.66011	91	other
chr1:33793246-33816625	chr1	33793246	33816625	MIR3605	-2.61247	92	other
chr9:131925961-131945580	chr9	131925961	131945580	IER5L	-2.57579	93	other
chr12:53759212-53777271	chr12	53759212	53777271	SP1	-2.55153	94	other
chr1:3618558-3635358	chr1	3618558	3635358	TP73	-2.51002	95	tumorsuppressor
chr20:25211009-25236689	chr20	25211009	25236689	PYGB	-2.44873	96	other
chr7:48124231-48137915	chr7	48124231	48137915	UPP1	-2.3601	97	other
chr17:36853100-36863325	chr17	36853100	36863325	MIR4734	-2.3566	98	other
chr11:65541176-65561242	chr11	65541176	65561242	OVOL1	-2.33968	99	other
chr1:8933039-8987856	chr1	8933039	8987856	ENO1-AS1	-2.3239	100	other
chr1:228268803-228280897	chr1	228268803	228280897	ARF1	-2.31135	101	tumorsuppressor
chr1:6658108-6670227	chr1	6658108	6670227	KLHL21	-2.30932	102	other
chr9:97544857-97584676	chr9	97544857	97584676	MIR2278	-2.25305	103	other
chr6:114175818-114194584	chr6	114175818	114194584	LINC01268	-2.24827	104	other
chr1:150532182-150553589	chr1	150532182	150553589	MCL1	-2.24549	105	oncogene
chr22:22290996-22304753	chr22	22290996	22304753	PPM1F	-2.21811	106	other
chr5:43036724-43043621	chr5	43036724	43043621	LOC153684	-2.19746	107	other
chr1:22223558-22266203	chr1	22223558	22266203	HSPG2	-2.1862	108	other
chr1:2135881-2171647	chr1	2135881	2171647	FAAP20	-2.175	109	other
chr6:32819745-32823689	chr6	32819745	32823689	PSMB9	-2.14095	110	other
chr1:11778937-11801502	chr1	11778937	11801502	AGTRAP	-2.1161	111	other
chr12:56120787-56132713	chr12	56120787	56132713	CD63	-2.09791	112	other
chr8:144094132-144109956	chr8	144094132	144109956	LY6E-DT	-2.07572	113	other
chr14:23305542-23319274	chr14	23305542	23319274	MMP14	-2.07007	114	other
chr7:150062822-150082287	chr7	150062822	150082287	RNU6-34P	-2.05896	115	other
chr8:12610291-12616123	chr8	12610291	12616123	LONRF1	-2.04947	116	other
chr16:87978558-87991070	chr16	87978558	87991070	BANP	-2.04766	117	tumorsuppressor
chr16:31880101-31891941	chr16	31880101	31891941	ZNF267	-2.04004	118	other
chr2:10079543-10095037	chr2	10079543	10095037	GRHL1	-2.03917	119	other
chr7:97904944-97919122	chr7	97904944	97919122	BRI3	-2.0375	120	other
chr2:102572712-102612921	chr2	102572712	102612921	IL1R2	-2.03603	121	other
chr1:23880283-23904352	chr1	23880283	23904352	ID3	-1.99413	122	other
chr2:113869847-113882723	chr2	113869847	113882723	IL1RN	-1.98641	123	other
chr1:157972001-157992998	chr1	157972001	157992998	KIRREL1	-1.98518	124	other
chr1:997773-1016331	chr1	997773	1016331	RNF223	-1.97973	125	other
chr2:43149487-43167295	chr2	43149487	43167295	HAAO	-1.97792	126	other
chr22:50963046-50973923	chr22	50963046	50973923	TYMP	-1.96139	127	other
chr1:245025664-245032793	chr1	245025664	245032793	HNRNPU	-1.95939	128	other
chr17:74356905-74382024	chr17	74356905	74382024	SPHK1	-1.94067	129	other
chr1:12652721-12682675	chr1	12652721	12682675	DHRS3	-1.92865	130	other
chr1:181055938-181060614	chr1	181055938	181060614	IER5	-1.91281	131	other
chr9:132094463-132124557	chr9	132094463	132124557	C9orf106	-1.90437	132	other
chr14:103557447-103622340	chr14	103557447	103622340	TNFAIP2	-1.90078	133	other
chr12:115105819-115131378	chr12	115105819	115131378	TBX3	-1.8967	134	oncogene
chr21:45110885-45201132	chr21	45110885	45201132	CSTB	-1.85637	135	other
chr2:47063132-47100328	chr2	47063132	47100328	LINC01119	-1.84553	136	other
chr12:58225433-58241793	chr12	58225433	58241793	CTDSP2	-1.82312	137	other
chr20:19716574-19740504	chr20	19716574	19740504	RIN2	-1.81379	138	other
chr2:206547252-206579773	chr2	206547252	206579773	NRP2	-1.79071	139	other
chr6:160109863-160139380	chr6	160109863	160139380	SOD2	-1.78491	140	tumorsuppressor
chr3:5014702-5069293	chr3	5014702	5069293	BHLHE40-AS1	-1.7231	141	other
chr16:89784328-89790837	chr16	89784328	89790837	ZNF276	-1.70089	142	other
chr2:232565787-232577414	chr2	232565787	232577414	PTMA	-1.68436	143	oncogene
chr1:228747869-228784275	chr1	228747869	228784275	DUSP5P1	-1.68234	144	other
chr17:57904203-57935370	chr17	57904203	57935370	MIR21	-1.67393	145	oncogene
chr2:219251588-219272285	chr2	219251588	219272285	MIR26B	-1.666	146	tumorsuppressor
chr2:60692958-60712571	chr2	60692958	60712571	BCL11A	-1.62933	147	oncogene
chr20:10599559-10655975	chr20	10599559	10655975	JAG1	-1.62802	148	other
chr2:161061303-161099971	chr2	161061303	161099971	ITGB6	-1.61546	149	other
chr16:11676224-11735749	chr16	11676224	11735749	LITAF	-1.61468	150	tumorsuppressor
chr1:27809532-27902653	chr1	27809532	27902653	WASF2	-1.55382	151	other
chr1:153328654-153343772	chr1	153328654	153343772	S100A9	-1.55189	152	other
chr9:97670054-97715413	chr9	97670054	97715413	C9orf3	-1.54835	153	other
chr1:36613870-36628725	chr1	36613870	36628725	TRAPPC3	-1.54535	154	other
chr5:133837767-133863954	chr5	133837767	133863954	JADE2	-1.54083	155	other
chr9:75746480-75769802	chr9	75746480	75769802	ANXA1	-1.53796	156	tumorsuppressor
chr2:75059945-75103450	chr2	75059945	75103450	HK2	-1.5186	157	other
chr10:74004281-74109978	chr10	74004281	74109978	DDIT4	-1.51768	158	other
chr10:135070843-135119941	chr10	135070843	135119941	ADAM8	-1.51693	159	other
chr2:27930984-27961396	chr2	27930984	27961396	MRPL33	-1.51417	160	other
chr2:64817967-64877668	chr2	64817967	64877668	LINC02579	-1.50973	161	other
chr10:121410209-121447045	chr10	121410209	121447045	BAG3	-1.50733	162	other
chr3:11655347-11685642	chr3	11655347	11685642	VGLL4	-1.49773	163	other
chr17:75276091-75288687	chr17	75276091	75288687	SEPT9	-1.49601	164	oncogene
chr1:59034183-59059385	chr1	59034183	59059385	TACSTD2	-1.48544	165	oncogene
chr22:37937018-37998365	chr22	37937018	37998365	CDC42EP1	-1.47845	166	other
chr12:111000454-111029700	chr12	111000454	111029700	PPTC7	-1.47551	167	other
chr5:1103944-1163687	chr5	1103944	1163687	SLC12A7	-1.47187	168	other
chr12:26266188-26279805	chr12	26266188	26279805	BHLHE41	-1.46766	169	tumorsuppressor
chr15:96860551-96904220	chr15	96860551	96904220	MIR1469	-1.46131	170	other
chr4:52662909-52679308	chr4	52662909	52679308	DCUN1D4	-1.46016	171	other
chr21:44707256-44887288	chr21	44707256	44887288	SIK1	-1.45872	172	tumorsuppressor
chr22:50318812-50364354	chr22	50318812	50364354	PIM3	-1.45481	173	oncogene
chr19:4049538-4088630	chr19	4049538	4088630	ZBTB7A	-1.45419	174	oncogene
chr2:9937578-9976993	chr2	9937578	9976993	TAF1B	-1.45336	175	other
chr11:72515582-72551960	chr11	72515582	72551960	ATG16L2	-1.45121	176	other
chr10:134201120-134243693	chr10	134201120	134243693	PWWP2B	-1.45046	177	other
chr19:1150987-1195157	chr19	1150987	1195157	SBNO2	-1.44835	178	other
chr14:91579598-91589473	chr14	91579598	91589473	DGLUCY	-1.4459	179	other
chr2:61219912-61245998	chr2	61219912	61245998	PUS10	-1.43951	180	other
chr17:80157990-80190754	chr17	80157990	80190754	CCDC57	-1.4359	181	other
chr9:109622367-109651917	chr9	109622367	109651917	ZNF462	-1.4294	182	other
chr6:32934858-32939778	chr6	32934858	32939778	BRD2	-1.40613	183	other
chr20:45933308-46025758	chr20	45933308	46025758	LOC100131496	-1.40013	184	other
chr19:13895919-13914400	chr19	13895919	13914400	ZSWIM4	-1.39573	185	other
chr1:41940597-41982614	chr1	41940597	41982614	EDN2	-1.3955	186	other
chr7:16576-41489	chr7	16576	41489	FAM20C	-1.39395	187	other
chr1:149856479-149861187	chr1	149856479	149861187	HIST2H2AB	-1.38631	188	other
chr9:130283297-130337882	chr9	130283297	130337882	FAM129B	-1.37196	189	other
chr17:2292940-2311426	chr17	2292940	2311426	MNT	-1.37186	190	tumorsuppressor
chr7:76067037-76097434	chr7	76067037	76097434	DTX2	-1.37171	191	other
chr1:43996150-44030030	chr1	43996150	44030030	PTPRF	-1.35276	192	other
chr12:11857284-11934395	chr12	11857284	11934395	ETV6	-1.35225	193	tumorsuppressor
chr17:79302111-79323535	chr17	79302111	79323535	TMEM105	-1.34624	194	other
chr2:70201664-70276090	chr2	70201664	70276090	PCBP1-AS1	-1.33803	195	other
chr1:19742244-19813630	chr1	19742244	19813630	CAPZB	-1.33027	196	other
chr19:2028419-2096678	chr19	2028419	2096678	MOB3A	-1.32925	197	other
chr1:66726050-66767272	chr1	66726050	66767272	PDE4B	-1.31994	198	other
chr1:8121749-8158291	chr1	8121749	8158291	ERRFI1	-1.31984	199	tumorsuppressor
chr11:60916273-60944448	chr11	60916273	60944448	VPS37C	-1.30623	200	other
chr19:3365572-3408584	chr19	3365572	3408584	NFIC	-1.30357	201	other
chr1:11846647-11875929	chr1	11846647	11875929	CLCN6	-1.30026	202	other
chr6:30646953-30656511	chr6	30646953	30656511	PPP1R18	-1.27433	203	other
chr2:39346655-39352377	chr2	39346655	39352377	SOS1	-1.25837	204	other
chr20:48832807-49017293	chr20	48832807	49017293	LINC01270	-1.2554	205	other
chr2:128144321-128174075	chr2	128144321	128174075	PROC	-1.24311	206	other
chr8:103799926-103823152	chr8	103799926	103823152	AZIN1	-1.24298	207	other
chr5:66299004-66318143	chr5	66299004	66318143	MAST4	-1.23717	208	other
chr2:87301104-87308992	chr2	87301104	87308992	LOC285074	-1.2179	209	other
chr13:73629940-73647636	chr13	73629940	73647636	KLF5	-1.21435	210	tumorsuppressor
chr1:24610327-24649929	chr1	24610327	24649929	GRHL3	-1.20845	211	other
chr1:37913848-37953728	chr1	37913848	37953728	LINC01137	-1.20518	212	other
chr17:48224189-48238910	chr17	48224189	48238910	PPP1R9B	-1.20037	213	other
chr2:62668841-62705335	chr2	62668841	62705335	TMEM17	-1.20007	214	other
chr1:28178827-28215565	chr1	28178827	28215565	THEMIS2	-1.19838	215	other
chr15:90540984-90620191	chr15	90540984	90620191	ZNF710	-1.19671	216	other
chr21:44580762-44632389	chr21	44580762	44632389	CRYAA	-1.19138	217	other
chr1:33445648-33471480	chr1	33445648	33471480	RNF19B	-1.18423	218	other
chr11:72429362-72456078	chr11	72429362	72456078	ARAP1	-1.18202	219	other
chr1:8173703-8286064	chr1	8173703	8286064	ERRFI1	-1.17523	220	tumorsuppressor
chr16:4950596-4998395	chr16	4950596	4998395	PPL	-1.16898	221	other
chr10:99164886-99188607	chr10	99164886	99188607	PGAM1	-1.16545	222	other
chr11:18404486-18418318	chr11	18404486	18418318	LDHA	-1.16057	223	other
chr5:56467453-56474121	chr5	56467453	56474121	GPBP1	-1.15952	224	other
chr2:26979892-26995828	chr2	26979892	26995828	SLC35F6	-1.14951	225	other
chr9:139414928-139459843	chr9	139414928	139459843	MIR4674	-1.14684	226	other
chr20:48754943-48774326	chr20	48754943	48774326	TMEM189	-1.14056	227	other
chr1:17842279-17858791	chr1	17842279	17858791	ARHGEF10L	-1.13377	228	other
chr10:21805446-21818291	chr10	21805446	21818291	SKIDA1	-1.12437	229	other
chr3:52073508-52101598	chr3	52073508	52101598	LINC00696	-1.12326	230	other
chr18:46450716-46482372	chr18	46450716	46482372	SMAD7	-1.12309	231	other
chr9:37943284-37970248	chr9	37943284	37970248	SLC25A51	-1.12262	232	other
chr1:182106853-182119766	chr1	182106853	182119766	ZNF648	-1.10989	233	other
chr12:124978793-125005619	chr12	124978793	125005619	NCOR2	-1.10568	234	other
chr12:57022342-57031182	chr12	57022342	57031182	BAZ2A	-1.10104	235	other
chr1:32391076-32423806	chr1	32391076	32423806	PTP4A2	-1.0917	236	oncogene
chr7:73866060-73895829	chr7	73866060	73895829	GTF2IRD1	-1.0677	237	other
chr15:45926494-45946128	chr15	45926494	45946128	SQOR	-1.06753	238	other
chr6:138411376-138429565	chr6	138411376	138429565	PERP	-1.0522	239	other
chr2:87933968-87963460	chr2	87933968	87963460	MIR4435-1	-1.04864	240	other
chr1:9929261-9962947	chr1	9929261	9962947	CTNNBIP1	-1.04632	241	tumorsuppressor
chr9:37995422-38075782	chr9	37995422	38075782	SHB	-1.02562	242	other
chr14:102537254-102564338	chr14	102537254	102564338	HSP90AA1	-0.99225	243	other
chr3:11539911-11587255	chr3	11539911	11587255	VGLL4	-0.989496	244	other
chr21:40159776-40204655	chr21	40159776	40204655	ETS2	-0.985609	245	tumorsuppressor
chr8:48410023-48440023	chr8	48410023	48440023	SPIDR	-0.984259	246	other
chr3:12688115-12724538	chr3	12688115	12724538	RAF1	-0.983194	247	oncogene
chr14:100018140-100047529	chr14	100018140	100047529	CCDC85C	-0.982763	248	other
chr11:35947451-36066570	chr11	35947451	36066570	MIR3973	-0.966907	249	other
chr2:38610539-38648268	chr2	38610539	38648268	ATL2	-0.965359	250	other
chr14:55539003-55593341	chr14	55539003	55593341	LGALS3	-0.957479	251	other
chr11:1778246-1805441	chr11	1778246	1805441	CTSD	-0.954228	252	other
chr10:80981191-81031312	chr10	80981191	81031312	ZMIZ1	-0.953073	253	other
chr14:69393774-69446945	chr14	69393774	69446945	ACTN1-AS1	-0.950107	254	other
chr15:42285639-42352894	chr15	42285639	42352894	PLA2G4E	-0.947089	255	other
chr7:5588230-5614816	chr7	5588230	5614816	FSCN1	-0.946179	256	other
chr6:30844400-30854971	chr6	30844400	30854971	DDR1	-0.944452	257	other
chr1:9376051-9408214	chr1	9376051	9408214	SPSB1	-0.926846	258	other
chr3:128897773-128908743	chr3	128897773	128908743	CNBP	-0.925039	259	other
chr10:45462649-45476437	chr10	45462649	45476437	DEPP1	-0.923852	260	other
chr20:19895276-19985101	chr20	19895276	19985101	RIN2	-0.923249	261	other
chr12:58274820-58293302	chr12	58274820	58293302	CTDSP2	-0.910861	262	other
chr1:201365185-201376297	chr1	201365185	201376297	LAD1	-0.905514	263	other
chr19:6056142-6066716	chr19	6056142	6066716	RFX2	-0.900435	264	other
chr8:23381547-23416450	chr8	23381547	23416450	SLC25A37	-0.898234	265	other
chr14:102945765-102999346	chr14	102945765	102999346	ANKRD9	-0.895088	266	other
chr22:38558434-38590235	chr22	38558434	38590235	PLA2G6	-0.890248	267	other
chr20:30281975-30318597	chr20	30281975	30318597	BCL2L1	-0.888835	268	oncogene
chr17:70100316-70124213	chr17	70100316	70124213	SOX9	-0.887311	269	other
chr12:1764263-1780246	chr12	1764263	1780246	MIR3649	-0.887213	270	other
chr7:76566810-76639523	chr7	76566810	76639523	DTX2P1-UPK3BP1-PMS2P11	-0.878717	271	other
chr2:70688282-70723488	chr2	70688282	70723488	TGFA	-0.865146	272	other
chr6:7532099-7562005	chr6	7532099	7562005	DSP	-0.862288	273	tumorsuppressor
chr11:126187641-126238484	chr11	126187641	126238484	GSEC	-0.860855	274	other
chr10:29878201-29950094	chr10	29878201	29950094	MIR938	-0.857093	275	other
chr15:40361199-40396715	chr15	40361199	40396715	BMF	-0.843604	276	tumorsuppressor
chr9:132143938-132179184	chr9	132143938	132179184	C9orf106	-0.837991	277	other
chr14:65165434-65192577	chr14	65165434	65192577	PLEKHG3	-0.836629	278	other
chr7:157057769-157113399	chr7	157057769	157113399	DNAJB6	-0.835506	279	other
chr15:42065880-42098505	chr15	42065880	42098505	MAPKBP1	-0.830323	280	other
chr15:93443001-93453001	chr15	93443001	93453001	MIR3175	-0.820359	281	other
chr4:15653764-15669654	chr4	15653764	15669654	FBXL5	-0.819519	282	other
chr10:30707207-30745993	chr10	30707207	30745993	MAP3K8	-0.814623	283	tumorsuppressor
chr2:178103908-178144957	chr2	178103908	178144957	MIR3128	-0.811258	284	other
chr20:48285055-48344091	chr20	48285055	48344091	B4GALT5	-0.810959	285	other
chr6:1573468-1616046	chr6	1573468	1616046	FOXC1	-0.797469	286	tumorsuppressor
chr6:7106994-7167339	chr6	7106994	7167339	RREB1	-0.795437	287	other
chr3:134029280-134057106	chr3	134029280	134057106	AMOTL2	-0.787727	288	other
chr15:68548522-68574346	chr15	68548522	68574346	FEM1B	-0.779508	289	other
chr9:101008719-101019441	chr9	101008719	101019441	TBC1D2	-0.776629	290	other
chr17:38467390-38505621	chr17	38467390	38505621	RARA	-0.768823	291	oncogene
chr8:124545975-124570128	chr8	124545975	124570128	FBXO32	-0.765153	292	tumorsuppressor
chr1:54925466-54955188	chr1	54925466	54955188	ACOT11	-0.750077	293	other
chr5:148928622-148944343	chr5	148928622	148944343	CSNK1A1	-0.749629	294	tumorsuppressor
chr9:132311941-132373900	chr9	132311941	132373900	C9orf50	-0.732656	295	other
chr1:236026395-236143167	chr1	236026395	236143167	LYST	-0.732001	296	other
chr2:60512665-60543814	chr2	60512665	60543814	MIR4432	-0.731965	297	other
chr2:70138952-70176278	chr2	70138952	70176278	MXD1	-0.727868	298	other
chr18:55437636-55471692	chr18	55437636	55471692	ATP8B1	-0.725765	299	other
chr2:43265764-43314515	chr2	43265764	43314515	ZFP36L2	-0.718509	300	tumorsuppressor
chr10:3797678-3829166	chr10	3797678	3829166	KLF6	-0.716027	301	tumorsuppressor
chr10:95195860-95231559	chr10	95195860	95231559	MYOF	-0.71191	302	other
chr11:76456253-76500605	chr11	76456253	76500605	TSKU	-0.705453	303	other
chr6:6842800-6895027	chr6	6842800	6895027	LY86	-0.702255	304	other
chr12:13349693-13359126	chr12	13349693	13359126	EMP1	-0.692873	305	tumorsuppressor
chr16:2557154-2567713	chr16	2557154	2567713	ATP6V0C	-0.681334	306	other
chr19:43827437-43861356	chr19	43827437	43861356	PRG1	-0.677625	307	tumorsuppressor
chr20:34670759-34694507	chr20	34670759	34694507	EPB41L1	-0.675866	308	other
chr12:26422684-26452689	chr12	26422684	26452689	SSPN	-0.674589	309	other
chr3:10215004-10248681	chr3	10215004	10248681	IRAK2	-0.674222	310	other
chr2:28539350-28694293	chr2	28539350	28694293	FOSL2	-0.673035	311	other
chr10:30091747-30144202	chr10	30091747	30144202	SVIL	-0.66691	312	other
chr7:6406911-6445013	chr7	6406911	6445013	RAC1	-0.66537	313	oncogene
chr2:85623576-85700665	chr2	85623576	85700665	SH2D6	-0.665111	314	other
chr9:130833810-130857950	chr9	130833810	130857950	SLC25A25	-0.662612	315	other
chr2:43179929-43253052	chr2	43179929	43253052	HAAO	-0.654342	316	other
chr17:4738783-4769733	chr17	4738783	4769733	MINK1	-0.652818	317	other
chr21:34733625-34802669	chr21	34733625	34802669	IFNGR2	-0.652504	318	other
chr21:38063472-38091993	chr21	38063472	38091993	SIM2	-0.648946	319	other
chr3:50278876-50308767	chr3	50278876	50308767	GNAI2	-0.645419	320	oncogene
chr20:1840889-1879577	chr20	1840889	1879577	SIRPA	-0.640356	321	other
chr1:36813812-36854090	chr1	36813812	36854090	STK40	-0.638815	322	other
chr7:105920350-105931840	chr7	105920350	105931840	NAMPT	-0.632288	323	other
chr2:20623652-20649245	chr2	20623652	20649245	RHOB	-0.624942	324	tumorsuppressor
chr19:45221526-45260172	chr19	45221526	45260172	BCL3	-0.622961	325	oncogene
chr7:75240610-75292150	chr7	75240610	75292150	HIP1	-0.622622	326	other
chr1:26189116-26219426	chr1	26189116	26219426	PAQR7	-0.62059	327	other
chr7:74019030-74079006	chr7	74019030	74079006	GTF2I	-0.616238	328	other
chr1:201419828-201481883	chr1	201419828	201481883	CSRP1	-0.611738	329	other
chr20:52507618-52547396	chr20	52507618	52547396	SUMO1P1	-0.610374	330	other
chr18:9637108-9688282	chr18	9637108	9688282	RAB31	-0.604296	331	other
chr17:39779858-39836362	chr17	39779858	39836362	KRT42P	-0.60363	332	other
chr10:76946677-76986031	chr10	76946677	76986031	VDAC2	-0.594856	333	other
chr4:14996381-15007789	chr4	14996381	15007789	CPEB2	-0.575037	334	other
chr5:148818653-148866835	chr5	148818653	148866835	MIR143	-0.573069	335	tumorsuppressor
chr2:46513591-46559673	chr2	46513591	46559673	EPAS1	-0.571995	336	tumorsuppressor
chrX:49003713-49030332	chrX	49003713	49030332	PLP2	-0.568088	337	other
chr16:46893345-46936292	chr16	46893345	46936292	GPT2	-0.561671	338	other
chr6:6677353-6726575	chr6	6677353	6726575	LY86	-0.556268	339	other
chr1:153916609-153937356	chr1	153916609	153937356	CRTC2	-0.555759	340	other
chr9:139490858-139539450	chr9	139490858	139539450	EGFL7	-0.547983	341	other
chr17:983369-1025510	chr17	983369	1025510	ABR	-0.547354	342	other
chr7:104601185-104625497	chr7	104601185	104625497	LINC01004	-0.539758	343	other
chr10:82212932-82266018	chr10	82212932	82266018	TSPAN14	-0.536097	344	other
chr4:74535807-74601686	chr4	74535807	74601686	CXCL8	-0.525883	345	other
chr8:38624760-38650641	chr8	38624760	38650641	TACC1	-0.521492	346	other
chr17:77804466-77826701	chr17	77804466	77826701	CBX4	-0.520662	347	other
chr22:43072616-43169049	chr22	43072616	43169049	A4GALT	-0.517988	348	other
chr19:42745794-42760551	chr19	42745794	42760551	ERF	-0.511979	349	tumorsuppressor
chr7:74490932-74511913	chr7	74490932	74511913	GTF2IRD2B	-0.501765	350	other
chr1:161352458-161380309	chr1	161352458	161380309	CFAP126	-0.498827	351	other
chr1:209816558-209846680	chr1	209816558	209846680	LAMB3	-0.489592	352	other
chr21:43084319-43106326	chr21	43084319	43106326	LINC00111	-0.484007	353	other
chr11:57045422-57094078	chr11	57045422	57094078	TNKS1BP1	-0.478902	354	other
chr22:35695174-35727202	chr22	35695174	35727202	TOM1	-0.474785	355	other
chr14:61927756-62069832	chr14	61927756	62069832	FLJ22447	-0.470333	356	other
chr2:119581191-119621051	chr2	119581191	119621051	EN1	-0.466281	357	other
chr3:4761834-4797481	chr3	4761834	4797481	EGOT	-0.464921	358	other
chr12:57912346-57931319	chr12	57912346	57931319	MBD6	-0.461331	359	other
chr6:6772271-6827810	chr6	6772271	6827810	LY86	-0.459203	360	other
chr6:160373173-160405670	chr6	160373173	160405670	IGF2R	-0.45733	361	tumorsuppressor
chr10:81044195-81119111	chr10	81044195	81119111	PPIF	-0.455165	362	other
chr21:40273035-40305747	chr21	40273035	40305747	ETS2	-0.454877	363	tumorsuppressor
chr6:8628023-8664555	chr6	8628023	8664555	HULC	-0.452804	364	oncogene
chr18:45550503-45604876	chr18	45550503	45604876	ZBTB7C	-0.449695	365	tumorsuppressor
chr20:45583397-45623864	chr20	45583397	45623864	EYA2	-0.436639	366	other
chr19:47729084-47736790	chr19	47729084	47736790	MIR3191	-0.431405	367	other
chr1:9460679-9504087	chr1	9460679	9504087	SPSB1	-0.431152	368	other
chr15:93340601-93393328	chr15	93340601	93393328	ASB9P1	-0.426056	369	other
chr2:65046607-65093061	chr2	65046607	65093061	LINC02245	-0.424856	370	other
chr15:75943654-75964994	chr15	75943654	75964994	SNX33	-0.415097	371	other
chr10:99077481-99095699	chr10	99077481	99095699	FRAT1	-0.410894	372	oncogene
chr2:173261437-173307695	chr2	173261437	173307695	ITGA6	-0.408997	373	other
chr4:87751768-87777528	chr4	87751768	87777528	SLC10A6	-0.40174	374	other
chr1:68178432-68226933	chr1	68178432	68226933	GADD45A	-0.392606	375	tumorsuppressor
chr22:40380352-40420582	chr22	40380352	40420582	FAM83F	-0.390669	376	other
chr5:150949103-150971479	chr5	150949103	150971479	FAT2	-0.382877	377	other
chr7:75993073-76033208	chr7	75993073	76033208	SSC4D	-0.381773	378	other
chr3:46967214-47032276	chr3	46967214	47032276	CCDC12	-0.373002	379	other
chr17:73072984-73101745	chr17	73072984	73101745	SLC16A5	-0.366812	380	other
chr6:106530826-106590375	chr6	106530826	106590375	PRDM1	-0.365474	381	tumorsuppressor
chr11:75022639-75063935	chr11	75022639	75063935	ARRB1	-0.358065	382	other
chrX:114959835-115014962	chrX	114959835	115014962	PLS3	-0.336585	383	other
chr10:105611896-105678838	chr10	105611896	105678838	STN1	-0.32399	384	other
chr1:16465266-16516258	chr1	16465266	16516258	EPHA2	-0.317032	385	tumorsuppressor
chr22:46898032-46989405	chr22	46898032	46989405	CELSR1	-0.316936	386	other
chr8:37731540-37763078	chr8	37731540	37763078	RAB11FIP1	-0.305721	387	other
chr17:75119574-75144002	chr17	75119574	75144002	SEC14L1	-0.300776	388	other
chr7:130672095-130698241	chr7	130672095	130698241	-	-0.29944	389	other
chr10:80806846-80918536	chr10	80806846	80918536	ZMIZ1-AS1	-0.295168	390	other
chr13:44792910-44888131	chr13	44792910	44888131	SERP2	-0.290631	391	other
chr22:38288902-38327141	chr22	38288902	38327141	MICALL1	-0.289171	392	other
chr10:81946072-81967892	chr10	81946072	81967892	ANXA11	-0.28891	393	other
chr15:63638470-63674592	chr15	63638470	63674592	CA12	-0.286999	394	other
chr2:109524378-109606076	chr2	109524378	109606076	EDAR	-0.272711	395	other
chr7:99594620-99621387	chr7	99594620	99621387	ZKSCAN1	-0.269735	396	other
chr15:72513318-72530659	chr15	72513318	72530659	PKM	-0.267962	397	other
chr14:105432633-105441589	chr14	105432633	105441589	AHNAK2	-0.263399	398	other
chr5:40676407-40687436	chr5	40676407	40687436	PTGER4	-0.257604	399	other
chr7:98721753-98742468	chr7	98721753	98742468	SMURF1	-0.251956	400	oncogene
chr9:127020506-127046536	chr9	127020506	127046536	NEK6	-0.248357	401	other
chr1:159815503-159860743	chr1	159815503	159860743	SNHG28	-0.239458	402	other
chr2:43056241-43108467	chr2	43056241	43108467	HAAO	-0.234817	403	other
chr22:45931111-45950762	chr22	45931111	45950762	FBLN1	-0.234141	404	tumorsuppressor
chr18:11981496-12048894	chr18	11981496	12048894	IMPA2	-0.233007	405	other
chr11:10608774-10646429	chr11	10608774	10646429	MRVI1	-0.223288	406	tumorsuppressor
chr20:5623367-5652133	chr20	5623367	5652133	GPCPD1	-0.223123	407	other
chr17:43198956-43222757	chr17	43198956	43222757	PLCD3	-0.218441	408	other
chr8:134331768-134395586	chr8	134331768	134395586	NDRG1	-0.216715	409	tumorsuppressor
chr8:17583307-17611807	chr8	17583307	17611807	MTUS1	-0.215488	410	tumorsuppressor
chr3:112936968-112995577	chr3	112936968	112995577	BOC	-0.211921	411	oncogene
chr21:37661838-37695815	chr21	37661838	37695815	MORC3	-0.204777	412	other
chr3:189505168-189561746	chr3	189505168	189561746	MIR944	-0.189736	413	oncogene
chr10:71080932-71149799	chr10	71080932	71149799	HK1	-0.186896	414	other
chr5:149857213-149902963	chr5	149857213	149902963	NDST1	-0.174565	415	other
chr1:183535695-183585301	chr1	183535695	183585301	NCF2	-0.174162	416	other
chr19:1841583-1858477	chr19	1841583	1858477	REXO1	-0.170307	417	other
chr17:37024364-37057998	chr17	37024364	37057998	LASP1	-0.150742	418	other
chr8:28220737-28270549	chr8	28220737	28270549	ZNF395	-0.150333	419	other
chr1:120557069-120607142	chr1	120557069	120607142	NOTCH2	-0.141918	420	tumorsuppressor
chr1:161491988-161536627	chr1	161491988	161536627	FCGR3A	-0.129851	421	other
chr21:33787326-33857247	chr21	33787326	33857247	EVA1C	-0.122963	422	other
chr17:57830409-57882813	chr17	57830409	57882813	MIR21	-0.122386	423	oncogene
chr1:12187948-12271234	chr1	12187948	12271234	MIR4632	-0.114564	424	other
chr18:74764548-74845708	chr18	74764548	74845708	MBP	-0.108427	425	other
chr20:52772905-52807827	chr20	52772905	52807827	CYP24A1	-0.10652	426	oncogene
chr1:234621368-234681184	chr1	234621368	234681184	LINC01354	-0.103592	427	other
chr8:8727814-8751544	chr8	8727814	8751544	MFHAS1	-0.0978347	428	oncogene
chr19:33725925-33802852	chr19	33725925	33802852	CEBPA	-0.0964686	429	tumorsuppressor
chr14:90974499-91021072	chr14	90974499	91021072	LINC00642	-0.0920446	430	other
chr6:157097607-157103988	chr6	157097607	157103988	MIR4466	-0.0870108	431	other
chr18:29005452-29035933	chr18	29005452	29035933	DSG3	-0.0856579	432	oncogene
chr6:111873336-111931378	chr6	111873336	111931378	TRAF3IP2	-0.0805446	433	other
chr17:38251426-38271354	chr17	38251426	38271354	NR1D1	-0.0767019	434	other
chr3:50184325-50209020	chr3	50184325	50209020	SEMA3F	-0.073217	435	tumorsuppressor
chr6:30708748-30812167	chr6	30708748	30812167	FLOT1	-0.0674451	436	other
chr17:21170981-21199239	chr17	21170981	21199239	MAP2K3	-0.0651821	437	other
chr4:7962003-7981256	chr4	7962003	7981256	ABLIM2	-0.0638708	438	other
chr19:41801819-41841496	chr19	41801819	41841496	HNRNPUL1	-0.0621454	439	other
chr20:34328858-34332751	chr20	34328858	34332751	RBM39	-0.0552524	440	other
chr14:74206694-74273145	chr14	74206694	74273145	MIR4505	-0.0448121	441	other
chr4:49093829-49163743	chr4	49093829	49163743	CWH43	-0.0438729	442	other
chr2:112236359-112265242	chr2	112236359	112265242	MIR4435-2HG	-0.0407948	443	other
chr5:180228677-180260439	chr5	180228677	180260439	HEIH	-0.0296715	444	other
chr12:125139962-125239673	chr12	125139962	125239673	NCOR2	-0.0268567	445	other
chr5:172191584-172340157	chr5	172191584	172340157	DUSP1	-0.0182451	446	tumorsuppressor
chr12:48196195-48229503	chr12	48196195	48229503	HDAC7	-0.0141297	447	other
chr9:95468051-95545340	chr9	95468051	95545340	BICD2	-0.0100865	448	other
chr7:1486588-1507574	chr7	1486588	1507574	MICALL2	-0.00838267	449	other
chr3:46130191-46156602	chr3	46130191	46156602	CCR3	0.0224839	450	other
chr10:73804194-73849666	chr10	73804194	73849666	SPOCK2	0.0270092	451	other
chr13:30948507-30998438	chr13	30948507	30998438	LINC00426	0.0342128	452	other
chr13:30117668-30169901	chr13	30117668	30169901	SLC7A1	0.0402803	453	other
chr4:8181372-8207743	chr4	8181372	8207743	SH3TC1	0.0485518	454	other
chr3:193806523-193879632	chr3	193806523	193879632	HES1	0.0646934	455	other
chr3:195527486-195576584	chr3	195527486	195576584	MUC4	0.0658998	456	oncogene
chr16:16038861-16056068	chr16	16038861	16056068	ABCC1	0.0679371	457	other
chr16:3199486-3234008	chr16	3199486	3234008	ZNF213	0.0726415	458	other
chr15:57872742-57904597	chr15	57872742	57904597	MYZAP	0.0764685	459	other
chr16:54961534-54980726	chr16	54961534	54980726	IRX5	0.0770972	460	other
chr1:21610342-21623776	chr1	21610342	21623776	LOC100506801	0.0792025	461	other
chr22:46825590-46866919	chr22	46825590	46866919	CELSR1	0.0795305	462	other
chr19:13094024-13189864	chr19	13094024	13189864	NFIX	0.0956511	463	other
chr14:100597016-100633552	chr14	100597016	100633552	DEGS2	0.103632	464	other
chr6:11203156-11237252	chr6	11203156	11237252	NEDD9	0.108327	465	oncogene
chr2:241503545-241520206	chr2	241503545	241520206	RNPEPL1	0.111231	466	other
chr14:92953801-93006932	chr14	92953801	93006932	RIN3	0.117732	467	other
chr7:158604198-158623397	chr7	158604198	158623397	ESYT2	0.12227	468	other
chr5:150431777-150486533	chr5	150431777	150486533	TNIP1	0.128112	469	other
chr22:36724142-36862615	chr22	36724142	36862615	MYH9	0.136537	470	tumorsuppressor
chr17:45949562-45993405	chr17	45949562	45993405	SP2	0.139982	471	other
chr12:9799768-9804466	chr12	9799768	9804466	LOC374443	0.141006	472	other
chr1:54738419-54765475	chr1	54738419	54765475	MRPL37	0.142915	473	other
chr2:238569667-238611815	chr2	238569667	238611815	LRRFIP1	0.146283	474	other
chr20:48367413-48403122	chr20	48367413	48403122	SLC9A8	0.167253	475	other
chr14:69013106-69079208	chr14	69013106	69079208	ZFP36L1	0.179843	476	other
chr4:103745633-103750682	chr4	103745633	103750682	UBE2D3	0.180475	477	other
chr2:239172678-239218928	chr2	239172678	239218928	PER2	0.180659	478	tumorsuppressor
chr10:126286419-126434303	chr10	126286419	126434303	LHPP	0.210247	479	other
chr7:134831713-134865018	chr7	134831713	134865018	TMEM140	0.219173	480	oncogene
chr17:48960978-49009365	chr17	48960978	49009365	TOB1	0.221559	481	other
chr14:105116385-105162921	chr14	105116385	105162921	MIR4710	0.222163	482	other
chr2:43614495-43653573	chr2	43614495	43653573	THADA	0.228632	483	other
chr6:134494919-134503632	chr6	134494919	134503632	SGK1	0.247244	484	oncogene
chr6:41455588-41528816	chr6	41455588	41528816	FOXP4	0.253477	485	other
chr6:3353782-3433864	chr6	3353782	3433864	SLC22A23	0.278333	486	other
chr12:110301498-110330525	chr12	110301498	110330525	GLTP	0.287877	487	other
chr12:123370925-123402233	chr12	123370925	123402233	VPS37B	0.288763	488	other
chr7:44655076-44680801	chr7	44655076	44680801	OGDH	0.29407	489	other
chr20:48419261-48468771	chr20	48419261	48468771	SLC9A8	0.295479	490	other
chr5:175959847-175981585	chr5	175959847	175981585	RNF44	0.29725	491	other
chr17:72375829-72475693	chr17	72375829	72475693	CD300A	0.309747	492	other
chr6:42053479-42110793	chr6	42053479	42110793	C6orf132	0.31157	493	other
chr11:95940508-96012420	chr11	95940508	96012420	MIR1260B	0.312723	494	other
chr6:7195716-7217601	chr6	7195716	7217601	RREB1	0.3149	495	other
chr3:134082250-134101717	chr3	134082250	134101717	AMOTL2	0.317856	496	other
chr2:136964048-137014434	chr2	136964048	137014434	CXCR4	0.320465	497	oncogene
chr3:190036234-190102013	chr3	190036234	190102013	CLDN1	0.328031	498	tumorsuppressor
chr12:4244725-4277377	chr12	4244725	4277377	CCND2	0.334066	499	other
chr6:137537263-137570628	chr6	137537263	137570628	IFNGR1	0.33936	500	other
chr2:54784347-54827656	chr2	54784347	54827656	SPTBN1	0.341756	501	tumorsuppressor
chr4:1748718-1799314	chr4	1748718	1799314	FGFR3	0.346519	502	oncogene
chr22:25338377-25390536	chr22	25338377	25390536	TMEM211	0.35669	503	other
chr19:1239636-1267315	chr19	1239636	1267315	ATP5F1D	0.366141	504	other
chr17:4379267-4425994	chr17	4379267	4425994	SPNS2	0.368321	505	other
chr17:80054231-80086511	chr17	80054231	80086511	FASN	0.374332	506	oncogene
chr17:1458126-1515667	chr17	1458126	1515667	SLC43A2	0.375618	507	other
chr1:209974592-210000088	chr1	209974592	210000088	IRF6	0.378269	508	other
chr16:89543053-89575371	chr16	89543053	89575371	ANKRD11	0.401496	509	other
chr12:50901232-50939634	chr12	50901232	50939634	DIP2B	0.407509	510	other
chr14:68925673-68995025	chr14	68925673	68995025	ZFP36L1	0.416297	511	other
chr17:7737230-7755081	chr17	7737230	7755081	KDM6B	0.416441	512	other
chr17:73679686-73697705	chr17	73679686	73697705	SAP30BP	0.429363	513	other
chr22:47126764-47173515	chr22	47126764	47173515	TBC1D22A	0.435665	514	other
chr9:130716123-130771636	chr9	130716123	130771636	FAM102A	0.437731	515	other
chr5:142174684-142252415	chr5	142174684	142252415	ARHGAP26-AS1	0.443858	516	other
chr1:185282522-185309468	chr1	185282522	185309468	GS1-279B7.1	0.445667	517	other
chr2:12841679-12869349	chr2	12841679	12869349	TRIB2	0.45591	518	oncogene
chr11:66884977-66889357	chr11	66884977	66889357	KDM2A	0.455977	519	oncogene
chr15:63729310-63798658	chr15	63729310	63798658	USP3	0.478783	520	other
chr20:49406956-49465722	chr20	49406956	49465722	BCAS4	0.480315	521	other
chr1:209920843-209942708	chr1	209920843	209942708	TRAF3IP3	0.496212	522	other
chr17:70679602-70723864	chr17	70679602	70723864	LINC00511	0.497766	523	other
chr7:73211213-73266746	chr7	73211213	73266746	CLDN4	0.500276	524	other
chr14:50331820-50378174	chr14	50331820	50378174	ARF6	0.500429	525	other
chr12:96587385-96613818	chr12	96587385	96613818	ELK3	0.504415	526	oncogene
chr14:77413009-77444450	chr14	77413009	77444450	IRF2BPL	0.507817	527	other
chr2:31505969-31527181	chr2	31505969	31527181	EHD3	0.521594	528	tumorsuppressor
chr15:67356410-67443651	chr15	67356410	67443651	SMAD3	0.528725	529	other
chr6:31148178-31196979	chr6	31148178	31196979	HCG27	0.535319	530	other
chr2:219736063-219774341	chr2	219736063	219774341	WNT10A	0.536237	531	oncogene
chr10:33390369-33443346	chr10	33390369	33443346	ITGB1	0.538221	532	tumorsuppressor
chr12:130558696-130625034	chr12	130558696	130625034	FZD10-DT	0.539415	533	other
chr11:71491172-71500651	chr11	71491172	71500651	FAM86C1	0.552221	534	other
chr11:44582541-44606046	chr11	44582541	44606046	CD82	0.553954	535	tumorsuppressor
chr1:207175434-207207592	chr1	207175434	207207592	C1orf116	0.554161	536	other
chr19:18586898-18632978	chr19	18586898	18632978	ELL	0.554824	537	oncogene
chr2:95682579-95743195	chr2	95682579	95743195	MAL	0.562244	538	tumorsuppressor
chr12:1699485-1728636	chr12	1699485	1728636	FBXL14	0.56778	539	other
chr6:41672065-41737660	chr6	41672065	41737660	PGC	0.572418	540	other
chr3:45989306-46035548	chr3	45989306	46035548	FYCO1	0.585323	541	other
chr7:104643767-104660963	chr7	104643767	104660963	KMT2E-AS1	0.592725	542	other
chr6:112071355-112127353	chr6	112071355	112127353	FYN	0.593855	543	oncogene
chr14:50416675-50471082	chr14	50416675	50471082	LINC01588	0.602585	544	other
chr2:28833371-28887770	chr2	28833371	28887770	PLB1	0.606341	545	other
chr1:145426800-145457371	chr1	145426800	145457371	TXNIP	0.621399	546	tumorsuppressor
chr14:50505802-50532692	chr14	50505802	50532692	-	0.641953	547	other
chr12:92518540-92578965	chr12	92518540	92578965	LINC01619	0.650802	548	other
chr1:226884441-226927142	chr1	226884441	226927142	ITPKB	0.660391	549	other
chr6:33529120-33559528	chr6	33529120	33559528	GGNBP1	0.666494	550	other
chr6:33576165-33609572	chr6	33576165	33609572	ITPR3	0.680905	551	other
chr2:112167605-112223655	chr2	112167605	112223655	MIR4435-2HG	0.701259	552	other
chr6:163825558-163837921	chr6	163825558	163837921	CAHM	0.724416	553	other
chr16:81726720-81764848	chr16	81726720	81764848	LOC100129617	0.726687	554	other
chr8:22551138-22639464	chr8	22551138	22639464	EGR3	0.732914	555	other
chr1:200838635-200877370	chr1	200838635	200877370	GPR25	0.733332	556	other
chr16:57294044-57315280	chr16	57294044	57315280	PLLP	0.734842	557	other
chr17:43362140-43399141	chr17	43362140	43399141	MAP3K14	0.741313	558	other
chr12:639027-685977	chr12	639027	685977	B4GALNT3	0.742038	559	other
chr6:286963-299302	chr6	286963	299302	DUSP22	0.751795	560	tumorsuppressor
chr5:150992869-151028684	chr5	150992869	151028684	SPARC	0.753954	561	tumorsuppressor
chr15:58731556-58779147	chr15	58731556	58779147	LIPC	0.760041	562	other
chr1:156440837-156478297	chr1	156440837	156478297	MEF2D	0.764375	563	other
chr9:134572827-134620230	chr9	134572827	134620230	RAPGEF1	0.784716	564	other
chr8:142204111-142302747	chr8	142204111	142302747	SLC45A4	0.790826	565	other
chr19:35574385-35619865	chr19	35574385	35619865	HPN-AS1	0.797484	566	other
chr1:154904272-154926836	chr1	154904272	154926836	PMVK	0.825412	567	other
chr8:101319311-101325897	chr8	101319311	101325897	RNF19A	0.825723	568	other
chr1:198568822-198634289	chr1	198568822	198634289	PTPRC	0.828315	569	tumorsuppressor
chr2:109636694-109687652	chr2	109636694	109687652	EDAR	0.829263	570	other
chrX:64862390-64927074	chrX	64862390	64927074	MSN	0.84614	571	other
chr14:100524038-100548477	chr14	100524038	100548477	EVL	0.848307	572	other
chr6:108878471-108887750	chr6	108878471	108887750	FOXO3	0.858803	573	tumorsuppressor
chr13:41557165-41593510	chr13	41557165	41593510	ELF1	0.866292	574	other
chr2:85115426-85185589	chr2	85115426	85185589	TMSB10	0.867671	575	other
chr6:139693406-139697592	chr6	139693406	139697592	CITED2	0.87147	576	tumorsuppressor
chr19:18108944-18135897	chr19	18108944	18135897	ARRDC2	0.871848	577	other
chr7:4751527-4802445	chr7	4751527	4802445	AP5Z1	0.881032	578	other
chr17:8825426-8871655	chr17	8825426	8871655	PIK3R5	0.881427	579	other
chr2:235392727-235406609	chr2	235392727	235406609	ARL4C	0.884579	580	other
chr7:43675195-43693761	chr7	43675195	43693761	STK17A	0.888512	581	other
chr1:19248564-19278866	chr1	19248564	19278866	IFFO2	0.907346	582	other
chr17:74476466-74527170	chr17	74476466	74527170	PRCD	0.913853	583	other
chr7:139911889-139954833	chr7	139911889	139954833	KDM7A-DT	0.922574	584	other
chr17:38635739-38658371	chr17	38635739	38658371	TNS4	0.92424	585	oncogene
chr5:131749885-131814558	chr5	131749885	131814558	C5orf56	0.927949	586	other
chr7:138777213-138816274	chr7	138777213	138816274	ZC3HAV1	0.929275	587	other
chr10:11703583-11731109	chr10	11703583	11731109	USP6NL	0.930362	588	other
chr12:53594220-53629013	chr12	53594220	53629013	ITGB7	0.939404	589	other
chr16:50717432-50766240	chr16	50717432	50766240	NOD2	0.951942	590	other
chr6:26122677-26127629	chr6	26122677	26127629	HIST1H2AC	0.957046	591	other
chr17:74242186-74273104	chr17	74242186	74273104	UBALD2	0.959251	592	other
chr2:235328777-235377893	chr2	235328777	235377893	ARL4C	0.965398	593	other
chr19:4368115-4391862	chr19	4368115	4391862	SH3GL1	0.966266	594	other
chr6:106944275-106973501	chr6	106944275	106973501	CRYBG1	0.972518	595	other
chr19:44242881-44289611	chr19	44242881	44289611	KCNN4	0.986449	596	other
chr3:172229601-172282634	chr3	172229601	172282634	TNFSF10	0.987781	597	other
chr5:131829114-131850126	chr5	131829114	131850126	IRF1	0.996532	598	tumorsuppressor
chr5:118634784-118677979	chr5	118634784	118677979	TNFAIP8	0.998382	599	other
chr17:78993238-79072143	chr17	78993238	79072143	BAIAP2	0.99925	600	other
chr3:71463198-71505919	chr3	71463198	71505919	FOXP1	1.014	601	tumorsuppressor
chr2:96797410-96830733	chr2	96797410	96830733	DUSP2	1.018	602	other
chr20:47363933-47405297	chr20	47363933	47405297	PREX1	1.02224	603	other
chr19:56601137-56650058	chr19	56601137	56650058	ZNF787	1.02528	604	other
chr6:26158379-26173781	chr6	26158379	26173781	HIST1H2BD	1.03623	605	other
chr2:196514353-196524666	chr2	196514353	196524666	SLC39A10	1.04006	606	other
chr17:27451651-27487229	chr17	27451651	27487229	MYO18A	1.04011	607	other
chr11:114025687-114069588	chr11	114025687	114069588	NNMT	1.0461	608	other
chr9:33124316-33172464	chr9	33124316	33172464	B4GALT1	1.05157	609	other
chr17:63023909-63070123	chr17	63023909	63070123	GNA13	1.05684	610	oncogene
chr3:30670195-30708451	chr3	30670195	30708451	TGFBR2	1.05909	611	tumorsuppressor
chr8:128200963-128258400	chr8	128200963	128258400	POU5F1B	1.07671	612	other
chr3:56815354-56846078	chr3	56815354	56846078	ARHGEF3	1.0853	613	other
chr16:57611279-57658279	chr16	57611279	57658279	ADGRG1	1.09694	614	other
chr6:151701398-151713827	chr6	151701398	151713827	ZBTB2	1.10319	615	other
chr4:90195837-90238570	chr4	90195837	90238570	GPRIN3	1.10605	616	other
chr16:68766135-68794786	chr16	68766135	68794786	CDH1	1.10797	617	tumorsuppressor
chr19:16177952-16191351	chr19	16177952	16191351	TPM4	1.11035	618	other
chr19:10840429-10877506	chr19	10840429	10877506	MIR638	1.11948	619	other
chr1:226819265-226868565	chr1	226819265	226868565	ITPKB	1.12462	620	other
chr2:106701524-106755253	chr2	106701524	106755253	UXS1	1.13858	621	other
chr9:135987435-136022720	chr9	135987435	136022720	RALGDS	1.14306	622	oncogene
chr1:225623408-225663394	chr1	225623408	225663394	LBR	1.15172	623	other
chr22:20884413-20931773	chr22	20884413	20931773	MED15	1.15634	624	other
chr3:194839264-194883202	chr3	194839264	194883202	XXYLT1-AS2	1.16564	625	other
chr1:206674365-206763270	chr1	206674365	206763270	RASSF5	1.16829	626	tumorsuppressor
chr17:80236751-80261708	chr17	80236751	80261708	CSNK1D	1.17122	627	other
chr10:11186614-11222563	chr10	11186614	11222563	CELF2	1.17825	628	other
chr6:159193135-159291822	chr6	159193135	159291822	EZR-AS1	1.18031	629	other
chr11:48007376-48057041	chr11	48007376	48057041	PTPRJ	1.18696	630	tumorsuppressor
chr17:80823810-80849330	chr17	80823810	80849330	TBCD	1.18903	631	other
chr11:67234583-67255159	chr11	67234583	67255159	TMEM134	1.20208	632	other
chr2:198152312-198193343	chr2	198152312	198193343	ANKRD44	1.20681	633	other
chr10:27528611-27532581	chr10	27528611	27532581	ACBD5	1.21463	634	other
chr15:78326667-78376850	chr15	78326667	78376850	MIR5003	1.21506	635	other
chr8:134563284-134585028	chr8	134563284	134585028	ST3GAL1	1.21618	636	other
chr16:66548896-66561392	chr16	66548896	66561392	TK2	1.21832	637	other
chr8:134064684-134094728	chr8	134064684	134094728	SLA	1.21873	638	other
chr12:109006181-109030020	chr12	109006181	109030020	SELPLG	1.22158	639	other
chr19:1872553-1901985	chr19	1872553	1901985	ABHD17A	1.22512	640	other
chr1:25236842-25258881	chr1	25236842	25258881	RUNX3	1.24955	641	tumorsuppressor
chr7:948316-997697	chr7	948316	997697	ADAP1	1.25002	642	other
chr11:121305484-121338414	chr11	121305484	121338414	SORL1	1.25029	643	other
chr5:176853697-176889872	chr5	176853697	176889872	DBN1	1.25866	644	other
chr22:30643802-30720983	chr22	30643802	30720983	OSM	1.26939	645	other
chr16:70715091-70802643	chr16	70715091	70802643	VAC14-AS1	1.27058	646	other
chr9:131650019-131679556	chr9	131650019	131679556	PHYHD1	1.27639	647	other
chr2:87742422-87849854	chr2	87742422	87849854	CYTOR	1.29003	648	other
chr17:37893157-37935227	chr17	37893157	37935227	IKZF3	1.29696	649	tumorsuppressor
chr1:169636461-169676592	chr1	169636461	169676592	SELL	1.3042	650	other
chr17:38674203-38776551	chr17	38674203	38776551	CCR7	1.30731	651	other
chr5:158632725-158637448	chr5	158632725	158637448	RNF145	1.31347	652	other
chr1:204407281-204491746	chr1	204407281	204491746	MDM4	1.32381	653	oncogene
chr12:57479438-57496652	chr12	57479438	57496652	NAB2	1.32638	654	other
chr11:73076662-73101170	chr11	73076662	73101170	RELT	1.33289	655	other
chr8:144948714-144981083	chr8	144948714	144981083	EPPK1	1.33508	656	other
chr5:39164256-39224764	chr5	39164256	39224764	FYB1	1.36082	657	other
chr1:31216820-31259804	chr1	31216820	31259804	LAPTM5	1.37778	658	other
chr2:233923964-233966138	chr2	233923964	233966138	INPP5D	1.38341	659	other
chr16:21509878-21529016	chr16	21509878	21529016	SMG1P3	1.39517	660	other
chr1:208034970-208043023	chr1	208034970	208043023	CD34	1.4059	661	other
chr22:41839531-41844611	chr22	41839531	41844611	TOB2	1.40629	662	other
chr2:68989652-69036995	chr2	68989652	69036995	ARHGAP25	1.40756	663	other
chr15:77280555-77315133	chr15	77280555	77315133	PSTPIP1	1.41336	664	other
chr2:158293647-158310858	chr2	158293647	158310858	CYTIP	1.41543	665	other
chr17:42292830-42316367	chr17	42292830	42316367	UBTF	1.42679	666	other
chr10:5585764-5597643	chr10	5585764	5597643	CALML3	1.47153	667	other
chr10:14585228-14631061	chr10	14585228	14631061	FAM107B	1.47564	668	other
chrX:41189854-41196279	chrX	41189854	41196279	DDX3X	1.48879	669	tumorsuppressor
chr16:81477381-81568941	chr16	81477381	81568941	CMIP	1.4894	670	other
chr7:50410631-50447437	chr7	50410631	50447437	IKZF1	1.49231	671	tumorsuppressor
chr19:19475082-19500455	chr19	19475082	19500455	GATAD2A	1.50717	672	other
chr17:27064747-27075798	chr17	27064747	27075798	TRAF4	1.50749	673	other
chr5:133377283-133469836	chr5	133377283	133469836	TCF7	1.51609	674	other
chr1:201223893-201282887	chr1	201223893	201282887	PKP1	1.51936	675	other
chr6:159458806-159498544	chr6	159458806	159498544	TAGAP	1.52475	676	other
chr8:49408754-49437184	chr8	49408754	49437184	EFCAB1	1.53625	677	other
chr2:30439709-30461141	chr2	30439709	30461141	LBH	1.54367	678	other
chrX:12964671-13031930	chrX	12964671	13031930	TMSB4X	1.5486	679	other
chr14:37217111-37238390	chr14	37217111	37238390	PAX9	1.55466	680	other
chr14:105525133-105569849	chr14	105525133	105569849	GPR132	1.5876	681	oncogene
chr5:150587900-150644903	chr5	150587900	150644903	CCDC69	1.59166	682	other
chr6:32552043-32601967	chr6	32552043	32601967	HLA-DRB1	1.60112	683	other
chr2:97197338-97216537	chr2	97197338	97216537	ARID5A	1.61574	684	other
chr1:117280091-117313514	chr1	117280091	117313514	CD2	1.61583	685	other
chr2:43353991-43468204	chr2	43353991	43468204	LINC01126	1.61778	686	other
chr19:3154644-3190242	chr19	3154644	3190242	NCLN	1.62938	687	other
chr1:205409228-205421580	chr1	205409228	205421580	MIR135B	1.64623	688	oncogene
chr11:117845183-117884021	chr11	117845183	117884021	IL10RA	1.66622	689	other
chr14:98633314-98695972	chr14	98633314	98695972	LINC01550	1.66882	690	other
chr9:117124687-117161023	chr9	117124687	117161023	AKNA	1.66895	691	other
chr7:1163506-1215877	chr7	1163506	1215877	C7orf50	1.67388	692	other
chr11:128367377-128393244	chr11	128367377	128393244	ETS1	1.70577	693	oncogene
chr4:38656110-38677178	chr4	38656110	38677178	KLF3	1.71139	694	other
chr1:147997405-148015215	chr1	147997405	148015215	NBPF8	1.71653	695	other
chr9:33287903-33296522	chr9	33287903	33296522	NFX1	1.73136	696	other
chr1:111734488-111766198	chr1	111734488	111766198	DENND2D	1.76132	697	tumorsuppressor
chr14:99695845-99741204	chr14	99695845	99741204	BCL11B	1.7798	698	oncogene
chr5:162930410-162936942	chr5	162930410	162936942	MAT2B	1.78651	699	other
chr20:57720633-57758370	chr20	57720633	57758370	ZNF831	1.81078	700	other
chr11:60828126-60889033	chr11	60828126	60889033	CD5	1.81583	701	other
chr6:167493518-167548591	chr6	167493518	167548591	CCR6	1.82292	702	other
chr19:16680376-16705964	chr19	16680376	16705964	SLC35E1	1.82801	703	other
chr3:13034829-13064406	chr3	13034829	13064406	IQSEC1	1.83544	704	other
chr21:46330917-46352987	chr21	46330917	46352987	ITGB2-AS1	1.83906	705	other
chr3:32442705-32481283	chr3	32442705	32481283	CMTM7	1.84649	706	other
chr6:32899464-32921638	chr6	32899464	32921638	HLA-DMA	1.85266	707	other
chr17:8029267-8069859	chr17	8029267	8069859	PER1	1.85593	708	other
chr1:205242866-205264407	chr1	205242866	205264407	TMCC2	1.88268	709	other
chr8:128733977-128773694	chr8	128733977	128773694	MYC	1.88569	710	oncogene
chr18:3446195-3459682	chr18	3446195	3459682	TGIF1	1.89526	711	other
chr2:42324093-42363160	chr2	42324093	42363160	EML4	1.91207	712	oncogene
chr6:26195087-26200577	chr6	26195087	26200577	HIST1H2AD	1.91293	713	other
chr3:151963179-151989685	chr3	151963179	151989685	MBNL1-AS1	1.91737	714	other
chr3:186709116-186758963	chr3	186709116	186758963	ST6GAL1	1.94541	715	other
chr5:130592188-130625331	chr5	130592188	130625331	CDC42SE2	1.96561	716	other
chr19:42773277-42789336	chr19	42773277	42789336	CIC	1.97506	717	tumorsuppressor
chr7:105690945-105714748	chr7	105690945	105714748	SYPL1	1.999	718	other
chr1:160596541-160623956	chr1	160596541	160623956	SLAMF1	2.01242	719	other
chr18:2956360-2998568	chr18	2956360	2998568	LOC727896	2.01614	720	other
chr17:30810755-30851895	chr17	30810755	30851895	CDK5R1	2.01667	721	other
chr13:50696570-50705436	chr13	50696570	50705436	DLEU2	2.02211	722	tumorsuppressor
chr2:197023481-197050564	chr2	197023481	197050564	STK17B	2.0585	723	other
chr16:57021818-57035196	chr16	57021818	57035196	NLRC5	2.07439	724	other
chr19:13202486-13217064	chr19	13202486	13217064	LYL1	2.08316	725	other
chr1:203236562-203297472	chr1	203236562	203297472	CHIT1	2.09639	726	other
chr1:40845329-40869753	chr1	40845329	40869753	SMAP2	2.10325	727	other
chr20:31104686-31129453	chr20	31104686	31129453	NOL4L	2.10393	728	other
chr20:37486718-37523013	chr20	37486718	37523013	FAM83D	2.12336	729	oncogene
chr19:41298739-41330184	chr19	41298739	41330184	EGLN2	2.13516	730	other
chr9:123637892-123699903	chr9	123637892	123699903	PHF19	2.16266	731	other
chr9:36986530-37038354	chr9	36986530	37038354	PAX5	2.18131	732	tumorsuppressor
chr6:149787034-149818331	chr6	149787034	149818331	ZC3H12D	2.21629	733	other
chr17:47807402-47832021	chr17	47807402	47832021	FAM117A	2.21818	734	other
chr6:44204439-44217436	chr6	44204439	44217436	HSP90AB1	2.22016	735	other
chr16:10961309-10986543	chr16	10961309	10986543	CIITA	2.22787	736	other
chr19:10702819-10729216	chr19	10702819	10729216	SLC44A2	2.24295	737	other
chr1:154971543-154987264	chr1	154971543	154987264	ZBTB7B	2.2444	738	other
chr17:75352283-75476907	chr17	75352283	75476907	MIR4316	2.25274	739	other
chr22:50898857-50922725	chr22	50898857	50922725	SBF1	2.25801	740	other
chr6:143221424-143269275	chr6	143221424	143269275	HIVEP2	2.25856	741	other
chr16:84629598-84643800	chr16	84629598	84643800	COTL1	2.26087	742	other
chr11:68872462-68906531	chr11	68872462	68906531	TPCN2	2.26817	743	other
chr16:27241433-27264419	chr16	27241433	27264419	FLJ21408	2.27474	744	other
chr12:32027525-32060972	chr12	32027525	32060972	KIAA1551	2.30209	745	other
chr6:74228977-74233970	chr6	74228977	74233970	EEF1A1	2.33685	746	tumorsuppressor
chr4:40184228-40209566	chr4	40184228	40209566	RHOH	2.37166	747	other
chr5:171600284-171615782	chr5	171600284	171615782	STK10	2.38449	748	tumorsuppressor
chr19:12888111-12907883	chr19	12888111	12907883	JUNB	2.39177	749	oncogene
chr1:153504882-153511187	chr1	153504882	153511187	S100A6	2.41815	750	other
chr4:185390737-185398423	chr4	185390737	185398423	IRF2	2.43598	751	oncogene
chr15:31616884-31660446	chr15	31616884	31660446	KLF13	2.48001	752	other
chr5:149787715-149810053	chr5	149787715	149810053	CD74	2.48138	753	other
chr20:50016155-50042505	chr20	50016155	50042505	MIR3194	2.4884	754	other
chr9:126084198-126108662	chr9	126084198	126108662	CRB2	2.50234	755	other
chr13:100005994-100039705	chr13	100005994	100039705	MIR623	2.51145	756	other
chr22:42298556-42337731	chr22	42298556	42337731	TNFRSF13C	2.51253	757	other
chr11:122931237-122941242	chr11	122931237	122941242	HSPA8	2.52278	758	other
chr6:31701628-31708785	chr6	31701628	31708785	MSH5-SAPCD1	2.54552	759	other
chr6:24718801-24722723	chr6	24718801	24722723	C6orf62	2.55109	760	other
chr19:40442633-40477746	chr19	40442633	40477746	PSMC4	2.58054	761	other
chr11:69786024-70030464	chr11	69786024	70030464	ANO1	2.60328	762	other
chr14:50548052-50569327	chr14	50548052	50569327	LINC01599	2.62515	763	other
chr3:195906188-195922806	chr3	195906188	195922806	ZDHHC19	2.6295	764	other
chr5:56110144-56115496	chr5	56110144	56115496	MAP3K1	2.71948	765	other
chr3:195423580-195446762	chr3	195423580	195446762	MIR570	2.7632	766	other
chr9:127623542-127633596	chr9	127623542	127633596	RPL35	2.79589	767	other
chr19:13258323-13284385	chr19	13258323	13284385	STX10	2.8061	768	other
chr17:29815015-29838320	chr17	29815015	29838320	RAB11FIP4	2.82312	769	other
chr10:73472254-73536700	chr10	73472254	73536700	C10orf105	2.8532	770	other
chr3:105085718-105088792	chr3	105085718	105088792	ALCAM	2.85952	771	other
chr16:67580581-67598453	chr16	67580581	67598453	CTCF	2.87893	772	tumorsuppressor
chr6:35265110-35280645	chr6	35265110	35280645	DEF6	2.92199	773	other
chr16:50299590-50318785	chr16	50299590	50318785	ADCY7	2.93775	774	other
chr7:102055641-102083293	chr7	102055641	102083293	ORAI2	2.97969	775	other
chr14:22944858-22961572	chr14	22944858	22961572	DAD1	3.02944	776	other
chrX:75362532-75372082	chrX	75362532	75372082	PBDC1	3.05994	777	other
chr15:89157934-89201114	chr15	89157934	89201114	ISG20	3.09323	778	other
chr6:32983619-32998532	chr6	32983619	32998532	HLA-DOA	3.1161	779	other
chr2:25495836-25519318	chr2	25495836	25519318	DNMT3A	3.19255	780	tumorsuppressor
chr1:167584933-167602106	chr1	167584933	167602106	RCSD1	3.23083	781	other
chr18:2633398-2658704	chr18	2633398	2658704	SMCHD1	3.29278	782	tumorsuppressor
chr7:2547408-2575021	chr7	2547408	2575021	MIR4648	3.29557	783	other
chr14:21149112-21154283	chr14	21149112	21154283	ANG	3.39553	784	other
chr12:4377886-4384997	chr12	4377886	4384997	CCND2	3.40498	785	other
chrX:61682795-61734242	chrX	61682795	61734242	SPIN4	3.47398	786	other
chr7:50343735-50370615	chr7	50343735	50370615	IKZF1	3.48029	787	tumorsuppressor
chr6:86351435-86355131	chr6	86351435	86355131	SYNCRIP	3.50421	788	other
chr6:167362469-167373748	chr6	167362469	167373748	RNASET2	3.52663	789	tumorsuppressor
chr8:29938248-29957558	chr8	29938248	29957558	LEPROTL1	3.5658	790	other
chrX:56790398-56810141	chrX	56790398	56810141	UQCRBP1	3.57436	791	other
chr19:14466085-14496640	chr19	14466085	14496640	ADGRE5	3.63769	792	other
chrX:123093264-123097861	chrX	123093264	123097861	STAG2	3.65842	793	other
chr11:64618467-64633238	chr11	64618467	64633238	EHD1	3.65873	794	other
chr8:134508916-134539810	chr8	134508916	134539810	ST3GAL1	3.6722	795	other
chr3:150462442-150482103	chr3	150462442	150482103	SIAH2	3.69708	796	other
chr9:95715774-95732386	chr9	95715774	95732386	FGD3	3.70128	797	other
chr18:60821574-60830488	chr18	60821574	60830488	BCL2	3.73884	798	oncogene
chr15:22443123-22468702	chr15	22443123	22468702	OR4N3P	3.77068	799	other
chr11:69487459-69490835	chr11	69487459	69490835	ORAOV1	3.85782	800	other
chr19:42374358-42393891	chr19	42374358	42393891	ARHGEF1	3.95539	801	oncogene
chr9:134127439-134154269	chr9	134127439	134154269	FAM78A	3.95569	802	other
chr11:118659272-118663526	chr11	118659272	118663526	DDX6	3.97161	803	oncogene
chr7:640862-662008	chr7	640862	662008	PRKAR1B	3.98156	804	other
chr1:207082162-207099330	chr1	207082162	207099330	FCMR	3.991	805	other
chr1:26601642-26619696	chr1	26601642	26619696	SH3BGRL3	4.02961	806	other
chr19:30153771-30173004	chr19	30153771	30173004	PLEKHF1	4.06916	807	other
chr6:30582365-30586544	chr6	30582365	30586544	MRPS18B	4.07379	808	other
chr11:69018603-69088504	chr11	69018603	69088504	MYEOV	4.13892	809	other
chr3:185653144-185670439	chr3	185653144	185670439	TRA2B	4.15159	810	other
chr19:54690319-54696340	chr19	54690319	54696340	TSEN34	4.21848	811	other
chr17:56395057-56422449	chr17	56395057	56422449	TSPOAP1-AS1	4.30064	812	other
chr6:32156036-32161599	chr6	32156036	32161599	PBX2	4.34477	813	oncogene
chr6:29908495-29913483	chr6	29908495	29913483	HLA-A	4.39565	814	other
chr12:56320137-56327437	chr12	56320137	56327437	DGKA	4.44131	815	other
chr19:38514564-38561851	chr19	38514564	38561851	SIPA1L3	4.53777	816	other
chr19:16474196-16495043	chr19	16474196	16495043	KLF2	4.57131	817	oncogene
chr3:50373354-50379507	chr3	50373354	50379507	RASSF1	4.60162	818	tumorsuppressor
chr1:59247043-59251749	chr1	59247043	59251749	LINC01135	4.6069	819	other
chr6:36560784-36564222	chr6	36560784	36564222	SRSF3	4.60774	820	oncogene
chr14:106145637-106179070	chr14	106145637	106179070	ELK2AP	4.64071	821	other
chr19:39125503-39228361	chr19	39125503	39228361	CAPN12	4.74028	822	other
chr11:70429977-70490167	chr11	70429977	70490167	SHANK2-AS1	4.86129	823	other
chr15:81576771-81592787	chr15	81576771	81592787	IL16	5.05799	824	other
chr3:181412796-181445780	chr3	181412796	181445780	SOX2	5.11232	825	oncogene
chr14:23009722-23040151	chr14	23009722	23040151	DAD1	5.11595	826	other
chr19:38406043-38477607	chr19	38406043	38477607	SIPA1L3	5.32436	827	other
chr11:70510739-70541948	chr11	70510739	70541948	SHANK2	5.33671	828	other
chr2:136869153-136899774	chr2	136869153	136899774	CXCR4	5.35933	829	oncogene
chr1:202127680-202134643	chr1	202127680	202134643	PTPN7	5.4384	830	other
chr11:70554753-70608772	chr11	70554753	70608772	SHANK2	5.45674	831	other
chr10:52381668-52385703	chr10	52381668	52385703	SGMS1	5.58705	832	tumorsuppressor
chr6:13446194-13485432	chr6	13446194	13485432	GFOD1	5.60135	833	other
chr17:43298322-43309059	chr17	43298322	43309059	FMNL1	5.62537	834	other
chr9:2014289-2018435	chr9	2014289	2018435	SMARCA2	5.79314	835	tumorsuppressor
chr14:106025322-106049536	chr14	106025322	106049536	TMEM121	6.04901	836	other
chr3:183245268-183274215	chr3	183245268	183274215	KLHL6	6.11223	837	other
chr19:38752879-38791250	chr19	38752879	38791250	SPINT2	6.43596	838	tumorsuppressor
chr1:147929874-147933261	chr1	147929874	147933261	LINC01138	6.46467	839	other
chr7:142490794-142508099	chr7	142490794	142508099	PRSS3P2	6.47224	840	other
chr6:13330909-13408570	chr6	13330909	13408570	GFOD1	6.79614	841	other
chr19:18389985-18393743	chr19	18389985	18393743	MIR3188	7.66646	842	other
chr19:39887955-39902861	chr19	39887955	39902861	MIR4530	8.40382	843	other
chr19:39278368-39283884	chr19	39278368	39283884	LGALS7B	9.16501	844	other
chr7:99812654-99820635	chr7	99812654	99820635	PVRIG	9.19043	845	other
chr9:130665359-130670277	chr9	130665359	130670277	ST6GALNAC6	9.59493	846	other
chr12:57869573-57874857	chr12	57869573	57874857	ARHGAP9	10.298	847	other
chr3:152877287-152884620	chr3	152877287	152884620	RAP2B	10.6242	848	other
chr13:33000069-33003366	chr13	33000069	33003366	N4BP2L1	10.6659	849	other
chr12:46660199-46664294	chr12	46660199	46664294	SLC38A1	11.708	850	other
chr14:38052320-38069271	chr14	38052320	38069271	FOXA1	12.1796	851	tumorsuppressor
chr11:71047352-71057598	chr11	71047352	71057598	FLJ42102	12.2662	852	other
chr17:61774204-61780830	chr17	61774204	61780830	LOC729683	18.3664	853	other
chr6:58776259-58779441	chr6	58776259	58779441	GUSBP4	105.322	854	other
chr8:43092825-43097103	chr8	43092825	43097103	POTEA	246.94	855	other
