# Supplementary material for: Oncogenic enhancers drive esophageal squamous cell carcinogenesis and metastasis
Source: Nat Commun. 2021 Jul 22;12:4457. doi: 10.1038/s41467-021-24813-2 (PMC8298514; doi:10.1038/s41467-021-24813-2)
Supplement: Supplementary file 14 — Supplementary Data 12 [file 41467_2021_24813_MOESM14_ESM.xlsx]

## Sheet: SE identified from Nor
chr10	102756233	102761017
chr10	104372244	104435794
chr10	105491179	105584026
chr10	105611896	105678838
chr10	106077756	106112197
chr10	112596776	112632705
chr10	116256873	116285262
chr10	11905269	11940868
chr10	121410209	121447045
chr10	126286419	126434303
chr10	126835227	126851231
chr10	134201120	134243693
chr10	134259599	134281956
chr10	21805446	21818291
chr10	27528611	27532581
chr10	29878201	29950094
chr10	30091747	30144202
chr10	30707207	30745993
chr10	3507151	3537135
chr10	3797678	3829166
chr10	42527950	42546428
chr10	43899179	43905879
chr10	63776265	63814759
chr10	71080932	71149799
chr10	73472254	73536700
chr10	73587765	73650063
chr10	74004281	74109978
chr10	76946677	76986031
chr10	77154560	77170185
chr10	80806846	80918536
chr10	80981191	81031312
chr10	81044195	81119111
chr10	81946072	81967892
chr10	82212932	82266018
chr10	95195860	95231559
chr10	99077481	99095699
chr1	10723145	10759680
chr1	10774906	10896473
chr11	10608774	10646429
chr11	114025687	114069588
chr1	111734488	111766198
chr11	117845183	117884021
chr11	118659272	118663526
chr11	118740224	118811062
chr11	119537256	119573395
chr11	119988064	120019162
chr11	1778246	1805441
chr11	18404486	18418318
chr1	11846647	11875929
chr11	1892147	1900438
chr1	120557069	120607142
chr1	12187948	12271234
chr1	12652721	12682675
chr11	2932310	2962513
chr11	3008470	3038451
chr11	306957	317147
chr11	317642	322549
chr11	34605871	34714315
chr11	35150357	35203188
chr11	3855352	3880894
chr11	44582541	44606046
chr1	145195877	145264452
chr1	145426800	145457371
chr11	47395545	47417894
chr1	149810999	149815682
chr1	149820495	149825952
chr1	149856479	149861187
chr1	150532182	150553589
chr11	51569683	51591405
chr1	151960410	151974349
chr1	151995037	152024339
chr1	153328654	153343772
chr1	153504882	153511187
chr1	153534123	153541831
chr1	153570680	153590419
chr1	153916609	153937356
chr1	154374906	154414348
chr1	154904272	154926836
chr1	154942374	154948950
chr1	154971543	154987264
chr1	155095570	155109929
chr1	155940602	155953151
chr1	156065635	156100185
chr1	156440837	156478297
chr1	156715733	156722472
chr11	57045422	57094078
chr1	15735537	15761325
chr11	57528624	57566913
chr1	159815503	159860743
chr1	159879140	159915902
chr1	160982517	160993495
chr1	161049906	161060176
chr1	161352458	161380309
chr1	161491988	161536627
chr1	16157880	16177053
chr1	161579186	161624660
chr11	61721645	61753420
chr11	62305524	62325947
chr11	62606452	62610411
chr11	63604937	63641091
chr11	64618467	64633238
chr1	16465266	16516258
chr11	65183373	65198684
chr11	65235886	65292183
chr11	65405155	65421620
chr11	65541176	65561242
chr11	67009792	67058205
chr11	67100003	67149437
chr11	68064983	68152375
chr11	69018603	69088504
chr11	71748921	71754594
chr11	72515582	72551960
chr11	75022639	75063935
chr11	76456253	76500605
chr1	17842279	17858791
chr1	181073645	181130102
chr1	19248564	19278866
chr1	19742244	19813630
chr1	200838635	200877370
chr1	201223893	201282887
chr1	201365185	201376297
chr1	201419828	201481883
chr1	201978871	202056788
chr1	203236562	203297472
chr1	203595224	203645918
chr1	204407281	204491746
chr1	206674365	206763270
chr1	207175434	207207592
chr1	207978291	208021706
chr1	208034970	208043023
chr1	209526791	209609059
chr1	209816558	209846680
chr12	109226017	109248786
chr12	110301498	110330525
chr12	113666852	113685502
chr12	118489987	118501261
chr12	11857284	11934395
chr12	122234299	122243721
chr12	123370925	123402233
chr12	125139962	125239673
chr12	125393561	125425970
chr12	12866750	12903210
chr12	12939544	12963847
chr12	13349693	13359126
chr1	2135881	2171647
chr12	14408785	14437596
chr12	1699485	1728636
chr12	1764263	1780246
chr1	22223558	22266203
chr1	223892710	223936887
chr1	225623408	225663394
chr1	226285903	226324320
chr1	226819265	226868565
chr1	226884441	226927142
chr12	31871862	31913122
chr1	234621368	234681184
chr1	234724530	234776567
chr1	234842991	235066846
chr1	235089497	235149631
chr1	236026395	236143167
chr1	23880283	23904352
chr1	245025664	245032793
chr1	24610327	24649929
chr12	46120223	46125422
chr12	48196195	48229503
chr12	52409055	52469168
chr12	52536685	52552083
chr12	53240483	53273853
chr12	53594220	53629013
chr12	53759212	53777271
chr12	56320137	56327437
chr12	57022342	57031182
chr12	57479438	57496652
chr12	57912346	57931319
chr12	58225433	58241793
chr1	26189116	26219426
chr12	6275934	6360768
chr12	639027	685977
chr12	6419150	6452187
chr12	6470520	6500741
chr1	26601642	26619696
chr12	6635132	6661190
chr1	27018791	27029267
chr12	7033668	7039615
chr12	7057881	7074784
chr12	707051	756305
chr1	27179893	27192861
chr1	27317405	27340368
chr1	27809532	27902653
chr1	27916255	27931251
chr12	89744422	89749279
chr12	92518540	92578965
chr12	96587385	96613818
chr1	32391076	32423806
chr13	30117668	30169901
chr13	30948507	30998438
chr1	33181166	33229037
chr1	33793246	33816625
chr13	41557165	41593510
chr13	44792910	44888131
chr13	50696570	50705436
chr1	36613870	36628725
chr1	36813812	36854090
chr13	73629940	73647636
chr1	37913848	37953728
chr13	99215476	99238961
chr13	99850480	99894882
chr14	100018140	100047529
chr14	100524038	100548477
chr14	100597016	100633552
chr14	102945765	102999346
chr14	103557447	103622340
chr14	104320933	104374960
chr14	104547158	104586445
chr14	105116385	105162921
chr14	105432633	105441589
chr14	105525133	105569849
chr1	41940597	41982614
chr14	21149112	21154283
chr14	23009722	23040151
chr1	43396345	43446150
chr14	35800599	35811927
chr14	35855046	35875231
chr14	37124939	37155315
chr14	37217111	37238390
chr14	38052320	38069271
chr1	43996150	44030030
chr14	50331820	50378174
chr14	50416675	50471082
chr14	50505802	50532692
chr1	45271835	45276876
chr14	55539003	55593341
chr14	61927756	62069832
chr14	64967295	64973831
chr14	68698574	68780367
chr14	68925673	68995025
chr14	69013106	69079208
chr14	69122228	69180265
chr14	69238210	69291588
chr14	69393774	69446945
chr14	70078272	70185030
chr14	71102476	71134128
chr14	74206694	74273145
chr14	75031743	75061732
chr14	75690402	75770337
chr14	77413009	77444450
chr14	77464734	77555433
chr14	89873585	89912200
chr14	90974499	91021072
chr14	91579598	91589473
chr14	91815471	91885072
chr14	96661227	96693058
chr14	99695845	99741204
chr1	51420334	51445199
chr15	31616884	31660446
chr15	42065880	42098505
chr15	44998931	45023201
chr15	45926494	45946128
chr1	54738419	54765475
chr15	57872742	57904597
chr15	60658253	60707048
chr15	63638470	63674592
chr15	63729310	63798658
chr15	65162591	65197839
chr15	67356410	67443651
chr15	68548522	68574346
chr15	69109136	69114597
chr15	70384830	70406933
chr15	71793413	71865847
chr15	72513318	72530659
chr15	75063663	75087600
chr15	75742395	75748861
chr15	75943654	75964994
chr15	78326667	78376850
chr15	89157934	89201114
chr15	89631708	89693884
chr1	59034183	59059385
chr15	90540984	90620191
chr15	90691926	90758400
chr1	59247043	59251749
chr1	59270931	59290887
chr15	93340601	93393328
chr15	93425898	93430959
chr15	93443001	93453001
chr15	96860551	96904220
chr16	11676224	11735749
chr16	19107319	19151204
chr16	21509878	21529016
chr16	27323745	27342574
chr16	2885262	2918958
chr16	30074759	30079107
chr16	3087863	3127492
chr16	31115171	31144320
chr16	46893345	46936292
chr16	48635874	48656241
chr16	4950596	4998395
chr16	50717432	50766240
chr16	54961534	54980726
chr16	57294044	57315280
chr16	57611279	57658279
chr1	6658108	6670227
chr16	66548896	66561392
chr16	67580581	67598453
chr16	68766135	68794786
chr16	70715091	70802643
chr16	81477381	81568941
chr16	81584415	81695934
chr16	81726720	81764848
chr1	68178432	68226933
chr16	87855540	87905247
chr16	88805346	88861835
chr16	89543053	89575371
chr17	10693279	10708082
chr17	1458126	1515667
chr17	15541694	15563631
chr17	17571015	17690152
chr17	17722302	17755218
chr17	18883796	18917802
chr17	19647028	19656517
chr17	21170981	21199239
chr17	2292940	2311426
chr17	27064747	27075798
chr17	27451651	27487229
chr17	27503041	27508310
chr17	36853100	36863325
chr17	37024364	37057998
chr17	37893157	37935227
chr17	38221269	38232458
chr17	38251426	38271354
chr17	38467390	38505621
chr17	38674203	38776551
chr17	39779858	39836362
chr17	39927723	39956871
chr17	41436756	41447338
chr17	42292830	42316367
chr17	43198956	43222757
chr17	43362140	43399141
chr17	4379267	4425994
chr17	4738783	4769733
chr17	48224189	48238910
chr17	4846738	4854143
chr17	48960978	49009365
chr17	55967575	56033248
chr17	56395057	56422449
chr17	57830409	57882813
chr17	57904203	57935370
chr17	62769657	62811250
chr17	63023909	63070123
chr17	6914970	6919348
chr17	70439959	70521975
chr17	7140701	7147412
chr17	72375829	72475693
chr17	73072984	73101745
chr17	73679686	73697705
chr17	73778266	73783421
chr17	73966398	73994096
chr17	74242186	74273104
chr17	74476466	74527170
chr17	7455687	7466002
chr17	75119574	75144002
chr17	75276091	75288687
chr17	75352283	75476907
chr17	76119971	76130297
chr17	76309707	76414282
chr17	76730741	76786763
chr17	7737230	7755081
chr17	77804466	77826701
chr17	7785074	7792848
chr17	78227509	78252086
chr17	78993238	79072143
chr17	79302111	79323535
chr17	79359788	79377307
chr17	79477295	79487098
chr17	80054231	80086511
chr17	80157990	80190754
chr17	80236751	80261708
chr17	8029267	8069859
chr17	80777289	80807024
chr17	80823810	80849330
chr17	983369	1025510
chr18	11981496	12048894
chr1	8173703	8286064
chr18	18511078	18520284
chr18	3446195	3459682
chr18	3582933	3625541
chr18	45550503	45604876
chr18	45649234	45669465
chr18	46450716	46482372
chr18	55437636	55471692
chr18	74764548	74845708
chr1	87793622	87802872
chr1	8933039	8987856
chr18	9637108	9688282
chr19	10840429	10877506
chr19	11184829	11207834
chr19	1150987	1195157
chr19	1239636	1267315
chr19	12888111	12907883
chr19	13094024	13189864
chr19	13258323	13284385
chr19	13895919	13914400
chr19	13943924	13956337
chr19	14466085	14496640
chr19	16177952	16191351
chr19	18108944	18135897
chr19	18389985	18393743
chr19	1841583	1858477
chr19	18586898	18632978
chr19	1872553	1901985
chr19	19475082	19500455
chr19	2028419	2096678
chr1	9291950	9311341
chr19	30153771	30173004
chr19	3365572	3408584
chr19	33725925	33802852
chr19	35574385	35619865
chr19	36388732	36401442
chr19	38752879	38791250
chr19	39125503	39228361
chr19	39887955	39902861
chr19	4049538	4088630
chr19	41220124	41241896
chr19	41298739	41330184
chr19	41801819	41841496
chr19	42374358	42393891
chr19	42676800	42725100
chr19	42745794	42760551
chr19	42773277	42789336
chr19	4368115	4391862
chr19	44242881	44289611
chr19	45221526	45260172
chr19	45931771	45982455
chr19	46005027	46101985
chr19	47216601	47223725
chr19	47596723	47618601
chr19	47729084	47736790
chr19	49046618	49092324
chr19	49136122	49144461
chr19	49374889	49386589
chr19	49464185	49472074
chr19	6056142	6066716
chr1	9929261	9962947
chr1	997773	1016331
chr20	10599559	10655975
chr20	1302928	1312023
chr20	19895276	19985101
chr20	23063617	23143652
chr20	24997144	25040044
chr20	30147508	30161926
chr20	30175251	30200640
chr20	30281975	30318597
chr20	34670759	34694507
chr20	35960491	35988166
chr20	3776076	3797259
chr20	43965301	43977599
chr20	45583397	45623864
chr20	45933308	46025758
chr20	48285055	48344091
chr20	48419261	48468771
chr20	48754943	48774326
chr20	48803024	48812154
chr20	48832807	49017293
chr20	49030135	49077654
chr20	49099639	49137556
chr20	49406956	49465722
chr20	51026383	52381038
chr20	52507618	52547396
chr20	57462782	57468248
chr20	57863488	58065787
chr20	60924733	60956634
chr20	61269937	61300826
chr20	61530358	61560971
chr2	102572712	102612921
chr2	106348169	106438851
chr2	109524378	109606076
chr2	110447981	110479768
chr2	110858166	110873423
chr21	11186524	11186923
chr2	113869847	113882723
chr21	33787326	33857247
chr21	34733625	34802669
chr21	36236714	36263997
chr21	37661838	37695815
chr21	38063472	38091993
chr21	40159776	40204655
chr21	40273035	40305747
chr21	43084319	43106326
chr21	43171988	43198505
chr21	44707256	44887288
chr21	44905357	44940336
chr21	45110885	45201132
chr21	45557628	45640264
chr2	151332902	151343931
chr2	157176314	157200105
chr2	161061303	161099971
chr2	173261437	173307695
chr2	174827401	174831348
chr2	178103908	178144957
chr2	201979445	201996963
chr2	20371301	20435567
chr22	18717966	18718252
chr2	219146347	219180124
chr2	219251588	219272285
chr22	20884413	20931773
chr22	22290996	22304753
chr22	25338377	25390536
chr22	25506398	25572897
chr22	30643802	30720983
chr2	231275695	231289479
chr22	31610728	31651195
chr22	31670464	31692832
chr22	32031426	32059168
chr2	232436107	232487034
chr2	232504871	232552500
chr2	232565787	232577414
chr2	233923964	233966138
chr22	35695174	35727202
chr22	36724142	36862615
chr22	37937018	37998365
chr22	38021723	38037459
chr22	38124547	38149355
chr22	38288902	38327141
chr22	38558434	38590235
chr2	238569667	238611815
chr22	38709481	38715744
chr2	239172678	239218928
chr22	39915091	39925316
chr2	240167701	240221738
chr22	40380352	40420582
chr2	241365709	241393987
chr2	241503545	241520206
chr22	41839531	41844611
chr22	43072616	43169049
chr22	43542155	43581029
chr22	45931111	45950762
chr22	46436319	46479244
chr22	46479495	46489518
chr22	46825590	46866919
chr22	46898032	46989405
chr22	47126764	47173515
chr22	50318812	50364354
chr22	50718220	50746829
chr22	50963046	50973923
chr2	26214204	26267700
chr2	26979892	26995828
chr2	28539350	28694293
chr2	28833371	28887770
chr2	28973111	28976896
chr2	31505969	31527181
chr2	33141305	33141725
chr2	42324093	42363160
chr2	43056241	43108467
chr2	43149487	43167295
chr2	43179929	43253052
chr2	43353991	43468204
chr2	43614495	43653573
chr2	46513591	46559673
chr2	54784347	54827656
chr2	60726314	60809095
chr2	62668841	62705335
chr2	64817967	64877668
chr2	65046607	65093061
chr2	66659249	66674250
chr2	68989652	69036995
chr2	70138952	70176278
chr2	70201664	70276090
chr2	70307335	70317956
chr2	85115426	85185589
chr2	85623576	85700665
chr2	85764665	85779177
chr2	8615010	8686321
chr2	87742422	87849854
chr2	92281276	92325890
chr2	95682579	95743195
chr2	97533465	97558237
chr2	9937578	9976993
chr3	10215004	10248681
chr3	111448475	111483167
chr3	112936968	112995577
chr3	13034829	13064406
chr3	134029280	134057106
chr3	134082250	134101717
chr3	141094199	141133645
chr3	14443201	14502551
chr3	149058073	149126087
chr3	150124939	150129034
chr3	150462442	150482103
chr3	151963179	151989685
chr3	172229601	172282634
chr3	172299730	172355821
chr3	176912574	176931198
chr3	181412796	181445780
chr3	187453613	187469204
chr3	189505168	189561746
chr3	193543438	193572173
chr3	193806523	193879632
chr3	194839264	194883202
chr3	195423580	195446762
chr3	38177561	38196372
chr3	39187900	39197156
chr3	46967214	47032276
chr3	4761834	4797481
chr3	48506670	48521609
chr3	49937215	49945110
chr3	5014702	5069293
chr3	50184325	50209020
chr3	50278876	50308767
chr3	50609869	50674507
chr3	52073508	52101598
chr3	52270431	52288448
chr3	53175202	53209147
chr3	69130804	69144101
chr3	71463198	71505919
chr3	71628911	71634161
chr4	103745633	103750682
chr4	141071407	141077621
chr4	14996381	15007789
chr4	1748718	1799314
chr4	185231378	185289711
chr4	2787732	2809511
chr4	38656110	38677178
chr4	52662909	52679308
chr4	6894720	6972795
chr4	78738918	78755336
chr4	8181372	8207743
chr4	8429219	8453353
chr5	118634784	118677979
chr5	131749885	131814558
chr5	133837767	133863954
chr5	134359736	134381057
chr5	134408052	134452413
chr5	134465693	134494770
chr5	134509136	134531844
chr5	134556679	134581411
chr5	139013384	139051396
chr5	141220440	141258769
chr5	142781499	142785568
chr5	148818653	148866835
chr5	148928622	148944343
chr5	149857213	149902963
chr5	149961916	150018521
chr5	150431777	150486533
chr5	150587900	150644903
chr5	150949103	150971479
chr5	169689378	169766000
chr5	172191584	172340157
chr5	175827305	175869017
chr5	175959847	175981585
chr5	179243653	179248865
chr5	180228677	180260439
chr5	42978809	43020952
chr5	43063736	43070375
chr5	66299004	66318143
chr5	90674641	90680530
chr6	10407258	10427374
chr6	106530826	106590375
chr6	108878471	108887750
chr6	111873336	111931378
chr6	11203156	11237252
chr6	114175818	114194584
chr6	137537263	137570628
chr6	138326000	138357928
chr6	138411376	138429565
chr6	143221424	143269275
chr6	157097607	157103988
chr6	159193135	159291822
chr6	163825558	163837921
chr6	21587105	21598332
chr6	24718801	24722723
chr6	286963	299302
chr6	30475378	30501754
chr6	30646953	30656511
chr6	30708748	30812167
chr6	30844400	30854971
chr6	31148178	31196979
chr6	31237437	31241360
chr6	31701628	31708785
chr6	31780710	31801386
chr6	32156036	32161599
chr6	32934858	32939778
chr6	33529120	33559528
chr6	3353782	3433864
chr6	34191135	34212389
chr6	35685815	35701113
chr6	41672065	41737660
chr6	42053479	42110793
chr6	42738199	42752340
chr6	44008963	44052382
chr6	50783456	50795709
chr6	58776259	58779441
chr6	61911386	61914429
chr6	6677353	6726575
chr6	6772271	6827810
chr6	6842800	6895027
chr6	7106994	7167339
chr6	7195716	7217601
chr6	74228977	74233970
chr6	7532099	7562005
chr6	89788701	89793344
chr7	104601185	104625497
chr7	104643767	104660963
chr7	105690945	105714748
chr7	129588188	129611707
chr7	130672095	130698241
chr7	130790188	130809562
chr7	134831713	134865018
chr7	1486588	1507574
chr7	150062822	150082287
chr7	1543145	1579512
chr7	157057769	157113399
chr7	22213266	22259759
chr7	2547408	2575021
chr7	26238101	26242510
chr7	27135744	27158042
chr7	39987819	39991943
chr7	44655076	44680801
chr7	511109	582974
chr7	5456527	5479848
chr7	55111882	55208439
chr7	5566184	5573636
chr7	6406911	6445013
chr7	73866060	73895829
chr7	74019030	74079006
chr7	75919964	75948671
chr7	76067037	76097434
chr7	76566810	76639523
chr7	826279	876997
chr7	98721753	98742468
chr7	99594620	99621387
chr8	101421586	101528162
chr8	101960779	101966133
chr8	102500638	102516768
chr8	103663546	103675525
chr8	103799926	103823152
chr8	11717065	11760377
chr8	12610291	12616123
chr8	126441236	126453028
chr8	128200963	128258400
chr8	128733977	128773694
chr8	134296040	134316355
chr8	134331768	134395586
chr8	142082820	142149127
chr8	142204111	142302747
chr8	143753323	143766276
chr8	143864789	143877737
chr8	144094132	144109956
chr8	144813595	144823170
chr8	145001962	145051939
chr8	17583307	17611807
chr8	22551138	22639464
chr8	27191189	27266571
chr8	28220737	28270549
chr8	29938248	29957558
chr8	38624760	38650641
chr8	43092825	43097103
chr8	48254813	48297571
chr8	48646913	48651790
chr8	86544368	86572074
chr9	100744687	100747854
chr9	109622367	109651917
chr9	117124687	117161023
chr9	123637892	123699903
chr9	124033828	124058378
chr9	124462786	124528190
chr9	127623542	127633596
chr9	130283297	130337882
chr9	130716123	130771636
chr9	130833810	130857950
chr9	131650019	131679556
chr9	131900409	131905348
chr9	131925961	131945580
chr9	132143938	132179184
chr9	132220379	132269750
chr9	132311941	132373900
chr9	134529847	134557922
chr9	134572827	134620230
chr9	135987435	136022720
chr9	137215729	137349715
chr9	139414928	139459843
chr9	139490858	139539450
chr9	140182877	140221723
chr9	14294820	14323221
chr9	33124316	33172464
chr9	33413438	33473898
chr9	37943284	37970248
chr9	37995422	38075782
chr9	45436560	45451089
chr9	69710819	69711272
chr9	70634956	70651609
chr9	73012035	73036836
chr9	74976779	74981428
chr9	75746480	75769802
chr9	92001375	92172754
chr9	95403272	95445444
chr9	95468051	95545340
chr9	95845344	95907079
chr9	96212808	96231637
chr9	97544857	97584676
chr9	97670054	97715413
chr9	97765406	97771435
chrX	106943273	106986815
chrX	12964671	13031930
chrX	39942122	39969360
chrX	39991323	40036815
chrX	49003713	49030332
chrX	58562579	58581119
chrX	61682795	61734242
chrX	64862390	64927074

## Sheet: SE identified from EC
chr10	102124878	102135136
chr10	104372244	104435794
chr10	105491179	105584026
chr10	105611896	105678838
chr10	106077756	106112197
chr10	11186614	11222563
chr10	112596776	112632705
chr10	121410209	121447045
chr10	126286419	126434303
chr10	126835227	126851231
chr10	134201120	134243693
chr10	24503256	24552583
chr10	29878201	29950094
chr10	30707207	30745993
chr10	3797678	3829166
chr10	45462649	45476437
chr10	5585764	5597643
chr10	63776265	63814759
chr10	70803575	70826188
chr10	71080932	71149799
chr10	73472254	73536700
chr10	73587765	73650063
chr10	73804194	73849666
chr10	74004281	74109978
chr10	76946677	76986031
chr10	77154560	77170185
chr10	80806846	80918536
chr10	80981191	81031312
chr10	81044195	81119111
chr10	81946072	81967892
chr10	82212932	82266018
chr10	95195860	95231559
chr10	99164886	99188607
chr1	10774906	10896473
chr1	109781857	109820032
chr11	10323818	10331112
chr1	111734488	111766198
chr11	117845183	117884021
chr11	118659272	118663526
chr11	118740224	118811062
chr11	119537256	119573395
chr11	119988064	120019162
chr11	126187641	126238484
chr11	126447403	126477108
chr11	128318272	128353816
chr11	128367377	128393244
chr1	117280091	117313514
chr11	1778246	1805441
chr1	11778937	11801502
chr11	18404486	18418318
chr1	11846647	11875929
chr11	1864509	1876789
chr1	120557069	120607142
chr1	12187948	12271234
chr1	12652721	12682675
chr11	3008470	3038451
chr11	306957	317147
chr11	317642	322549
chr11	34605871	34714315
chr11	35150357	35203188
chr11	3855352	3880894
chr1	145195877	145264452
chr1	145426800	145457371
chr11	47395545	47417894
chr1	147929874	147933261
chr11	48007376	48057041
chr1	149810999	149815682
chr1	149820495	149825952
chr1	149856479	149861187
chr1	150532182	150553589
chr1	15057883	15093101
chr1	151027329	151033229
chr11	51569683	51591405
chr1	151960410	151974349
chr1	151995037	152024339
chr1	153328654	153343772
chr1	153504882	153511187
chr1	153534123	153541831
chr1	153570680	153590419
chr1	153916609	153937356
chr1	154374906	154414348
chr1	154904272	154926836
chr1	154942374	154948950
chr1	154971543	154987264
chr1	155095570	155109929
chr1	155149270	155166070
chr1	155940602	155953151
chr1	156065635	156100185
chr1	156440837	156478297
chr1	156715733	156722472
chr1	15735537	15761325
chr11	57528624	57566913
chr1	157972001	157992998
chr1	159879140	159915902
chr1	160982517	160993495
chr1	161049906	161060176
chr1	161352458	161380309
chr1	161409880	161470461
chr1	161491988	161536627
chr1	16157880	16177053
chr1	161579186	161624660
chr11	61721645	61753420
chr11	62305524	62325947
chr11	62606452	62610411
chr11	63604937	63641091
chr1	16465266	16516258
chr11	65183373	65198684
chr11	65235886	65292183
chr11	65541176	65561242
chr11	67009792	67058205
chr11	67100003	67149437
chr11	68064983	68152375
chr11	68604317	68613460
chr11	68922301	68943369
chr11	68959423	68988605
chr11	69018603	69088504
chr1	169071042	169086863
chr11	69168466	69200622
chr11	69249767	69262445
chr11	69450561	69466297
chr11	69487459	69490835
chr11	69516182	69524737
chr11	69630791	69639386
chr11	69653622	69658366
chr11	69677479	69691276
chr11	69786024	70030464
chr11	70048911	70098958
chr11	70243453	70257570
chr11	71376303	71470789
chr11	71491172	71500651
chr11	71579415	71636330
chr11	71748921	71754594
chr11	72429362	72456078
chr11	72515582	72551960
chr11	72851641	72870628
chr11	73076662	73101170
chr11	75022639	75063935
chr11	76456253	76500605
chr1	181055938	181060614
chr1	181073645	181130102
chr1	182106853	182119766
chr1	182357366	182364396
chr1	183535695	183585301
chr1	185282522	185309468
chr11	95940508	96012420
chr1	19742244	19813630
chr1	198125633	198139326
chr1	198568822	198634289
chr1	201223893	201282887
chr1	201419828	201481883
chr1	201978871	202056788
chr1	203236562	203297472
chr1	203595224	203645918
chr1	204367295	204389869
chr1	204407281	204491746
chr1	206674365	206763270
chr1	207175434	207207592
chr1	207978291	208021706
chr1	209526791	209609059
chr1	209816558	209846680
chr1	209920843	209942708
chr1	209974592	210000088
chr12	104669863	104694921
chr12	104850182	104873263
chr12	10513294	10522583
chr12	109006181	109030020
chr12	109226017	109248786
chr12	110301498	110330525
chr12	111000454	111029700
chr12	115105819	115131378
chr12	116935054	116977943
chr12	11801383	11826125
chr12	118489987	118501261
chr12	11857284	11934395
chr12	11950461	12014800
chr12	12028723	12058125
chr12	12151930	12186423
chr12	122234299	122243721
chr12	123370925	123402233
chr12	124978793	125005619
chr12	125139962	125239673
chr12	125393561	125425970
chr12	12566526	12636748
chr12	12866750	12903210
chr12	130558696	130625034
chr1	2135881	2171647
chr12	14408785	14437596
chr1	22223558	22266203
chr1	223892710	223936887
chr1	225623408	225663394
chr1	226062077	226071710
chr1	226248910	226252711
chr12	26266188	26279805
chr1	226285903	226324320
chr12	26422684	26452689
chr1	226819265	226868565
chr1	226884441	226927142
chr12	27483262	27499449
chr1	228268803	228280897
chr1	228747869	228784275
chr12	31871862	31913122
chr1	234621368	234681184
chr1	234724530	234776567
chr1	234842991	235066846
chr1	235089497	235149631
chr1	235489976	235493926
chr1	236026395	236143167
chr1	23880283	23904352
chr1	244996196	244999977
chr1	245025664	245032793
chr1	24610327	24649929
chr12	46120223	46125422
chr1	2477163	2482311
chr12	48196195	48229503
chr12	49657944	49662445
chr1	2506410	2526237
chr12	50901232	50939634
chr1	25236842	25258881
chr12	52409055	52469168
chr12	52536685	52552083
chr12	53240483	53273853
chr12	53594220	53629013
chr12	53759212	53777271
chr12	54805322	54827082
chr12	56320137	56327437
chr12	57022342	57031182
chr12	57076685	57095139
chr12	57479438	57496652
chr12	57912346	57931319
chr12	58225433	58241793
chr12	6275934	6360768
chr12	6376686	6390262
chr12	6419150	6452187
chr12	6470520	6500741
chr1	26601642	26619696
chr12	6635132	6661190
chr12	6872075	6884685
chr1	27018791	27029267
chr12	7033668	7039615
chr12	7057881	7074784
chr12	707051	756305
chr1	27179893	27192861
chr1	27809532	27902653
chr1	28178827	28215565
chr12	92518540	92578965
chr12	92932159	92968248
chr12	96587385	96613818
chr12	9799768	9804466
chr13	113636469	113679355
chr1	31216820	31259804
chr1	32391076	32423806
chr13	30948507	30998438
chr1	33181166	33229037
chr1	33445648	33471480
chr1	33793246	33816625
chr13	41557165	41593510
chr13	44792910	44888131
chr13	50696570	50705436
chr1	3618558	3635358
chr1	36613870	36628725
chr1	36813812	36854090
chr1	37913848	37953728
chr1	40845329	40869753
chr14	102537254	102564338
chr14	102945765	102999346
chr14	103557447	103622340
chr14	105116385	105162921
chr14	105525133	105569849
chr1	41334601	41386222
chr14	23009722	23040151
chr14	23305542	23319274
chr1	43396345	43446150
chr14	35800599	35811927
chr14	35855046	35875231
chr14	38052320	38069271
chr1	43996150	44030030
chr14	50331820	50378174
chr14	50416675	50471082
chr14	50505802	50532692
chr1	45271835	45276876
chr14	55539003	55593341
chr14	61927756	62069832
chr14	64967295	64973831
chr14	65165434	65192577
chr14	68698574	68780367
chr14	69013106	69079208
chr14	69122228	69180265
chr14	69238210	69291588
chr14	69393774	69446945
chr14	70078272	70185030
chr14	74206694	74273145
chr14	75690402	75770337
chr14	77413009	77444450
chr14	77464734	77555433
chr14	91815471	91885072
chr14	92953801	93006932
chr14	99695845	99741204
chr1	51420334	51445199
chr15	31616884	31660446
chr15	40361199	40396715
chr15	42285639	42352894
chr15	44998931	45023201
chr15	45926494	45946128
chr1	54925466	54955188
chr15	60658253	60707048
chr15	63729310	63798658
chr15	65127339	65149804
chr15	65162591	65197839
chr15	67356410	67443651
chr15	68548522	68574346
chr15	69109136	69114597
chr15	70384830	70406933
chr15	72513318	72530659
chr15	75063663	75087600
chr15	78326667	78376850
chr15	89157934	89201114
chr15	89631708	89693884
chr1	59034183	59059385
chr15	90540984	90620191
chr15	90691926	90758400
chr1	59247043	59251749
chr15	93340601	93393328
chr15	93443001	93453001
chr15	96860551	96904220
chr15	99961532	100007387
chr16	11676224	11735749
chr16	16038861	16056068
chr16	19107319	19151204
chr16	21509878	21529016
chr16	27323745	27342574
chr16	29137717	29197844
chr16	30074759	30079107
chr16	3087863	3127492
chr16	31115171	31144320
chr16	31880101	31891941
chr16	3199486	3234008
chr16	48635874	48656241
chr16	50717432	50766240
chr16	57611279	57658279
chr1	6658108	6670227
chr16	66548896	66561392
chr1	66726050	66767272
chr1	66782850	66818358
chr16	70715091	70802643
chr16	81477381	81568941
chr16	81584415	81695934
chr16	81726720	81764848
chr16	87855540	87905247
chr16	87978558	87991070
chr16	89543053	89575371
chr17	1458126	1515667
chr17	15541694	15563631
chr17	17571015	17690152
chr17	17722302	17755218
chr17	18883796	18917802
chr17	21170981	21199239
chr17	2292940	2311426
chr17	29852747	29895099
chr17	36603840	36623026
chr17	36853100	36863325
chr17	37024364	37057998
chr17	37893157	37935227
chr17	38251426	38271354
chr17	38467390	38505621
chr17	38635739	38658371
chr17	38674203	38776551
chr17	39779858	39836362
chr17	39927723	39956871
chr17	41436756	41447338
chr17	42292830	42316367
chr17	43298322	43309059
chr17	45949562	45993405
chr17	46618418	46622627
chr17	4738783	4769733
chr17	4846738	4854143
chr17	48960978	49009365
chr17	55967575	56033248
chr17	56395057	56422449
chr17	57830409	57882813
chr17	57904203	57935370
chr17	62769657	62811250
chr17	63023909	63070123
chr17	6914970	6919348
chr17	70100316	70124213
chr17	70679602	70723864
chr17	7140701	7147412
chr17	72375829	72475693
chr17	73679686	73697705
chr17	73778266	73783421
chr17	73966398	73994096
chr17	74242186	74273104
chr17	74356905	74382024
chr17	74476466	74527170
chr17	75119574	75144002
chr17	75276091	75288687
chr17	75302623	75339381
chr17	75352283	75476907
chr17	76309707	76414282
chr17	76730741	76786763
chr17	7737230	7755081
chr17	77804466	77826701
chr17	7785074	7792848
chr17	78227509	78252086
chr17	78993238	79072143
chr17	79302111	79323535
chr17	79359788	79377307
chr17	79477295	79487098
chr17	80054231	80086511
chr17	80157990	80190754
chr17	80236751	80261708
chr17	8029267	8069859
chr17	80406252	80420810
chr17	80777289	80807024
chr17	80823810	80849330
chr17	8825426	8871655
chr17	983369	1025510
chr1	8066893	8088138
chr18	11981496	12048894
chr1	8121749	8158291
chr1	8173703	8286064
chr18	18511078	18520284
chr18	21579022	21607879
chr18	24120424	24131287
chr18	2633398	2658704
chr18	29005452	29035933
chr18	2956360	2998568
chr18	3446195	3459682
chr18	3582933	3625541
chr18	46450716	46482372
chr18	74202674	74208674
chr18	74764548	74845708
chr1	87793622	87802872
chr1	8933039	8987856
chr18	9637108	9688282
chr19	11184829	11207834
chr19	1150987	1195157
chr19	1239636	1267315
chr19	12888111	12907883
chr19	13258323	13284385
chr19	13943924	13956337
chr19	14466085	14496640
chr19	14626334	14635378
chr19	16177952	16191351
chr19	18108944	18135897
chr19	18586898	18632978
chr19	2028419	2096678
chr19	3365572	3408584
chr19	33725925	33802852
chr19	35574385	35619865
chr19	36388732	36401442
chr1	9376051	9408214
chr19	38406043	38477607
chr19	38752879	38791250
chr19	39125503	39228361
chr19	39887955	39902861
chr19	4049538	4088630
chr19	41220124	41241896
chr19	41298739	41330184
chr19	41801819	41841496
chr19	42676800	42725100
chr19	42745794	42760551
chr19	42773277	42789336
chr19	43827437	43861356
chr19	44242881	44289611
chr19	45221526	45260172
chr19	45931771	45982455
chr19	46005027	46101985
chr1	9460679	9504087
chr19	47216601	47223725
chr19	47596723	47618601
chr19	49374889	49386589
chr19	49464185	49472074
chr19	50672419	50739868
chr19	54690319	54696340
chr20	10599559	10655975
chr20	17945738	17951166
chr20	1840889	1879577
chr20	19895276	19985101
chr20	23063617	23143652
chr20	24997144	25040044
chr20	30175251	30200640
chr20	30281975	30318597
chr20	35960491	35988166
chr20	3776076	3797259
chr20	45933308	46025758
chr20	47363933	47405297
chr20	4789787	4811057
chr20	48285055	48344091
chr20	48419261	48468771
chr20	48754943	48774326
chr20	48803024	48812154
chr20	48832807	49017293
chr20	49030135	49077654
chr20	49099639	49137556
chr20	51026383	52381038
chr20	52401517	52464352
chr20	52507618	52547396
chr20	52772905	52807827
chr20	56261166	56291787
chr20	57224656	57237438
chr20	57462782	57468248
chr20	57574437	57598166
chr20	57863488	58065787
chr20	60924733	60956634
chr2	10079543	10095037
chr2	102572712	102612921
chr2	106348169	106438851
chr2	109188732	109211765
chr2	109524378	109606076
chr2	112167605	112223655
chr2	112236359	112265242
chr2	119581191	119621051
chr2	128144321	128174075
chr2	12841679	12869349
chr21	33787326	33857247
chr21	34733625	34802669
chr21	36236714	36263997
chr2	136869153	136899774
chr2	136964048	137014434
chr21	40159776	40204655
chr21	40273035	40305747
chr21	44580762	44632389
chr21	44707256	44887288
chr21	44905357	44940336
chr21	45110885	45201132
chr2	145265497	145282359
chr21	45557628	45640264
chr21	46330917	46352987
chr21	46385701	46439515
chr2	157176314	157200105
chr2	161061303	161099971
chr2	173261437	173307695
chr2	174827401	174831348
chr2	175453743	175475035
chr2	178103908	178144957
chr2	197023481	197050564
chr2	198361940	198367335
chr2	201726710	201732165
chr2	201979445	201996963
chr2	20371301	20435567
chr2	206547252	206579773
chr2	208027614	208032180
chr2	219146347	219180124
chr2	219251588	219272285
chr2	219736063	219774341
chr22	25338377	25390536
chr22	29194224	29227755
chr22	30643802	30720983
chr22	31610728	31651195
chr22	31670464	31692832
chr2	232212219	232277647
chr2	232436107	232487034
chr2	232504871	232552500
chr2	232565787	232577414
chr2	233923964	233966138
chr2	235328777	235377893
chr22	36724142	36862615
chr22	37937018	37998365
chr22	38288902	38327141
chr22	38558434	38590235
chr2	238569667	238611815
chr2	239172678	239218928
chr2	240167701	240221738
chr22	41839531	41844611
chr22	43072616	43169049
chr22	46436319	46479244
chr22	46898032	46989405
chr22	47126764	47173515
chr22	50318812	50364354
chr22	50718220	50746829
chr22	50963046	50973923
chr2	26214204	26267700
chr2	27930984	27961396
chr2	28539350	28694293
chr2	28833371	28887770
chr2	30439709	30461141
chr2	33141305	33141725
chr2	37842825	37891473
chr2	38610539	38648268
chr2	39346655	39352377
chr2	42324093	42363160
chr2	43179929	43253052
chr2	43265764	43314515
chr2	43353991	43468204
chr2	47063132	47100328
chr2	54784347	54827656
chr2	55275146	55278915
chr2	60512665	60543814
chr2	60692958	60712571
chr2	60726314	60809095
chr2	61094383	61112208
chr2	61219912	61245998
chr2	61403370	61406699
chr2	61763141	61766797
chr2	64437516	64472426
chr2	64817967	64877668
chr2	65046607	65093061
chr2	66659249	66674250
chr2	68989652	69036995
chr2	70138952	70176278
chr2	70201664	70276090
chr2	70307335	70317956
chr2	70350265	70353504
chr2	70366881	70371312
chr2	70688282	70723488
chr2	75059945	75103450
chr2	85115426	85185589
chr2	85623576	85700665
chr2	85764665	85779177
chr2	8615010	8686321
chr2	87301104	87308992
chr2	87742422	87849854
chr2	87933968	87963460
chr2	8816254	8833946
chr2	92281276	92325890
chr2	96797410	96830733
chr2	97533465	97558237
chr2	9937578	9976993
chr3	10215004	10248681
chr3	111448475	111483167
chr3	113463044	113467101
chr3	11539911	11587255
chr3	11655347	11685642
chr3	12688115	12724538
chr3	13034829	13064406
chr3	130566973	130587892
chr3	141094199	141133645
chr3	14443201	14502551
chr3	149058073	149126087
chr3	150124939	150129034
chr3	150462442	150482103
chr3	151963179	151989685
chr3	152877287	152884620
chr3	171845932	171887244
chr3	172229601	172282634
chr3	172299730	172355821
chr3	176912574	176931198
chr3	177306711	177337968
chr3	185653144	185670439
chr3	187453613	187469204
chr3	189505168	189561746
chr3	189617716	189667917
chr3	190036234	190102013
chr3	193543438	193572173
chr3	193806523	193879632
chr3	39187900	39197156
chr3	45989306	46035548
chr3	46130191	46156602
chr3	46967214	47032276
chr3	4761834	4797481
chr3	48506670	48521609
chr3	49376240	49390558
chr3	5014702	5069293
chr3	50278876	50308767
chr3	50609869	50674507
chr3	52073508	52101598
chr3	52270431	52288448
chr3	71463198	71505919
chr3	71628911	71634161
chr4	103745633	103750682
chr4	14996381	15007789
chr4	15653764	15669654
chr4	1748718	1799314
chr4	185231378	185289711
chr4	185390737	185398423
chr4	2787732	2809511
chr4	38656110	38677178
chr4	40184228	40209566
chr4	55079571	55100274
chr4	6660386	6701463
chr4	6894720	6972795
chr4	74535807	74601686
chr4	78738918	78755336
chr4	7962003	7981256
chr4	87751768	87777528
chr5	1103944	1163687
chr5	118634784	118677979
chr5	131589190	131610562
chr5	131749885	131814558
chr5	132695501	132761203
chr5	133837767	133863954
chr5	134359736	134381057
chr5	139013384	139051396
chr5	142174684	142252415
chr5	1470357	1540308
chr5	148818653	148866835
chr5	148928622	148944343
chr5	149857213	149902963
chr5	149961916	150018521
chr5	150431777	150486533
chr5	150587900	150644903
chr5	150992869	151028684
chr5	169689378	169766000
chr5	172191584	172340157
chr5	175959847	175981585
chr5	179243653	179248865
chr5	180228677	180260439
chr5	1881760	1890781
chr5	39164256	39224764
chr5	42978809	43020952
chr5	43036724	43043621
chr5	43063736	43070375
chr5	56467453	56474121
chr5	66299004	66318143
chr5	90674641	90680530
chr6	10407258	10427374
chr6	106034944	106068332
chr6	106530826	106590375
chr6	108878471	108887750
chr6	111873336	111931378
chr6	11203156	11237252
chr6	112071355	112127353
chr6	113940775	113975191
chr6	114175818	114194584
chr6	137537263	137570628
chr6	138188346	138195798
chr6	138411376	138429565
chr6	143221424	143269275
chr6	157097607	157103988
chr6	1573468	1616046
chr6	159193135	159291822
chr6	160109863	160139380
chr6	160373173	160405670
chr6	163825558	163837921
chr6	21587105	21598332
chr6	27804009	27807701
chr6	30646953	30656511
chr6	30708748	30812167
chr6	30844400	30854971
chr6	31148178	31196979
chr6	31701628	31708785
chr6	31780710	31801386
chr6	32156036	32161599
chr6	32819745	32823689
chr6	32934858	32939778
chr6	34191135	34212389
chr6	35685815	35701113
chr6	41455588	41528816
chr6	41672065	41737660
chr6	42738199	42752340
chr6	44008963	44052382
chr6	44204439	44217436
chr6	58776259	58779441
chr6	6677353	6726575
chr6	6772271	6827810
chr6	6842800	6895027
chr6	7106994	7167339
chr6	74228977	74233970
chr6	7532099	7562005
chr6	8628023	8664555
chr6	89788701	89793344
chr7	102055641	102083293
chr7	104601185	104625497
chr7	104643767	104660963
chr7	105920350	105931840
chr7	1163506	1215877
chr7	129588188	129611707
chr7	130790188	130809562
chr7	134831713	134865018
chr7	138777213	138816274
chr7	142490794	142508099
chr7	143072205	143083661
chr7	150062822	150082287
chr7	1543145	1579512
chr7	157057769	157113399
chr7	157128243	157148826
chr7	16576	41489
chr7	23507315	23514757
chr7	25005296	25022220
chr7	2547408	2575021
chr7	26238101	26242510
chr7	27135744	27158042
chr7	27202783	27210211
chr7	358001	418038
chr7	39987819	39991943
chr7	44655076	44680801
chr7	48124231	48137915
chr7	511109	582974
chr7	5456527	5479848
chr7	55111882	55208439
chr7	5566184	5573636
chr7	5588230	5614816
chr7	5632248	5648663
chr7	6406911	6445013
chr7	73211213	73266746
chr7	74019030	74079006
chr7	74490932	74511913
chr7	75240610	75292150
chr7	75919964	75948671
chr7	75993073	76033208
chr7	76067037	76097434
chr7	76566810	76639523
chr7	826279	876997
chr7	92461618	92466506
chr7	97904944	97919122
chr8	101421586	101528162
chr8	101960779	101966133
chr8	102500638	102516768
chr8	103663546	103675525
chr8	103799926	103823152
chr8	103874058	103877281
chr8	116673551	116682372
chr8	11717065	11760377
chr8	124545975	124570128
chr8	126441236	126453028
chr8	128733977	128773694
chr8	128861277	128889750
chr8	134064684	134094728
chr8	134296040	134316355
chr8	134331768	134395586
chr8	134563284	134585028
chr8	142082820	142149127
chr8	142204111	142302747
chr8	144094132	144109956
chr8	144813595	144823170
chr8	22551138	22639464
chr8	23381547	23416450
chr8	27191189	27266571
chr8	28220737	28270549
chr8	29938248	29957558
chr8	37552196	37557746
chr8	37731540	37763078
chr8	47126278	47160476
chr8	48254813	48297571
chr8	48410023	48440023
chr8	48646913	48651790
chr8	71313863	71316897
chr8	8727814	8751544
chr9	100744687	100747854
chr9	101008719	101019441
chr9	117124687	117161023
chr9	123637892	123699903
chr9	124033828	124058378
chr9	124462786	124528190
chr9	127020506	127046536
chr9	130283297	130337882
chr9	130716123	130771636
chr9	131650019	131679556
chr9	131900409	131905348
chr9	131925961	131945580
chr9	132094463	132124557
chr9	132143938	132179184
chr9	132220379	132269750
chr9	132311941	132373900
chr9	134127439	134154269
chr9	134529847	134557922
chr9	134572827	134620230
chr9	135987435	136022720
chr9	137215729	137349715
chr9	139414928	139459843
chr9	139490858	139539450
chr9	140182877	140221723
chr9	14294820	14323221
chr9	33124316	33172464
chr9	33413438	33473898
chr9	33814320	33818992
chr9	37995422	38075782
chr9	66454775	66461741
chr9	70634956	70651609
chr9	73012035	73036836
chr9	92001375	92172754
chr9	95403272	95445444
chr9	95468051	95545340
chr9	95845344	95907079
chr9	97544857	97584676
chr9	97670054	97715413
chrX	114959835	115014962
chrX	12964671	13031930
chrX	39942122	39969360
chrX	39991323	40036815
chrX	58562579	58581119
chrX	61682795	61734242
chrX	64862390	64927074

## Sheet: SE identified from LNC
chr10	104372244	104435794
chr10	105611896	105678838
chr10	106077756	106112197
chr10	11186614	11222563
chr10	112596776	112632705
chr10	11703583	11731109
chr10	121013706	121077064
chr10	121410209	121447045
chr10	126286419	126434303
chr10	134201120	134243693
chr10	134259599	134281956
chr10	14585228	14631061
chr10	21805446	21818291
chr10	27528611	27532581
chr10	30707207	30745993
chr10	33390369	33443346
chr10	3797678	3829166
chr10	43899179	43905879
chr10	52381668	52385703
chr10	5585764	5597643
chr10	63656965	63665379
chr10	63776265	63814759
chr10	70803575	70826188
chr10	73472254	73536700
chr10	73587765	73650063
chr10	73804194	73849666
chr10	74004281	74109978
chr10	76946677	76986031
chr10	77154560	77170185
chr10	80806846	80918536
chr10	80981191	81031312
chr10	81044195	81119111
chr10	81946072	81967892
chr10	82212932	82266018
chr10	89621466	89626582
chr10	95195860	95231559
chr10	975850	993858
chr10	99077481	99095699
chr1	10774906	10896473
chr1	111734488	111766198
chr11	117845183	117884021
chr11	118659272	118663526
chr11	118740224	118811062
chr11	119537256	119573395
chr11	119988064	120019162
chr11	122931237	122941242
chr11	128318272	128353816
chr11	128367377	128393244
chr1	117280091	117313514
chr11	1778246	1805441
chr1	11846647	11875929
chr11	1864509	1876789
chr1	12187948	12271234
chr1	12652721	12682675
chr11	306957	317147
chr11	317642	322549
chr11	34605871	34714315
chr11	35150357	35203188
chr11	3855352	3880894
chr1	144518724	144522152
chr1	145195877	145264452
chr1	145426800	145457371
chr11	47395545	47417894
chr1	147929874	147933261
chr1	147997405	148015215
chr11	48007376	48057041
chr1	149810999	149815682
chr1	149820495	149825952
chr1	149856479	149861187
chr1	150532182	150553589
chr1	151027329	151033229
chr11	51569683	51591405
chr1	151995037	152024339
chr1	153534123	153541831
chr1	153570680	153590419
chr1	153916609	153937356
chr1	154374906	154414348
chr1	154904272	154926836
chr1	154942374	154948950
chr1	154971543	154987264
chr1	155095570	155109929
chr1	155940602	155953151
chr1	156065635	156100185
chr1	156440837	156478297
chr1	156715733	156722472
chr11	57528624	57566913
chr1	159879140	159915902
chr1	160596541	160623956
chr1	160726811	160768836
chr11	60828126	60889033
chr1	160982517	160993495
chr1	161049906	161060176
chr1	161352458	161380309
chr1	161491988	161536627
chr1	16157880	16177053
chr1	161579186	161624660
chr11	61721645	61753420
chr11	62305524	62325947
chr11	62606452	62610411
chr11	64618467	64633238
chr1	16465266	16516258
chr11	65183373	65198684
chr11	65235886	65292183
chr11	65405155	65421620
chr11	66884977	66889357
chr11	67009792	67058205
chr11	67100003	67149437
chr11	67234583	67255159
chr1	167584933	167602106
chr11	69018603	69088504
chr11	69168466	69200622
chr11	69249767	69262445
chr11	69312489	69317623
chr11	69450561	69466297
chr1	169636461	169676592
chr11	69786024	70030464
chr11	70048911	70098958
chr11	70243453	70257570
chr11	71748921	71754594
chr11	72429362	72456078
chr11	72515582	72551960
chr11	72851641	72870628
chr11	73076662	73101170
chr11	75022639	75063935
chr1	181073645	181130102
chr1	185282522	185309468
chr1	185335040	185410100
chr1	19248564	19278866
chr11	95940508	96012420
chr1	19742244	19813630
chr1	198125633	198139326
chr1	198568822	198634289
chr1	200838635	200877370
chr1	201223893	201282887
chr1	201419828	201481883
chr1	201978871	202056788
chr1	202127680	202134643
chr1	203236562	203297472
chr1	203595224	203645918
chr1	204367295	204389869
chr1	204407281	204491746
chr1	205242866	205264407
chr1	205409228	205421580
chr1	206674365	206763270
chr1	207082162	207099330
chr1	207175434	207207592
chr1	207978291	208021706
chr1	209526791	209609059
chr1	209816558	209846680
chr1	209974592	210000088
chr12	104850182	104873263
chr12	10513294	10522583
chr12	110301498	110330525
chr12	11801383	11826125
chr12	118489987	118501261
chr12	11857284	11934395
chr12	122223698	122233249
chr12	122234299	122243721
chr12	123370925	123402233
chr12	125393561	125425970
chr12	12566526	12636748
chr12	12866750	12903210
chr12	12939544	12963847
chr12	130558696	130625034
chr1	2135881	2171647
chr12	14408785	14437596
chr1	21610342	21623776
chr1	221913881	221928102
chr1	2221278	2247501
chr1	223892710	223936887
chr1	225623408	225663394
chr1	226248910	226252711
chr1	226285903	226324320
chr1	226819265	226868565
chr1	226884441	226927142
chr1	228268803	228280897
chr1	228747869	228784275
chr12	31871862	31913122
chr12	32027525	32060972
chr1	234621368	234681184
chr1	234724530	234776567
chr1	234842991	235066846
chr1	235089497	235149631
chr1	235489976	235493926
chr1	236026395	236143167
chr12	4244725	4277377
chr12	4377886	4384997
chr1	244996196	244999977
chr1	245025664	245032793
chr1	24610327	24649929
chr12	46120223	46125422
chr12	46660199	46664294
chr1	2477163	2482311
chr12	48196195	48229503
chr12	50055392	50068976
chr1	2506410	2526237
chr1	25236842	25258881
chr12	52409055	52469168
chr12	52536685	52552083
chr12	53240483	53273853
chr12	53594220	53629013
chr12	53759212	53777271
chr12	56120787	56132713
chr12	56320137	56327437
chr12	57022342	57031182
chr12	57076685	57095139
chr12	57479438	57496652
chr12	57869573	57874857
chr12	57912346	57931319
chr12	58225433	58241793
chr12	58274820	58293302
chr12	6275934	6360768
chr12	62995677	62999519
chr12	6376686	6390262
chr12	6419150	6452187
chr12	6470520	6500741
chr1	26601642	26619696
chr1	27018791	27029267
chr12	7057881	7074784
chr12	707051	756305
chr1	27179893	27192861
chr1	27809532	27902653
chr1	28178827	28215565
chr12	89744422	89749279
chr12	92518540	92578965
chr12	9799768	9804466
chr13	100005994	100039705
chr13	113636469	113679355
chr1	31216820	31259804
chr1	32391076	32423806
chr13	30948507	30998438
chr13	31189479	31194160
chr1	33181166	33229037
chr13	33000069	33003366
chr13	50696570	50705436
chr1	36613870	36628725
chr1	36813812	36854090
chr1	37913848	37953728
chr13	99850480	99894882
chr1	40845329	40869753
chr14	100524038	100548477
chr14	102537254	102564338
chr14	103557447	103622340
chr14	105116385	105162921
chr14	105525133	105569849
chr14	106025322	106049536
chr14	106145637	106179070
chr14	21149112	21154283
chr14	23009722	23040151
chr1	43396345	43446150
chr14	35855046	35875231
chr14	37124939	37155315
chr14	38052320	38069271
chr1	43996150	44030030
chr14	50331820	50378174
chr14	50416675	50471082
chr14	50505802	50532692
chr14	50548052	50569327
chr1	45271835	45276876
chr14	55539003	55593341
chr14	61927756	62069832
chr14	64967295	64973831
chr14	68698574	68780367
chr14	68925673	68995025
chr14	69122228	69180265
chr14	69238210	69291588
chr14	70078272	70185030
chr14	71102476	71134128
chr14	74206694	74273145
chr14	75690402	75770337
chr14	77413009	77444450
chr14	77464734	77555433
chr14	91815471	91885072
chr14	99695845	99741204
chr1	51420334	51445199
chr15	22443123	22468702
chr15	31616884	31660446
chr15	44998931	45023201
chr15	60658253	60707048
chr15	63729310	63798658
chr15	65162591	65197839
chr15	67356410	67443651
chr15	68548522	68574346
chr15	69109136	69114597
chr15	70384830	70406933
chr15	72513318	72530659
chr15	75063663	75087600
chr15	75742395	75748861
chr15	78326667	78376850
chr15	81576771	81592787
chr15	89157934	89201114
chr1	59034183	59059385
chr15	90540984	90620191
chr15	90638967	90650555
chr15	90691926	90758400
chr1	59247043	59251749
chr15	93340601	93393328
chr15	93425898	93430959
chr15	93443001	93453001
chr16	10961309	10986543
chr16	11347395	11357793
chr16	11676224	11735749
chr16	16038861	16056068
chr16	19107319	19151204
chr16	22199919	22211027
chr16	2557154	2567713
chr16	27323745	27342574
chr16	3087863	3127492
chr16	31115171	31144320
chr16	3199486	3234008
chr16	48635874	48656241
chr16	50717432	50766240
chr16	66548896	66561392
chr16	67580581	67598453
chr1	66782850	66818358
chr16	68766135	68794786
chr16	70715091	70802643
chr16	81477381	81568941
chr16	81584415	81695934
chr16	87855540	87905247
chr16	88496347	88601439
chr16	89543053	89575371
chr16	89784328	89790837
chr17	1458126	1515667
chr17	15541694	15563631
chr17	17571015	17690152
chr17	17722302	17755218
chr17	2292940	2311426
chr17	27064747	27075798
chr17	36853100	36863325
chr17	37024364	37057998
chr17	37893157	37935227
chr17	38251426	38271354
chr17	38467390	38505621
chr17	38635739	38658371
chr17	38674203	38776551
chr17	39779858	39836362
chr17	39927723	39956871
chr17	41436756	41447338
chr17	42292830	42316367
chr17	43298322	43309059
chr17	43362140	43399141
chr17	46618418	46622627
chr17	47807402	47832021
chr17	4846738	4854143
chr17	48960978	49009365
chr17	55967575	56033248
chr17	56395057	56422449
chr17	57830409	57882813
chr17	57904203	57935370
chr17	61774204	61780830
chr17	63023909	63070123
chr17	6914970	6919348
chr17	70439959	70521975
chr17	7140701	7147412
chr17	72375829	72475693
chr17	73072984	73101745
chr17	73679686	73697705
chr17	73778266	73783421
chr17	73966398	73994096
chr17	74242186	74273104
chr17	74476466	74527170
chr17	75352283	75476907
chr17	76119971	76130297
chr17	76309707	76414282
chr17	76730741	76786763
chr17	7737230	7755081
chr17	77804466	77826701
chr17	7785074	7792848
chr17	78227509	78252086
chr17	78993238	79072143
chr17	79477295	79487098
chr17	80157990	80190754
chr17	80236751	80261708
chr17	8029267	8069859
chr17	80406252	80420810
chr17	80777289	80807024
chr17	8825426	8871655
chr17	983369	1025510
chr1	8173703	8286064
chr18	18511078	18520284
chr18	24120424	24131287
chr18	2633398	2658704
chr18	2956360	2998568
chr18	3446195	3459682
chr18	3582933	3625541
chr18	46450716	46482372
chr18	60821574	60830488
chr18	74764548	74845708
chr1	87793622	87802872
chr1	8933039	8987856
chr19	11184829	11207834
chr19	1150987	1195157
chr19	1239636	1267315
chr19	12888111	12907883
chr19	13094024	13189864
chr19	13202486	13217064
chr19	13258323	13284385
chr19	13943924	13956337
chr19	13956646	13959288
chr19	14466085	14496640
chr19	14626334	14635378
chr19	16177952	16191351
chr19	16474196	16495043
chr19	16680376	16705964
chr19	18108944	18135897
chr19	18389985	18393743
chr19	18586898	18632978
chr19	2028419	2096678
chr19	3154644	3190242
chr19	33725925	33802852
chr19	35489547	35498408
chr19	35574385	35619865
chr19	36388732	36401442
chr19	38406043	38477607
chr19	38752879	38791250
chr19	39125503	39228361
chr19	39887955	39902861
chr19	39919217	39936915
chr19	40442633	40477746
chr19	4049538	4088630
chr19	41220124	41241896
chr19	41298739	41330184
chr19	41801819	41841496
chr19	42374358	42393891
chr19	42676800	42725100
chr19	42745794	42760551
chr19	42773277	42789336
chr19	44242881	44289611
chr19	45221526	45260172
chr19	45931771	45982455
chr19	46005027	46101985
chr19	47216601	47223725
chr19	47596723	47618601
chr19	49374889	49386589
chr19	49464185	49472074
chr20	10599559	10655975
chr20	17945738	17951166
chr20	19895276	19985101
chr20	23063617	23143652
chr20	24997144	25040044
chr20	30281975	30318597
chr20	31104686	31129453
chr20	34328858	34332751
chr20	37486718	37523013
chr20	45933308	46025758
chr20	4789787	4811057
chr20	48367413	48403122
chr20	48419261	48468771
chr20	48754943	48774326
chr20	48803024	48812154
chr20	48832807	49017293
chr20	49030135	49077654
chr20	49099639	49137556
chr20	49406956	49465722
chr20	51026383	52381038
chr20	55964100	55976809
chr20	57224656	57237438
chr20	57462782	57468248
chr20	57720633	57758370
chr20	60924733	60956634
chr20	61269937	61300826
chr20	61530358	61560971
chr2	106348169	106438851
chr2	106701524	106755253
chr2	109524378	109606076
chr2	109636694	109687652
chr2	112167605	112223655
chr2	112236359	112265242
chr2	128144321	128174075
chr2	12841679	12869349
chr21	34733625	34802669
chr21	36236714	36263997
chr2	136869153	136899774
chr2	136964048	137014434
chr21	37661838	37695815
chr21	40159776	40204655
chr21	44707256	44887288
chr21	45110885	45201132
chr2	145265497	145282359
chr21	45557628	45640264
chr21	46330917	46352987
chr2	157176314	157200105
chr2	158293647	158310858
chr2	174827401	174831348
chr2	175453743	175475035
chr2	178103908	178144957
chr2	196514353	196524666
chr2	197023481	197050564
chr2	198152312	198193343
chr2	198361940	198367335
chr2	201726710	201732165
chr2	201979445	201996963
chr2	20371301	20435567
chr2	208027614	208032180
chr2	219146347	219180124
chr2	219251588	219272285
chr22	25506398	25572897
chr22	29194224	29227755
chr22	30643802	30720983
chr2	231275695	231289479
chr22	31670464	31692832
chr2	232212219	232277647
chr2	232436107	232487034
chr2	232504871	232552500
chr2	232565787	232577414
chr2	233923964	233966138
chr2	235328777	235377893
chr2	235392727	235406609
chr22	36724142	36862615
chr22	38021723	38037459
chr2	238569667	238611815
chr2	240167701	240221738
chr2	241365709	241393987
chr22	41839531	41844611
chr22	42298556	42337731
chr22	46436319	46479244
chr22	46898032	46989405
chr22	47126764	47173515
chr22	50318812	50364354
chr22	50718220	50746829
chr22	50963046	50973923
chr2	25495836	25519318
chr2	26214204	26267700
chr2	28539350	28694293
chr2	28833371	28887770
chr2	28973111	28976896
chr2	30439709	30461141
chr2	33141305	33141725
chr2	42324093	42363160
chr2	43353991	43468204
chr2	54784347	54827656
chr2	60726314	60809095
chr2	61094383	61112208
chr2	61763141	61766797
chr2	64817967	64877668
chr2	65046607	65093061
chr2	68989652	69036995
chr2	70138952	70176278
chr2	70307335	70317956
chr2	70366881	70371312
chr2	75059945	75103450
chr2	85115426	85185589
chr2	85623576	85700665
chr2	85764665	85779177
chr2	8615010	8686321
chr2	87742422	87849854
chr2	92281276	92325890
chr2	96797410	96830733
chr2	97197338	97216537
chr2	97533465	97558237
chr3	101555803	101573652
chr3	10215004	10248681
chr3	105085718	105088792
chr3	113463044	113467101
chr3	128897773	128908743
chr3	13034829	13064406
chr3	134082250	134101717
chr3	141094199	141133645
chr3	14443201	14502551
chr3	149058073	149126087
chr3	150124939	150129034
chr3	150462442	150482103
chr3	151963179	151989685
chr3	152877287	152884620
chr3	171845932	171887244
chr3	172229601	172282634
chr3	172299730	172355821
chr3	176912574	176931198
chr3	177306711	177337968
chr3	181412796	181445780
chr3	185653144	185670439
chr3	186709116	186758963
chr3	187453613	187469204
chr3	189505168	189561746
chr3	189617716	189667917
chr3	190036234	190102013
chr3	193543438	193572173
chr3	193806523	193879632
chr3	195906188	195922806
chr3	30670195	30708451
chr3	32442705	32481283
chr3	39187900	39197156
chr3	45989306	46035548
chr3	46967214	47032276
chr3	48506670	48521609
chr3	49376240	49390558
chr3	5014702	5069293
chr3	50609869	50674507
chr3	52073508	52101598
chr3	53175202	53209147
chr3	56815354	56846078
chr3	71463198	71505919
chr3	71628911	71634161
chr3	9437100	9440619
chr4	103745633	103750682
chr4	14996381	15007789
chr4	1748718	1799314
chr4	185231378	185289711
chr4	185390737	185398423
chr4	2787732	2809511
chr4	38656110	38677178
chr4	40184228	40209566
chr4	6660386	6701463
chr4	6894720	6972795
chr4	78738918	78755336
chr4	8181372	8207743
chr4	90195837	90238570
chr5	1103944	1163687
chr5	118634784	118677979
chr5	130592188	130625331
chr5	131749885	131814558
chr5	131829114	131850126
chr5	133377283	133469836
chr5	133837767	133863954
chr5	134359736	134381057
chr5	139013384	139051396
chr5	141220440	141258769
chr5	142174684	142252415
chr5	142781499	142785568
chr5	1470357	1540308
chr5	149787715	149810053
chr5	149857213	149902963
chr5	150431777	150486533
chr5	150587900	150644903
chr5	158632725	158637448
chr5	162930410	162936942
chr5	169689378	169766000
chr5	172191584	172340157
chr5	175959847	175981585
chr5	176853697	176889872
chr5	179243653	179248865
chr5	180228677	180260439
chr5	36875411	36879175
chr5	39164256	39224764
chr5	40676407	40687436
chr5	42978809	43020952
chr5	43036724	43043621
chr5	43063736	43070375
chr5	56110144	56115496
chr5	56467453	56474121
chr5	90674641	90680530
chr6	10407258	10427374
chr6	106944275	106973501
chr6	108878471	108887750
chr6	11203156	11237252
chr6	112071355	112127353
chr6	114175818	114194584
chr6	137537263	137570628
chr6	138188346	138195798
chr6	138411376	138429565
chr6	139693406	139697592
chr6	143221424	143269275
chr6	149787034	149818331
chr6	151701398	151713827
chr6	157097607	157103988
chr6	159193135	159291822
chr6	163825558	163837921
chr6	167362469	167373748
chr6	167493518	167548591
chr6	21587105	21598332
chr6	24718801	24722723
chr6	26122677	26127629
chr6	26158379	26173781
chr6	26195087	26200577
chr6	27804009	27807701
chr6	286963	299302
chr6	29908495	29913483
chr6	30582365	30586544
chr6	30646953	30656511
chr6	30708748	30812167
chr6	30844400	30854971
chr6	31148178	31196979
chr6	31237437	31241360
chr6	31701628	31708785
chr6	31780710	31801386
chr6	32156036	32161599
chr6	32552043	32601967
chr6	32810318	32814469
chr6	32819745	32823689
chr6	32899464	32921638
chr6	32934858	32939778
chr6	32983619	32998532
chr6	33529120	33559528
chr6	33576165	33609572
chr6	34191135	34212389
chr6	35265110	35280645
chr6	35685815	35701113
chr6	36560784	36564222
chr6	41672065	41737660
chr6	42738199	42752340
chr6	44204439	44217436
chr6	58776259	58779441
chr6	6677353	6726575
chr6	6772271	6827810
chr6	7106994	7167339
chr6	74228977	74233970
chr6	7532099	7562005
chr6	86351435	86355131
chr6	88408599	88413195
chr6	89788701	89793344
chr7	102055641	102083293
chr7	104643767	104660963
chr7	1163506	1215877
chr7	129588188	129611707
chr7	130790188	130809562
chr7	134831713	134865018
chr7	138777213	138816274
chr7	139911889	139954833
chr7	142490794	142508099
chr7	143072205	143083661
chr7	1543145	1579512
chr7	157057769	157113399
chr7	157128243	157148826
chr7	2547408	2575021
chr7	26238101	26242510
chr7	358001	418038
chr7	39987819	39991943
chr7	43675195	43693761
chr7	44655076	44680801
chr7	50343735	50370615
chr7	50410631	50447437
chr7	511109	582974
chr7	5456527	5479848
chr7	55111882	55208439
chr7	5566184	5573636
chr7	6406911	6445013
chr7	73211213	73266746
chr7	74019030	74079006
chr7	75919964	75948671
chr7	76067037	76097434
chr7	76566810	76639523
chr7	826279	876997
chr7	99812654	99820635
chr8	101319311	101325897
chr8	101421586	101528162
chr8	101960779	101966133
chr8	103663546	103675525
chr8	103799926	103823152
chr8	103874058	103877281
chr8	11717065	11760377
chr8	126441236	126453028
chr8	128733977	128773694
chr8	134064684	134094728
chr8	134296040	134316355
chr8	134508916	134539810
chr8	142082820	142149127
chr8	142204111	142302747
chr8	144094132	144109956
chr8	144813595	144823170
chr8	22297661	22306201
chr8	22551138	22639464
chr8	27191189	27266571
chr8	28220737	28270549
chr8	29938248	29957558
chr8	37731540	37763078
chr8	43092825	43097103
chr8	47126278	47160476
chr8	48254813	48297571
chr8	49408754	49437184
chr8	71313863	71316897
chr9	100744687	100747854
chr9	117124687	117161023
chr9	123637892	123699903
chr9	130283297	130337882
chr9	130665359	130670277
chr9	130716123	130771636
chr9	131650019	131679556
chr9	131900409	131905348
chr9	131925961	131945580
chr9	132143938	132179184
chr9	132220379	132269750
chr9	132311941	132373900
chr9	134127439	134154269
chr9	134529847	134557922
chr9	134572827	134620230
chr9	135987435	136022720
chr9	137215729	137349715
chr9	139414928	139459843
chr9	140182877	140221723
chr9	2014289	2018435
chr9	33124316	33172464
chr9	33413438	33473898
chr9	36986530	37038354
chr9	45436560	45451089
chr9	66454775	66461741
chr9	73012035	73036836
chr9	74976779	74981428
chr9	92001375	92172754
chr9	95403272	95445444
chr9	95468051	95545340
chr9	95845344	95907079
chrX	106943273	106986815
chrX	114959835	115014962
chrX	123093264	123097861
chrX	12964671	13031930
chrX	153234236	153240231
chrX	39942122	39969360
chrX	39991323	40036815
chrX	41189854	41196279
chrX	56790398	56810141
chrX	58562579	58581119
chrX	61682795	61734242
chrX	64862390	64927074
chrX	75362532	75372082

## Sheet: All recurrently identified SEs
chr1	997773	1016331
chr1	2135881	2171647
chr1	2221278	2247501
chr1	2477163	2482311
chr1	2506410	2526237
chr1	3618558	3635358
chr1	6658108	6670227
chr1	8066893	8088138
chr1	8121749	8158291
chr1	8173703	8286064
chr1	8933039	8987856
chr1	9291950	9311341
chr1	9376051	9408214
chr1	9460679	9504087
chr1	9929261	9962947
chr1	10723145	10759680
chr1	10774906	10896473
chr1	11778937	11801502
chr1	11846647	11875929
chr1	12187948	12271234
chr1	12652721	12682675
chr1	15057883	15093101
chr1	15735537	15761325
chr1	16157880	16177053
chr1	16465266	16516258
chr1	17842279	17858791
chr1	19248564	19278866
chr1	19742244	19813630
chr1	21610342	21623776
chr1	22223558	22266203
chr1	23880283	23904352
chr1	24610327	24649929
chr1	25236842	25258881
chr1	26189116	26219426
chr1	26601642	26619696
chr1	27018791	27029267
chr1	27179893	27192861
chr1	27317405	27340368
chr1	27809532	27902653
chr1	27916255	27931251
chr1	28178827	28215565
chr1	31216820	31259804
chr1	32391076	32423806
chr1	33181166	33229037
chr1	33445648	33471480
chr1	33793246	33816625
chr1	36613870	36628725
chr1	36813812	36854090
chr1	37913848	37953728
chr1	40845329	40869753
chr1	41334601	41386222
chr1	41940597	41982614
chr1	43396345	43446150
chr1	43996150	44030030
chr1	45271835	45276876
chr1	51420334	51445199
chr1	54738419	54765475
chr1	54925466	54955188
chr1	59034183	59059385
chr1	59247043	59251749
chr1	59270931	59290887
chr1	66726050	66767272
chr1	66782850	66818358
chr1	68178432	68226933
chr1	87793622	87802872
chr1	109781857	109820032
chr1	111734488	111766198
chr1	117280091	117313514
chr1	120557069	120607142
chr1	144518724	144522152
chr1	145195877	145264452
chr1	145426800	145457371
chr1	147929874	147933261
chr1	147997405	148015215
chr1	149810999	149815682
chr1	149820495	149825952
chr1	149856479	149861187
chr1	150532182	150553589
chr1	151027329	151033229
chr1	151960410	151974349
chr1	151995037	152024339
chr1	153328654	153343772
chr1	153504882	153511187
chr1	153534123	153541831
chr1	153570680	153590419
chr1	153916609	153937356
chr1	154374906	154414348
chr1	154904272	154926836
chr1	154942374	154948950
chr1	154971543	154987264
chr1	155095570	155109929
chr1	155149270	155166070
chr1	155940602	155953151
chr1	156065635	156100185
chr1	156440837	156478297
chr1	156715733	156722472
chr1	157972001	157992998
chr1	159815503	159860743
chr1	159879140	159915902
chr1	160596541	160623956
chr1	160726811	160768836
chr1	160982517	160993495
chr1	161049906	161060176
chr1	161352458	161380309
chr1	161409880	161470461
chr1	161491988	161536627
chr1	161579186	161624660
chr1	167584933	167602106
chr1	169071042	169086863
chr1	169636461	169676592
chr1	181055938	181060614
chr1	181073645	181130102
chr1	182106853	182119766
chr1	182357366	182364396
chr1	183535695	183585301
chr1	185282522	185309468
chr1	185335040	185410100
chr1	198125633	198139326
chr1	198568822	198634289
chr1	200838635	200877370
chr1	201223893	201282887
chr1	201365185	201376297
chr1	201419828	201481883
chr1	201978871	202056788
chr1	202127680	202134643
chr1	203236562	203297472
chr1	203595224	203645918
chr1	204367295	204389869
chr1	204407281	204491746
chr1	205242866	205264407
chr1	205409228	205421580
chr1	206674365	206763270
chr1	207082162	207099330
chr1	207175434	207207592
chr1	207978291	208021706
chr1	208034970	208043023
chr1	209526791	209609059
chr1	209816558	209846680
chr1	209920843	209942708
chr1	209974592	210000088
chr1	221913881	221928102
chr1	223892710	223936887
chr1	225623408	225663394
chr1	226062077	226071710
chr1	226248910	226252711
chr1	226285903	226324320
chr1	226819265	226868565
chr1	226884441	226927142
chr1	228268803	228280897
chr1	228747869	228784275
chr1	234621368	234681184
chr1	234724530	234776567
chr1	234842991	235066846
chr1	235089497	235149631
chr1	235489976	235493926
chr1	236026395	236143167
chr1	244996196	244999977
chr1	245025664	245032793
chr10	975850	993858
chr10	3507151	3537135
chr10	3797678	3829166
chr10	5585764	5597643
chr10	11186614	11222563
chr10	11703583	11731109
chr10	11905269	11940868
chr10	14585228	14631061
chr10	21805446	21818291
chr10	24503256	24552583
chr10	27528611	27532581
chr10	29878201	29950094
chr10	30091747	30144202
chr10	30707207	30745993
chr10	33390369	33443346
chr10	42527950	42546428
chr10	43899179	43905879
chr10	45462649	45476437
chr10	52381668	52385703
chr10	63656965	63665379
chr10	63776265	63814759
chr10	70803575	70826188
chr10	71080932	71149799
chr10	73472254	73536700
chr10	73587765	73650063
chr10	73804194	73849666
chr10	74004281	74109978
chr10	76946677	76986031
chr10	77154560	77170185
chr10	80806846	80918536
chr10	80981191	81031312
chr10	81044195	81119111
chr10	81946072	81967892
chr10	82212932	82266018
chr10	89621466	89626582
chr10	95195860	95231559
chr10	99077481	99095699
chr10	99164886	99188607
chr10	102124878	102135136
chr10	102756233	102761017
chr10	104372244	104435794
chr10	105491179	105584026
chr10	105611896	105678838
chr10	106077756	106112197
chr10	112596776	112632705
chr10	116256873	116285262
chr10	121013706	121077064
chr10	121410209	121447045
chr10	126286419	126434303
chr10	126835227	126851231
chr10	134201120	134243693
chr10	134259599	134281956
chr11	306957	317147
chr11	317642	322549
chr11	1778246	1805441
chr11	1864509	1876789
chr11	1892147	1900438
chr11	2932310	2962513
chr11	3008470	3038451
chr11	3855352	3880894
chr11	10323818	10331112
chr11	10608774	10646429
chr11	18404486	18418318
chr11	34605871	34714315
chr11	35150357	35203188
chr11	44582541	44606046
chr11	47395545	47417894
chr11	48007376	48057041
chr11	51569683	51591405
chr11	57045422	57094078
chr11	57528624	57566913
chr11	60828126	60889033
chr11	61721645	61753420
chr11	62305524	62325947
chr11	62606452	62610411
chr11	63604937	63641091
chr11	64618467	64633238
chr11	65183373	65198684
chr11	65235886	65292183
chr11	65405155	65421620
chr11	65541176	65561242
chr11	66884977	66889357
chr11	67009792	67058205
chr11	67100003	67149437
chr11	67234583	67255159
chr11	68064983	68152375
chr11	68604317	68613460
chr11	68922301	68943369
chr11	68959423	68988605
chr11	69018603	69088504
chr11	69168466	69200622
chr11	69249767	69262445
chr11	69312489	69317623
chr11	69450561	69466297
chr11	69487459	69490835
chr11	69516182	69524737
chr11	69630791	69639386
chr11	69653622	69658366
chr11	69677479	69691276
chr11	69786024	70030464
chr11	70048911	70098958
chr11	70243453	70257570
chr11	71376303	71470789
chr11	71491172	71500651
chr11	71579415	71636330
chr11	71748921	71754594
chr11	72429362	72456078
chr11	72515582	72551960
chr11	72851641	72870628
chr11	73076662	73101170
chr11	75022639	75063935
chr11	76456253	76500605
chr11	95940508	96012420
chr11	114025687	114069588
chr11	117845183	117884021
chr11	118659272	118663526
chr11	118740224	118811062
chr11	119537256	119573395
chr11	119988064	120019162
chr11	122931237	122941242
chr11	126187641	126238484
chr11	126447403	126477108
chr11	128318272	128353816
chr11	128367377	128393244
chr12	639027	685977
chr12	707051	756305
chr12	1699485	1728636
chr12	1764263	1780246
chr12	4244725	4277377
chr12	4377886	4384997
chr12	6275934	6360768
chr12	6376686	6390262
chr12	6419150	6452187
chr12	6470520	6500741
chr12	6635132	6661190
chr12	6872075	6884685
chr12	7033668	7039615
chr12	7057881	7074784
chr12	9799768	9804466
chr12	10513294	10522583
chr12	11801383	11826125
chr12	11857284	11934395
chr12	11950461	12014800
chr12	12028723	12058125
chr12	12151930	12186423
chr12	12566526	12636748
chr12	12866750	12903210
chr12	12939544	12963847
chr12	13349693	13359126
chr12	14408785	14437596
chr12	26266188	26279805
chr12	26422684	26452689
chr12	27483262	27499449
chr12	31871862	31913122
chr12	32027525	32060972
chr12	46120223	46125422
chr12	46660199	46664294
chr12	48196195	48229503
chr12	49657944	49662445
chr12	50055392	50068976
chr12	50901232	50939634
chr12	52409055	52469168
chr12	52536685	52552083
chr12	53240483	53273853
chr12	53594220	53629013
chr12	53759212	53777271
chr12	54805322	54827082
chr12	56120787	56132713
chr12	56320137	56327437
chr12	57022342	57031182
chr12	57076685	57095139
chr12	57479438	57496652
chr12	57869573	57874857
chr12	57912346	57931319
chr12	58225433	58241793
chr12	58274820	58293302
chr12	62995677	62999519
chr12	89744422	89749279
chr12	92518540	92578965
chr12	92932159	92968248
chr12	96587385	96613818
chr12	104669863	104694921
chr12	104850182	104873263
chr12	109006181	109030020
chr12	109226017	109248786
chr12	110301498	110330525
chr12	111000454	111029700
chr12	113666852	113685502
chr12	115105819	115131378
chr12	116935054	116977943
chr12	118489987	118501261
chr12	122223698	122233249
chr12	122234299	122243721
chr12	123370925	123402233
chr12	124978793	125005619
chr12	125139962	125239673
chr12	125393561	125425970
chr12	130558696	130625034
chr13	30117668	30169901
chr13	30948507	30998438
chr13	31189479	31194160
chr13	33000069	33003366
chr13	41557165	41593510
chr13	44792910	44888131
chr13	50696570	50705436
chr13	73629940	73647636
chr13	99215476	99238961
chr13	99850480	99894882
chr13	100005994	100039705
chr13	113636469	113679355
chr14	21149112	21154283
chr14	23009722	23040151
chr14	23305542	23319274
chr14	35800599	35811927
chr14	35855046	35875231
chr14	37124939	37155315
chr14	37217111	37238390
chr14	38052320	38069271
chr14	50331820	50378174
chr14	50416675	50471082
chr14	50505802	50532692
chr14	50548052	50569327
chr14	55539003	55593341
chr14	61927756	62069832
chr14	64967295	64973831
chr14	65165434	65192577
chr14	68698574	68780367
chr14	68925673	68995025
chr14	69013106	69079208
chr14	69122228	69180265
chr14	69238210	69291588
chr14	69393774	69446945
chr14	70078272	70185030
chr14	71102476	71134128
chr14	74206694	74273145
chr14	75031743	75061732
chr14	75690402	75770337
chr14	77413009	77444450
chr14	77464734	77555433
chr14	89873585	89912200
chr14	90974499	91021072
chr14	91579598	91589473
chr14	91815471	91885072
chr14	92953801	93006932
chr14	96661227	96693058
chr14	99695845	99741204
chr14	100018140	100047529
chr14	100524038	100548477
chr14	100597016	100633552
chr14	102537254	102564338
chr14	102945765	102999346
chr14	103557447	103622340
chr14	104320933	104374960
chr14	104547158	104586445
chr14	105116385	105162921
chr14	105432633	105441589
chr14	105525133	105569849
chr14	106025322	106049536
chr14	106145637	106179070
chr15	22443123	22468702
chr15	31616884	31660446
chr15	40361199	40396715
chr15	42065880	42098505
chr15	42285639	42352894
chr15	44998931	45023201
chr15	45926494	45946128
chr15	57872742	57904597
chr15	60658253	60707048
chr15	63638470	63674592
chr15	63729310	63798658
chr15	65127339	65149804
chr15	65162591	65197839
chr15	67356410	67443651
chr15	68548522	68574346
chr15	69109136	69114597
chr15	70384830	70406933
chr15	71793413	71865847
chr15	72513318	72530659
chr15	75063663	75087600
chr15	75742395	75748861
chr15	75943654	75964994
chr15	78326667	78376850
chr15	81576771	81592787
chr15	89157934	89201114
chr15	89631708	89693884
chr15	90540984	90620191
chr15	90638967	90650555
chr15	90691926	90758400
chr15	93340601	93393328
chr15	93425898	93430959
chr15	93443001	93453001
chr15	96860551	96904220
chr15	99961532	100007387
chr16	2557154	2567713
chr16	2885262	2918958
chr16	3087863	3127492
chr16	3199486	3234008
chr16	4950596	4998395
chr16	10961309	10986543
chr16	11347395	11357793
chr16	11676224	11735749
chr16	16038861	16056068
chr16	19107319	19151204
chr16	21509878	21529016
chr16	22199919	22211027
chr16	27323745	27342574
chr16	29137717	29197844
chr16	30074759	30079107
chr16	31115171	31144320
chr16	31880101	31891941
chr16	46893345	46936292
chr16	48635874	48656241
chr16	50717432	50766240
chr16	54961534	54980726
chr16	57294044	57315280
chr16	57611279	57658279
chr16	66548896	66561392
chr16	67580581	67598453
chr16	68766135	68794786
chr16	70715091	70802643
chr16	81477381	81568941
chr16	81584415	81695934
chr16	81726720	81764848
chr16	87855540	87905247
chr16	87978558	87991070
chr16	88496347	88601439
chr16	88805346	88861835
chr16	89543053	89575371
chr16	89784328	89790837
chr17	983369	1025510
chr17	1458126	1515667
chr17	2292940	2311426
chr17	4379267	4425994
chr17	4738783	4769733
chr17	4846738	4854143
chr17	6914970	6919348
chr17	7140701	7147412
chr17	7455687	7466002
chr17	7737230	7755081
chr17	7785074	7792848
chr17	8029267	8069859
chr17	8825426	8871655
chr17	10693279	10708082
chr17	15541694	15563631
chr17	17571015	17690152
chr17	17722302	17755218
chr17	18883796	18917802
chr17	19647028	19656517
chr17	21170981	21199239
chr17	27064747	27075798
chr17	27451651	27487229
chr17	27503041	27508310
chr17	29852747	29895099
chr17	36603840	36623026
chr17	36853100	36863325
chr17	37024364	37057998
chr17	37893157	37935227
chr17	38221269	38232458
chr17	38251426	38271354
chr17	38467390	38505621
chr17	38635739	38658371
chr17	38674203	38776551
chr17	39779858	39836362
chr17	39927723	39956871
chr17	41436756	41447338
chr17	42292830	42316367
chr17	43198956	43222757
chr17	43298322	43309059
chr17	43362140	43399141
chr17	45949562	45993405
chr17	46618418	46622627
chr17	47807402	47832021
chr17	48224189	48238910
chr17	48960978	49009365
chr17	55967575	56033248
chr17	56395057	56422449
chr17	57830409	57882813
chr17	57904203	57935370
chr17	61774204	61780830
chr17	62769657	62811250
chr17	63023909	63070123
chr17	70100316	70124213
chr17	70439959	70521975
chr17	70679602	70723864
chr17	72375829	72475693
chr17	73072984	73101745
chr17	73679686	73697705
chr17	73778266	73783421
chr17	73966398	73994096
chr17	74242186	74273104
chr17	74356905	74382024
chr17	74476466	74527170
chr17	75119574	75144002
chr17	75276091	75288687
chr17	75302623	75339381
chr17	75352283	75476907
chr17	76119971	76130297
chr17	76309707	76414282
chr17	76730741	76786763
chr17	77804466	77826701
chr17	78227509	78252086
chr17	78993238	79072143
chr17	79302111	79323535
chr17	79359788	79377307
chr17	79477295	79487098
chr17	80054231	80086511
chr17	80157990	80190754
chr17	80236751	80261708
chr17	80406252	80420810
chr17	80777289	80807024
chr17	80823810	80849330
chr18	2633398	2658704
chr18	2956360	2998568
chr18	3446195	3459682
chr18	3582933	3625541
chr18	9637108	9688282
chr18	11981496	12048894
chr18	18511078	18520284
chr18	21579022	21607879
chr18	24120424	24131287
chr18	29005452	29035933
chr18	45550503	45604876
chr18	45649234	45669465
chr18	46450716	46482372
chr18	55437636	55471692
chr18	60821574	60830488
chr18	74202674	74208674
chr18	74764548	74845708
chr19	1150987	1195157
chr19	1239636	1267315
chr19	1841583	1858477
chr19	1872553	1901985
chr19	2028419	2096678
chr19	3154644	3190242
chr19	3365572	3408584
chr19	4049538	4088630
chr19	4368115	4391862
chr19	6056142	6066716
chr19	10840429	10877506
chr19	11184829	11207834
chr19	12888111	12907883
chr19	13094024	13189864
chr19	13202486	13217064
chr19	13258323	13284385
chr19	13895919	13914400
chr19	13943924	13956337
chr19	13956646	13959288
chr19	14466085	14496640
chr19	14626334	14635378
chr19	16177952	16191351
chr19	16474196	16495043
chr19	16680376	16705964
chr19	18108944	18135897
chr19	18389985	18393743
chr19	18586898	18632978
chr19	19475082	19500455
chr19	30153771	30173004
chr19	33725925	33802852
chr19	35489547	35498408
chr19	35574385	35619865
chr19	36388732	36401442
chr19	38406043	38477607
chr19	38752879	38791250
chr19	39125503	39228361
chr19	39887955	39902861
chr19	39919217	39936915
chr19	40442633	40477746
chr19	41220124	41241896
chr19	41298739	41330184
chr19	41801819	41841496
chr19	42374358	42393891
chr19	42676800	42725100
chr19	42745794	42760551
chr19	42773277	42789336
chr19	43827437	43861356
chr19	44242881	44289611
chr19	45221526	45260172
chr19	45931771	45982455
chr19	46005027	46101985
chr19	47216601	47223725
chr19	47596723	47618601
chr19	47729084	47736790
chr19	49046618	49092324
chr19	49136122	49144461
chr19	49374889	49386589
chr19	49464185	49472074
chr19	50672419	50739868
chr19	54690319	54696340
chr2	8615010	8686321
chr2	8816254	8833946
chr2	9937578	9976993
chr2	10079543	10095037
chr2	12841679	12869349
chr2	20371301	20435567
chr2	25495836	25519318
chr2	26214204	26267700
chr2	26979892	26995828
chr2	27930984	27961396
chr2	28539350	28694293
chr2	28833371	28887770
chr2	28973111	28976896
chr2	30439709	30461141
chr2	31505969	31527181
chr2	33141305	33141725
chr2	37842825	37891473
chr2	38610539	38648268
chr2	39346655	39352377
chr2	42324093	42363160
chr2	43056241	43108467
chr2	43149487	43167295
chr2	43179929	43253052
chr2	43265764	43314515
chr2	43353991	43468204
chr2	43614495	43653573
chr2	46513591	46559673
chr2	47063132	47100328
chr2	54784347	54827656
chr2	55275146	55278915
chr2	60512665	60543814
chr2	60692958	60712571
chr2	60726314	60809095
chr2	61094383	61112208
chr2	61219912	61245998
chr2	61403370	61406699
chr2	61763141	61766797
chr2	62668841	62705335
chr2	64437516	64472426
chr2	64817967	64877668
chr2	65046607	65093061
chr2	66659249	66674250
chr2	68989652	69036995
chr2	70138952	70176278
chr2	70201664	70276090
chr2	70307335	70317956
chr2	70350265	70353504
chr2	70366881	70371312
chr2	70688282	70723488
chr2	75059945	75103450
chr2	85115426	85185589
chr2	85623576	85700665
chr2	85764665	85779177
chr2	87301104	87308992
chr2	87742422	87849854
chr2	87933968	87963460
chr2	92281276	92325890
chr2	95682579	95743195
chr2	96797410	96830733
chr2	97197338	97216537
chr2	97533465	97558237
chr2	102572712	102612921
chr2	106348169	106438851
chr2	106701524	106755253
chr2	109188732	109211765
chr2	109524378	109606076
chr2	109636694	109687652
chr2	110447981	110479768
chr2	110858166	110873423
chr2	112167605	112223655
chr2	112236359	112265242
chr2	113869847	113882723
chr2	119581191	119621051
chr2	128144321	128174075
chr2	136869153	136899774
chr2	136964048	137014434
chr2	145265497	145282359
chr2	151332902	151343931
chr2	157176314	157200105
chr2	158293647	158310858
chr2	161061303	161099971
chr2	173261437	173307695
chr2	174827401	174831348
chr2	175453743	175475035
chr2	178103908	178144957
chr2	196514353	196524666
chr2	197023481	197050564
chr2	198152312	198193343
chr2	198361940	198367335
chr2	201726710	201732165
chr2	201979445	201996963
chr2	206547252	206579773
chr2	208027614	208032180
chr2	219146347	219180124
chr2	219251588	219272285
chr2	219736063	219774341
chr2	231275695	231289479
chr2	232212219	232277647
chr2	232436107	232487034
chr2	232504871	232552500
chr2	232565787	232577414
chr2	233923964	233966138
chr2	235328777	235377893
chr2	235392727	235406609
chr2	238569667	238611815
chr2	239172678	239218928
chr2	240167701	240221738
chr2	241365709	241393987
chr2	241503545	241520206
chr20	1302928	1312023
chr20	1840889	1879577
chr20	3776076	3797259
chr20	4789787	4811057
chr20	10599559	10655975
chr20	17945738	17951166
chr20	19895276	19985101
chr20	23063617	23143652
chr20	24997144	25040044
chr20	30147508	30161926
chr20	30175251	30200640
chr20	30281975	30318597
chr20	31104686	31129453
chr20	34328858	34332751
chr20	34670759	34694507
chr20	35960491	35988166
chr20	37486718	37523013
chr20	43965301	43977599
chr20	45583397	45623864
chr20	45933308	46025758
chr20	47363933	47405297
chr20	48285055	48344091
chr20	48367413	48403122
chr20	48419261	48468771
chr20	48754943	48774326
chr20	48803024	48812154
chr20	48832807	49017293
chr20	49030135	49077654
chr20	49099639	49137556
chr20	49406956	49465722
chr20	51026383	52381038
chr20	52401517	52464352
chr20	52507618	52547396
chr20	52772905	52807827
chr20	55964100	55976809
chr20	56261166	56291787
chr20	57224656	57237438
chr20	57462782	57468248
chr20	57574437	57598166
chr20	57720633	57758370
chr20	57863488	58065787
chr20	60924733	60956634
chr20	61269937	61300826
chr20	61530358	61560971
chr21	11186524	11186923
chr21	33787326	33857247
chr21	34733625	34802669
chr21	36236714	36263997
chr21	37661838	37695815
chr21	38063472	38091993
chr21	40159776	40204655
chr21	40273035	40305747
chr21	43084319	43106326
chr21	43171988	43198505
chr21	44580762	44632389
chr21	44707256	44887288
chr21	44905357	44940336
chr21	45110885	45201132
chr21	45557628	45640264
chr21	46330917	46352987
chr21	46385701	46439515
chr22	18717966	18718252
chr22	20884413	20931773
chr22	22290996	22304753
chr22	25338377	25390536
chr22	25506398	25572897
chr22	29194224	29227755
chr22	30643802	30720983
chr22	31610728	31651195
chr22	31670464	31692832
chr22	32031426	32059168
chr22	35695174	35727202
chr22	36724142	36862615
chr22	37937018	37998365
chr22	38021723	38037459
chr22	38124547	38149355
chr22	38288902	38327141
chr22	38558434	38590235
chr22	38709481	38715744
chr22	39915091	39925316
chr22	40380352	40420582
chr22	41839531	41844611
chr22	42298556	42337731
chr22	43072616	43169049
chr22	43542155	43581029
chr22	45931111	45950762
chr22	46436319	46479244
chr22	46479495	46489518
chr22	46825590	46866919
chr22	46898032	46989405
chr22	47126764	47173515
chr22	50318812	50364354
chr22	50718220	50746829
chr22	50963046	50973923
chr3	4761834	4797481
chr3	5014702	5069293
chr3	9437100	9440619
chr3	10215004	10248681
chr3	11539911	11587255
chr3	11655347	11685642
chr3	12688115	12724538
chr3	13034829	13064406
chr3	14443201	14502551
chr3	30670195	30708451
chr3	32442705	32481283
chr3	38177561	38196372
chr3	39187900	39197156
chr3	45989306	46035548
chr3	46130191	46156602
chr3	46967214	47032276
chr3	48506670	48521609
chr3	49376240	49390558
chr3	49937215	49945110
chr3	50184325	50209020
chr3	50278876	50308767
chr3	50609869	50674507
chr3	52073508	52101598
chr3	52270431	52288448
chr3	53175202	53209147
chr3	56815354	56846078
chr3	69130804	69144101
chr3	71463198	71505919
chr3	71628911	71634161
chr3	101555803	101573652
chr3	105085718	105088792
chr3	111448475	111483167
chr3	112936968	112995577
chr3	113463044	113467101
chr3	128897773	128908743
chr3	130566973	130587892
chr3	134029280	134057106
chr3	134082250	134101717
chr3	141094199	141133645
chr3	149058073	149126087
chr3	150124939	150129034
chr3	150462442	150482103
chr3	151963179	151989685
chr3	152877287	152884620
chr3	171845932	171887244
chr3	172229601	172282634
chr3	172299730	172355821
chr3	176912574	176931198
chr3	177306711	177337968
chr3	181412796	181445780
chr3	185653144	185670439
chr3	186709116	186758963
chr3	187453613	187469204
chr3	189505168	189561746
chr3	189617716	189667917
chr3	190036234	190102013
chr3	193543438	193572173
chr3	193806523	193879632
chr3	194839264	194883202
chr3	195423580	195446762
chr3	195906188	195922806
chr4	1748718	1799314
chr4	2787732	2809511
chr4	6660386	6701463
chr4	6894720	6972795
chr4	7962003	7981256
chr4	8181372	8207743
chr4	8429219	8453353
chr4	14996381	15007789
chr4	15653764	15669654
chr4	38656110	38677178
chr4	40184228	40209566
chr4	52662909	52679308
chr4	55079571	55100274
chr4	74535807	74601686
chr4	78738918	78755336
chr4	87751768	87777528
chr4	90195837	90238570
chr4	103745633	103750682
chr4	141071407	141077621
chr4	185231378	185289711
chr4	185390737	185398423
chr5	1103944	1163687
chr5	1470357	1540308
chr5	1881760	1890781
chr5	36875411	36879175
chr5	39164256	39224764
chr5	40676407	40687436
chr5	42978809	43020952
chr5	43036724	43043621
chr5	43063736	43070375
chr5	56110144	56115496
chr5	56467453	56474121
chr5	66299004	66318143
chr5	90674641	90680530
chr5	118634784	118677979
chr5	130592188	130625331
chr5	131589190	131610562
chr5	131749885	131814558
chr5	131829114	131850126
chr5	132695501	132761203
chr5	133377283	133469836
chr5	133837767	133863954
chr5	134359736	134381057
chr5	134408052	134452413
chr5	134465693	134494770
chr5	134509136	134531844
chr5	134556679	134581411
chr5	139013384	139051396
chr5	141220440	141258769
chr5	142174684	142252415
chr5	142781499	142785568
chr5	148818653	148866835
chr5	148928622	148944343
chr5	149787715	149810053
chr5	149857213	149902963
chr5	149961916	150018521
chr5	150431777	150486533
chr5	150587900	150644903
chr5	150949103	150971479
chr5	150992869	151028684
chr5	158632725	158637448
chr5	162930410	162936942
chr5	169689378	169766000
chr5	172191584	172340157
chr5	175827305	175869017
chr5	175959847	175981585
chr5	176853697	176889872
chr5	179243653	179248865
chr5	180228677	180260439
chr6	286963	299302
chr6	1573468	1616046
chr6	3353782	3433864
chr6	6677353	6726575
chr6	6772271	6827810
chr6	6842800	6895027
chr6	7106994	7167339
chr6	7195716	7217601
chr6	7532099	7562005
chr6	8628023	8664555
chr6	10407258	10427374
chr6	11203156	11237252
chr6	21587105	21598332
chr6	24718801	24722723
chr6	26122677	26127629
chr6	26158379	26173781
chr6	26195087	26200577
chr6	27804009	27807701
chr6	29908495	29913483
chr6	30475378	30501754
chr6	30582365	30586544
chr6	30646953	30656511
chr6	30708748	30812167
chr6	30844400	30854971
chr6	31148178	31196979
chr6	31237437	31241360
chr6	31701628	31708785
chr6	31780710	31801386
chr6	32156036	32161599
chr6	32552043	32601967
chr6	32810318	32814469
chr6	32819745	32823689
chr6	32899464	32921638
chr6	32934858	32939778
chr6	32983619	32998532
chr6	33529120	33559528
chr6	33576165	33609572
chr6	34191135	34212389
chr6	35265110	35280645
chr6	35685815	35701113
chr6	36560784	36564222
chr6	41455588	41528816
chr6	41672065	41737660
chr6	42053479	42110793
chr6	42738199	42752340
chr6	44008963	44052382
chr6	44204439	44217436
chr6	50783456	50795709
chr6	58776259	58779441
chr6	61911386	61914429
chr6	74228977	74233970
chr6	86351435	86355131
chr6	88408599	88413195
chr6	89788701	89793344
chr6	106034944	106068332
chr6	106530826	106590375
chr6	106944275	106973501
chr6	108878471	108887750
chr6	111873336	111931378
chr6	112071355	112127353
chr6	113940775	113975191
chr6	114175818	114194584
chr6	137537263	137570628
chr6	138188346	138195798
chr6	138326000	138357928
chr6	138411376	138429565
chr6	139693406	139697592
chr6	143221424	143269275
chr6	149787034	149818331
chr6	151701398	151713827
chr6	157097607	157103988
chr6	159193135	159291822
chr6	160109863	160139380
chr6	160373173	160405670
chr6	163825558	163837921
chr6	167362469	167373748
chr6	167493518	167548591
chr7	16576	41489
chr7	358001	418038
chr7	511109	582974
chr7	826279	876997
chr7	1163506	1215877
chr7	1486588	1507574
chr7	1543145	1579512
chr7	2547408	2575021
chr7	5456527	5479848
chr7	5566184	5573636
chr7	5588230	5614816
chr7	5632248	5648663
chr7	6406911	6445013
chr7	22213266	22259759
chr7	23507315	23514757
chr7	25005296	25022220
chr7	26238101	26242510
chr7	27135744	27158042
chr7	27202783	27210211
chr7	39987819	39991943
chr7	43675195	43693761
chr7	44655076	44680801
chr7	48124231	48137915
chr7	50343735	50370615
chr7	50410631	50447437
chr7	55111882	55208439
chr7	73211213	73266746
chr7	73866060	73895829
chr7	74019030	74079006
chr7	74490932	74511913
chr7	75240610	75292150
chr7	75919964	75948671
chr7	75993073	76033208
chr7	76067037	76097434
chr7	76566810	76639523
chr7	92461618	92466506
chr7	97904944	97919122
chr7	98721753	98742468
chr7	99594620	99621387
chr7	99812654	99820635
chr7	102055641	102083293
chr7	104601185	104625497
chr7	104643767	104660963
chr7	105690945	105714748
chr7	105920350	105931840
chr7	129588188	129611707
chr7	130672095	130698241
chr7	130790188	130809562
chr7	134831713	134865018
chr7	138777213	138816274
chr7	139911889	139954833
chr7	142490794	142508099
chr7	143072205	143083661
chr7	150062822	150082287
chr7	157057769	157113399
chr7	157128243	157148826
chr8	8727814	8751544
chr8	11717065	11760377
chr8	12610291	12616123
chr8	17583307	17611807
chr8	22297661	22306201
chr8	22551138	22639464
chr8	23381547	23416450
chr8	27191189	27266571
chr8	28220737	28270549
chr8	29938248	29957558
chr8	37552196	37557746
chr8	37731540	37763078
chr8	38624760	38650641
chr8	43092825	43097103
chr8	47126278	47160476
chr8	48254813	48297571
chr8	48410023	48440023
chr8	48646913	48651790
chr8	49408754	49437184
chr8	71313863	71316897
chr8	86544368	86572074
chr8	101319311	101325897
chr8	101421586	101528162
chr8	101960779	101966133
chr8	102500638	102516768
chr8	103663546	103675525
chr8	103799926	103823152
chr8	103874058	103877281
chr8	116673551	116682372
chr8	124545975	124570128
chr8	126441236	126453028
chr8	128200963	128258400
chr8	128733977	128773694
chr8	128861277	128889750
chr8	134064684	134094728
chr8	134296040	134316355
chr8	134331768	134395586
chr8	134508916	134539810
chr8	134563284	134585028
chr8	142082820	142149127
chr8	142204111	142302747
chr8	143753323	143766276
chr8	143864789	143877737
chr8	144094132	144109956
chr8	144813595	144823170
chr8	145001962	145051939
chr9	2014289	2018435
chr9	14294820	14323221
chr9	33124316	33172464
chr9	33413438	33473898
chr9	33814320	33818992
chr9	36986530	37038354
chr9	37943284	37970248
chr9	37995422	38075782
chr9	45436560	45451089
chr9	66454775	66461741
chr9	69710819	69711272
chr9	70634956	70651609
chr9	73012035	73036836
chr9	74976779	74981428
chr9	75746480	75769802
chr9	92001375	92172754
chr9	95403272	95445444
chr9	95468051	95545340
chr9	95845344	95907079
chr9	96212808	96231637
chr9	97544857	97584676
chr9	97670054	97715413
chr9	97765406	97771435
chr9	100744687	100747854
chr9	101008719	101019441
chr9	109622367	109651917
chr9	117124687	117161023
chr9	123637892	123699903
chr9	124033828	124058378
chr9	124462786	124528190
chr9	127020506	127046536
chr9	127623542	127633596
chr9	130283297	130337882
chr9	130665359	130670277
chr9	130716123	130771636
chr9	130833810	130857950
chr9	131650019	131679556
chr9	131900409	131905348
chr9	131925961	131945580
chr9	132094463	132124557
chr9	132143938	132179184
chr9	132220379	132269750
chr9	132311941	132373900
chr9	134127439	134154269
chr9	134529847	134557922
chr9	134572827	134620230
chr9	135987435	136022720
chr9	137215729	137349715
chr9	139414928	139459843
chr9	139490858	139539450
chr9	140182877	140221723
chrX	12964671	13031930
chrX	39942122	39969360
chrX	39991323	40036815
chrX	41189854	41196279
chrX	49003713	49030332
chrX	56790398	56810141
chrX	58562579	58581119
chrX	61682795	61734242
chrX	64862390	64927074
chrX	75362532	75372082
chrX	106943273	106986815
chrX	114959835	115014962
chrX	123093264	123097861
chrX	153234236	153240231

## Sheet: EC_vs_Nor
Pos	chr	start	end	SYMBOL	FoldChange(EC/Nor)	Rank	Class
chr17:10693279-10708082	chr17	10693279	10708082	TMEM238L	0.185616	1	other
chr21:38063472-38091993	chr21	38063472	38091993	SIM2	0.214717	2	other
chr14:37217111-37238390	chr14	37217111	37238390	PAX9	0.309215	3	other
chr19:13094024-13189864	chr19	13094024	13189864	NFIX	0.311296	4	other
chr3:194839264-194883202	chr3	194839264	194883202	XXYLT1-AS2	0.312694	5	other
chr14:37124939-37155315	chr14	37124939	37155315	PAX9	0.321242	6	other
chr15:71793413-71865847	chr15	71793413	71865847	THSD4	0.336904	7	other
chr16:87855540-87905247	chr16	87855540	87905247	SLC7A5	0.356371	8	other
chr16:46893345-46936292	chr16	46893345	46936292	GPT2	0.363267	9	other
chr11:44582541-44606046	chr11	44582541	44606046	CD82	0.36807	10	tumorsuppressor
chr1:17842279-17858791	chr1	17842279	17858791	ARHGEF10L	0.369465	11	other
chr19:3365572-3408584	chr19	3365572	3408584	NFIC	0.37552	12	other
chr14:38052320-38069271	chr14	38052320	38069271	FOXA1	0.390673	13	tumorsuppressor
chr7:130672095-130698241	chr7	130672095	130698241	-	0.401889	14	other
chr1:54738419-54765475	chr1	54738419	54765475	MRPL37	0.43259	15	other
chrX:61682795-61734242	chrX	61682795	61734242	SPIN4	0.433288	16	other
chrX:58562579-58581119	chrX	58562579	58581119	ZXDA	0.437818	17	other
chr6:42053479-42110793	chr6	42053479	42110793	C6orf132	0.438474	18	other
chr14:68925673-68995025	chr14	68925673	68995025	ZFP36L1	0.441953	19	other
chr18:45649234-45669465	chr18	45649234	45669465	ZBTB7C	0.447457	20	tumorsuppressor
chr1:10723145-10759680	chr1	10723145	10759680	CASZ1	0.451445	21	other
chr3:50184325-50209020	chr3	50184325	50209020	SEMA3F	0.452631	22	tumorsuppressor
chr19:4368115-4391862	chr19	4368115	4391862	SH3GL1	0.457111	23	other
chr6:3353782-3433864	chr6	3353782	3433864	SLC22A23	0.464766	24	other
chr10:116256873-116285262	chr10	116256873	116285262	ABLIM1	0.464978	25	other
chr11:114025687-114069588	chr11	114025687	114069588	NNMT	0.469797	26	other
chr2:43056241-43108467	chr2	43056241	43108467	HAAO	0.475949	27	other
chr16:57294044-57315280	chr16	57294044	57315280	PLLP	0.479066	28	other
chr5:134359736-134381057	chr5	134359736	134381057	C5orf66	0.485424	29	other
chr11:34605871-34714315	chr11	34605871	34714315	EHF	0.485592	30	tumorsuppressor
chr12:1764263-1780246	chr12	1764263	1780246	MIR3649	0.492516	31	other
chr2:43149487-43167295	chr2	43149487	43167295	HAAO	0.494032	32	other
chr18:55437636-55471692	chr18	55437636	55471692	ATP8B1	0.498403	33	other
chr17:43362140-43399141	chr17	43362140	43399141	MAP3K14	0.502472	34	other
chr6:61911386-61914429	chr6	61911386	61914429	KHDRBS2	0.50285	35	other
chr10:76946677-76986031	chr10	76946677	76986031	VDAC2	0.507899	36	other
chr17:38221269-38232458	chr17	38221269	38232458	THRA	0.525014	37	tumorsuppressor
chr14:100597016-100633552	chr14	100597016	100633552	DEGS2	0.531515	38	other
chr14:90974499-91021072	chr14	90974499	91021072	LINC00642	0.531565	39	other
chr13:73629940-73647636	chr13	73629940	73647636	KLF5	0.532969	40	tumorsuppressor
chr19:6056142-6066716	chr19	6056142	6066716	RFX2	0.542563	41	other
chr3:134082250-134101717	chr3	134082250	134101717	AMOTL2	0.542577	42	other
chr12:1699485-1728636	chr12	1699485	1728636	FBXL14	0.549665	43	other
chr10:71080932-71149799	chr10	71080932	71149799	HK1	0.557309	44	other
chr9:130283297-130337882	chr9	130283297	130337882	FAM129B	0.559039	45	other
chr5:134556679-134581411	chr5	134556679	134581411	C5orf66-AS2	0.560372	46	other
chr1:16465266-16516258	chr1	16465266	16516258	EPHA2	0.562245	47	tumorsuppressor
chr3:49937215-49945110	chr3	49937215	49945110	MST1R	0.563414	48	tumorsuppressor
chr17:27503041-27508310	chr17	27503041	27508310	MYO18A	0.56865	49	other
chr14:100018140-100047529	chr14	100018140	100047529	CCDC85C	0.569465	50	other
chr12:13349693-13359126	chr12	13349693	13359126	EMP1	0.572563	51	tumorsuppressor
chr22:25338377-25390536	chr22	25338377	25390536	TMEM211	0.573414	52	other
chr22:30643802-30720983	chr22	30643802	30720983	OSM	0.576677	53	other
chr10:105611896-105678838	chr10	105611896	105678838	STN1	0.576864	54	other
chr4:8429219-8453353	chr4	8429219	8453353	TRMT44	0.577922	55	other
chr17:4379267-4425994	chr17	4379267	4425994	SPNS2	0.578491	56	other
chr10:73472254-73536700	chr10	73472254	73536700	C10orf105	0.580049	57	other
chr11:62305524-62325947	chr11	62305524	62325947	AHNAK	0.582496	58	tumorsuppressor
chr3:134029280-134057106	chr3	134029280	134057106	AMOTL2	0.590248	59	other
chr17:38251426-38271354	chr17	38251426	38271354	NR1D1	0.594379	60	other
chr10:112596776-112632705	chr10	112596776	112632705	PDCD4	0.596587	61	tumorsuppressor
chr10:105491179-105584026	chr10	105491179	105584026	SH3PXD2A-AS1	0.600991	62	other
chr12:707051-756305	chr12	707051	756305	NINJ2	0.600997	63	other
chr14:35800599-35811927	chr14	35800599	35811927	PSMA6	0.60295	64	other
chr12:123370925-123402233	chr12	123370925	123402233	VPS37B	0.605143	65	other
chr18:45550503-45604876	chr18	45550503	45604876	ZBTB7C	0.606956	66	tumorsuppressor
chr16:70715091-70802643	chr16	70715091	70802643	VAC14-AS1	0.608331	67	other
chr12:113666852-113685502	chr12	113666852	113685502	TPCN1	0.61016	68	other
chr14:71102476-71134128	chr14	71102476	71134128	TTC9	0.612563	69	other
chrX:106943273-106986815	chrX	106943273	106986815	TSC22D3	0.612645	70	other
chr6:7195716-7217601	chr6	7195716	7217601	RREB1	0.614227	71	other
chr15:75943654-75964994	chr15	75943654	75964994	SNX33	0.614457	72	other
chr1:208034970-208043023	chr1	208034970	208043023	CD34	0.614506	73	other
chr17:48960978-49009365	chr17	48960978	49009365	TOB1	0.616484	74	other
chr20:1302928-1312023	chr20	1302928	1312023	SDCBP2-AS1	0.61792	75	other
chr5:134509136-134531844	chr5	134509136	134531844	C5orf66-AS2	0.618289	76	other
chr1:27809532-27902653	chr1	27809532	27902653	WASF2	0.618881	77	other
chr1:68178432-68226933	chr1	68178432	68226933	GADD45A	0.62063	78	tumorsuppressor
chr14:104547158-104586445	chr14	104547158	104586445	MIR203B	0.623931	79	other
chr6:7106994-7167339	chr6	7106994	7167339	RREB1	0.630648	80	other
chr19:1841583-1858477	chr19	1841583	1858477	REXO1	0.631662	81	other
chr9:2014289-2018435	chr9	2014289	2018435	SMARCA2	0.638744	82	tumorsuppressor
chr1:27317405-27340368	chr1	27317405	27340368	FAM46B	0.640902	83	other
chr15:57872742-57904597	chr15	57872742	57904597	MYZAP	0.64217	84	other
chr12:53594220-53629013	chr12	53594220	53629013	ITGB7	0.644472	85	other
chr10:95195860-95231559	chr10	95195860	95231559	MYOF	0.646015	86	other
chr14:69013106-69079208	chr14	69013106	69079208	ZFP36L1	0.650062	87	other
chr17:55967575-56033248	chr17	55967575	56033248	CUEDC1	0.650115	88	other
chr4:38656110-38677178	chr4	38656110	38677178	KLF3	0.651456	89	other
chr9:127623542-127633596	chr9	127623542	127633596	RPL35	0.652746	90	other
chr22:46479495-46489518	chr22	46479495	46489518	MIR3619	0.652838	91	other
chr14:50416675-50471082	chr14	50416675	50471082	LINC01588	0.653374	92	other
chr14:105432633-105441589	chr14	105432633	105441589	AHNAK2	0.655607	93	other
chr1:207978291-208021706	chr1	207978291	208021706	LOC148696	0.655618	94	other
chr22:38124547-38149355	chr22	38124547	38149355	TRIOBP	0.656291	95	other
chr10:80806846-80918536	chr10	80806846	80918536	ZMIZ1-AS1	0.657941	96	other
chr22:38709481-38715744	chr22	38709481	38715744	CSNK1E	0.6621	97	other
chr14:74206694-74273145	chr14	74206694	74273145	MIR4505	0.662649	98	other
chr7:22213266-22259759	chr7	22213266	22259759	RAPGEF5	0.663271	99	other
chr7:105690945-105714748	chr7	105690945	105714748	SYPL1	0.664726	100	other
chr10:52381668-52385703	chr10	52381668	52385703	SGMS1	0.668288	101	tumorsuppressor
chr9:135987435-136022720	chr9	135987435	136022720	RALGDS	0.680435	102	oncogene
chr8:143864789-143877737	chr8	143864789	143877737	LY6D	0.680464	103	other
chr16:54961534-54980726	chr16	54961534	54980726	IRX5	0.680747	104	other
chr1:9291950-9311341	chr1	9291950	9311341	H6PD	0.683127	105	other
chr22:32031426-32059168	chr22	32031426	32059168	PISD	0.685383	106	other
chr9:130716123-130771636	chr9	130716123	130771636	FAM102A	0.687508	107	other
chr16:88805346-88861835	chr16	88805346	88861835	PIEZO1	0.689553	108	other
chr6:139693406-139697592	chr6	139693406	139697592	CITED2	0.689602	109	tumorsuppressor
chr5:56110144-56115496	chr5	56110144	56115496	MAP3K1	0.690151	110	other
chr19:39278368-39283884	chr19	39278368	39283884	LGALS7B	0.691983	111	other
chr11:57528624-57566913	chr11	57528624	57566913	CTNND1	0.692688	112	tumorsuppressor
chr14:50331820-50378174	chr14	50331820	50378174	ARF6	0.692848	113	other
chr17:79302111-79323535	chr17	79302111	79323535	TMEM105	0.694929	114	other
chr5:162930410-162936942	chr5	162930410	162936942	MAT2B	0.697761	115	other
chr21:43084319-43106326	chr21	43084319	43106326	LINC00111	0.698386	116	other
chr22:25506398-25572897	chr22	25506398	25572897	LOC100128531	0.699507	117	other
chr1:6658108-6670227	chr1	6658108	6670227	KLHL21	0.701598	118	other
chr1:27916255-27931251	chr1	27916255	27931251	AHDC1	0.703388	119	other
chr14:50548052-50569327	chr14	50548052	50569327	LINC01599	0.704129	120	other
chr22:50718220-50746829	chr22	50718220	50746829	PLXNB2	0.704808	121	other
chr6:34191135-34212389	chr6	34191135	34212389	HMGA1	0.705196	122	oncogene
chr2:20371301-20435567	chr2	20371301	20435567	SDC1	0.707455	123	other
chr2:26979892-26995828	chr2	26979892	26995828	SLC35F6	0.7083	124	other
chr10:99077481-99095699	chr10	99077481	99095699	FRAT1	0.709722	125	oncogene
chr3:50609869-50674507	chr3	50609869	50674507	CISH	0.71183	126	other
chr8:28220737-28270549	chr8	28220737	28270549	ZNF395	0.712472	127	other
chr9:131650019-131679556	chr9	131650019	131679556	PHYHD1	0.713353	128	other
chr17:62769657-62811250	chr17	62769657	62811250	ARHGAP27P1	0.714714	129	other
chr7:98721753-98742468	chr7	98721753	98742468	SMURF1	0.715999	130	oncogene
chr7:104601185-104625497	chr7	104601185	104625497	LINC01004	0.716411	131	other
chr20:43965301-43977599	chr20	43965301	43977599	SDC4	0.717844	132	other
chr6:50783456-50795709	chr6	50783456	50795709	TFAP2B	0.718089	133	other
chr6:7532099-7562005	chr6	7532099	7562005	DSP	0.719452	134	tumorsuppressor
chr14:21149112-21154283	chr14	21149112	21154283	ANG	0.722823	135	other
chr10:134201120-134243693	chr10	134201120	134243693	PWWP2B	0.723874	136	other
chr8:143753323-143766276	chr8	143753323	143766276	PSCA	0.724292	137	other
chr9:130665359-130670277	chr9	130665359	130670277	ST6GALNAC6	0.724673	138	other
chr1:19742244-19813630	chr1	19742244	19813630	CAPZB	0.727868	139	other
chr20:48754943-48774326	chr20	48754943	48774326	TMEM189	0.728107	140	other
chr14:89873585-89912200	chr14	89873585	89912200	FOXN3	0.729497	141	other
chr19:19475082-19500455	chr19	19475082	19500455	GATAD2A	0.731195	142	other
chr3:46967214-47032276	chr3	46967214	47032276	CCDC12	0.732375	143	other
chr4:141071407-141077621	chr4	141071407	141077621	MAML3	0.73459	144	other
chr19:1872553-1901985	chr19	1872553	1901985	ABHD17A	0.734774	145	other
chr9:37995422-38075782	chr9	37995422	38075782	SHB	0.736546	146	other
chr22:46436319-46479244	chr22	46436319	46479244	LINC00899	0.738856	147	other
chr16:89543053-89575371	chr16	89543053	89575371	ANKRD11	0.740619	148	other
chr6:159193135-159291822	chr6	159193135	159291822	EZR-AS1	0.741808	149	other
chr19:1239636-1267315	chr19	1239636	1267315	ATP5F1D	0.742321	150	other
chr15:67356410-67443651	chr15	67356410	67443651	SMAD3	0.744115	151	other
chr2:26214204-26267700	chr2	26214204	26267700	RAB10	0.744121	152	other
chr11:62606452-62610411	chr11	62606452	62610411	WDR74	0.750444	153	other
chr18:11981496-12048894	chr18	11981496	12048894	IMPA2	0.750676	154	other
chr17:80823810-80849330	chr17	80823810	80849330	TBCD	0.753235	155	other
chr6:32934858-32939778	chr6	32934858	32939778	BRD2	0.753591	156	other
chr7:158604198-158623397	chr7	158604198	158623397	ESYT2	0.754371	157	other
chr2:219146347-219180124	chr2	219146347	219180124	TMBIM1	0.757189	158	other
chr11:1892147-1900438	chr11	1892147	1900438	LSP1	0.758216	159	other
chr1:10774906-10896473	chr1	10774906	10896473	CASZ1	0.758394	160	other
chr10:27528611-27532581	chr10	27528611	27532581	ACBD5	0.758519	161	other
chr3:193806523-193879632	chr3	193806523	193879632	HES1	0.759792	162	other
chr6:30475378-30501754	chr6	30475378	30501754	HLA-E	0.762077	163	other
chr14:91579598-91589473	chr14	91579598	91589473	DGLUCY	0.762162	164	other
chr16:81726720-81764848	chr16	81726720	81764848	LOC100129617	0.762594	165	other
chr2:110858166-110873423	chr2	110858166	110873423	MALL	0.76286	166	other
chr2:28833371-28887770	chr2	28833371	28887770	PLB1	0.764443	167	other
chr1:207175434-207207592	chr1	207175434	207207592	C1orf116	0.766707	168	other
chr1:156065635-156100185	chr1	156065635	156100185	LMNA	0.7671	169	other
chr9:95403272-95445444	chr9	95403272	95445444	IPPK	0.767135	170	other
chr1:997773-1016331	chr1	997773	1016331	RNF223	0.767573	171	other
chr19:11184829-11207834	chr19	11184829	11207834	LDLR	0.767783	172	other
chr19:1150987-1195157	chr19	1150987	1195157	SBNO2	0.768614	173	other
chr7:99594620-99621387	chr7	99594620	99621387	ZKSCAN1	0.770014	174	other
chr16:21509878-21529016	chr16	21509878	21529016	SMG1P3	0.771177	175	other
chr12:31871862-31913122	chr12	31871862	31913122	AMN1	0.772145	176	other
chr16:27323745-27342574	chr16	27323745	27342574	IL4R	0.772716	177	other
chr3:52073508-52101598	chr3	52073508	52101598	LINC00696	0.773708	178	other
chr11:118659272-118663526	chr11	118659272	118663526	DDX6	0.774919	179	oncogene
chr3:48506670-48521609	chr3	48506670	48521609	TREX1	0.775394	180	other
chr22:39915091-39925316	chr22	39915091	39925316	ATF4	0.7781	181	other
chr14:55539003-55593341	chr14	55539003	55593341	LGALS3	0.779044	182	other
chr8:12610291-12616123	chr8	12610291	12616123	LONRF1	0.779921	183	other
chr6:30582365-30586544	chr6	30582365	30586544	MRPS18B	0.780068	184	other
chr13:30117668-30169901	chr13	30117668	30169901	SLC7A1	0.782122	185	other
chr22:22290996-22304753	chr22	22290996	22304753	PPM1F	0.78307	186	other
chr5:149857213-149902963	chr5	149857213	149902963	NDST1	0.783075	187	other
chr14:70078272-70185030	chr14	70078272	70185030	SUSD6	0.783689	188	other
chr3:50278876-50308767	chr3	50278876	50308767	GNAI2	0.78404	189	oncogene
chr11:57045422-57094078	chr11	57045422	57094078	TNKS1BP1	0.784392	190	other
chr1:154374906-154414348	chr1	154374906	154414348	IL6R	0.785331	191	other
chr3:56815354-56846078	chr3	56815354	56846078	ARHGEF3	0.786205	192	other
chr3:71628911-71634161	chr3	71628911	71634161	FOXP1	0.787722	193	tumorsuppressor
chr3:193543438-193572173	chr3	193543438	193572173	DPPA2P3	0.788556	194	other
chr11:65541176-65561242	chr11	65541176	65561242	OVOL1	0.788633	195	other
chr7:826279-876997	chr7	826279	876997	SUN1	0.792204	196	other
chr9:95468051-95545340	chr9	95468051	95545340	BICD2	0.79392	197	other
chr6:86351435-86355131	chr6	86351435	86355131	SYNCRIP	0.79469	198	other
chr4:1748718-1799314	chr4	1748718	1799314	FGFR3	0.794796	199	oncogene
chr10:106077756-106112197	chr10	106077756	106112197	ITPRIP	0.798727	200	other
chr5:66299004-66318143	chr5	66299004	66318143	MAST4	0.79973	201	other
chr5:141220440-141258769	chr5	141220440	141258769	PCDH1	0.800317	202	other
chr19:12888111-12907883	chr19	12888111	12907883	JUNB	0.800469	203	oncogene
chr14:65165434-65192577	chr14	65165434	65192577	PLEKHG3	0.801328	204	other
chr16:81584415-81695934	chr16	81584415	81695934	CMIP	0.805187	205	other
chr3:4761834-4797481	chr3	4761834	4797481	EGOT	0.80612	206	other
chr12:53240483-53273853	chr12	53240483	53273853	KRT78	0.808765	207	other
chr11:63604937-63641091	chr11	63604937	63641091	MARK2	0.809756	208	other
chr1:206674365-206763270	chr1	206674365	206763270	RASSF5	0.810345	209	tumorsuppressor
chr16:81477381-81568941	chr16	81477381	81568941	CMIP	0.811504	210	other
chr12:122234299-122243721	chr12	122234299	122243721	SETD1B	0.813202	211	other
chr6:24718801-24722723	chr6	24718801	24722723	C6orf62	0.813338	212	other
chr1:154971543-154987264	chr1	154971543	154987264	ZBTB7B	0.814237	213	other
chr22:43542155-43581029	chr22	43542155	43581029	TTLL12	0.816592	214	other
chr1:45271835-45276876	chr1	45271835	45276876	BTBD19	0.817307	215	other
chr6:138411376-138429565	chr6	138411376	138429565	PERP	0.818105	216	other
chr17:8029267-8069859	chr17	8029267	8069859	PER1	0.819461	217	other
chr6:35685815-35701113	chr6	35685815	35701113	FKBP5	0.821085	218	other
chr12:56320137-56327437	chr12	56320137	56327437	DGKA	0.822025	219	other
chr10:82212932-82266018	chr10	82212932	82266018	TSPAN14	0.822382	220	other
chr1:151960410-151974349	chr1	151960410	151974349	S100A10	0.82462	221	other
chr3:38177561-38196372	chr3	38177561	38196372	ACAA1	0.824869	222	other
chr6:30844400-30854971	chr6	30844400	30854971	DDR1	0.825569	223	other
chr11:64618467-64633238	chr11	64618467	64633238	EHD1	0.826308	224	other
chr6:286963-299302	chr6	286963	299302	DUSP22	0.827057	225	tumorsuppressor
chr2:239172678-239218928	chr2	239172678	239218928	PER2	0.827805	226	tumorsuppressor
chr16:2885262-2918958	chr16	2885262	2918958	PRSS30P	0.828134	227	other
chr15:42065880-42098505	chr15	42065880	42098505	MAPKBP1	0.828663	228	other
chr14:35855046-35875231	chr14	35855046	35875231	NFKBIA	0.829315	229	other
chr22:38288902-38327141	chr22	38288902	38327141	MICALL1	0.829869	230	other
chr15:75742395-75748861	chr15	75742395	75748861	SIN3A	0.832323	231	other
chr19:4049538-4088630	chr19	4049538	4088630	ZBTB7A	0.83245	232	oncogene
chr10:104372244-104435794	chr10	104372244	104435794	TRIM8	0.83267	233	oncogene
chr14:75031743-75061732	chr14	75031743	75061732	LTBP2	0.834294	234	other
chr9:124033828-124058378	chr9	124033828	124058378	GSN	0.834316	235	tumorsuppressor
chr12:12939544-12963847	chr12	12939544	12963847	APOLD1	0.834414	236	other
chr3:39187900-39197156	chr3	39187900	39197156	CSRNP1	0.83498	237	tumorsuppressor
chr13:41557165-41593510	chr13	41557165	41593510	ELF1	0.83823	238	other
chr6:31701628-31708785	chr6	31701628	31708785	MSH5-SAPCD1	0.840807	239	other
chr4:103745633-103750682	chr4	103745633	103750682	UBE2D3	0.841396	240	other
chr13:33000069-33003366	chr13	33000069	33003366	N4BP2L1	0.844005	241	other
chr17:27451651-27487229	chr17	27451651	27487229	MYO18A	0.844553	242	other
chr22:38021723-38037459	chr22	38021723	38037459	SH3BP1	0.846315	243	other
chr14:96661227-96693058	chr14	96661227	96693058	BDKRB2	0.84651	244	other
chr17:18883796-18917802	chr17	18883796	18917802	FAM83G	0.846565	245	other
chr19:13943924-13956337	chr19	13943924	13956337	LOC284454	0.848	246	other
chr19:41220124-41241896	chr19	41220124	41241896	COQ8B	0.848347	247	other
chr15:93443001-93453001	chr15	93443001	93453001	MIR3175	0.848716	248	other
chr1:147997405-148015215	chr1	147997405	148015215	NBPF8	0.849303	249	other
chr9:73012035-73036836	chr9	73012035	73036836	KLF9	0.849953	250	other
chr21:33787326-33857247	chr21	33787326	33857247	EVA1C	0.850359	251	other
chr19:13258323-13284385	chr19	13258323	13284385	STX10	0.850573	252	other
chr21:43171988-43198505	chr21	43171988	43198505	RIPK4	0.85188	253	other
chr10:102756233-102761017	chr10	102756233	102761017	LZTS2	0.851937	254	other
chr11:67009792-67058205	chr11	67009792	67058205	GRK2	0.853409	255	other
chr12:48196195-48229503	chr12	48196195	48229503	HDAC7	0.853684	256	other
chr18:74764548-74845708	chr18	74764548	74845708	MBP	0.854189	257	other
chr3:50373354-50379507	chr3	50373354	50379507	RASSF1	0.855705	258	tumorsuppressor
chr5:158632725-158637448	chr5	158632725	158637448	RNF145	0.859326	259	other
chr6:88408599-88413195	chr6	88408599	88413195	AKIRIN2	0.859723	260	oncogene
chr11:118740224-118811062	chr11	118740224	118811062	MIR4492	0.860039	261	other
chr15:90638967-90650555	chr15	90638967	90650555	IDH2	0.864711	262	other
chr17:7140701-7147412	chr17	7140701	7147412	GABARAP	0.868279	263	tumorsuppressor
chr3:69130804-69144101	chr3	69130804	69144101	ARL6IP5	0.870956	264	tumorsuppressor
chr21:34733625-34802669	chr21	34733625	34802669	IFNGR2	0.871565	265	other
chr1:87793622-87802872	chr1	87793622	87802872	LMO4	0.872188	266	oncogene
chr21:37661838-37695815	chr21	37661838	37695815	MORC3	0.872444	267	other
chr9:74976779-74981428	chr9	74976779	74981428	ZFAND5	0.873628	268	other
chr6:36560784-36564222	chr6	36560784	36564222	SRSF3	0.874054	269	oncogene
chr14:69122228-69180265	chr14	69122228	69180265	ZFP36L1	0.874853	270	other
chr9:126084198-126108662	chr9	126084198	126108662	CRB2	0.878291	271	other
chr16:22199919-22211027	chr16	22199919	22211027	EEF2K	0.878619	272	other
chr17:80236751-80261708	chr17	80236751	80261708	CSNK1D	0.879942	273	other
chr6:26122677-26127629	chr6	26122677	26127629	HIST1H2AC	0.881152	274	other
chr5:150587900-150644903	chr5	150587900	150644903	CCDC69	0.88198	275	other
chr14:91815471-91885072	chr14	91815471	91885072	CCDC88C	0.882575	276	other
chr18:3446195-3459682	chr18	3446195	3459682	TGIF1	0.883112	277	other
chr9:100744687-100747854	chr9	100744687	100747854	ANP32B	0.885062	278	other
chr14:50505802-50532692	chr14	50505802	50532692	-	0.885532	279	other
chr1:160982517-160993495	chr1	160982517	160993495	F11R	0.885657	280	other
chr12:46120223-46125422	chr12	46120223	46125422	ARID2	0.887585	281	tumorsuppressor
chr17:79359788-79377307	chr17	79359788	79377307	MIR4740	0.887704	282	other
chr16:19107319-19151204	chr16	19107319	19151204	ITPRIPL2	0.889148	283	other
chr2:66659249-66674250	chr2	66659249	66674250	MEIS1	0.889341	284	oncogene
chr22:41839531-41844611	chr22	41839531	41844611	TOB2	0.889879	285	other
chr12:6470520-6500741	chr12	6470520	6500741	LTBR	0.891512	286	other
chr9:45436560-45451089	chr9	45436560	45451089	-	0.891924	287	other
chr14:64967295-64973831	chr14	64967295	64973831	ZBTB1	0.894738	288	other
chr19:39125503-39228361	chr19	39125503	39228361	CAPN12	0.894799	289	other
chr11:65405155-65421620	chr11	65405155	65421620	MIR4489	0.895159	290	other
chr1:226819265-226868565	chr1	226819265	226868565	ITPKB	0.898144	291	other
chr10:77154560-77170185	chr10	77154560	77170185	ZNF503-AS2	0.901055	292	other
chr12:6419150-6452187	chr12	6419150	6452187	PLEKHG6	0.902016	293	other
chr19:13895919-13914400	chr19	13895919	13914400	ZSWIM4	0.902246	294	other
chr5:142781499-142785568	chr5	142781499	142785568	NR3C1	0.902483	295	other
chr9:97765406-97771435	chr9	97765406	97771435	C9orf3	0.90617	296	other
chr16:67580581-67598453	chr16	67580581	67598453	CTCF	0.906314	297	tumorsuppressor
chr2:178103908-178144957	chr2	178103908	178144957	MIR3128	0.907818	298	other
chr19:45931771-45982455	chr19	45931771	45982455	ERCC1	0.908074	299	other
chr8:128861277-128889750	chr8	128861277	128889750	PVT1	0.908374	300	oncogene
chr16:50717432-50766240	chr16	50717432	50766240	NOD2	0.909491	301	other
chr17:27064747-27075798	chr17	27064747	27075798	TRAF4	0.912426	302	other
chr19:18389985-18393743	chr19	18389985	18393743	MIR3188	0.913749	303	other
chr14:69238210-69291588	chr14	69238210	69291588	ZFP36L1	0.913977	304	other
chr1:153504882-153511187	chr1	153504882	153511187	S100A6	0.914178	305	other
chr1:26189116-26219426	chr1	26189116	26219426	PAQR7	0.914206	306	other
chr17:4738783-4769733	chr17	4738783	4769733	MINK1	0.914306	307	other
chr22:20884413-20931773	chr22	20884413	20931773	MED15	0.915528	308	other
chr1:226248910-226252711	chr1	226248910	226252711	H3F3A	0.915788	309	other
chr7:129588188-129611707	chr7	129588188	129611707	UBE2H	0.920076	310	other
chr13:30948507-30998438	chr13	30948507	30998438	LINC00426	0.925519	311	other
chr4:14996381-15007789	chr4	14996381	15007789	CPEB2	0.925767	312	other
chr1:26601642-26619696	chr1	26601642	26619696	SH3BGRL3	0.926972	313	other
chr10:126286419-126434303	chr10	126286419	126434303	LHPP	0.927511	314	other
chr1:59270931-59290887	chr1	59270931	59290887	LINC01135	0.92871	315	other
chr1:36813812-36854090	chr1	36813812	36854090	STK40	0.928906	316	other
chr15:93425898-93430959	chr15	93425898	93430959	LINC01578	0.92916	317	other
chr5:179243653-179248865	chr5	179243653	179248865	SQSTM1	0.930379	318	oncogene
chr19:13956646-13959288	chr19	13956646	13959288	LOC284454	0.930957	319	other
chr11:2932310-2962513	chr11	2932310	2962513	PHLDA2	0.931412	320	tumorsuppressor
chr12:57479438-57496652	chr12	57479438	57496652	NAB2	0.934137	321	other
chr22:50898857-50922725	chr22	50898857	50922725	SBF1	0.938048	322	other
chr9:33413438-33473898	chr9	33413438	33473898	AQP3	0.941866	323	other
chr19:16177952-16191351	chr19	16177952	16191351	TPM4	0.942241	324	other
chr3:128897773-128908743	chr3	128897773	128908743	CNBP	0.942398	325	other
chr2:28973111-28976896	chr2	28973111	28976896	PPP1CB	0.943111	326	other
chr20:30147508-30161926	chr20	30147508	30161926	HM13-AS1	0.943249	327	other
chr10:63776265-63814759	chr10	63776265	63814759	ARID5B	0.94358	328	other
chr12:89744422-89749279	chr12	89744422	89749279	DUSP6	0.94493	329	tumorsuppressor
chr9:37943284-37970248	chr9	37943284	37970248	SLC25A51	0.945719	330	other
chr7:104643767-104660963	chr7	104643767	104660963	KMT2E-AS1	0.94596	331	other
chr3:5014702-5069293	chr3	5014702	5069293	BHLHE40-AS1	0.94726	332	other
chr3:49376240-49390558	chr3	49376240	49390558	USP4	0.947655	333	oncogene
chr21:40273035-40305747	chr21	40273035	40305747	ETS2	0.947943	334	tumorsuppressor
chr6:157097607-157103988	chr6	157097607	157103988	MIR4466	0.948624	335	other
chr10:63656965-63665379	chr10	63656965	63665379	ARID5B	0.948775	336	other
chr11:18404486-18418318	chr11	18404486	18418318	LDHA	0.950315	337	other
chr19:2028419-2096678	chr19	2028419	2096678	MOB3A	0.95037	338	other
chr12:110301498-110330525	chr12	110301498	110330525	GLTP	0.952581	339	other
chr15:90691926-90758400	chr15	90691926	90758400	SEMA4B	0.952794	340	other
chr2:219251588-219272285	chr2	219251588	219272285	MIR26B	0.95333	341	tumorsuppressor
chr5:134408052-134452413	chr5	134408052	134452413	PITX1	0.953496	342	other
chr12:96587385-96613818	chr12	96587385	96613818	ELK3	0.953841	343	oncogene
chr22:31670464-31692832	chr22	31670464	31692832	PIK3IP1	0.954069	344	other
chr19:38752879-38791250	chr19	38752879	38791250	SPINT2	0.954462	345	tumorsuppressor
chr10:11905269-11940868	chr10	11905269	11940868	PROSER2-AS1	0.955226	346	other
chr3:177306711-177337968	chr3	177306711	177337968	LINC00578	0.955239	347	other
chr22:47126764-47173515	chr22	47126764	47173515	TBC1D22A	0.956405	348	other
chr8:101960779-101966133	chr8	101960779	101966133	YWHAZ	0.956685	349	oncogene
chr6:137537263-137570628	chr6	137537263	137570628	IFNGR1	0.958074	350	other
chr6:33529120-33559528	chr6	33529120	33559528	GGNBP1	0.961271	351	other
chr5:172191584-172340157	chr5	172191584	172340157	DUSP1	0.962491	352	tumorsuppressor
chr1:201365185-201376297	chr1	201365185	201376297	LAD1	0.962648	353	other
chr9:14294820-14323221	chr9	14294820	14323221	NFIB	0.963132	354	oncogene
chr22:40380352-40420582	chr22	40380352	40420582	FAM83F	0.964164	355	other
chr1:22223558-22266203	chr1	22223558	22266203	HSPG2	0.967717	356	other
chr10:89621466-89626582	chr10	89621466	89626582	KLLN	0.97065	357	other
chr4:78738918-78755336	chr4	78738918	78755336	CNOT6L	0.973304	358	other
chr6:74228977-74233970	chr6	74228977	74233970	EEF1A1	0.973687	359	tumorsuppressor
chr17:39927723-39956871	chr17	39927723	39956871	JUP	0.974423	360	tumorsuppressor
chr15:68548522-68574346	chr15	68548522	68574346	FEM1B	0.974467	361	other
chr12:4377886-4384997	chr12	4377886	4384997	CCND2	0.974497	362	other
chr22:37937018-37998365	chr22	37937018	37998365	CDC42EP1	0.975924	363	other
chr22:38558434-38590235	chr22	38558434	38590235	PLA2G6	0.978484	364	other
chr6:108878471-108887750	chr6	108878471	108887750	FOXO3	0.979141	365	tumorsuppressor
chr16:31115171-31144320	chr16	31115171	31144320	BCKDK	0.980385	366	other
chr2:232565787-232577414	chr2	232565787	232577414	PTMA	0.98316	367	oncogene
chr17:21170981-21199239	chr17	21170981	21199239	MAP2K3	0.98326	368	other
chr10:975850-993858	chr10	975850	993858	LARP4B	0.983459	369	other
chr19:16474196-16495043	chr19	16474196	16495043	KLF2	0.985396	370	oncogene
chr2:43353991-43468204	chr2	43353991	43468204	LINC01126	0.985495	371	other
chr20:34670759-34694507	chr20	34670759	34694507	EPB41L1	0.986323	372	other
chr11:65235886-65292183	chr11	65235886	65292183	MIR548AR	0.986959	373	other
chr1:204367295-204389869	chr1	204367295	204389869	PPP1R15B	0.987464	374	other
chr15:63638470-63674592	chr15	63638470	63674592	CA12	0.987755	375	other
chr3:150462442-150482103	chr3	150462442	150482103	SIAH2	0.988112	376	other
chr3:150124939-150129034	chr3	150124939	150129034	TSC22D2	0.988231	377	other
chr10:5585764-5597643	chr10	5585764	5597643	CALML3	0.989499	378	other
chr3:52270431-52288448	chr3	52270431	52288448	TWF2	0.989968	379	other
chr3:187453613-187469204	chr3	187453613	187469204	BCL6	0.991261	380	oncogene
chr8:144813595-144823170	chr8	144813595	144823170	FAM83H-AS1	0.992339	381	other
chr11:119988064-120019162	chr11	119988064	120019162	TRIM29	0.993119	382	other
chr1:43396345-43446150	chr1	43396345	43446150	SLC2A1-AS1	0.993915	383	other
chr1:27018791-27029267	chr1	27018791	27029267	ARID1A	0.994281	384	tumorsuppressor
chr10:3507151-3537135	chr10	3507151	3537135	KLF6	0.995809	385	tumorsuppressor
chr8:86544368-86572074	chr8	86544368	86572074	REXO1L2P	0.996086	386	other
chr4:15653764-15669654	chr4	15653764	15669654	FBXL5	0.996865	387	other
chr17:43198956-43222757	chr17	43198956	43222757	PLCD3	0.997122	388	other
chr2:174827401-174831348	chr2	174827401	174831348	SP3	0.999163	389	other
chr3:151963179-151989685	chr3	151963179	151989685	MBNL1-AS1	0.999172	390	other
chr10:126835227-126851231	chr10	126835227	126851231	CTBP2	1.01819	391	oncogene
chr14:77464734-77555433	chr14	77464734	77555433	IRF2BPL	1.0387	392	other
chr17:79477295-79487098	chr17	79477295	79487098	ACTG1	1.0423	393	other
chr10:43899179-43905879	chr10	43899179	43905879	HNRNPF	1.0489	394	other
chr20:61530358-61560971	chr20	61530358	61560971	DIDO1	1.0491	395	tumorsuppressor
chr17:983369-1025510	chr17	983369	1025510	ABR	1.04981	396	other
chr10:3797678-3829166	chr10	3797678	3829166	KLF6	1.06114	397	tumorsuppressor
chr17:76730741-76786763	chr17	76730741	76786763	CYTH1	1.06226	398	other
chr5:175959847-175981585	chr5	175959847	175981585	RNF44	1.07066	399	other
chr2:70307335-70317956	chr2	70307335	70317956	PCBP1-AS1	1.07123	400	other
chr17:42292830-42316367	chr17	42292830	42316367	UBTF	1.07169	401	other
chr6:35265110-35280645	chr6	35265110	35280645	DEF6	1.07376	402	other
chr20:35960491-35988166	chr20	35960491	35988166	SRC	1.07624	403	oncogene
chr9:33287903-33296522	chr9	33287903	33296522	NFX1	1.0767	404	other
chr2:70350265-70353504	chr2	70350265	70353504	LINC01816	1.07859	405	other
chr9:33814320-33818992	chr9	33814320	33818992	UBE2R2	1.07973	406	other
chr7:32929430-32933064	chr7	32929430	32933064	KBTBD2	1.07997	407	other
chr6:113940775-113975191	chr6	113940775	113975191	MARCKS	1.08311	408	tumorsuppressor
chr17:7737230-7755081	chr17	7737230	7755081	KDM6B	1.08399	409	other
chr17:6914970-6919348	chr17	6914970	6919348	ALOX12-AS1	1.08432	410	other
chr9:131900409-131905348	chr9	131900409	131905348	PTPA	1.08523	411	tumorsuppressor
chr17:36853100-36863325	chr17	36853100	36863325	MIR4734	1.08524	412	other
chr1:16157880-16177053	chr1	16157880	16177053	SPEN	1.0859	413	oncogene
chr15:90540984-90620191	chr15	90540984	90620191	ZNF710	1.09058	414	other
chr2:238569667-238611815	chr2	238569667	238611815	LRRFIP1	1.09123	415	other
chr11:66884977-66889357	chr11	66884977	66889357	KDM2A	1.09189	416	oncogene
chr3:152877287-152884620	chr3	152877287	152884620	RAP2B	1.0985	417	other
chr19:49136122-49144461	chr19	49136122	49144461	DBP	1.09978	418	other
chr5:180228677-180260439	chr5	180228677	180260439	HEIH	1.10061	419	other
chr19:45221526-45260172	chr19	45221526	45260172	BCL3	1.10159	420	oncogene
chr17:37893157-37935227	chr17	37893157	37935227	IKZF3	1.10289	421	tumorsuppressor
chr9:33124316-33172464	chr9	33124316	33172464	B4GALT1	1.10591	422	other
chr18:3582933-3625541	chr18	3582933	3625541	DLGAP1-AS1	1.10871	423	other
chr7:44655076-44680801	chr7	44655076	44680801	OGDH	1.11265	424	other
chr1:36613870-36628725	chr1	36613870	36628725	TRAPPC3	1.11366	425	other
chr17:7482119-7488487	chr17	7482119	7488487	MPDU1	1.11597	426	other
chr2:28539350-28694293	chr2	28539350	28694293	FOSL2	1.11632	427	other
chr1:182357366-182364396	chr1	182357366	182364396	GLUL	1.12108	428	other
chr6:163825558-163837921	chr6	163825558	163837921	CAHM	1.12142	429	other
chr8:22297661-22306201	chr8	22297661	22306201	PPP3CC	1.12211	430	tumorsuppressor
chr2:54784347-54827656	chr2	54784347	54827656	SPTBN1	1.12533	431	tumorsuppressor
chr1:154904272-154926836	chr1	154904272	154926836	PMVK	1.12681	432	other
chr7:25005296-25022220	chr7	25005296	25022220	OSBPL3	1.12702	433	other
chr6:106944275-106973501	chr6	106944275	106973501	CRYBG1	1.12789	434	other
chr2:201979445-201996963	chr2	201979445	201996963	CFLAR	1.1293	435	oncogene
chr19:47596723-47618601	chr19	47596723	47618601	ZC3H4	1.13103	436	other
chr17:73778266-73783421	chr17	73778266	73783421	MIR4738	1.13187	437	other
chr1:149856479-149861187	chr1	149856479	149861187	HIST2H2AB	1.13667	438	other
chr1:12652721-12682675	chr1	12652721	12682675	DHRS3	1.13805	439	other
chr9:134572827-134620230	chr9	134572827	134620230	RAPGEF1	1.13961	440	other
chr6:27804009-27807701	chr6	27804009	27807701	HIST1H2AK	1.14185	441	other
chr5:131749885-131814558	chr5	131749885	131814558	C5orf56	1.14284	442	other
chr22:36724142-36862615	chr22	36724142	36862615	MYH9	1.14729	443	tumorsuppressor
chr19:49374889-49386589	chr19	49374889	49386589	PPP1R15A	1.14739	444	other
chr18:74202674-74208674	chr18	74202674	74208674	C18orf65	1.14998	445	other
chr12:125393561-125425970	chr12	125393561	125425970	MIR5188	1.15044	446	other
chr12:53759212-53777271	chr12	53759212	53777271	SP1	1.15199	447	other
chr2:157176314-157200105	chr2	157176314	157200105	NR4A2	1.15462	448	other
chr9:137215729-137349715	chr9	137215729	137349715	MIR4669	1.15614	449	other
chr6:29908495-29913483	chr6	29908495	29913483	HLA-A	1.15909	450	other
chr9:131925961-131945580	chr9	131925961	131945580	IER5L	1.16156	451	other
chr8:145001962-145051939	chr8	145001962	145051939	PLEC	1.16263	452	other
chr19:39887955-39902861	chr19	39887955	39902861	MIR4530	1.16311	453	other
chr1:204407281-204491746	chr1	204407281	204491746	MDM4	1.16407	454	oncogene
chr17:74242186-74273104	chr17	74242186	74273104	UBALD2	1.16498	455	other
chr1:154942374-154948950	chr1	154942374	154948950	MIR4258	1.16676	456	other
chr7:130790188-130809562	chr7	130790188	130809562	LINC-PINT	1.16888	457	tumorsuppressor
chr17:38467390-38505621	chr17	38467390	38505621	RARA	1.17256	458	oncogene
chr6:31780710-31801386	chr6	31780710	31801386	HSPA1A	1.17494	459	oncogene
chr10:80981191-81031312	chr10	80981191	81031312	ZMIZ1	1.17641	460	other
chrX:123093264-123097861	chrX	123093264	123097861	STAG2	1.17884	461	other
chr8:71313863-71316897	chr8	71313863	71316897	NCOA2	1.18099	462	other
chr13:99850480-99894882	chr13	99850480	99894882	UBAC2-AS1	1.18115	463	other
chr14:100524038-100548477	chr14	100524038	100548477	EVL	1.18418	464	other
chr1:203236562-203297472	chr1	203236562	203297472	CHIT1	1.18599	465	other
chr20:24997144-25040044	chr20	24997144	25040044	ACSS1	1.18624	466	other
chr2:208027614-208032180	chr2	208027614	208032180	KLF7	1.18927	467	other
chr1:150532182-150553589	chr1	150532182	150553589	MCL1	1.18996	468	oncogene
chr6:42738199-42752340	chr6	42738199	42752340	BICRAL	1.19338	469	other
chr11:65183373-65198684	chr11	65183373	65198684	NEAT1	1.20018	470	oncogene
chr3:53175202-53209147	chr3	53175202	53209147	PRKCD	1.20183	471	tumorsuppressor
chr14:23305542-23319274	chr14	23305542	23319274	MMP14	1.20716	472	other
chr17:8116247-8127774	chr17	8116247	8127774	LINC00324	1.21381	473	other
chr14:61927756-62069832	chr14	61927756	62069832	FLJ22447	1.21686	474	other
chr1:244996196-244999977	chr1	244996196	244999977	COX20	1.22089	475	other
chr11:67100003-67149437	chr11	67100003	67149437	CLCF1	1.22597	476	other
chr9:140182877-140221723	chr9	140182877	140221723	NRARP	1.22781	477	other
chr20:17945738-17951166	chr20	17945738	17951166	SNX5	1.2287	478	other
chr1:155940602-155953151	chr1	155940602	155953151	ARHGEF2	1.22933	479	oncogene
chr12:49657944-49662445	chr12	49657944	49662445	TUBA1C	1.23277	480	other
chr16:30074759-30079107	chr16	30074759	30079107	ALDOA	1.23297	481	other
chr2:46513591-46559673	chr2	46513591	46559673	EPAS1	1.23324	482	tumorsuppressor
chr12:118489987-118501261	chr12	118489987	118501261	WSB2	1.23563	483	other
chr6:143221424-143269275	chr6	143221424	143269275	HIVEP2	1.237	484	other
chr7:105920350-105931840	chr7	105920350	105931840	NAMPT	1.23708	485	other
chr17:17571015-17690152	chr17	17571015	17690152	RAI1	1.23714	486	other
chr6:43733821-43751795	chr6	43733821	43751795	VEGFA	1.24092	487	tumorsuppressor
chr5:56467453-56474121	chr5	56467453	56474121	GPBP1	1.24136	488	other
chr17:39779858-39836362	chr17	39779858	39836362	KRT42P	1.24398	489	other
chr14:75690402-75770337	chr14	75690402	75770337	FOS	1.24463	490	oncogene
chr19:47216601-47223725	chr19	47216601	47223725	PRKD2	1.24472	491	other
chr12:122223698-122233249	chr12	122223698	122233249	RHOF	1.24568	492	other
chr15:60658253-60707048	chr15	60658253	60707048	ANXA2	1.24853	493	other
chr19:39919217-39936915	chr19	39919217	39936915	RPS16	1.24949	494	other
chr7:43675195-43693761	chr7	43675195	43693761	STK17A	1.25264	495	other
chr2:74197527-74213748	chr2	74197527	74213748	TET3	1.25285	496	other
chr9:96212808-96231637	chr9	96212808	96231637	FAM120AOS	1.25314	497	other
chr3:185653144-185670439	chr3	185653144	185670439	TRA2B	1.25423	498	other
chr11:67168007-67178228	chr11	67168007	67178228	TBC1D10C	1.2544	499	other
chr8:29938248-29957558	chr8	29938248	29957558	LEPROTL1	1.25582	500	other
chrX:153234236-153240231	chrX	153234236	153240231	HCFC1	1.26199	501	other
chr15:45926494-45946128	chr15	45926494	45946128	SQOR	1.26568	502	other
chr3:101555803-101573652	chr3	101555803	101573652	NFKBIZ	1.26589	503	other
chr11:306957-317147	chr11	306957	317147	IFITM2	1.26742	504	other
chr19:18108944-18135897	chr19	18108944	18135897	ARRDC2	1.26927	505	other
chr10:30707207-30745993	chr10	30707207	30745993	MAP3K8	1.2737	506	tumorsuppressor
chr8:103799926-103823152	chr8	103799926	103823152	AZIN1	1.27523	507	other
chr2:61094383-61112208	chr2	61094383	61112208	LINC01185	1.2759	508	other
chr1:41940597-41982614	chr1	41940597	41982614	EDN2	1.27614	509	other
chr1:228268803-228280897	chr1	228268803	228280897	ARF1	1.28165	510	tumorsuppressor
chr12:10513294-10522583	chr12	10513294	10522583	KLRK1	1.28183	511	other
chr20:30175251-30200640	chr20	30175251	30200640	MIR3193	1.28189	512	other
chr13:50696570-50705436	chr13	50696570	50705436	DLEU2	1.28392	513	tumorsuppressor
chr11:61721645-61753420	chr11	61721645	61753420	FTH1	1.28609	514	other
chr12:12866750-12903210	chr12	12866750	12903210	CDKN1B	1.28658	515	tumorsuppressor
chr6:31148178-31196979	chr6	31148178	31196979	HCG27	1.28708	516	other
chr2:85764665-85779177	chr2	85764665	85779177	PARTICL	1.28965	517	other
chr1:245126377-245136177	chr1	245126377	245136177	EFCAB2	1.29009	518	other
chr15:93340601-93393328	chr15	93340601	93393328	ASB9P1	1.29471	519	other
chr1:32391076-32423806	chr1	32391076	32423806	PTP4A2	1.2958	520	oncogene
chr3:195906188-195922806	chr3	195906188	195922806	ZDHHC19	1.29609	521	other
chr7:92461618-92466506	chr7	92461618	92466506	CDK6	1.29611	522	tumorsuppressor
chr6:26158379-26173781	chr6	26158379	26173781	HIST1H2BD	1.29801	523	other
chr5:150431777-150486533	chr5	150431777	150486533	TNIP1	1.2995	524	other
chr7:5566184-5573636	chr7	5566184	5573636	ACTB	1.30435	525	other
chr17:41436756-41447338	chr17	41436756	41447338	LINC00910	1.30557	526	other
chr3:12688115-12724538	chr3	12688115	12724538	RAF1	1.30619	527	oncogene
chr2:106348169-106438851	chr2	106348169	106438851	NCK2	1.30648	528	other
chr15:72513318-72530659	chr15	72513318	72530659	PKM	1.31259	529	other
chr18:21579022-21607879	chr18	21579022	21607879	TTC39C	1.31293	530	other
chrX:39991323-40036815	chrX	39991323	40036815	BCOR	1.31447	531	other
chr1:234724530-234776567	chr1	234724530	234776567	LINC00184	1.31538	532	other
chr17:57904203-57935370	chr17	57904203	57935370	MIR21	1.31688	533	oncogene
chr1:205242866-205264407	chr1	205242866	205264407	TMCC2	1.31796	534	other
chr17:45949562-45993405	chr17	45949562	45993405	SP2	1.32001	535	other
chr1:2477163-2482311	chr1	2477163	2482311	TNFRSF14-AS1	1.3201	536	other
chr17:75119574-75144002	chr17	75119574	75144002	SEC14L1	1.32074	537	other
chr17:4846738-4854143	chr17	4846738	4854143	PFN1	1.32074	538	tumorsuppressor
chr19:47729084-47736790	chr19	47729084	47736790	MIR3191	1.32224	539	other
chr20:49406956-49465722	chr20	49406956	49465722	BCAS4	1.32832	540	other
chr1:23880283-23904352	chr1	23880283	23904352	ID3	1.32971	541	other
chr2:55275146-55278915	chr2	55275146	55278915	RTN4	1.33541	542	tumorsuppressor
chr1:151995037-152024339	chr1	151995037	152024339	S100A11	1.33634	543	tumorsuppressor
chr7:150062822-150082287	chr7	150062822	150082287	RNU6-34P	1.337	544	other
chr12:7057881-7074784	chr12	7057881	7074784	MIR141	1.33715	545	tumorsuppressor
chr12:46660199-46664294	chr12	46660199	46664294	SLC38A1	1.33834	546	other
chr18:46450716-46482372	chr18	46450716	46482372	SMAD7	1.33862	547	other
chr7:75919964-75948671	chr7	75919964	75948671	HSPB1	1.34187	548	oncogene
chr17:48224189-48238910	chr17	48224189	48238910	PPP1R9B	1.34342	549	other
chr1:11846647-11875929	chr1	11846647	11875929	CLCN6	1.3455	550	other
chr1:226884441-226927142	chr1	226884441	226927142	ITPKB	1.34583	551	other
chr1:155095570-155109929	chr1	155095570	155109929	EFNA1	1.35227	552	other
chr8:134296040-134316355	chr8	134296040	134316355	NDRG1	1.3603	553	tumorsuppressor
chr4:185390737-185398423	chr4	185390737	185398423	IRF2	1.36265	554	oncogene
chr7:6406911-6445013	chr7	6406911	6445013	RAC1	1.3635	555	oncogene
chr5:142174684-142252415	chr5	142174684	142252415	ARHGAP26-AS1	1.36414	556	other
chr1:235489976-235493926	chr1	235489976	235493926	ARID4B	1.36546	557	other
chr21:40159776-40204655	chr21	40159776	40204655	ETS2	1.36626	558	tumorsuppressor
chr17:7785074-7792848	chr17	7785074	7792848	CHD3	1.36753	559	other
chr1:245025664-245032793	chr1	245025664	245032793	HNRNPU	1.36897	560	other
chr14:92953801-93006932	chr14	92953801	93006932	RIN3	1.37013	561	other
chr17:17722302-17755218	chr17	17722302	17755218	SREBF1	1.37245	562	oncogene
chr22:50963046-50973923	chr22	50963046	50973923	TYMP	1.37431	563	other
chr2:85623576-85700665	chr2	85623576	85700665	SH2D6	1.37718	564	other
chr2:235392727-235406609	chr2	235392727	235406609	ARL4C	1.37965	565	other
chr14:102945765-102999346	chr14	102945765	102999346	ANKRD9	1.38256	566	other
chr2:97533465-97558237	chr2	97533465	97558237	SEMA4C	1.38271	567	other
chr3:176912574-176931198	chr3	176912574	176931198	TBL1XR1	1.3829	568	other
chr17:78227509-78252086	chr17	78227509	78252086	RNF213	1.38569	569	other
chr22:46898032-46989405	chr22	46898032	46989405	CELSR1	1.38687	570	other
chrX:49003713-49030332	chrX	49003713	49030332	PLP2	1.38763	571	other
chr1:2135881-2171647	chr1	2135881	2171647	FAAP20	1.39021	572	other
chr14:23009722-23040151	chr14	23009722	23040151	DAD1	1.39713	573	other
chr18:77153290-77166922	chr18	77153290	77166922	NFATC1	1.39859	574	other
chr14:103557447-103622340	chr14	103557447	103622340	TNFAIP2	1.40428	575	other
chr10:74004281-74109978	chr10	74004281	74109978	DDIT4	1.40458	576	other
chrX:39942122-39969360	chrX	39942122	39969360	BCOR	1.40582	577	other
chr7:5456527-5479848	chr7	5456527	5479848	TNRC18	1.40873	578	other
chr3:14443201-14502551	chr3	14443201	14502551	SLC6A6	1.4126	579	other
chr1:225623408-225663394	chr1	225623408	225663394	LBR	1.41276	580	other
chr20:48419261-48468771	chr20	48419261	48468771	SLC9A8	1.41405	581	other
chr20:49099639-49137556	chr20	49099639	49137556	PTPN1	1.41831	582	tumorsuppressor
chr11:10323818-10331112	chr11	10323818	10331112	ADM	1.4201	583	other
chr16:73086769-73117142	chr16	73086769	73117142	ZFHX3	1.42509	584	tumorsuppressor
chr20:19716574-19740504	chr20	19716574	19740504	RIN2	1.42697	585	other
chr6:32810318-32814469	chr6	32810318	32814469	PSMB8-AS1	1.42958	586	other
chr9:132220379-132269750	chr9	132220379	132269750	LINC00963	1.43107	587	other
chr17:37024364-37057998	chr17	37024364	37057998	LASP1	1.43267	588	other
chr6:106530826-106590375	chr6	106530826	106590375	PRDM1	1.43453	589	tumorsuppressor
chr2:42324093-42363160	chr2	42324093	42363160	EML4	1.4424	590	oncogene
chr2:70366881-70371312	chr2	70366881	70371312	LINC01816	1.44272	591	other
chr7:143072205-143083661	chr7	143072205	143083661	ZYX	1.44372	592	tumorsuppressor
chr17:29852747-29895099	chr17	29852747	29895099	MIR4724	1.44384	593	other
chr15:99961532-100007387	chr15	99961532	100007387	MEF2A	1.44618	594	other
chr5:131829114-131850126	chr5	131829114	131850126	IRF1	1.44649	595	tumorsuppressor
chr2:43179929-43253052	chr2	43179929	43253052	HAAO	1.45054	596	other
chr3:105085718-105088792	chr3	105085718	105088792	ALCAM	1.4527	597	other
chr1:181055938-181060614	chr1	181055938	181060614	IER5	1.45376	598	other
chr9:69710819-69711272	chr9	69710819	69711272	LOC100133920	1.45651	599	other
chr19:41801819-41841496	chr19	41801819	41841496	HNRNPUL1	1.4578	600	other
chr5:43036724-43043621	chr5	43036724	43043621	LOC153684	1.45921	601	other
chr7:134831713-134865018	chr7	134831713	134865018	TMEM140	1.46234	602	oncogene
chr20:52507618-52547396	chr20	52507618	52547396	SUMO1P1	1.46276	603	other
chr19:18586898-18632978	chr19	18586898	18632978	ELL	1.47031	604	oncogene
chr12:9799768-9804466	chr12	9799768	9804466	LOC374443	1.47494	605	other
chr2:68989652-69036995	chr2	68989652	69036995	ARHGAP25	1.4751	606	other
chr17:15541694-15563631	chr17	15541694	15563631	TRIM16	1.4754	607	other
chr17:77804466-77826701	chr17	77804466	77826701	CBX4	1.47997	608	other
chr19:44242881-44289611	chr19	44242881	44289611	KCNN4	1.48108	609	other
chr12:50055392-50068976	chr12	50055392	50068976	FMNL3	1.48128	610	other
chr20:3776076-3797259	chr20	3776076	3797259	CDC25B	1.48288	611	other
chr12:62995677-62999519	chr12	62995677	62999519	LINC01465	1.48741	612	other
chr7:74019030-74079006	chr7	74019030	74079006	GTF2I	1.4889	613	other
chr12:57912346-57931319	chr12	57912346	57931319	MBD6	1.49039	614	other
chr1:33793246-33816625	chr1	33793246	33816625	MIR3605	1.49483	615	other
chr16:16038861-16056068	chr16	16038861	16056068	ABCC1	1.49489	616	other
chr16:66548896-66561392	chr16	66548896	66561392	TK2	1.49989	617	other
chr9:66454775-66461741	chr9	66454775	66461741	PTGER4P2-CDK2AP2P2	1.50072	618	other
chr2:102572712-102612921	chr2	102572712	102612921	IL1R2	1.50374	619	other
chr1:159879140-159915902	chr1	159879140	159915902	IGSF9	1.5068	620	other
chr15:65127339-65149804	chr15	65127339	65149804	PLEKHO2	1.5072	621	other
chr1:201978871-202056788	chr1	201978871	202056788	ELF3	1.50736	622	other
chr8:134563284-134585028	chr8	134563284	134585028	ST3GAL1	1.51418	623	other
chr17:63023909-63070123	chr17	63023909	63070123	GNA13	1.51665	624	oncogene
chr17:74476466-74527170	chr17	74476466	74527170	PRCD	1.52001	625	other
chr9:132143938-132179184	chr9	132143938	132179184	C9orf106	1.52638	626	other
chr12:124978793-125005619	chr12	124978793	125005619	NCOR2	1.52745	627	other
chr2:12841679-12869349	chr2	12841679	12869349	TRIB2	1.53229	628	oncogene
chr6:44008963-44052382	chr6	44008963	44052382	C6orf223	1.53562	629	other
chr7:97904944-97919122	chr7	97904944	97919122	BRI3	1.53748	630	other
chr19:49464185-49472074	chr19	49464185	49472074	FTL	1.53909	631	other
chr1:182106853-182119766	chr1	182106853	182119766	ZNF648	1.54981	632	other
chr3:141094199-141133645	chr3	141094199	141133645	ZBTB38	1.55068	633	other
chr16:57021818-57035196	chr16	57021818	57035196	NLRC5	1.57009	634	other
chr18:2633398-2658704	chr18	2633398	2658704	SMCHD1	1.57369	635	tumorsuppressor
chr6:160373173-160405670	chr6	160373173	160405670	IGF2R	1.57715	636	tumorsuppressor
chr6:167362469-167373748	chr6	167362469	167373748	RNASET2	1.58114	637	tumorsuppressor
chr11:60916273-60944448	chr11	60916273	60944448	VPS37C	1.58244	638	other
chr1:2221278-2247501	chr1	2221278	2247501	LOC100129534	1.58562	639	other
chr6:6772271-6827810	chr6	6772271	6827810	LY86	1.58572	640	other
chr1:200838635-200877370	chr1	200838635	200877370	GPR25	1.58581	641	other
chr17:75302623-75339381	chr17	75302623	75339381	SEPT9	1.58849	642	oncogene
chr2:240167701-240221738	chr2	240167701	240221738	HDAC4	1.58881	643	other
chr16:87978558-87991070	chr16	87978558	87991070	BANP	1.59018	644	tumorsuppressor
chr15:78326667-78376850	chr15	78326667	78376850	MIR5003	1.5911	645	other
chr6:134494919-134503632	chr6	134494919	134503632	SGK1	1.59226	646	oncogene
chr16:10961309-10986543	chr16	10961309	10986543	CIITA	1.59744	647	other
chr1:37913848-37953728	chr1	37913848	37953728	LINC01137	1.59855	648	other
chr11:122931237-122941242	chr11	122931237	122941242	HSPA8	1.59898	649	other
chr13:111363667-111380592	chr13	111363667	111380592	ING1	1.60077	650	tumorsuppressor
chr10:102124878-102135136	chr10	102124878	102135136	OLMALINC	1.60418	651	other
chr1:198125633-198139326	chr1	198125633	198139326	NEK7	1.60427	652	other
chr1:160726811-160768836	chr1	160726811	160768836	LY9	1.60452	653	other
chr8:37731540-37763078	chr8	37731540	37763078	RAB11FIP1	1.60503	654	other
chr7:48124231-48137915	chr7	48124231	48137915	UPP1	1.60568	655	other
chr17:80406252-80420810	chr17	80406252	80420810	NARF	1.60687	656	other
chr13:31189479-31194160	chr13	31189479	31194160	USPL1	1.60881	657	other
chr1:2506410-2526237	chr1	2506410	2526237	FAM213B	1.61028	658	other
chr12:111000454-111029700	chr12	111000454	111029700	PPTC7	1.61344	659	other
chr14:69393774-69446945	chr14	69393774	69446945	ACTN1-AS1	1.61882	660	other
chrX:64862390-64927074	chrX	64862390	64927074	MSN	1.61904	661	other
chr1:209974592-210000088	chr1	209974592	210000088	IRF6	1.62343	662	other
chr1:161352458-161380309	chr1	161352458	161380309	CFAP126	1.62612	663	other
chr6:32819745-32823689	chr6	32819745	32823689	PSMB9	1.62849	664	other
chr2:196514353-196524666	chr2	196514353	196524666	SLC39A10	1.6536	665	other
chr17:76119971-76130297	chr17	76119971	76130297	TMC6	1.66082	666	other
chr2:198152312-198193343	chr2	198152312	198193343	ANKRD44	1.66536	667	other
chr5:118634784-118677979	chr5	118634784	118677979	TNFAIP8	1.66574	668	other
chr4:7962003-7981256	chr4	7962003	7981256	ABLIM2	1.66916	669	other
chr6:11203156-11237252	chr6	11203156	11237252	NEDD9	1.66962	670	oncogene
chr12:125139962-125239673	chr12	125139962	125239673	NCOR2	1.67506	671	other
chr10:45462649-45476437	chr10	45462649	45476437	DEPP1	1.67831	672	other
chr18:60821574-60830488	chr18	60821574	60830488	BCL2	1.67942	673	oncogene
chr18:2956360-2998568	chr18	2956360	2998568	LOC727896	1.68924	674	other
chr11:72429362-72456078	chr11	72429362	72456078	ARAP1	1.69095	675	other
chr6:32899464-32921638	chr6	32899464	32921638	HLA-DMA	1.69185	676	other
chr1:221913881-221928102	chr1	221913881	221928102	DUSP10	1.69676	677	other
chr3:11655347-11685642	chr3	11655347	11685642	VGLL4	1.69909	678	other
chrX:12964671-13031930	chrX	12964671	13031930	TMSB4X	1.70225	679	other
chr11:128367377-128393244	chr11	128367377	128393244	ETS1	1.70298	680	oncogene
chr3:30670195-30708451	chr3	30670195	30708451	TGFBR2	1.70452	681	tumorsuppressor
chr6:32983619-32998532	chr6	32983619	32998532	HLA-DOA	1.70635	682	other
chr21:44707256-44887288	chr21	44707256	44887288	SIK1	1.70715	683	tumorsuppressor
chr3:45989306-46035548	chr3	45989306	46035548	FYCO1	1.71035	684	other
chr13:44792910-44888131	chr13	44792910	44888131	SERP2	1.71722	685	other
chr1:226062077-226071710	chr1	226062077	226071710	TMEM63A	1.71827	686	other
chr1:51420334-51445199	chr1	51420334	51445199	CDKN2C	1.72128	687	tumorsuppressor
chr5:43063736-43070375	chr5	43063736	43070375	LOC100132356	1.72184	688	other
chr8:11717065-11760377	chr8	11717065	11760377	CTSB	1.72425	689	other
chr8:126441236-126453028	chr8	126441236	126453028	TRIB1	1.7273	690	oncogene
chr17:61774204-61780830	chr17	61774204	61780830	LOC729683	1.73322	691	other
chr12:26266188-26279805	chr12	26266188	26279805	BHLHE41	1.73593	692	tumorsuppressor
chr3:172299730-172355821	chr3	172299730	172355821	TNFSF10	1.73996	693	other
chr1:21610342-21623776	chr1	21610342	21623776	LOC100506801	1.74907	694	other
chr15:44998931-45023201	chr15	44998931	45023201	TRIM69	1.75017	695	other
chr7:640862-662008	chr7	640862	662008	PRKAR1B	1.75696	696	other
chr20:49030135-49077654	chr20	49030135	49077654	PTPN1	1.75786	697	tumorsuppressor
chr8:144094132-144109956	chr8	144094132	144109956	LY6E-DT	1.76295	698	other
chr1:234842991-235066846	chr1	234842991	235066846	LINC01132	1.77128	699	other
chr7:139911889-139954833	chr7	139911889	139954833	KDM7A-DT	1.77554	700	other
chr7:76566810-76639523	chr7	76566810	76639523	DTX2P1-UPK3BP1-PMS2P11	1.77565	701	other
chr9:139414928-139459843	chr9	139414928	139459843	MIR4674	1.7792	702	other
chr12:92932159-92968248	chr12	92932159	92968248	CLLU1OS	1.77949	703	other
chr1:33445648-33471480	chr1	33445648	33471480	RNF19B	1.78278	704	other
chr11:121305484-121338414	chr11	121305484	121338414	SORL1	1.78479	705	other
chr2:61219912-61245998	chr2	61219912	61245998	PUS10	1.78511	706	other
chr1:209816558-209846680	chr1	209816558	209846680	LAMB3	1.78965	707	other
chr6:6842800-6895027	chr6	6842800	6895027	LY86	1.7918	708	other
chr16:68766135-68794786	chr16	68766135	68794786	CDH1	1.79462	709	tumorsuppressor
chr12:104669863-104694921	chr12	104669863	104694921	TXNRD1	1.79949	710	other
chr4:6660386-6701463	chr4	6660386	6701463	S100P	1.79971	711	other
chr9:92001375-92172754	chr9	92001375	92172754	SEMA4D	1.80195	712	other
chr17:47807402-47832021	chr17	47807402	47832021	FAM117A	1.80304	713	other
chr15:65162591-65197839	chr15	65162591	65197839	ANKDD1A	1.8101	714	other
chr19:54690319-54696340	chr19	54690319	54696340	TSEN34	1.81016	715	other
chr6:160109863-160139380	chr6	160109863	160139380	SOD2	1.81421	716	tumorsuppressor
chr12:57869573-57874857	chr12	57869573	57874857	ARHGAP9	1.81725	717	other
chr2:173261437-173307695	chr2	173261437	173307695	ITGA6	1.82267	718	other
chr12:57076685-57095139	chr12	57076685	57095139	PTGES3	1.82349	719	other
chr21:45110885-45201132	chr21	45110885	45201132	CSTB	1.82494	720	other
chr6:44204439-44217436	chr6	44204439	44217436	HSP90AB1	1.83483	721	other
chr19:56601137-56650058	chr19	56601137	56650058	ZNF787	1.83524	722	other
chr16:88765700-88773438	chr16	88765700	88773438	RNF166	1.83874	723	other
chr20:48285055-48344091	chr20	48285055	48344091	B4GALT5	1.83931	724	other
chr22:50975296-50988427	chr22	50975296	50988427	KLHDC7B	1.84361	725	other
chr20:23063617-23143652	chr20	23063617	23143652	LINC00656	1.85692	726	other
chr1:15735537-15761325	chr1	15735537	15761325	EFHD2	1.86176	727	other
chr13:100005994-100039705	chr13	100005994	100039705	MIR623	1.86517	728	other
chr1:41334601-41386222	chr1	41334601	41386222	CITED4	1.87301	729	other
chr11:73076662-73101170	chr11	73076662	73101170	RELT	1.88168	730	other
chr14:105525133-105569849	chr14	105525133	105569849	GPR132	1.88765	731	oncogene
chr19:35574385-35619865	chr19	35574385	35619865	HPN-AS1	1.89191	732	other
chr2:197023481-197050564	chr2	197023481	197050564	STK17B	1.89515	733	other
chr2:20623652-20649245	chr2	20623652	20649245	RHOB	1.90095	734	tumorsuppressor
chr6:151701398-151713827	chr6	151701398	151713827	ZBTB2	1.90114	735	other
chr6:21587105-21598332	chr6	21587105	21598332	SOX4	1.90319	736	oncogene
chr20:48803024-48812154	chr20	48803024	48812154	CEBPB	1.90331	737	other
chr5:40676407-40687436	chr5	40676407	40687436	PTGER4	1.90597	738	other
chr22:29194224-29227755	chr22	29194224	29227755	XBP1	1.90894	739	other
chr1:8066893-8088138	chr1	8066893	8088138	ERRFI1	1.90897	740	tumorsuppressor
chr10:73587765-73650063	chr10	73587765	73650063	ANAPC16	1.90981	741	other
chr12:52409055-52469168	chr12	52409055	52469168	NR4A1	1.9128	742	tumorsuppressor
chr17:38674203-38776551	chr17	38674203	38776551	CCR7	1.91358	743	other
chr6:32552043-32601967	chr6	32552043	32601967	HLA-DRB1	1.91955	744	other
chr7:1543145-1579512	chr7	1543145	1579512	INTS1	1.92476	745	oncogene
chr6:138188346-138195798	chr6	138188346	138195798	LOC100130476	1.92489	746	other
chr2:233923964-233966138	chr2	233923964	233966138	INPP5D	1.92498	747	other
chr2:61403370-61406699	chr2	61403370	61406699	AHSA2P	1.93184	748	other
chr15:70384830-70406933	chr15	70384830	70406933	TLE3	1.93229	749	other
chr7:1163506-1215877	chr7	1163506	1215877	C7orf50	1.94066	750	other
chr7:50343735-50370615	chr7	50343735	50370615	IKZF1	1.94302	751	tumorsuppressor
chr17:46618418-46622627	chr17	46618418	46622627	HOXB-AS1	1.94718	752	other
chr11:72851641-72870628	chr11	72851641	72870628	FCHSD2	1.94993	753	other
chr8:142082820-142149127	chr8	142082820	142149127	DENND3	1.95409	754	other
chr9:117124687-117161023	chr9	117124687	117161023	AKNA	1.95946	755	other
chr9:97544857-97584676	chr9	97544857	97584676	MIR2278	1.96377	756	other
chr1:9376051-9408214	chr1	9376051	9408214	SPSB1	1.9663	757	other
chr11:117845183-117884021	chr11	117845183	117884021	IL10RA	1.96893	758	other
chr20:55964100-55976809	chr20	55964100	55976809	RBM38	1.97007	759	tumorsuppressor
chr12:12566526-12636748	chr12	12566526	12636748	DUSP16	1.97246	760	other
chr11:95940508-96012420	chr11	95940508	96012420	MIR1260B	1.97731	761	other
chr17:1458126-1515667	chr17	1458126	1515667	SLC43A2	1.98482	762	other
chr7:157057769-157113399	chr7	157057769	157113399	DNAJB6	1.9861	763	other
chr2:30439709-30461141	chr2	30439709	30461141	LBH	1.98676	764	other
chr1:8933039-8987856	chr1	8933039	8987856	ENO1-AS1	1.98685	765	other
chr1:149820495-149825952	chr1	149820495	149825952	HIST2H3C	2.00051	766	other
chr19:36388732-36401442	chr19	36388732	36401442	HCST	2.00366	767	other
chr15:63729310-63798658	chr15	63729310	63798658	USP3	2.00712	768	other
chr16:31880101-31891941	chr16	31880101	31891941	ZNF267	2.01107	769	other
chr7:74490932-74511913	chr7	74490932	74511913	GTF2IRD2B	2.01269	770	other
chr5:133837767-133863954	chr5	133837767	133863954	JADE2	2.01375	771	other
chr2:161061303-161099971	chr2	161061303	161099971	ITGB6	2.03116	772	other
chr9:132094463-132124557	chr9	132094463	132124557	C9orf106	2.04168	773	other
chr1:235089497-235149631	chr1	235089497	235149631	SNORA14B	2.05043	774	other
chr2:128144321-128174075	chr2	128144321	128174075	PROC	2.06904	775	other
chr1:185282522-185309468	chr1	185282522	185309468	GS1-279B7.1	2.07667	776	other
chr2:70201664-70276090	chr2	70201664	70276090	PCBP1-AS1	2.08419	777	other
chr8:101319311-101325897	chr8	101319311	101325897	RNF19A	2.08692	778	other
chr5:42978809-43020952	chr5	42978809	43020952	LOC648987	2.10119	779	other
chr20:57224656-57237438	chr20	57224656	57237438	STX16	2.10255	780	other
chr20:5623367-5652133	chr20	5623367	5652133	GPCPD1	2.10316	781	other
chr19:42374358-42393891	chr19	42374358	42393891	ARHGEF1	2.12039	782	oncogene
chr1:161579186-161624660	chr1	161579186	161624660	FCGR3B	2.12452	783	other
chr19:35489547-35498408	chr19	35489547	35498408	GRAMD1A	2.13303	784	other
chr1:149810999-149815682	chr1	149810999	149815682	HIST2H3C	2.13414	785	other
chr8:134331768-134395586	chr8	134331768	134395586	NDRG1	2.14154	786	tumorsuppressor
chr2:97197338-97216537	chr2	97197338	97216537	ARID5A	2.14535	787	other
chr9:134529847-134557922	chr9	134529847	134557922	RAPGEF1	2.14657	788	other
chr10:11186614-11222563	chr10	11186614	11222563	CELF2	2.18719	789	other
chr17:56395057-56422449	chr17	56395057	56422449	TSPOAP1-AS1	2.19349	790	other
chr14:102537254-102564338	chr14	102537254	102564338	HSP90AA1	2.2043	791	other
chr12:92518540-92578965	chr12	92518540	92578965	LINC01619	2.20515	792	other
chr6:43662660-43706062	chr6	43662660	43706062	MRPS18A	2.21432	793	other
chr1:8121749-8158291	chr1	8121749	8158291	ERRFI1	2.21551	794	tumorsuppressor
chr1:161491988-161536627	chr1	161491988	161536627	FCGR3A	2.21601	795	other
chr17:38635739-38658371	chr17	38635739	38658371	TNS4	2.23813	796	oncogene
chr2:8816254-8833946	chr2	8816254	8833946	ID2	2.24013	797	oncogene
chr1:169071042-169086863	chr1	169071042	169086863	ATP1B1	2.24797	798	other
chr21:45557628-45640264	chr21	45557628	45640264	GATD3A	2.25419	799	other
chr2:47063132-47100328	chr2	47063132	47100328	LINC01119	2.25818	800	other
chr3:11539911-11587255	chr3	11539911	11587255	VGLL4	2.25942	801	other
chr21:36236714-36263997	chr21	36236714	36263997	RUNX1	2.27717	802	tumorsuppressor
chr20:37486718-37523013	chr20	37486718	37523013	FAM83D	2.27799	803	oncogene
chr7:99812654-99820635	chr7	99812654	99820635	PVRIG	2.28643	804	other
chr11:1778246-1805441	chr11	1778246	1805441	CTSD	2.2956	805	other
chr9:95715774-95732386	chr9	95715774	95732386	FGD3	2.29682	806	other
chr2:64437516-64472426	chr2	64437516	64472426	LINC00309	2.30376	807	other
chr19:46005027-46101985	chr19	46005027	46101985	VASP	2.31745	808	other
chr1:202127680-202134643	chr1	202127680	202134643	PTPN7	2.32032	809	other
chr1:207082162-207099330	chr1	207082162	207099330	FCMR	2.33416	810	other
chr19:38514564-38561851	chr19	38514564	38561851	SIPA1L3	2.33418	811	other
chr17:43298322-43309059	chr17	43298322	43309059	FMNL1	2.35543	812	other
chr2:37842825-37891473	chr2	37842825	37891473	CDC42EP3	2.36674	813	other
chr2:8615010-8686321	chr2	8615010	8686321	ID2	2.38563	814	oncogene
chr21:44905357-44940336	chr21	44905357	44940336	LINC00313	2.39142	815	other
chr1:66726050-66767272	chr1	66726050	66767272	PDE4B	2.39465	816	other
chr5:39164256-39224764	chr5	39164256	39224764	FYB1	2.40801	817	other
chr8:103874058-103877281	chr8	103874058	103877281	AZIN1	2.41517	818	other
chr20:1790242-1825508	chr20	1790242	1825508	LOC100289473	2.42773	819	other
chr2:198361940-198367335	chr2	198361940	198367335	HSPE1-MOB4	2.43	820	other
chr6:112071355-112127353	chr6	112071355	112127353	FYN	2.43077	821	oncogene
chr15:77280555-77315133	chr15	77280555	77315133	PSTPIP1	2.43202	822	other
chr15:81576771-81592787	chr15	81576771	81592787	IL16	2.43357	823	other
chr17:80157990-80190754	chr17	80157990	80190754	CCDC57	2.44027	824	other
chr1:31216820-31259804	chr1	31216820	31259804	LAPTM5	2.44717	825	other
chr5:130592188-130625331	chr5	130592188	130625331	CDC42SE2	2.44985	826	other
chr15:42285639-42352894	chr15	42285639	42352894	PLA2G4E	2.4516	827	other
chr16:3087863-3127492	chr16	3087863	3127492	MMP25	2.48306	828	other
chr2:87742422-87849854	chr2	87742422	87849854	CYTOR	2.48341	829	other
chr1:198568822-198634289	chr1	198568822	198634289	PTPRC	2.48933	830	tumorsuppressor
chr1:40845329-40869753	chr1	40845329	40869753	SMAP2	2.51396	831	other
chr6:149787034-149818331	chr6	149787034	149818331	ZC3H12D	2.51688	832	other
chr17:57830409-57882813	chr17	57830409	57882813	MIR21	2.52087	833	oncogene
chr8:22551138-22639464	chr8	22551138	22639464	EGR3	2.52118	834	other
chr1:236026395-236143167	chr1	236026395	236143167	LYST	2.52468	835	other
chr16:11676224-11735749	chr16	11676224	11735749	LITAF	2.52863	836	tumorsuppressor
chr9:95845344-95907079	chr9	95845344	95907079	NINJ1	2.56593	837	tumorsuppressor
chr12:104850182-104873263	chr12	104850182	104873263	CHST11	2.57315	838	other
chr7:138777213-138816274	chr7	138777213	138816274	ZC3HAV1	2.57397	839	other
chr17:76309707-76414282	chr17	76309707	76414282	SOCS3	2.57584	840	tumorsuppressor
chr10:33390369-33443346	chr10	33390369	33443346	ITGB1	2.57844	841	tumorsuppressor
chr2:206547252-206579773	chr2	206547252	206579773	NRP2	2.61034	842	other
chr7:157128243-157148826	chr7	157128243	157148826	DNAJB6	2.61078	843	other
chr20:52401517-52464352	chr20	52401517	52464352	SUMO1P1	2.61623	844	other
chr1:155149270-155166070	chr1	155149270	155166070	MUC1	2.62489	845	oncogene
chr1:12187948-12271234	chr1	12187948	12271234	MIR4632	2.62944	846	other
chr2:106701524-106755253	chr2	106701524	106755253	UXS1	2.64499	847	other
chr12:109006181-109030020	chr12	109006181	109030020	SELPLG	2.6611	848	other
chr16:84629598-84643800	chr16	84629598	84643800	COTL1	2.67511	849	other
chr6:14706718-14745057	chr6	14706718	14745057	JARID2	2.68089	850	other
chr9:132311941-132373900	chr9	132311941	132373900	C9orf50	2.68584	851	other
chr7:75993073-76033208	chr7	75993073	76033208	SSC4D	2.68877	852	other
chr7:948316-997697	chr7	948316	997697	ADAP1	2.68975	853	other
chr3:46130191-46156602	chr3	46130191	46156602	CCR3	2.69196	854	other
chr17:59473900-59493791	chr17	59473900	59493791	C17orf82	2.69448	855	other
chr7:102055641-102083293	chr7	102055641	102083293	ORAI2	2.70742	856	other
chr1:9460679-9504087	chr1	9460679	9504087	SPSB1	2.72028	857	other
chr8:101421586-101528162	chr8	101421586	101528162	MIR4471	2.73139	858	other
chr13:113636469-113679355	chr13	113636469	113679355	MCF2L	2.7314	859	oncogene
chr19:42676800-42725100	chr19	42676800	42725100	ZNF526	2.75698	860	other
chr20:48367413-48403122	chr20	48367413	48403122	SLC9A8	2.78092	861	other
chr12:50901232-50939634	chr12	50901232	50939634	DIP2B	2.78969	862	other
chr2:43265764-43314515	chr2	43265764	43314515	ZFP36L2	2.79059	863	tumorsuppressor
chr12:27483262-27499449	chr12	27483262	27499449	ARNTL2	2.7926	864	other
chr10:121013706-121077064	chr10	121013706	121077064	GRK5	2.82279	865	other
chr10:70803575-70826188	chr10	70803575	70826188	SRGN	2.82505	866	other
chr6:13446194-13485432	chr6	13446194	13485432	GFOD1	2.8357	867	other
chr21:46330917-46352987	chr21	46330917	46352987	ITGB2-AS1	2.84773	868	other
chr1:11778937-11801502	chr1	11778937	11801502	AGTRAP	2.86165	869	other
chr15:40361199-40396715	chr15	40361199	40396715	BMF	2.87667	870	tumorsuppressor
chr11:60828126-60889033	chr11	60828126	60889033	CD5	2.91239	871	other
chr2:136869153-136899774	chr2	136869153	136899774	CXCR4	2.93343	872	oncogene
chr20:4789787-4811057	chr20	4789787	4811057	RASSF2	2.94132	873	tumorsuppressor
chr1:28178827-28215565	chr1	28178827	28215565	THEMIS2	2.94663	874	other
chr2:112236359-112265242	chr2	112236359	112265242	MIR4435-2HG	2.95139	875	other
chr11:70243453-70257570	chr11	70243453	70257570	CTTN	2.95518	876	oncogene
chr3:171845932-171887244	chr3	171845932	171887244	FNDC3B	2.97044	877	oncogene
chr5:149787715-149810053	chr5	149787715	149810053	CD74	2.99087	878	other
chr3:13034829-13064406	chr3	13034829	13064406	IQSEC1	3.00392	879	other
chr20:57462782-57468248	chr20	57462782	57468248	GNAS	3.00592	880	oncogene
chr9:123637892-123699903	chr9	123637892	123699903	PHF19	3.01135	881	other
chr11:1864509-1876789	chr11	1864509	1876789	LSP1	3.01404	882	other
chr16:11347395-11357793	chr16	11347395	11357793	SOCS1	3.01823	883	tumorsuppressor
chr10:135070843-135119941	chr10	135070843	135119941	ADAM8	3.02832	884	other
chr20:1840889-1879577	chr20	1840889	1879577	SIRPA	3.04124	885	other
chr8:142204111-142302747	chr8	142204111	142302747	SLC45A4	3.04497	886	other
chr6:33576165-33609572	chr6	33576165	33609572	ITPR3	3.06875	887	other
chr12:54805322-54827082	chr12	54805322	54827082	ITGA5	3.10616	888	tumorsuppressor
chr1:66782850-66818358	chr1	66782850	66818358	PDE4B	3.11725	889	other
chr2:85115426-85185589	chr2	85115426	85185589	TMSB10	3.13305	890	other
chr11:69487459-69490835	chr11	69487459	69490835	ORAOV1	3.14034	891	other
chr1:209920843-209942708	chr1	209920843	209942708	TRAF3IP3	3.16242	892	other
chr19:33725925-33802852	chr19	33725925	33802852	CEBPA	3.21042	893	tumorsuppressor
chr7:26238101-26242510	chr7	26238101	26242510	CBX3	3.28098	894	other
chr2:112167605-112223655	chr2	112167605	112223655	MIR4435-2HG	3.28667	895	other
chr12:4244725-4277377	chr12	4244725	4277377	CCND2	3.31072	896	other
chr2:27930984-27961396	chr2	27930984	27961396	MRPL33	3.31575	897	other
chr1:205409228-205421580	chr1	205409228	205421580	MIR135B	3.36199	898	oncogene
chr8:134064684-134094728	chr8	134064684	134094728	SLA	3.39682	899	other
chr6:106034944-106068332	chr6	106034944	106068332	PREP	3.42243	900	other
chr16:29137717-29197844	chr16	29137717	29197844	RRN3P2	3.43205	901	other
chr2:175453743-175475035	chr2	175453743	175475035	WIPF1	3.44306	902	other
chr6:159458806-159498544	chr6	159458806	159498544	TAGAP	3.4784	903	other
chr20:57574437-57598166	chr20	57574437	57598166	CTSZ	3.5314	904	oncogene
chr7:142490794-142508099	chr7	142490794	142508099	PRSS3P2	3.54038	905	other
chr5:171600284-171615782	chr5	171600284	171615782	STK10	3.58108	906	tumorsuppressor
chr9:127020506-127046536	chr9	127020506	127046536	NEK6	3.60986	907	other
chr1:167584933-167602106	chr1	167584933	167602106	RCSD1	3.63626	908	other
chr20:48832807-49017293	chr20	48832807	49017293	LINC01270	3.64416	909	other
chr11:126187641-126238484	chr11	126187641	126238484	GSEC	3.65537	910	other
chr1:8173703-8286064	chr1	8173703	8286064	ERRFI1	3.71458	911	tumorsuppressor
chr1:185335040-185410100	chr1	185335040	185410100	GS1-279B7.1	3.72015	912	other
chr17:74356905-74382024	chr17	74356905	74382024	SPHK1	3.74535	913	other
chr7:358001-418038	chr7	358001	418038	LOC442497	3.80033	914	other
chr20:25211009-25236689	chr20	25211009	25236689	PYGB	3.80074	915	other
chr21:44580762-44632389	chr21	44580762	44632389	CRYAA	3.86215	916	other
chr6:13330909-13408570	chr6	13330909	13408570	GFOD1	3.86689	917	other
chr3:32442705-32481283	chr3	32442705	32481283	CMTM7	3.90128	918	other
chr11:71491172-71500651	chr11	71491172	71500651	FAM86C1	3.92532	919	other
chr7:50410631-50447437	chr7	50410631	50447437	IKZF1	3.95108	920	tumorsuppressor
chr14:98633314-98695972	chr14	98633314	98695972	LINC01550	3.96604	921	other
chr1:169636461-169676592	chr1	169636461	169676592	SELL	3.97513	922	other
chr11:70510739-70541948	chr11	70510739	70541948	SHANK2	3.98774	923	other
chr14:22944858-22961572	chr14	22944858	22961572	DAD1	4.02958	924	other
chr7:5588230-5614816	chr7	5588230	5614816	FSCN1	4.10573	925	other
chr17:29815015-29838320	chr17	29815015	29838320	RAB11FIP4	4.13312	926	other
chr11:70429977-70490167	chr11	70429977	70490167	SHANK2-AS1	4.13758	927	other
chr1:160596541-160623956	chr1	160596541	160623956	SLAMF1	4.16242	928	other
chr2:96797410-96830733	chr2	96797410	96830733	DUSP2	4.45019	929	other
chr13:114864321-114928201	chr13	114864321	114928201	RASA3	4.56025	930	other
chr4:55079571-55100274	chr4	55079571	55100274	PDGFRA	4.68418	931	oncogene
chr8:8727814-8751544	chr8	8727814	8751544	MFHAS1	4.80044	932	oncogene
chr20:56261166-56291787	chr20	56261166	56291787	PMEPA1	4.81543	933	other
chr5:139543946-139641591	chr5	139543946	139641591	CYSTM1	5.06086	934	other
chr6:167493518-167548591	chr6	167493518	167548591	CCR6	5.09849	935	other
chr4:40184228-40209566	chr4	40184228	40209566	RHOH	5.15488	936	other
chr19:40442633-40477746	chr19	40442633	40477746	PSMC4	5.16487	937	other
chr7:73211213-73266746	chr7	73211213	73266746	CLDN4	5.22036	938	other
chr2:38610539-38648268	chr2	38610539	38648268	ATL2	5.24069	939	other
chr5:169689378-169766000	chr5	169689378	169766000	LINC01366	5.28729	940	other
chr1:117280091-117313514	chr1	117280091	117313514	CD2	5.32787	941	other
chr4:87751768-87777528	chr4	87751768	87777528	SLC10A6	5.33726	942	other
chr2:158293647-158310858	chr2	158293647	158310858	CYTIP	5.45541	943	other
chr20:31104686-31129453	chr20	31104686	31129453	NOL4L	5.5414	944	other
chr8:23381547-23416450	chr8	23381547	23416450	SLC25A37	5.6544	945	other
chr22:43072616-43169049	chr22	43072616	43169049	A4GALT	5.65665	946	other
chr7:16576-41489	chr7	16576	41489	FAM20C	5.80251	947	other
chr2:109636694-109687652	chr2	109636694	109687652	EDAR	5.82605	948	other
chr22:42298556-42337731	chr22	42298556	42337731	TNFRSF13C	5.8687	949	other
chr12:116935054-116977943	chr12	116935054	116977943	LINC00173	5.90549	950	other
chr1:183535695-183585301	chr1	183535695	183585301	NCF2	5.95029	951	other
chr16:3199486-3234008	chr16	3199486	3234008	ZNF213	6.0928	952	other
chr7:75240610-75292150	chr7	75240610	75292150	HIP1	6.13354	953	other
chr20:50016155-50042505	chr20	50016155	50042505	MIR3194	6.20762	954	other
chr9:139490858-139539450	chr9	139490858	139539450	EGFL7	6.29088	955	other
chr7:511109-582974	chr7	511109	582974	HRAT92	6.37665	956	other
chr2:75059945-75103450	chr2	75059945	75103450	HK2	6.51582	957	other
chr9:134127439-134154269	chr9	134127439	134154269	FAM78A	6.78185	958	other
chr20:52772905-52807827	chr20	52772905	52807827	CYP24A1	6.90845	959	oncogene
chr4:74535807-74601686	chr4	74535807	74601686	CXCL8	6.99831	960	other
chr17:70679602-70723864	chr17	70679602	70723864	LINC00511	7.18272	961	other
chr11:128318272-128353816	chr11	128318272	128353816	ETS1	7.19079	962	oncogene
chr5:1103944-1163687	chr5	1103944	1163687	SLC12A7	7.38191	963	other
chr4:90195837-90238570	chr4	90195837	90238570	GPRIN3	7.69415	964	other
chr6:1573468-1616046	chr6	1573468	1616046	FOXC1	7.94107	965	tumorsuppressor
chr11:70554753-70608772	chr11	70554753	70608772	SHANK2	7.98789	966	other
chr11:35618002-35707813	chr11	35618002	35707813	FJX1	8.17417	967	other
chr1:25236842-25258881	chr1	25236842	25258881	RUNX3	8.59899	968	tumorsuppressor
chr5:133377283-133469836	chr5	133377283	133469836	TCF7	8.7458	969	other
chr6:41455588-41528816	chr6	41455588	41528816	FOXP4	8.79652	970	other
chr16:88496347-88601439	chr16	88496347	88601439	MIR5189	8.79771	971	other
chr17:8825426-8871655	chr17	8825426	8871655	PIK3R5	8.81603	972	other
chr11:35203664-35263432	chr11	35203664	35263432	CD44	9.19804	973	tumorsuppressor
chr19:14466085-14496640	chr19	14466085	14496640	ADGRE5	9.19944	974	other
chr11:35320029-35341422	chr11	35320029	35341422	SLC1A2	9.24079	975	other
chr19:10702819-10729216	chr19	10702819	10729216	SLC44A2	9.3835	976	other
chr15:21903823-21927449	chr15	21903823	21927449	LOC646214	9.47139	977	other
chr19:38406043-38477607	chr19	38406043	38477607	SIPA1L3	9.83207	978	other
chr1:161409880-161470461	chr1	161409880	161470461	FCGR2A	9.91528	979	other
chr12:115105819-115131378	chr12	115105819	115131378	TBX3	10.1419	980	oncogene
chr11:68922301-68943369	chr11	68922301	68943369	TPCN2	10.2396	981	other
chr6:8628023-8664555	chr6	8628023	8664555	HULC	10.5189	982	oncogene
chr11:70347193-70414837	chr11	70347193	70414837	SHANK2	10.5295	983	other
chr20:47363933-47405297	chr20	47363933	47405297	PREX1	10.6556	984	other
chr18:65676993-66685389	chr18	65676993	66685389	TMX3	10.8612	985	other
chr2:109188732-109211765	chr2	109188732	109211765	LIMS1	11.2625	986	other
chr2:136964048-137014434	chr2	136964048	137014434	CXCR4	11.9978	987	oncogene
chr3:130566973-130587892	chr3	130566973	130587892	ATP2C1	12.4745	988	other
chr20:51026383-52381038	chr20	51026383	52381038	TSHZ2	12.5209	989	other
chr1:209526791-209609059	chr1	209526791	209609059	MIR205	12.5273	990	tumorsuppressor
chr19:43827437-43861356	chr19	43827437	43861356	PRG1	12.5884	991	tumorsuppressor
chr20:61153509-61207801	chr20	61153509	61207801	MIR133A2	12.7154	992	tumorsuppressor
chr3:183245268-183274215	chr3	183245268	183274215	KLHL6	12.9872	993	other
chr18:34899839-35956854	chr18	34899839	35956854	MIR4318	13.0162	994	other
chr21:46385701-46439515	chr21	46385701	46439515	PICSAR	13.5227	995	other
chr1:15057883-15093101	chr1	15057883	15093101	KAZN	13.5483	996	other
chr2:70688282-70723488	chr2	70688282	70723488	TGFA	14.0832	997	other
chr12:12151930-12186423	chr12	12151930	12186423	BCL2L14	14.1391	998	other
chr10:73804194-73849666	chr10	73804194	73849666	SPOCK2	14.1467	999	other
chr11:48007376-48057041	chr11	48007376	48057041	PTPRJ	14.8354	1000	tumorsuppressor
chr7:5632248-5648663	chr7	5632248	5648663	FSCN1	15.0235	1001	other
chr17:70100316-70124213	chr17	70100316	70124213	SOX9	15.0872	1002	other
chr19:3154644-3190242	chr19	3154644	3190242	NCLN	15.1696	1003	other
chr11:35737819-35854710	chr11	35737819	35854710	TRIM44	15.5169	1004	other
chr11:70048911-70098958	chr11	70048911	70098958	FADD	15.8523	1005	tumorsuppressor
chr11:69450561-69466297	chr11	69450561	69466297	CCND1	16.0343	1006	oncogene
chr5:132695501-132761203	chr5	132695501	132761203	MIR1289-2	16.665	1007	other
chr8:47126278-47160476	chr8	47126278	47160476	LINC00293	16.988	1008	other
chr9:136709970-136758996	chr9	136709970	136758996	VAV2	17.3926	1009	oncogene
chr9:36986530-37038354	chr9	36986530	37038354	PAX5	18.0656	1010	tumorsuppressor
chr7:4751527-4802445	chr7	4751527	4802445	AP5Z1	18.1646	1011	other
chr20:61035451-61078792	chr20	61035451	61078792	GATA5	20.7874	1012	tumorsuppressor
chr19:50672419-50739868	chr19	50672419	50739868	MYH14	20.9665	1013	other
chr1:3618558-3635358	chr1	3618558	3635358	TP73	23.1304	1014	tumorsuppressor
chr11:69168466-69200622	chr11	69168466	69200622	MYEOV	25.5248	1015	other
chr2:119581191-119621051	chr2	119581191	119621051	EN1	26.0534	1016	other
chr11:126447403-126477108	chr11	126447403	126477108	ST3GAL4	26.1718	1017	other
chr11:71376303-71470789	chr11	71376303	71470789	FAM86C1	26.6864	1018	other
chr11:71579415-71636330	chr11	71579415	71636330	DEFB131B	27.125	1019	other
chr2:87933968-87963460	chr2	87933968	87963460	MIR4435-1	27.3225	1020	other
chr11:35015729-35036417	chr11	35015729	35036417	MIR1343	28.2766	1021	other
chr11:69786024-70030464	chr11	69786024	70030464	ANO1	29.7262	1022	other
chr5:1470357-1540308	chr5	1470357	1540308	LPCAT1	32.4497	1023	other
chr5:1881760-1890781	chr5	1881760	1890781	IRX4	34.1964	1024	other
chr14:106145637-106179070	chr14	106145637	106179070	ELK2AP	41.87	1025	other
chr2:232212219-232277647	chr2	232212219	232277647	MIR4777	42.7836	1026	other
chr11:35290374-35305476	chr11	35290374	35305476	CD44	42.924	1027	tumorsuppressor
chr4:49093829-49163743	chr4	49093829	49163743	CWH43	45.3097	1028	other
chr17:22246106-22261673	chr17	22246106	22261673	MTRNR2L1	46.6467	1029	other
chr14:106025322-106049536	chr14	106025322	106049536	TMEM121	47.4832	1030	other
chr11:71272826-71294288	chr11	71272826	71294288	KRTAP5-10	55.7903	1031	other
chr1:157972001-157992998	chr1	157972001	157992998	KIRREL1	60.6622	1032	other
chr4:49634385-49656098	chr4	49634385	49656098	CWH43	61.2067	1033	other
chr7:23507315-23514757	chr7	23507315	23514757	IGF2BP3	67.8702	1034	other
chr11:69516182-69524737	chr11	69516182	69524737	FGF19	69.0577	1035	other
chr11:69677479-69691276	chr11	69677479	69691276	FGF3	72.8142	1036	oncogene
chr2:92281276-92325890	chr2	92281276	92325890	ACTR3BP2	80.2799	1037	other
chr11:69312489-69317623	chr11	69312489	69317623	CCND1	81.167	1038	oncogene
chr2:89865182-89879439	chr2	89865182	89879439	MIR4436A	88.124	1039	other
chr7:27202783-27210211	chr7	27202783	27210211	HOXA10-AS	117.904	1040	other
chr11:69630791-69639386	chr11	69630791	69639386	FGF3	118.482	1041	oncogene
chr1:228747869-228784275	chr1	228747869	228784275	DUSP5P1	128.003	1042	other
chr11:68959423-68988605	chr11	68959423	68988605	MYEOV	161.386	1043	other
chr18:18511078-18520284	chr18	18511078	18520284	ROCK1	217.489	1044	oncogene
chr11:69653622-69658366	chr11	69653622	69658366	FGF3	222.673	1045	oncogene
chr11:69659720-69664657	chr11	69659720	69664657	FGF3	285.854	1046	oncogene

## Sheet: LNC_vs_Nor
Pos	chr	start	end	SYMBOL	FoldChange(LNC/Nor)	Rank	Class
chr21:38063472-38091993	chr21	38063472	38091993	SIM2	0.0562327	1	other
chr16:46893345-46936292	chr16	46893345	46936292	GPT2	0.172102	2	other
chr1:17842279-17858791	chr1	17842279	17858791	ARHGEF10L	0.180224	3	other
chr2:43149487-43167295	chr2	43149487	43167295	HAAO	0.229229	4	other
chr19:3365572-3408584	chr19	3365572	3408584	NFIC	0.256135	5	other
chr8:86544368-86572074	chr8	86544368	86572074	REXO1L2P	0.269282	6	other
chr19:13094024-13189864	chr19	13094024	13189864	NFIX	0.277293	7	other
chr7:130672095-130698241	chr7	130672095	130698241	-	0.307118	8	other
chr22:46479495-46489518	chr22	46479495	46489518	MIR3619	0.313387	9	other
chr12:13349693-13359126	chr12	13349693	13359126	EMP1	0.317295	10	tumorsuppressor
chr9:97765406-97771435	chr9	97765406	97771435	C9orf3	0.319018	11	other
chr2:66659249-66674250	chr2	66659249	66674250	MEIS1	0.346321	12	oncogene
chr2:43056241-43108467	chr2	43056241	43108467	HAAO	0.357186	13	other
chr19:6056142-6066716	chr19	6056142	6066716	RFX2	0.362419	14	other
chr5:134359736-134381057	chr5	134359736	134381057	C5orf66	0.377382	15	other
chr18:55437636-55471692	chr18	55437636	55471692	ATP8B1	0.378965	16	other
chr16:87855540-87905247	chr16	87855540	87905247	SLC7A5	0.379394	17	other
chr14:96661227-96693058	chr14	96661227	96693058	BDKRB2	0.403255	18	other
chr17:10693279-10708082	chr17	10693279	10708082	TMEM238L	0.408914	19	other
chr1:27916255-27931251	chr1	27916255	27931251	AHDC1	0.410576	20	other
chr3:134029280-134057106	chr3	134029280	134057106	AMOTL2	0.421805	21	other
chr1:68178432-68226933	chr1	68178432	68226933	GADD45A	0.422692	22	tumorsuppressor
chr10:77154560-77170185	chr10	77154560	77170185	ZNF503-AS2	0.433432	23	other
chr10:95195860-95231559	chr10	95195860	95231559	MYOF	0.433584	24	other
chr15:71793413-71865847	chr15	71793413	71865847	THSD4	0.43415	25	other
chrX:61682795-61734242	chrX	61682795	61734242	SPIN4	0.435756	26	other
chr9:97670054-97715413	chr9	97670054	97715413	C9orf3	0.440074	27	other
chr12:1764263-1780246	chr12	1764263	1780246	MIR3649	0.44191	28	other
chr14:68925673-68995025	chr14	68925673	68995025	ZFP36L1	0.444257	29	other
chr14:100018140-100047529	chr14	100018140	100047529	CCDC85C	0.446493	30	other
chr1:54738419-54765475	chr1	54738419	54765475	MRPL37	0.447016	31	other
chr20:10599559-10655975	chr20	10599559	10655975	JAG1	0.451558	32	other
chrX:58562579-58581119	chrX	58562579	58581119	ZXDA	0.451967	33	other
chr5:134556679-134581411	chr5	134556679	134581411	C5orf66-AS2	0.452443	34	other
chr11:114025687-114069588	chr11	114025687	114069588	NNMT	0.452609	35	other
chr22:46436319-46479244	chr22	46436319	46479244	LINC00899	0.453731	36	other
chr1:27809532-27902653	chr1	27809532	27902653	WASF2	0.455265	37	other
chr9:75746480-75769802	chr9	75746480	75769802	ANXA1	0.456675	38	tumorsuppressor
chr9:130283297-130337882	chr9	130283297	130337882	FAM129B	0.462405	39	other
chr18:45649234-45669465	chr18	45649234	45669465	ZBTB7C	0.466182	40	tumorsuppressor
chr1:10723145-10759680	chr1	10723145	10759680	CASZ1	0.471235	41	other
chr11:44582541-44606046	chr11	44582541	44606046	CD82	0.479369	42	tumorsuppressor
chr2:113869847-113882723	chr2	113869847	113882723	IL1RN	0.492211	43	other
chr7:104601185-104625497	chr7	104601185	104625497	LINC01004	0.496147	44	other
chr13:73629940-73647636	chr13	73629940	73647636	KLF5	0.497567	45	tumorsuppressor
chr22:22290996-22304753	chr22	22290996	22304753	PPM1F	0.500641	46	other
chr18:45550503-45604876	chr18	45550503	45604876	ZBTB7C	0.503082	47	tumorsuppressor
chr8:48410023-48440023	chr8	48410023	48440023	SPIDR	0.510886	48	other
chr9:14294820-14323221	chr9	14294820	14323221	NFIB	0.516432	49	oncogene
chr3:50184325-50209020	chr3	50184325	50209020	SEMA3F	0.521956	50	tumorsuppressor
chr10:80806846-80918536	chr10	80806846	80918536	ZMIZ1-AS1	0.526257	51	other
chr3:111448475-111483167	chr3	111448475	111483167	PHLDB2	0.530235	52	other
chr21:40273035-40305747	chr21	40273035	40305747	ETS2	0.531159	53	tumorsuppressor
chr17:27503041-27508310	chr17	27503041	27508310	MYO18A	0.544237	54	other
chr11:119988064-120019162	chr11	119988064	120019162	TRIM29	0.545126	55	other
chr6:7532099-7562005	chr6	7532099	7562005	DSP	0.548939	56	tumorsuppressor
chr9:37995422-38075782	chr9	37995422	38075782	SHB	0.552572	57	other
chr10:105611896-105678838	chr10	105611896	105678838	STN1	0.553728	58	other
chr17:38221269-38232458	chr17	38221269	38232458	THRA	0.554861	59	tumorsuppressor
chr10:76946677-76986031	chr10	76946677	76986031	VDAC2	0.55689	60	other
chr1:19742244-19813630	chr1	19742244	19813630	CAPZB	0.557204	61	other
chr3:194839264-194883202	chr3	194839264	194883202	XXYLT1-AS2	0.557213	62	other
chr1:22223558-22266203	chr1	22223558	22266203	HSPG2	0.557223	63	other
chr6:3353782-3433864	chr6	3353782	3433864	SLC22A23	0.559234	64	other
chr14:90974499-91021072	chr14	90974499	91021072	LINC00642	0.560956	65	other
chr1:6658108-6670227	chr1	6658108	6670227	KLHL21	0.563696	66	other
chr6:7106994-7167339	chr6	7106994	7167339	RREB1	0.573175	67	other
chr12:7033668-7039615	chr12	7033668	7039615	ATN1	0.579675	68	other
chr17:55967575-56033248	chr17	55967575	56033248	CUEDC1	0.581648	69	other
chr5:66299004-66318143	chr5	66299004	66318143	MAST4	0.584477	70	other
chr1:156065635-156100185	chr1	156065635	156100185	LMNA	0.587359	71	other
chr11:62305524-62325947	chr11	62305524	62325947	AHNAK	0.587961	72	tumorsuppressor
chr17:79302111-79323535	chr17	79302111	79323535	TMEM105	0.58892	73	other
chr8:48646913-48651790	chr8	48646913	48651790	CEBPD	0.591459	74	tumorsuppressor
chr19:1150987-1195157	chr19	1150987	1195157	SBNO2	0.593896	75	other
chr14:69013106-69079208	chr14	69013106	69079208	ZFP36L1	0.596099	76	other
chr1:9291950-9311341	chr1	9291950	9311341	H6PD	0.596747	77	other
chr14:105432633-105441589	chr14	105432633	105441589	AHNAK2	0.600048	78	other
chr14:74206694-74273145	chr14	74206694	74273145	MIR4505	0.600153	79	other
chr15:75943654-75964994	chr15	75943654	75964994	SNX33	0.600749	80	other
chr14:55539003-55593341	chr14	55539003	55593341	LGALS3	0.603405	81	other
chr4:141071407-141077621	chr4	141071407	141077621	MAML3	0.603829	82	other
chr17:79359788-79377307	chr17	79359788	79377307	MIR4740	0.605256	83	other
chr8:143753323-143766276	chr8	143753323	143766276	PSCA	0.607574	84	other
chr14:35800599-35811927	chr14	35800599	35811927	PSMA6	0.609162	85	other
chr1:9929261-9962947	chr1	9929261	9962947	CTNNBIP1	0.610587	86	tumorsuppressor
chr15:96860551-96904220	chr15	96860551	96904220	MIR1469	0.613837	87	other
chr9:97544857-97584676	chr9	97544857	97584676	MIR2278	0.614694	88	other
chr17:38251426-38271354	chr17	38251426	38271354	NR1D1	0.615722	89	other
chr22:32031426-32059168	chr22	32031426	32059168	PISD	0.618158	90	other
chr15:42065880-42098505	chr15	42065880	42098505	MAPKBP1	0.618539	91	other
chr6:42053479-42110793	chr6	42053479	42110793	C6orf132	0.622345	92	other
chr20:48754943-48774326	chr20	48754943	48774326	TMEM189	0.624136	93	other
chr19:11184829-11207834	chr19	11184829	11207834	LDLR	0.624209	94	other
chr3:134082250-134101717	chr3	134082250	134101717	AMOTL2	0.625102	95	other
chr22:37937018-37998365	chr22	37937018	37998365	CDC42EP1	0.626471	96	other
chr3:71628911-71634161	chr3	71628911	71634161	FOXP1	0.627869	97	tumorsuppressor
chr10:105491179-105584026	chr10	105491179	105584026	SH3PXD2A-AS1	0.628276	98	other
chr6:138411376-138429565	chr6	138411376	138429565	PERP	0.628658	99	other
chr3:4761834-4797481	chr3	4761834	4797481	EGOT	0.629155	100	other
chr20:45933308-46025758	chr20	45933308	46025758	LOC100131496	0.636239	101	other
chr21:43084319-43106326	chr21	43084319	43106326	LINC00111	0.637605	102	other
chr3:112936968-112995577	chr3	112936968	112995577	BOC	0.638274	103	oncogene
chr3:52073508-52101598	chr3	52073508	52101598	LINC00696	0.644281	104	other
chr9:109622367-109651917	chr9	109622367	109651917	ZNF462	0.646882	105	other
chr10:102756233-102761017	chr10	102756233	102761017	LZTS2	0.649072	106	other
chr2:26979892-26995828	chr2	26979892	26995828	SLC35F6	0.653663	107	other
chr22:38124547-38149355	chr22	38124547	38149355	TRIOBP	0.653927	108	other
chr10:71080932-71149799	chr10	71080932	71149799	HK1	0.65843	109	other
chr17:43362140-43399141	chr17	43362140	43399141	MAP3K14	0.658436	110	other
chr1:27179893-27192861	chr1	27179893	27192861	SFN	0.659121	111	tumorsuppressor
chr9:73012035-73036836	chr9	73012035	73036836	KLF9	0.660308	112	other
chr14:65165434-65192577	chr14	65165434	65192577	PLEKHG3	0.660797	113	other
chr22:38709481-38715744	chr22	38709481	38715744	CSNK1E	0.660959	114	other
chr19:1841583-1858477	chr19	1841583	1858477	REXO1	0.662057	115	other
chr14:89873585-89912200	chr14	89873585	89912200	FOXN3	0.662205	116	other
chr1:16465266-16516258	chr1	16465266	16516258	EPHA2	0.668119	117	tumorsuppressor
chr14:91579598-91589473	chr14	91579598	91589473	DGLUCY	0.668937	118	other
chr22:38288902-38327141	chr22	38288902	38327141	MICALL1	0.670218	119	other
chr5:149857213-149902963	chr5	149857213	149902963	NDST1	0.671195	120	other
chr20:1302928-1312023	chr20	1302928	1312023	SDCBP2-AS1	0.672824	121	other
chr22:25338377-25390536	chr22	25338377	25390536	TMEM211	0.674184	122	other
chr3:49937215-49945110	chr3	49937215	49945110	MST1R	0.676703	123	tumorsuppressor
chr5:131589190-131610562	chr5	131589190	131610562	PDLIM4	0.681088	124	tumorsuppressor
chr6:35685815-35701113	chr6	35685815	35701113	FKBP5	0.681229	125	other
chr12:123370925-123402233	chr12	123370925	123402233	VPS37B	0.681926	126	other
chr16:4950596-4998395	chr16	4950596	4998395	PPL	0.685119	127	other
chr9:37943284-37970248	chr9	37943284	37970248	SLC25A51	0.686688	128	other
chr1:10774906-10896473	chr1	10774906	10896473	CASZ1	0.687129	129	other
chr1:87793622-87802872	chr1	87793622	87802872	LMO4	0.687132	130	oncogene
chr3:46967214-47032276	chr3	46967214	47032276	CCDC12	0.688825	131	other
chr10:134201120-134243693	chr10	134201120	134243693	PWWP2B	0.689156	132	other
chr10:21805446-21818291	chr10	21805446	21818291	SKIDA1	0.690053	133	other
chr4:8429219-8453353	chr4	8429219	8453353	TRMT44	0.691501	134	other
chr2:20371301-20435567	chr2	20371301	20435567	SDC1	0.692257	135	other
chr1:41940597-41982614	chr1	41940597	41982614	EDN2	0.693695	136	other
chr1:27317405-27340368	chr1	27317405	27340368	FAM46B	0.694868	137	other
chr6:139693406-139697592	chr6	139693406	139697592	CITED2	0.694936	138	tumorsuppressor
chr10:29878201-29950094	chr10	29878201	29950094	MIR938	0.696392	139	other
chr11:57045422-57094078	chr11	57045422	57094078	TNKS1BP1	0.696803	140	other
chr8:102500638-102516768	chr8	102500638	102516768	GRHL2	0.69758	141	other
chr14:100597016-100633552	chr14	100597016	100633552	DEGS2	0.699167	142	other
chr6:10407258-10427374	chr6	10407258	10427374	TFAP2A-AS1	0.701732	143	other
chr2:110858166-110873423	chr2	110858166	110873423	MALL	0.703027	144	other
chr20:43965301-43977599	chr20	43965301	43977599	SDC4	0.703391	145	other
chr9:124033828-124058378	chr9	124033828	124058378	GSN	0.704275	146	tumorsuppressor
chr14:91815471-91885072	chr14	91815471	91885072	CCDC88C	0.704512	147	other
chr1:208034970-208043023	chr1	208034970	208043023	CD34	0.704841	148	other
chr22:50718220-50746829	chr22	50718220	50746829	PLXNB2	0.705155	149	other
chr21:33787326-33857247	chr21	33787326	33857247	EVA1C	0.710151	150	other
chr12:6419150-6452187	chr12	6419150	6452187	PLEKHG6	0.712703	151	other
chr19:4368115-4391862	chr19	4368115	4391862	SH3GL1	0.714286	152	other
chr11:65541176-65561242	chr11	65541176	65561242	OVOL1	0.714961	153	other
chr12:1699485-1728636	chr12	1699485	1728636	FBXL14	0.716518	154	other
chr7:158604198-158623397	chr7	158604198	158623397	ESYT2	0.717132	155	other
chr3:5014702-5069293	chr3	5014702	5069293	BHLHE40-AS1	0.720525	156	other
chr5:134509136-134531844	chr5	134509136	134531844	C5orf66-AS2	0.721386	157	other
chr11:18404486-18418318	chr11	18404486	18418318	LDHA	0.724575	158	other
chr1:234621368-234681184	chr1	234621368	234681184	LINC01354	0.729547	159	other
chr8:28220737-28270549	chr8	28220737	28270549	ZNF395	0.73047	160	other
chr1:207978291-208021706	chr1	207978291	208021706	LOC148696	0.732095	161	other
chr10:99077481-99095699	chr10	99077481	99095699	FRAT1	0.732239	162	oncogene
chr7:98721753-98742468	chr7	98721753	98742468	SMURF1	0.734327	163	oncogene
chr5:162930410-162936942	chr5	162930410	162936942	MAT2B	0.734935	164	other
chr9:70634956-70651609	chr9	70634956	70651609	CBWD3	0.735378	165	other
chr2:219146347-219180124	chr2	219146347	219180124	TMBIM1	0.740818	166	other
chr21:34733625-34802669	chr21	34733625	34802669	IFNGR2	0.741518	167	other
chr20:34670759-34694507	chr20	34670759	34694507	EPB41L1	0.742618	168	other
chr12:31871862-31913122	chr12	31871862	31913122	AMN1	0.743606	169	other
chr20:19895276-19985101	chr20	19895276	19985101	RIN2	0.745414	170	other
chr6:50783456-50795709	chr6	50783456	50795709	TFAP2B	0.745455	171	other
chr8:37552196-37557746	chr8	37552196	37557746	ZNF703	0.746019	172	oncogene
chr10:112596776-112632705	chr10	112596776	112632705	PDCD4	0.747034	173	tumorsuppressor
chr12:6275934-6360768	chr12	6275934	6360768	CD9	0.750711	174	other
chr10:121410209-121447045	chr10	121410209	121447045	BAG3	0.751083	175	other
chr5:148818653-148866835	chr5	148818653	148866835	MIR143	0.752148	176	tumorsuppressor
chr8:12610291-12616123	chr8	12610291	12616123	LONRF1	0.753471	177	other
chr1:59034183-59059385	chr1	59034183	59059385	TACSTD2	0.753839	178	oncogene
chr19:4049538-4088630	chr19	4049538	4088630	ZBTB7A	0.75594	179	oncogene
chr19:13956646-13959288	chr19	13956646	13959288	LOC284454	0.75759	180	other
chr11:65235886-65292183	chr11	65235886	65292183	MIR548AR	0.758058	181	other
chr11:10323818-10331112	chr11	10323818	10331112	ADM	0.760091	182	other
chr14:50416675-50471082	chr14	50416675	50471082	LINC01588	0.76209	183	other
chr17:4738783-4769733	chr17	4738783	4769733	MINK1	0.763958	184	other
chr3:48506670-48521609	chr3	48506670	48521609	TREX1	0.764898	185	other
chr7:27135744-27158042	chr7	27135744	27158042	HOXA2	0.765228	186	other
chr17:48960978-49009365	chr17	48960978	49009365	TOB1	0.767379	187	other
chr22:39915091-39925316	chr22	39915091	39925316	ATF4	0.768505	188	other
chr6:32934858-32939778	chr6	32934858	32939778	BRD2	0.768511	189	other
chr2:151332902-151343931	chr2	151332902	151343931	RND3	0.769336	190	tumorsuppressor
chr10:126835227-126851231	chr10	126835227	126851231	CTBP2	0.769997	191	oncogene
chr6:6677353-6726575	chr6	6677353	6726575	LY86	0.771399	192	other
chr14:69393774-69446945	chr14	69393774	69446945	ACTN1-AS1	0.771414	193	other
chr5:148928622-148944343	chr5	148928622	148944343	CSNK1A1	0.771553	194	tumorsuppressor
chr19:13895919-13914400	chr19	13895919	13914400	ZSWIM4	0.771843	195	other
chr1:109781857-109820032	chr1	109781857	109820032	CELSR2	0.772807	196	other
chr5:179243653-179248865	chr5	179243653	179248865	SQSTM1	0.773286	197	oncogene
chr3:12688115-12724538	chr3	12688115	12724538	RAF1	0.773393	198	oncogene
chr1:156715733-156722472	chr1	156715733	156722472	HDGF	0.774906	199	other
chr11:57528624-57566913	chr11	57528624	57566913	CTNND1	0.775525	200	tumorsuppressor
chr1:120557069-120607142	chr1	120557069	120607142	NOTCH2	0.77618	201	tumorsuppressor
chr1:153328654-153343772	chr1	153328654	153343772	S100A9	0.776559	202	other
chr12:113666852-113685502	chr12	113666852	113685502	TPCN1	0.777531	203	other
chr3:50278876-50308767	chr3	50278876	50308767	GNAI2	0.777869	204	oncogene
chr8:48254813-48297571	chr8	48254813	48297571	SPIDR	0.778677	205	other
chr6:30475378-30501754	chr6	30475378	30501754	HLA-E	0.778923	206	other
chr12:707051-756305	chr12	707051	756305	NINJ2	0.779126	207	other
chr8:17583307-17611807	chr8	17583307	17611807	MTUS1	0.779328	208	tumorsuppressor
chr1:26189116-26219426	chr1	26189116	26219426	PAQR7	0.779452	209	other
chr16:57294044-57315280	chr16	57294044	57315280	PLLP	0.779874	210	other
chr13:30117668-30169901	chr13	30117668	30169901	SLC7A1	0.781467	211	other
chr17:18883796-18917802	chr17	18883796	18917802	FAM83G	0.781978	212	other
chr6:34191135-34212389	chr6	34191135	34212389	HMGA1	0.781988	213	oncogene
chr18:11981496-12048894	chr18	11981496	12048894	IMPA2	0.784355	214	other
chr14:23305542-23319274	chr14	23305542	23319274	MMP14	0.784893	215	other
chr14:70078272-70185030	chr14	70078272	70185030	SUSD6	0.786634	216	other
chr4:38656110-38677178	chr4	38656110	38677178	KLF3	0.787576	217	other
chr3:128897773-128908743	chr3	128897773	128908743	CNBP	0.78782	218	other
chr14:21149112-21154283	chr14	21149112	21154283	ANG	0.790314	219	other
chr6:114175818-114194584	chr6	114175818	114194584	LINC01268	0.791328	220	other
chr1:154374906-154414348	chr1	154374906	154414348	IL6R	0.793223	221	other
chr8:128861277-128889750	chr8	128861277	128889750	PVT1	0.795351	222	oncogene
chr2:26214204-26267700	chr2	26214204	26267700	RAB10	0.796805	223	other
chr12:122234299-122243721	chr12	122234299	122243721	SETD1B	0.797999	224	other
chr19:2028419-2096678	chr19	2028419	2096678	MOB3A	0.798122	225	other
chr2:9937578-9976993	chr2	9937578	9976993	TAF1B	0.799861	226	other
chr22:31610728-31651195	chr22	31610728	31651195	LIMK2	0.799865	227	other
chr10:104372244-104435794	chr10	104372244	104435794	TRIM8	0.80165	228	oncogene
chr6:111873336-111931378	chr6	111873336	111931378	TRAF3IP2	0.802807	229	other
chr9:135987435-136022720	chr9	135987435	136022720	RALGDS	0.805599	230	oncogene
chr16:19107319-19151204	chr16	19107319	19151204	ITPRIPL2	0.807356	231	other
chr6:30844400-30854971	chr6	30844400	30854971	DDR1	0.808441	232	other
chr17:4379267-4425994	chr17	4379267	4425994	SPNS2	0.809239	233	other
chr1:12652721-12682675	chr1	12652721	12682675	DHRS3	0.811391	234	other
chr15:93443001-93453001	chr15	93443001	93453001	MIR3175	0.812202	235	other
chr9:131925961-131945580	chr9	131925961	131945580	IER5L	0.813234	236	other
chr19:45931771-45982455	chr19	45931771	45982455	ERCC1	0.813454	237	other
chr1:27018791-27029267	chr1	27018791	27029267	ARID1A	0.814187	238	tumorsuppressor
chr9:74976779-74981428	chr9	74976779	74981428	ZFAND5	0.814199	239	other
chr9:45436560-45451089	chr9	45436560	45451089	-	0.814373	240	other
chr19:49374889-49386589	chr19	49374889	49386589	PPP1R15A	0.814777	241	other
chr14:50331820-50378174	chr14	50331820	50378174	ARF6	0.816568	242	other
chr18:74202674-74208674	chr18	74202674	74208674	C18orf65	0.816644	243	other
chr1:3618558-3635358	chr1	3618558	3635358	TP73	0.816683	244	tumorsuppressor
chr16:27323745-27342574	chr16	27323745	27342574	IL4R	0.817072	245	other
chr9:130716123-130771636	chr9	130716123	130771636	FAM102A	0.81748	246	other
chr9:131650019-131679556	chr9	131650019	131679556	PHYHD1	0.821162	247	other
chr7:32929430-32933064	chr7	32929430	32933064	KBTBD2	0.821576	248	other
chr9:124462786-124528190	chr9	124462786	124528190	DAB2IP	0.823225	249	tumorsuppressor
chr11:118659272-118663526	chr11	118659272	118663526	DDX6	0.823423	250	oncogene
chr10:89621466-89626582	chr10	89621466	89626582	KLLN	0.82391	251	other
chr12:89744422-89749279	chr12	89744422	89749279	DUSP6	0.825079	252	tumorsuppressor
chr3:69130804-69144101	chr3	69130804	69144101	ARL6IP5	0.826333	253	tumorsuppressor
chr10:27528611-27532581	chr10	27528611	27532581	ACBD5	0.827159	254	other
chr18:74764548-74845708	chr18	74764548	74845708	MBP	0.827918	255	other
chrX:106943273-106986815	chrX	106943273	106986815	TSC22D3	0.828075	256	other
chr7:73866060-73895829	chr7	73866060	73895829	GTF2IRD1	0.828233	257	other
chr20:30175251-30200640	chr20	30175251	30200640	MIR3193	0.829778	258	other
chr5:56110144-56115496	chr5	56110144	56115496	MAP3K1	0.830872	259	other
chr11:34605871-34714315	chr11	34605871	34714315	EHF	0.832097	260	tumorsuppressor
chr12:6635132-6661190	chr12	6635132	6661190	IFFO1	0.832642	261	other
chr8:103663546-103675525	chr8	103663546	103675525	KLF10	0.833102	262	tumorsuppressor
chr2:219251588-219272285	chr2	219251588	219272285	MIR26B	0.833547	263	tumorsuppressor
chr11:63604937-63641091	chr11	63604937	63641091	MARK2	0.833752	264	other
chr9:2014289-2018435	chr9	2014289	2018435	SMARCA2	0.835467	265	tumorsuppressor
chr19:49136122-49144461	chr19	49136122	49144461	DBP	0.835911	266	other
chr12:6470520-6500741	chr12	6470520	6500741	LTBR	0.836925	267	other
chr6:30582365-30586544	chr6	30582365	30586544	MRPS18B	0.837112	268	other
chr7:99594620-99621387	chr7	99594620	99621387	ZKSCAN1	0.837308	269	other
chr19:1239636-1267315	chr19	1239636	1267315	ATP5F1D	0.837361	270	other
chr4:15653764-15669654	chr4	15653764	15669654	FBXL5	0.838539	271	other
chr20:30281975-30318597	chr20	30281975	30318597	BCL2L1	0.840041	272	oncogene
chr12:48196195-48229503	chr12	48196195	48229503	HDAC7	0.84102	273	other
chr5:141220440-141258769	chr5	141220440	141258769	PCDH1	0.842015	274	other
chr14:104547158-104586445	chr14	104547158	104586445	MIR203B	0.842837	275	other
chr21:37661838-37695815	chr21	37661838	37695815	MORC3	0.843273	276	other
chr6:7195716-7217601	chr6	7195716	7217601	RREB1	0.844027	277	other
chr10:106077756-106112197	chr10	106077756	106112197	ITPRIP	0.844825	278	other
chr10:99164886-99188607	chr10	99164886	99188607	PGAM1	0.845415	279	other
chr2:241365709-241393987	chr2	241365709	241393987	GPC1	0.845888	280	other
chr1:36813812-36854090	chr1	36813812	36854090	STK40	0.846361	281	other
chr10:82212932-82266018	chr10	82212932	82266018	TSPAN14	0.846938	282	other
chr17:983369-1025510	chr17	983369	1025510	ABR	0.848997	283	other
chr22:30643802-30720983	chr22	30643802	30720983	OSM	0.84905	284	other
chr1:153534123-153541831	chr1	153534123	153541831	S100A2	0.849094	285	tumorsuppressor
chr14:69238210-69291588	chr14	69238210	69291588	ZFP36L1	0.850371	286	other
chr1:151960410-151974349	chr1	151960410	151974349	S100A10	0.85235	287	other
chr5:90674641-90680530	chr5	90674641	90680530	ARRDC3-AS1	0.853239	288	other
chr11:71748921-71754594	chr11	71748921	71754594	NUMA1	0.854164	289	other
chr14:64967295-64973831	chr14	64967295	64973831	ZBTB1	0.854515	290	other
chr15:67356410-67443651	chr15	67356410	67443651	SMAD3	0.854856	291	other
chr6:86351435-86355131	chr6	86351435	86355131	SYNCRIP	0.855601	292	other
chr10:80981191-81031312	chr10	80981191	81031312	ZMIZ1	0.856888	293	other
chr7:22213266-22259759	chr7	22213266	22259759	RAPGEF5	0.857394	294	other
chr3:38177561-38196372	chr3	38177561	38196372	ACAA1	0.858193	295	other
chr1:59270931-59290887	chr1	59270931	59290887	LINC01135	0.858443	296	other
chr7:104643767-104660963	chr7	104643767	104660963	KMT2E-AS1	0.861337	297	other
chr2:28973111-28976896	chr2	28973111	28976896	PPP1CB	0.861449	298	other
chr12:53240483-53273853	chr12	53240483	53273853	KRT78	0.861807	299	other
chr19:13943924-13956337	chr19	13943924	13956337	LOC284454	0.863635	300	other
chr6:286963-299302	chr6	286963	299302	DUSP22	0.864052	301	tumorsuppressor
chr4:14996381-15007789	chr4	14996381	15007789	CPEB2	0.864962	302	other
chr15:63638470-63674592	chr15	63638470	63674592	CA12	0.865223	303	other
chr10:30091747-30144202	chr10	30091747	30144202	SVIL	0.865683	304	other
chr13:99215476-99238961	chr13	99215476	99238961	STK24	0.869325	305	other
chr1:2135881-2171647	chr1	2135881	2171647	FAAP20	0.869427	306	other
chr22:43542155-43581029	chr22	43542155	43581029	TTLL12	0.869737	307	other
chr2:46513591-46559673	chr2	46513591	46559673	EPAS1	0.870303	308	tumorsuppressor
chr14:69122228-69180265	chr14	69122228	69180265	ZFP36L1	0.870775	309	other
chr11:119537256-119573395	chr11	119537256	119573395	NECTIN1	0.870887	310	other
chr6:24718801-24722723	chr6	24718801	24722723	C6orf62	0.871038	311	other
chr4:103745633-103750682	chr4	103745633	103750682	UBE2D3	0.874313	312	other
chr9:100744687-100747854	chr9	100744687	100747854	ANP32B	0.875794	313	other
chr5:142781499-142785568	chr5	142781499	142785568	NR3C1	0.880035	314	other
chr12:46120223-46125422	chr12	46120223	46125422	ARID2	0.880747	315	tumorsuppressor
chr14:75690402-75770337	chr14	75690402	75770337	FOS	0.881022	316	oncogene
chr19:42745794-42760551	chr19	42745794	42760551	ERF	0.881228	317	tumorsuppressor
chr22:25506398-25572897	chr22	25506398	25572897	LOC100128531	0.883444	318	other
chr20:35960491-35988166	chr20	35960491	35988166	SRC	0.884556	319	oncogene
chr20:61530358-61560971	chr20	61530358	61560971	DIDO1	0.885299	320	tumorsuppressor
chr6:31780710-31801386	chr6	31780710	31801386	HSPA1A	0.8853	321	oncogene
chr4:1748718-1799314	chr4	1748718	1799314	FGFR3	0.886629	322	oncogene
chr1:45271835-45276876	chr1	45271835	45276876	BTBD19	0.890279	323	other
chr21:43171988-43198505	chr21	43171988	43198505	RIPK4	0.890805	324	other
chr10:63776265-63814759	chr10	63776265	63814759	ARID5B	0.893665	325	other
chr6:88408599-88413195	chr6	88408599	88413195	AKIRIN2	0.89503	326	oncogene
chr17:21170981-21199239	chr17	21170981	21199239	MAP2K3	0.895261	327	other
chr22:50318812-50364354	chr22	50318812	50364354	PIM3	0.895547	328	oncogene
chr9:127623542-127633596	chr9	127623542	127633596	RPL35	0.895557	329	other
chr1:201365185-201376297	chr1	201365185	201376297	LAD1	0.896272	330	other
chr1:159815503-159860743	chr1	159815503	159860743	SNHG28	0.897228	331	other
chr8:143864789-143877737	chr8	143864789	143877737	LY6D	0.897413	332	other
chr22:35695174-35727202	chr22	35695174	35727202	TOM1	0.898391	333	other
chr1:182357366-182364396	chr1	182357366	182364396	GLUL	0.898888	334	other
chr17:73679686-73697705	chr17	73679686	73697705	SAP30BP	0.899137	335	other
chr16:30074759-30079107	chr16	30074759	30079107	ALDOA	0.900009	336	other
chr2:97533465-97558237	chr2	97533465	97558237	SEMA4C	0.90078	337	other
chr14:75031743-75061732	chr14	75031743	75061732	LTBP2	0.902452	338	other
chr2:232565787-232577414	chr2	232565787	232577414	PTMA	0.902996	339	oncogene
chr17:7140701-7147412	chr17	7140701	7147412	GABARAP	0.903345	340	tumorsuppressor
chr5:172191584-172340157	chr5	172191584	172340157	DUSP1	0.905698	341	tumorsuppressor
chr19:12888111-12907883	chr19	12888111	12907883	JUNB	0.909389	342	oncogene
chr14:38052320-38069271	chr14	38052320	38069271	FOXA1	0.910614	343	tumorsuppressor
chr5:149961916-150018521	chr5	149961916	150018521	SYNPO	0.911833	344	other
chr16:81584415-81695934	chr16	81584415	81695934	CMIP	0.91219	345	other
chr7:5456527-5479848	chr7	5456527	5479848	TNRC18	0.912331	346	other
chr9:130833810-130857950	chr9	130833810	130857950	SLC25A25	0.914335	347	other
chr3:10215004-10248681	chr3	10215004	10248681	IRAK2	0.915699	348	other
chr6:157097607-157103988	chr6	157097607	157103988	MIR4466	0.915924	349	other
chr16:88805346-88861835	chr16	88805346	88861835	PIEZO1	0.916987	350	other
chr12:49657944-49662445	chr12	49657944	49662445	TUBA1C	0.917151	351	other
chr2:47063132-47100328	chr2	47063132	47100328	LINC01119	0.919685	352	other
chr1:23880283-23904352	chr1	23880283	23904352	ID3	0.925082	353	other
chr15:68548522-68574346	chr15	68548522	68574346	FEM1B	0.925512	354	other
chr22:41839531-41844611	chr22	41839531	41844611	TOB2	0.927724	355	other
chr2:201979445-201996963	chr2	201979445	201996963	CFLAR	0.929854	356	oncogene
chr15:90540984-90620191	chr15	90540984	90620191	ZNF710	0.931724	357	other
chr11:3008470-3038451	chr11	3008470	3038451	NAP1L4	0.933911	358	other
chr1:43996150-44030030	chr1	43996150	44030030	PTPRF	0.934041	359	other
chr11:118740224-118811062	chr11	118740224	118811062	MIR4492	0.935322	360	other
chr2:39346655-39352377	chr2	39346655	39352377	SOS1	0.936304	361	other
chr1:997773-1016331	chr1	997773	1016331	RNF223	0.936531	362	other
chr2:201726710-201732165	chr2	201726710	201732165	CLK1	0.937147	363	other
chr12:109226017-109248786	chr12	109226017	109248786	SSH1	0.938198	364	other
chr1:203595224-203645918	chr1	203595224	203645918	ATP2B4	0.944262	365	other
chr13:30948507-30998438	chr13	30948507	30998438	LINC00426	0.945173	366	other
chr3:187453613-187469204	chr3	187453613	187469204	BCL6	0.946743	367	oncogene
chr20:34328858-34332751	chr20	34328858	34332751	RBM39	0.947708	368	other
chr6:61911386-61914429	chr6	61911386	61914429	KHDRBS2	0.947893	369	other
chr16:31115171-31144320	chr16	31115171	31144320	BCKDK	0.949184	370	other
chr8:103799926-103823152	chr8	103799926	103823152	AZIN1	0.949512	371	other
chr1:36613870-36628725	chr1	36613870	36628725	TRAPPC3	0.949998	372	other
chr7:105690945-105714748	chr7	105690945	105714748	SYPL1	0.950185	373	other
chr1:24610327-24649929	chr1	24610327	24649929	GRHL3	0.950202	374	other
chr9:95468051-95545340	chr9	95468051	95545340	BICD2	0.951147	375	other
chr8:71313863-71316897	chr8	71313863	71316897	NCOA2	0.952565	376	other
chr7:39987819-39991943	chr7	39987819	39991943	CDK13	0.955966	377	other
chr2:28539350-28694293	chr2	28539350	28694293	FOSL2	0.96399	378	other
chr5:36875411-36879175	chr5	36875411	36879175	NIPBL	0.964445	379	other
chr2:55275146-55278915	chr2	55275146	55278915	RTN4	0.964491	380	tumorsuppressor
chr1:33793246-33816625	chr1	33793246	33816625	MIR3605	0.9656	381	other
chr17:7482119-7488487	chr17	7482119	7488487	MPDU1	0.969373	382	other
chr19:45221526-45260172	chr19	45221526	45260172	BCL3	0.970074	383	oncogene
chr15:75742395-75748861	chr15	75742395	75748861	SIN3A	0.970506	384	other
chr22:45931111-45950762	chr22	45931111	45950762	FBLN1	0.971191	385	tumorsuppressor
chr6:26122677-26127629	chr6	26122677	26127629	HIST1H2AC	0.972383	386	other
chr17:7455687-7466002	chr17	7455687	7466002	SENP3-EIF4A1	0.973855	387	other
chr9:33814320-33818992	chr9	33814320	33818992	UBE2R2	0.976219	388	other
chr2:62668841-62705335	chr2	62668841	62705335	TMEM17	0.977219	389	other
chr10:126286419-126434303	chr10	126286419	126434303	LHPP	0.97771	390	other
chr12:6376686-6390262	chr12	6376686	6390262	PLEKHG6	0.979037	391	other
chr1:153504882-153511187	chr1	153504882	153511187	S100A6	0.983544	392	other
chr1:154971543-154987264	chr1	154971543	154987264	ZBTB7B	0.985964	393	other
chr1:145195877-145264452	chr1	145195877	145264452	NBPF10	0.986476	394	other
chr2:85764665-85779177	chr2	85764665	85779177	PARTICL	0.987911	395	other
chr13:33000069-33003366	chr13	33000069	33003366	N4BP2L1	0.992571	396	other
chr11:317642-322549	chr11	317642	322549	IFITM3	0.993694	397	other
chr11:75022639-75063935	chr11	75022639	75063935	ARRB1	0.994721	398	other
chr11:2932310-2962513	chr11	2932310	2962513	PHLDA2	0.994775	399	tumorsuppressor
chr2:208027614-208032180	chr2	208027614	208032180	KLF7	0.995067	400	other
chr15:69109136-69114597	chr15	69109136	69114597	ANP32A	0.997278	401	tumorsuppressor
chr12:14408785-14437596	chr12	14408785	14437596	ATF7IP	0.997459	402	other
chr5:43063736-43070375	chr5	43063736	43070375	LOC100132356	0.998759	403	other
chr11:68064983-68152375	chr11	68064983	68152375	LRP5	0.999074	404	other
chr7:129588188-129611707	chr7	129588188	129611707	UBE2H	1.0196	405	other
chr4:78738918-78755336	chr4	78738918	78755336	CNOT6L	1.04568	406	other
chr12:56320137-56327437	chr12	56320137	56327437	DGKA	1.06012	407	other
chr19:16177952-16191351	chr19	16177952	16191351	TPM4	1.06232	408	other
chr7:44655076-44680801	chr7	44655076	44680801	OGDH	1.06631	409	other
chr10:74004281-74109978	chr10	74004281	74109978	DDIT4	1.07687	410	other
chr17:57904203-57935370	chr17	57904203	57935370	MIR21	1.07748	411	oncogene
chr17:80236751-80261708	chr17	80236751	80261708	CSNK1D	1.09541	412	other
chr3:56815354-56846078	chr3	56815354	56846078	ARHGEF3	1.09765	413	other
chr6:89788701-89793344	chr6	89788701	89793344	PNRC1	1.10032	414	other
chr17:79477295-79487098	chr17	79477295	79487098	ACTG1	1.10232	415	other
chr6:30708748-30812167	chr6	30708748	30812167	FLOT1	1.10957	416	other
chr1:145426800-145457371	chr1	145426800	145457371	TXNIP	1.10992	417	tumorsuppressor
chr17:8116247-8127774	chr17	8116247	8127774	LINC00324	1.11099	418	other
chr1:206674365-206763270	chr1	206674365	206763270	RASSF5	1.11147	419	tumorsuppressor
chr17:6914970-6919348	chr17	6914970	6919348	ALOX12-AS1	1.1224	420	other
chr17:76730741-76786763	chr17	76730741	76786763	CYTH1	1.12486	421	other
chr1:151027329-151033229	chr1	151027329	151033229	MLLT11	1.12666	422	oncogene
chr5:175959847-175981585	chr5	175959847	175981585	RNF44	1.12963	423	other
chr21:44707256-44887288	chr21	44707256	44887288	SIK1	1.13059	424	tumorsuppressor
chr1:228268803-228280897	chr1	228268803	228280897	ARF1	1.13702	425	tumorsuppressor
chr1:59247043-59251749	chr1	59247043	59251749	LINC01135	1.14001	426	other
chr12:111000454-111029700	chr12	111000454	111029700	PPTC7	1.14173	427	other
chr3:49376240-49390558	chr3	49376240	49390558	USP4	1.14433	428	oncogene
chr2:54784347-54827656	chr2	54784347	54827656	SPTBN1	1.14769	429	tumorsuppressor
chr12:118489987-118501261	chr12	118489987	118501261	WSB2	1.14871	430	other
chr20:17945738-17951166	chr20	17945738	17951166	SNX5	1.15202	431	other
chr6:26195087-26200577	chr6	26195087	26200577	HIST1H2AD	1.15203	432	other
chr2:241503545-241520206	chr2	241503545	241520206	RNPEPL1	1.15792	433	other
chr7:130790188-130809562	chr7	130790188	130809562	LINC-PINT	1.15799	434	tumorsuppressor
chr19:1872553-1901985	chr19	1872553	1901985	ABHD17A	1.15805	435	other
chr10:30707207-30745993	chr10	30707207	30745993	MAP3K8	1.15881	436	tumorsuppressor
chr2:61403370-61406699	chr2	61403370	61406699	AHSA2P	1.16105	437	other
chr1:159879140-159915902	chr1	159879140	159915902	IGSF9	1.16232	438	other
chr17:41436756-41447338	chr17	41436756	41447338	LINC00910	1.16307	439	other
chr19:19475082-19500455	chr19	19475082	19500455	GATAD2A	1.16432	440	other
chr16:81477381-81568941	chr16	81477381	81568941	CMIP	1.16487	441	other
chr17:27064747-27075798	chr17	27064747	27075798	TRAF4	1.16938	442	other
chr3:50373354-50379507	chr3	50373354	50379507	RASSF1	1.17238	443	tumorsuppressor
chr1:155940602-155953151	chr1	155940602	155953151	ARHGEF2	1.17816	444	oncogene
chr1:234724530-234776567	chr1	234724530	234776567	LINC00184	1.18138	445	other
chr17:27451651-27487229	chr17	27451651	27487229	MYO18A	1.18166	446	other
chr7:76067037-76097434	chr7	76067037	76097434	DTX2	1.18323	447	other
chr1:226285903-226324320	chr1	226285903	226324320	H3F3AP4	1.1841	448	other
chr11:66884977-66889357	chr11	66884977	66889357	KDM2A	1.18662	449	oncogene
chr14:105116385-105162921	chr14	105116385	105162921	MIR4710	1.19508	450	other
chr1:155095570-155109929	chr1	155095570	155109929	EFNA1	1.20061	451	other
chr7:134831713-134865018	chr7	134831713	134865018	TMEM140	1.20099	452	oncogene
chr11:64618467-64633238	chr11	64618467	64633238	EHD1	1.20489	453	other
chrX:123093264-123097861	chrX	123093264	123097861	STAG2	1.20577	454	other
chr11:65405155-65421620	chr11	65405155	65421620	MIR4489	1.20688	455	other
chr1:2221278-2247501	chr1	2221278	2247501	LOC100129534	1.21366	456	other
chr11:67100003-67149437	chr11	67100003	67149437	CLCF1	1.2164	457	other
chr17:42292830-42316367	chr17	42292830	42316367	UBTF	1.2222	458	other
chr2:43353991-43468204	chr2	43353991	43468204	LINC01126	1.2274	459	other
chr7:5566184-5573636	chr7	5566184	5573636	ACTB	1.23102	460	other
chr7:143072205-143083661	chr7	143072205	143083661	ZYX	1.2344	461	tumorsuppressor
chr17:36603840-36623026	chr17	36603840	36623026	ARHGAP23	1.2417	462	other
chr1:161049906-161060176	chr1	161049906	161060176	NECTIN4	1.24227	463	oncogene
chr6:31237437-31241360	chr6	31237437	31241360	HLA-C	1.24654	464	other
chr1:245025664-245032793	chr1	245025664	245032793	HNRNPU	1.24915	465	other
chr6:29908495-29913483	chr6	29908495	29913483	HLA-A	1.25157	466	other
chr19:47216601-47223725	chr19	47216601	47223725	PRKD2	1.25226	467	other
chr7:26238101-26242510	chr7	26238101	26242510	CBX3	1.25553	468	other
chr6:32810318-32814469	chr6	32810318	32814469	PSMB8-AS1	1.25651	469	other
chr8:134296040-134316355	chr8	134296040	134316355	NDRG1	1.25911	470	tumorsuppressor
chr5:43036724-43043621	chr5	43036724	43043621	LOC153684	1.26581	471	other
chr16:67580581-67598453	chr16	67580581	67598453	CTCF	1.26848	472	tumorsuppressor
chr2:61094383-61112208	chr2	61094383	61112208	LINC01185	1.26863	473	other
chr20:49099639-49137556	chr20	49099639	49137556	PTPN1	1.27427	474	tumorsuppressor
chr3:141094199-141133645	chr3	141094199	141133645	ZBTB38	1.27482	475	other
chr7:43675195-43693761	chr7	43675195	43693761	STK17A	1.28526	476	other
chr1:26601642-26619696	chr1	26601642	26619696	SH3BGRL3	1.2856	477	other
chr18:21579022-21607879	chr18	21579022	21607879	TTC39C	1.288	478	other
chr7:157057769-157113399	chr7	157057769	157113399	DNAJB6	1.28823	479	other
chr6:31148178-31196979	chr6	31148178	31196979	HCG27	1.29143	480	other
chr6:32819745-32823689	chr6	32819745	32823689	PSMB9	1.29238	481	other
chr5:131749885-131814558	chr5	131749885	131814558	C5orf56	1.29279	482	other
chr6:32156036-32161599	chr6	32156036	32161599	PBX2	1.29458	483	oncogene
chr10:81044195-81119111	chr10	81044195	81119111	PPIF	1.29838	484	other
chr1:37913848-37953728	chr1	37913848	37953728	LINC01137	1.30459	485	other
chr15:60658253-60707048	chr15	60658253	60707048	ANXA2	1.30847	486	other
chr3:101555803-101573652	chr3	101555803	101573652	NFKBIZ	1.30853	487	other
chr4:8181372-8207743	chr4	8181372	8207743	SH3TC1	1.30951	488	other
chr3:52270431-52288448	chr3	52270431	52288448	TWF2	1.30978	489	other
chr20:19716574-19740504	chr20	19716574	19740504	RIN2	1.31145	490	other
chr1:198125633-198139326	chr1	198125633	198139326	NEK7	1.31252	491	other
chr1:2477163-2482311	chr1	2477163	2482311	TNFRSF14-AS1	1.31379	492	other
chr1:161352458-161380309	chr1	161352458	161380309	CFAP126	1.31895	493	other
chr19:14626334-14635378	chr19	14626334	14635378	DNAJB1	1.32238	494	tumorsuppressor
chr1:235489976-235493926	chr1	235489976	235493926	ARID4B	1.32373	495	other
chr1:111734488-111766198	chr1	111734488	111766198	DENND2D	1.32415	496	tumorsuppressor
chr13:111363667-111380592	chr13	111363667	111380592	ING1	1.32537	497	tumorsuppressor
chr10:102124878-102135136	chr10	102124878	102135136	OLMALINC	1.32815	498	other
chr17:74242186-74273104	chr17	74242186	74273104	UBALD2	1.32971	499	other
chr4:7962003-7981256	chr4	7962003	7981256	ABLIM2	1.33223	500	other
chr1:203236562-203297472	chr1	203236562	203297472	CHIT1	1.33436	501	other
chr1:181055938-181060614	chr1	181055938	181060614	IER5	1.34484	502	other
chr17:81004902-81067308	chr17	81004902	81067308	B3GNTL1	1.34973	503	other
chr9:33124316-33172464	chr9	33124316	33172464	B4GALT1	1.35009	504	other
chr17:17722302-17755218	chr17	17722302	17755218	SREBF1	1.35237	505	oncogene
chr13:50696570-50705436	chr13	50696570	50705436	DLEU2	1.35323	506	tumorsuppressor
chr16:16038861-16056068	chr16	16038861	16056068	ABCC1	1.3555	507	other
chr8:144094132-144109956	chr8	144094132	144109956	LY6E-DT	1.35878	508	other
chr5:150587900-150644903	chr5	150587900	150644903	CCDC69	1.36067	509	other
chr18:3582933-3625541	chr18	3582933	3625541	DLGAP1-AS1	1.3649	510	other
chr5:142174684-142252415	chr5	142174684	142252415	ARHGAP26-AS1	1.37241	511	other
chr7:6406911-6445013	chr7	6406911	6445013	RAC1	1.37518	512	oncogene
chr17:37024364-37057998	chr17	37024364	37057998	LASP1	1.37816	513	other
chr4:6894720-6972795	chr4	6894720	6972795	TBC1D14	1.37833	514	other
chr4:185231378-185289711	chr4	185231378	185289711	LINC02363	1.3784	515	other
chr10:5585764-5597643	chr10	5585764	5597643	CALML3	1.38059	516	other
chrX:153234236-153240231	chrX	153234236	153240231	HCFC1	1.38625	517	other
chr22:20884413-20931773	chr22	20884413	20931773	MED15	1.38993	518	other
chr2:61219912-61245998	chr2	61219912	61245998	PUS10	1.39098	519	other
chr6:106944275-106973501	chr6	106944275	106973501	CRYBG1	1.39537	520	other
chr19:18108944-18135897	chr19	18108944	18135897	ARRDC2	1.39693	521	other
chr12:57076685-57095139	chr12	57076685	57095139	PTGES3	1.39927	522	other
chr17:37893157-37935227	chr17	37893157	37935227	IKZF3	1.40198	523	tumorsuppressor
chr6:6772271-6827810	chr6	6772271	6827810	LY86	1.4059	524	other
chr20:1790242-1825508	chr20	1790242	1825508	LOC100289473	1.4082	525	other
chr21:45110885-45201132	chr21	45110885	45201132	CSTB	1.40956	526	other
chr17:80777289-80807024	chr17	80777289	80807024	ZNF750	1.41395	527	other
chr15:99961532-100007387	chr15	99961532	100007387	MEF2A	1.42296	528	other
chr14:92953801-93006932	chr14	92953801	93006932	RIN3	1.42723	529	other
chr11:67234583-67255159	chr11	67234583	67255159	TMEM134	1.43152	530	other
chr6:26158379-26173781	chr6	26158379	26173781	HIST1H2BD	1.43211	531	other
chr8:134563284-134585028	chr8	134563284	134585028	ST3GAL1	1.43275	532	other
chr3:14443201-14502551	chr3	14443201	14502551	SLC6A6	1.43372	533	other
chr22:50963046-50973923	chr22	50963046	50973923	TYMP	1.44247	534	other
chr12:7057881-7074784	chr12	7057881	7074784	MIR141	1.44563	535	tumorsuppressor
chr7:157128243-157148826	chr7	157128243	157148826	DNAJB6	1.45503	536	other
chr2:70138952-70176278	chr2	70138952	70176278	MXD1	1.45847	537	other
chr5:131829114-131850126	chr5	131829114	131850126	IRF1	1.46772	538	tumorsuppressor
chr20:48803024-48812154	chr20	48803024	48812154	CEBPB	1.46772	539	other
chr1:21610342-21623776	chr1	21610342	21623776	LOC100506801	1.47068	540	other
chr17:45949562-45993405	chr17	45949562	45993405	SP2	1.47348	541	other
chr11:122931237-122941242	chr11	122931237	122941242	HSPA8	1.47391	542	other
chr17:78227509-78252086	chr17	78227509	78252086	RNF213	1.47728	543	other
chr2:74197527-74213748	chr2	74197527	74213748	TET3	1.47785	544	other
chr19:39887955-39902861	chr19	39887955	39902861	MIR4530	1.48264	545	other
chr8:27191189-27266571	chr8	27191189	27266571	PTK2B	1.4839	546	oncogene
chr2:198361940-198367335	chr2	198361940	198367335	HSPE1-MOB4	1.48399	547	other
chr4:185390737-185398423	chr4	185390737	185398423	IRF2	1.48559	548	oncogene
chr2:20623652-20649245	chr2	20623652	20649245	RHOB	1.49048	549	tumorsuppressor
chr2:70366881-70371312	chr2	70366881	70371312	LINC01816	1.49712	550	other
chr7:74019030-74079006	chr7	74019030	74079006	GTF2I	1.50908	551	other
chr8:29938248-29957558	chr8	29938248	29957558	LEPROTL1	1.52929	552	other
chr8:126441236-126453028	chr8	126441236	126453028	TRIB1	1.53819	553	oncogene
chr8:128733977-128773694	chr8	128733977	128773694	MYC	1.54336	554	oncogene
chr15:75063663-75087600	chr15	75063663	75087600	MIR4513	1.54548	555	other
chr19:10840429-10877506	chr19	10840429	10877506	MIR638	1.5514	556	other
chr3:150462442-150482103	chr3	150462442	150482103	SIAH2	1.55191	557	other
chr12:639027-685977	chr12	639027	685977	B4GALNT3	1.55225	558	other
chr2:196514353-196524666	chr2	196514353	196524666	SLC39A10	1.55797	559	other
chr18:77153290-77166922	chr18	77153290	77166922	NFATC1	1.56172	560	other
chr8:103874058-103877281	chr8	103874058	103877281	AZIN1	1.5681	561	other
chr1:2506410-2526237	chr1	2506410	2526237	FAM213B	1.57167	562	other
chr1:66782850-66818358	chr1	66782850	66818358	PDE4B	1.57233	563	other
chr17:29852747-29895099	chr17	29852747	29895099	MIR4724	1.57483	564	other
chr19:44242881-44289611	chr19	44242881	44289611	KCNN4	1.57579	565	other
chr11:72429362-72456078	chr11	72429362	72456078	ARAP1	1.57864	566	other
chrX:39991323-40036815	chrX	39991323	40036815	BCOR	1.57864	567	other
chr16:66548896-66561392	chr16	66548896	66561392	TK2	1.58093	568	other
chr14:50548052-50569327	chr14	50548052	50569327	LINC01599	1.58454	569	other
chr14:102537254-102564338	chr14	102537254	102564338	HSP90AA1	1.58684	570	other
chr1:226884441-226927142	chr1	226884441	226927142	ITPKB	1.59057	571	other
chr5:40676407-40687436	chr5	40676407	40687436	PTGER4	1.59185	572	other
chr12:50055392-50068976	chr12	50055392	50068976	FMNL3	1.59661	573	other
chr2:240167701-240221738	chr2	240167701	240221738	HDAC4	1.59722	574	other
chr20:49406956-49465722	chr20	49406956	49465722	BCAS4	1.59923	575	other
chr1:149820495-149825952	chr1	149820495	149825952	HIST2H3C	1.60066	576	other
chr5:42978809-43020952	chr5	42978809	43020952	LOC648987	1.60478	577	other
chr12:122223698-122233249	chr12	122223698	122233249	RHOF	1.60896	578	other
chr8:142082820-142149127	chr8	142082820	142149127	DENND3	1.61471	579	other
chr7:76566810-76639523	chr7	76566810	76639523	DTX2P1-UPK3BP1-PMS2P11	1.62091	580	other
chr16:31880101-31891941	chr16	31880101	31891941	ZNF267	1.62768	581	other
chrX:64862390-64927074	chrX	64862390	64927074	MSN	1.63313	582	other
chr5:176853697-176889872	chr5	176853697	176889872	DBN1	1.63551	583	other
chr1:204407281-204491746	chr1	204407281	204491746	MDM4	1.63574	584	oncogene
chr5:118634784-118677979	chr5	118634784	118677979	TNFAIP8	1.63595	585	other
chr3:105085718-105088792	chr3	105085718	105088792	ALCAM	1.64163	586	other
chr6:35265110-35280645	chr6	35265110	35280645	DEF6	1.64438	587	other
chr15:44998931-45023201	chr15	44998931	45023201	TRIM69	1.64541	588	other
chr11:67168007-67178228	chr11	67168007	67178228	TBC1D10C	1.65147	589	other
chr17:80406252-80420810	chr17	80406252	80420810	NARF	1.6519	590	other
chr1:8066893-8088138	chr1	8066893	8088138	ERRFI1	1.65765	591	tumorsuppressor
chr1:149810999-149815682	chr1	149810999	149815682	HIST2H3C	1.66115	592	other
chr5:175827305-175869017	chr5	175827305	175869017	CLTB	1.6706	593	other
chr1:221913881-221928102	chr1	221913881	221928102	DUSP10	1.67397	594	other
chr11:72851641-72870628	chr11	72851641	72870628	FCHSD2	1.67503	595	other
chr19:13202486-13217064	chr19	13202486	13217064	LYL1	1.6752	596	other
chr2:12841679-12869349	chr2	12841679	12869349	TRIB2	1.67693	597	oncogene
chr1:226062077-226071710	chr1	226062077	226071710	TMEM63A	1.67893	598	other
chr17:77804466-77826701	chr17	77804466	77826701	CBX4	1.67942	599	other
chr9:134529847-134557922	chr9	134529847	134557922	RAPGEF1	1.68359	600	other
chr19:18586898-18632978	chr19	18586898	18632978	ELL	1.70621	601	oncogene
chr1:234842991-235066846	chr1	234842991	235066846	LINC01132	1.70719	602	other
chr11:128367377-128393244	chr11	128367377	128393244	ETS1	1.7083	603	oncogene
chr12:46660199-46664294	chr12	46660199	46664294	SLC38A1	1.70902	604	other
chr17:38635739-38658371	chr17	38635739	38658371	TNS4	1.7096	605	oncogene
chr2:128144321-128174075	chr2	128144321	128174075	PROC	1.72137	606	other
chr21:36236714-36263997	chr21	36236714	36263997	RUNX1	1.72665	607	tumorsuppressor
chr1:11778937-11801502	chr1	11778937	11801502	AGTRAP	1.72794	608	other
chr6:44204439-44217436	chr6	44204439	44217436	HSP90AB1	1.72862	609	other
chr16:57021818-57035196	chr16	57021818	57035196	NLRC5	1.73454	610	other
chr15:78326667-78376850	chr15	78326667	78376850	MIR5003	1.73618	611	other
chr12:125139962-125239673	chr12	125139962	125239673	NCOR2	1.73771	612	other
chr6:143221424-143269275	chr6	143221424	143269275	HIVEP2	1.74904	613	other
chr6:138188346-138195798	chr6	138188346	138195798	LOC100130476	1.756	614	other
chr1:235089497-235149631	chr1	235089497	235149631	SNORA14B	1.76392	615	other
chr9:126084198-126108662	chr9	126084198	126108662	CRB2	1.76498	616	other
chr15:21903823-21927449	chr15	21903823	21927449	LOC646214	1.77173	617	other
chr1:147929874-147933261	chr1	147929874	147933261	LINC01138	1.77627	618	other
chr20:55964100-55976809	chr20	55964100	55976809	RBM38	1.7781	619	tumorsuppressor
chr22:50898857-50922725	chr22	50898857	50922725	SBF1	1.7793	620	other
chr15:65162591-65197839	chr15	65162591	65197839	ANKDD1A	1.78667	621	other
chr8:11717065-11760377	chr8	11717065	11760377	CTSB	1.7943	622	other
chr7:74490932-74511913	chr7	74490932	74511913	GTF2IRD2B	1.79673	623	other
chr15:63729310-63798658	chr15	63729310	63798658	USP3	1.80254	624	other
chr3:45989306-46035548	chr3	45989306	46035548	FYCO1	1.80486	625	other
chr2:8816254-8833946	chr2	8816254	8833946	ID2	1.80834	626	oncogene
chr2:106348169-106438851	chr2	106348169	106438851	NCK2	1.81759	627	other
chr1:209974592-210000088	chr1	209974592	210000088	IRF6	1.82	628	other
chr17:80054231-80086511	chr17	80054231	80086511	FASN	1.82469	629	oncogene
chr15:89157934-89201114	chr15	89157934	89201114	ISG20	1.82539	630	other
chr2:37842825-37891473	chr2	37842825	37891473	CDC42EP3	1.82553	631	other
chr1:225623408-225663394	chr1	225623408	225663394	LBR	1.82778	632	other
chr19:16680376-16705964	chr19	16680376	16705964	SLC35E1	1.82845	633	other
chr16:27241433-27264419	chr16	27241433	27264419	FLJ21408	1.83372	634	other
chr16:11676224-11735749	chr16	11676224	11735749	LITAF	1.83858	635	tumorsuppressor
chr20:5623367-5652133	chr20	5623367	5652133	GPCPD1	1.85886	636	other
chr19:35574385-35619865	chr19	35574385	35619865	HPN-AS1	1.86603	637	other
chr4:6660386-6701463	chr4	6660386	6701463	S100P	1.8693	638	other
chr17:63023909-63070123	chr17	63023909	63070123	GNA13	1.87379	639	oncogene
chr3:152877287-152884620	chr3	152877287	152884620	RAP2B	1.87434	640	other
chr1:209526791-209609059	chr1	209526791	209609059	MIR205	1.87933	641	tumorsuppressor
chr2:64437516-64472426	chr2	64437516	64472426	LINC00309	1.88311	642	other
chr17:57830409-57882813	chr17	57830409	57882813	MIR21	1.88315	643	oncogene
chr22:50975296-50988427	chr22	50975296	50988427	KLHDC7B	1.89127	644	other
chr3:195906188-195922806	chr3	195906188	195922806	ZDHHC19	1.89355	645	other
chrX:12964671-13031930	chrX	12964671	13031930	TMSB4X	1.89503	646	other
chr1:161491988-161536627	chr1	161491988	161536627	FCGR3A	1.9019	647	other
chr16:57611279-57658279	chr16	57611279	57658279	ADGRG1	1.90261	648	other
chr17:75352283-75476907	chr17	75352283	75476907	MIR4316	1.90326	649	other
chr6:167362469-167373748	chr6	167362469	167373748	RNASET2	1.90986	650	tumorsuppressor
chr17:74476466-74527170	chr17	74476466	74527170	PRCD	1.91119	651	other
chr17:59473900-59493791	chr17	59473900	59493791	C17orf82	1.91915	652	other
chr2:198152312-198193343	chr2	198152312	198193343	ANKRD44	1.92152	653	other
chr8:101319311-101325897	chr8	101319311	101325897	RNF19A	1.92221	654	other
chr6:151701398-151713827	chr6	151701398	151713827	ZBTB2	1.92974	655	other
chr9:92001375-92172754	chr9	92001375	92172754	SEMA4D	1.9355	656	other
chr1:160726811-160768836	chr1	160726811	160768836	LY9	1.94381	657	other
chr19:54690319-54696340	chr19	54690319	54696340	TSEN34	1.94661	658	other
chr1:185282522-185309468	chr1	185282522	185309468	GS1-279B7.1	1.9479	659	other
chr2:235328777-235377893	chr2	235328777	235377893	ARL4C	1.95046	660	other
chr8:37731540-37763078	chr8	37731540	37763078	RAB11FIP1	1.95114	661	other
chr16:50299590-50318785	chr16	50299590	50318785	ADCY7	1.9529	662	other
chr2:43265764-43314515	chr2	43265764	43314515	ZFP36L2	1.95349	663	tumorsuppressor
chr12:52409055-52469168	chr12	52409055	52469168	NR4A1	1.96109	664	tumorsuppressor
chr17:74356905-74382024	chr17	74356905	74382024	SPHK1	1.96466	665	other
chr9:132311941-132373900	chr9	132311941	132373900	C9orf50	1.96772	666	other
chr1:41334601-41386222	chr1	41334601	41386222	CITED4	1.97139	667	other
chr19:41298739-41330184	chr19	41298739	41330184	EGLN2	1.97177	668	other
chr2:68989652-69036995	chr2	68989652	69036995	ARHGAP25	1.98066	669	other
chr15:70384830-70406933	chr15	70384830	70406933	TLE3	1.99328	670	other
chr1:15735537-15761325	chr1	15735537	15761325	EFHD2	2.00121	671	other
chr14:23009722-23040151	chr14	23009722	23040151	DAD1	2.00612	672	other
chr10:73587765-73650063	chr10	73587765	73650063	ANAPC16	2.01062	673	other
chr1:161579186-161624660	chr1	161579186	161624660	FCGR3B	2.01829	674	other
chr18:2633398-2658704	chr18	2633398	2658704	SMCHD1	2.02971	675	tumorsuppressor
chr1:200838635-200877370	chr1	200838635	200877370	GPR25	2.03612	676	other
chr12:104669863-104694921	chr12	104669863	104694921	TXNRD1	2.04634	677	other
chr3:172299730-172355821	chr3	172299730	172355821	TNFSF10	2.05167	678	other
chr1:201978871-202056788	chr1	201978871	202056788	ELF3	2.05818	679	other
chr15:40361199-40396715	chr15	40361199	40396715	BMF	2.05902	680	tumorsuppressor
chr2:42324093-42363160	chr2	42324093	42363160	EML4	2.06031	681	oncogene
chr12:104850182-104873263	chr12	104850182	104873263	CHST11	2.0741	682	other
chr10:11703583-11731109	chr10	11703583	11731109	USP6NL	2.07519	683	other
chr19:56601137-56650058	chr19	56601137	56650058	ZNF787	2.07594	684	other
chr6:112071355-112127353	chr6	112071355	112127353	FYN	2.08426	685	oncogene
chr11:1778246-1805441	chr11	1778246	1805441	CTSD	2.09465	686	other
chr21:45557628-45640264	chr21	45557628	45640264	GATD3A	2.10297	687	other
chr12:92932159-92968248	chr12	92932159	92968248	CLLU1OS	2.10351	688	other
chr19:36388732-36401442	chr19	36388732	36401442	HCST	2.10391	689	other
chr17:22246106-22261673	chr17	22246106	22261673	MTRNR2L1	2.11174	690	other
chr12:12566526-12636748	chr12	12566526	12636748	DUSP16	2.1122	691	other
chr2:30439709-30461141	chr2	30439709	30461141	LBH	2.14204	692	other
chr3:71463198-71505919	chr3	71463198	71505919	FOXP1	2.14847	693	tumorsuppressor
chr12:92518540-92578965	chr12	92518540	92578965	LINC01619	2.15738	694	other
chr9:95845344-95907079	chr9	95845344	95907079	NINJ1	2.16413	695	tumorsuppressor
chr5:149787715-149810053	chr5	149787715	149810053	CD74	2.17161	696	other
chr11:95940508-96012420	chr11	95940508	96012420	MIR1260B	2.17722	697	other
chr7:1543145-1579512	chr7	1543145	1579512	INTS1	2.18023	698	oncogene
chr19:42676800-42725100	chr19	42676800	42725100	ZNF526	2.18301	699	other
chr11:128318272-128353816	chr11	128318272	128353816	ETS1	2.18509	700	oncogene
chr3:185653144-185670439	chr3	185653144	185670439	TRA2B	2.24308	701	other
chr3:30670195-30708451	chr3	30670195	30708451	TGFBR2	2.25359	702	tumorsuppressor
chr9:117124687-117161023	chr9	117124687	117161023	AKNA	2.26792	703	other
chr17:76309707-76414282	chr17	76309707	76414282	SOCS3	2.28938	704	tumorsuppressor
chr20:1840889-1879577	chr20	1840889	1879577	SIRPA	2.31985	705	other
chr11:73076662-73101170	chr11	73076662	73101170	RELT	2.33356	706	other
chr2:25495836-25519318	chr2	25495836	25519318	DNMT3A	2.34151	707	tumorsuppressor
chr17:80157990-80190754	chr17	80157990	80190754	CCDC57	2.34403	708	other
chr2:197023481-197050564	chr2	197023481	197050564	STK17B	2.3569	709	other
chr6:43733821-43751795	chr6	43733821	43751795	VEGFA	2.36401	710	tumorsuppressor
chr7:138777213-138816274	chr7	138777213	138816274	ZC3HAV1	2.36617	711	other
chr19:46005027-46101985	chr19	46005027	46101985	VASP	2.36913	712	other
chr1:236026395-236143167	chr1	236026395	236143167	LYST	2.37848	713	other
chr16:73086769-73117142	chr16	73086769	73117142	ZFHX3	2.37946	714	tumorsuppressor
chr17:76119971-76130297	chr17	76119971	76130297	TMC6	2.39613	715	other
chr9:123637892-123699903	chr9	123637892	123699903	PHF19	2.39845	716	other
chr7:139911889-139954833	chr7	139911889	139954833	KDM7A-DT	2.43193	717	other
chr18:60821574-60830488	chr18	60821574	60830488	BCL2	2.4584	718	oncogene
chr20:57720633-57758370	chr20	57720633	57758370	ZNF831	2.46539	719	other
chr14:105525133-105569849	chr14	105525133	105569849	GPR132	2.46563	720	oncogene
chr1:205242866-205264407	chr1	205242866	205264407	TMCC2	2.46691	721	other
chr2:8615010-8686321	chr2	8615010	8686321	ID2	2.46935	722	oncogene
chr7:2547408-2575021	chr7	2547408	2575021	MIR4648	2.483	723	other
chr6:32899464-32921638	chr6	32899464	32921638	HLA-DMA	2.49001	724	other
chr6:106034944-106068332	chr6	106034944	106068332	PREP	2.50828	725	other
chr10:11186614-11222563	chr10	11186614	11222563	CELF2	2.51831	726	other
chr3:171845932-171887244	chr3	171845932	171887244	FNDC3B	2.53004	727	oncogene
chr18:2956360-2998568	chr18	2956360	2998568	LOC727896	2.53327	728	other
chr8:134508916-134539810	chr8	134508916	134539810	ST3GAL1	2.53596	729	other
chr2:97197338-97216537	chr2	97197338	97216537	ARID5A	2.5419	730	other
chr11:117845183-117884021	chr11	117845183	117884021	IL10RA	2.54206	731	other
chr16:29137717-29197844	chr16	29137717	29197844	RRN3P2	2.55624	732	other
chr19:38752879-38791250	chr19	38752879	38791250	SPINT2	2.57552	733	tumorsuppressor
chr7:50343735-50370615	chr7	50343735	50370615	IKZF1	2.57888	734	tumorsuppressor
chr7:640862-662008	chr7	640862	662008	PRKAR1B	2.58731	735	other
chr1:28178827-28215565	chr1	28178827	28215565	THEMIS2	2.61697	736	other
chr16:88765700-88773438	chr16	88765700	88773438	RNF166	2.65104	737	other
chr1:202127680-202134643	chr1	202127680	202134643	PTPN7	2.65489	738	other
chr16:10961309-10986543	chr16	10961309	10986543	CIITA	2.65542	739	other
chr2:233923964-233966138	chr2	233923964	233966138	INPP5D	2.65926	740	other
chr2:89865182-89879439	chr2	89865182	89879439	MIR4436A	2.67859	741	other
chr2:92281276-92325890	chr2	92281276	92325890	ACTR3BP2	2.67859	742	other
chr4:49093829-49163743	chr4	49093829	49163743	CWH43	2.67859	743	other
chr4:49634385-49656098	chr4	49634385	49656098	CWH43	2.67859	744	other
chr3:46130191-46156602	chr3	46130191	46156602	CCR3	2.68004	745	other
chr20:48832807-49017293	chr20	48832807	49017293	LINC01270	2.69143	746	other
chr1:117280091-117313514	chr1	117280091	117313514	CD2	2.69855	747	other
chr20:4789787-4811057	chr20	4789787	4811057	RASSF2	2.73633	748	tumorsuppressor
chr11:121305484-121338414	chr11	121305484	121338414	SORL1	2.75335	749	other
chr16:68766135-68794786	chr16	68766135	68794786	CDH1	2.78309	750	tumorsuppressor
chr1:8173703-8286064	chr1	8173703	8286064	ERRFI1	2.78662	751	tumorsuppressor
chr1:12187948-12271234	chr1	12187948	12271234	MIR4632	2.79456	752	other
chr6:32552043-32601967	chr6	32552043	32601967	HLA-DRB1	2.79472	753	other
chr16:11347395-11357793	chr16	11347395	11357793	SOCS1	2.80125	754	tumorsuppressor
chr12:109006181-109030020	chr12	109006181	109030020	SELPLG	2.81675	755	other
chr17:72375829-72475693	chr17	72375829	72475693	CD300A	2.83298	756	other
chr19:42374358-42393891	chr19	42374358	42393891	ARHGEF1	2.85264	757	oncogene
chr21:44580762-44632389	chr21	44580762	44632389	CRYAA	2.85333	758	other
chr10:135070843-135119941	chr10	135070843	135119941	ADAM8	2.86741	759	other
chr5:39164256-39224764	chr5	39164256	39224764	FYB1	2.87408	760	other
chr2:87742422-87849854	chr2	87742422	87849854	CYTOR	2.90804	761	other
chr12:57869573-57874857	chr12	57869573	57874857	ARHGAP9	2.91848	762	other
chr16:3087863-3127492	chr16	3087863	3127492	MMP25	2.92215	763	other
chr11:126187641-126238484	chr11	126187641	126238484	GSEC	2.9232	764	other
chr11:35947451-36066570	chr11	35947451	36066570	MIR3973	2.94166	765	other
chr9:136709970-136758996	chr9	136709970	136758996	VAV2	3.00704	766	oncogene
chr6:32983619-32998532	chr6	32983619	32998532	HLA-DOA	3.04619	767	other
chr10:70803575-70826188	chr10	70803575	70826188	SRGN	3.08438	768	other
chr5:130592188-130625331	chr5	130592188	130625331	CDC42SE2	3.11022	769	other
chr20:57462782-57468248	chr20	57462782	57468248	GNAS	3.11533	770	oncogene
chr21:46330917-46352987	chr21	46330917	46352987	ITGB2-AS1	3.12948	771	other
chr7:75993073-76033208	chr7	75993073	76033208	SSC4D	3.13381	772	other
chr2:112236359-112265242	chr2	112236359	112265242	MIR4435-2HG	3.13962	773	other
chr1:40845329-40869753	chr1	40845329	40869753	SMAP2	3.20288	774	other
chr1:209920843-209942708	chr1	209920843	209942708	TRAF3IP3	3.20424	775	other
chr11:1864509-1876789	chr11	1864509	1876789	LSP1	3.20602	776	other
chr17:56395057-56422449	chr17	56395057	56422449	TSPOAP1-AS1	3.26902	777	other
chr3:13034829-13064406	chr3	13034829	13064406	IQSEC1	3.27712	778	other
chr15:77280555-77315133	chr15	77280555	77315133	PSTPIP1	3.28977	779	other
chr1:207082162-207099330	chr1	207082162	207099330	FCMR	3.30467	780	other
chr8:101421586-101528162	chr8	101421586	101528162	MIR4471	3.31987	781	other
chr20:31104686-31129453	chr20	31104686	31129453	NOL4L	3.32992	782	other
chr2:175453743-175475035	chr2	175453743	175475035	WIPF1	3.34419	783	other
chr19:16474196-16495043	chr19	16474196	16495043	KLF2	3.3511	784	oncogene
chr8:134064684-134094728	chr8	134064684	134094728	SLA	3.35742	785	other
chr1:198568822-198634289	chr1	198568822	198634289	PTPRC	3.38458	786	tumorsuppressor
chr17:70439959-70521975	chr17	70439959	70521975	LINC00673	3.39797	787	other
chr19:33725925-33802852	chr19	33725925	33802852	CEBPA	3.42238	788	tumorsuppressor
chr17:43298322-43309059	chr17	43298322	43309059	FMNL1	3.44619	789	other
chr1:31216820-31259804	chr1	31216820	31259804	LAPTM5	3.45216	790	other
chr6:149787034-149818331	chr6	149787034	149818331	ZC3H12D	3.49391	791	other
chr20:57863488-58065787	chr20	57863488	58065787	EDN3	3.51704	792	other
chr12:50901232-50939634	chr12	50901232	50939634	DIP2B	3.54202	793	other
chr17:47807402-47832021	chr17	47807402	47832021	FAM117A	3.56659	794	other
chr22:43072616-43169049	chr22	43072616	43169049	A4GALT	3.62645	795	other
chr9:95715774-95732386	chr9	95715774	95732386	FGD3	3.64704	796	other
chr7:75240610-75292150	chr7	75240610	75292150	HIP1	3.652	797	other
chr10:33390369-33443346	chr10	33390369	33443346	ITGB1	3.65483	798	tumorsuppressor
chr17:61774204-61780830	chr17	61774204	61780830	LOC729683	3.66273	799	other
chr10:14585228-14631061	chr10	14585228	14631061	FAM107B	3.67577	800	other
chr13:100005994-100039705	chr13	100005994	100039705	MIR623	3.68117	801	other
chr20:57574437-57598166	chr20	57574437	57598166	CTSZ	3.74397	802	oncogene
chr8:142204111-142302747	chr8	142204111	142302747	SLC45A4	3.78284	803	other
chr3:190036234-190102013	chr3	190036234	190102013	CLDN1	3.78368	804	tumorsuppressor
chr8:22551138-22639464	chr8	22551138	22639464	EGR3	3.79514	805	other
chr16:84629598-84643800	chr16	84629598	84643800	COTL1	3.80544	806	other
chr8:144948714-144981083	chr8	144948714	144981083	EPPK1	3.81573	807	other
chr20:52401517-52464352	chr20	52401517	52464352	SUMO1P1	3.82267	808	other
chr20:56261166-56291787	chr20	56261166	56291787	PMEPA1	3.83402	809	other
chr15:81576771-81592787	chr15	81576771	81592787	IL16	3.83906	810	other
chr6:33576165-33609572	chr6	33576165	33609572	ITPR3	3.86831	811	other
chr12:116935054-116977943	chr12	116935054	116977943	LINC00173	3.88049	812	other
chr2:85115426-85185589	chr2	85115426	85185589	TMSB10	3.89294	813	other
chr2:112167605-112223655	chr2	112167605	112223655	MIR4435-2HG	3.94729	814	other
chr7:99812654-99820635	chr7	99812654	99820635	PVRIG	3.95015	815	other
chr12:32027525-32060972	chr12	32027525	32060972	KIAA1551	3.95237	816	other
chr7:5588230-5614816	chr7	5588230	5614816	FSCN1	4.02544	817	other
chr21:46385701-46439515	chr21	46385701	46439515	PICSAR	4.03511	818	other
chr20:37486718-37523013	chr20	37486718	37523013	FAM83D	4.07706	819	oncogene
chr20:48367413-48403122	chr20	48367413	48403122	SLC9A8	4.07719	820	other
chr17:30810755-30851895	chr17	30810755	30851895	CDK5R1	4.21486	821	other
chr11:71491172-71500651	chr11	71491172	71500651	FAM86C1	4.44302	822	other
chr12:4244725-4277377	chr12	4244725	4277377	CCND2	4.46811	823	other
chr1:160596541-160623956	chr1	160596541	160623956	SLAMF1	4.49446	824	other
chr6:159458806-159498544	chr6	159458806	159498544	TAGAP	4.49469	825	other
chr13:114864321-114928201	chr13	114864321	114928201	RASA3	4.53804	826	other
chr5:171600284-171615782	chr5	171600284	171615782	STK10	4.54185	827	tumorsuppressor
chr7:102055641-102083293	chr7	102055641	102083293	ORAI2	4.69241	828	other
chr8:8727814-8751544	chr8	8727814	8751544	MFHAS1	4.72448	829	oncogene
chr2:96797410-96830733	chr2	96797410	96830733	DUSP2	4.92213	830	other
chr1:15057883-15093101	chr1	15057883	15093101	KAZN	5.00215	831	other
chr1:205409228-205421580	chr1	205409228	205421580	MIR135B	5.16217	832	oncogene
chr18:65676993-66685389	chr18	65676993	66685389	TMX3	5.16249	833	other
chr5:1103944-1163687	chr5	1103944	1163687	SLC12A7	5.19491	834	other
chr7:142490794-142508099	chr7	142490794	142508099	PRSS3P2	5.21247	835	other
chr7:50410631-50447437	chr7	50410631	50447437	IKZF1	5.25985	836	tumorsuppressor
chr20:52772905-52807827	chr20	52772905	52807827	CYP24A1	5.27033	837	oncogene
chr7:511109-582974	chr7	511109	582974	HRAT92	5.32275	838	other
chr5:169689378-169766000	chr5	169689378	169766000	LINC01366	5.39435	839	other
chr11:69487459-69490835	chr11	69487459	69490835	ORAOV1	5.45662	840	other
chr5:1470357-1540308	chr5	1470357	1540308	LPCAT1	5.50954	841	other
chr2:106701524-106755253	chr2	106701524	106755253	UXS1	5.51691	842	other
chr2:136869153-136899774	chr2	136869153	136899774	CXCR4	5.57348	843	oncogene
chr1:183535695-183585301	chr1	183535695	183585301	NCF2	5.6265	844	other
chr19:40442633-40477746	chr19	40442633	40477746	PSMC4	5.67238	845	other
chr4:90195837-90238570	chr4	90195837	90238570	GPRIN3	5.73081	846	other
chr4:40184228-40209566	chr4	40184228	40209566	RHOH	5.95555	847	other
chr4:74535807-74601686	chr4	74535807	74601686	CXCL8	6.01427	848	other
chr1:169636461-169676592	chr1	169636461	169676592	SELL	6.03737	849	other
chr3:32442705-32481283	chr3	32442705	32481283	CMTM7	6.0853	850	other
chr1:185335040-185410100	chr1	185335040	185410100	GS1-279B7.1	6.12493	851	other
chr7:948316-997697	chr7	948316	997697	ADAP1	6.17942	852	other
chr5:139543946-139641591	chr5	139543946	139641591	CYSTM1	6.19871	853	other
chr9:134127439-134154269	chr9	134127439	134154269	FAM78A	6.28977	854	other
chr20:47363933-47405297	chr20	47363933	47405297	PREX1	6.31378	855	other
chr7:1163506-1215877	chr7	1163506	1215877	C7orf50	6.31661	856	other
chr14:98633314-98695972	chr14	98633314	98695972	LINC01550	6.52647	857	other
chr22:42298556-42337731	chr22	42298556	42337731	TNFRSF13C	6.66462	858	other
chr1:167584933-167602106	chr1	167584933	167602106	RCSD1	6.68472	859	other
chr7:16576-41489	chr7	16576	41489	FAM20C	6.68627	860	other
chr11:35203664-35263432	chr11	35203664	35263432	CD44	6.86413	861	tumorsuppressor
chr17:29815015-29838320	chr17	29815015	29838320	RAB11FIP4	6.88835	862	other
chr6:167493518-167548591	chr6	167493518	167548591	CCR6	6.89832	863	other
chr14:22944858-22961572	chr14	22944858	22961572	DAD1	7.10384	864	other
chr11:60828126-60889033	chr11	60828126	60889033	CD5	7.11665	865	other
chr16:3199486-3234008	chr16	3199486	3234008	ZNF213	7.25315	866	other
chr2:109188732-109211765	chr2	109188732	109211765	LIMS1	7.30888	867	other
chr20:51026383-52381038	chr20	51026383	52381038	TSHZ2	7.32081	868	other
chr7:73211213-73266746	chr7	73211213	73266746	CLDN4	7.53892	869	other
chr11:35737819-35854710	chr11	35737819	35854710	TRIM44	7.8346	870	other
chr2:75059945-75103450	chr2	75059945	75103450	HK2	7.84046	871	other
chr20:50016155-50042505	chr20	50016155	50042505	MIR3194	8.01239	872	other
chr19:38514564-38561851	chr19	38514564	38561851	SIPA1L3	8.16424	873	other
chr20:61153509-61207801	chr20	61153509	61207801	MIR133A2	8.45453	874	tumorsuppressor
chr5:133377283-133469836	chr5	133377283	133469836	TCF7	8.50139	875	other
chr17:8825426-8871655	chr17	8825426	8871655	PIK3R5	8.50801	876	other
chr18:34899839-35956854	chr18	34899839	35956854	MIR4318	8.8228	877	other
chr19:43827437-43861356	chr19	43827437	43861356	PRG1	8.83784	878	tumorsuppressor
chr7:358001-418038	chr7	358001	418038	LOC442497	9.18549	879	other
chr6:14706718-14745057	chr6	14706718	14745057	JARID2	9.24023	880	other
chr3:186709116-186758963	chr3	186709116	186758963	ST6GAL1	10.1217	881	other
chr6:43662660-43706062	chr6	43662660	43706062	MRPS18A	10.3651	882	other
chr5:132695501-132761203	chr5	132695501	132761203	MIR1289-2	10.5091	883	other
chr2:158293647-158310858	chr2	158293647	158310858	CYTIP	10.8337	884	other
chr16:88496347-88601439	chr16	88496347	88601439	MIR5189	10.891	885	other
chr15:22443123-22468702	chr15	22443123	22468702	OR4N3P	10.9058	886	other
chr19:14466085-14496640	chr19	14466085	14496640	ADGRE5	11.307	887	other
chr17:70679602-70723864	chr17	70679602	70723864	LINC00511	11.3089	888	other
chr3:130566973-130587892	chr3	130566973	130587892	ATP2C1	11.4543	889	other
chr10:73804194-73849666	chr10	73804194	73849666	SPOCK2	11.9099	890	other
chr1:25236842-25258881	chr1	25236842	25258881	RUNX3	12.458	891	tumorsuppressor
chr2:136964048-137014434	chr2	136964048	137014434	CXCR4	13.1602	892	oncogene
chr1:161409880-161470461	chr1	161409880	161470461	FCGR2A	13.6796	893	other
chr6:41455588-41528816	chr6	41455588	41528816	FOXP4	14.1938	894	other
chr7:4751527-4802445	chr7	4751527	4802445	AP5Z1	15.0495	895	other
chr3:195527486-195576584	chr3	195527486	195576584	MUC4	15.1277	896	oncogene
chr6:13446194-13485432	chr6	13446194	13485432	GFOD1	15.766	897	other
chr2:109636694-109687652	chr2	109636694	109687652	EDAR	16.3249	898	other
chr19:38406043-38477607	chr19	38406043	38477607	SIPA1L3	17.898	899	other
chr2:232212219-232277647	chr2	232212219	232277647	MIR4777	19.2394	900	other
chr6:13330909-13408570	chr6	13330909	13408570	GFOD1	20.157	901	other
chr11:70510739-70541948	chr11	70510739	70541948	SHANK2	20.8161	902	other
chr8:47126278-47160476	chr8	47126278	47160476	LINC00293	21.1063	903	other
chr19:10702819-10729216	chr19	10702819	10729216	SLC44A2	22.007	904	other
chr2:119581191-119621051	chr2	119581191	119621051	EN1	22.6037	905	other
chr12:12151930-12186423	chr12	12151930	12186423	BCL2L14	23.0394	906	other
chr3:183245268-183274215	chr3	183245268	183274215	KLHL6	23.4507	907	other
chr19:50672419-50739868	chr19	50672419	50739868	MYH14	23.5207	908	other
chr11:126447403-126477108	chr11	126447403	126477108	ST3GAL4	23.6267	909	other
chr11:70048911-70098958	chr11	70048911	70098958	FADD	23.8964	910	tumorsuppressor
chr19:3154644-3190242	chr19	3154644	3190242	NCLN	25.1806	911	other
chr11:69168466-69200622	chr11	69168466	69200622	MYEOV	28.7393	912	other
chr9:36986530-37038354	chr9	36986530	37038354	PAX5	30.286	913	tumorsuppressor
chr11:48007376-48057041	chr11	48007376	48057041	PTPRJ	34.0228	914	tumorsuppressor
chr2:87933968-87963460	chr2	87933968	87963460	MIR4435-1	35.4521	915	other
chr14:106145637-106179070	chr14	106145637	106179070	ELK2AP	37.4891	916	other
chr11:71376303-71470789	chr11	71376303	71470789	FAM86C1	48.1436	917	other
chr11:69786024-70030464	chr11	69786024	70030464	ANO1	51.0091	918	other
chr11:71579415-71636330	chr11	71579415	71636330	DEFB131B	52.6069	919	other
chr11:70429977-70490167	chr11	70429977	70490167	SHANK2-AS1	53.238	920	other
chr11:70554753-70608772	chr11	70554753	70608772	SHANK2	59.7104	921	other
chr11:70347193-70414837	chr11	70347193	70414837	SHANK2	63.4286	922	other
chr7:23507315-23514757	chr7	23507315	23514757	IGF2BP3	67.0794	923	other
chr1:228747869-228784275	chr1	228747869	228784275	DUSP5P1	70.1509	924	other
chr7:27202783-27210211	chr7	27202783	27210211	HOXA10-AS	73.9118	925	other
chr11:71272826-71294288	chr11	71272826	71294288	KRTAP5-10	89.8074	926	other
chr11:69516182-69524737	chr11	69516182	69524737	FGF19	96.4948	927	other
chr14:106025322-106049536	chr14	106025322	106049536	TMEM121	127.235	928	other
chr11:69312489-69317623	chr11	69312489	69317623	CCND1	146.078	929	oncogene
chr11:69630791-69639386	chr11	69630791	69639386	FGF3	236.421	930	oncogene
chr11:69653622-69658366	chr11	69653622	69658366	FGF3	313.249	931	oncogene
chr11:68959423-68988605	chr11	68959423	68988605	MYEOV	345.017	932	other
chr8:43092825-43097103	chr8	43092825	43097103	POTEA	458.463	933	other
chr11:69677479-69691276	chr11	69677479	69691276	FGF3	508.067	934	oncogene
chr11:69659720-69664657	chr11	69659720	69664657	FGF3	540.573	935	oncogene

## Sheet: LNC_vs_EC
Pos	chr	start	end	SYMBOL	FoldChange(LNC/EC)	Rank	Class
chr9:97544857-97584676	chr9	97544857	97584676	MIR2278	0.479162	1	other
chr10:77154560-77170185	chr10	77154560	77170185	ZNF503-AS2	0.48203	2	other
chr9:97670054-97715413	chr9	97670054	97715413	C9orf3	0.497081	3	other
chr9:109622367-109651917	chr9	109622367	109651917	ZNF462	0.513539	4	other
chr2:66659249-66674250	chr2	66659249	66674250	MEIS1	0.516877	5	oncogene
chr1:22223558-22266203	chr1	22223558	22266203	HSPG2	0.523566	6	other
chr9:97765406-97771435	chr9	97765406	97771435	C9orf3	0.530241	7	other
chr2:62668841-62705335	chr2	62668841	62705335	TMEM17	0.544739	8	other
chr1:27916255-27931251	chr1	27916255	27931251	AHDC1	0.548439	9	other
chr12:7033668-7039615	chr12	7033668	7039615	ATN1	0.579744	10	other
chr1:8933039-8987856	chr1	8933039	8987856	ENO1-AS1	0.582433	11	other
chr1:8121749-8158291	chr1	8121749	8158291	ERRFI1	0.587819	12	tumorsuppressor
chr11:10323818-10331112	chr11	10323818	10331112	ADM	0.596012	13	other
chr1:24610327-24649929	chr1	24610327	24649929	GRHL3	0.614236	14	other
chr1:33793246-33816625	chr1	33793246	33816625	MIR3605	0.620099	15	other
chr8:48646913-48651790	chr8	48646913	48651790	CEBPD	0.621792	16	tumorsuppressor
chr2:70201664-70276090	chr2	70201664	70276090	PCBP1-AS1	0.63217	17	other
chr15:42285639-42352894	chr15	42285639	42352894	PLA2G4E	0.633399	18	other
chr1:17842279-17858791	chr1	17842279	17858791	ARHGEF10L	0.635521	19	other
chr1:3618558-3635358	chr1	3618558	3635358	TP73	0.640315	20	tumorsuppressor
chr2:102572712-102612921	chr2	102572712	102612921	IL1R2	0.640397	21	other
chr6:10407258-10427374	chr6	10407258	10427374	TFAP2A-AS1	0.64185	22	other
chr19:3365572-3408584	chr19	3365572	3408584	NFIC	0.642904	23	other
chr4:55079571-55100274	chr4	55079571	55100274	PDGFRA	0.643954	24	oncogene
chr17:70100316-70124213	chr17	70100316	70124213	SOX9	0.644884	25	other
chr7:5632248-5648663	chr7	5632248	5648663	FSCN1	0.651716	26	other
chr9:75746480-75769802	chr9	75746480	75769802	ANXA1	0.65339	27	tumorsuppressor
chr8:143753323-143766276	chr8	143753323	143766276	PSCA	0.655104	28	other
chr2:43149487-43167295	chr2	43149487	43167295	HAAO	0.659255	29	other
chr12:27483262-27499449	chr12	27483262	27499449	ARNTL2	0.666645	30	other
chr1:27809532-27902653	chr1	27809532	27902653	WASF2	0.673072	31	other
chr14:103557447-103622340	chr14	103557447	103622340	TNFAIP2	0.676855	32	other
chr1:41940597-41982614	chr1	41940597	41982614	EDN2	0.682171	33	other
chr9:37943284-37970248	chr9	37943284	37970248	SLC25A51	0.68354	34	other
chr2:151332902-151343931	chr2	151332902	151343931	RND3	0.693254	35	tumorsuppressor
chr9:132094463-132124557	chr9	132094463	132124557	C9orf106	0.694228	36	other
chr15:42065880-42098505	chr15	42065880	42098505	MAPKBP1	0.699701	37	other
chr2:161061303-161099971	chr2	161061303	161099971	ITGB6	0.704508	38	other
chr11:35290374-35305476	chr11	35290374	35305476	CD44	0.710104	39	tumorsuppressor
chr18:74202674-74208674	chr18	74202674	74208674	C18orf65	0.713973	40	other
chr1:27179893-27192861	chr1	27179893	27192861	SFN	0.715639	41	tumorsuppressor
chr22:46479495-46489518	chr22	46479495	46489518	MIR3619	0.715802	42	other
chr10:126835227-126851231	chr10	126835227	126851231	CTBP2	0.716795	43	oncogene
chr11:68064983-68152375	chr11	68064983	68152375	LRP5	0.718968	44	other
chr9:139490858-139539450	chr9	139490858	139539450	EGFL7	0.720746	45	other
chr18:55437636-55471692	chr18	55437636	55471692	ATP8B1	0.721926	46	other
chr1:68178432-68226933	chr1	68178432	68226933	GADD45A	0.725163	47	tumorsuppressor
chr21:45110885-45201132	chr21	45110885	45201132	CSTB	0.725322	48	other
chr1:28178827-28215565	chr1	28178827	28215565	THEMIS2	0.725334	49	other
chr22:22290996-22304753	chr22	22290996	22304753	PPM1F	0.725441	50	other
chr1:157972001-157992998	chr1	157972001	157992998	KIRREL1	0.729595	51	other
chr9:130283297-130337882	chr9	130283297	130337882	FAM129B	0.730338	52	other
chr1:182106853-182119766	chr1	182106853	182119766	ZNF648	0.73044	53	other
chr2:46513591-46559673	chr2	46513591	46559673	EPAS1	0.730578	54	tumorsuppressor
chr6:21587105-21598332	chr6	21587105	21598332	SOX4	0.731537	55	oncogene
chr2:97533465-97558237	chr2	97533465	97558237	SEMA4C	0.733692	56	other
chr6:6842800-6895027	chr6	6842800	6895027	LY86	0.73459	57	other
chr7:5456527-5479848	chr7	5456527	5479848	TNRC18	0.73465	58	other
chr11:76456253-76500605	chr11	76456253	76500605	TSKU	0.735648	59	other
chr22:43072616-43169049	chr22	43072616	43169049	A4GALT	0.735788	60	other
chr2:38610539-38648268	chr2	38610539	38648268	ATL2	0.737131	61	other
chr2:61403370-61406699	chr2	61403370	61406699	AHSA2P	0.740897	62	other
chr5:134359736-134381057	chr5	134359736	134381057	C5orf66	0.742136	63	other
chr1:2135881-2171647	chr1	2135881	2171647	FAAP20	0.743342	64	other
chr9:14294820-14323221	chr9	14294820	14323221	NFIB	0.746057	65	oncogene
chr1:19742244-19813630	chr1	19742244	19813630	CAPZB	0.74948	66	other
chr6:114175818-114194584	chr6	114175818	114194584	LINC01268	0.749736	67	other
chr2:75059945-75103450	chr2	75059945	75103450	HK2	0.750494	68	other
chr10:121410209-121447045	chr10	121410209	121447045	BAG3	0.751105	69	other
chr9:37995422-38075782	chr9	37995422	38075782	SHB	0.751152	70	other
chr2:113869847-113882723	chr2	113869847	113882723	IL1RN	0.751302	71	other
chr21:36236714-36263997	chr21	36236714	36263997	RUNX1	0.751608	72	tumorsuppressor
chr10:74004281-74109978	chr10	74004281	74109978	DDIT4	0.754936	73	other
chr10:95195860-95231559	chr10	95195860	95231559	MYOF	0.755639	74	other
chr2:43056241-43108467	chr2	43056241	43108467	HAAO	0.758663	75	other
chr6:6772271-6827810	chr6	6772271	6827810	LY86	0.759706	76	other
chr6:1573468-1616046	chr6	1573468	1616046	FOXC1	0.761757	77	tumorsuppressor
chr9:131925961-131945580	chr9	131925961	131945580	IER5L	0.762211	78	other
chr21:44905357-44940336	chr21	44905357	44940336	LINC00313	0.762704	79	other
chr6:6677353-6726575	chr6	6677353	6726575	LY86	0.763495	80	other
chr17:4738783-4769733	chr17	4738783	4769733	MINK1	0.765063	81	other
chr1:51420334-51445199	chr1	51420334	51445199	CDKN2C	0.765457	82	tumorsuppressor
chr19:1150987-1195157	chr19	1150987	1195157	SBNO2	0.766633	83	other
chr10:102756233-102761017	chr10	102756233	102761017	LZTS2	0.767399	84	other
chr11:60916273-60944448	chr11	60916273	60944448	VPS37C	0.768858	85	other
chr7:32929430-32933064	chr7	32929430	32933064	KBTBD2	0.769054	86	other
chr20:19895276-19985101	chr20	19895276	19985101	RIN2	0.769193	87	other
chr15:90540984-90620191	chr15	90540984	90620191	ZNF710	0.773499	88	other
chr1:32391076-32423806	chr1	32391076	32423806	PTP4A2	0.77792	89	oncogene
chr3:11539911-11587255	chr3	11539911	11587255	VGLL4	0.778633	90	other
chr17:79359788-79377307	chr17	79359788	79377307	MIR4740	0.779203	91	other
chr10:45462649-45476437	chr10	45462649	45476437	DEPP1	0.780376	92	other
chr12:49657944-49662445	chr12	49657944	49662445	TUBA1C	0.782711	93	other
chr12:13349693-13359126	chr12	13349693	13359126	EMP1	0.786667	94	tumorsuppressor
chr7:150062822-150082287	chr7	150062822	150082287	RNU6-34P	0.787898	95	other
chr7:73866060-73895829	chr7	73866060	73895829	GTF2IRD1	0.788245	96	other
chr1:12652721-12682675	chr1	12652721	12682675	DHRS3	0.791278	97	other
chr11:65235886-65292183	chr11	65235886	65292183	MIR548AR	0.794199	98	other
chr2:85764665-85779177	chr2	85764665	85779177	PARTICL	0.794429	99	other
chr2:26979892-26995828	chr2	26979892	26995828	SLC35F6	0.795081	100	other
chr17:74356905-74382024	chr17	74356905	74382024	SPHK1	0.795467	101	other
chr1:33445648-33471480	chr1	33445648	33471480	RNF19B	0.795966	102	other
chr2:47063132-47100328	chr2	47063132	47100328	LINC01119	0.798712	103	other
chr1:11778937-11801502	chr1	11778937	11801502	AGTRAP	0.799304	104	other
chr14:102945765-102999346	chr14	102945765	102999346	ANKRD9	0.799941	105	other
chr18:45550503-45604876	chr18	45550503	45604876	ZBTB7C	0.801687	106	tumorsuppressor
chr1:59034183-59059385	chr1	59034183	59059385	TACSTD2	0.802283	107	oncogene
chr15:63638470-63674592	chr15	63638470	63674592	CA12	0.802339	108	other
chr16:11676224-11735749	chr16	11676224	11735749	LITAF	0.804339	109	tumorsuppressor
chr19:49464185-49472074	chr19	49464185	49472074	FTL	0.80496	110	other
chr6:7106994-7167339	chr6	7106994	7167339	RREB1	0.805703	111	other
chr17:7482119-7488487	chr17	7482119	7488487	MPDU1	0.806884	112	other
chr20:48803024-48812154	chr20	48803024	48812154	CEBPB	0.808024	113	other
chrX:39942122-39969360	chrX	39942122	39969360	BCOR	0.808201	114	other
chr1:149810999-149815682	chr1	149810999	149815682	HIST2H3C	0.809333	115	other
chr2:64817967-64877668	chr2	64817967	64877668	LINC02579	0.809573	116	other
chr7:27135744-27158042	chr7	27135744	27158042	HOXA2	0.809881	117	other
chr1:149820495-149825952	chr1	149820495	149825952	HIST2H3C	0.811589	118	other
chr20:10599559-10655975	chr20	10599559	10655975	JAG1	0.813633	119	other
chr7:97904944-97919122	chr7	97904944	97919122	BRI3	0.814519	120	other
chr1:9929261-9962947	chr1	9929261	9962947	CTNNBIP1	0.814807	121	tumorsuppressor
chr16:30074759-30079107	chr16	30074759	30079107	ALDOA	0.816915	122	other
chr15:45926494-45946128	chr15	45926494	45946128	SQOR	0.819714	123	other
chr22:46436319-46479244	chr22	46436319	46479244	LINC00899	0.820237	124	other
chr7:130672095-130698241	chr7	130672095	130698241	-	0.821538	125	other
chr7:39987819-39991943	chr7	39987819	39991943	CDK13	0.823799	126	other
chr12:6635132-6661190	chr12	6635132	6661190	IFFO1	0.823803	127	other
chr4:141071407-141077621	chr4	141071407	141077621	MAML3	0.826523	128	other
chr9:139414928-139459843	chr9	139414928	139459843	MIR4674	0.827718	129	other
chr19:13895919-13914400	chr19	13895919	13914400	ZSWIM4	0.828431	130	other
chr1:156715733-156722472	chr1	156715733	156722472	HDGF	0.830534	131	other
chr2:43179929-43253052	chr2	43179929	43253052	HAAO	0.830914	132	other
chr12:53759212-53777271	chr12	53759212	53777271	SP1	0.833847	133	other
chr12:62995677-62999519	chr12	62995677	62999519	LINC01465	0.835206	134	other
chr11:57045422-57094078	chr11	57045422	57094078	TNKS1BP1	0.836655	135	other
chr1:6658108-6670227	chr1	6658108	6670227	KLHL21	0.838533	136	other
chr5:66299004-66318143	chr5	66299004	66318143	MAST4	0.838552	137	other
chr9:132220379-132269750	chr9	132220379	132269750	LINC00963	0.839333	138	other
chr9:70634956-70651609	chr9	70634956	70651609	CBWD3	0.839968	139	other
chr16:31880101-31891941	chr16	31880101	31891941	ZNF267	0.840284	140	other
chr5:133837767-133863954	chr5	133837767	133863954	JADE2	0.840592	141	other
chr19:6056142-6066716	chr19	6056142	6066716	RFX2	0.841799	142	other
chr21:34733625-34802669	chr21	34733625	34802669	IFNGR2	0.842598	143	other
chr2:27930984-27961396	chr2	27930984	27961396	MRPL33	0.844547	144	other
chr2:60692958-60712571	chr2	60692958	60712571	BCL11A	0.845673	145	oncogene
chr1:9376051-9408214	chr1	9376051	9408214	SPSB1	0.847206	146	other
chr22:37937018-37998365	chr22	37937018	37998365	CDC42EP1	0.84832	147	other
chr1:11846647-11875929	chr1	11846647	11875929	CLCN6	0.849424	148	other
chr3:5014702-5069293	chr3	5014702	5069293	BHLHE40-AS1	0.850042	149	other
chr2:87933968-87963460	chr2	87933968	87963460	MIR4435-1	0.850902	150	other
chr1:145195877-145264452	chr1	145195877	145264452	NBPF10	0.850957	151	other
chr21:44580762-44632389	chr21	44580762	44632389	CRYAA	0.852211	152	other
chr6:138411376-138429565	chr6	138411376	138429565	PERP	0.853259	153	other
chr6:7532099-7562005	chr6	7532099	7562005	DSP	0.854191	154	tumorsuppressor
chr2:55275146-55278915	chr2	55275146	55278915	RTN4	0.855557	155	tumorsuppressor
chr10:30707207-30745993	chr10	30707207	30745993	MAP3K8	0.856279	156	tumorsuppressor
chr12:111000454-111029700	chr12	111000454	111029700	PPTC7	0.856767	157	other
chr20:48285055-48344091	chr20	48285055	48344091	B4GALT5	0.856921	158	other
chr1:27018791-27029267	chr1	27018791	27029267	ARID1A	0.860032	159	tumorsuppressor
chr2:61219912-61245998	chr2	61219912	61245998	PUS10	0.864044	160	other
chr1:182357366-182364396	chr1	182357366	182364396	GLUL	0.864995	161	other
chr5:1103944-1163687	chr5	1103944	1163687	SLC12A7	0.866968	162	other
chr20:48754943-48774326	chr20	48754943	48774326	TMEM189	0.867012	163	other
chr1:9460679-9504087	chr1	9460679	9504087	SPSB1	0.867316	164	other
chr7:99594620-99621387	chr7	99594620	99621387	ZKSCAN1	0.867679	165	other
chr5:179243653-179248865	chr5	179243653	179248865	SQSTM1	0.868151	166	oncogene
chr17:39779858-39836362	chr17	39779858	39836362	KRT42P	0.86978	167	other
chr7:5566184-5573636	chr7	5566184	5573636	ACTB	0.871202	168	other
chr1:8173703-8286064	chr1	8173703	8286064	ERRFI1	0.873067	169	tumorsuppressor
chr6:111873336-111931378	chr6	111873336	111931378	TRAF3IP2	0.873296	170	other
chr2:85623576-85700665	chr2	85623576	85700665	SH2D6	0.874452	171	other
chr10:135070843-135119941	chr10	135070843	135119941	ADAM8	0.876825	172	other
chr9:132311941-132373900	chr9	132311941	132373900	C9orf50	0.876845	173	other
chr14:23305542-23319274	chr14	23305542	23319274	MMP14	0.876959	174	other
chr3:52073508-52101598	chr3	52073508	52101598	LINC00696	0.877001	175	other
chr20:45933308-46025758	chr20	45933308	46025758	LOC100131496	0.877246	176	other
chr7:76067037-76097434	chr7	76067037	76097434	DTX2	0.880023	177	other
chr21:40159776-40204655	chr21	40159776	40204655	ETS2	0.881012	178	tumorsuppressor
chr17:38467390-38505621	chr17	38467390	38505621	RARA	0.881348	179	oncogene
chr11:75022639-75063935	chr11	75022639	75063935	ARRB1	0.881394	180	other
chr12:56120787-56132713	chr12	56120787	56132713	CD63	0.882192	181	other
chr7:27202783-27210211	chr7	27202783	27210211	HOXA10-AS	0.882924	182	other
chr17:4846738-4854143	chr17	4846738	4854143	PFN1	0.885145	183	tumorsuppressor
chr20:30281975-30318597	chr20	30281975	30318597	BCL2L1	0.88579	184	oncogene
chr7:75240610-75292150	chr7	75240610	75292150	HIP1	0.886959	185	other
chr1:36813812-36854090	chr1	36813812	36854090	STK40	0.888858	186	other
chr10:105611896-105678838	chr10	105611896	105678838	STN1	0.889547	187	other
chr3:71628911-71634161	chr3	71628911	71634161	FOXP1	0.890491	188	tumorsuppressor
chr7:98721753-98742468	chr7	98721753	98742468	SMURF1	0.890757	189	oncogene
chr1:8066893-8088138	chr1	8066893	8088138	ERRFI1	0.890839	190	tumorsuppressor
chr14:91579598-91589473	chr14	91579598	91589473	DGLUCY	0.891018	191	other
chr14:65165434-65192577	chr14	65165434	65192577	PLEKHG3	0.891705	192	other
chr8:37552196-37557746	chr8	37552196	37557746	ZNF703	0.893325	193	oncogene
chr19:49374889-49386589	chr19	49374889	49386589	PPP1R15A	0.893446	194	other
chr11:72429362-72456078	chr11	72429362	72456078	ARAP1	0.893593	195	other
chr4:15653764-15669654	chr4	15653764	15669654	FBXL5	0.895238	196	other
chr2:128144321-128174075	chr2	128144321	128174075	PROC	0.895342	197	other
chr10:99077481-99095699	chr10	99077481	99095699	FRAT1	0.895344	198	oncogene
chr12:58225433-58241793	chr12	58225433	58241793	CTDSP2	0.895358	199	other
chr11:126187641-126238484	chr11	126187641	126238484	GSEC	0.897709	200	other
chr18:29005452-29035933	chr18	29005452	29035933	DSG3	0.898587	201	oncogene
chr10:89621466-89626582	chr10	89621466	89626582	KLLN	0.899585	202	other
chr14:100018140-100047529	chr14	100018140	100047529	CCDC85C	0.902102	203	other
chr2:70688282-70723488	chr2	70688282	70723488	TGFA	0.902601	204	other
chr16:87978558-87991070	chr16	87978558	87991070	BANP	0.902883	205	tumorsuppressor
chr19:4049538-4088630	chr19	4049538	4088630	ZBTB7A	0.903457	206	oncogene
chr17:36853100-36863325	chr17	36853100	36863325	MIR4734	0.903926	207	other
chr17:57904203-57935370	chr17	57904203	57935370	MIR21	0.905221	208	oncogene
chr10:3797678-3829166	chr10	3797678	3829166	KLF6	0.906479	209	tumorsuppressor
chr22:38558434-38590235	chr22	38558434	38590235	PLA2G6	0.907916	210	other
chr10:80806846-80918536	chr10	80806846	80918536	ZMIZ1-AS1	0.908412	211	other
chr17:80157990-80190754	chr17	80157990	80190754	CCDC57	0.910188	212	other
chr11:317642-322549	chr11	317642	322549	IFITM3	0.911809	213	other
chr2:70350265-70353504	chr2	70350265	70353504	LINC01816	0.911965	214	other
chr8:103799926-103823152	chr8	103799926	103823152	AZIN1	0.912585	215	other
chr5:43063736-43070375	chr5	43063736	43070375	LOC100132356	0.913019	216	other
chr20:57224656-57237438	chr20	57224656	57237438	STX16	0.913114	217	other
chr19:13956646-13959288	chr19	13956646	13959288	LOC284454	0.913483	218	other
chr1:43996150-44030030	chr1	43996150	44030030	PTPRF	0.915144	219	other
chr2:201979445-201996963	chr2	201979445	201996963	CFLAR	0.916408	220	oncogene
chr3:11655347-11685642	chr3	11655347	11685642	VGLL4	0.917101	221	other
chr15:68548522-68574346	chr15	68548522	68574346	FEM1B	0.917559	222	other
chr7:104601185-104625497	chr7	104601185	104625497	LINC01004	0.918115	223	other
chr2:219251588-219272285	chr2	219251588	219272285	MIR26B	0.918236	224	tumorsuppressor
chr19:2028419-2096678	chr19	2028419	2096678	MOB3A	0.919498	225	other
chr20:34670759-34694507	chr20	34670759	34694507	EPB41L1	0.919739	226	other
chr5:36875411-36879175	chr5	36875411	36879175	NIPBL	0.919894	227	other
chr16:4950596-4998395	chr16	4950596	4998395	PPL	0.920232	228	other
chr10:80981191-81031312	chr10	80981191	81031312	ZMIZ1	0.921105	229	other
chr17:48224189-48238910	chr17	48224189	48238910	PPP1R9B	0.921198	230	other
chr2:20623652-20649245	chr2	20623652	20649245	RHOB	0.921204	231	tumorsuppressor
chr22:50318812-50364354	chr22	50318812	50364354	PIM3	0.922152	232	oncogene
chr9:33814320-33818992	chr9	33814320	33818992	UBE2R2	0.922305	233	other
chr15:69109136-69114597	chr15	69109136	69114597	ANP32A	0.922519	234	tumorsuppressor
chr18:46450716-46482372	chr18	46450716	46482372	SMAD7	0.922616	235	other
chr12:124978793-125005619	chr12	124978793	125005619	NCOR2	0.923509	236	other
chr17:75276091-75288687	chr17	75276091	75288687	SEPT9	0.923518	237	oncogene
chr22:40380352-40420582	chr22	40380352	40420582	FAM83F	0.924118	238	other
chr12:6872075-6884685	chr12	6872075	6884685	LAG3	0.924205	239	other
chr17:983369-1025510	chr17	983369	1025510	ABR	0.925247	240	other
chr14:102537254-102564338	chr14	102537254	102564338	HSP90AA1	0.926179	241	other
chr4:87751768-87777528	chr4	87751768	87777528	SLC10A6	0.928843	242	other
chr10:81044195-81119111	chr10	81044195	81119111	PPIF	0.929475	243	other
chr8:71313863-71316897	chr8	71313863	71316897	NCOA2	0.930166	244	other
chr2:43265764-43314515	chr2	43265764	43314515	ZFP36L2	0.930511	245	tumorsuppressor
chr1:228268803-228280897	chr1	228268803	228280897	ARF1	0.932438	246	tumorsuppressor
chr15:72513318-72530659	chr15	72513318	72530659	PKM	0.934931	247	other
chr3:10215004-10248681	chr3	10215004	10248681	IRAK2	0.935044	248	other
chr21:44707256-44887288	chr21	44707256	44887288	SIK1	0.936547	249	tumorsuppressor
chr7:105920350-105931840	chr7	105920350	105931840	NAMPT	0.939127	250	other
chr12:122234299-122243721	chr12	122234299	122243721	SETD1B	0.939214	251	other
chr7:26238101-26242510	chr7	26238101	26242510	CBX3	0.940839	252	other
chr5:148928622-148944343	chr5	148928622	148944343	CSNK1A1	0.941756	253	tumorsuppressor
chr11:18404486-18418318	chr11	18404486	18418318	LDHA	0.941942	254	other
chr1:36613870-36628725	chr1	36613870	36628725	TRAPPC3	0.942412	255	other
chr1:201365185-201376297	chr1	201365185	201376297	LAD1	0.942829	256	other
chr9:132143938-132179184	chr9	132143938	132179184	C9orf106	0.942892	257	other
chr21:40273035-40305747	chr21	40273035	40305747	ETS2	0.942987	258	tumorsuppressor
chr2:28539350-28694293	chr2	28539350	28694293	FOSL2	0.943129	259	other
chr7:48124231-48137915	chr7	48124231	48137915	UPP1	0.944597	260	other
chr9:130833810-130857950	chr9	130833810	130857950	SLC25A25	0.944716	261	other
chr2:206547252-206579773	chr2	206547252	206579773	NRP2	0.94509	262	other
chr17:73778266-73783421	chr17	73778266	73783421	MIR4738	0.945843	263	other
chr2:9937578-9976993	chr2	9937578	9976993	TAF1B	0.946491	264	other
chr2:39346655-39352377	chr2	39346655	39352377	SOS1	0.94711	265	other
chr5:149857213-149902963	chr5	149857213	149902963	NDST1	0.947263	266	other
chr20:25211009-25236689	chr20	25211009	25236689	PYGB	0.947274	267	other
chr2:65046607-65093061	chr2	65046607	65093061	LINC02245	0.948191	268	other
chr18:9637108-9688282	chr18	9637108	9688282	RAB31	0.94831	269	other
chr1:161352458-161380309	chr1	161352458	161380309	CFAP126	0.949325	270	other
chr3:4761834-4797481	chr3	4761834	4797481	EGOT	0.949993	271	other
chr15:93340601-93393328	chr15	93340601	93393328	ASB9P1	0.950739	272	other
chr1:37913848-37953728	chr1	37913848	37953728	LINC01137	0.95186	273	other
chr6:160109863-160139380	chr6	160109863	160139380	SOD2	0.95248	274	tumorsuppressor
chr22:50963046-50973923	chr22	50963046	50973923	TYMP	0.952643	275	other
chr5:148818653-148866835	chr5	148818653	148866835	MIR143	0.954159	276	tumorsuppressor
chr2:70138952-70176278	chr2	70138952	70176278	MXD1	0.954734	277	other
chr6:160373173-160405670	chr6	160373173	160405670	IGF2R	0.95479	278	tumorsuppressor
chr15:93443001-93453001	chr15	93443001	93453001	MIR3175	0.95746	279	other
chr20:19716574-19740504	chr20	19716574	19740504	RIN2	0.958318	280	other
chr7:74490932-74511913	chr7	74490932	74511913	GTF2IRD2B	0.959218	281	other
chr10:134201120-134243693	chr10	134201120	134243693	PWWP2B	0.959353	282	other
chr19:42745794-42760551	chr19	42745794	42760551	ERF	0.960817	283	tumorsuppressor
chr21:43084319-43106326	chr21	43084319	43106326	LINC00111	0.961047	284	other
chr17:75119574-75144002	chr17	75119574	75144002	SEC14L1	0.961168	285	other
chr7:76566810-76639523	chr7	76566810	76639523	DTX2P1-UPK3BP1-PMS2P11	0.961203	286	other
chr17:77804466-77826701	chr17	77804466	77826701	CBX4	0.965385	287	other
chr2:87301104-87308992	chr2	87301104	87308992	LOC285074	0.968656	288	other
chr15:40361199-40396715	chr15	40361199	40396715	BMF	0.970138	289	tumorsuppressor
chr17:2292940-2311426	chr17	2292940	2311426	MNT	0.970211	290	tumorsuppressor
chr1:181055938-181060614	chr1	181055938	181060614	IER5	0.970374	291	other
chr2:232565787-232577414	chr2	232565787	232577414	PTMA	0.970686	292	oncogene
chr2:112236359-112265242	chr2	112236359	112265242	MIR4435-2HG	0.971544	293	other
chr12:115105819-115131378	chr12	115105819	115131378	TBX3	0.972989	294	oncogene
chr14:69393774-69446945	chr14	69393774	69446945	ACTN1-AS1	0.974052	295	other
chr6:30844400-30854971	chr6	30844400	30854971	DDR1	0.974608	296	other
chr1:149856479-149861187	chr1	149856479	149861187	HIST2H2AB	0.977305	297	other
chr1:245025664-245032793	chr1	245025664	245032793	HNRNPU	0.978515	298	other
chr1:150532182-150553589	chr1	150532182	150553589	MCL1	0.979966	299	oncogene
chr3:12688115-12724538	chr3	12688115	12724538	RAF1	0.980113	300	oncogene
chr17:79302111-79323535	chr17	79302111	79323535	TMEM105	0.980206	301	other
chr1:12187948-12271234	chr1	12187948	12271234	MIR4632	0.981989	302	other
chr2:178103908-178144957	chr2	178103908	178144957	MIR3128	0.982598	303	other
chr15:75943654-75964994	chr15	75943654	75964994	SNX33	0.982922	304	other
chr16:89784328-89790837	chr16	89784328	89790837	ZNF276	0.982981	305	other
chr10:81946072-81967892	chr10	81946072	81967892	ANXA11	0.986241	306	other
chr9:127020506-127046536	chr9	127020506	127046536	NEK6	0.986455	307	other
chr18:74764548-74845708	chr18	74764548	74845708	MBP	0.988783	308	other
chr8:144094132-144109956	chr8	144094132	144109956	LY6E-DT	0.989763	309	other
chrX:49003713-49030332	chrX	49003713	49030332	PLP2	0.990285	310	other
chr7:74019030-74079006	chr7	74019030	74079006	GTF2I	0.991568	311	other
chr1:159815503-159860743	chr1	159815503	159860743	SNHG28	0.991982	312	other
chr19:45221526-45260172	chr19	45221526	45260172	BCL3	0.995992	313	oncogene
chr8:12610291-12616123	chr8	12610291	12616123	LONRF1	0.996469	314	other
chr1:209816558-209846680	chr1	209816558	209846680	LAMB3	0.997829	315	other
chr6:8628023-8664555	chr6	8628023	8664555	HULC	0.998567	316	oncogene
chr13:44792910-44888131	chr13	44792910	44888131	SERP2	0.998779	317	other
chr1:153916609-153937356	chr1	153916609	153937356	CRTC2	0.99917	318	other
chr1:201419828-201481883	chr1	201419828	201481883	CSRP1	0.999691	319	other
chr10:99164886-99188607	chr10	99164886	99188607	PGAM1	0.99973	320	other
chr11:66884977-66889357	chr11	66884977	66889357	KDM2A	1.02724	321	oncogene
chr4:103745633-103750682	chr4	103745633	103750682	UBE2D3	1.03908	322	other
chr7:104643767-104660963	chr7	104643767	104660963	KMT2E-AS1	1.04619	323	other
chr19:1239636-1267315	chr19	1239636	1267315	ATP5F1D	1.05339	324	other
chr2:238569667-238611815	chr2	238569667	238611815	LRRFIP1	1.05735	325	other
chr5:150431777-150486533	chr5	150431777	150486533	TNIP1	1.05861	326	other
chr6:108878471-108887750	chr6	108878471	108887750	FOXO3	1.06407	327	tumorsuppressor
chr12:57479438-57496652	chr12	57479438	57496652	NAB2	1.07144	328	other
chr6:26122677-26127629	chr6	26122677	26127629	HIST1H2AC	1.07553	329	other
chr7:158604198-158623397	chr7	158604198	158623397	ESYT2	1.07671	330	other
chr18:3446195-3459682	chr18	3446195	3459682	TGIF1	1.08095	331	other
chr6:134494919-134503632	chr6	134494919	134503632	SGK1	1.0819	332	oncogene
chr7:44655076-44680801	chr7	44655076	44680801	OGDH	1.08331	333	other
chr6:74228977-74233970	chr6	74228977	74233970	EEF1A1	1.08358	334	tumorsuppressor
chr6:163825558-163837921	chr6	163825558	163837921	CAHM	1.08543	335	other
chr19:16177952-16191351	chr19	16177952	16191351	TPM4	1.08764	336	other
chr6:137537263-137570628	chr6	137537263	137570628	IFNGR1	1.09005	337	other
chr5:175959847-175981585	chr5	175959847	175981585	RNF44	1.09133	338	other
chr1:201223893-201282887	chr1	201223893	201282887	PKP1	1.09702	339	other
chr22:41839531-41844611	chr22	41839531	41844611	TOB2	1.09845	340	other
chr5:158632725-158637448	chr5	158632725	158637448	RNF145	1.0988	341	other
chr6:286963-299302	chr6	286963	299302	DUSP22	1.09889	342	tumorsuppressor
chr17:7737230-7755081	chr17	7737230	7755081	KDM6B	1.10041	343	other
chr8:101319311-101325897	chr8	101319311	101325897	RNF19A	1.10076	344	other
chr13:50696570-50705436	chr13	50696570	50705436	DLEU2	1.10273	345	tumorsuppressor
chr13:30948507-30998438	chr13	30948507	30998438	LINC00426	1.1029	346	other
chr1:59247043-59251749	chr1	59247043	59251749	LINC01135	1.10313	347	other
chr6:31701628-31708785	chr6	31701628	31708785	MSH5-SAPCD1	1.10417	348	other
chr6:24718801-24722723	chr6	24718801	24722723	C6orf62	1.1095	349	other
chr6:139693406-139697592	chr6	139693406	139697592	CITED2	1.11057	350	tumorsuppressor
chr6:86351435-86355131	chr6	86351435	86355131	SYNCRIP	1.11203	351	other
chr20:48419261-48468771	chr20	48419261	48468771	SLC9A8	1.11255	352	other
chr19:12888111-12907883	chr19	12888111	12907883	JUNB	1.11739	353	oncogene
chr2:136964048-137014434	chr2	136964048	137014434	CXCR4	1.12179	354	oncogene
chr1:185282522-185309468	chr1	185282522	185309468	GS1-279B7.1	1.12295	355	other
chr12:130558696-130625034	chr12	130558696	130625034	FZD10-DT	1.12478	356	other
chr10:27528611-27532581	chr10	27528611	27532581	ACBD5	1.12661	357	other
chr17:74242186-74273104	chr17	74242186	74273104	UBALD2	1.12785	358	other
chr14:50416675-50471082	chr14	50416675	50471082	LINC01588	1.13279	359	other
chr1:153504882-153511187	chr1	153504882	153511187	S100A6	1.13334	360	other
chr11:118659272-118663526	chr11	118659272	118663526	DDX6	1.13623	361	oncogene
chr14:50505802-50532692	chr14	50505802	50532692	-	1.13725	362	other
chr1:21610342-21623776	chr1	21610342	21623776	LOC100506801	1.13918	363	other
chr4:185390737-185398423	chr4	185390737	185398423	IRF2	1.14254	364	oncogene
chr17:27064747-27075798	chr17	27064747	27075798	TRAF4	1.14287	365	other
chr22:36724142-36862615	chr22	36724142	36862615	MYH9	1.1455	366	tumorsuppressor
chr10:126286419-126434303	chr10	126286419	126434303	LHPP	1.14653	367	other
chr1:156440837-156478297	chr1	156440837	156478297	MEF2D	1.14878	368	other
chr2:241503545-241520206	chr2	241503545	241520206	RNPEPL1	1.15316	369	other
chr15:67356410-67443651	chr15	67356410	67443651	SMAD3	1.15493	370	other
chr5:131829114-131850126	chr5	131829114	131850126	IRF1	1.15795	371	tumorsuppressor
chr14:77413009-77444450	chr14	77413009	77444450	IRF2BPL	1.16057	372	other
chr3:105085718-105088792	chr3	105085718	105088792	ALCAM	1.16121	373	other
chr6:41455588-41528816	chr6	41455588	41528816	FOXP4	1.16188	374	other
chr1:154971543-154987264	chr1	154971543	154987264	ZBTB7B	1.16264	375	other
chr7:134831713-134865018	chr7	134831713	134865018	TMEM140	1.16337	376	oncogene
chr17:80054231-80086511	chr17	80054231	80086511	FASN	1.1688	377	oncogene
chr1:208034970-208043023	chr1	208034970	208043023	CD34	1.1712	378	other
chrX:41189854-41196279	chrX	41189854	41196279	DDX3X	1.17264	379	tumorsuppressor
chr19:42773277-42789336	chr19	42773277	42789336	CIC	1.17318	380	tumorsuppressor
chr1:154904272-154926836	chr1	154904272	154926836	PMVK	1.1742	381	other
chr5:56110144-56115496	chr5	56110144	56115496	MAP3K1	1.17581	382	other
chr17:38635739-38658371	chr17	38635739	38658371	TNS4	1.17689	383	oncogene
chr22:47126764-47173515	chr22	47126764	47173515	TBC1D22A	1.17773	384	other
chr17:80236751-80261708	chr17	80236751	80261708	CSNK1D	1.1811	385	other
chr6:44204439-44217436	chr6	44204439	44217436	HSP90AB1	1.18237	386	other
chr6:151701398-151713827	chr6	151701398	151713827	ZBTB2	1.1827	387	other
chr19:44242881-44289611	chr19	44242881	44289611	KCNN4	1.18274	388	other
chr6:26195087-26200577	chr6	26195087	26200577	HIST1H2AD	1.18325	389	other
chr19:13258323-13284385	chr19	13258323	13284385	STX10	1.18713	390	other
chr6:29908495-29913483	chr6	29908495	29913483	HLA-A	1.18858	391	other
chr3:46130191-46156602	chr3	46130191	46156602	CCR3	1.19	392	other
chr5:162930410-162936942	chr5	162930410	162936942	MAT2B	1.1929	393	other
chr16:16038861-16056068	chr16	16038861	16056068	ABCC1	1.19355	394	other
chr12:53594220-53629013	chr12	53594220	53629013	ITGB7	1.19388	395	other
chr14:50331820-50378174	chr14	50331820	50378174	ARF6	1.1971	396	other
chr19:35574385-35619865	chr19	35574385	35619865	HPN-AS1	1.19821	397	other
chrX:123093264-123097861	chrX	123093264	123097861	STAG2	1.20015	398	other
chr11:122931237-122941242	chr11	122931237	122941242	HSPA8	1.20119	399	other
chr12:96587385-96613818	chr12	96587385	96613818	ELK3	1.20225	400	oncogene
chr17:42292830-42316367	chr17	42292830	42316367	UBTF	1.20342	401	other
chr11:95940508-96012420	chr11	95940508	96012420	MIR1260B	1.20583	402	other
chr6:11203156-11237252	chr6	11203156	11237252	NEDD9	1.20839	403	oncogene
chr6:31148178-31196979	chr6	31148178	31196979	HCG27	1.2096	404	other
chr17:48960978-49009365	chr17	48960978	49009365	TOB1	1.20991	405	other
chr6:30582365-30586544	chr6	30582365	30586544	MRPS18B	1.214	406	other
chr1:145426800-145457371	chr1	145426800	145457371	TXNIP	1.21473	407	tumorsuppressor
chr2:12841679-12869349	chr2	12841679	12869349	TRIB2	1.21882	408	oncogene
chr12:123370925-123402233	chr12	123370925	123402233	VPS37B	1.222	409	other
chr14:92953801-93006932	chr14	92953801	93006932	RIN3	1.22287	410	other
chr11:71491172-71500651	chr11	71491172	71500651	FAM86C1	1.22628	411	other
chr15:63729310-63798658	chr15	63729310	63798658	USP3	1.22697	412	other
chr17:45949562-45993405	chr17	45949562	45993405	SP2	1.22744	413	other
chr4:38656110-38677178	chr4	38656110	38677178	KLF3	1.2279	414	other
chr6:36560784-36564222	chr6	36560784	36564222	SRSF3	1.22867	415	oncogene
chr2:196514353-196524666	chr2	196514353	196524666	SLC39A10	1.23264	416	other
chr19:18389985-18393743	chr19	18389985	18393743	MIR3188	1.23378	417	other
chr2:54784347-54827656	chr2	54784347	54827656	SPTBN1	1.23755	418	tumorsuppressor
chr6:26158379-26173781	chr6	26158379	26173781	HIST1H2BD	1.23818	419	other
chr17:63023909-63070123	chr17	63023909	63070123	GNA13	1.24155	420	oncogene
chr1:209974592-210000088	chr1	209974592	210000088	IRF6	1.24362	421	other
chr2:43353991-43468204	chr2	43353991	43468204	LINC01126	1.24387	422	other
chr20:48367413-48403122	chr20	48367413	48403122	SLC9A8	1.24476	423	other
chr14:69013106-69079208	chr14	69013106	69079208	ZFP36L1	1.2475	424	other
chr6:106944275-106973501	chr6	106944275	106973501	CRYBG1	1.24935	425	other
chr19:39887955-39902861	chr19	39887955	39902861	MIR4530	1.2538	426	other
chr10:52381668-52385703	chr10	52381668	52385703	SGMS1	1.26069	427	tumorsuppressor
chr12:56320137-56327437	chr12	56320137	56327437	DGKA	1.2613	428	other
chr2:235392727-235406609	chr2	235392727	235406609	ARL4C	1.26158	429	other
chr6:33529120-33559528	chr6	33529120	33559528	GGNBP1	1.26478	430	other
chr22:25338377-25390536	chr22	25338377	25390536	TMEM211	1.26723	431	other
chr5:131749885-131814558	chr5	131749885	131814558	C5orf56	1.27222	432	other
chr2:28833371-28887770	chr2	28833371	28887770	PLB1	1.2724	433	other
chr2:85115426-85185589	chr2	85115426	85185589	TMSB10	1.27523	434	other
chr9:33124316-33172464	chr9	33124316	33172464	B4GALT1	1.27815	435	other
chr19:54690319-54696340	chr19	54690319	54696340	TSEN34	1.27858	436	other
chr6:32156036-32161599	chr6	32156036	32161599	PBX2	1.28589	437	oncogene
chr12:110301498-110330525	chr12	110301498	110330525	GLTP	1.29264	438	other
chr12:1699485-1728636	chr12	1699485	1728636	FBXL14	1.29396	439	other
chr6:41672065-41737660	chr6	41672065	41737660	PGC	1.29531	440	other
chr1:207175434-207207592	chr1	207175434	207207592	C1orf116	1.29658	441	other
chr3:50373354-50379507	chr3	50373354	50379507	RASSF1	1.29902	442	tumorsuppressor
chr9:33287903-33296522	chr9	33287903	33296522	NFX1	1.30104	443	other
chr6:7195716-7217601	chr6	7195716	7217601	RREB1	1.30233	444	other
chr16:66548896-66561392	chr16	66548896	66561392	TK2	1.3028	445	other
chr17:37893157-37935227	chr17	37893157	37935227	IKZF3	1.30336	446	tumorsuppressor
chr3:172229601-172282634	chr3	172229601	172282634	TNFSF10	1.30942	447	other
chr2:97197338-97216537	chr2	97197338	97216537	ARID5A	1.31197	448	other
chr2:96797410-96830733	chr2	96797410	96830733	DUSP2	1.31273	449	other
chr13:30117668-30169901	chr13	30117668	30169901	SLC7A1	1.31527	450	other
chr4:8181372-8207743	chr4	8181372	8207743	SH3TC1	1.32342	451	other
chr1:226884441-226927142	chr1	226884441	226927142	ITPKB	1.32371	452	other
chr1:111734488-111766198	chr1	111734488	111766198	DENND2D	1.33032	453	tumorsuppressor
chr17:70679602-70723864	chr17	70679602	70723864	LINC00511	1.33526	454	other
chr2:30439709-30461141	chr2	30439709	30461141	LBH	1.3442	455	other
chr2:112167605-112223655	chr2	112167605	112223655	MIR4435-2HG	1.34547	456	other
chr17:1458126-1515667	chr17	1458126	1515667	SLC43A2	1.3511	457	other
chr11:73076662-73101170	chr11	73076662	73101170	RELT	1.35618	458	other
chr9:130716123-130771636	chr9	130716123	130771636	FAM102A	1.36057	459	other
chr10:33390369-33443346	chr10	33390369	33443346	ITGB1	1.37182	460	tumorsuppressor
chr1:203236562-203297472	chr1	203236562	203297472	CHIT1	1.37266	461	other
chr19:18586898-18632978	chr19	18586898	18632978	ELL	1.37302	462	oncogene
chr17:43362140-43399141	chr17	43362140	43399141	MAP3K14	1.37468	463	other
chr16:89543053-89575371	chr16	89543053	89575371	ANKRD11	1.3757	464	other
chr3:151963179-151989685	chr3	151963179	151989685	MBNL1-AS1	1.37966	465	other
chr1:31216820-31259804	chr1	31216820	31259804	LAPTM5	1.38142	466	other
chr1:200838635-200877370	chr1	200838635	200877370	GPR25	1.38956	467	other
chr6:33576165-33609572	chr6	33576165	33609572	ITPR3	1.39105	468	other
chr8:29938248-29957558	chr8	29938248	29957558	LEPROTL1	1.39377	469	other
chr21:46330917-46352987	chr21	46330917	46352987	ITGB2-AS1	1.39513	470	other
chr14:68925673-68995025	chr14	68925673	68995025	ZFP36L1	1.3971	471	other
chr12:92518540-92578965	chr12	92518540	92578965	LINC01619	1.39712	472	other
chr11:67234583-67255159	chr11	67234583	67255159	TMEM134	1.39871	473	other
chr7:138777213-138816274	chr7	138777213	138816274	ZC3HAV1	1.39976	474	other
chr17:73679686-73697705	chr17	73679686	73697705	SAP30BP	1.40984	475	other
chrX:75362532-75372082	chrX	75362532	75372082	PBDC1	1.41646	476	other
chr5:142174684-142252415	chr5	142174684	142252415	ARHGAP26-AS1	1.42392	477	other
chr9:127623542-127633596	chr9	127623542	127633596	RPL35	1.42395	478	other
chr17:27451651-27487229	chr17	27451651	27487229	MYO18A	1.42515	479	other
chr16:68766135-68794786	chr16	68766135	68794786	CDH1	1.43148	480	tumorsuppressor
chr5:176853697-176889872	chr5	176853697	176889872	DBN1	1.43671	481	other
chr1:25236842-25258881	chr1	25236842	25258881	RUNX3	1.44229	482	tumorsuppressor
chr19:18108944-18135897	chr19	18108944	18135897	ARRDC2	1.44253	483	other
chr17:74476466-74527170	chr17	74476466	74527170	PRCD	1.44313	484	other
chr3:152877287-152884620	chr3	152877287	152884620	RAP2B	1.44316	485	other
chr15:31616884-31660446	chr15	31616884	31660446	KLF13	1.44557	486	other
chr8:134563284-134585028	chr8	134563284	134585028	ST3GAL1	1.4457	487	other
chr1:226819265-226868565	chr1	226819265	226868565	ITPKB	1.44735	488	other
chr14:105525133-105569849	chr14	105525133	105569849	GPR132	1.45054	489	oncogene
chr7:73211213-73266746	chr7	73211213	73266746	CLDN4	1.45138	490	other
chr5:149787715-149810053	chr5	149787715	149810053	CD74	1.45331	491	other
chr17:8029267-8069859	chr17	8029267	8069859	PER1	1.45739	492	other
chr4:1748718-1799314	chr4	1748718	1799314	FGFR3	1.46198	493	oncogene
chr1:26601642-26619696	chr1	26601642	26619696	SH3BGRL3	1.4704	494	other
chr16:81726720-81764848	chr16	81726720	81764848	LOC100129617	1.47238	495	other
chr13:41557165-41593510	chr13	41557165	41593510	ELF1	1.47479	496	other
chr2:87742422-87849854	chr2	87742422	87849854	CYTOR	1.48359	497	other
chr2:197023481-197050564	chr2	197023481	197050564	STK17B	1.48823	498	other
chr12:46660199-46664294	chr12	46660199	46664294	SLC38A1	1.48908	499	other
chr3:13034829-13064406	chr3	13034829	13064406	IQSEC1	1.48919	500	other
chr1:147929874-147933261	chr1	147929874	147933261	LINC01138	1.49229	501	other
chr9:135987435-136022720	chr9	135987435	136022720	RALGDS	1.4973	502	oncogene
chr15:58731556-58779147	chr15	58731556	58779147	LIPC	1.49955	503	other
chr20:49406956-49465722	chr20	49406956	49465722	BCAS4	1.49968	504	other
chr2:198152312-198193343	chr2	198152312	198193343	ANKRD44	1.51057	505	other
chr17:78993238-79072143	chr17	78993238	79072143	BAIAP2	1.5112	506	other
chr17:38674203-38776551	chr17	38674203	38776551	CCR7	1.51379	507	other
chr14:21149112-21154283	chr14	21149112	21154283	ANG	1.51588	508	other
chr5:118634784-118677979	chr5	118634784	118677979	TNFAIP8	1.52549	509	other
chr8:128733977-128773694	chr8	128733977	128773694	MYC	1.52621	510	oncogene
chr15:57872742-57904597	chr15	57872742	57904597	MYZAP	1.52684	511	other
chr19:16680376-16705964	chr19	16680376	16705964	SLC35E1	1.53068	512	other
chr1:209920843-209942708	chr1	209920843	209942708	TRAF3IP3	1.53199	513	other
chr6:42053479-42110793	chr6	42053479	42110793	C6orf132	1.53381	514	other
chr1:225623408-225663394	chr1	225623408	225663394	LBR	1.53939	515	other
chr16:81477381-81568941	chr16	81477381	81568941	CMIP	1.54248	516	other
chr4:90195837-90238570	chr4	90195837	90238570	GPRIN3	1.54745	517	other
chr9:134572827-134620230	chr9	134572827	134620230	RAPGEF1	1.55254	518	other
chr16:57021818-57035196	chr16	57021818	57035196	NLRC5	1.55273	519	other
chr22:46825590-46866919	chr22	46825590	46866919	CELSR1	1.56293	520	other
chr19:13202486-13217064	chr19	13202486	13217064	LYL1	1.56431	521	other
chr12:109006181-109030020	chr12	109006181	109030020	SELPLG	1.5648	522	other
chr2:42324093-42363160	chr2	42324093	42363160	EML4	1.57911	523	oncogene
chr17:75352283-75476907	chr17	75352283	75476907	MIR4316	1.59024	524	other
chr16:70715091-70802643	chr16	70715091	70802643	VAC14-AS1	1.59068	525	other
chr9:123637892-123699903	chr9	123637892	123699903	PHF19	1.59266	526	other
chr1:206674365-206763270	chr1	206674365	206763270	RASSF5	1.5928	527	tumorsuppressor
chr22:30643802-30720983	chr22	30643802	30720983	OSM	1.60124	528	other
chr6:143221424-143269275	chr6	143221424	143269275	HIVEP2	1.60168	529	other
chr8:49408754-49437184	chr8	49408754	49437184	EFCAB1	1.60545	530	other
chr1:204407281-204491746	chr1	204407281	204491746	MDM4	1.60908	531	oncogene
chr2:43614495-43653573	chr2	43614495	43653573	THADA	1.61082	532	other
chr10:11186614-11222563	chr10	11186614	11222563	CELF2	1.61393	533	other
chr5:171600284-171615782	chr5	171600284	171615782	STK10	1.62141	534	tumorsuppressor
chr14:100524038-100548477	chr14	100524038	100548477	EVL	1.62402	535	other
chr9:131650019-131679556	chr9	131650019	131679556	PHYHD1	1.63125	536	other
chr9:2014289-2018435	chr9	2014289	2018435	SMARCA2	1.63344	537	tumorsuppressor
chr19:39278368-39283884	chr19	39278368	39283884	LGALS7B	1.64249	538	other
chr19:13094024-13189864	chr19	13094024	13189864	NFIX	1.6495	539	other
chr7:139911889-139954833	chr7	139911889	139954833	KDM7A-DT	1.65019	540	other
chr17:43298322-43309059	chr17	43298322	43309059	FMNL1	1.66584	541	other
chr1:147997405-148015215	chr1	147997405	148015215	NBPF8	1.66789	542	other
chr1:205242866-205264407	chr1	205242866	205264407	TMCC2	1.66796	543	other
chr13:33000069-33003366	chr13	33000069	33003366	N4BP2L1	1.67715	544	other
chr15:78326667-78376850	chr15	78326667	78376850	MIR5003	1.68312	545	other
chr6:35265110-35280645	chr6	35265110	35280645	DEF6	1.69191	546	other
chr16:67580581-67598453	chr16	67580581	67598453	CTCF	1.69777	547	tumorsuppressor
chr11:121305484-121338414	chr11	121305484	121338414	SORL1	1.7032	548	other
chr20:31104686-31129453	chr20	31104686	31129453	NOL4L	1.70376	549	other
chr10:73804194-73849666	chr10	73804194	73849666	SPOCK2	1.71144	550	other
chr19:14466085-14496640	chr19	14466085	14496640	ADGRE5	1.71671	551	other
chr11:128367377-128393244	chr11	128367377	128393244	ETS1	1.71789	552	oncogene
chr5:150992869-151028684	chr5	150992869	151028684	SPARC	1.71945	553	tumorsuppressor
chr3:56815354-56846078	chr3	56815354	56846078	ARHGEF3	1.72861	554	other
chr6:167362469-167373748	chr6	167362469	167373748	RNASET2	1.73156	555	tumorsuppressor
chr5:130592188-130625331	chr5	130592188	130625331	CDC42SE2	1.73971	556	other
chr2:158293647-158310858	chr2	158293647	158310858	CYTIP	1.7416	557	other
chr19:19475082-19500455	chr19	19475082	19500455	GATAD2A	1.74301	558	other
chr10:5585764-5597643	chr10	5585764	5597643	CALML3	1.74487	559	other
chrX:12964671-13031930	chrX	12964671	13031930	TMSB4X	1.75015	560	other
chr3:195906188-195922806	chr3	195906188	195922806	ZDHHC19	1.75158	561	other
chr17:56395057-56422449	chr17	56395057	56422449	TSPOAP1-AS1	1.7607	562	other
chr19:1872553-1901985	chr19	1872553	1901985	ABHD17A	1.76319	563	other
chr16:50717432-50766240	chr16	50717432	50766240	NOD2	1.77266	564	other
chr10:73472254-73536700	chr10	73472254	73536700	C10orf105	1.77618	565	other
chr22:50898857-50922725	chr22	50898857	50922725	SBF1	1.77876	566	other
chr16:10961309-10986543	chr16	10961309	10986543	CIITA	1.78233	567	other
chr9:117124687-117161023	chr9	117124687	117161023	AKNA	1.78798	568	other
chr19:56601137-56650058	chr19	56601137	56650058	ZNF787	1.80041	569	other
chr2:68989652-69036995	chr2	68989652	69036995	ARHGAP25	1.80105	570	other
chr10:11703583-11731109	chr10	11703583	11731109	USP6NL	1.80535	571	other
chr1:40845329-40869753	chr1	40845329	40869753	SMAP2	1.8274	572	other
chr16:3199486-3234008	chr16	3199486	3234008	ZNF213	1.83744	573	other
chr11:68872462-68906531	chr11	68872462	68906531	TPCN2	1.84469	574	other
chr19:4368115-4391862	chr19	4368115	4391862	SH3GL1	1.84487	575	other
chr3:185653144-185670439	chr3	185653144	185670439	TRA2B	1.85383	576	other
chr6:159193135-159291822	chr6	159193135	159291822	EZR-AS1	1.85784	577	other
chr6:3353782-3433864	chr6	3353782	3433864	SLC22A23	1.86595	578	other
chr20:47363933-47405297	chr20	47363933	47405297	PREX1	1.87005	579	other
chr2:233923964-233966138	chr2	233923964	233966138	INPP5D	1.89111	580	other
chr16:57611279-57658279	chr16	57611279	57658279	ADGRG1	1.89859	581	other
chr7:4751527-4802445	chr7	4751527	4802445	AP5Z1	1.90775	582	other
chr2:219736063-219774341	chr2	219736063	219774341	WNT10A	1.91005	583	oncogene
chr12:9799768-9804466	chr12	9799768	9804466	LOC374443	1.91538	584	other
chr2:239172678-239218928	chr2	239172678	239218928	PER2	1.92243	585	tumorsuppressor
chr19:39125503-39228361	chr19	39125503	39228361	CAPN12	1.92421	586	other
chr15:89157934-89201114	chr15	89157934	89201114	ISG20	1.93391	587	other
chr3:45989306-46035548	chr3	45989306	46035548	FYCO1	1.94177	588	other
chr8:142204111-142302747	chr8	142204111	142302747	SLC45A4	1.94396	589	other
chr5:150587900-150644903	chr5	150587900	150644903	CCDC69	1.94467	590	other
chr17:8825426-8871655	chr17	8825426	8871655	PIK3R5	1.95179	591	other
chr14:105116385-105162921	chr14	105116385	105162921	MIR4710	1.95715	592	other
chr10:14585228-14631061	chr10	14585228	14631061	FAM107B	1.95924	593	other
chr8:22551138-22639464	chr8	22551138	22639464	EGR3	1.96871	594	other
chr9:126084198-126108662	chr9	126084198	126108662	CRB2	1.98171	595	other
chr15:77280555-77315133	chr15	77280555	77315133	PSTPIP1	2.01365	596	other
chr3:150462442-150482103	chr3	150462442	150482103	SIAH2	2.02861	597	other
chr18:2633398-2658704	chr18	2633398	2658704	SMCHD1	2.02964	598	tumorsuppressor
chr11:117845183-117884021	chr11	117845183	117884021	IL10RA	2.03703	599	other
chr7:102055641-102083293	chr7	102055641	102083293	ORAI2	2.03824	600	other
chr2:235328777-235377893	chr2	235328777	235377893	ARL4C	2.05232	601	other
chr19:30153771-30173004	chr19	30153771	30173004	PLEKHF1	2.08339	602	other
chrX:64862390-64927074	chrX	64862390	64927074	MSN	2.09474	603	other
chr2:106701524-106755253	chr2	106701524	106755253	UXS1	2.0954	604	other
chr2:95682579-95743195	chr2	95682579	95743195	MAL	2.1104	605	tumorsuppressor
chr19:41298739-41330184	chr19	41298739	41330184	EGLN2	2.11713	606	other
chr16:21509878-21529016	chr16	21509878	21529016	SMG1P3	2.12742	607	other
chr12:57869573-57874857	chr12	57869573	57874857	ARHGAP9	2.14027	608	other
chr7:43675195-43693761	chr7	43675195	43693761	STK17A	2.17013	609	other
chr1:202127680-202134643	chr1	202127680	202134643	PTPN7	2.17166	610	other
chr1:205409228-205421580	chr1	205409228	205421580	MIR135B	2.19009	611	oncogene
chr11:71047352-71057598	chr11	71047352	71057598	FLJ42102	2.21136	612	other
chr4:40184228-40209566	chr4	40184228	40209566	RHOH	2.21543	613	other
chr6:32552043-32601967	chr6	32552043	32601967	HLA-DRB1	2.2316	614	other
chr5:39164256-39224764	chr5	39164256	39224764	FYB1	2.24893	615	other
chr17:29815015-29838320	chr17	29815015	29838320	RAB11FIP4	2.31069	616	other
chr17:47807402-47832021	chr17	47807402	47832021	FAM117A	2.31705	617	other
chr19:42374358-42393891	chr19	42374358	42393891	ARHGEF1	2.32478	618	oncogene
chr2:136869153-136899774	chr2	136869153	136899774	CXCR4	2.36788	619	oncogene
chr19:40442633-40477746	chr19	40442633	40477746	PSMC4	2.36798	620	other
chr18:2956360-2998568	chr18	2956360	2998568	LOC727896	2.40701	621	other
chr1:198568822-198634289	chr1	198568822	198634289	PTPRC	2.40798	622	tumorsuppressor
chr11:64618467-64633238	chr11	64618467	64633238	EHD1	2.41077	623	other
chr11:44582541-44606046	chr11	44582541	44606046	CD82	2.43106	624	tumorsuppressor
chr19:3154644-3190242	chr19	3154644	3190242	NCLN	2.44657	625	other
chr11:69786024-70030464	chr11	69786024	70030464	ANO1	2.45354	626	other
chr2:25495836-25519318	chr2	25495836	25519318	DNMT3A	2.45704	627	tumorsuppressor
chr2:109636694-109687652	chr2	109636694	109687652	EDAR	2.46467	628	other
chr17:61774204-61780830	chr17	61774204	61780830	LOC729683	2.48403	629	other
chr1:19248564-19278866	chr1	19248564	19278866	IFFO2	2.50365	630	other
chr16:84629598-84643800	chr16	84629598	84643800	COTL1	2.51188	631	other
chr7:105690945-105714748	chr7	105690945	105714748	SYPL1	2.52638	632	other
chr7:640862-662008	chr7	640862	662008	PRKAR1B	2.59024	633	other
chr8:144948714-144981083	chr8	144948714	144981083	EPPK1	2.60893	634	other
chr17:30810755-30851895	chr17	30810755	30851895	CDK5R1	2.62201	635	other
chr1:167584933-167602106	chr1	167584933	167602106	RCSD1	2.64435	636	other
chr20:57720633-57758370	chr20	57720633	57758370	ZNF831	2.66457	637	other
chr5:133377283-133469836	chr5	133377283	133469836	TCF7	2.72919	638	other
chr14:23009722-23040151	chr14	23009722	23040151	DAD1	2.77242	639	other
chr11:70554753-70608772	chr11	70554753	70608772	SHANK2	2.83435	640	other
chr17:72375829-72475693	chr17	72375829	72475693	CD300A	2.85429	641	other
chr3:193806523-193879632	chr3	193806523	193879632	HES1	2.8758	642	other
chr6:159458806-159498544	chr6	159458806	159498544	TAGAP	2.87644	643	other
chr6:13446194-13485432	chr6	13446194	13485432	GFOD1	2.90593	644	other
chr3:194839264-194883202	chr3	194839264	194883202	XXYLT1-AS2	2.92584	645	other
chr16:57294044-57315280	chr16	57294044	57315280	PLLP	2.92937	646	other
chr6:112071355-112127353	chr6	112071355	112127353	FYN	2.96383	647	oncogene
chr3:195423580-195446762	chr3	195423580	195446762	MIR570	2.99397	648	other
chr1:54738419-54765475	chr1	54738419	54765475	MRPL37	3.02432	649	other
chr16:27241433-27264419	chr16	27241433	27264419	FLJ21408	3.05401	650	other
chr3:30670195-30708451	chr3	30670195	30708451	TGFBR2	3.14281	651	tumorsuppressor
chr9:95715774-95732386	chr9	95715774	95732386	FGD3	3.17445	652	other
chr3:195527486-195576584	chr3	195527486	195576584	MUC4	3.1818	653	oncogene
chr9:130665359-130670277	chr9	130665359	130670277	ST6GALNAC6	3.19037	654	other
chr1:117280091-117313514	chr1	117280091	117313514	CD2	3.2069	655	other
chr19:10702819-10729216	chr19	10702819	10729216	SLC44A2	3.26342	656	other
chr8:134064684-134094728	chr8	134064684	134094728	SLA	3.27509	657	other
chr17:80823810-80849330	chr17	80823810	80849330	TBCD	3.29293	658	other
chr13:100005994-100039705	chr13	100005994	100039705	MIR623	3.30734	659	other
chr9:134127439-134154269	chr9	134127439	134154269	FAM78A	3.30737	660	other
chr11:60828126-60889033	chr11	60828126	60889033	CD5	3.31037	661	other
chr16:50299590-50318785	chr16	50299590	50318785	ADCY7	3.35419	662	other
chr11:48007376-48057041	chr11	48007376	48057041	PTPRJ	3.36819	663	tumorsuppressor
chr7:2547408-2575021	chr7	2547408	2575021	MIR4648	3.39321	664	other
chr14:100597016-100633552	chr14	100597016	100633552	DEGS2	3.44681	665	other
chr11:70510739-70541948	chr11	70510739	70541948	SHANK2	3.46295	666	other
chr7:50410631-50447437	chr7	50410631	50447437	IKZF1	3.49123	667	tumorsuppressor
chr19:38406043-38477607	chr19	38406043	38477607	SIPA1L3	3.5653	668	other
chr15:81576771-81592787	chr15	81576771	81592787	IL16	3.59671	669	other
chr22:42298556-42337731	chr22	42298556	42337731	TNFRSF13C	3.62342	670	other
chr12:4244725-4277377	chr12	4244725	4277377	CCND2	3.63497	671	other
chr6:13330909-13408570	chr6	13330909	13408570	GFOD1	3.64167	672	other
chr7:142490794-142508099	chr7	142490794	142508099	PRSS3P2	3.67081	673	other
chr3:190036234-190102013	chr3	190036234	190102013	CLDN1	3.74212	674	tumorsuppressor
chr1:207082162-207099330	chr1	207082162	207099330	FCMR	3.75813	675	other
chr14:99695845-99741204	chr14	99695845	99741204	BCL11B	3.78479	676	oncogene
chr1:169636461-169676592	chr1	169636461	169676592	SELL	3.79122	677	other
chr19:38514564-38561851	chr19	38514564	38561851	SIPA1L3	4.00111	678	other
chr19:10840429-10877506	chr19	10840429	10877506	MIR638	4.11665	679	other
chr14:22944858-22961572	chr14	22944858	22961572	DAD1	4.14232	680	other
chr6:32983619-32998532	chr6	32983619	32998532	HLA-DOA	4.15329	681	other
chr20:50016155-50042505	chr20	50016155	50042505	MIR3194	4.22721	682	other
chr19:38752879-38791250	chr19	38752879	38791250	SPINT2	4.38025	683	tumorsuppressor
chr12:50901232-50939634	chr12	50901232	50939634	DIP2B	4.4022	684	other
chr14:50548052-50569327	chr14	50548052	50569327	LINC01599	4.4577	685	other
chr11:70429977-70490167	chr11	70429977	70490167	SHANK2-AS1	4.6685	686	other
chr6:149787034-149818331	chr6	149787034	149818331	ZC3H12D	4.68997	687	other
chr17:4379267-4425994	chr17	4379267	4425994	SPNS2	4.83021	688	other
chr16:54961534-54980726	chr16	54961534	54980726	IRX5	4.86066	689	other
chr20:37486718-37523013	chr20	37486718	37523013	FAM83D	4.92273	690	oncogene
chr3:134082250-134101717	chr3	134082250	134101717	AMOTL2	4.98394	691	other
chr7:50343735-50370615	chr7	50343735	50370615	IKZF1	5.03078	692	tumorsuppressor
chr6:167493518-167548591	chr6	167493518	167548591	CCR6	5.26387	693	other
chr18:60821574-60830488	chr18	60821574	60830488	BCL2	5.57151	694	oncogene
chr2:31505969-31527181	chr2	31505969	31527181	EHD3	5.64816	695	tumorsuppressor
chrX:56790398-56810141	chrX	56790398	56810141	UQCRBP1	6.30351	696	other
chr12:4377886-4384997	chr12	4377886	4384997	CCND2	6.81895	697	other
chr14:38052320-38069271	chr14	38052320	38069271	FOXA1	6.86582	698	tumorsuppressor
chr3:183245268-183274215	chr3	183245268	183274215	KLHL6	6.9104	699	other
chr8:128200963-128258400	chr8	128200963	128258400	POU5F1B	6.93394	700	other
chr3:71463198-71505919	chr3	71463198	71505919	FOXP1	7.19752	701	tumorsuppressor
chr12:639027-685977	chr12	639027	685977	B4GALNT3	7.43566	702	other
chr1:160596541-160623956	chr1	160596541	160623956	SLAMF1	8.2607	703	other
chr3:32442705-32481283	chr3	32442705	32481283	CMTM7	9.26415	704	other
chr7:99812654-99820635	chr7	99812654	99820635	PVRIG	9.32101	705	other
chr7:1163506-1215877	chr7	1163506	1215877	C7orf50	9.56994	706	other
chr7:948316-997697	chr7	948316	997697	ADAP1	9.57529	707	other
chr22:20884413-20931773	chr22	20884413	20931773	MED15	9.80553	708	other
chr19:16474196-16495043	chr19	16474196	16495043	KLF2	10.0498	709	oncogene
chr8:134508916-134539810	chr8	134508916	134539810	ST3GAL1	10.178	710	other
chr11:114025687-114069588	chr11	114025687	114069588	NNMT	10.6097	711	other
chr12:32027525-32060972	chr12	32027525	32060972	KIAA1551	12.9102	712	other
chr14:37217111-37238390	chr14	37217111	37238390	PAX9	15.1191	713	other
chr11:69018603-69088504	chr11	69018603	69088504	MYEOV	16.5335	714	other
chr15:22443123-22468702	chr15	22443123	22468702	OR4N3P	17.1864	715	other
chr14:98633314-98695972	chr14	98633314	98695972	LINC01550	18.227	716	other
chr3:186709116-186758963	chr3	186709116	186758963	ST6GAL1	18.4559	717	other
chr11:69487459-69490835	chr11	69487459	69490835	ORAOV1	23.2669	718	other
chr3:181412796-181445780	chr3	181412796	181445780	SOX2	24.9177	719	oncogene
chr9:36986530-37038354	chr9	36986530	37038354	PAX5	28.625	720	tumorsuppressor
chr6:32899464-32921638	chr6	32899464	32921638	HLA-DMA	37.3013	721	other
chrX:61682795-61734242	chrX	61682795	61734242	SPIN4	38.8669	722	other
chr14:106025322-106049536	chr14	106025322	106049536	TMEM121	55.6506	723	other
chr14:106145637-106179070	chr14	106145637	106179070	ELK2AP	56.933	724	other
chr6:58776259-58779441	chr6	58776259	58779441	GUSBP4	262.964	725	other
chr8:43092825-43097103	chr8	43092825	43097103	POTEA	1856.55	726	other
