# Supplementary material for: Oncogenic enhancers drive esophageal squamous cell carcinogenesis and metastasis
Source: Nat Commun. 2021 Jul 22;12:4457. doi: 10.1038/s41467-021-24813-2 (PMC8298514; doi:10.1038/s41467-021-24813-2)
Supplement: Supplementary file 15 — Supplementary Data 13 [file 41467_2021_24813_MOESM15_ESM.xlsx]

## Sheet: EC_vs_Nor.Diff_SE.H3K27ac
Group	location	Adj702	Adj1002	Adj1102	Adj1202	Adj1302	Adj1402	Adj1702	Adj1902	Adj2002	Adj2102	EC701	EC1001	EC1101	EC1201	EC1301	EC1401	EC1701	EC1901	EC2001	EC2101
Gain	chr11:69659720-69664657	0.143447	0.100277	0.484069	0.100363	0.0421253	0.0979119	0.0168533	0.0988015	0.099569	0.0981938	0.481505	22.9524	0.212845	0.110582	61.2784	0.103439	13.5238	0.100363	36.0671	0.327789
Gain	chr18:18511078-18520284	85.5669	124.179	85.5669	124.179	0.0971136	0.0979119	0.0963415	0.0988015	0.099569	124.179	104.488	53.024	210.409	0.110582	210.409	0.103439	0.100538	0.100363	0.103194	0.327789
Gain	chr1:228747869-228784275	0.143447	0.0947201	0.100277	0.100363	6.2881	0.0979119	0.119119	2.33088	0.099569	0.0981938	19.7659	35.2811	1.92863	14.6626	0.36682	0.103439	48.0602	5.28987	9.93426	9.60411
Gain	chr7:27202783-27210211	0.143447	0.129983	0.100277	0.100363	0.0971136	7.50311	0.0963415	1.25074	0.099569	0.0981938	1.09286	43.2621	0.212845	47.5668	14.6062	3.8911	0.266945	11.5481	19.5413	0.327789
Gain	chr2:92281276-92325890	0.143447	0.0947201	0.100277	0.100363	0.0971136	0.0979119	0.0963415	0.0988015	0.099569	0.0981938	54.4312	34.8772	0.212845	0.110582	4.31363	0.103439	0.100538	0.100363	0.103194	0.327789
Gain	chr11:69516182-69524737	0.143447	0.663686	0.071733	0.100363	0.121375	0.163307	0.0963415	0.136678	0.212845	0.402046	0.481505	26.1798	0.212845	0.110582	46.7951	0.103439	11.5273	0.100363	29.0168	0.327789
Gain	chr7:23507315-23514757	1.80984	0.0947201	0.100277	0.0306372	0.0971136	6.18965	0.110582	0.186747	0.099569	0.451568	0.481505	33.9176	1.34738	0.110582	10.7395	26.1798	0.22695	34.1278	0.103194	1.19803
Gain	chr11:71272826-71294288	0.143447	0.0947201	0.100277	0.100363	0.0971136	0.0979119	0.0963415	0.0988015	0.0306372	0.136678	0.481505	17.8746	0.212845	0.110582	11.3386	0.103439	0.642025	0.100363	7.19125	0.327789
Gain	chr4:49093829-49163743	0.143447	0.0947201	0.100277	0.100363	0.0971136	0.0979119	0.0963415	0.0988015	0.099569	0.0981938	61.2784	0.10136	1.25074	0.110582	0.36682	0.103439	0.100538	0.100363	0.103194	0.327789
Gain	chr11:35290374-35305476	0.143447	0.555975	1.08631	1.13353	0.751588	0.121375	0.49687	1.65526	1.57772	2.45153	0.481505	0.562749	0.751588	85.5669	0.968972	41.8988	0.577963	1.26468	0.220818	0.327789
Gain	chr14:106145637-106179070	0.143447	0.10066	0.100277	0.100363	0.0971136	14.0218	0.0963415	0.0988015	1.60073	0.0981938	10.2607	1.89175	14.0218	0.110582	3.52809	0.0551931	8.70145	2.83788	0.103194	3.14263
Gain	chr5:1881760-1890781	1.94116	8.61235	7.3573	6.92216	8.26439	7.83105	17.3574	19.5413	0.099569	3.76843	20.8391	19.7659	0.212845	6.37228	45.3444	0.103439	0.730242	3.22071	31.9564	5.01081
Gain	chr11:69786024-70030464	0.143447	0.327789	0.0775215	0.0168533	0.123655	0.275031	0.124955	0.163307	1.37875	0.141321	0.481505	3.22071	0.212845	0.110582	26.7969	0.103439	1.44302	4.96965	18.4615	0.327789
Gain	chr11:126447403-126477108	0.143447	0.30462	0.0421253	0.100363	0.071733	0.879323	0.0963415	0.0988015	0.22695	0.0981938	2.20129	0.513957	1.32359	0.110582	8.21798	0.386227	3.11731	0.100363	14.3794	0.0421253
Gain	chr2:119581191-119621051	0.143447	0.0947201	0.100277	0.100363	0.0971136	0.158805	0.0963415	0.0988015	0.099569	0.0981938	1.17547	0.357285	0.212845	0.110582	1.94116	0.357285	3.80167	0.208054	13.6278	4.38638
Gain	chr11:69168466-69200622	5.19066	0.619344	0.129983	1.86434	0.30462	0.54506	0.955206	1.59368	0.266945	1.84992	0.481505	12.9579	0.212845	0.110582	43.7881	0.103439	2.64637	9.08147	21.3432	0.327789
Gain	chr20:61035451-61078792	0.143447	0.132592	0.100277	0.100363	0.0306372	0.124955	0.108486	0.141321	8.14638	1.3156	2.09463	0.10136	0.212845	0.110582	0.36682	0.525336	1.11122	0.402046	0.686073	210.409
Gain	chr9:136709970-136758996	0.0954914	1.0558	0.275031	0.54506	0.212845	0.902066	0.663686	0.879323	0.650323	0.540436	12.6783	1.16878	2.1065	0.562749	3.9961	1.26468	2.71034	0.507544	1.27386	2.46564
Gain	chr11:69450561-69466297	4.62602	5.07544	4.94847	4.11148	3.33318	6.56909	7.01698	10.3812	7.37781	7.19125	0.481505	38.3797	0.212845	1.50173	85.5669	0.103439	13.2999	30.3571	892.431	5.76139
Gain	chr11:70048911-70098958	0.0840468	0.650323	0.121375	0.0746639	0.141321	0.484069	0.212845	0.327789	1.51591	0.0637797	0.481505	0.656195	0.212845	0.110582	18.0146	0.103439	0.335621	2.31517	10.7395	0.327789
Gain	chr17:70100316-70124213	2.42872	0.121375	0.100277	0.100363	0.108486	1.3967	0.151977	0.694511	7.00607	1.37875	3.12773	3.9961	0.722242	0.611889	9.65943	0.570106	1.16878	0.577963	13.0464	4.86662
Gain	chr12:12151930-12186423	0.54506	0.335621	0.100277	0.158805	0.112191	1.20683	0.30462	0.357285	0.961559	0.220818	0.481505	0.10136	0.212845	0.110582	12.0768	0.103439	0.513957	0.642025	23.738	0.327789
Gain	chr21:46385701-46439515	0.143447	0.601409	0.345006	0.676163	0.577963	0.917434	0.589402	0.589402	0.402046	0.163307	11.4372	1.19803	1.08631	1.50749	1.01319	1.27386	0.619344	0.0306372	10.0747	3.07395
Gain	chr20:51026383-52381038	0.841448	0.123655	0.319423	0.284098	0.193882	0.220818	0.141321	0.261245	0.513957	0.379363	3.73607	1.00164	1.09286	0.686073	1.33707	0.327789	0.751588	0.30462	1.58757	33.7171
Gain	chr3:130566973-130587892	0.093542	0.141321	1.3845	0.49687	0.256798	0.722242	0.256798	0.577963	0.707718	0.686073	0.481505	3.95184	0.701868	1.99723	6.17768	3.56658	9.93426	2.82765	9.94886	0.327789
Gain	chr2:109188732-109211765	0.834833	0.722242	0.765956	0.871918	0.275031	2.04645	0.132592	0.292954	0.924913	0.834833	9.06187	5.19903	11.1927	1.39119	5.48164	4.29423	4.99606	4.25179	3.46661	0.327789
Gain	chr11:68922301-68943369	0.143447	0.212845	0.795041	0.555975	0.757747	0.197746	0.811475	0.730242	3.22071	0.124955	0.481505	0.10136	0.212845	0.110582	47.5668	0.103439	0.100538	2.16821	47.5668	2.11634
Gain	chr12:115105819-115131378	0.143447	1.48032	0.619344	1.33096	0.312343	1.00815	0.180636	0.422836	1.07211	0.461299	3.6674	9.38252	0.991731	1.72243	9.42224	1.20683	3.20851	0.478941	12.7538	2.05949
Gain	chr11:35320029-35341422	0.589402	0.451568	0.212845	0.513957	0.386227	2.20129	0.197746	0.319423	0.577963	1.25788	0.481505	0.0551931	1.41779	29.9406	0.36682	28.3468	1.2455	1.42435	0.619344	1.12733
Gain	chr19:14466085-14496640	0.0973648	4.66014	3.54456	1.41779	3.21494	9.31051	3.59788	2.38773	6.61103	0.155491	3.59788	2.71034	6.56909	6.04534	7.68701	6.94528	11.7977	3.68015	4.91608	6.16398
Gain	chr1:25236842-25258881	1.17547	2.99743	0.180636	0.577963	1.71482	6.42356	1.20683	1.28179	3.19498	0.119119	2.39282	3.73607	7.06753	1.20683	9.8118	3.64687	6.07632	4.18089	9.85304	2.83788
Gain	chr11:35618002-35707813	0.402046	0.437871	0.902066	0.879323	0.319423	0.327789	0.284098	0.739146	0.534727	1.78724	0.481505	0.10136	0.212845	14.3249	1.42435	18.6037	0.100538	0.319423	0.856753	0.327789
Gain	chr5:1103944-1163687	0.478941	0.484069	0.562749	0.744048	0.461299	2.14058	0.386227	0.908571	3.71476	0.799481	6.8474	1.03958	1.01319	1.32359	15.6175	1.08631	2.68429	1.54436	10.0983	6.44703
Gain	chr20:52772905-52807827	1.33096	0.402046	0.819891	0.249006	0.490911	0.0306372	1.28933	1.15578	0.292954	1.50173	5.27776	0.275031	0.788009	0.828587	7.2367	0.402046	3.87224	0.275031	8.44372	0.327789
Gain	chr9:134127439-134154269	0.143447	4.76721	2.63823	0.413348	4.75001	12.6783	3.46175	2.53441	4.02652	0.795041	4.88119	4.46215	13.2999	6.86209	8.83725	9.75706	11.4372	7.25273	1.85832	1.55432
Gain	chr2:75059945-75103450	2.75876	2.53441	0.132592	2.70341	1.07866	3.80167	1.52923	1.09286	6.41238	2.16821	3.38078	5.96305	5.74828	6.69845	3.91631	4.49301	3.49625	4.2321	7.61335	7.78426
Gain	chr7:511109-582974	0.0930695	0.395046	1.37875	0.627538	0.642025	0.540436	1.2455	1.75173	3.36548	0.893238	2.61181	0.10136	0.212845	1.06516	0.36682	1.04768	2.25172	0.841448	3.69812	24.741
Gain	chr16:3199486-3234008	1.16275	0.701868	0.127337	0.707718	0.562749	2.35838	0.856753	1.53715	1.83921	0.284098	0.481505	3.21494	0.849072	11.7977	0.36682	5.50893	1.75846	3.2732	0.701868	7.11498
Gain	chr1:183535695-183585301	1.83921	0.774284	0.650323	0.395046	0.437871	1.78724	0.670902	0.30462	0.627538	0.22695	3.9961	2.4827	3.39862	7.84695	1.37875	4.92751	5.04532	1.51591	1.37875	1.91429
Gain	chr7:16576-41489	5.04532	1.12733	0.100277	2.96232	0.327789	0.716776	0.106083	0.806835	0.099569	0.525336	0.481505	1.6139	0.212845	17.2645	0.36682	8.6728	2.61181	4.72847	0.071733	2.16821
Gain	chr22:43072616-43169049	1.48687	1.11804	0.540436	1.55432	0.834833	1.57772	0.513957	0.470566	1.20683	0.167626	1.64142	10.1919	2.77608	0.982132	0.36682	2.87321	4.07793	3.90984	1.53715	3.48676
Gain	chr2:158293647-158310858	0.908571	2.26647	2.54346	0.36682	1.92171	9.94886	1.13353	0.849072	4.46215	0.121375	4.34117	4.0187	10.5115	4.88119	12.6368	6.20094	7.13111	4.0116	2.73733	1.42435
Gain	chr5:169689378-169766000	0.722242	1.75173	1.0314	0.30462	2.59088	3.18798	1.12733	0.955206	1.59368	0.642025	4.14799	1.22137	5.92577	7.22556	4.14799	5.29887	8.10487	2.98782	1.65526	1.50749
Gain	chr7:73211213-73266746	4.25179	1.06073	0.0840468	1.75173	0.402046	0.627538	0.879323	1.12733	1.79335	1.45279	3.05641	3.45315	1.60073	5.97702	1.85832	3.71476	3.9961	2.41026	4.60982	8.68294
Gain	chr4:40184228-40209566	0.856753	3.84217	2.29537	0.155491	2.22368	11.4018	1.40258	1.23122	3.9723	1.46271	5.49903	2.42872	12.2486	3.34938	11.4372	5.65768	9.33421	4.04564	1.84992	2.30391
Gain	chr20:56261166-56291787	4.2321	1.08631	0.885772	2.31027	0.589402	1.96312	1.33707	1.78724	1.71482	2.1234	26.9258	1.14666	4.52746	2.94227	3.73607	1.48687	8.04431	4.17122	19.1813	16.3918
Gain	chr8:8727814-8751544	0.143447	1.55432	1.45279	0.44541	1.17547	4.75001	0.601409	0.931777	1.2386	0.0981938	0.0893208	10.6317	3.64687	1.3845	2.50742	2.48744	4.49301	4.65124	3.44499	1.67148
Gain	chr4:55079571-55100274	1.21609	1.3156	0.811475	0.828587	0.249006	1.10413	0.819891	1.67148	0.601409	0.722242	1.23122	8.79498	5.71158	1.16275	1.08631	1.3845	0.716776	4.83489	11.5481	1.52923
Gain	chr2:96797410-96830733	0.525336	1.76473	0.266945	0.193882	1.22137	3.16041	1.31188	1.31188	3.24472	0.611889	1.7971	6.05597	3.43281	1.76473	4.43639	3.78743	4.05069	1.53715	5.80489	2.94227
Gain	chr7:5588230-5614816	3.74935	3.14263	0.513957	2.5763	2.79827	2.69187	2.96232	3.08206	4.77368	0.707718	3.36548	5.07544	3.08206	9.0212	0.36682	9.54768	6.78725	6.69845	5.2086	14.0218
Gain	chr14:22944858-22961572	0.795041	0.49687	2.4827	1.60746	0.902066	2.45153	1.51591	1.95575	2.05304	2.7625	2.89722	1.0314	5.40291	0.931777	25.2594	1.94116	3.05151	1.4097	0.357285	0.327789
Gain	chr11:71491172-71500651	3.8911	2.2754	2.84766	4.46884	2.05304	2.60466	2.652	3.59362	3.48676	2.40213	0.481505	23.3637	2.33088	3.39862	22.1802	1.88066	19.0681	2.59803	21.143	4.27571
Gain	chr21:44580762-44632389	0.730242	0.893238	0.30462	1.20683	0.739146	2.36639	1.01319	1.04768	2.42872	1.16275	4.68747	1.36995	2.71872	1.93383	5.02779	2.84766	3.51537	1.21609	9.54768	4.15605
Gain	chr20:25211009-25236689	4.73805	1.25788	0.54506	4.08647	0.525336	1.33707	3.19498	3.17902	5.65768	1.7386	6.24291	16.618	2.31517	2.13183	5.14774	1.52923	2.70341	1.93383	17.8746	5.48164
Gain	chr17:74356905-74382024	5.63577	3.87224	2.14058	4.46215	3.9723	3.08206	2.70341	3.42247	0.478941	2.02229	4.21048	11.7977	8.09184	4.72018	4.0116	5.94858	8.44372	8.55735	9.18419	2.18794
Gain	chr1:8173703-8286064	1.0558	1.02202	0.828587	1.56917	0.540436	1.46271	0.751588	0.478941	2.29537	0.180636	4.53883	0.642025	2.23095	4.31363	1.28933	2.10104	2.99743	1.45279	10.8026	2.02806
Gain	chr20:48832807-49017293	1.31188	2.61181	0.931777	1.07866	2.24345	3.19498	1.78724	1.56187	2.4827	0.908571	7.67328	1.79335	4.77368	6.46036	6.38355	4.38638	5.64732	3.52809	11.838	3.98697
Gain	chr9:127020506-127046536	0.686073	6.93263	3.49625	2.05949	3.20851	5.57753	1.80208	1.92863	6.66575	2.60466	12.8519	3.71476	10.1919	3.20851	2.95663	6.7441	5.71158	7.67328	2.22368	7.14945
Gain	chr5:171600284-171615782	2.37833	4.24174	0.686073	0.908571	7.07958	10.9598	4.62602	3.20251	5.28987	2.45823	6.93263	4.05069	7.53445	10.7395	5.15842	9.85304	11.2828	6.93263	3.14263	5.68633
Gain	chr7:142490794-142508099	0.975464	3.2732	3.44499	0.540436	1.55432	13.0063	1.77425	1.66125	6.33156	1.49464	4.44544	3.16041	12.7538	1.94882	19.6796	6.48198	8.00713	5.65768	2.95157	1.53715
Gain	chr20:57574437-57598166	2.22368	3.46175	2.55689	1.75846	4.25825	4.79272	2.05304	1.6139	2.2826	1.93383	8.23583	2.93404	5.09699	4.03893	2.62118	4.90419	6.0888	3.60372	6.66575	32.3236
Gain	chr2:175453743-175475035	0.799481	2.89722	3.08206	0.670902	2.42872	6.83062	0.975464	1.37875	1.18958	1.41779	2.51651	2.55689	11.1225	3.2273	11.8938	5.89639	5.68633	4.79272	7.95134	0.327789
Gain	chr8:134064684-134094728	0.701868	5.60302	1.42435	0.961559	4.19917	9.82776	1.83921	1.63559	3.78743	0.788009	7.11498	3.80974	7.87176	4.12048	10.288	8.85884	9.91034	5.15842	3.89992	0.327789
Gain	chr2:27930984-27961396	3.60372	2.17789	0.577963	2.23095	3.55994	2.2826	1.60746	1.64713	2.30391	0.54506	3.80974	2.14993	2.38773	2.21086	8.90715	2.56988	8.14638	3.14263	11.0687	5.76834
Gain	chr2:112167605-112223655	1.8953	1.54436	0.395046	1.39119	2.14993	4.76721	0.828587	0.663686	1.7971	3.09038	4.27571	4.88119	4.40164	2.78583	4.91608	5.35098	3.46175	2.09463	5.61351	1.35629
Gain	chr7:26238101-26242510	29.4201	43.7881	37.8766	42.2717	37.4235	42.6378	32.3236	48.0602	44.6037	44.6037	42.2717	45.7162	45.3444	892.431	42.2717	48.7073	48.7073	124.179	42.6378	31.2902
Gain	chr1:209920843-209942708	0.819891	2.02806	1.63559	0.917434	2.19485	4.58369	1.0314	1.11122	2.25172	1.21609	2.96232	1.64713	6.69845	5.28987	7.61335	4.37943	5.43014	2.26647	10.5856	1.10413
Gain	chr11:69487459-69490835	5.42044	4.96965	1.77425	4.48567	6.14633	2.02229	7.22556	8.79498	10.5598	3.46175	0.481505	64.7687	0.212845	3.45315	35.8309	0.103439	11.5802	30.7446	40.4049	8.95363
Gain	chr1:66782850-66818358	1.25074	3.50537	3.95184	1.83921	3.30811	7.48822	1.49464	2.18794	1.0314	2.70341	3.8911	1.64142	4.98678	3.9723	8.49536	3.41241	4.56008	1.7971	17.7884	0.0775215
Gain	chr12:54805322-54827082	0.849072	9.43983	5.52247	4.14799	6.58752	9.68023	3.05151	3.18798	1.50173	1.02202	12.1914	4.14799	11.4018	7.01698	4.28222	10.8521	10.288	8.12316	3.79669	2.33901
Gain	chr20:1840889-1879577	3.91631	2.25793	1.58757	1.3156	1.27386	2.06716	1.55432	2.1065	0.694511	1.52236	6.78725	1.97723	3.33318	4.15605	4.72018	2.13621	2.02806	2.05949	8.65218	4.66725
Gain	chr10:135070843-135119941	1.00815	4.02652	0.601409	0.722242	1.42435	3.61843	1.78219	1.67892	3.61222	2.96232	1.85832	1.77425	3.47611	6.17768	3.63675	5.53167	2.28882	3.01806	2.62806	17.1057
Gain	chr16:11347395-11357793	1.88066	5.79913	4.0116	1.95575	2.09463	8.70145	2.4827	3.21494	9.39482	3.83634	6.51953	12.0768	6.77789	7.53445	12.8519	8.49536	9.22826	9.87732	13.9152	14.2276
Gain	chr9:123637892-123699903	0.484069	5.25896	3.56658	2.26647	2.75876	6.10121	2.79827	3.16984	3.98697	2.1065	6.53629	5.02075	6.94528	1.42998	16.461	4.34117	6.39852	3.7073	7.01698	2.49259
Gain	chr20:57462782-57468248	10.0983	28.9099	20.5577	16.8369	20.2163	27.4617	20.8391	22.6264	25.6803	19.9862	39.0018	24.552	22.8205	16.1862	18.6037	17.5879	28.3468	26.4378	28.7176	361.124
Gain	chr3:13034829-13064406	1.10413	6.8474	2.56604	1.62046	3.84217	11.2828	2.91547	1.64142	4.68319	2.95663	4.38638	4.98678	12.4422	11.8938	5.98979	9.10477	11.6738	7.13111	3.09038	5.24906
Gain	chr5:149787715-149810053	0.534727	5.18254	5.13759	1.36995	4.00469	7.53445	3.68015	2.45153	11.8618	3.21494	7.59449	1.94882	10.2212	4.05973	12.1914	4.19038	9.0212	3.48676	8.74595	6.96302
Gain	chr3:171845932-171887244	2.02806	1.33707	1.60746	1.33707	3.04534	1.83921	0.885772	1.22137	1.89175	1.98475	1.54436	0.422836	3.37349	4.33446	6.78725	5.54721	8.76628	2.9072	10.8521	0.0551931
Gain	chr11:70243453-70257570	5.64732	5.45184	2.71034	4.64212	2.83788	1.71482	2.71034	3.5513	5.57753	3.85994	0.481505	40.2088	0.212845	1.30468	29.2663	0.103439	2.4827	22.6264	14.8908	5.4098
Gain	chr1:28178827-28215565	3.22071	2.88847	1.25074	1.25788	2.00266	6.64607	1.58757	1.0558	1.90176	1.83046	2.1234	3.37349	5.77964	8.95363	4.34846	7.59449	5.19066	4.07793	4.85312	5.31222
Gain	chr20:4789787-4811057	0.570106	5.49903	4.14799	1.94882	4.29423	10.1919	2.55049	1.39964	2.33901	1.3967	5.19066	2.35183	8.26439	10.2212	9.75706	6.81938	6.43431	2.61181	8.42131	2.39282
Gain	chr2:136869153-136899774	0.828587	2.71034	2.43641	0.739146	1.54436	9.70232	1.32359	0.828587	4.81031	0.947844	1.49464	1.48032	8.23583	4.95727	10.5598	4.46884	4.34117	2.46564	8.79498	1.43604
Gain	chr15:40361199-40396715	0.931777	1.56187	1.43604	1.26468	1.10413	3.24472	1.17547	1.26468	4.00469	0.739146	4.70367	3.06651	6.41238	0.975464	2.79254	1.25788	2.45823	2.73733	8.55735	5.32866
Gain	chr1:11778937-11801502	2.31027	2.37833	1.23122	1.80984	4.26916	3.72879	2.26647	1.68905	2.66107	1.64713	8.87622	1.98475	6.12971	12.3944	3.44499	7.05219	5.60302	2.71872	11.0098	1.96949
Gain	chr21:46330917-46352987	1.26468	4.63518	3.03243	1.4097	6.6836	11.2506	6.33156	3.25524	3.04534	3.72879	7.16472	5.55727	8.24972	10.1919	7.97429	9.33421	11.1225	4.98678	16.461	3.52809
Gain	chr10:70803575-70826188	0.577963	6.43431	1.48687	1.48687	4.56008	6.33156	2.51651	1.14666	1.86434	1.50749	1.83921	2.9072	6.80114	11.3157	4.35547	9.04014	7.16472	3.85994	4.40942	2.21683
Gain	chr12:27483262-27499449	21.0649	1.58757	1.49464	6.87262	3.42247	1.34738	3.01806	4.37943	4.09732	5.19903	1.02202	6.96302	1.3845	4.64212	4.51951	11.7564	8.6284	29.2663	4.87348	5.78585
Gain	chr2:43265764-43314515	1.90176	1.78219	2.20129	1.73089	1.43604	0.784146	2.47439	2.37004	0.908571	1.13353	7.45967	1.30468	4.09732	1.45279	7.39461	1.90176	2.31517	1.12733	8.10487	2.99743
Gain	chr19:42676800-42725100	4.58369	2.02229	0.451568	2.92585	1.47231	2.67568	2.21683	2.50742	2.79254	3.26387	4.43639	5.79913	4.40942	9.5095	1.62688	6.04534	7.62894	4.31363	0.103194	7.03847
Gain	chr13:113636469-113679355	1.2386	2.08435	3.34258	2.02806	0.955206	0.292954	4.22724	3.22071	2.37833	1.62688	1.75173	2.21683	1.83046	0.451568	4.66725	0.275031	7.92098	0.413348	5.4098	22.7179
Gain	chr1:9460679-9504087	1.07866	0.589402	1.13979	1.34738	1.14666	2.80876	2.25793	2.01352	1.92863	2.69187	5.56772	2.14058	6.05597	1.48687	4.37043	1.9897	5.36286	3.30811	5.05531	2.24345
Gain	chr17:59473900-59493791	1.67892	5.33765	1.12733	2.67568	0.507544	4.77368	0.961559	1.42998	0.799481	3.20851	0.481505	40.8125	7.64623	0.619344	0.36682	2.23793	1.7386	5.83036	3.03873	3.59362
Gain	chr3:46130191-46156602	1.92863	4.49301	2.69187	0.991731	2.35183	4.44544	1.43604	0.799481	1.78724	1.30468	2.84766	1.56917	5.57753	8.21798	5.4437	8.72653	6.35249	2.86698	1.42998	2.14993
Gain	chr7:75993073-76033208	2.08435	0.931777	2.44538	2.48744	0.811475	1.2386	1.9897	2.04645	2.52391	2.55689	3.62687	2.64637	3.89992	6.06783	6.33156	3.20851	6.83062	1.48687	2.88847	6.58752
Gain	chr9:132311941-132373900	2.42054	3.20851	2.35183	1.91429	1.75173	2.68429	1.82286	1.62046	4.25825	1.26468	9.13337	4.34846	5.06527	2.72892	8.99235	2.88847	4.72018	3.37349	4.10654	7.97429
Gain	chr16:84629598-84643800	1.30468	8.35243	3.05641	1.23122	7.22556	10.9287	5.07544	1.85832	5.10751	1.7971	2.95663	5.32134	15.2756	11.2154	5.83036	10.7054	14.4473	6.94528	1.67892	1.87195
Gain	chr12:109006181-109030020	1.43604	5.71158	2.51651	0.947844	4.10654	9.38252	2.16821	1.50749	3.01806	2.37833	5.53167	2.37833	9.97575	5.98979	6.80114	8.07664	8.19656	5.81724	2.25172	2.75127
Gain	chr7:157128243-157148826	8.52411	2.82765	0.968972	7.53445	2.56988	4.05069	2.72892	3.9284	3.21494	6.46036	13.0063	5.4437	8.14638	13.4301	3.46175	7.07958	14.1677	7.97429	4.25825	5.33765
Gain	chr2:206547252-206579773	3.03873	4.21826	3.43899	2.51651	1.89175	3.34258	2.66107	3.20851	0.327789	1.94882	5.1715	3.43281	10.4838	1.17547	4.19038	3.29092	6.77789	8.53702	3.76843	0.327789
Gain	chr17:76309707-76414282	1.91429	6.01761	2.99743	2.02229	4.14799	6.87262	3.47611	3.03243	4.08647	0.811475	1.82286	9.4632	6.25503	5.81724	2.73733	7.97429	9.42224	5.46197	4.28222	8.83725
Gain	chr7:138777213-138816274	1.3626	3.04534	2.00863	0.893238	2.69187	3.80974	1.41779	2.02229	2.36639	1.86434	5.85323	3.8911	6.48198	5.02779	3.46661	4.85312	6.5018	3.29987	2.21683	2.97264
Gain	chr12:104850182-104873263	0.765956	3.6674	4.44544	1.29676	3.9284	6.73378	2.21086	2.42054	2.75127	1.82286	5.29887	2.36639	8.47807	3.55994	11.1225	6.62964	7.61335	6.07632	9.8118	0.327789
Gain	chr16:11676224-11735749	4.92751	4.73805	2.15898	2.55049	3.74935	5.86476	2.33901	2.08435	2.81854	2.66708	3.95184	4.25179	5.96305	10.9003	3.59362	9.18419	12.3312	6.72673	7.80444	7.3573
Gain	chr1:236026395-236143167	1.29676	1.22137	2.09463	1.57772	1.56917	1.67892	1.42998	1.60073	1.72243	1.66125	1.93383	2.43641	4.0187	2.41026	7.41336	1.69744	3.15228	1.07866	12.4898	4.06928
Gain	chr1:40845329-40869753	1.46271	8.06365	3.75505	2.04645	4.32381	16.5311	2.64637	1.82286	7.64623	1.13979	7.98619	4.95727	14.8908	5.40291	16.9969	7.62894	7.97429	4.15605	11.7977	1.40258
Gain	chr2:87742422-87849854	2.48744	3.29092	1.95575	1.16878	2.04645	6.96302	1.46271	1.25788	2.45153	1.47231	5.40291	5.1715	8.10487	2.73733	7.13111	4.94847	6.51953	3.9284	4.33446	1.56187
Gain	chr17:80157990-80190754	5.73	9.87732	3.30811	2.69187	4.68319	10.6821	5.03625	3.91631	7.50311	3.32519	2.98782	9.08147	8.97094	13.9664	4.72847	14.4473	14.7062	11.7564	6.44703	19.6796
Gain	chr2:198361940-198367335	19.885	16.461	13.713	13.3959	16.461	13.2401	14.6626	14.3249	14.0753	30.3571	19.2642	23.0437	34.1278	27.4617	18.9798	32.3236	158.83	18.371	12.9579	23.1604
Gain	chr8:103874058-103877281	33.3723	22.8205	18.8908	24.4887	26.1798	31.9564	22.0913	30.5513	37.8766	31.9564	38.6527	69.1631	31.2902	49.6002	20.5577	36.0671	210.409	69.1631	20.9064	64.7687
Gain	chr21:44905357-44940336	5.13759	3.2273	2.40213	3.58465	2.81854	1.36995	3.14263	3.10004	5.33765	4.95727	16.1862	2.75127	10.1495	5.91043	2.58347	9.93426	5.18254	5.37855	3.60372	8.97094
Gain	chr17:43298322-43309059	2.62118	15.1863	9.4632	3.57399	17.4272	28.9099	14.2276	7.71679	9.33421	3.52229	7.44266	8.6728	24.4887	28.9099	19.3854	27.3083	29.0168	16.5311	7.87176	8.40057
Gain	chr1:202127680-202134643	0.991731	12.535	7.16472	2.80876	5.58804	16.6985	5.25896	4.05973	8.95363	3.9961	6.71278	5.78585	14.6062	9.7837	16.1252	13.7787	15.9513	8.90715	7.41336	2.73733
Gain	chr11:1778246-1805441	2.17789	6.16398	2.37833	2.63823	3.72283	4.72018	4.51951	3.46175	6.2881	3.29092	3.71476	5.02779	6.55316	15.5403	4.45486	12.6368	12.1914	7.64623	3.00731	8.32764
Gain	chr21:36236714-36263997	7.28319	6.18965	4.40164	5.64732	1.75846	8.47807	5.15842	5.63577	9.93426	9.31051	21.8598	10.5363	15.38	5.68633	9.24658	14.6626	8.97094	12.9301	18.0146	6.81938
Gain	chr21:45557628-45640264	1.66125	3.40539	1.78724	1.3845	3.16984	6.80114	3.33318	2.56604	3.41241	2.85839	3.67307	3.2273	10.0278	2.21683	9.10477	9.70232	6.48198	4.68319	8.53702	4.57567
Gain	chr2:8816254-8833946	1.56917	4.95727	2.04645	4.12048	3.29987	5.19903	2.31517	3.79669	15.9513	3.2273	5.19903	8.68294	5.81724	2.17789	11.6491	5.02779	6.94528	5.79913	18.2729	12.2486
Gain	chr1:161491988-161536627	5.02075	3.77779	2.75876	2.24345	2.71034	4.25825	4.37043	1.33707	1.31188	4.73805	5.76834	3.32519	4.56661	12.8025	3.05641	7.19836	19.9862	2.88022	3.06651	4.19917
Gain	chr12:92518540-92578965	1.80208	2.62806	2.88847	1.49464	2.16821	6.21428	1.27386	2.06716	2.69187	1.90822	5.10751	4.17122	6.49119	4.66014	8.81258	4.8239	3.42247	5.14774	4.30203	1.2386
Gain	chr14:102537254-102564338	3.42247	2.20129	2.13183	2.62806	2.55049	4.0187	2.13183	3.19498	4.86662	5.54721	7.26971	6.17768	6.2881	9.8118	3.24472	4.65124	7.64623	6.49119	7.48822	4.67469
Gain	chr17:56395057-56422449	2.4827	8.68294	6.16398	1.32359	5.94858	13.3425	4.64212	3.09038	6.51953	4.89102	3.05151	4.63518	12.3312	10.5115	12.7117	12.535	13.1314	7.72865	7.16472	3.54456
Gain	chr9:134529847-134557922	1.72243	4.09732	4.00469	2.53441	5.07544	9.18419	3.29987	2.75127	4.87348	1.88066	10.1919	5.01081	13.1314	2.9072	8.85884	8.83725	9.75706	7.98619	2.09463	1.69744
Gain	chr1:149810999-149815682	10.5598	29.2663	22.3809	16.1252	15.5403	35.0595	23.3637	27.6391	42.2717	27.6391	33.5511	47.5668	33.2405	48.0602	51.6788	53.024	35.2811	36.8996	104.488	53.024
Gain	chr19:35489547-35498408	2.98001	16.0306	13.9152	5.67586	16.8369	15.8852	8.97094	7.87176	13.2401	4.87348	14.1274	8.46134	12.8025	8.76628	17.4272	12.9301	16.5311	10.5115	9.20118	38.3797
Gain	chr20:57224656-57237438	5.83036	9.82776	9.24658	7.00607	8.53702	13.5238	5.68633	5.71158	10.4838	8.1805	18.8908	7.47271	10.7054	10.6821	12.3944	10.407	12.8519	8.44372	12.8519	58.5462
Gain	chr5:42978809-43020952	3.85994	7.76212	7.50311	4.04564	6.46036	14.6062	2.54346	5.76834	4.0187	6.81938	6.69845	7.56828	9.4632	7.26971	12.4422	10.0061	11.4018	10.5598	4.13923	36.0671
Gain	chr8:101319311-101325897	7.33281	14.7062	13.4936	8.37274	8.42131	24.9752	7.74768	8.74595	24.1151	8.6728	26.296	19.3854	16.3918	14.8127	23.8712	14.6062	17.2645	21.2324	22.9524	34.2903
Gain	chr2:128144321-128174075	3.33318	3.81807	3.32519	2.17789	2.51651	5.73	2.58347	2.75876	5.05531	2.62118	5.26991	3.03243	9.39482	5.4437	3.98697	9.16427	5.54721	6.66575	6.43431	10.407
Gain	chr9:132094463-132124557	3.52809	4.37943	3.09038	3.04534	3.41241	3.48676	4.50794	3.63675	2.84766	3.45315	13.6656	6.18965	7.80444	6.51953	7.71679	6.10121	6.64607	5.73	5.33765	5.27776
Gain	chr5:133837767-133863954	3.02353	6.07632	6.17768	5.27776	5.74828	8.79498	3.30811	4.46215	9.54768	6.25503	15.6175	5.56772	11.6738	5.89639	5.71158	9.20118	14.8127	4.99606	10.3534	14.5583
Gain	chr7:74490932-74511913	3.46661	4.5477	2.96232	3.8911	2.1065	3.84217	2.49259	3.41241	7.20547	2.75127	8.47807	4.12048	5.1715	7.42466	7.26971	5.77964	4.44544	7.53445	7.83105	8.49536
Gain	chr16:31880101-31891941	4.46884	9.2904	6.55316	3.08206	7.56828	9.20118	4.53883	5.49903	4.91608	5.98979	7.03847	7.42466	13.0999	11.5273	9.85304	15.011	13.1874	16.618	9.91034	6.71278
Gain	chr19:36388732-36401442	3.09038	13.2999	10.6317	3.87224	13.5238	12.535	11.4018	7.88515	8.23583	8.26439	9.70232	10.4838	14.9293	27.8373	9.20118	16.9969	18.1863	10.0747	7.65989	13.8555
Loss	chr17:10693279-10708082	9.22826	4.05069	11.1571	13.4936	7.09242	0.670902	9.87732	13.1314	22.5286	12.7538	3.87224	0.0168533	1.07211	5.74828	0.36682	0.292954	0.193882	0.212845	0.292954	4.75827
Loss	chr21:38063472-38091993	28.2273	18.6845	36.8996	37.6947	18.093	1.70468	27.1778	32.8389	4.07793	37.6947	10.0278	0.849072	0.937896	0.110582	0.36682	1.21609	0.100538	0.100363	3.3577	5.81724
Loss	chr14:37217111-37238390	13.3425	0.991731	4.98678	7.61335	2.52391	0.149442	4.07793	5.93599	0.099569	7.01698	0.481505	0.10136	0.212845	0.110582	0.36682	0.103439	0.100538	5.64732	0.103194	0.327789
Loss	chr19:13094024-13189864	7.7026	7.03847	13.0464	11.8618	8.55735	6.91034	13.0464	14.2276	4.37943	12.587	2.23793	0.937896	1.42435	0.627538	2.40213	0.601409	0.44541	0.54506	8.68294	1.31188
Loss	chr3:194839264-194883202	3.00731	5.27776	6.31724	3.50537	5.18254	3.49625	4.10654	3.94085	2.77608	4.64212	0.481505	1.54436	0.799481	0.110582	0.36682	0.470566	2.42872	1.30468	2.68429	1.95575
Loss	chr15:71793413-71865847	1.52923	2.06716	8.57802	3.61222	5.87565	0.0979119	7.39461	8.99235	1.60746	3.9284	2.02806	1.09286	0.893238	0.811475	0.0977848	0.0421253	0.100538	0.100363	1.01319	0.327789
Loss	chr16:87855540-87905247	3.84894	6.47029	14.5583	8.42131	9.71661	3.87944	13.4936	16.9969	6.12971	7.07958	1.26468	4.47757	0.0806618	3.71476	2.86698	3.96097	3.10004	2.25793	2.53441	0.0306372
Loss	chr16:46893345-46936292	7.68701	0.716776	4.08647	4.79272	1.18958	0.490911	3.95184	4.28222	6.11727	3.83634	0.481505	1.07211	0.212845	2.52391	0.36682	0.0168533	0.100538	0.716776	0.103194	3.61843
Loss	chr11:44582541-44606046	8.14638	7.90069	9.04014	7.97429	10.5856	7.13111	11.7564	10.3273	6.80114	8.6284	0.481505	0.10136	0.656195	8.40057	0.36682	5.62449	2.15898	10.288	1.60073	2.1065
Loss	chr1:17842279-17858791	23.0437	3.00731	6.73378	9.18419	4.45486	1.91429	8.70145	8.83725	3.67307	11.1927	2.83788	0.266945	0.828587	2.25172	1.84992	1.02202	1.21609	2.88847	5.32134	2.79827
Loss	chr19:3365572-3408584	4.61922	6.96302	10.7054	8.90715	8.47807	4.34846	11.6491	11.7564	11.4372	8.14638	1.94116	4.33446	3.74935	3.81807	2.85839	1.75173	2.2754	3.2273	3.03243	3.73607
Loss	chr14:38052320-38069271	25.6803	15.1232	30.1022	30.7446	17.8746	24.3766	24.0005	32.1341	29.7242	31.0996	0.481505	14.7713	0.212845	12.6368	0.36682	8.90715	1.92171	43.7881	0.103194	20.5577
Loss	chr1:54738419-54765475	3.83052	5.26991	6.60268	6.2881	2.86698	1.8162	5.55727	3.00731	5.03625	2.43641	2.62118	1.50749	0.0872737	0.357285	1.57772	0.379363	0.961559	0.555975	2.20129	4.21826
Loss	chrX:61682795-61734242	64.7687	39.0018	58.5462	23.738	61.2784	41.0322	0.0963415	0.0988015	2.25793	158.83	48.7073	0.10136	33.9176	0.110582	26.1046	17.8746	0.100538	0.100363	0.103194	4.37943
Loss	chrX:58562579-58581119	76.3274	69.1631	64.7687	69.1631	85.5669	210.409	16.618	0.0988015	21.7355	210.409	53.024	9.43983	85.5669	0.110582	54.4312	85.5669	0.701868	0.100363	0.103194	24.9752
Loss	chr6:42053479-42110793	19.3854	2.93404	3.68015	9.24658	3.98697	1.79335	4.46215	6.12971	10.5115	6.6836	1.56187	2.45823	1.9897	1.25788	0.36682	1.62688	0.856753	4.16318	0.799481	5.63577
Loss	chr14:68925673-68995025	4.66014	3.72879	5.03625	6.11727	4.73805	1.95575	6.81938	5.79913	4.19917	5.11539	7.74768	0.601409	2.86698	0.799481	1.07866	1.15578	0.525336	1.99723	1.73089	1.2455
Loss	chr18:45550503-45604876	2.73733	2.69764	4.60982	3.68825	4.12048	0.931777	7.59449	7.00607	0.744048	3.89992	0.481505	8.53702	1.18189	1.02202	0.36682	0.784146	0.0168533	2.00863	0.663686	0.327789
Loss	chr1:10723145-10759680	4.32381	4.14799	3.2273	4.42737	2.43641	2.1234	2.67568	2.97264	15.011	4.22724	5.65768	2.66708	0.212845	1.11122	0.36682	0.788009	0.437871	0.461299	3.24472	5.02779
Loss	chr3:50184325-50209020	10.3812	10.6617	11.2828	11.5273	14.8127	5.36286	16.5311	16.3226	6.83062	7.98619	4.16318	9.39482	2.82765	3.60372	3.53725	3.80974	0.902066	7.22556	2.30391	7.16472
Loss	chr19:4368115-4391862	25.7616	9.70232	6.83062	16.3918	9.60411	5.03625	10.3812	9.73091	3.7073	11.6738	2.55049	4.37943	3.29092	5.85323	0.36682	6.86209	3.38864	6.00404	1.33096	5.58804
Loss	chr6:3353782-3433864	3.98697	0.562749	5.56772	4.56008	3.36548	0.751588	4.34117	4.94847	4.72847	3.80974	2.31517	0.345006	1.06073	0.744048	1.76473	0.730242	1.07866	0.751588	0.30462	4.34117
Loss	chr10:116256873-116285262	15.0652	3.03873	7.41336	9.63978	6.23276	0.525336	6.10121	5.98979	7.65989	5.22369	1.20683	1.80208	1.6139	1.70468	1.23122	1.01319	0.186747	3.10004	0.256798	4.56661
Loss	chr11:114025687-114069588	2.66708	5.76834	4.11148	8.68294	3.54456	3.60372	3.32519	2.28882	6.96302	2.20129	6.92216	2.07454	2.51651	0.879323	1.53715	0.795041	0.357285	0.238306	0.103194	0.327789
Loss	chr2:43056241-43108467	2.30391	4.56008	12.7117	7.33281	6.7441	1.0558	8.72653	8.24972	0.716776	4.46215	3.26387	2.83788	1.7386	0.676163	2.33088	0.589402	0.670902	0.490911	0.879323	1.00164
Loss	chr16:57294044-57315280	3.89992	2.35183	5.4437	3.9723	2.87321	0.611889	5.76834	5.37855	12.7538	4.51951	0.481505	4.37043	0.212845	0.650323	0.36682	0.103439	1.47231	1.50749	0.327789	7.90069
Loss	chr5:134359736-134381057	42.2717	25.4367	36.3155	41.8988	23.2706	11.6738	33.9176	42.9509	3.28546	44.9556	12.3312	5.26991	7.28319	28.3468	5.54721	17.1822	5.32866	17.9353	3.2732	8.85884
Loss	chr11:34605871-34714315	9.04014	1.74343	3.46175	5.06527	2.37004	0.562749	3.9284	4.34846	3.62957	5.09699	0.481505	0.0306372	0.212845	9.42224	0.36682	0.893238	0.100538	3.07395	0.534727	1.23122
Loss	chr18:55437636-55471692	4.59563	4.32381	4.34846	5.15842	3.59788	2.02806	3.77779	3.62957	9.0212	6.7441	0.481505	2.17789	3.05151	1.60073	0.36682	1.30468	3.21494	3.98697	0.507544	4.13066
Loss	chr17:43362140-43399141	3.57399	5.93599	8.28353	5.54721	8.00713	5.13759	10.5363	9.65943	6.92216	4.81031	1.2386	2.51651	4.89102	2.33088	5.55727	3.36548	5.78585	2.02806	2.43641	3.76843
Loss	chr6:61911386-61914429	69.1631	39.5335	61.2784	13.6278	69.1631	0.0979119	0.0963415	0.0988015	0.099569	31.7499	58.5462	0.10136	0.212845	0.110582	0.36682	0.103439	0.100538	0.100363	0.103194	0.327789
Loss	chr10:76946677-76986031	9.31051	5.78585	6.81938	9.43983	6.77789	3.29987	7.84695	9.38252	3.55994	11.0389	1.78724	4.67469	1.93383	4.24174	1.25074	3.81807	1.49464	8.1805	1.33707	6.25503
Loss	chr17:38221269-38232458	10.6617	9.7837	12.0768	14.2732	12.3944	3.65631	17.9353	12.1047	28.0961	8.57802	1.60073	4.75001	2.2754	3.68825	3.7073	2.35838	6.55316	3.75505	6.8474	19.7659
Loss	chr13:73629940-73647636	21.3432	6.87262	16.8369	14.7062	8.90715	3.51537	10.1121	12.8881	7.26971	15.9513	0.481505	11.0389	0.212845	6.56909	0.36682	0.49687	0.249006	33.3723	0.103194	6.87262
Loss	chr19:6056142-6066716	7.90069	12.6783	17.6906	20.5577	9.82776	8.35243	14.7062	11.4782	2.89722	10.9598	6.03569	3.36548	8.95363	3.25524	1.52923	8.10487	7.56828	4.58369	2.7625	8.09184
Loss	chr3:134082250-134101717	17.1822	6.62964	8.37274	14.1677	9.75706	2.48744	7.05219	9.63978	8.49536	10.6821	1.50749	5.29887	0.806835	4.11148	0.36682	1.63559	3.7073	9.7837	9.73091	8.23583
Loss	chr12:1699485-1728636	4.77368	3.02353	5.32866	4.50794	4.13923	3.84894	7.2367	7.39461	4.56008	6.72673	0.481505	2.26647	2.07454	3.01806	1.75846	3.9284	4.78429	4.00469	2.21086	3.05641
Loss	chr9:130283297-130337882	28.0961	9.65943	9.91034	15.49	11.3157	6.25503	10.8788	10.0509	6.07632	7.74768	10.7054	9.06187	6.58752	4.19038	4.18089	4.72018	2.35838	6.83062	3.78743	5.36286
Loss	chr5:134556679-134581411	7.87176	4.86018	7.48822	9.42224	10.288	0.676163	12.2486	11.2506	0.562749	9.38252	2.19485	0.10136	1.58757	1.08631	1.48687	0.744048	1.32359	0.193882	1.88066	2.4827
Loss	chr1:16465266-16516258	32.3236	6.9755	8.06365	16.9969	9.57882	3.15228	8.6284	8.12316	9.31051	14.9293	5.92577	2.77608	1.97723	5.64732	2.60466	2.22368	2.39282	10.7395	10.5115	11.3157
Loss	chr3:49937215-49945110	11.9234	7.09242	13.5806	10.8521	11.9234	5.78585	20.7355	20.8391	27.1778	12.0768	1.37875	4.19917	3.62957	2.11634	9.7837	7.95134	5.28987	4.56661	5.87565	19.0681
Loss	chr17:27503041-27508310	24.0005	24.857	23.8712	27.9791	25.9917	14.5583	33.5511	34.8772	34.5611	23.0437	6.96302	13.0464	11.8618	9.16427	6.06783	17.2645	16.7736	13.4936	11.9727	32.1341
Loss	chr14:100018140-100047529	9.87732	3.59362	2.59088	8.10487	3.56658	1.74343	3.34258	3.98697	7.88515	5.40291	5.45184	5.47224	0.212845	5.56772	0.36682	1.17547	0.100538	4.81031	2.02806	3.13344
Loss	chr12:13349693-13359126	41.4051	11.5802	16.9071	23.3637	20.8391	7.87176	13.0999	13.9664	0.982132	14.8908	0.481505	7.84695	4.91608	1.58757	0.36682	5.73	1.17547	10.0509	3.04534	0.327789
Loss	chr22:25338377-25390536	4.47757	3.46661	3.58465	4.90419	5.48164	0.819891	3.9723	4.17122	3.42247	5.4437	1.15578	5.10751	1.12733	1.18189	0.0806618	1.45279	1.94116	1.83921	0.828587	2.66107
Loss	chr22:30643802-30720983	3.9284	5.15842	4.43639	4.70367	6.73378	5.11539	6.07632	6.01761	4.05973	4.48567	2.0383	1.99723	2.99743	4.84315	1.50749	4.0116	3.98697	2.2826	2.06716	2.70341
Loss	chr10:105611896-105678838	5.76139	3.64687	6.91034	6.26669	5.14774	3.14263	6.94528	8.09184	2.80876	4.75001	3.08206	1.78219	1.87195	1.98475	5.43014	4.02652	1.52923	3.61222	2.37833	1.46271
Loss	chr4:8429219-8453353	8.32764	3.57399	4.61922	5.87565	3.19498	1.69744	4.49301	6.17768	8.10487	6.78725	1.33096	2.59803	2.37833	3.12773	4.30203	1.8162	1.16275	2.53441	1.10413	4.2321
Loss	chr17:4379267-4425994	21.8598	2.78583	1.64142	10.5598	3.68015	2.19485	1.2386	2.20129	7.06753	5.76834	5.23251	3.61222	0.917434	1.9897	0.36682	1.19803	0.208054	3.62957	0.103194	5.91043
Loss	chr10:73472254-73536700	6.99054	8.49536	7.62894	7.26971	10.0509	10.6617	9.57882	6.78725	5.79913	5.24906	1.16275	2.19485	5.36286	7.05219	5.42044	5.07544	6.62964	5.02075	2.72892	4.12048
Loss	chr11:62305524-62325947	24.4887	22.1802	19.9862	26.1046	25.8658	17.9353	33.0256	31.2902	16.1862	23.1604	18.5298	12.4422	15.5403	9.87732	18.093	14.3794	11.3386	16.3226	7.11498	12.6368
Loss	chr17:38251426-38271354	22.9524	10.0747	13.3959	22.2645	14.0753	10.0983	17.1057	17.3574	13.5238	16.9969	4.21826	8.24972	8.76628	7.00607	4.95727	11.4782	12.0768	13.1874	6.01761	9.73091
Loss	chr10:112596776-112632705	7.06753	6.12971	9.16427	8.99235	9.42224	9.65943	8.76628	6.96302	13.713	8.79498	3.29092	3.67307	6.96302	7.2367	4.96965	6.43431	5.85323	5.92577	4.25179	2.7625
Loss	chr14:35800599-35811927	20.1386	10.5115	9.82776	19.885	14.3794	16.618	12.6368	14.0218	12.0089	16.5311	0.481505	18.9798	0.212845	4.32381	7.01698	7.61335	5.35098	25.4367	2.33088	9.63978
Loss	chr12:123370925-123402233	14.5143	5.97702	7.01698	9.22826	6.03569	5.32134	4.94205	5.14774	12.1914	6.49119	3.49625	2.00266	2.26647	7.25273	3.21494	8.00713	2.40213	5.89639	1.79335	3.57399
Loss	chr12:113666852-113685502	23.4814	4.60982	5.64732	10.5856	5.32866	2.62118	6.43431	4.65124	2.2754	10.7614	3.50537	0.834833	1.27386	4.60982	4.66014	2.88022	0.885772	5.38814	3.59788	2.79254
Loss	chr14:71102476-71134128	16.3226	1.51591	2.80876	7.14945	1.13979	3.8911	2.44538	3.75505	2.53441	5.35098	1.41779	1.02202	2.25172	2.62806	1.06516	1.18958	0.402046	7.71679	0.461299	2.96232
Loss	chr6:7195716-7217601	13.5806	1.11122	4.45486	7.01698	3.95184	0.828587	4.33446	5.42044	2.06716	7.62894	3.53725	1.68905	1.00815	3.07395	1.16878	1.77425	1.13353	1.58757	1.17547	1.04768
Loss	chr15:75943654-75964994	12.9579	5.77964	5.89639	11.0985	7.42466	2.95663	7.90069	6.04534	5.49903	6.55316	8.21798	3.62417	3.14263	9.06187	0.36682	2.7625	1.42435	5.97702	0.893238	7.98619
Loss	chr1:208034970-208043023	11.4018	14.9293	15.1863	18.0146	14.6626	11.5481	20.1386	14.8908	17.9353	17.3574	6.77789	8.06365	11.7977	10.5856	6.20094	10.5115	14.3249	8.76628	7.33281	10.4838
Loss	chr17:48960978-49009365	9.10477	3.56658	4.52746	8.52411	3.08206	2.88847	3.84217	4.00469	11.9234	8.76628	1.06073	2.50742	0.863793	1.13979	5.06527	2.31027	2.78583	1.88066	3.9961	9.18419
Loss	chr20:1302928-1312023	33.0256	21.9802	17.9353	23.4814	23.1604	13.2999	19.7659	15.7881	21.143	19.6287	13.5238	11.3157	10.407	12.9579	10.5115	10.0983	8.21798	12.6368	7.68701	26.1046
Loss	chr1:27809532-27902653	8.70145	8.6728	10.8788	12.8881	11.2154	3.89992	13.9664	12.6783	5.54721	10.9003	6.99054	7.06753	3.68015	3.63675	6.24291	4.68747	1.94882	6.58752	5.73	5.4437
Loss	chr19:1841583-1858477	7.05219	7.56828	8.76628	11.3386	14.1274	7.62894	15.694	13.713	9.68023	11.6491	4.24174	8.07664	5.87565	6.87262	4.08647	6.2975	4.40942	6.21428	5.42044	11.2154
Loss	chr9:2014289-2018435	30.2246	34.7115	40.2088	33.3723	36.0671	36.3155	44.6037	51.6788	21.4048	34.2903	24.741	28.3468	27.6391	18.6845	32.8389	19.9862	25.8658	23.738	17.6906	6.11727
Loss	chr1:27317405-27340368	14.0218	4.17122	6.72673	10.3812	4.46215	0.694511	7.03847	7.74768	7.95134	7.92098	5.58804	1.63559	0.0746639	2.92585	0.955206	1.43604	0.534727	1.59368	14.1274	7.80444
Loss	chr12:53594220-53629013	17.7884	7.42466	9.65943	10.407	12.1652	6.43431	14.8127	12.8519	5.63577	8.52411	3.94085	9.91034	6.17768	4.34117	6.0888	4.68319	5.76139	9.22826	3.95184	6.77789
Loss	chr10:95195860-95231559	6.14633	8.1805	10.1121	8.70145	10.4484	4.57567	7.07958	7.90069	4.52746	6.56909	8.83725	3.89992	8.28353	2.99743	3.56658	3.19498	3.25524	5.85323	3.65631	2.19485
Loss	chr17:55967575-56033248	3.80167	5.46197	6.99054	7.42466	5.65768	2.61181	7.64623	6.75886	6.0888	4.72018	0.0983486	7.41336	1.83921	1.74343	2.75876	2.69187	5.12674	2.5763	6.38355	4.72847
Loss	chr4:38656110-38677178	13.4936	12.2486	15.2756	13.713	14.0218	11.6153	15.38	16.237	13.4301	14.4473	9.8118	9.13337	9.43983	7.47271	8.23583	8.57802	7.37781	12.7538	6.10121	12.042
Loss	chr9:127623542-127633596	12.4422	14.6062	11.8938	15.326	16.6985	12.2982	17.2645	17.1057	15.5403	13.6656	11.8618	13.8555	7.90069	8.99235	13.1314	7.80444	4.81031	8.95363	7.47271	9.16427
Loss	chr14:50416675-50471082	14.8127	5.32134	7.19125	10.2212	6.24291	6.2881	6.71278	7.78426	6.8474	9.10477	5.81724	2.86698	5.49903	3.67307	5.02075	7.01698	4.14799	6.96302	4.21048	3.92174
Loss	chr14:105432633-105441589	35.2811	18.7961	11.6153	25.2594	21.6156	6.75886	19.1813	22.9524	8.55735	23.3637	30.1022	3.53725	10.0983	17.1822	0.36682	10.1495	2.87321	24.741	2.652	21.2324
Loss	chr22:38124547-38149355	9.42224	6.48198	4.53883	6.51953	5.66423	4.56661	6.87262	8.23583	11.5273	7.22556	2.92585	4.62602	1.80208	5.65768	1.52236	4.60982	3.26387	4.27571	4.05069	11.9234
Loss	chr22:38709481-38715744	26.1798	23.8712	23.1604	24.552	22.8205	21.4048	24.741	21.4048	20.2163	20.4779	24.857	12.1047	20.1386	8.44372	9.94886	12.4898	13.6278	24.3766	15.1232	10.1121
Loss	chr7:22213266-22259759	1.07211	1.83046	6.7441	2.32165	5.23251	0.386227	4.46884	7.11498	0.099569	1.67892	2.59088	1.80984	0.774284	0.490911	1.12733	0.490911	0.707718	0.1751	0.103194	0.327789
Loss	chr7:105690945-105714748	2.43641	2.49259	7.14079	6.01761	7.44266	3.32519	10.0983	10.5115	4.98678	4.86018	4.03893	0.461299	3.80974	3.62417	1.78219	4.08647	4.89102	1.84992	5.83036	1.80208
Loss	chr10:52381668-52385703	30.1022	30.5513	34.1278	27.4617	28.7176	41.8988	40.4049	64.7687	30.1022	35.2811	15.5403	18.7961	27.8373	28.2273	25.6803	25.2594	24.4887	25.348	17.4272	22.3809
Loss	chr9:135987435-136022720	11.5481	13.6656	10.8521	14.4473	11.4782	10.5115	15.2756	10.0983	8.61235	12.8881	9.22826	9.24658	7.74768	6.18965	7.22556	8.76628	10.3273	10.0983	2.26647	10.0983
Loss	chr8:143864789-143877737	6.93263	8.44372	7.74768	11.1927	13.9664	16.8369	14.1677	21.3432	0.284098	10.7395	12.535	4.57567	4.02652	11.1225	0.36682	8.55735	8.87622	21.3432	0.103194	4.47757
Loss	chr16:54961534-54980726	3.36548	3.3577	7.47271	12.6783	0.513957	5.91043	7.47271	9.60411	8.6284	10.8521	2.79827	7.83105	0.212845	15.7881	0.36682	0.266945	0.478941	1.95575	8.07664	4.42016
Loss	chr1:9291950-9311341	6.94528	7.87176	6.86209	7.37781	7.98619	6.16398	10.4838	7.61335	8.53702	7.88515	4.84315	5.81724	4.15605	6.0888	2.42872	6.01761	4.26916	4.45486	6.55316	7.28319
Loss	chr22:32031426-32059168	9.60411	4.12048	3.68825	6.33156	5.2086	2.73733	4.35547	5.60302	4.21048	7.47271	2.05949	2.13183	1.80984	2.88847	1.36995	4.42016	4.25825	8.52411	1.16878	3.8911
Loss	chr9:130716123-130771636	11.4782	6.06783	6.30768	9.91034	7.95134	4.27571	8.57802	7.65989	7.72865	5.80489	7.39461	10.6821	5.56772	1.66125	6.14633	2.56604	3.03873	4.42737	2.11634	4.88119
Loss	chr6:139693406-139697592	41.8988	28.5419	33.9176	42.9509	39.9541	35.8309	36.3155	31.9564	29.9406	41.0322	30.979	20.4779	26.9258	18.8908	31.2902	24.741	22.9524	32.1341	26.1798	9.0212
Loss	chr5:56110144-56115496	32.8389	26.6084	24.741	22.5286	27.8373	25.2594	32.8389	33.2405	19.9862	34.7115	17.6906	15.1863	23.738	18.0146	11.7564	24.857	21.143	21.9802	19.0681	12.7538
Loss	chr19:39278368-39283884	21.2324	15.49	26.4378	24.9752	26.4378	18.9798	35.2811	56.4801	4.51951	22.2645	25.348	11.3736	16.5311	9.24658	12.3312	20.9064	7.41336	14.8127	5.19903	17.9353
Loss	chr11:57528624-57566913	9.0212	5.43014	6.24291	7.7026	8.57802	2.62806	7.71679	7.22556	4.90419	4.13923	4.59563	3.59788	2.49259	3.43281	3.62957	5.63577	1.79335	5.93599	1.75846	3.84894
Loss	chr14:50331820-50378174	12.587	6.42356	6.75886	9.04014	5.81724	6.17768	5.70216	7.28319	5.73	7.05219	6.33156	5.43014	3.9723	4.45486	4.11148	5.64732	3.31792	8.35243	2.66107	4.83489
Loss	chr17:79302111-79323535	5.67586	11.6738	12.8025	11.8938	5.89639	7.19125	12.3944	15.2756	10.3812	10.288	3.83052	8.02369	5.62449	2.50179	3.12773	6.38355	6.93263	5.54721	11.7564	15.0652
Loss	chr5:162930410-162936942	11.7564	19.7659	23.4814	18.1863	36.5601	18.6845	21.3432	23.0437	15.1863	15.8852	13.7787	11.9727	19.6796	7.33281	17.523	14.1677	19.1813	13.6278	12.1914	6.80114
Loss	chr21:43084319-43106326	20.0862	7.25273	8.44372	14.3249	6.93263	2.99743	11.1927	10.9287	7.59449	12.3944	11.0389	6.27416	3.43899	3.34258	1.88066	7.2367	5.19903	6.33156	5.46197	5.94858
Loss	chr1:6658108-6670227	11.6491	16.237	16.3226	20.4779	16.1862	16.7736	16.0306	20.9769	19.0681	18.6845	8.72653	10.1121	10.0747	17.5879	11.2506	11.3736	12.3944	14.1677	17.3574	8.14638
Loss	chr1:27916255-27931251	10.7395	10.3812	8.79498	12.9579	11.0985	4.85312	12.0768	13.5806	5.43014	11.0098	8.49536	6.06783	5.38814	4.96965	13.4301	3.76843	2.04645	9.68023	8.02369	3.47611
Loss	chr22:50718220-50746829	23.6128	9.39482	8.6284	14.9293	11.6491	7.39461	10.0747	11.9727	17.7884	14.2732	8.06365	7.25273	5.48164	3.03243	1.19803	5.33765	4.92751	14.1274	7.53445	31.0996
Loss	chr6:34191135-34212389	17.8746	9.10477	9.38252	11.5802	8.76628	9.04014	11.9234	13.1874	7.62894	15.49	3.20851	8.55735	5.50893	6.24291	6.75886	7.00607	5.05531	9.4632	12.0768	8.29845
Loss	chr2:20371301-20435567	11.0687	8.23583	9.57882	10.1919	8.61235	9.85304	13.2401	14.4473	6.78725	9.75706	6.6836	6.44703	4.03893	10.6617	4.75827	6.0888	4.13923	9.63978	4.76721	13.3425
Loss	chr2:26979892-26995828	10.5856	8.09184	8.26439	12.7782	14.2276	5.52247	11.2506	11.1571	3.43899	8.07664	5.86476	3.6674	6.78725	6.6836	4.97757	6.58752	3.71476	3.68825	4.96965	8.74595
Loss	chr10:99077481-99095699	6.53629	9.06187	7.67328	7.80444	4.70933	11.5802	7.14079	6.66575	11.5802	11.0985	1.9897	5.06527	3.5513	9.68023	3.34938	7.42466	4.37943	7.14945	7.56828	9.31051
Loss	chr8:28220737-28270549	6.66575	6.20094	6.33156	7.09242	8.12316	4.30203	6.6836	7.59449	4.16318	7.95134	4.04564	4.64212	3.69812	4.77368	1.60073	6.12971	3.83052	6.75886	3.90984	3.87944
Loss	chr9:131650019-131679556	7.31846	8.95363	10.3812	9.10477	9.13337	5.83036	13.7787	12.3312	4.40164	8.06365	15.9513	13.6278	5.55727	1.92863	3.50537	4.10654	2.11634	6.61103	1.26468	4.99606
Loss	chr7:98721753-98742468	9.97575	4.58369	10.0061	7.90069	6.25503	2.83788	9.20118	11.1927	5.19066	9.68023	5.94858	3.9284	2.79254	3.96097	8.26439	4.56008	2.59803	5.50893	4.2321	3.95184
Loss	chr7:104601185-104625497	5.53167	6.81938	7.68701	7.59449	7.31846	6.2975	5.63577	8.14638	7.05219	5.02779	9.91034	2.72892	6.10121	5.4098	3.03873	4.32381	4.70933	3.41241	4.88119	2.10104
Loss	chr20:43965301-43977599	17.6906	10.0278	11.3157	16.6985	12.4898	7.42466	14.9293	18.6845	33.7171	16.618	22.3809	9.16427	5.33765	10.6317	5.2086	10.3812	7.74768	11.4018	9.57882	11.0098
Loss	chr6:50783456-50795709	6.86209	10.1121	39.5335	31.2902	13.2999	1.3626	21.7355	25.9917	0.099569	25.9917	0.481505	0.284098	0.811475	1.40258	1.67148	0.103439	0.180636	0.100363	0.676163	0.327789
Loss	chr6:7532099-7562005	9.93426	6.77789	9.60411	9.82776	8.09184	8.55735	6.26669	9.91034	4.75001	10.5363	10.0509	5.14774	2.63823	8.32764	4.99606	6.42356	1.92863	6.53629	7.14079	4.87348
Loss	chr14:21149112-21154283	24.857	29.5659	27.8373	25.1452	25.2594	30.979	29.9406	28.2273	38.6527	27.3083	28.7176	24.741	26.1798	16.1252	13.3959	21.8598	17.9353	35.5706	5.26991	11.5481
Loss	chr10:134201120-134243693	17.523	8.21798	5.94858	15.1232	7.61335	6.04534	7.37781	6.9755	19.3854	11.838	4.76721	4.08647	3.58465	5.50893	2.62806	6.23276	2.59088	6.8474	4.86018	30.1022
Loss	chr8:143753323-143766276	34.8772	7.11498	7.31846	14.6626	6.35249	3.25524	5.60302	6.18965	34.7115	20.9064	5.15842	2.91547	2.09463	13.9152	0.36682	4.79272	1.75173	9.75706	1.75173	41.4051
Loss	chr9:130665359-130670277	15.7881	20.3472	18.4615	11.9234	21.2324	20.6384	20.3472	12.6368	12.3944	11.3157	16.461	7.48822	17.3574	3.14263	23.1604	12.8519	17.1057	18.1863	4.42016	3.19498
Loss	chr20:48754943-48774326	20.9064	12.042	15.5403	17.2645	19.6796	8.52411	18.2729	17.8746	7.42466	15.1232	14.8127	14.8908	8.49536	7.09242	10.1121	8.53702	12.6368	12.6783	8.00713	5.80489
Loss	chr3:46967214-47032276	9.73091	7.20547	5.83036	7.30159	9.0212	5.37855	7.42466	5.68633	10.6317	7.2367	3.87944	5.61351	5.02075	5.67586	3.92174	9.38252	5.24906	5.1715	1.45279	4.16318
Loss	chr4:141071407-141077621	18.2729	21.5204	22.1802	24.6455	20.6384	19.0681	25.348	24.1151	20.8391	26.296	6.64607	15.1232	16.8369	20.0862	10.0278	23.2706	10.0061	16.6985	26.7969	16.461
Loss	chr22:46436319-46479244	17.5879	31.4415	41.0322	36.5601	41.4051	25.1452	42.9509	76.3274	21.0649	29.1127	29.0168	48.0602	20.3472	13.4936	19.9862	13.8555	16.9071	22.0913	28.0961	8.57802
Loss	chr19:1239636-1267315	26.9258	20.4779	16.1862	20.6384	21.143	18.5298	29.1127	29.1127	22.9524	17.1057	8.93313	15.694	13.9664	18.9798	8.93313	16.461	14.7713	18.5298	12.6368	26.296
Loss	chr11:62606452-62610411	36.0671	38.1787	42.6378	43.7881	39.0018	53.024	38.6527	42.6378	39.5335	45.7162	29.2663	29.7242	37.1449	33.0256	48.0602	27.4617	25.7616	29.7242	35.2811	12.9301
Loss	chr18:11981496-12048894	1.70468	1.79335	5.93599	3.69812	4.02652	0.765956	8.47807	8.49536	6.71278	3.5513	2.28882	3.10004	3.24472	2.45823	2.0383	1.14666	0.451568	2.14993	0.22695	3.12773
Loss	chr17:80823810-80849330	7.67328	5.57753	3.80167	5.98979	5.53167	5.87565	7.11498	5.19066	12.042	5.96305	0.481505	5.15842	2.94227	3.72283	0.0968624	7.56828	5.58804	3.65631	2.17789	12.9579
Loss	chr6:32934858-32939778	58.5462	64.7687	53.024	76.3274	58.5462	124.179	124.179	361.124	158.83	76.3274	44.9556	51.6788	76.3274	64.7687	46.1561	76.3274	85.5669	210.409	76.3274	40.2088
Loss	chr7:158604198-158623397	10.6821	14.0753	11.3736	12.8519	10.5363	10.7614	8.35243	9.24658	10.2607	13.1874	11.7564	6.69845	12.8519	8.6284	4.06928	8.68294	7.09242	7.68701	8.47807	6.14633
Loss	chr2:219146347-219180124	13.6656	10.8026	10.4484	10.6617	9.7837	5.2086	11.5273	11.1225	16.461	9.24658	8.76628	5.74828	5.53167	9.43983	4.42016	5.67586	7.44266	10.6821	4.50148	14.4473
Loss	chr11:1892147-1900438	4.68319	9.13337	20.9769	26.9258	16.0306	2.16821	36.0671	25.6803	0.422836	6.62964	11.5481	2.31517	3.09521	1.11804	5.91043	4.75827	3.46661	0.795041	0.765956	1.13979
Loss	chr10:27528611-27532581	31.5844	37.6947	33.0256	35.5706	38.1787	40.2088	37.6947	39.9541	32.3236	35.5706	18.6845	38.6527	37.4235	26.6084	27.8373	23.3637	24.552	31.9564	26.9258	17.523
Loss	chr14:91579598-91589473	11.0985	13.0063	15.1232	12.042	16.5311	12.3944	14.3249	12.7117	19.885	13.3425	9.97575	13.4301	10.4484	10.1121	9.18419	12.8881	8.06365	12.4898	10.2212	6.73378
Loss	chr2:110858166-110873423	21.9802	9.54768	7.05219	10.1121	9.5095	3.06651	8.65218	9.94886	2.22368	5.85323	8.95363	8.12316	2.81854	4.68747	0.36682	6.60268	2.54346	5.74828	2.91547	6.62964
Loss	chr1:207175434-207207592	23.3637	5.10751	7.03847	13.5806	5.86476	1.08631	7.53445	10.6317	17.2645	11.9234	9.94886	2.89722	2.71034	8.1805	1.26468	3.89992	3.61843	5.4437	5.10751	7.06753
Loss	chr1:156065635-156100185	16.1862	19.885	21.7355	25.6803	20.9064	12.2486	20.6384	19.885	13.0999	13.2401	14.9293	15.011	13.6656	8.55735	7.28319	11.0687	12.1047	10.8521	16.9969	17.8746
Loss	chr1:997773-1016331	33.7171	1.67148	0.249006	11.7564	3.18798	2.77608	2.30391	2.96232	7.98619	13.0063	1.11804	0.10136	0.212845	6.66575	0.36682	2.05949	0.312343	9.24658	3.12773	21.5204
Loss	chr19:11184829-11207834	8.57802	9.57882	10.6617	11.3157	10.2607	7.72865	10.3534	10.7614	17.4272	8.49536	7.05219	7.92098	5.02779	6.53629	4.94205	6.80114	9.06187	7.59449	9.87732	12.4898
Loss	chr19:1150987-1195157	8.00713	8.52411	6.14633	7.19125	8.24972	7.41336	10.6317	9.75706	5.27776	10.2607	3.30811	3.49625	4.21048	6.35249	3.94085	7.41336	8.55735	6.78725	6.93263	10.288
Loss	chr16:21509878-21529016	6.6836	13.9152	13.2401	9.47798	17.7884	2.00266	4.15605	9.06187	10.9003	1.12733	1.89175	13.2401	8.61235	6.89039	8.53702	0.395046	2.46564	5.87565	6.7441	2.88847
Loss	chr16:27323745-27342574	12.8025	15.326	12.8519	14.0218	19.885	14.4473	20.4779	19.2642	6.7441	11.7977	10.4838	4.13066	11.6153	23.3637	1.89175	18.1863	9.68023	10.7614	2.62118	15.2756
Loss	chr3:52073508-52101598	5.79913	11.3736	12.1914	9.54768	15.694	7.59449	20.5577	21.6156	7.25273	8.28353	8.68294	9.97575	7.47271	5.96305	4.16318	10.5363	6.81938	10.4484	7.06753	5.65768
Loss	chr11:118659272-118663526	43.2621	53.024	49.6002	56.4801	56.4801	104.488	56.4801	53.024	54.4312	48.0602	39.2671	42.2717	56.4801	41.8988	34.1278	56.4801	45.7162	44.6037	31.5844	37.8766
Loss	chr3:48506670-48521609	6.49119	15.6175	18.2729	11.838	18.5298	13.0999	16.8369	13.9152	16.3226	9.85304	8.42131	10.7054	16.6985	6.61103	13.4936	13.2999	8.52411	8.6728	4.63518	11.2506
Loss	chr22:39915091-39925316	12.2982	13.4936	10.9003	13.0063	17.6906	14.1677	13.6278	14.1677	12.4422	14.0753	10.0983	12.9301	9.2904	12.8519	6.31724	10.6617	8.79498	12.8025	11.2154	8.46134
Loss	chr8:12610291-12616123	18.7961	26.296	31.9564	31.7499	18.1863	24.0005	26.1046	34.5611	21.2324	30.7446	8.65218	23.1604	19.9862	19.0681	21.5204	10.9003	15.8852	22.5286	36.3155	19.1813
Loss	chr6:30582365-30586544	35.0595	31.2902	44.6037	48.0602	32.8389	32.6202	28.3468	37.1449	40.8125	47.5668	31.2902	24.6455	31.5844	20.9064	41.0322	23.1604	27.1778	30.2246	36.8996	16.237
Loss	chr13:30117668-30169901	2.5763	3.43899	10.3534	5.60302	8.40057	0.261245	8.95363	12.7538	1.8162	4.90419	5.60302	1.08631	1.16878	0.461299	1.83046	0.849072	1.67148	0.562749	1.08631	4.11148
Loss	chr22:22290996-22304753	13.1314	13.0464	9.63978	15.38	12.2486	10.5856	9.75706	7.45967	3.15228	12.7117	11.5273	6.86209	10.9003	11.3736	4.62602	9.39482	10.3812	6.89039	3.49625	2.47439
Loss	chr5:149857213-149902963	6.24291	6.53629	7.06753	7.48822	11.8618	4.86662	8.55735	7.62894	5.06527	5.1715	9.65943	2.99743	5.32134	5.49903	1.65526	4.16318	4.21048	3.61843	4.94847	7.2367
Loss	chr3:50278876-50308767	11.838	11.1927	6.2975	7.62894	11.7977	6.86209	8.09184	6.20094	13.4936	6.66575	6.00404	5.42044	7.68701	7.20547	2.55689	6.2881	3.62957	6.80114	7.98619	9.42224
Loss	chr3:71628911-71634161	20.3472	34.5611	44.9556	33.9176	44.9556	44.9556	36.8996	61.2784	27.9791	34.1278	25.4367	22.7179	39.2671	16.9969	24.1151	30.3571	24.741	29.4201	37.6947	30.2246
Loss	chr3:193543438-193572173	11.6153	4.33446	4.81031	7.74768	4.94847	1.99723	6.21428	4.76721	7.14079	7.80444	0.481505	2.62118	0.212845	10.4838	0.36682	5.92577	1.31188	6.51953	4.65124	4.45486
Loss	chr11:65541176-65561242	18.6845	7.98619	6.12971	10.7614	5.31222	6.78725	10.0061	11.0098	3.39862	12.8025	2.7625	4.90419	2.35838	17.3574	4.5477	10.8788	3.68015	7.30159	0.955206	17.3574
Loss	chr6:86351435-86355131	39.2671	42.9509	41.8988	45.3444	34.8772	37.8766	29.4201	40.8125	35.2811	38.6527	39.9541	27.9791	28.5419	25.6803	29.4201	31.2902	24.2389	34.7115	28.3468	34.1278
Loss	chr10:106077756-106112197	11.1927	11.2828	8.61235	8.65218	13.0999	7.06753	11.0098	9.85304	4.15605	6.73378	4.98678	5.63577	8.19656	10.9598	5.64732	9.68023	8.47807	7.2367	5.49903	1.3156
Loss	chr5:66299004-66318143	6.75886	8.26439	11.5481	10.7054	12.6368	5.64732	11.2828	12.9579	2.37004	9.4632	5.98979	3.74935	5.11539	11.0985	1.87195	10.5598	3.9723	4.94847	5.32866	1.67892

## Sheet: EC_vs_Nor.Diff_SE.gene.exp
Group	Symbol	Adj202	Adj302	Adj402	Adj502	Adj602	Adj702	Adj802	Adj902	Adj1002	Adj1102	Adj1202	Adj1302	Adj1402	Adj1702	Adj1802	Adj1902	Adj2002	Adj2102	EC201	EC301	EC401	EC501	EC601	EC701	EC801	EC901	EC1001	EC1101	EC1201	EC1301	EC1401	EC1701	EC1801	EC1901	EC2001	EC2101
Gain	FGF3	0	0.11	0	0	0	0	0	0	0	0	0	4.92	0	0	0	0	0	0	0	0	0	2.92	0	0	0	0	0	0	0	28.04	0	49.85	0	0	152.32	0
Gain	ROCK1	11.89	2.61	12.86	8.1	3.01	10.19	9.82	7.63	13.68	6.73	8.22	6.82	13.94	7.77	7.12	6.6	9.37	4.16	7.74	11.4	12.84	11.8	8.55	9.7	6.96	6.13	16.33	13.07	11.2	10.92	9.45	9.32	14.73	12	13.92	7.44
Gain	DUSP5P1	2.36	0.39	0	0.09	0.03	0.03	0	0.03	0.47	0	0.08	0	0.07	0	0	0	1.94	0	2.22	1.35	0.22	0.58	0.61	0.58	1.34	0.5	2.54	1.83	2.4	0.48	0.34	0.35	0.84	0.57	0.69	0.08
Gain	HOXA10-AS	2.92	0.56	0.47	0.04	3.63	0.1	0.15	0.09	1.04	0.43	0	0	3.34	0.14	0	0.17	1.43	0	4.07	0.82	3.43	4.17	5.1	0.49	12.78	2.41	6.93	0.59	14.44	11.2	3.21	0.92	0.39	23.98	5.38	0.1
Gain	ACTR3BP2	0	0	0	0	0	0	0	0	0	0	0	0	0.06	0	0	0	0	0.05	0	0	0	0	0	0	0	0	0	0	0	0	0	0	0	0.06	0	0
Gain	FGF19	0	0	0	0.07	0.24	0.03	0	0	8.27	0	0	3.93	0.06	0	0.02	0.02	0	0	0.19	0.1	0.33	23.02	0.03	0.27	0	0.09	14.7	0.19	0	32.99	0.14	16.5	0.4	0	28.06	0.43
Gain	IGF2BP3	0.02	0.79	0.62	1.33	4.08	0.89	4.83	1.03	3.02	1.25	4.77	1.19	8.81	2.34	1.14	1.19	0.15	0.19	0.9	14.1	11	2.55	13.39	2.69	6.31	6.33	25.4	5.91	0.96	6.6	15.67	0	3.33	13.95	0.38	0.78
Gain	KRTAP5-10	0.59	0	0	0	0	0	0.12	0.37	0.27	0	0	0	0.79	0.08	0	0	0.39	0.27	0.09	0	0	0	0.38	0	0	0.42	0.57	0.11	0	0.09	0	0.32	0	0.35	0	0.07
Gain	CWH43	1.75	3.14	8.56	11.59	0	16.03	19.76	18.23	11.42	20.13	21.74	19.54	5.59	13.14	16.05	14.69	1.37	17.15	1.45	3.65	0.22	0.38	0	4.99	8.1	0.14	0	0.63	1.31	12.23	0	0	0	1.2	3.11	7.87
Gain	CD44	121.14	204.02	76.47	176.68	811.05	153.85	174.89	166.1	280.79	188.15	227.07	184.27	197.88	137.55	93.07	110.42	121.19	73.1	129.41	443.37	218.58	53.58	1520.81	344.89	321.94	170.61	398.88	213.23	4057.82	127.43	1527.24	141.16	174.36	147.57	178.32	91.03
Gain	ELK2AP	0	0	0	0	0	0	0	0	0	0	0	0	0	0	0	0	0	0	0	0	0	0	0.08	0	0	0	0	0.46	0	0	0	0	0	0	0.12	0.08
Gain	IRX4	0	17.51	4.35	7.65	8.97	22.66	13.37	6.81	14.02	9.66	11.06	9.83	4.43	13.58	9.01	11.14	0	5.08	0.1	14.65	76.04	32.22	14.62	86.54	96.95	0.23	51.79	4.28	26.65	94.74	12.72	13.86	0.09	27	82.51	5.39
Gain	ANO1	0.54	18.9	8.71	4.14	11.79	5.38	7.7	4.53	18.19	4	4.69	12.68	20.46	3.68	3.19	2.41	0.6	1.93	2.6	42.14	11.33	56.76	26.29	55.21	292.31	62.3	45.89	59.47	3.16	124.54	25.14	163.69	8.56	93.91	418.79	23.9
Gain	ST3GAL4	11.4	14.28	35.79	107.9	15.89	70.06	70.65	77.09	41.03	50.28	65.46	46.96	6.64	71.7	89.1	41.94	10.74	84.07	13.83	9.87	20.39	26.64	14.67	28.49	8.22	19.54	18.77	15.82	15.42	41.84	19.6	17.78	19.66	7.21	66.29	32.84
Gain	EN1	0	2.46	0.24	0	16.39	0	0	0	1.33	0.13	0	0.38	0.43	0	0.02	0.52	0	0.05	3.56	13.05	6.92	1.58	23.39	0.7	0.45	0.12	0.95	13.81	0.16	0.39	25.99	12.96	5.63	2.18	11.09	2.54
Gain	MYEOV	41.82	18.03	13.19	18.6	0.1	45.16	38.44	17.13	22.89	37.45	30.8	26.26	0.25	38.02	45.12	18.18	49.33	27.74	8.98	1.73	0.41	1.23	0.6	6.13	3.12	30.97	1.13	3.16	3.1	9.52	0.14	12.27	0	23.51	5.25	41.92
Gain	GATA5	0	0	6.12	0	0.08	0.18	0.08	0	0	0	0	0.03	0.08	0.05	0.04	0.02	0	0	0	0.06	0	0.35	0.07	0.11	0	0.03	0.11	0	0.07	0.03	0	0.37	0	0.09	0.44	342.63
Gain	VAV2	0.24	11.52	5.32	3.97	6.85	2.69	3.39	3.57	4.42	3.76	3.22	2.92	5.23	2.54	1.46	1.88	0.23	1.29	2.21	43.51	12.59	5.19	15.5	36.01	18.73	9.88	9.67	12.31	2.49	15.25	15.76	13.12	10.52	4.33	10.93	9.54
Gain	CCND1	148.82	43.51	28.52	45.74	15.17	72.69	82.36	51.82	65.81	65.49	69.86	54.31	25.48	57.63	35.81	41.9	152.22	32.65	168.69	51.92	4.16	89.08	35.14	70.55	147.39	99.92	346.06	50.2	36.55	305.4	30.61	132.51	106.35	348.38	391.02	45.63
Gain	FADD	23.14	17.81	8.05	6.79	6.16	8.55	10.41	7.3	10.18	10.21	6.27	7.31	11.32	9.37	5.99	6.52	21.02	6.67	16.61	34.24	19.35	13.18	12.37	19.88	98.84	27.35	104.49	21.8	20.14	94.08	14.27	52.94	126.58	117.68	80.34	14.01
Gain	SOX9	1.49	8.73	13.17	6.16	4.57	10.02	7.9	7.34	18.64	11.07	5.44	14.11	2.39	7.55	5.74	4.57	1.6	3.09	10.48	8.55	26.96	8.93	8.18	20.41	9.05	14.61	12.86	11.58	5.49	26.67	8.04	9.95	0.62	2.57	33.17	21.9
Gain	BCL2L14	0.82	0.69	4.96	0	0	0.23	0.45	0	0.67	0.06	0.04	0.16	0.15	0	0	0.03	0.84	0.24	1.67	0.18	0.05	0.3	0.65	0.16	0.21	2.24	0.22	0.1	0.57	0.89	0.6	2.97	0.03	0.43	2.47	3.75
Gain	LINC00162	0	0.76	0	0	0	0	0	0	0	0	0	0	0.13	0	0	0	0	0	0	12.04	0	0	0.14	2.68	0	0	0	0	0.38	0	0	0	1.33	0	0	0.24
Gain	TSHZ2	0.35	4.83	4.1	7.13	6.4	8.16	10.34	13.14	11.53	11.23	11.09	10.13	3.51	11.05	4.93	7.63	0.37	9.92	12.37	6.86	6.72	22.94	2.45	5.42	6.38	8.88	13.08	12.85	10.31	9.52	2.71	5.39	1.9	12.78	12.29	9.96
Gain	ATP2C1	27.34	8.06	8.75	18.04	20.5	11.73	12.37	15.31	16.61	15.5	13.04	20.56	14.45	11.64	9.22	8.04	24.18	5.69	37.08	25.88	31.05	15.03	40.07	29.56	18.53	14.37	42.11	25.07	29.54	23.68	42.92	45.57	22.44	15.79	45.08	14.29
Gain	LIMS1	12.07	7.57	14.16	13.03	12.56	17.09	21.02	18.53	24.83	15.75	15.53	13.03	12.57	10.54	7.69	6	14.46	6.65	23.98	25.7	20.96	21.81	33.93	39.86	23.16	21.07	61.44	28.29	11.11	17.54	30.41	10.35	25.68	5.99	16.39	9.71
Gain	TPCN2	6.63	4.86	5.43	5.28	1.97	5.05	6.33	4.6	5.42	4.31	5.05	8.72	5.1	2.36	2.16	1.81	6.36	2.13	8.87	7.29	3.66	15.68	5.55	12.18	31.17	10.35	7.31	10.61	9.15	39.26	6.24	14.44	15.48	3.47	44.3	7.21
Gain	TBX3	0.3	1.79	4.46	0.9	3.78	1.5	2.51	2.04	4.02	1.21	2.71	1.63	2.16	0.43	0.5	0.37	0.37	0.47	3.19	7.95	13.43	3.65	6.66	11.72	3.4	4.28	10.13	8.88	3.48	9.68	7.36	9.45	1.87	1.18	36.06	2.87
Gain	SLC1A2	0	0	0.19	0	0.03	0.01	0.07	0.01	0.04	0.25	0.47	0.05	0.19	0.01	0	0.16	0	0	0.01	0	0.04	0.06	0.14	0.05	0.02	1.16	0.25	0.19	9.77	0.17	0.22	0.01	0.08	0.04	0.13	0.03
Gain	CD97	10.1	22.71	21.19	20.97	13.05	22.53	11.36	7.17	16.91	8.12	10.72	14.4	21.55	4.24	2.88	5.18	8.64	3.73	18.53	23.83	3.43	20.14	13.51	28.8	23.45	46.66	31.44	34.4	66.38	41.63	14.69	18.69	14.4	9.5	19.89	25.01
Gain	RUNX3	6.08	11.23	10.3	4.11	5.47	7.55	6.99	3.66	9.73	7.27	6.74	8.91	7.26	4.98	2.29	4.11	7.56	3.98	4.98	17.85	13.03	25.45	4.5	14.84	9.75	29.94	22.19	27.87	8.57	44.04	4.85	19.35	12.32	12.5	81.77	6.26
Gain	FJX1	3.72	7.19	0.44	1.41	25.83	2.57	2.12	2.53	3.41	1.08	2.02	1.93	3.47	1.68	1.03	1.61	1.68	1.22	4.2	27.7	7.32	10.66	51.24	13.9	6.1	6.29	8.66	1.8	85.02	15.6	49.83	1.15	7.56	2.98	8.19	0.94
Gain	SLC12A7	14.82	4.75	13.93	3.64	6.05	7.21	10.15	3.85	12.68	6.06	6.08	6.35	7.12	3.28	1.7	2.06	14.51	1.41	23.56	6.1	17.06	32.12	13.36	29.27	10.25	25.82	21.59	18.47	18.3	130.69	13.67	27.09	4.7	6.89	96.85	13.53
Gain	CYP24A1	0.42	5.7	0.05	0.27	3.41	0.48	1.55	0.04	7.19	0.96	0.67	7.96	2.84	3.51	0.92	0.4	1.17	0.18	15.81	5.3	3.21	1.96	3.34	8.41	14.51	1.57	0.22	1.06	5.21	56.17	3.62	8.11	0.63	0	16.27	0.49
Gain	FAM78A	2	2.06	8.07	1.32	1.09	1.2	2.42	1.19	1.9	2.93	3.38	4.87	3.5	1.03	0.21	1.15	1.44	0.51	4.88	1.47	0.34	7.51	2.16	2.06	2.57	6.36	4.45	6.31	7.49	6.42	1.77	2.09	4.51	4.35	2.06	1.04
Gain	HK2	18.49	24.79	5.26	29.98	4.62	10.38	20.59	12.79	35.3	12.74	13.26	16.4	12.77	25.12	13.6	7.67	17.52	12.32	7.75	74.48	36.5	3.08	8.56	14.76	13.93	10.03	52.69	9.76	61.34	5.84	8.74	9.76	2.36	9.85	17.34	15.61
Gain	AC147651.3	0	0.25	0.52	0.09	0.13	0.13	0.29	0.04	0.19	0.4	0.21	0.16	0.31	0.04	0.06	0.09	0.12	0.06	0.21	0.21	0.37	0.68	0.19	1.09	0.06	0.2	0.8	0.58	1.57	0.22	0.37	4.2	0.28	0.81	1.25	1.83
Gain	ZNF213	18.73	9.82	6.49	6.88	3.95	8.18	10.24	7.7	7.7	8.28	11.4	5.92	12.79	5.56	4.31	6.4	18.9	5.66	14.58	12.72	4.97	8.63	4.68	9.45	6.34	6.65	10.06	12.32	22.44	11.48	4.25	9.26	5.69	17.72	11.89	9.94
Gain	NCF2	3.86	9.21	2.41	5.07	15.07	3.93	4.5	2.7	5.04	3.9	3.59	3.87	6.47	3.68	2.82	1.4	4.82	1.75	4.26	34.85	7.76	8.12	30.35	13.49	17.37	18.31	10.54	22.09	59.41	4.07	29.56	5.91	30.79	9.09	4.31	4.94
Gain	FAM20C	11.11	13.87	8.05	4.47	11.08	10.37	6.52	3.61	11.64	5.69	5.99	4.75	5.25	4.3	1.92	3.77	10.99	1.71	22.67	16.64	6.95	24.64	15.59	37.38	8.6	39.76	26.55	29.91	76.14	10.13	15.1	11.83	7.9	25.31	33.6	26.94
Gain	A4GALT	0.63	34.72	9.57	17.05	24.3	27.66	16.82	15.78	26.58	13.46	12.4	9.1	54.2	29.87	10.19	9.54	0.73	9.96	1.79	14.22	115.99	11.26	42.62	27.13	11.38	33.33	158.54	32.83	38.75	8.22	40.26	79.28	8.79	66.22	6.72	17.76
Gain	CYTIP	3.59	2.03	14.78	4.19	2.17	3.18	1.81	1.37	3.85	2.78	2.21	5.9	8.88	0.8	1.67	1.18	3.04	1.33	6.59	3.48	0.85	13.45	2.01	3.39	3.28	10.17	6.77	11.05	11.25	12.97	1.93	4.46	18.08	1.67	3.43	2.78
Gain	CTB-114C7.3	0	0.31	0.18	0.18	0	0	0.35	0.26	0	0	0	0	0	0	0	0	0	0	0	0	0	0	0	0.24	0	0	0	0	0.12	0.12	0	0	0.27	0	0.19	0.39
Gain	CLDN4	60.84	302.35	52.45	181.36	31.22	252.18	205.38	108.18	173.86	184.22	118.64	255.71	118.24	360.74	226.15	124.5	68.9	140.26	438.7	14.76	73.23	4.01	62.79	57.9	47.75	117.47	64.33	27.49	153.79	75.95	61.47	20.31	0.4	72.82	34.68	277.64
Gain	RHOH	2.57	2.11	8.8	1.16	0.33	2.61	0.58	1.27	1.83	1.81	1.68	2.4	4.64	0.43	0.64	0.82	2.39	1.07	3.52	3.29	0.32	5.1	0.62	2.98	2.02	8.63	1.99	10.26	7.41	6.32	1.49	1.57	13.94	0.49	1.61	1.15
Gain	PMEPA1	4.29	65.66	13.36	7.69	52.97	15.08	9.26	8.43	21.9	4.31	15.15	14.48	24.42	13.01	7.49	8.09	4.92	6.01	18.52	212.09	12.11	70.35	66.72	466.12	90.23	56.61	34.31	92.1	110.14	65.88	76.35	131.71	151.45	153.97	446.92	55.28
Gain	MFHAS1	3.81	3.59	4.19	4.19	12.34	2.71	2.48	2.23	6.48	2.57	2.4	3.29	8.33	1.39	1.18	1.46	4.04	0.87	6.27	6.54	11.51	4.22	23.42	8.03	9.94	21.11	36.96	18.7	5.56	5.13	26.13	12.75	4.23	20	8.39	3.45
Gain	PDGFRA	0.07	2.95	6.81	7.63	4.3	8.6	9.05	7.84	9.87	6.31	8.92	4.34	2.64	3.4	3.79	3.21	0.11	3.3	1.74	1.93	3.81	13.64	4.72	11.22	2.91	6.93	36.64	11.27	11.62	5.48	4.14	2.47	12.02	1.53	28.06	3.56
Gain	DUSP2	8.24	15.47	6.06	9.66	1.01	1.86	2.16	0.84	6.12	1.6	2.1	8.36	13.57	6.54	5.56	5.96	9.89	0.64	201.5	4.54	13.65	8.18	3.67	66.98	5.69	22.66	19.46	5.26	8.29	8.63	3.46	5.72	9.5	8.69	5.73	2.73
Gain	FSCN1	50.31	312.96	17.82	58.6	166.49	37.66	46.53	22.47	107.54	45.35	29.16	92.86	280.9	76.11	39.28	59.12	51.28	28.65	94.58	596.54	273.99	74	318.11	406.27	567.74	160.76	127.51	175.61	316.7	198.09	316.83	504.7	428.42	515.6	231.33	34.52
Gain	DAD1	227.41	240.64	135.92	154.87	265.95	146.52	131.81	150.83	121.54	152.34	122.38	120.25	116.49	167.04	196.2	184.93	227.09	159.4	178.21	360.05	199.2	124.55	360.94	318.71	174.67	125.28	199.05	174.68	160.66	170.36	360.27	155.53	580.42	204.09	100.09	185.29
Gain	FAM86C1	11.22	6.23	2.15	3.57	4.6	3.75	4.07	3.75	3.83	5.99	4.06	3.6	9.99	3	2.52	3.89	10.77	2.95	7.05	16.76	6.4	6.27	7.21	4.91	6.62	12.64	45.92	11.32	12.42	21.28	7.25	43.85	6.48	6.69	31.95	2.62
Gain	CRYAA	0	0	0.11	0.11	0	0	0	0.1	0	0	0	0	0.58	0.07	0	0	0	0.06	0	0.28	0	0	0.07	0	0	0	0	0	0.4	0.25	0	1.35	0	0.34	0.12	0
Gain	PYGB	7.24	43.61	35.27	27.83	22.93	57.96	51.8	48.38	52.1	30.35	58.2	45.81	37.99	49.45	36.86	34.15	9.45	21.84	20.36	111.4	70.71	19.98	41.91	57.09	61.76	55.07	220.3	83.2	33.07	58.66	42.64	58.08	28.58	25.83	192.36	27.29
Gain	SPHK1	6.32	30.46	9.65	14.07	30.49	29.76	26.19	21.63	23.66	26.52	36.73	15.7	21.34	19.08	8.43	14.43	5.83	17.76	7.16	57.32	114.93	27.06	57.43	113.57	54.05	49.3	46.12	52.3	68.32	33.24	56.22	35.66	90.16	55.63	70.75	8.96
Gain	ERRFI1	50.98	10.74	11.78	16.08	6.23	19.33	15.42	6.62	63.32	9.27	11.31	19.48	17.08	19.45	8.75	4.62	49.05	4.51	156.26	52.44	64.43	15.44	8.56	75.13	8.01	33.74	21	14.21	62.7	6.66	8.01	12.43	14.96	5.09	149.19	5.21
Gain	RP11-290F20.1	0.33	0.58	0	0.23	0.76	0.09	0	0	0.1	0	0.24	0.22	0.37	0	0.1	0	0.25	0	0.33	1.11	0.6	0.74	1.63	0.2	1.32	0.19	0.3	1.2	8.44	0.83	1.15	0.74	0.64	0.07	1.43	0.42
Gain	NEK6	7.65	8.51	8.96	3.47	5.84	4.2	3.87	2.26	7	2.17	5.57	2.68	5.22	1.02	0.98	2	7.3	2.56	9.4	32.66	9.84	8.61	10.82	19.18	10.34	18.07	15.48	14.5	8.28	2.79	11.54	9.58	37.2	6.12	5.13	15.61
Gain	STK10	3.63	7.97	12.47	7.67	6	6	5.46	4	5.56	8.61	6.23	7.92	12.73	5.09	2.75	4.37	3.24	4.92	4.6	17.3	2.98	15.68	8.02	22.03	21.44	18.73	15.05	19.58	27.71	13.96	9.04	11.91	18.64	7.92	5.66	10.58
Gain	PRSS3P2	0	0	8.06	0	0	0.24	0	0	0	0	0	0	0	0	0	0	0	0	0	0	0	0	0	0	0	0	0	0	0	0.41	0	0	0	0	1.47	46.2
Gain	CTSZ	43.78	48.5	90.22	20.52	90.33	43.68	41.16	22.12	49.11	29.36	38.01	35.12	70.86	24.17	18.09	20.88	43.46	18.63	133.56	198.78	42.04	156.46	148.16	221.91	127.8	190.41	191.83	209.53	57.29	95.54	149.29	149.59	276.31	73.66	95.12	596.51
Gain	WIPF1	7.29	5.39	23.28	11.22	13.28	9	9.26	5.51	14.8	8.46	11.48	14.34	11.48	3.44	4.64	2.71	7.56	2.28	15.97	7.12	2.39	50.39	20.79	23.24	15.84	41.9	25.63	42.52	60.96	50.71	20.26	15.84	38.58	5.43	37.84	7.28
Gain	SLA	6.87	1.92	6.26	3.34	4.07	8.57	1.87	2.52	6.78	2.27	4.18	4.39	5.22	0.62	0.73	1.05	7.24	0.78	10.85	2.52	0.97	22.78	6.15	3.57	4.27	14.59	11.61	12.72	19.16	15.04	7.04	4.92	7.98	1.09	3.64	1.62
Gain	MRPL33	62.43	28.3	14	21.65	35.82	28.86	16.1	22.1	25.14	25.79	19.33	20.56	20.85	30.43	34.01	21.51	66.79	25.16	51.55	34.74	56.53	18.98	56.52	29.6	18	30.05	45.19	39.7	18.92	21.12	63.5	29.79	130.39	32.7	69.98	54.16
Gain	MIR4435-1HG	22.71	61.93	11.35	18.72	31.71	7.21	14.67	9.06	11.13	18.72	8.61	8.69	7.72	21.29	5.81	13.94	18.96	13.77	94.47	95.35	40.45	43.06	49.72	49.74	16.47	50.73	63.15	26.46	38.35	17.87	57.3	30.51	234.24	24.5	13.23	21.12
Gain	CBX3	81.9	14.06	19.9	26.54	43.06	18.67	27.47	19.81	29.73	20.36	22.41	24.93	60.49	19.85	21.9	19.91	77.99	15.65	66.23	86.78	78.17	40.44	76.59	71.75	58.02	30.74	94.76	59.96	91.69	38.94	88.31	62.13	111.12	62.55	94.73	33.23
Gain	TRAF3IP3	5.86	2.45	19.13	5.13	2.25	6.21	5.17	6.07	4.08	6.66	6.98	6.32	8.51	4.24	2.27	2.26	4.19	5.08	8.59	4.96	2.53	16.57	2.22	6.55	4.28	13.09	9.18	26.99	24.47	12.16	2.7	5.16	2.55	1.43	32.43	3.31
Gain	ORAOV1	38.64	8.23	13.99	7.37	5.43	11.42	14.93	12.83	24.82	9.63	19.14	10.94	16.27	10.63	6.15	9.5	39.47	6.46	29.78	23.74	14.78	31.57	12.91	14.09	111.85	18.87	268.33	29.47	25.59	105.29	11.37	111.76	100.49	100.8	96.76	13.14
Gain	PDE4B	0.76	1.26	2.25	2.21	1.62	1.48	2.1	1.02	6.93	2.87	1.35	3.53	3.06	0.72	1.07	0.24	0.53	0.08	0.86	2.65	17.27	6.97	3.28	3.11	3.76	9.95	2.39	8.01	15.92	6.16	4.45	1.96	20.58	0.64	56.75	0.54
Gain	ITGA5	3.6	47.91	21.95	8.14	28.32	52.68	18.52	9.35	55.03	6.66	13.87	26.07	43.94	8.38	11.47	12.65	4.33	3.64	7.81	171.68	8.79	38.05	47.59	181.17	46.21	79.02	86.08	74.04	46.09	25.38	46.2	32.69	121.29	38.99	33.43	8.92
Gain	SIRPA	7.01	30.4	7.81	9.82	9.14	9.26	8.33	9.3	12.54	13.74	6.75	17.11	9.52	6.06	5.61	6.99	6.54	2.83	4.96	40.09	3.94	18.64	15.7	40.48	41.65	32.01	22.24	30.1	35.94	19.73	16.41	11.76	43.08	10.47	45.42	15.68
Gain	ADAM8	6.82	11.91	7.92	7.47	3.15	4.71	4.56	3.05	6.59	5.16	4.5	9.15	10.01	4.26	2.38	2.95	4.56	2.63	5.35	20.56	2.21	17.83	7.87	11.39	20.4	17.69	11.17	17.78	46.36	42.94	7.43	9.79	22.11	6.3	17.75	84.23
Gain	SOCS1	8.38	8.16	3	1.12	4.71	7.8	3.16	0.52	2.32	2.31	1.98	5.79	13.77	1.16	1.04	2.6	9.6	1.86	31.26	12.14	11.72	16.26	6.05	47.33	7.2	14.85	27.7	14.69	13.84	51.63	6.45	10.67	18.09	28.31	35.16	22.81
Gain	PHF19	16.51	13.98	11.53	8.08	20.61	12.12	18.1	9.78	15.23	9.49	14.76	9.87	12.55	7.23	7.05	7.27	20.96	6.1	70.74	45.04	24.36	14.11	40.52	18.47	19.32	15.89	28.37	25.6	14.3	31.67	39.61	19.38	22.79	12.59	30.24	12.74
Gain	GNAS	701.79	319.71	405.38	398.7	343.6	540.8	564.9	512.87	470.44	501.7	560.22	560.06	355.57	463.4	469.89	483.57	701.57	459.34	671.41	429.72	441.33	464.25	421.19	1059.26	431.28	424.22	727.37	462.27	471.58	538.33	428.57	531.85	805.29	512.61	1000.75	1562.37
Gain	IQSEC1	4.93	4.89	8.92	5.13	5.01	8.27	8.86	7.24	10.29	6.61	8.63	10.88	5.83	4.13	2.3	1.94	5.63	1.83	6.03	8.1	2.25	16.61	6.3	15.3	9.44	19.94	17.03	20.25	12.43	10.08	5.93	6.78	5.97	3.42	6.01	5.95
Gain	CD74	1110.52	1096.76	1827.51	589.91	884.69	972.36	769.48	605.99	1178.28	1050.71	677.37	1115.82	1193.16	675.58	441.82	578.8	1107.68	494	3035.97	488.84	62.68	3337.6	943.67	1244.01	1663.13	3077.86	1876.79	1744.61	1080.95	2894.3	949.75	3329.43	1979.21	932.39	1072.03	817.96
Gain	FNDC3B	7.52	8.76	6.69	7.45	15.22	4.96	5.61	4.25	9.19	3.19	4.08	6.34	6.32	1.76	1.93	1.06	5.67	0.79	10.57	44.92	26.32	18.41	18.51	25.72	13.09	10.69	19.8	20.83	19.52	12.67	15.76	32.67	43.17	9.05	34.68	10.64
Gain	CTTN	219.3	103.14	84.27	100.18	45.21	98.66	137.54	113.88	207.11	136.96	106.96	130.44	87.49	94.01	49.05	69.79	213.81	62.99	187.13	104.72	88.84	120.06	80.99	132.8	778.53	167.02	967.83	163.23	205.49	708.59	85.96	423.16	363.12	625.27	690.6	126.41
Gain	THEMIS2	5.47	14.35	15.38	7.81	13.05	16.25	3.45	4.93	15.89	11.51	6.74	15.06	20.31	7.46	8.35	7.96	7.74	2.89	7.88	11.75	2.25	51.17	13.93	14.89	19.63	44.97	26.09	27.18	62.25	35.62	13.22	8.92	34.42	8.48	10.6	17.67
Gain	RASSF2	1.01	1.18	5.76	2.88	1.25	4.3	3.29	2.59	4.63	2.39	3.53	3.76	1.72	1.96	1.13	0.96	1.07	1.13	1.04	1.4	0.88	11.81	1.49	1.84	3.12	16.06	7.74	8.44	10.64	10.85	1.11	0.91	3.04	0.5	11.65	1.54
Gain	CXCR4	9.75	8.33	39.55	22.15	8.05	18.52	4.73	2.81	22.56	9.29	12.69	31.16	42.39	2.34	2.68	3.18	8.17	3.01	23.17	12.32	26.28	87.29	10.13	12.62	20.01	35.18	25.29	55.61	144.54	88.61	12.49	8.69	31.05	7.4	50.84	9.63
Gain	BMF	3.18	3.61	5.87	3.93	1.89	2.49	2.09	2.2	3.18	1.75	2.39	3.4	3.83	1.52	0.88	1.49	1.88	1	2.44	3.82	1.92	13.42	2.11	4.85	4.93	7.52	8.43	11.04	6.61	8.06	3.02	1.62	1.53	4.79	11.41	5.13
Gain	AGTRAP	86.95	145.19	28.89	39.8	57.55	33.64	26.92	33.78	43.51	37.13	28.87	43.91	99.51	40.92	23.87	38.46	85.82	22.47	94.15	139.56	44.1	38.83	113.39	127.84	64.81	55.27	48.28	87.92	302.88	72.44	111.7	50.91	95.51	88.6	153.54	40.66
Gain	ITGB2-AS1	1.3	0.5	8.92	2.33	0.47	1.85	0.52	2.04	3.11	2.33	1.09	2.75	3.61	0.67	0.3	0.92	1.46	0.84	1.92	0.7	0.89	12.32	0.57	0.8	0.73	6.1	3.75	4.28	5.47	2.97	0.56	0.92	0.76	0.55	10.38	0.97
Gain	SRGN	22.74	22.62	64.01	32.65	63.35	49.23	21.32	11.37	62.97	22.09	16.74	49.49	46.8	11.89	19.59	8.62	27.14	8.48	54.09	34.52	15.28	109.67	74.94	37.43	58.43	174.06	90.67	107.02	188.01	79.25	77.03	63.89	459.28	16.59	32.33	32.41
Gain	ARNTL2	3.79	9.95	9.05	19.01	2.32	17.59	22.33	22.19	25.07	26.34	21.39	22.29	6.02	15.59	30.81	10.33	3.59	13.76	17.29	16.1	21.38	1.49	8.39	12.77	6.03	8.32	8.71	12.6	9.87	8.61	9.13	5.87	5.45	15.99	4.27	12.05
Gain	ZFP36L2	48.45	80.37	48.77	61.63	12.81	61.77	81.78	39.64	76.7	51.17	58.7	108.61	37.09	66.9	66.07	34.21	46.86	20.1	127.68	76.48	18.01	73.97	16.33	89.33	31.79	55	34.01	45.13	42.42	56.34	15.78	23.74	22.83	8.41	34.13	77.67
Gain	ZNF526	8.72	2.79	4.14	2.4	2.12	3.82	4.21	3.64	4.29	3.36	3.87	3.31	5.54	3.75	2.01	2.93	9.34	2.24	7.31	6.1	3.94	2.46	4.04	5.9	4.76	6.26	9.16	7.1	6.41	7.37	4.58	7.29	3.31	4.61	5.02	4.81
Gain	MCF2L	16.55	2.74	10.62	6.38	7.87	12.17	11.16	8	20.73	10.28	16.71	9.88	3.62	5.14	4.1	5.65	17.15	3.75	7.86	1.98	12.3	14.95	10.1	5.21	4.08	8.01	17.77	34.36	8.96	23.79	9.66	17.69	4.92	3.71	18.91	16.33
Gain	SPSB1	16.77	22.55	9.76	12.85	8.49	21.15	23.98	14.38	17.71	15.8	15.22	14.7	20.67	23.35	11.28	15.43	13.91	15.46	12.3	23.08	73.85	36.25	18.61	57.11	17.52	33.12	37.71	28.61	28.12	19.3	17.83	15.5	25.49	32.46	19.92	12.64
Gain	C17orf82	0	0.48	0.43	0.18	1.18	0.2	0.15	0.06	0.11	0.08	0.27	0.25	0.35	0	0.04	0.04	0.16	0.08	0.27	0.42	1.17	0.59	1.91	0.95	0.29	0.99	3.76	5.32	0.62	0.11	2.38	0.43	0.2	5.6	0.2	0.8
Gain	CCR3	0	0.07	0.13	0.57	0.68	0.07	0	0	0	0.21	0	0.61	0.17	0.2	0.16	0	0	0.06	0	0	0.27	0.24	0.38	0.89	0.45	1.69	0.18	1.88	8	0.37	0.14	0	0.89	0	0	0.17
Gain	SRCRB4D	5.85	1.37	0.08	0.64	0.57	0.39	0.43	0.45	1.02	0.42	0.71	0.67	0.79	0.58	0.16	0.21	7.06	0.73	6.1	0.97	1.07	0.39	1.88	1.53	1.24	0.14	0.39	0.55	4.25	1.18	1.42	1.3	1.29	0.72	4.19	0.49
Gain	C9orf50	0.15	0.1	0.23	0	0	0	0	0	0	0	0	0	0	0	0	0.07	0.15	0	0.25	0	0	0.11	0.17	0.06	0.05	0	0.19	0.06	0.26	0	0.05	0	0.36	0.87	0.13	0.17
Gain	COTL1	38.83	65.19	66.47	25.37	34.57	28.13	19.99	18.99	39.11	29.09	23.24	38.02	45.75	22.88	18.91	14.92	34.51	11.85	54.57	217.3	31.44	91.54	43.29	125.74	45.68	149.57	69.8	80.93	112.35	103.63	46.91	47.13	208.11	48.77	51.43	39.32
Gain	SELPLG	3.81	6.43	11.41	4.28	7.29	6.06	6.2	4.53	6.27	5.38	3.52	5.56	9.52	3.82	1.68	2.75	4.18	2.83	6.89	6.78	2.87	19.42	7.02	5.35	8.8	24.71	11.93	15.11	28.71	22.25	8.23	2.58	20.16	4.76	3.52	7.01
Gain	DNAJB6	71.97	56.29	34.71	101.31	53.54	66.87	81.56	59.17	102.72	67.2	64.35	71.62	62.35	66.73	64.05	46.92	71.54	46.92	129.63	77.66	114.38	33.58	125.95	135.86	29.91	49.18	52.66	51.91	79.81	59.36	127.3	118.88	87.11	40.66	78.08	65.39
Gain	NRP2	0.85	17.91	5.25	4.9	15.65	8.18	6.44	4.4	19.28	4.8	5.81	11.21	4.26	6.48	4.43	25.12	0.7	3.45	2.33	27.4	74.3	17.59	32.02	23.67	16.05	41.86	28.26	25.4	7.2	10.45	32.29	55.56	39.14	23.59	6.97	2.31
Gain	SOCS3	3.31	207.82	8.69	27.27	14.04	29	37.39	2.79	52.71	7.06	5.5	50.7	52.31	6.52	12.19	6.08	4.29	1.31	53.04	27.61	44.29	61.09	30.23	57.06	49.19	119.76	32.36	52.09	72.28	17.4	28.28	30.44	125.04	37.32	15.77	38.26
Gain	ZC3HAV1	18.68	12.78	9.32	6.97	11.86	10.21	11.28	11.94	10.52	15.5	10.64	8.1	12.05	8.96	3.78	6.77	16.7	4.98	32.68	13.02	15.55	11.59	25.46	25.33	16.04	13.09	14.79	21.32	16.59	14.96	24.09	11.56	10.8	9	13.67	9.44
Gain	CHST11	3.66	14.59	2.96	4.44	7.78	6.35	0.96	2.57	8.36	4.32	1.39	5.51	11.92	1.44	2.8	2.12	4.99	1.16	4.98	16.19	3.99	19.84	8.47	24.42	20.36	8.79	6.98	26.59	19.33	35.89	10.2	7.97	7.23	3.82	119.58	1.3
Gain	LITAF	44.73	51.13	54.71	39.72	49.47	55.98	48.06	25.26	95.35	35.52	34.89	37.83	63.55	32.22	27.64	24.14	40.75	18.15	131.48	106.8	68.46	102.2	65	84.68	66.4	130.05	76.94	66.56	136.07	66.2	61.27	47.2	100.44	76.87	154.98	79.09
Gain	LYST	1.98	2.35	4.01	4.33	2.99	3.11	4.3	3.44	7.27	4.09	6.91	5.23	3.6	2.67	2.93	0.94	2.24	0.78	3.02	9.02	5.2	3.97	4.34	5.71	4.97	4.61	12.69	5.55	5.42	10.02	3.73	4.52	4.44	2.2	46.15	7.31
Gain	SMAP2	15.47	13.72	39.25	18.67	13.98	29.83	14.32	12.73	26.46	15.41	16.79	28.06	31.53	13.91	7.95	11.11	16.82	11.18	20.48	20.49	13.02	42.63	12.86	19.11	12.51	38.99	38.35	29.83	52.55	58.81	14	14.35	28.09	10.62	31.3	14.17
Gain	LINC00152	11.54	35.98	7.36	26.35	9.18	16.78	11.67	8.18	13.94	5.37	11.38	8.61	10.04	16.36	24.38	15.43	16.54	7.42	39.12	87.47	29.82	55.69	25.83	45.89	7.24	35.83	20.98	20.2	11.6	23.78	31.09	22.45	151.7	19.04	12.21	15.8
Gain	CCDC57	68.38	24.86	25.34	12.59	8.37	21.16	15.95	18.7	15.61	18.52	14.53	13.48	17.8	10.86	13.61	23.68	55.38	13.33	93.63	23.11	30.31	36.75	20.24	19.43	31.73	32.34	73.22	43.89	24.26	57.93	26.27	42.91	11.07	48.53	89.29	36.8
Gain	HSPE1-MOB4	0	0.39	0	0	0.34	0	0	0	0	0	0	0	1.1	0.53	1.26	1.23	0	0	0	0	3.37	0	0	0	0	0	4.5	0	0	0	0.51	0	2.27	0	1.45	0
Gain	AZIN1	44.14	9.46	15.63	27.64	19.98	20.35	26.78	24.88	34.6	25.12	22.28	25.09	14.81	16.85	23.26	8.7	44.38	12.39	53.12	33.37	58.76	16.25	48.22	48.86	33.53	28.34	54.52	23.42	15.58	16.42	44.83	38.11	26.74	9.24	19.64	23.29
Gain	LINC00313	0.86	0.34	0	0	0.43	0.54	0	0	0.3	0	0	0	0.45	0	0	0.07	0.45	0	0.81	2	0.24	0	0.26	2.93	0.99	0	0.13	1.15	1.46	0	1.52	1	0.71	0.22	0.4	1.26
Gain	FMNL1	10.22	9.72	28.43	15.41	14.92	16.78	16.72	10.54	17.58	9.62	11.94	22.44	21.24	7.46	3.94	7.65	11.37	5.96	14.88	11.37	5.02	53.34	17.82	14.81	18.1	52.11	24.09	46.96	110.33	35.6	18.15	14.34	19.24	12.49	13.72	19.79
Gain	PTPN7	7.35	3.02	19.2	3.02	4.21	4.63	5.49	4.47	6.76	4.14	5.04	6.55	7.29	2.43	1.05	1.56	8.5	3.12	10.63	3.08	1.57	22.02	3.92	3.26	5.6	20.15	11.72	16.42	21.21	25.32	4.64	7.1	4.06	3.72	3.83	4.4
Gain	CTSD	380.22	557.47	317.17	365.3	283.86	322.32	315.88	221.12	328.88	329.98	247.12	283.5	566.87	355.53	201.12	343.12	388.7	246.28	597.19	390.81	168.47	494.07	434.18	526.55	444.58	423.9	552.58	504.94	520.58	424.68	438.99	483.43	451.17	601.02	312.35	524.74
Gain	RUNX1	3.56	18.15	7.42	5.49	8.02	11.4	6.93	3.19	16.34	6.4	8.76	9.69	18.05	4.52	2.32	5.02	1.87	2.66	55.51	26.75	20.4	47.27	14.32	51.67	17.15	26.71	39.74	36.81	44.44	18.23	15.41	20.48	20.2	33.17	32.55	10.64
Gain	C21orf33	64.79	41.35	34.73	37.85	27.27	48.41	50.92	47.38	43.89	44.94	41.28	42.46	43.27	36.05	30.9	46.11	62.04	42.5	61.99	35.91	42.36	24.69	52.1	51.17	19.79	33.04	54.06	51.46	33.61	45.04	48.07	42.74	25.27	41.83	50.64	48.21
Gain	ID2	14.18	21.52	52.45	20.9	16.43	23.03	24.11	20.48	23.28	17.29	16.9	18.19	25.55	19.19	15.5	17.22	13.65	12.93	31.22	21.33	26.35	50.78	23.62	61.48	15.82	34.47	43.33	47.82	49.61	45.26	24.43	36.09	77.65	25.94	76.08	56.92
Gain	FCGR3A	10.31	2.77	3.55	1.49	25.29	3.6	0.96	1.35	2.78	1.69	2.05	4.48	7.08	0.58	0.43	0.1	12.26	1.46	29.83	17.24	6.43	33.29	41.17	16.27	32.54	44.32	30.95	42.8	77.71	21.38	37.57	45.45	98.23	5.82	6.57	6.58
Gain	C12orf79	1.22	0	0.37	0	0.06	0.03	0	0.07	0.04	0	0.33	0.1	0.03	0	0.03	0.03	1.01	0.39	0	0.08	0.6	1.76	0.45	0	0.23	0.68	0.26	1.27	1.72	0.51	0.38	1.19	0.35	1.16	0.4	0.06
Gain	HSP90AA1	430.66	47.94	134.55	166.53	498.41	146.87	140.43	144.9	147.5	130.46	108.24	139.32	508.76	199.55	212.98	161.84	430.34	125.23	1131.64	735.5	635.08	157.91	826.91	964.24	336.38	185.11	377.61	234.76	430.57	263.94	834.54	637.99	810.94	651.72	570.43	275.85
Gain	BZRAP1-AS1	0.25	0.21	2.47	1.64	0.35	1.74	1.83	0.72	1.79	0.98	0.55	0.83	0.28	0.55	0.77	0.56	1.2	0.48	0.42	0.26	0.82	1.62	0.13	1.68	0.58	1.78	2.38	1.69	1.51	1.99	0.16	0.94	2.73	0	5.68	1.32
Gain	RAPGEF1	15.72	13.61	19.63	10.94	9.38	11.88	12.46	15.62	23.28	12.58	13.66	8.82	12.69	6.4	5.17	4.88	16.91	4.27	14.46	21.56	28.46	26.33	16.78	30.52	15.32	38.43	39.01	24.09	20.26	25	16.58	14.25	9.23	6.9	11.3	12.64
Gain	HIST2H3C	1.23	1.03	0.17	0.54	0.69	0.15	0.14	0.2	0.2	0.41	0.37	0.3	0	0.18	0.05	0.21	1.33	0.13	27.15	3.33	2.18	0.45	1.84	1.54	0.49	0.96	0	1.13	1.25	1.78	1.42	1.36	1.51	1.22	0	1.85
Gain	GRAMD1A	21.1	28.74	27.35	14.29	66.37	19.2	13.21	12.25	36.03	16.4	18.02	29.82	51.87	11.35	7.59	9.07	30.27	6.22	22.48	40.69	56.52	79.31	100.7	81.65	28.91	68.28	59.89	74.9	46.17	99.39	100.88	54.57	71.91	40.46	87.58	76.95
Gain	STX16	88.21	17.5	26.83	23.77	14.57	23.82	27.96	27.09	35.11	26.27	28.6	25.06	22.89	15.51	10.03	12.35	91.05	8.35	52.03	57.31	28.15	33.8	30.77	54.46	41.31	25.91	46.04	60.51	40.31	32.62	28.01	53	25.08	17.51	41.88	104.83
Gain	CTD-2201E18.5	1.12	0.13	0.59	0	0	0	0.37	0	0	0.73	0.75	0.12	1.16	0	0	0.09	0.39	0.2	1.19	1.01	0.94	0.84	1.04	0	0.35	0	0.84	2.85	0.81	0.65	0.75	1.28	0.57	0.13	0	0.83
Gain	RNF19A	20.29	4.39	12.96	14.67	6.11	9.44	12.47	10.01	20.16	14.25	9.49	14.14	5.64	7.24	9.45	4.26	23.6	3.94	54.18	13.58	16.52	15.81	13.02	19.36	15.58	10.61	18.45	18.61	20.37	17.49	13.18	23.67	7.74	6.66	26.94	15.95
Gain	PROC	0.13	2.86	1.94	0.15	4.08	0.38	0	0.17	0.23	0	0	0.75	0.43	0	0.1	0	0.42	0.69	0.09	3.26	1.03	1.48	4.15	8.99	6.7	1.31	0.36	2.23	0.96	0.56	5.88	2.39	6.89	5.6	7.74	2.54
Gain	C9orf106	0.27	0	0.13	0.08	0.1	0.17	0.16	0.02	0.02	0.23	0.33	0	0	0.06	0	0	0.21	0.02	0.14	0	0.03	0.08	0.14	0.21	0.23	0.2	0.03	0.2	0.27	1	0.02	0	0	0.14	0.12	1.22
Gain	JADE2	12.26	6.45	9.06	5.15	4.74	5.45	7.16	7.3	7.82	5.15	7.12	4.62	31.25	2.61	2.29	1.86	11.27	2.14	7.84	7.69	21.16	8.11	8.12	29.24	17.57	15.52	14.87	59.26	10.74	11.31	7.98	32.92	8.29	12.72	29.71	10.9
Gain	GTF2IRD2B	46.1	3.15	21.73	13.95	8.69	16.45	20.55	9.98	9.4	14.33	15.16	5.8	6.22	3.51	3.1	3.75	52.64	4.05	44.55	7.63	23.88	12.59	13.03	17.63	7.42	10.1	20.97	16.37	15.87	20.78	11.54	12.15	10.57	6.99	22.7	24.57
Gain	ZNF267	3.77	0.86	3.54	5.62	2.65	4.95	6.42	4.99	9.42	5.06	3.26	5.42	4.13	5	6.42	4.73	4	2.04	6.51	6.52	11.53	4.24	6.73	9.74	4.89	4.38	12.06	8.53	8.47	6.26	5.77	7.44	8.14	3.89	4.13	5.23
Gain	HCST	28.28	15.91	17.97	13.22	17.44	9.41	14.91	6.06	18.05	9.03	7.31	6.73	13.24	6.21	5.55	5.98	24.22	9.03	57.7	16.53	1.93	26.37	22.39	16.54	8.71	59.42	17.43	28.16	44.15	36.55	24.67	22	93.65	14.1	13.08	17.2
Loss	LINC00675	0.05	1.13	13.79	7.18	0	4.73	4.82	4.32	5.71	10.84	7.73	4.49	0.1	19.59	12.35	7.03	0	10.99	0.05	0	0	0	0	0.54	0.74	0	0.14	0	3.1	1.06	0	0	0	0	0.13	1.6
Loss	SIM2	0.11	9.1	12	19.14	0.49	24.32	32.08	32.87	26.55	32.11	35.45	22.84	2.59	12.97	13.12	13.13	0.22	12.25	0.29	1.68	4.83	3.12	0.47	10.46	5.8	6.89	4	9.58	0.83	16.1	0.42	1.75	0.44	0.65	7.13	13.5
Loss	PAX9	2.42	32.71	40.08	84.96	2.25	93.5	107.34	105.9	115.16	138.48	129.89	108.75	7.86	127.1	111.16	60.57	2.97	83.89	29.61	5.78	19.04	5.19	5.88	8.29	5.65	40.29	12.57	5.29	15.69	48.75	6.08	9.34	2.13	54.75	9.89	29.89
Loss	NFIX	29.35	22	27.42	34.52	16.55	54.93	81.92	66.99	55.52	60.32	87.72	35.53	13.33	38.82	30.81	39.88	30.09	24.06	24.05	7.7	7.09	33.95	15.35	20.69	35.65	31.41	27.9	19.58	27.18	52.92	17.02	11.41	8.66	15.58	60.71	24.83
Loss	XXYLT1-AS2	0	0	4.99	0	0	0	0	0	0	0	0.45	0	0	0.24	2.33	0.39	0	0	0	0	0	0	0	0	0.12	0.94	0.18	1.65	0	1.22	0	0.15	0.36	0	0	2.39
Loss	THSD4	3.13	40.19	16.66	34.79	0.84	26.53	39.2	42.05	54.74	47.03	50.79	35.12	1.57	14.87	16.1	15.98	3.66	8.83	2.43	8.67	3.41	7.79	1.61	7.85	6.45	2.01	6.71	3.06	2.55	13.9	1.51	1.73	0.59	0.36	3.04	8.81
Loss	SLC7A5	15.19	117.77	13.81	35.12	63.14	49.77	46.07	52.35	55.75	62.82	52.37	61.14	276.13	43.61	41.48	32.46	17.13	22.39	10.61	264.86	127.35	19.29	136.4	199.51	110.89	161.67	148.46	54.44	340.76	73.94	134.73	99.29	24.95	137.92	35.83	14
Loss	GPT2	1.53	25.54	22.72	85.22	7.23	82.72	86.61	85.57	53.88	71.42	88.49	48.93	16.3	96.58	70.83	46.92	1.59	55.94	4.36	9.63	18.89	4.16	7.55	12.47	44.28	5.76	31.99	12.29	56.56	30.14	7.1	3.4	11.35	14.63	9.82	45.29
Loss	CD82	202.45	154.1	124.27	89.41	70.47	132.39	157.43	142.77	93.42	112.27	131.06	132.3	141.49	166.9	93.38	234.37	225.75	128.49	175.09	115.49	12.74	36.57	96.46	126.29	66.46	47.49	53.94	92.37	143.83	231.47	107.85	31.28	125.37	621.25	133.51	118.82
Loss	ARHGEF10L	20.34	14.6	23.05	42.29	6.4	39.8	45.74	41.4	36.99	48.67	41.27	43.62	11.99	33.24	17.42	19.54	16.8	27.17	21.06	8.01	2.12	8.99	9.79	11.42	8.97	21.11	15.86	18.3	23.37	23.83	11.34	8.8	4.38	10.08	9.87	28.65
Loss	NFIC	39.39	38.48	49.99	37.32	63.33	77.69	83.47	65.21	76.66	65.34	82.32	68.43	44.03	71.09	29.83	62.03	41.66	37.92	19.78	13.87	35.85	54.03	51.17	61.53	47.33	85.68	108.67	58.64	100.7	95.82	53.64	30.58	37.7	66.61	72.85	44.6
Loss	FOXA1	16.71	12.84	12.3	12.14	1.66	11.97	17.76	15.25	15.16	12.55	19.77	9.12	9.92	8.51	8.43	5.61	14.62	6.26	15.55	0.05	7.39	0.59	3.12	4.39	1.67	96.02	22.6	3.57	18.36	4.2	2.46	4.19	0.04	12.34	1.7	23.39
Loss	MRPL37	57.16	80.17	43.58	55.13	39.32	57.78	63.07	55.02	52.02	58.82	60.29	51.33	72.16	58.85	48.43	65.91	57.81	55.51	72.5	144.68	124.6	27.84	54.23	71.4	58.74	73.76	81.69	63.36	87.08	62.45	54.8	57.7	87.11	84.92	114.95	70.09
Loss	SPIN4	2.53	1.74	0.97	4.26	0.86	1.94	5.43	3.16	4.68	3.26	1.81	2.46	1.69	3	2.05	0.47	2.39	0.81	8.71	1.9	0.06	0.95	2.28	0.5	2.62	1.43	1.37	1.34	1.55	1.79	2.21	0.88	1.36	0.31	1.93	4.63
Loss	ZXDA	0.21	0.31	0.95	0.74	0.48	0.4	0.58	0.6	1.16	0.36	0.6	0.45	0.3	0.28	0.19	0.23	0.1	0.13	0.51	0.43	1.37	0.68	0.55	1.12	0.73	1.19	1.62	1.13	0.45	0.57	0.53	0.84	0.39	0.28	0.45	0.48
Loss	C6orf132	37.69	70.44	115.21	211.71	13.67	235.96	249.39	221	138.91	298.09	290.53	170.62	47	244.29	211.24	186.84	41.52	217.02	37.2	32.03	25.02	3.79	29.86	35.14	23.09	24.4	29.73	24.67	48.55	55.16	33.4	12.38	1.67	84.29	21.21	126.21
Loss	ZFP36L1	246.98	586.02	189.96	619.43	133.07	248.9	323.51	222.92	526.39	267.55	289.42	703.2	302.19	379.56	347.22	196.88	250.96	90.93	672.69	289.27	166.65	166.65	208.57	557.93	421.65	291.75	141.73	229.62	223.54	209.7	193.12	116.36	140.42	283.11	126.95	112.3
Loss	ZBTB7C	21.5	21.64	20.92	32.67	4.6	34.13	41.85	42.91	29.25	37.3	42.28	27.55	10.77	26.94	18.28	29.72	22.4	25.91	21.18	3.94	19.22	1.85	6.17	3.79	3.29	6.98	50.96	19.67	6.49	17.88	6.97	0.89	1.25	38.78	2.36	14.81
Loss	CASZ1	24.98	11.36	17.33	22.2	3.11	21.72	30.32	26.98	23.71	22.19	38.02	23.29	14.34	29.49	21.02	16.74	32.66	12.04	12.59	19.05	15.6	3.36	5.68	23.18	13.97	16.68	26.74	20.16	24.75	14.73	13.87	4.56	0.55	21.79	18.94	18.49
Loss	SEMA3F	47.69	58.41	25.8	98.86	16.75	71.68	95.97	71.03	55.74	77.8	63.68	87.42	50.77	95.99	39.22	49.29	47.79	39.93	17.53	25.81	15.3	16.68	26.87	34.43	40.81	32.61	59.33	21.37	32.52	59.82	29.93	12.11	11.84	58.03	13.03	31.72
Loss	SH3GL1	80.06	115.59	97.82	168.81	69.61	176.39	207.67	180.41	153.29	231.9	203.1	164.04	64.54	180.66	176.47	164.5	76.69	219.72	72.57	126.93	80.78	51.78	87.95	98.72	57.47	59.68	80.46	60.79	175.14	96.72	93.63	43.71	98.15	159.2	73.43	108.65
Loss	SLC22A23	25.3	19.09	13.85	15.78	10.72	14.71	21.42	21.01	21.77	23.6	19.77	24.35	14.87	15.65	10.67	9.86	26.43	6.69	5.71	24.9	15.3	4.75	30.19	21.54	23.75	9.97	12.25	12.21	11.2	14.07	28.25	18.17	11.48	15.4	3.37	11.16
Loss	ABLIM1	29.98	35.55	61.12	160.03	8.62	124.76	168.65	215.45	158.82	211.14	219.38	112.22	22.69	119.42	94.41	57.21	28.72	89.38	21.83	21.09	21.92	8.79	12.09	21.13	34.18	36	38.42	38.25	20.58	50.6	12.56	1.48	0.81	18.97	10.49	49.6
Loss	NNMT	9.9	41.9	32.08	12.43	74.77	93.31	25.36	12.22	133.2	10.14	10.12	30.36	58.21	15.61	18.31	9.84	8.42	11.33	31.5	33.94	10.9	237.31	89.08	210.61	64.52	256.65	107.43	89.27	307.34	41.24	84.62	80.55	443.99	171.82	23.49	49.03
Loss	HAAO	12.99	2.48	25.17	7.51	14.14	11.98	11.94	8.27	8.92	5.8	11.34	7.4	3.45	9.12	9.2	10.64	18.6	9.99	14.84	2.62	2.1	21.84	2.62	7.58	3.55	8.35	22.96	8.69	2.02	15.95	3.56	6.46	11.41	26.15	17.37	15.55
Loss	PLLP	27.61	9.03	26.95	16.76	3.11	30.07	31.98	34.17	12.29	17.73	27.99	15.13	5.87	26.6	21.29	22.53	29.63	30.56	7.77	14.45	22.22	1.78	5.83	1.78	21.32	10.06	8.9	2.33	3.34	10.95	4.92	11.14	0.3	41.17	1.22	40.58
Loss	C5orf66	9.03	7.28	6.89	13.58	2.16	9.72	11.15	13.69	14.22	18.26	15.46	13.77	5.24	11.5	4.4	9.6	8.33	7.4	8.41	4.87	7.88	6.8	2.87	5.58	6.53	2.57	10.02	8.75	15.84	10.17	1.95	5.06	1.31	8	3.37	6.45
Loss	EHF	43.2	32.06	44.79	168.03	12.12	109.05	142.91	178.55	155.07	146.75	156.76	104.51	31.45	157.24	130.81	74.73	40.89	119.46	104.41	10.39	7.76	4.67	28.51	12.98	19.54	13.31	9.04	3.67	86.49	43.13	28.17	6.53	1.78	54.8	16.11	70.16
Loss	ATP8B1	7.85	5.48	15.3	13.67	2.53	9.1	13.9	9.14	19.87	14.31	11.49	11.25	7.33	14.31	9.02	6.23	6.89	4.41	14.9	3.65	8.99	7.02	6.08	4.51	8.13	8.73	16.15	11.44	6.07	4.92	6.08	14.73	1.29	12.8	2.04	18.58
Loss	MAP3K14	4.16	9.73	10.89	7.02	4.3	11.37	22.31	10.3	19.43	13.59	11.21	11.09	6.34	13.31	11.42	17.95	3.61	6.11	5.26	8.55	6.47	9.33	5.96	4.41	7.03	17.19	13.07	9.67	6.5	20.46	7.08	5.94	4.14	7.83	7.94	7.75
Loss	KHDRBS2	0	0	0.15	0	0	0	0	0	0.03	0	0.03	0.03	0.03	0.03	0	0	0.15	0	0.03	0	0	0	0	0	0	0.03	0	0.04	0	0	0	0	0	0	0	0
Loss	VDAC2	113.7	124.84	96.85	208.66	77.15	159.77	177.15	185.55	213.58	136.79	176.77	189.61	94.85	201.68	216.94	208.56	105.68	219.38	205.62	107.13	228.3	49.69	117.42	102.99	116.21	84.2	139.33	84.26	84.5	108.32	123.14	97.89	98.02	167.26	96.69	119.24
Loss	THRA	5.8	7.72	14.55	7.92	10.31	9.51	10.71	8.95	9.89	6.32	14.74	7.35	5.39	6.96	5.43	6.53	6.48	4.45	6.5	7.27	17.76	6.74	13.6	6.84	12.13	7.88	11.74	9.7	12.59	11.82	12.56	6.15	10.19	12.59	12.77	14.23
Loss	KLF5	183.74	142.77	83.73	198.75	55.42	185.56	304.42	256.16	364.54	251.86	241.31	187.43	97.08	289.11	152.3	126.47	165.35	126.84	209.83	105.12	295.39	6.67	133.88	95.74	76.04	61.67	276.79	64.75	135.6	108.8	134	91.92	8.49	169.17	30.97	123.78
Loss	RFX2	18.99	6.15	7.39	4.3	5.8	15.74	14.19	4.49	16.8	24.47	13.28	5.07	7.26	7.31	7.85	30.37	11.8	9.09	9.54	51.27	24.27	5.71	9.4	15.06	10.25	16.06	15.2	8.81	7.34	12.06	16.15	3.37	5.42	30.52	8.26	3.79
Loss	AMOTL2	13.49	27.84	13.26	39.34	13.24	32.11	57.74	33.59	36.74	61.93	43.19	45.39	3.67	33.98	28.27	16.15	12.86	16.3	16.43	17.87	3.95	10.34	20.4	24.87	6.4	19.7	20.5	10.87	49.25	13.89	16.41	5.97	17.47	10.65	12.13	31.58
Loss	FBXL14	5.07	2.71	6.55	3.85	3.29	5.1	7.6	4.4	5.38	3.47	4.59	3.21	3.77	5.61	2.81	2.6	5.08	2.21	14.54	1.7	4.05	2.28	8.97	6.39	2.29	8.12	8.46	7.01	4.61	6.45	9.45	3.57	2.6	3.5	5.19	4.29
Loss	FAM129B	295.3	223.56	252.7	318.4	55.08	689.47	751.3	685.52	380.14	671.26	778.79	289.49	76.5	550.95	323.49	300.58	295.98	570.46	401.56	138.57	121.28	29.29	130.41	140.36	94.6	91.18	104.77	75.81	226.07	235.2	128.23	48.88	88.45	130.98	54.7	353.03
Loss	CTC-349C3.2	0	0.25	0	0.59	0	0.23	0.5	0.26	0.57	0.35	0.21	0.37	0.13	0.19	0.03	0.08	0	0.06	0	0	0.04	0	0.03	0.13	0.1	0	0	0.22	0.32	0.07	0	0.04	0	0	0.04	0.03
Loss	EPHA2	58.63	271.37	38.72	330.25	15.92	112.4	144.92	99.75	215.37	191.7	92.4	223.54	19.46	167.55	110.54	87.01	57.8	81.49	100.28	70.52	34.61	15.45	30.76	72.44	21.13	63.09	19.06	23.13	161.39	61.58	29.14	18.94	8.17	65.53	42.61	85.08
Loss	MST1R	12.68	12.25	24.83	5.7	2.23	7.88	16.15	10.5	14.45	10.83	8.12	8.46	26.61	11.21	8.41	6.94	14.26	3.11	0.69	64.01	17.27	6.24	4.27	2.55	40.51	20.29	4.57	21.48	7.92	20.96	3.95	9.22	0.38	15.01	12.51	18.95
Loss	MYO18A	17.3	28.54	28.8	44.51	9.99	38.9	46.39	43.81	47.53	43.22	42.11	34.52	25.76	33.9	15.35	29.28	16.55	28.71	18.25	20.61	11.39	22.71	22.2	22.34	22.68	32.81	24.82	38.94	29.25	32.7	23.61	20.26	9.82	26.43	15.33	35.5
Loss	CCDC85C	22.98	14.31	9.75	12.41	8.17	27.8	32.54	25.45	15.15	22.33	29.4	13.37	14.81	24.34	10.85	14.76	25.05	22.7	15.21	17.72	9.07	3.52	18.52	15.96	33.21	8.07	22.63	7.53	38.48	18.75	17.12	4.89	3.15	28.43	16.51	16.62
Loss	EMP1	181.31	201.64	596.31	1816.63	34.36	2037.26	2516.77	2200.71	1254.87	2381.01	2667.22	1350.39	65.18	2048.26	2633.14	833.08	177.57	1964.78	665.06	33.71	88.56	71.71	42.18	142.2	53.21	136.52	132.71	62.08	109.62	472.55	41.33	17.1	37.23	73.01	58.99	789.72
Loss	TMEM211	0	0	0.53	0	0	0.92	0	0	0.71	0	0.45	0	0	0	0	0.34	0	0	0	0	0.38	0	0	0.78	0.86	0	3.73	0	0	0	0	0	0	1.16	0	0
Loss	OSM	0.33	11.85	0	0.85	1.99	0.27	1.97	0.89	0.62	0.54	0.09	0.53	0.67	0.19	0.41	0	0.3	0.07	0.47	3.54	0.51	1.4	3.77	4.4	2.51	3.03	0.74	2.96	4.59	0.62	4.76	0.49	45.66	1.49	0.32	1.4
Loss	OBFC1	33.91	18.16	29.87	28.5	8.41	40.09	47.04	48.56	24.73	42.14	47.65	35.55	7.04	51.8	71.79	44.39	34.59	70.83	21.17	19.08	4.14	6.22	8	10.98	11.96	13.89	6.45	7.99	15.67	23.94	10.23	7.41	10.98	13.65	18.2	31.13
Loss	TRMT44	7.18	12.66	8	14.52	3.69	15.69	20.71	17.04	13.02	8.61	14.54	9.58	6.35	17.44	9.33	9.04	6.34	10.7	16.92	8.16	3.69	6.52	6.85	6.18	5.57	7.68	17.46	8.97	16.17	7.6	6.05	2.94	3.83	5.93	5.95	14.32
Loss	SPNS2	3.83	14.57	73.28	166.51	4.7	121.2	180.1	188.66	108.39	213.08	164.47	112.99	10.22	203.6	92.58	77.58	1.91	135.32	6.7	6.67	4.63	10.68	1.97	10.74	5.73	23.1	19.01	5.81	29.44	27.73	3.02	1	6.89	26.08	6.04	72.6
Loss	C10orf105	0	0	0.4	0.14	0	0.26	0.12	0.22	0	0.13	0.1	0.09	0	0.04	0.08	0.03	0	0.05	0.06	0	0.01	0.09	0.04	0	0.02	0.18	0.11	0.13	0.38	0.15	0.02	0	0	0	0	0.11
Loss	AHNAK	96.98	114.27	148.23	245.17	31.26	265.94	364.17	337.23	281.73	229.84	333.79	230.15	59.23	233.99	171.99	156.01	92.78	170.73	160.84	133.14	52.69	35.75	38.12	122.06	75.71	79.98	77.64	84.33	68.48	146.9	43.05	29.76	23.27	29.02	35.41	143.84
Loss	NR1D1	12.52	14.23	11.92	20.01	17.47	11.79	29.55	20.29	14.76	40.94	22.27	32.66	13	21.71	34.52	33.17	13.87	18.4	17.31	4.66	24.32	4.42	24.3	14.95	12.55	19	9.29	12.44	6.79	8.57	24.87	30.5	9.01	31.1	10.54	6.4
Loss	PDCD4	248.29	32.45	95.12	103.23	8.94	144.89	144.33	183.15	133.21	134.36	159.31	121.36	36.02	139.32	122.06	106.49	244.35	104.76	86.29	31.18	48.02	38.5	14.86	46.18	45.74	19.8	46.53	23.59	63.11	84.88	13.56	14.09	15.27	30.98	35.09	80.06
Loss	PSMA6	133.33	86.74	49.26	60.31	137.78	58.88	51.98	52.66	64.35	51.41	60.01	60.96	99.52	69.32	95.13	67.16	132.45	65.14	102.1	173.91	147.31	47.08	241.68	122.66	150.83	96.25	155.68	85.35	67.68	103.01	227.41	104.3	162.25	426.25	58.83	88.07
Loss	VPS37B	16.82	23.04	29.67	25.19	6.81	62.96	73.67	51.8	38.12	79.52	70.1	28.03	24.12	38.88	31.71	33.73	14.76	50.35	29.53	29.57	53.19	8.41	12.37	43.43	25.38	21.01	26.66	16.29	48.78	32.61	12.18	8.6	11.03	37.94	11.36	37.28
Loss	TPCN1	8.81	20.79	28	29	7.79	36.08	53.17	42.55	43.41	40.54	52.42	30.98	14.7	26.75	8.64	12.13	8.26	15.89	16.55	21.8	6.64	18.26	12.1	21.39	15.76	21.85	24.93	19.3	40.08	25.82	13.02	7.53	11.53	16.95	20.26	15.25
Loss	TTC9	1.64	10.42	19.82	39.25	3.41	42.36	57.64	60.57	33.63	75.71	66.05	34.09	5.96	35.05	46.01	25.08	1.57	50.83	13.86	0.54	1.54	1.7	6.53	3.32	4.34	4.25	3.74	2.73	13.86	9.41	7.32	0.14	0.48	18.08	3.53	31.7
Loss	RREB1	22.92	28.82	11.04	32.56	6.62	18.34	30.04	27.13	42.63	38.11	28.43	28.66	12.25	14.39	7.87	7.54	22.03	9.17	16.66	13.52	9.27	5.9	14.25	14.43	16.12	11.06	14.01	13.52	41.74	16.64	13.67	11.41	3.38	9.98	10.92	14.54
Loss	SNX33	17.52	32.23	18.43	48.27	7.74	22.27	26.11	29.43	39.79	25.31	21.49	23.47	12.07	25.41	14.19	19.9	16.87	21.33	10.39	23.31	8.08	9.82	11.6	22.85	14.5	10.76	14.4	15.72	46.64	18.11	12.18	4.93	7.53	18.75	8.13	24.75
Loss	CD34	1.11	7.23	18.5	10.39	27.47	17.33	30.53	16.96	23.43	12.01	24.55	11.54	12.13	6.14	6.92	4.03	1	3.35	4.17	6.64	5.38	45.95	7.46	12.96	10.17	58.5	24.87	21.64	10.94	15.63	7.33	2.44	34.78	6.98	4.16	6.21
Loss	TOB1	20.72	35.02	35.82	121.45	24.91	48.25	69.98	59.98	61.64	51.38	53	108.89	25.7	54.14	81.28	53.55	22.98	32.2	71.31	18.15	60.12	13.91	43.21	35.13	22.24	24.6	29.85	13.3	13.29	31.4	43.84	23.66	6.95	18.48	11.14	47.38
Loss	SDCBP2-AS1	1.63	1.19	1.56	1.02	1.69	0.95	0.5	1.15	3.29	1.03	2.61	1.25	0.44	1.07	0.37	0.83	1.29	0.64	1.02	4.22	4.47	1.56	1.93	1.67	1.68	2.48	3.82	2.94	2.38	3.12	1.71	1.53	1.5	0.63	3.46	2.8
Loss	WASF2	80.3	35.56	52.39	58.55	22.51	88.97	115.51	108.54	97.34	99.74	106.18	59.18	51.34	89.38	53.2	78.58	80.49	66.46	34.11	56.86	79.67	31.66	32.76	52.8	43.1	75.28	49.37	46.22	95.99	66.2	32.19	25.83	23.98	115.83	67.88	50.74
Loss	REXO1	26.6	18.74	11.79	20.44	10.13	15.11	15.25	16.56	17	19.91	12.71	14.78	23.27	10.71	4.97	8.61	26.62	7.07	17.3	31.03	25.33	13.35	13.19	17.44	19.64	30.66	44.25	27.66	24.98	20.52	13.38	18.03	9.99	21.01	17.72	12.33
Loss	SMARCA2	8.93	5.32	23.18	20.83	10.23	19.35	32.61	32.95	34.84	24.56	34.98	15.83	9.27	19.99	21.46	13.51	10.16	9.66	9.49	7.44	41.48	18.54	19.63	17.43	10.61	21.87	31.11	17.64	8.06	38.08	25.87	15.26	24.32	10.52	31.34	11.84
Loss	FAM46B	6.52	89.89	30.45	75.91	2.06	108.71	88.51	69.93	48.46	85.36	95.83	133.42	8.8	103.24	76.98	90.1	6	67.32	3.94	25.73	1.62	1.86	0.47	35.82	27.29	2.86	4.96	2.07	10.59	61.31	0.69	0.96	1.58	11.29	18.41	25.39
Loss	ITGB7	3.08	6.04	21.29	8.1	3.71	11.48	17	11.14	5	15.8	11.49	8.94	7.45	13.17	6.02	3.87	3.83	6.99	5.86	2.46	2.58	13.01	6.14	2.79	4.11	14.18	14.06	14.97	11.18	23.38	6.13	8.85	5.44	5.41	5.31	5.58
Loss	MYOF	21.85	26.64	19.71	29.17	15.59	25.62	32.27	30.01	50.13	27.91	30.1	29.17	17.04	21.31	19	14.76	18.79	12.96	36.17	60.42	66.16	17.28	27.37	60.55	38.82	21.89	33.79	23.74	23.54	14.23	28.81	37.33	10.17	20.01	13.88	17.41
Loss	CUEDC1	24.3	12.04	15.4	11.22	10.81	29.92	26.8	23.48	18.81	16.32	24.76	14.17	16.42	23.88	12.03	21.13	28.55	12.97	19.83	8.07	32.09	11.82	22.32	11.18	19.53	30.47	39.71	18.45	18.13	22.48	16.84	26.75	21.17	48.46	22.94	20.57
Loss	KLF3	23.7	31.53	14.45	95.8	11.95	23.72	42.61	28.2	49.56	38.78	26.51	37.08	13.18	26.38	46.83	27.05	20.52	15.27	21.42	18.04	28.07	8.86	25.88	23.42	26.87	16.4	22.97	13.45	19.39	10.71	23.66	14.4	12.92	23.55	7.72	16.85
Loss	RPL35	6968.97	6434.7	2265.05	3056.52	2788.58	2657.33	2547.35	2385.83	2495.52	2035.91	2313.99	1714.59	1814.6	2536.55	3541.16	3458.6	6893.9	3798.94	6934.06	7326.39	5315.91	1345.14	5452.86	3634.93	2054.76	1835.02	3243.31	1946.54	2242.94	2721.73	5502.12	2800.69	7324.72	2727.76	2557.13	2447.78
Loss	C14orf182	1.8	0.23	1.08	0.92	0.36	0.87	0.89	2.23	0.88	1.13	1.25	1.39	0.79	1.22	0.59	1.14	1.9	0.72	1.71	0.41	0.57	0.68	1.14	0.55	2.24	0.38	0.23	1.32	0.74	1.06	1.33	0.43	0.9	1.59	0.34	0.62
Loss	AHNAK2	30.1	74.81	28.87	78.42	64.3	95.4	123.1	103.99	108.6	94.25	93.7	79.35	27.15	68.75	23.33	69.42	32.35	54.46	36.12	119.61	54.41	7.39	137.88	153.54	163.27	19.6	12.74	85.66	49.52	47.81	134.7	22.28	9.48	85.15	12.82	29.65
Loss	TRIOBP	40.79	28.13	31.57	35.93	13.94	56.85	67.63	60.03	52.31	43.16	60.1	31.14	21.2	37.31	27.1	29.97	40.72	42.69	33.75	16.8	24.38	15.37	21	24.47	19.07	39.3	41.04	29.01	24.18	35.33	21.34	17.34	17.37	25.04	43.75	48.81
Loss	CSNK1E	192.77	98.85	94.38	130.24	46.96	107.88	95.56	72.25	146.81	169.7	127.75	124.11	97.84	86.52	63.38	83.09	182.71	57.25	76.21	207.51	218.22	80.29	86.9	203.52	87.45	88.19	129.75	168.49	178.31	111.85	82.98	88.38	142.38	145.8	129.97	86.67
Loss	RAPGEF5	4.89	3.06	4.85	12.71	2.39	3.83	4.64	5.53	11.4	7.63	4.87	7.1	3.47	3.87	4.94	1.8	5.17	1.63	3.7	4.04	9.56	5.17	4.87	5.11	5.71	7.94	13.31	8.74	9.78	3.13	4.61	8.55	5.86	2.46	4.51	4.22
Loss	SYPL1	77.95	28.99	35.15	79.54	39.53	56.15	71.92	72.84	61.15	62.79	66.9	58.63	57.29	52.89	65.8	36.81	80.84	41.34	159.19	38.65	78.34	15.14	71.59	51.73	77.61	38.37	22.04	38.79	46.25	34.56	71.21	76.9	34.69	27.47	37.08	39.72
Loss	SGMS1	5.15	12.48	6.28	9.96	3.68	7.38	10.84	6	13.53	7.12	7.55	7.34	5.66	6.52	5.33	3.5	4.46	2.05	12.84	19.77	18.83	4.64	9.65	9.33	21.55	10.83	5.24	8.07	8.18	5.33	9.37	6.23	6.31	8.42	4.79	7.46
Loss	RALGDS	96.2	148.22	36.13	178.78	28.37	71.8	59	39.66	159.22	39.49	55.77	68.15	41.93	49.24	24.19	49.23	84.91	29.7	84.14	58.12	160.29	47.13	51.28	66.68	31.88	67.34	87.18	66.07	91.56	68.69	45.41	49.44	33.56	46.64	27.39	40.5
Loss	LY6D	3525.41	4424.91	1077.46	4029.98	103.94	2091.4	1637.86	1804.02	1539.07	2128.93	2572.74	3263.53	1846.56	2556.84	1789.33	4609.86	3498.67	1860.77	2273.94	422.23	210.02	72.93	185.67	1599.6	4239.97	49.06	12.06	178.12	1570.7	1552.49	197.48	746.37	0.46	5997.26	286.89	1128.49
Loss	IRX5	36.13	10.78	5.72	4.58	0.74	6.42	6.84	10.33	1.73	6.99	10.66	4.67	3.48	5.27	3.4	4.9	35.63	6.07	22.69	4.61	7.36	0.95	3.78	5.17	2.13	2.21	5.05	5.32	18.12	5.31	3.44	2.75	4.52	3.08	12.14	7.78
Loss	H6PD	16.62	7.79	10.4	9.6	4.44	10.13	14.85	10.09	14.21	11.58	14.6	8.31	8.19	5.26	3.79	5.72	16.5	4.61	10.23	12.55	6.98	14.2	8.63	15.71	9.27	18.49	15.3	17.52	15.39	14.25	8.81	10.78	6.41	11.22	20.43	16.7
Loss	PISD	17.4	17.03	13.86	17.16	10.29	15.56	16.59	16.33	22.36	20.61	15.99	13.92	16.46	11.6	9.49	11.37	18.36	9.52	16.87	27.84	30.28	13.06	14.44	18.64	14.63	22.49	30.27	28.71	20.47	16.35	16.27	19.16	12.32	24.77	18.92	20.02
Loss	FAM102A	56.9	34.27	48.68	59.77	22.47	79.75	82.14	87.67	89.1	69.74	86.54	113.1	15.84	139.56	66.67	49.48	55.31	47.52	26.45	18.7	53.13	23.65	42.2	24.44	28.57	35.85	128.7	40.43	28.24	57.32	42.56	18.6	10.9	27.22	20.78	31.43
Loss	CITED2	30.19	28.43	47.73	24.35	14.06	93.73	59.51	68.5	35.08	76.98	124.28	42.97	16.73	88.3	110.19	35.94	31.52	73.72	34.33	12.33	12.87	26.4	10.7	42.17	12.35	20	17.7	16.22	19.64	20.39	10.95	8.12	34.51	4.23	11.33	21.36
Loss	MAP3K1	8.85	2.48	6.09	10.85	1.94	4.5	7.76	11.98	11.77	12.11	9.02	6.37	3.98	5.43	9.06	3.08	7.19	3.44	6.76	4.4	3.83	3.49	2.93	3	6.17	3.24	4.72	7.15	5.08	4.31	3.39	9.81	4.45	1.82	4.07	5.37
Loss	LGALS7B	767.81	4223.77	903.34	3621.23	154.18	431.45	446.69	511.01	196.02	2472.85	767.75	2206.37	2331.67	631.92	3236.83	3872.99	791.04	1371.44	85.71	1598.25	938.91	65.62	368.5	307.51	1462.95	7.04	13.28	4250.13	18.55	1160.56	354.14	1.09	24.99	1396.14	38.05	215.32
Loss	CTNND1	96.23	93.96	85.84	216.94	35.33	134.88	210.95	201.91	248.26	186.98	153.26	143.25	68.29	148.04	98.64	80.01	87.11	87.84	131.52	89.44	91.86	35.38	57.1	72.69	80.64	60.47	121.83	110.43	83.43	91.18	55.68	52.25	34.63	97.29	59.07	107.44
Loss	ARF6	110.18	132.21	78.23	202.43	81.39	171.08	241.09	189.23	165.09	219.75	216.09	151.78	78.72	167.06	174.84	141.78	112.29	155.91	152.68	152.58	100	39.69	145.27	129.03	151.13	86.02	84.42	72.22	86.17	98.61	151.97	61.27	54.54	116.21	50.67	103.39
Loss	TMEM105	2.06	1.26	0.02	0.28	0.19	0.5	0.51	0.41	0.26	0.09	1.03	0.63	1.38	0.45	1.08	1.3	2.61	0.45	1.66	2.1	0.56	0	0.06	0.03	0.26	0.84	0.91	0.57	0.82	0.39	0.08	0.86	0	4.32	0.03	0.54
Loss	MAT2B	17.83	14.64	21.86	19.1	9.73	16.9	25.89	23.95	26.63	20.48	17.78	18.88	13.89	18.11	21.53	16	20.65	12.82	33.38	19.04	16.45	21.66	14.67	21.85	20.48	18.76	29.49	28.97	15.75	23.23	13.98	39.91	25.72	13.02	25.59	19.29
Loss	LINC00111	0	0	0	0	0	0	0	0	0	0	0	0	0	0	0	0	0	0	0.25	0	0	0	0	0	0	0	0	0	0	0	0	0.5	0	0	0	0
Loss	KLHL21	22.44	21.04	12.79	23.71	8.06	24.24	26.33	27.52	35.4	24.32	27.88	31.62	20.81	19.18	15.62	24.92	21.69	11.63	26.3	28.01	32.57	9.42	13.97	20.45	31.16	31.84	24.54	27.13	48.35	27.04	15.32	18.9	4.73	15.69	26.54	12.25
Loss	AHDC1	9.17	17.91	14.25	37.24	5.82	41.21	47.36	33.26	49.54	33.47	39.07	38.24	13.39	35.51	14.69	17.18	9.88	16.06	4.4	17.3	25.17	9.28	8.37	23.41	13.34	21.01	20.69	13.03	18.42	41.11	8.66	5.94	3.95	21.17	27.5	10.39
Loss	PLXNB2	123.55	163.17	116.48	111.76	75.13	131.27	164.47	125.59	134.79	165.15	147.95	110.43	116.91	117.08	63.06	113.64	128.41	95.34	68.53	178.21	70.23	77.09	121.67	140.64	97.06	121.73	131.9	151.03	163.2	132.76	126.29	127.65	102.86	270.7	185.98	197.95
Loss	HMGA1	230.76	367.1	180.46	191.84	146.5	258.91	311.3	282.25	208.88	303.84	417.25	347.13	460.58	441.83	415.42	309.29	235.97	399.8	281.58	504.33	440.87	70.83	202.86	112.47	244.63	183.91	403.41	245.21	235.82	250.25	208.97	174.48	55.59	557.92	310.01	226.44
Loss	SDC1	902.45	672.63	221.98	748.71	230.68	548.38	747.15	488.3	593.55	546.41	473.49	690.27	712.58	871.09	525.35	642.93	909.74	586.4	589.22	462.48	308.56	50.1	356.7	446.22	374.55	168.59	206.9	351.55	574	380.67	357.35	149.12	186.05	606.57	190.03	415.74
Loss	SLC35F6	16.61	22.85	11.81	17.22	12.2	26.37	34.02	27.67	20.48	24.79	28.55	21.9	26.16	24.79	15.63	22.87	18.44	12.8	18.89	20.49	9.52	9.83	23.34	24.19	31.06	17.26	18.31	26.79	26	28.64	22.29	7.58	14.06	10.69	17.83	30.52
Loss	FRAT1	1.91	1.41	3.2	0.87	1.52	1.05	0.87	1.81	0.57	1.02	1.14	1.04	1.79	1.14	0.88	0.7	1.66	0.82	2.11	0.97	1.22	2.27	0.56	0.64	0.66	1.65	1.71	1	3.27	1.21	0.45	0.94	0.95	1.45	1.24	2.87
Loss	ZNF395	50.88	21.21	29.81	27.22	8.37	55.41	61.73	61.46	88.73	36.1	63.72	48.93	24.23	35.77	22.47	33.61	39.02	33.37	34.07	29.84	18.98	10.9	10.3	32.21	14.44	39.54	43.23	22.14	32.21	35.27	11.58	28.99	14.07	65.32	30.62	30.77
Loss	PHYHD1	1.5	9.82	23.68	16.64	6.35	25.35	18.94	20.6	32.86	16.65	29.09	11.09	11.38	18.92	16.09	27.28	1.68	26.54	1.41	1.97	5.46	8.91	1.88	11.25	5.98	6.87	6.11	7.12	4.08	11.74	3.79	2.22	3.6	4.11	1.49	14.29
Loss	SMURF1	16.33	11.4	12.02	13.57	10.06	15.62	24.58	23.1	25.82	23.05	22.16	16.59	8.11	14.53	9.66	8.69	15.41	11.83	28.44	14.07	16.75	7.17	19.7	19.07	24.54	19.94	17.63	21.28	16.09	16.65	19.1	11.42	5.78	8.01	10.8	10.74
Loss	LINC01004	2.8	0.52	1.93	0.39	0.15	0.47	0.75	0.98	1.23	3.42	1.14	0.31	1.67	0.3	0.12	0.61	4.87	0.67	3.87	1.91	1.24	4.08	2.01	0.65	1.4	0.17	0.89	2.52	1.91	1.87	2.02	5.93	2.22	0	1.64	1.77
Loss	SDC4	27.47	147.53	33.27	75.4	20.25	68.19	95.84	65.84	176.28	56.81	53.95	113.66	53.8	115.31	55.66	72.08	31.11	52.48	49.17	223.63	93.8	8.32	46.4	113.05	68.86	102.83	65	22.73	33.57	58.43	46.98	31.35	20.54	82.99	72.11	105.1
Loss	TFAP2B	0	0.01	1.36	2.64	0	4.26	5.63	3.93	2.73	7.27	14.32	1.4	0.12	2.43	4.7	2.92	0	3.36	0	0	0.16	0.09	0.11	0.15	0.07	0.13	0.05	0.16	1.25	0.76	0	0	0.09	0.05	0.02	0.95
Loss	DSP	294.51	169.69	146.38	545.55	92.8	391.21	505.42	665.39	561.79	600.08	610.66	652.02	269.8	376.28	290.97	304.82	292.92	254.13	109.77	379.91	170.27	22.4	274.36	312.56	288.87	35.71	124.99	170.09	186.9	274.4	274.68	83.32	4.96	94.53	108.04	156.08
Loss	ANG	3.06	2.66	28.13	3.83	4.88	8.78	4.6	4.27	9.39	1.48	3.43	4.98	3.35	5.4	5.61	5.92	3.57	5.89	1.59	4.44	0.37	7.51	4.52	4.37	5.34	5.96	6.08	10.01	7.92	2.17	3.43	5.56	6.57	7.69	2.21	9.01
Loss	PWWP2B	43.19	14.46	18.74	13.91	3.44	33.02	22.62	20.88	12.91	25.77	33.48	17.29	16.26	27.25	17.95	16.85	44.37	21.17	40.41	11.35	8.36	5.95	10.88	18.12	9.9	9.56	8.32	7.98	28.68	15.25	10.4	8.05	4.29	16.68	12.45	24.12
Loss	PSCA	1.12	92.47	959.27	367.91	2.16	523.8	315.93	381.2	220.89	304.88	454.02	139.17	3.15	385.22	300.49	205.96	1.34	684.95	21.91	5.5	3.28	3.28	4.13	22.74	3.16	8.15	1.93	0.22	461.59	54.23	4.93	1.65	0.33	42.97	17.68	356.93
Loss	ST6GALNAC6	16.47	23.19	33.59	21.28	31.07	41.4	43.69	43.33	46.12	32.18	37.92	27.82	13.22	40.77	25.57	21.61	16.75	32.85	25.08	25.72	15.87	26.03	17.83	30.07	16.28	37.45	26.14	23.03	25.83	30.32	16.89	8.85	24.67	22.75	12.33	16.81
Loss	TMEM189	81.92	70.08	20.15	36.35	33.46	51.82	53.74	38.15	49.17	37.09	54.96	64.34	75.02	81.36	43.5	48.55	81.68	43.11	41.44	72.55	81.32	22.55	51.04	98.18	111.96	35.9	84.6	60.27	68.1	47.6	51.29	51.14	47.62	100.72	45.66	32.73
Loss	CCDC12	103.73	66.61	47.7	100.78	30.24	74.94	64.04	62.56	63.14	62.94	43.54	60.32	69.53	64.98	44.05	80.84	96.24	67.71	66.84	53.04	36.06	38.61	40.07	45.88	37.74	37.8	71.46	44.94	34.32	49.44	39.95	45.18	40.42	109.64	36.64	59.21
Loss	MAML3	2.74	2.49	3.34	4.82	0.75	4.91	8.9	8.46	6.35	7.74	6.77	5.53	2.42	4.58	2.43	2.77	2.62	2.73	2.06	0.78	4.69	0.97	1.19	0.93	2.13	1.61	2.43	2.12	3.48	4.36	0.89	0.78	0.84	1.37	3.26	3.72
Loss	LINC00899	3.81	0.73	1.59	0.7	0.75	0.96	1.15	1.12	2.25	1.07	2.8	0.95	1.5	0.23	0.63	0.48	3.42	0.59	0.91	3.09	3.35	2.18	0.68	0.96	0.52	0.63	5.1	1.58	2.04	2.7	0.77	2.23	0.8	1.36	1.73	0.62
Loss	ATP5D	282.79	286.81	190.04	174.27	102.6	243.27	178.2	158.26	143.13	172.1	199.36	178.41	199.29	245.78	170.76	300.1	268.94	278.1	229.88	255.46	174.06	122.52	124.66	198.72	175.81	157.07	160.02	164.27	220.58	158.85	123.85	219.29	205.07	388.74	195.17	244.7
Loss	WDR74	123.47	41.66	13.69	14.61	20.72	21.32	24.59	11.82	23.94	18.01	18.19	13.21	36.87	19.94	15	22.79	103.54	14.73	81.54	102.92	45.51	23.18	32.47	48.29	44.38	30.52	59.7	43.67	60.51	68.18	32.3	33.8	34.6	61.41	47.23	12.37
Loss	IMPA2	121.16	98	77.15	143.5	48.12	192.08	195.8	168.27	153.85	129.12	230.35	125.78	440.71	203.74	161.5	222.39	117.14	238.91	38.35	168.6	180.44	19.67	98	80.79	161.96	38.47	169.72	88.98	218.4	100.97	103.23	42.38	32.3	157.88	37.85	87.62
Loss	TBCD	166.1	39.91	46.91	31.44	23.71	43.4	43.8	38.5	36.98	44.75	44.74	34.24	57.58	49.83	22.29	34.08	162.9	33.85	171.59	40.95	23.1	63.76	53.72	47.4	43.06	50.04	90.92	42.58	57.51	61.29	56.46	78.1	55.51	60.97	59.78	50.41
Loss	BRD2	224.85	87.93	83.88	87.2	67.39	85.17	116.22	102.84	103.07	104.2	88.85	94.27	113.36	71.35	59.13	56.25	232.97	37.73	190.17	165.42	163.22	90.54	127.53	199.99	78.29	138.27	252.12	226.1	127.41	154.99	125.78	101.24	77.49	124.08	172.57	81.12
Loss	ESYT2	19.66	10.02	17.1	22.11	12.35	29.54	30.83	24.69	40.35	25.09	32.55	27.44	14.57	19.83	18.4	10.33	18.38	15.94	40.18	20.24	34.66	12.71	22.81	28.91	9.07	23.56	26.41	23.38	31.89	18.02	23.87	18.83	10.43	6.79	18.79	19.37
Loss	TMBIM1	102.36	187.24	130.72	207.7	97.87	281.2	297.17	268.65	236.38	248.8	279.38	232.54	49.48	226.93	212.97	148.48	99.76	170.98	136.33	152.9	50.61	45.24	183.48	201.23	158.44	108.87	79.53	72.55	108.96	122.91	187.15	45.59	36.44	114.02	80.53	204.74
Loss	LSP1	109.69	28.07	60.35	26.46	28.91	62.78	38.55	67.02	48.41	32.6	60.09	38.89	119.62	30.7	54.68	30	102.63	23.61	114.11	17.45	2.76	63.61	14.9	79.1	25.65	88.07	38.78	51.64	122.69	93.16	15.65	228.76	49.42	147.08	13.1	18.81
Loss	ACBD5	3.15	1.98	5.95	5.54	4.11	3.91	5.71	6.68	5.52	5.51	5.07	4.24	3.64	4.18	4.68	1.91	2.91	2.31	6.9	2.64	9.58	2.81	10.62	3.57	8.73	3.78	16.84	9.46	5.26	3.89	10.81	3.25	2.08	2.88	5.16	6.53
Loss	C14orf159	17.54	16.31	21.66	20.9	13.95	17.09	24.59	19.13	22.36	20.5	20.63	13.17	13	11.3	6.8	12.2	19.93	9.43	39.92	10.73	19.28	13.46	29.12	19.53	21.35	24.09	38.49	36.15	30.07	26.36	27.25	12.46	29.93	26.36	11.99	12.57
Loss	MALL	22.86	155.75	118.4	247.23	31.87	353.77	510.02	419.35	252.34	314.19	476.54	260.28	30.71	352.81	330.89	212.8	22.3	348.9	112.75	72.81	81.78	10	42.12	35.77	35.07	33.59	40.46	13.02	65.97	144.83	44.71	7.33	5.53	74.86	30.23	178.32
Loss	C1orf116	11.02	46.02	60.47	98.85	9.26	117.53	192.66	163.01	133.57	215.3	162.57	85.29	5.59	109.63	115.68	70.44	12.01	110.1	33.89	32.06	7.7	1.13	19.21	27.51	14.04	14.83	8.03	12.38	36.38	39.83	19.84	5.01	0.06	15.41	11.72	71.46
Loss	LMNA	192.75	359.69	95.36	205.54	218.72	240.66	232.4	165.64	277.31	163.56	183.83	171.08	225.16	211.08	127.02	217.79	179.23	138.16	258.94	493.99	237.9	70.48	477.8	445.46	221.22	242.47	322.11	260.37	199.99	187.38	461.28	242.07	271.78	317.29	316.36	135.79
Loss	RNF223	1.24	8.47	13.55	18.25	0.11	30.17	31.01	31.68	9.17	32.19	34.51	28.78	2.95	38.13	24.81	21.8	1.62	47.15	1.21	2.33	0.55	0.23	0.18	3.07	2.44	1.71	0.91	0.86	8.91	10.3	0.12	0.24	0	2.71	2.18	13.87
Loss	LDLR	47.6	92.32	27.66	74.34	23.72	48.45	42.45	25.76	123.34	43.35	22.5	78.65	27.7	44.83	27.51	67.86	47.8	10.4	59.96	53.19	81.9	8.79	32.93	70.03	32.35	79.96	30.46	39.65	20.34	19.01	34.9	26.89	8.26	64.28	37.92	32.58
Loss	SBNO2	46.02	162.12	23.31	77.05	16.78	41	40.6	23.12	90.18	53.14	31.88	35.07	38.23	27.98	12.94	21.74	47.68	16.84	60.47	53.95	41.28	34.88	27.26	48.05	54.21	53.83	46.28	53.17	144.94	57.35	30.6	42.76	41.73	52.23	45.81	61.41
Loss	CTD-2547E10.2	8.97	8.91	4.25	8.13	1.08	2.4	0.86	3.96	10.74	4.8	5.26	5.76	2.74	1.59	1.99	3.85	8.85	0.37	12.57	12.07	7.22	7.19	9.66	8.79	14.04	21.46	27.91	20.1	18.24	2.96	9.17	12.71	1.32	2.13	14.9	1.79
Loss	IL4R	45.53	107.23	34.4	67.98	15.9	57.77	52.2	41.15	92.2	61.54	33	52.5	62.06	41.35	18.9	25.9	38.5	20.8	43	81.44	16.01	37.05	23.1	60.32	40.13	47.76	32.33	53.93	161.2	48.8	23.36	37.85	28.22	34.15	16.86	86.83
Loss	LINC00696	0	0	0	0	0	0	1.05	0.77	0.36	3.02	0	0	0	0	0	0.23	0	0.27	0	0	0	0	0	0	0.31	0	0	0	0	0	0	0.35	0	0.31	0	0
Loss	DDX6	22.02	7.91	12.33	26.26	5.98	14.74	19.5	25.06	25.46	31.38	26.41	17.97	9.06	12.25	9.57	4.57	19.45	5.34	27.57	15.26	27.76	12.73	13.68	17.19	11.53	13.35	37.08	19.07	12.65	14.81	14.1	9.46	5.15	5.42	15.62	13.28
Loss	TREX1	35.01	35.8	30.58	37.94	21.25	33.85	28.16	40.41	37.68	64.75	40.88	28.64	26.69	27.97	22.2	56.84	45.84	45.85	58.38	22.44	31.11	24.26	35.9	25.93	26.87	32.99	80.03	51.29	53.31	66.54	36.39	39.17	33.15	57.09	10.82	38.1
Loss	ATF4	317.96	152.05	198.02	134.76	155.97	189.51	178.27	152.35	190.92	157.87	161.07	126.13	163.64	169.37	200.87	157.09	311.94	145.1	238.81	269.01	385.84	164.32	190.22	292.06	153.91	216.27	329.4	237.5	225.77	207.96	194.29	270.9	344.34	305.61	292.9	156.22
Loss	LONRF1	14.42	1.25	6.11	6.58	2.69	15.57	14.06	6.55	28.35	6.46	11.65	10.07	3.79	6.61	8.06	4.6	16.85	1.89	19.87	2.37	6.38	5.95	3.96	5.72	4	7.95	33.99	14.11	6.45	11.13	5.52	10.7	4.49	7.57	38.45	8.21
Loss	MRPS18B	64.22	35.35	25.78	23.55	33.78	23.8	25.25	27.3	25.77	26.31	27.52	19.98	28.81	23.71	20.58	25.3	67.12	25.53	55.4	80.08	44.51	16.89	50.41	38.17	30.28	22.5	68.38	39.33	21.75	28.78	54.28	45.88	34.56	50.77	38.56	26.58
Loss	SLC7A1	8.14	23.05	9.15	22.23	8.57	32.62	45.88	48.43	40.74	49.54	45.21	27.05	10.07	34.37	17.2	18.17	7.87	17.1	11.68	26.68	17.77	4.88	18.08	63.45	25.87	14.76	20.09	12.3	9.67	18.48	17.93	23.92	4.77	5.89	14.09	14.46
Loss	PPM1F	21.53	12.3	10.06	9.26	10.38	14.91	16.08	16.25	11.35	15.35	18.04	10.63	10.32	11.33	7.37	7.37	21.37	6.57	9.12	18.52	13.12	13.99	13.29	12.06	19.71	18.42	27.5	15.52	24.68	15.37	18.27	11.45	13.86	7.75	12.29	9.19
Loss	NDST1	15.47	36.39	27.9	31.16	8.42	51.58	58.44	65.31	34.75	53.03	61.94	43.31	12.27	25.97	15.5	20.74	11.2	18.8	14.06	25.83	6.31	16.8	16.89	45.12	32.16	22.23	13.67	24.81	26.37	31.31	18.91	7.34	12.32	11.83	16.59	27.29
Loss	GNAI2	119.67	147.53	129.3	124.57	131.19	170.59	138.21	102.69	130.53	113.4	108.68	166.91	144.77	182.26	119.8	136.46	109.33	96.19	148.4	223.73	50.31	210.45	134.56	200.47	143.41	232.93	197.04	201.68	182.69	196.91	134.93	121.45	421.51	190.19	187.72	90.92
Loss	FOXP1	3.06	11.59	18.1	21.04	7.52	18.87	26.93	23.48	36.24	25.6	24.88	26.05	12.26	15.15	11.53	10.21	2.7	5.71	4.95	23.66	6.12	22.27	5.68	18	15.63	32.63	28.55	20.3	29.17	21.66	7.81	19.26	12.54	7.11	31.27	17.98
Loss	DPPA2P3	0	0	0	0	0	0	0	0	0	0	0	0	0	0	0	0	0	0	0	0	0	0	0	0	0	0	0	0.46	0	0	0	0	0	0	0.22	0
Loss	OVOL1	20.34	51.15	14.81	79.68	2.5	43.4	91.64	40.88	69.47	41.81	36.74	74.09	17.05	101.39	82.38	68.98	21.06	26.04	57.37	16.64	7.52	1.43	5.5	15.47	20.72	4	7.3	6.92	36.89	16.03	4.95	0.92	0.04	18.09	5.85	34.6
Loss	SYNCRIP	36.26	12.98	18.86	36.22	14.1	28.51	36.5	32.41	42.2	39.46	39.51	27.66	34.5	26.14	24.41	21.79	35.85	18.88	43.57	45.61	66.73	17.97	32.08	56.81	33.87	16.93	60.2	35.34	27.54	28.71	33.68	35.29	42.07	20.66	31.19	29.01
Loss	ITPRIP	17.43	65.06	13.43	81.83	5.9	36.69	33.94	23.34	74.83	42.46	24.73	88.8	19	41.48	35.57	23.66	18.02	14.21	32.46	14.2	7.85	10.67	8.05	42.55	16.35	22.8	18.39	13.41	28.41	28.05	8.94	6.01	12.54	14.91	7.91	14.62
Loss	MAST4	56.4	28.59	15.24	45.73	6.41	32.7	35.58	51.05	63.58	49.49	46.32	56.97	14.72	28.67	15.9	25.22	53.89	17	39.47	9.6	5.95	7.51	12.37	21.56	20.45	15.05	13.13	18.07	112.68	30.12	10.44	11.23	6.49	20.51	12.82	20.34

## Sheet: LNC_vs_Nor.Diff_SE.H3K27ac
Group	location	Adj702	Adj1002	Adj1102	Adj1202	Adj1302	Adj1402	Adj1702	Adj1902	Adj2002	Adj2102	LN1003	LN1103	LN1203	LN1303	LN1403	LN1903	LN2003	LN2103
Gain	chr11:69659720-69664657	0.143447	0.100277	0.484069	0.100363	0.0421253	0.0979119	0.0168533	0.0988015	0.099569	0.0981938	54.4312	0.634782	0.100599	158.83	0.124305	0.0992538	0.525336	0.147507
Gain	chr8:43092825-43097103	361.124	892.431	361.124	0.100363	892.431	361.124	0.0963415	0.0988015	0.099569	0.0981938	361.124	892.431	0.100599	892.431	361.124	361.124	0.525336	0.147507
Gain	chr11:68959423-68988605	1.11804	0.0746639	0.0551931	0.100363	0.0168533	0.0979119	0.208054	0.220818	0.193882	1.33707	0.327789	0.634782	0.100599	46.1561	0.124305	0.0992538	0.525336	0.147507
Gain	chr11:69312489-69317623	0.143447	0.0947201	0.100277	0.100363	0.0971136	0.167626	0.114546	0.0988015	0.312343	0.828587	61.2784	0.634782	0.100599	49.6002	0.124305	0.0992538	0.525336	0.147507
Gain	chr14:106025322-106049536	0.143447	0.961559	0.100277	0.100363	0.0971136	21.9802	0.149442	0.0168533	3.83052	0.0981938	1.56917	2.20129	0.30462	3.26387	15.4336	13.713	28.3468	13.3425
Gain	chr11:69516182-69524737	0.143447	0.663686	0.071733	0.100363	0.121375	0.163307	0.0963415	0.136678	0.212845	0.402046	85.5669	0.634782	0.100599	76.3274	0.124305	0.0992538	0.525336	0.147507
Gain	chr11:71272826-71294288	0.143447	0.0947201	0.100277	0.100363	0.0971136	0.0979119	0.0963415	0.0988015	0.0306372	0.136678	58.5462	0.634782	0.238306	6.91034	0.124305	0.0992538	0.525336	0.147507
Gain	chr7:27202783-27210211	0.143447	0.129983	0.100277	0.100363	0.0971136	7.50311	0.0963415	1.25074	0.099569	0.0981938	5.60302	0.634782	36.5601	14.6626	3.62417	8.14638	1.80208	0.147507
Gain	chr1:228747869-228784275	0.143447	0.0947201	0.100277	0.100363	6.2881	0.0979119	0.119119	2.33088	0.099569	0.0981938	30.7446	12.9579	8.79498	7.14079	0.124305	2.32165	1.48032	0.147507
Gain	chr7:23507315-23514757	1.80984	0.0947201	0.100277	0.0306372	0.0971136	6.18965	0.110582	0.186747	0.099569	0.451568	9.91034	7.88515	0.100599	21.4048	17.7884	12.6368	4.34117	7.01698
Gain	chr11:70347193-70414837	0.143447	0.119119	0.163307	0.0637797	0.0746639	0.0551931	0.0963415	0.0988015	0.163307	0.0981938	48.0602	0.634782	0.100599	6.75886	0.124305	0.0992538	0.525336	0.147507
Gain	chr11:70429977-70490167	0.143447	0.099569	0.100277	0.100363	0.0971136	0.0979119	0.0963415	0.0988015	0.36682	0.0981938	34.2903	0.634782	0.100599	6.69845	0.124305	0.0992538	0.525336	0.147507
Gain	chr11:71579415-71636330	0.143447	0.0947201	0.100277	0.100363	0.0971136	0.0979119	0.0963415	0.0988015	0.099569	0.0981938	33.2405	0.634782	0.100599	5.19903	0.124305	0.0992538	0.525336	0.147507
Gain	chr11:69786024-70030464	0.143447	0.327789	0.0775215	0.0168533	0.123655	0.275031	0.124955	0.163307	1.37875	0.141321	37.8766	0.634782	0.100599	29.7242	0.124305	5.89639	0.525336	0.147507
Gain	chr14:106145637-106179070	0.143447	0.10066	0.100277	0.100363	0.0971136	14.0218	0.0963415	0.0988015	1.60073	0.0981938	3.42247	0.634782	0.335621	2.7625	12.6783	11.7564	21.9802	9.24658
Gain	chr9:36986530-37038354	0.143447	0.0168533	0.100277	0.100363	0.0971136	1.7971	0.0306372	0.0988015	0.686073	0.0981938	1.55432	7.07958	0.186747	0.656195	3.54456	2.45823	8.32764	3.12773
Gain	chr19:3154644-3190242	2.09463	1.6139	0.0306372	0.811475	1.08631	5.84494	1.36995	1.07866	4.67469	0.197746	3.80974	4.46884	6.26669	2.05949	4.42737	2.75876	8.35243	7.61335
Gain	chr11:70048911-70098958	0.0840468	0.650323	0.121375	0.0746639	0.141321	0.484069	0.212845	0.327789	1.51591	0.0637797	39.5335	0.634782	0.100599	13.8555	0.124305	7.48822	0.525336	0.147507
Gain	chr3:183245268-183274215	0.143447	0.902066	0.151977	0.100363	0.856753	3.47611	0.136678	0.0551931	1.73089	0.0981938	40.8125	11.4372	0.902066	0.991731	3.5513	1.4097	3.68015	2.77608
Gain	chr12:12151930-12186423	0.54506	0.335621	0.100277	0.158805	0.112191	1.20683	0.30462	0.357285	0.961559	0.220818	0.327789	0.634782	0.100599	18.371	1.34738	1.02202	3.9284	1.00815
Gain	chr2:119581191-119621051	0.143447	0.0947201	0.100277	0.100363	0.0971136	0.158805	0.0963415	0.0988015	0.099569	0.0981938	8.23583	1.37875	0.100599	6.23276	0.124305	0.0992538	0.525336	0.774284
Gain	chr19:10702819-10729216	2.23095	1.99723	0.256798	1.0558	0.395046	4.62602	1.4097	1.07211	4.03893	0.0306372	2.19485	2.42054	4.73805	1.82286	5.62449	3.61843	12.1047	4.56008
Gain	chr8:47126278-47160476	0.490911	1.46271	0.863793	0.071733	0.106083	0.114546	0.108162	0.0988015	0.386227	0.129983	7.55211	1.6139	0.100599	16.5311	0.124305	0.0992538	0.525336	0.147507
Gain	chr6:13330909-13408570	1.00164	0.158805	0.470566	0.686073	0.619344	0.589402	0.422836	0.379363	0.54506	0.562749	4.08647	58.5462	0.707718	0.931777	0.686073	0.525336	1.89175	1.43604
Gain	chr2:109636694-109687652	0.143447	0.136678	0.841448	0.0840468	0.163307	0.478941	0.312343	0.249006	1.18189	0.238306	9.0212	1.73089	0.266945	7.87176	0.806835	0.327789	4.61922	1.01319
Gain	chr3:195527486-195576584	10.9598	0.266945	0.834833	1.27386	0.145573	0.127337	0.193882	0.145573	1.3967	0.1751	1.34738	0.634782	4.91608	0.153734	0.124305	15.1232	0.525336	0.885772
Gain	chr1:161409880-161470461	1.73089	2.0383	0.0806618	0.100363	0.103439	1.15578	0.186747	0.0988015	0.099569	1.16878	13.5806	5.18254	2.60466	0.540436	1.08631	0.0992538	0.525336	0.147507
Gain	chr1:25236842-25258881	1.17547	2.99743	0.180636	0.577963	1.71482	6.42356	1.20683	1.28179	3.19498	0.119119	2.07454	3.51537	2.02806	9.94886	10.6821	4.25179	12.535	7.30159
Gain	chr10:73804194-73849666	1.04768	0.10136	0.0857759	0.238306	0.136678	1.50749	0.261245	0.461299	1.3156	0.261245	0.327789	0.0977848	0.570106	9.22826	2.53441	0.799481	6.91034	3.22071
Gain	chr3:130566973-130587892	0.093542	0.141321	1.3845	0.49687	0.256798	0.722242	0.256798	0.577963	0.707718	0.686073	4.75001	4.38638	0.991731	12.042	1.10413	1.6139	0.525336	0.619344
Gain	chr17:70679602-70723864	0.611889	0.103439	0.716776	0.220818	0.261245	0.650323	0.765956	0.656195	0.975464	0.327789	5.29887	1.80208	1.2386	4.72018	2.00266	3.15228	2.15898	0.968972
Gain	chr19:14466085-14496640	0.0973648	4.66014	3.54456	1.41779	3.21494	9.31051	3.59788	2.38773	6.61103	0.155491	4.40164	11.7564	7.87176	5.25896	11.7564	6.44703	15.011	11.3157
Gain	chr15:22443123-22468702	0.143447	11.9727	9.68023	0.100363	0.0551931	3.63675	3.62417	1.01319	1.95575	0.0981938	8.37274	11.9234	0.461299	1.48032	7.68701	4.50148	9.5095	4.17122
Gain	chr2:158293647-158310858	0.908571	2.26647	2.54346	0.36682	1.92171	9.94886	1.13353	0.849072	4.46215	0.121375	0.879323	13.9152	4.32381	4.53883	13.7787	6.71278	6.81938	6.77789
Gain	chr6:43662660-43706062	1.25788	0.670902	0.611889	1.04768	0.627538	2.10104	1.21609	0.834833	5.04532	1.25074	3.61222	40.2088	0.357285	3.22071	2.39282	2.7625	1.65526	1.96949
Gain	chr6:14706718-14745057	4.51951	0.799481	0.413348	1.78219	1.20683	1.75846	0.849072	1.50173	0.879323	1.64142	0.327789	26.4378	2.43641	1.35629	1.54436	1.40258	3.61222	1.87195
Gain	chr5:133377283-133469836	0.0893208	0.124955	0.158805	0.22695	0.158805	0.908571	0.357285	0.49687	0.968972	0.208054	1.01319	1.75173	0.54506	2.80876	2.14993	1.07866	8.24972	3.2732
Gain	chr19:38514564-38561851	2.04645	0.849072	0.701868	1.46271	0.413348	2.33088	0.413348	0.238306	1.98475	1.18189	1.83921	33.7171	0.849072	1.6139	2.09463	1.21609	4.72018	2.652
Gain	chr20:50016155-50042505	0.143447	1.13979	0.856753	0.212845	0.885772	4.43639	1.18958	0.871918	3.72283	0.186747	1.03958	5.58804	1.52923	4.15605	7.87176	4.02652	8.49536	6.7441
Gain	chr7:73211213-73266746	4.25179	1.06073	0.0840468	1.75173	0.402046	0.627538	0.879323	1.12733	1.79335	1.45279	11.5273	1.97723	4.72847	3.52809	3.77779	6.33156	1.8953	2.54346
Gain	chr2:109188732-109211765	0.834833	0.722242	0.765956	0.871918	0.275031	2.04645	0.132592	0.292954	0.924913	0.834833	20.8391	9.65943	1.68905	1.78724	3.19498	0.982132	1.99723	1.25074
Gain	chr16:3199486-3234008	1.16275	0.701868	0.127337	0.707718	0.562749	2.35838	0.856753	1.53715	1.83921	0.284098	3.59788	2.25793	11.6738	0.795041	4.08647	4.21826	3.72283	3.05641
Gain	chr11:60828126-60889033	1.53715	0.757747	0.49687	0.180636	0.292954	1.47231	0.784146	0.275031	1.53715	0.193882	1.30468	4.08647	0.739146	2.72892	3.9723	2.21683	7.7026	3.45315
Gain	chr6:167493518-167548591	0.0963415	0.357285	1.4097	0.186747	0.484069	2.89722	0.327789	0.180636	1.4097	0.149442	0.327789	5.32134	0.819891	1.13979	4.0187	2.67568	7.39461	3.33318
Gain	chr17:29815015-29838320	3.95184	1.64713	0.141321	1.25074	1.6139	4.40942	2.2754	1.94882	9.42224	2.46564	3.24472	5.37855	4.68319	3.53725	6.39852	4.90419	11.0985	9.85304
Gain	chr11:35203664-35263432	0.422836	0.127337	0.22695	0.656195	0.180636	0.795041	0.238306	0.36682	0.167626	0.275031	0.327789	0.634782	27.8373	0.153734	0.656195	0.650323	0.525336	0.147507
Gain	chr7:16576-41489	5.04532	1.12733	0.100277	2.96232	0.327789	0.716776	0.106083	0.806835	0.099569	0.525336	7.2367	3.25524	8.87622	0.153734	2.35838	0.540436	0.525336	1.00164
Gain	chr1:167584933-167602106	0.656195	1.88066	1.20683	0.422836	1.66125	10.0061	1.90822	1.06516	2.99743	0.36682	2.42872	7.11498	5.06527	4.59563	9.24658	5.40291	16.461	7.3573
Gain	chr22:42298556-42337731	1.63559	0.841448	0.123655	0.507544	0.284098	4.78429	0.893238	0.534727	3.09038	0.335621	1.70468	2.00863	0.312343	1.25074	7.50311	5.87565	11.4018	4.62602
Gain	chr7:1163506-1215877	1.78724	1.07866	0.208054	1.31188	0.119119	1.43604	0.534727	0.863793	3.89992	1.85832	3.16041	5.87565	2.99743	0.879323	2.60466	1.92171	3.56658	8.81258
Gain	chr9:134127439-134154269	0.143447	4.76721	2.63823	0.413348	4.75001	12.6783	3.46175	2.53441	4.02652	0.795041	3.91631	9.24658	8.09184	6.04534	14.6626	7.93487	23.738	11.8938
Gain	chr7:948316-997697	4.17122	1.2455	0.124955	1.18189	0.36682	1.04768	0.642025	0.765956	3.95184	1.31188	2.1065	2.84766	3.19498	0.153734	1.52923	1.67892	3.68825	22.6264
Gain	chr4:40184228-40209566	0.856753	3.84217	2.29537	0.155491	2.22368	11.4018	1.40258	1.23122	3.9723	1.46271	3.12773	9.60411	3.72283	4.98678	12.9301	7.92098	11.0687	8.93313
Gain	chr4:90195837-90238570	0.0421253	0.275031	0.694511	0.100363	0.991731	2.75127	0.540436	0.430105	2.23095	0.212845	0.327789	8.02369	0.774284	2.1065	5.46197	1.7386	3.59788	3.32519
Gain	chr19:40442633-40477746	1.77425	0.155491	2.45823	0.931777	0.478941	1.22137	0.871918	0.982132	7.11498	1.00164	0.991731	15.326	1.14666	8.90715	2.59088	3.59788	6.38355	6.26669
Gain	chr1:183535695-183585301	1.83921	0.774284	0.650323	0.395046	0.437871	1.78724	0.670902	0.30462	0.627538	0.22695	4.79272	5.74828	6.38355	0.663686	1.64142	0.54506	2.3445	1.33096
Gain	chr2:136869153-136899774	0.828587	2.71034	2.43641	0.739146	1.54436	9.70232	1.32359	0.828587	4.81031	0.947844	1.22137	8.21798	5.65768	14.4473	14.5143	6.93263	26.296	7.98619
Gain	chr11:69487459-69490835	5.42044	4.96965	1.77425	4.48567	6.14633	2.02229	7.22556	8.79498	10.5598	3.46175	104.488	0.634782	0.100599	43.7881	18.4615	40.2088	4.05973	3.59362
Gain	chr5:169689378-169766000	0.722242	1.75173	1.0314	0.30462	2.59088	3.18798	1.12733	0.955206	1.59368	0.642025	1.47231	8.93313	6.01761	2.87321	4.27571	1.70468	5.48164	3.9961
Gain	chr7:511109-582974	0.0930695	0.395046	1.37875	0.627538	0.642025	0.540436	1.2455	1.75173	3.36548	0.893238	3.29987	3.14263	2.46564	3.3577	0.484069	0.555975	1.44302	18.8908
Gain	chr7:50410631-50447437	0.451568	1.62688	0.555975	0.145573	0.656195	4.38638	0.507544	0.451568	1.28179	0.49687	2.21086	1.70468	2.0383	2.49259	5.91043	1.51591	8.23583	4.33446
Gain	chr7:142490794-142508099	0.975464	3.2732	3.44499	0.540436	1.55432	13.0063	1.77425	1.66125	6.33156	1.49464	1.0314	8.46134	3.39862	12.4422	20.2163	13.4936	32.1341	14.7713
Gain	chr5:1103944-1163687	0.478941	0.484069	0.562749	0.744048	0.461299	2.14058	0.386227	0.908571	3.71476	0.799481	1.75173	0.0916271	1.04768	12.8881	1.84992	1.34738	3.25524	4.16318
Gain	chr1:205409228-205421580	5.46197	1.9897	0.879323	1.11122	1.31188	2.44538	4.59563	3.52229	5.58804	2.07454	18.6845	2.88022	5.07544	19.0681	3.29987	11.8938	3.78743	8.55735
Gain	chr2:96797410-96830733	0.525336	1.76473	0.266945	0.193882	1.22137	3.16041	1.31188	1.31188	3.24472	0.611889	3.18798	1.83921	2.14058	4.79272	6.44703	2.652	11.9727	4.87348
Gain	chr8:8727814-8751544	0.143447	1.55432	1.45279	0.44541	1.17547	4.75001	0.601409	0.931777	1.2386	0.0981938	8.04431	0.634782	0.806835	6.12971	7.22556	1.52923	3.38078	1.89175
Gain	chr7:102055641-102083293	1.48032	2.52391	1.18958	0.902066	3.79669	8.42131	3.34938	1.8162	2.55049	0.663686	0.327789	1.83046	8.99235	10.0061	8.32764	7.45967	14.1677	8.37274
Gain	chr5:171600284-171615782	2.37833	4.24174	0.686073	0.908571	7.07958	10.9598	4.62602	3.20251	5.28987	2.45823	1.69744	8.42131	10.3812	4.90419	10.4484	7.14945	16.1252	13.0464
Gain	chr13:114864321-114928201	0.143447	1.95575	0.784146	0.849072	1.15578	3.62417	0.484069	0.751588	1.00815	0.256798	6.21428	3.9961	1.78724	1.3626	3.64687	1.14666	9.85304	3.19498
Gain	chr6:159458806-159498544	1.06073	1.84992	0.908571	0.292954	0.961559	2.59803	0.627538	0.555975	1.16878	1.17547	0.327789	7.39461	3.50537	2.01352	4.53883	2.37004	4.64212	4.2321
Gain	chr1:160596541-160623956	0.143447	2.05304	1.01319	0.534727	1.0314	4.95727	0.650323	0.701868	1.54436	0.357285	2.5763	7.13111	0.788009	3.85994	6.71278	2.93404	6.86209	4.45486
Gain	chr11:71491172-71500651	3.8911	2.2754	2.84766	4.46884	2.05304	2.60466	2.652	3.59362	3.48676	2.40213	36.5601	1.60746	5.84494	24.0005	4.46884	3.21494	6.2881	3.60372
Gain	chr17:30810755-30851895	2.67568	0.193882	0.1751	1.21609	0.806835	1.80208	1.09286	1.2455	1.74343	2.18794	2.61181	0.634782	1.19803	3.04534	2.88022	2.62806	11.8938	2.91547
Gain	chr20:37486718-37523013	2.3445	0.54506	0.525336	1.28179	1.72243	4.2321	0.730242	0.386227	2.02229	0.570106	1.17547	4.30203	1.07866	3.44499	5.43014	2.42872	7.59449	4.61922
Gain	chr7:5588230-5614816	3.74935	3.14263	0.513957	2.5763	2.79827	2.69187	2.96232	3.08206	4.77368	0.707718	4.72847	2.9072	10.4484	1.21609	3.80167	4.86662	5.93599	11.5481
Gain	chr12:32027525-32060972	1.44302	0.44541	1.33096	0.461299	0.863793	5.02779	0.54506	0.413348	2.31027	0.917434	0.327789	0.634782	3.38078	4.68747	4.37043	3.77779	9.06187	3.41241
Gain	chr7:99812654-99820635	1.09286	3.47611	1.3967	0.975464	4.09732	9.63978	3.06651	3.34938	7.78426	1.8953	0.327789	2.3445	4.62602	13.2999	21.0649	14.0218	45.7162	18.1863
Gain	chr2:112167605-112223655	1.8953	1.54436	0.395046	1.39119	2.14993	4.76721	0.828587	0.663686	1.7971	3.09038	6.17768	5.26991	2.96232	3.02353	5.26991	2.71872	7.51887	4.06928
Gain	chr2:85115426-85185589	1.33707	0.856753	0.507544	1.69744	0.663686	2.55689	1.33096	1.42435	3.20251	1.71482	5.56772	4.37943	3.13344	3.67307	4.73805	3.72879	5.68633	4.09732
Gain	chr6:33576165-33609572	2.24345	1.78724	0.261245	1.03958	1.59368	2.88022	2.73733	2.30391	5.40291	0.577963	2.69187	0.634782	1.27386	6.99054	1.92863	4.96965	3.80167	10.3273
Gain	chr15:81576771-81592787	2.61181	3.34938	1.21609	2.15898	4.42016	10.2607	2.9072	1.87195	3.85994	2.11634	2.55689	8.55735	5.79913	4.47757	13.2999	10.6821	20.9064	14.3794
Gain	chr20:56261166-56291787	4.2321	1.08631	0.885772	2.31027	0.589402	1.96312	1.33707	1.78724	1.71482	2.1234	3.55994	2.60466	2.92585	4.94847	2.10104	3.29092	3.43281	20.9769
Gain	chr8:144948714-144981083	1.93383	0.871918	2.52391	1.52923	1.73089	1.6139	1.79335	1.96949	2.21086	1.55432	14.1274	1.62688	11.6153	0.0746639	1.28179	2.48744	2.56604	4.38638
Gain	chr16:84629598-84643800	1.30468	8.35243	3.05641	1.23122	7.22556	10.9287	5.07544	1.85832	5.10751	1.7971	4.13066	8.10487	13.0464	5.27776	12.1047	8.72653	11.2154	14.3249
Gain	chr8:142204111-142302747	2.62806	1.92171	0.757747	0.694511	0.871918	1.33096	0.908571	0.975464	2.91547	0.968972	6.96302	2.02806	8.1805	1.67148	2.06716	3.16984	3.06651	4.27571
Gain	chr20:57574437-57598166	2.22368	3.46175	2.55689	1.75846	4.25825	4.79272	2.05304	1.6139	2.2826	1.93383	3.48676	4.67469	3.57399	2.33901	4.84315	2.1065	6.87262	37.1449
Gain	chr13:100005994-100039705	0.811475	1.37875	1.02202	0.856753	1.30468	4.19917	1.07211	0.968972	1.50749	0.650323	1.93383	6.03569	1.42435	1.80984	5.42044	3.05151	10.4484	5.02075
Gain	chr9:95715774-95732386	1.85832	3.62417	4.87348	0.751588	2.97264	9.10477	2.35183	1.3845	4.13923	1.15578	0.327789	6.73378	6.37228	4.28222	9.2904	5.29887	24.3766	8.14638
Gain	chr17:47807402-47832021	0.670902	0.694511	1.00164	1.62688	2.41026	4.98678	2.15898	1.54436	1.7386	0.601409	2.79254	3.20251	2.37004	7.25273	5.97702	2.84766	7.62894	5.66423
Gain	chr6:149787034-149818331	0.650323	0.744048	0.917434	0.650323	1.29676	6.24291	0.707718	0.788009	2.00863	0.991731	0.327789	4.85312	0.937896	3.54456	6.81938	5.13759	10.407	5.2086
Gain	chr1:31216820-31259804	0.806835	4.50148	1.88066	0.570106	2.31517	5.56772	1.6139	1.17547	2.35838	0.744048	0.0421253	5.80489	4.02652	4.25179	6.35249	3.44499	11.5273	4.95727
Gain	chr17:43298322-43309059	2.62118	15.1863	9.4632	3.57399	17.4272	28.9099	14.2276	7.71679	9.33421	3.52229	4.58369	21.2324	35.8309	13.0063	31.0996	18.0146	39.5335	23.2706
Gain	chr19:33725925-33802852	0.968972	0.811475	0.744048	1.2455	0.357285	1.83046	1.8162	2.25793	2.38773	1.43604	5.46197	1.31188	2.36639	2.60466	1.7971	0.811475	2.05304	10.7614
Gain	chr8:134064684-134094728	0.701868	5.60302	1.42435	0.961559	4.19917	9.82776	1.83921	1.63559	3.78743	0.788009	3.9723	5.96305	6.62964	5.57753	10.1495	3.71476	12.4422	5.63577
Gain	chr19:16474196-16495043	0.937896	2.55049	0.478941	0.841448	1.51591	7.16472	0.686073	1.0314	2.62806	2.05949	2.79827	3.77779	1.32359	2.02229	6.43431	3.80974	19.1813	6.23276
Gain	chr2:175453743-175475035	0.799481	2.89722	3.08206	0.670902	2.42872	6.83062	0.975464	1.37875	1.18958	1.41779	2.51651	10.6821	3.14263	9.4632	11.1927	5.22369	5.57753	5.27776
Gain	chr20:31104686-31129453	0.143447	1.60746	1.03958	0.437871	0.701868	4.14799	0.722242	1.02202	3.20851	1.99723	2.06716	2.05949	1.48032	5.18254	5.76834	3.43899	12.8881	7.65989
Gain	chr1:207082162-207099330	2.69187	2.41026	1.96949	1.50173	2.26647	6.7441	1.42435	1.03958	4.79272	2.28882	2.75876	1.75846	2.55049	4.63518	11.838	10.407	19.885	10.8521
Gain	chr3:13034829-13064406	1.10413	6.8474	2.56604	1.62046	3.84217	11.2828	2.91547	1.64142	4.68319	2.95663	1.56187	11.1927	13.4936	4.31363	12.2486	7.62894	13.7787	10.3534
Gain	chr17:56395057-56422449	2.4827	8.68294	6.16398	1.32359	5.94858	13.3425	4.64212	3.09038	6.51953	4.89102	4.91608	12.3944	14.0218	13.2401	14.6062	10.5115	21.0649	14.8127
Gain	chr11:1864509-1876789	1.15578	11.4372	3.9961	2.22368	5.42044	14.8908	6.58752	2.61181	4.53883	2.61181	2.55049	11.1225	22.5286	5.54721	11.2154	7.20547	16.3226	11.4372
Gain	chr1:209920843-209942708	0.819891	2.02806	1.63559	0.917434	2.19485	4.58369	1.0314	1.11122	2.25172	1.21609	2.68429	5.63577	5.15842	9.93426	5.27776	2.31517	7.50311	5.04532
Gain	chr1:40845329-40869753	1.46271	8.06365	3.75505	2.04645	4.32381	16.5311	2.64637	1.82286	7.64623	1.13979	0.327789	13.713	11.0687	8.52411	16.5311	8.32764	18.0146	7.55211
Gain	chr21:46330917-46352987	1.26468	4.63518	3.03243	1.4097	6.6836	11.2506	6.33156	3.25524	3.04534	3.72879	4.14799	6.62964	11.3157	11.838	10.1121	7.25273	17.6906	12.0089
Gain	chr20:57462782-57468248	10.0983	28.9099	20.5577	16.8369	20.2163	27.4617	20.8391	22.6264	25.6803	19.9862	20.2163	6.75886	17.6906	26.7969	32.1341	24.4887	30.7446	361.124
Gain	chr5:130592188-130625331	1.18189	0.534727	1.06516	1.63559	1.82286	3.68825	1.67148	2.46564	2.87321	0.975464	1.3967	6.94528	2.68429	2.88022	8.26439	4.37943	6.89039	5.96305
Gain	chr10:70803575-70826188	0.577963	6.43431	1.48687	1.48687	4.56008	6.33156	2.51651	1.14666	1.86434	1.50749	1.3626	7.33281	15.7881	2.50179	5.89639	1.85832	5.22369	4.53883
Gain	chr6:32983619-32998532	0.694511	4.0116	4.19038	1.78724	2.02806	5.53167	1.07866	0.893238	3.26387	1.36995	0.924913	9.4632	1.33707	11.0098	9.08147	6.75886	9.20118	5.03625
Gain	chr16:3087863-3127492	1.51591	3.22071	1.11804	0.834833	2.44538	4.83489	2.41026	1.88066	3.91631	2.89722	1.3156	2.80876	7.7026	4.75827	5.48164	4.64212	10.1495	8.95363
Gain	chr12:57869573-57874857	2.71872	10.9598	8.53702	5.09699	15.7881	21.8598	10.7395	6.44703	12.8881	7.30159	4.35547	18.093	26.7969	15.38	31.9564	21.9802	61.2784	36.3155
Gain	chr2:87742422-87849854	2.48744	3.29092	1.95575	1.16878	2.04645	6.96302	1.46271	1.25788	2.45153	1.47231	4.31363	9.18419	3.41241	4.66725	7.78426	5.02779	9.08147	4.76721
Gain	chr5:39164256-39224764	1.27386	1.8162	1.91429	0.345006	1.69744	3.16984	1.06073	0.924913	1.25074	0.931777	0.327789	7.05219	1.16275	3.03873	5.77964	2.79827	5.47224	4.42016
Gain	chr19:42374358-42393891	1.97723	5.85323	2.71872	0.924913	4.2321	11.5273	4.87348	3.37349	8.09184	2.25793	2.43641	2.64637	7.09242	6.06783	11.2828	7.74768	26.9258	12.9301
Gain	chr12:109006181-109030020	1.43604	5.71158	2.51651	0.947844	4.10654	9.38252	2.16821	1.50749	3.01806	2.37833	3.32519	11.4782	7.01698	3.81807	8.83725	3.53725	9.8118	5.98979
Gain	chr16:11347395-11357793	1.88066	5.79913	4.0116	1.95575	2.09463	8.70145	2.4827	3.21494	9.39482	3.83634	8.32764	7.93487	8.40057	11.5481	12.8025	8.52411	14.3249	13.5806
Gain	chr6:32552043-32601967	0.893238	3.58465	3.16984	1.09286	1.18189	3.58465	1.29676	0.744048	1.94116	2.55049	1.12733	6.2975	0.931777	9.04014	6.8474	4.34846	4.67469	3.5513
Gain	chr16:68766135-68794786	4.81031	1.25074	1.84992	2.98001	3.39862	1.29676	4.19038	4.62602	8.40057	3.16984	13.7787	3.61222	7.55211	2.00863	3.67307	9.68023	0.525336	3.74935
Gain	chr11:121305484-121338414	1.99723	1.56917	0.730242	1.67892	2.47439	1.94882	2.23793	2.24345	1.43604	2.15898	3.75505	4.37043	4.14799	5.77964	2.62118	2.50179	6.64607	3.78743
Gain	chr20:4789787-4811057	0.570106	5.49903	4.14799	1.94882	4.29423	10.1919	2.55049	1.39964	2.33901	1.3967	1.83046	3.92174	9.47798	11.0687	6.2881	3.84894	12.587	6.17768
Gain	chr1:117280091-117313514	0.0746639	1.26468	3.26387	0.525336	1.68905	3.2732	1.48687	1.39119	2.23793	0.806835	0.327789	5.23251	1.11804	5.49903	7.25273	3.38078	8.06365	4.91608
Gain	chr20:48832807-49017293	1.31188	2.61181	0.931777	1.07866	2.24345	3.19498	1.78724	1.56187	2.4827	0.908571	6.5018	3.34938	7.93487	9.2904	1.19803	1.3967	1.57772	1.85832
Gain	chr3:46130191-46156602	1.92863	4.49301	2.69187	0.991731	2.35183	4.44544	1.43604	0.799481	1.78724	1.30468	1.80208	11.0389	9.13337	2.08435	4.14799	1.18189	3.67307	3.10004
Gain	chr16:10961309-10986543	1.02202	2.1234	2.652	0.774284	3.3577	3.78743	3.42247	1.62688	5.11539	1.2455	1.98475	6.30768	3.65631	6.37228	8.97094	4.99606	6.9755	5.61351
Gain	chr1:202127680-202134643	0.991731	12.535	7.16472	2.80876	5.58804	16.6985	5.25896	4.05973	8.95363	3.9961	6.24291	13.5238	13.6656	12.587	20.0862	11.7977	25.7616	18.9798
Gain	chr16:88765700-88773438	3.21494	14.2276	5.85323	3.24472	9.4632	17.8746	8.53702	7.05219	9.8118	4.68319	0.327789	11.3386	20.4779	10.3273	19.6796	15.0652	33.0256	24.552
Gain	chr7:640862-662008	0.774284	6.5018	2.61181	2.09463	2.08435	6.06783	1.93383	1.8953	3.65631	3.07395	3.09038	15.38	4.87348	6.11727	6.6836	3.79669	13.2999	7.16472
Gain	chr19:38752879-38791250	7.03847	3.25524	4.12048	4.58369	2.96232	2.71872	4.75001	4.34117	4.75827	3.71476	4.13923	53.024	3.17902	3.60372	2.72892	3.52229	2.72892	8.04431
Gain	chr11:117845183-117884021	0.744048	3.73607	3.31792	0.968972	3.31792	7.68701	3.12773	2.29537	3.10004	1.00815	2.24345	7.78426	4.45486	2.79827	8.79498	4.60982	10.288	5.52247
Gain	chr2:97197338-97216537	0.871918	5.81724	2.21683	2.1065	5.37855	8.14638	2.02229	2.81854	3.16984	1.06073	6.05597	8.99235	5.42044	4.34846	7.92098	3.68825	15.0652	5.11539
Gain	chr8:134508916-134539810	1.18958	2.24345	1.15578	1.01319	2.00863	4.24174	0.902066	0.991731	6.03569	1.22137	3.62957	3.44499	3.90984	2.13183	6.30768	2.96232	12.7538	5.10751
Gain	chr3:171845932-171887244	2.02806	1.33707	1.60746	1.33707	3.04534	1.83921	0.885772	1.22137	1.89175	1.98475	7.95134	7.64623	3.84894	13.9152	1.91429	0.451568	0.525336	0.795041
Gain	chr10:11186614-11222563	0.413348	4.50794	2.95157	1.11804	3.43281	6.23276	1.68905	1.83921	3.52229	1.18958	0.327789	7.74768	5.25896	5.85323	9.65943	3.9723	9.33421	5.56772
Gain	chr6:32899464-32921638	1.03958	1.85832	1.7386	0.937896	3.67307	3.46175	2.0383	1.2386	4.50148	1.75173	0.327789	8.44372	3.22071	6.64607	6.89039	4.28222	6.39852	4.86018
Gain	chr7:2547408-2575021	0.0947201	4.34117	3.55994	1.87195	6.0888	6.8474	7.13111	8.65218	8.85884	3.01806	3.08206	6.91034	5.58804	3.79669	9.43983	5.77964	18.093	28.7176
Gain	chr1:205242866-205264407	4.15605	2.55689	3.76843	3.25524	5.12674	5.92577	5.81724	3.92174	1.11122	1.73089	8.06365	2.55689	4.38638	3.80167	5.2086	7.84695	9.16427	4.65124
Gain	chr14:105525133-105569849	0.757747	2.45153	1.11122	0.642025	1.86434	4.94205	3.72879	3.61843	3.10982	1.42998	2.95157	0.634782	3.33318	4.49301	4.95727	4.44544	10.0983	6.96302
Gain	chr20:57720633-57758370	0.44541	1.90176	2.98001	1.13979	1.33707	4.45486	0.795041	0.947844	1.67892	1.19803	1.28933	3.38078	1.01319	2.89722	4.92751	2.0383	9.13337	7.37781
Gain	chr18:60821574-60830488	4.05973	4.94847	5.49903	3.16041	2.93404	13.1874	8.28353	4.56008	4.62602	4.86662	0.327789	10.0747	1.52236	17.1057	17.6906	13.7787	21.8598	11.5273
Gain	chr9:123637892-123699903	0.484069	5.25896	3.56658	2.26647	2.75876	6.10121	2.79827	3.16984	3.98697	2.1065	2.45153	13.5806	2.05949	11.9234	9.5095	5.06527	13.5238	6.60268
Gain	chr17:76119971-76130297	6.25503	9.22826	5.91043	3.00731	12.9579	17.1057	13.4301	10.5598	6.91034	6.31724	9.18419	9.33421	12.1652	10.2212	16.9969	16.9969	33.5511	27.1778
Gain	chr16:73086769-73117142	2.49259	2.4827	1.67148	2.00266	1.60746	1.41779	1.08631	1.92171	1.56917	2.26647	21.0649	7.55211	3.07395	0.49687	2.05949	3.83052	0.525336	0.924913
Gain	chr1:236026395-236143167	1.29676	1.22137	2.09463	1.57772	1.56917	1.67892	1.42998	1.60073	1.72243	1.66125	5.2086	3.2732	2.39282	10.7395	1.97723	0.765956	3.14263	2.25793
Gain	chr7:138777213-138816274	1.3626	3.04534	2.00863	0.893238	2.69187	3.80974	1.41779	2.02229	2.36639	1.86434	4.90419	3.7073	3.84217	2.33088	7.62894	5.09699	6.37228	5.76139
Gain	chr6:43733821-43751795	3.48676	7.26971	4.46884	3.75505	4.33446	4.42737	5.4437	6.21428	18.0146	6.80114	5.1715	48.7073	6.31724	7.41336	5.93599	7.01698	2.10104	8.99235
Gain	chr2:197023481-197050564	1.98475	4.44544	3.38864	1.37875	2.62806	7.84695	2.45823	2.35838	4.12048	2.50742	1.32359	10.9287	4.09732	4.26916	12.8519	9.16427	9.60411	7.22556
Gain	chr17:80157990-80190754	5.73	9.87732	3.30811	2.69187	4.68319	10.6821	5.03625	3.91631	7.50311	3.32519	11.9234	7.59449	16.5311	4.08647	6.94528	8.85884	7.09242	14.5583
Gain	chr2:25495836-25519318	2.2826	5.09699	2.18794	2.68429	3.5513	6.0888	2.06716	1.98475	2.20129	3.14263	3.02353	3.63675	1.62046	6.71278	7.16472	5.14774	17.1057	7.67328
Gain	chr11:73076662-73101170	3.23666	7.67328	2.38773	2.44538	4.61922	9.2904	4.09732	2.0383	3.03873	4.43639	3.46175	9.26773	12.8881	3.2273	8.37274	4.92751	10.0747	7.68701
Gain	chr17:76309707-76414282	1.91429	6.01761	2.99743	2.02229	4.14799	6.87262	3.47611	3.03243	4.08647	0.811475	8.93313	8.97094	6.58752	3.43281	5.83036	3.9284	4.60982	5.25896
Gain	chr9:117124687-117161023	1.71482	7.93487	2.88022	1.51591	5.93599	10.6317	3.62957	2.44538	6.20094	2.50179	0.327789	8.61235	9.54768	4.86662	9.87732	4.35547	14.2732	7.45967
Gain	chr3:185653144-185670439	4.90419	4.10654	6.93263	4.25179	4.42737	4.32381	3.25524	4.02652	4.22724	6.99054	32.8389	1.62046	4.94847	7.61335	7.39461	10.1121	7.76212	5.40291
Gain	chr19:42676800-42725100	4.58369	2.02229	0.451568	2.92585	1.47231	2.67568	2.21683	2.50742	2.79254	3.26387	4.68747	1.60073	5.97702	2.23095	4.29423	5.35098	5.37855	7.76212
Gain	chr7:1543145-1579512	5.62449	4.0187	2.23793	3.02353	3.12773	4.70367	3.90984	5.02779	4.88119	3.81807	4.94847	8.29845	15.1232	0.484069	6.53629	7.41336	4.75001	13.3959
Gain	chr5:149787715-149810053	0.534727	5.18254	5.13759	1.36995	4.00469	7.53445	3.68015	2.45153	11.8618	3.21494	0.327789	8.40057	4.40942	12.6783	13.3959	7.55211	14.6062	10.288
Gain	chr12:92518540-92578965	1.80208	2.62806	2.88847	1.49464	2.16821	6.21428	1.27386	2.06716	2.69187	1.90822	2.83788	7.87176	3.16041	4.43639	8.90715	6.00404	7.48822	4.14799
Gain	chr2:30439709-30461141	1.41779	4.22724	2.62806	1.83046	2.80876	7.14945	2.02806	1.74343	4.42737	2.99743	4.27571	7.7026	2.45823	6.61103	7.90069	5.33765	12.6783	7.39461
Gain	chr17:22246106-22261673	0.143447	0.0947201	69.1631	0.100363	0.0971136	0.0979119	0.0963415	0.0988015	0.099569	0.0981938	0.327789	124.179	0.100599	0.153734	0.124305	0.0992538	0.525336	0.147507
Gain	chr19:36388732-36401442	3.09038	13.2999	10.6317	3.87224	13.5238	12.535	11.4018	7.88515	8.23583	8.26439	4.83489	14.2276	29.7242	8.53702	15.6175	10.0061	14.7062	20.8391
Gain	chr21:45557628-45640264	1.66125	3.40539	1.78724	1.3845	3.16984	6.80114	3.33318	2.56604	3.41241	2.85839	2.56988	6.37228	2.62806	9.85304	6.20094	3.69812	11.0098	5.48164
Gain	chr11:1778246-1805441	2.17789	6.16398	2.37833	2.63823	3.72283	4.72018	4.51951	3.46175	6.2881	3.29092	4.43639	10.5856	12.2486	4.21826	6.62964	3.95184	5.76139	7.72865
Gain	chr12:104850182-104873263	0.765956	3.6674	4.44544	1.29676	3.9284	6.73378	2.21086	2.42054	2.75127	1.82286	2.63823	7.90069	4.37943	7.88515	7.74768	3.5513	7.98619	5.81724
Gain	chr2:42324093-42363160	1.54436	1.93383	3.46661	1.18958	2.42054	4.97757	3.5513	2.40213	3.16041	2.51651	0.917434	6.24291	3.37349	4.14799	7.80444	5.74828	9.73091	6.58752
Gain	chr18:2633398-2658704	3.38078	6.46036	7.14945	2.88022	4.22724	8.61235	2.59088	3.10982	6.25503	3.59788	5.31222	10.1121	9.24658	6.9755	13.5806	8.21798	15.38	8.85884
Gain	chr14:23009722-23040151	3.30811	5.55727	6.42356	3.3577	7.90069	10.1121	6.78725	4.58369	8.97094	4.26916	4.2321	12.9301	3.38864	30.3571	14.5583	9.06187	18.4615	12.587
Loss	chr21:38063472-38091993	28.2273	18.6845	36.8996	37.6947	18.093	1.70468	27.1778	32.8389	4.07793	37.6947	2.33088	0.634782	0.261245	0.819891	0.0840468	0.0992538	0.525336	2.80876
Loss	chr16:46893345-46936292	7.68701	0.716776	4.08647	4.79272	1.18958	0.490911	3.95184	4.28222	6.11727	3.83634	0.0872737	0.634782	1.56187	0.153734	0.124305	0.422836	0.0806618	1.07211
Loss	chr1:17842279-17858791	23.0437	3.00731	6.73378	9.18419	4.45486	1.91429	8.70145	8.83725	3.67307	11.1927	0.327789	0.634782	0.44541	2.82765	0.124305	2.31027	0.525336	0.961559
Loss	chr19:3365572-3408584	4.61922	6.96302	10.7054	8.90715	8.47807	4.34846	11.6491	11.7564	11.4372	8.14638	2.05949	2.30391	3.52229	0.788009	2.31517	0.744048	2.25172	2.09463
Loss	chr8:86544368-86572074	5.14774	8.29845	17.7884	3.36548	19.2642	2.33901	0.0963415	0.149442	1.39119	14.7062	1.2455	15.4336	0.100599	0.153734	0.124305	0.0992538	0.525336	0.0551931
Loss	chr19:13094024-13189864	7.7026	7.03847	13.0464	11.8618	8.55735	6.91034	13.0464	14.2276	4.37943	12.587	4.02652	2.00266	0.871918	6.05597	1.3626	0.249006	1.88066	0.849072
Loss	chr22:46479495-46489518	9.94886	16.9071	25.1452	20.2163	18.2729	9.73091	29.5659	39.2671	13.1314	15.5403	9.24658	9.47798	4.84315	6.00404	2.66708	6.96302	1.54436	6.93263
Loss	chr12:13349693-13359126	41.4051	11.5802	16.9071	23.3637	20.8391	7.87176	13.0999	13.9664	0.982132	14.8908	3.33318	10.5115	2.10104	0.153734	2.87321	8.68294	0.525336	0.147507
Loss	chr9:97765406-97771435	18.371	26.1798	46.1561	44.9556	27.6391	23.3637	30.2246	40.4049	13.5806	30.1022	18.9798	23.8712	6.21428	4.22724	9.94886	12.8881	1.62688	4.64212
Loss	chr2:66659249-66674250	28.9099	19.6796	29.9406	30.3571	15.4336	8.06365	17.5879	23.6128	2.33088	24.2389	4.50148	3.31792	12.0768	11.2506	5.33765	8.74595	0.525336	1.12733
Loss	chr2:43056241-43108467	2.30391	4.56008	12.7117	7.33281	6.7441	1.0558	8.72653	8.24972	0.716776	4.46215	1.46271	2.98001	0.694511	1.95575	0.0746639	0.163307	1.30468	0.0306372
Loss	chr19:6056142-6066716	7.90069	12.6783	17.6906	20.5577	9.82776	8.35243	14.7062	11.4782	2.89722	10.9598	4.07793	15.49	5.09699	0.982132	2.88847	0.968972	2.22368	1.71482
Loss	chr5:134359736-134381057	42.2717	25.4367	36.3155	41.8988	23.2706	11.6738	33.9176	42.9509	3.28546	44.9556	5.45184	3.58465	22.1802	5.52247	11.3157	16.3918	1.55432	5.18254
Loss	chr18:55437636-55471692	4.59563	4.32381	4.34846	5.15842	3.59788	2.02806	3.77779	3.62957	9.0212	6.7441	0.327789	1.56917	1.30468	0.153734	1.92171	3.73607	0.525336	1.78219
Loss	chr16:87855540-87905247	3.84894	6.47029	14.5583	8.42131	9.71661	3.87944	13.4936	16.9969	6.12971	7.07958	1.92171	2.26647	4.25825	1.33707	3.2273	1.16878	4.52746	2.1234
Loss	chr14:96661227-96693058	3.72283	4.29423	5.80489	4.16318	7.00607	0.991731	4.96965	5.32134	0.774284	4.06928	1.40258	0.634782	2.40213	0.0872737	0.730242	2.89722	0.525336	0.982132
Loss	chr17:10693279-10708082	9.22826	4.05069	11.1571	13.4936	7.09242	0.670902	9.87732	13.1314	22.5286	12.7538	2.96232	4.57567	3.83052	0.153734	0.961559	1.16275	0.071733	3.81807
Loss	chr1:27916255-27931251	10.7395	10.3812	8.79498	12.9579	11.0985	4.85312	12.0768	13.5806	5.43014	11.0098	0.327789	0.634782	2.44538	10.5363	3.16984	5.96305	3.33318	3.7073
Loss	chr10:77154560-77170185	9.91034	18.093	25.348	24.3766	22.6264	12.7117	25.1452	36.8996	20.1386	26.1046	6.75886	6.66575	14.4473	23.8712	9.31051	13.5238	1.25788	0.570106
Loss	chr10:95195860-95231559	6.14633	8.1805	10.1121	8.70145	10.4484	4.57567	7.07958	7.90069	4.52746	6.56909	3.6674	10.7614	2.78583	2.11634	2.83788	4.0187	0.525336	1.2386
Loss	chr15:71793413-71865847	1.52923	2.06716	8.57802	3.61222	5.87565	0.0979119	7.39461	8.99235	1.60746	3.9284	2.98782	2.15898	0.379363	0.153734	0.124305	0.0992538	0.525336	0.147507
Loss	chrX:61682795-61734242	64.7687	39.0018	58.5462	23.738	61.2784	41.0322	0.0963415	0.0988015	2.25793	158.83	20.6384	56.4801	10.6317	0.153734	9.20118	0.0992538	0.525336	12.7538
Loss	chr12:1764263-1780246	20.9769	8.46134	10.407	13.6656	6.5018	2.82765	8.40057	7.76212	13.8555	13.5238	5.12674	0.634782	1.18958	3.08206	0.670902	11.0985	3.26387	5.47224
Loss	chr14:68925673-68995025	4.66014	3.72879	5.03625	6.11727	4.73805	1.95575	6.81938	5.79913	4.19917	5.11539	1.4097	0.634782	0.555975	1.15578	1.36995	3.46175	4.73805	1.48032
Loss	chr14:100018140-100047529	9.87732	3.59362	2.59088	8.10487	3.56658	1.74343	3.34258	3.98697	7.88515	5.40291	0.885772	0.634782	4.0187	0.153734	1.18189	5.76834	0.0306372	2.23095
Loss	chr1:54738419-54765475	3.83052	5.26991	6.60268	6.2881	2.86698	1.8162	5.55727	3.00731	5.03625	2.43641	0.327789	1.25788	0.562749	0.834833	0.555975	2.10104	3.2273	3.16041
Loss	chr20:10599559-10655975	4.08647	7.14945	8.24972	6.93263	10.4838	5.10751	8.07664	11.2154	2.26647	7.16472	7.59449	6.77789	1.23122	5.28987	1.87195	2.56988	0.525336	1.56917
Loss	chrX:58562579-58581119	76.3274	69.1631	64.7687	69.1631	85.5669	210.409	16.618	0.0988015	21.7355	210.409	51.6788	76.3274	22.3809	1.7386	28.9099	0.0992538	0.525336	37.8766
Loss	chr5:134556679-134581411	7.87176	4.86018	7.48822	9.42224	10.288	0.676163	12.2486	11.2506	0.562749	9.38252	1.60073	3.18798	0.670902	1.93383	0.124305	0.0992538	1.3156	0.701868
Loss	chr11:114025687-114069588	2.66708	5.76834	4.11148	8.68294	3.54456	3.60372	3.32519	2.28882	6.96302	2.20129	1.04768	2.29537	1.60746	0.0421253	2.2754	0.601409	7.3573	1.6139
Loss	chr22:46436319-46479244	17.5879	31.4415	41.0322	36.5601	41.4051	25.1452	42.9509	76.3274	21.0649	29.1127	26.7969	15.8852	14.6626	17.6906	14.8127	18.8908	9.04014	8.6284
Loss	chr1:27809532-27902653	8.70145	8.6728	10.8788	12.8881	11.2154	3.89992	13.9664	12.6783	5.54721	10.9003	4.53883	0.0168533	2.67568	6.35249	2.9072	6.16398	4.27571	3.71476
Loss	chr9:75746480-75769802	13.2999	5.19903	9.18419	8.83725	6.89039	2.7625	6.00404	6.56909	0.44541	9.94886	1.33096	7.95134	1.11122	1.54436	4.06928	2.50742	0.0916271	1.20683
Loss	chr9:130283297-130337882	28.0961	9.65943	9.91034	15.49	11.3157	6.25503	10.8788	10.0509	6.07632	7.74768	8.28353	3.23666	4.15605	1.62046	3.38864	7.14079	2.45823	3.46175
Loss	chr1:10723145-10759680	4.32381	4.14799	3.2273	4.42737	2.43641	2.1234	2.67568	2.97264	15.011	4.22724	0.327789	0.634782	0.961559	1.70468	0.716776	1.80208	2.79827	6.11727
Loss	chr11:44582541-44606046	8.14638	7.90069	9.04014	7.97429	10.5856	7.13111	11.7564	10.3273	6.80114	8.6284	0.327789	0.634782	4.65124	2.99743	2.80876	13.9664	5.18254	3.00731
Loss	chr2:113869847-113882723	37.1449	10.0983	10.3273	18.8908	9.16427	1.23122	12.042	12.587	5.26991	20.5577	8.83725	5.42044	6.04534	1.29676	1.62688	5.86476	1.20683	1.23122
Loss	chr7:104601185-104625497	5.53167	6.81938	7.68701	7.59449	7.31846	6.2975	5.63577	8.14638	7.05219	5.02779	3.40539	5.10751	3.67307	4.02652	3.41241	2.24345	3.52809	2.2826
Loss	chr13:73629940-73647636	21.3432	6.87262	16.8369	14.7062	8.90715	3.51537	10.1121	12.8881	7.26971	15.9513	2.36639	0.634782	3.45315	0.153734	0.124305	40.4049	0.525336	1.65526
Loss	chr22:22290996-22304753	13.1314	13.0464	9.63978	15.38	12.2486	10.5856	9.75706	7.45967	3.15228	12.7117	5.77964	8.37274	10.3534	2.63823	3.14263	1.78724	3.2732	2.92585
Loss	chr18:45550503-45604876	2.73733	2.69764	4.60982	3.68825	4.12048	0.931777	7.59449	7.00607	0.744048	3.89992	6.39852	0.634782	0.893238	0.722242	0.0775215	1.8953	0.525336	0.147507
Loss	chr8:48410023-48440023	2.68429	6.72673	4.92751	4.97757	6.87262	3.79669	2.7625	3.31792	2.16821	1.92171	1.50173	4.56008	4.05973	0.765956	1.16275	2.45153	0.525336	1.39119
Loss	chr9:14294820-14323221	2.97264	8.28353	11.4782	8.6728	7.67328	4.87348	5.85323	8.42131	8.57802	8.95363	4.87348	4.43639	1.87195	15.7881	1.86434	0.908571	1.2455	2.21683
Loss	chr3:50184325-50209020	10.3812	10.6617	11.2828	11.5273	14.8127	5.36286	16.5311	16.3226	6.83062	7.98619	5.19903	5.97702	3.05641	1.9897	7.2367	9.43983	1.50173	4.88119
Loss	chr21:40273035-40305747	5.91043	9.16427	13.1874	10.0061	11.4372	2.59088	10.2607	8.72653	4.28222	6.43431	7.48822	5.29887	6.14633	1.3845	3.69812	3.05641	1.19803	1.52923
Loss	chr17:27503041-27508310	24.0005	24.857	23.8712	27.9791	25.9917	14.5583	33.5511	34.8772	34.5611	23.0437	13.5238	13.8555	8.24972	8.74595	11.1225	21.143	5.87565	24.3766
Loss	chr11:119988064-120019162	9.54768	10.0509	15.4336	11.2154	9.63978	3.41241	14.4473	17.6906	1.3626	11.6153	8.07664	2.59088	8.76628	3.32519	4.47757	7.90069	0.525336	1.37875
Loss	chr6:7532099-7562005	9.93426	6.77789	9.60411	9.82776	8.09184	8.55735	6.26669	9.91034	4.75001	10.5363	1.87195	2.04645	6.80114	6.46036	9.8118	7.87176	0.525336	3.79669
Loss	chr9:37995422-38075782	6.41238	3.8911	4.40942	5.83036	5.64732	1.48032	5.66423	5.57753	3.76843	6.48198	4.06928	3.56658	1.98475	2.97264	1.0314	0.589402	1.68905	2.9072
Loss	chr10:105611896-105678838	5.76139	3.64687	6.91034	6.26669	5.14774	3.14263	6.94528	8.09184	2.80876	4.75001	0.0775215	1.3845	1.92863	4.07793	3.37349	3.98697	3.17902	1.94882
Loss	chr17:38221269-38232458	10.6617	9.7837	12.0768	14.2732	12.3944	3.65631	17.9353	12.1047	28.0961	8.57802	5.24906	2.41026	3.43899	4.04564	3.25524	4.85312	5.06527	14.2732
Loss	chr10:76946677-76986031	9.31051	5.78585	6.81938	9.43983	6.77789	3.29987	7.84695	9.38252	3.55994	11.0389	1.82286	2.62118	4.00469	1.86434	3.08206	6.87262	4.13066	2.53441
Loss	chr1:19742244-19813630	4.75001	5.42044	7.26971	6.46036	5.62449	4.65124	6.8474	6.71278	4.21826	5.23251	0.327789	4.27571	2.82765	1.92171	3.34258	3.49625	4.96965	3.20251
Loss	chr3:194839264-194883202	3.00731	5.27776	6.31724	3.50537	5.18254	3.49625	4.10654	3.94085	2.77608	4.64212	5.4437	0.634782	0.100599	4.2321	1.57772	1.76473	3.76843	1.03958
Loss	chr1:22223558-22266203	5.07544	6.51953	4.15605	6.2975	6.92216	4.13066	6.17768	6.31724	5.76834	2.22368	0.893238	4.66014	0.828587	1.71482	1.07211	1.56917	1.6139	4.51951
Loss	chr6:3353782-3433864	3.98697	0.562749	5.56772	4.56008	3.36548	0.751588	4.34117	4.94847	4.72847	3.80974	0.327789	1.41779	0.841448	3.91631	0.879323	1.13353	1.87195	1.88066
Loss	chr1:6658108-6670227	11.6491	16.237	16.3226	20.4779	16.1862	16.7736	16.0306	20.9769	19.0681	18.6845	5.62449	7.30159	13.7787	13.9664	10.3812	10.5598	10.8788	9.10477
Loss	chr6:7106994-7167339	13.3959	5.73	5.26991	8.81258	6.47029	5.46197	5.86476	6.47029	4.70367	7.33281	0.327789	2.21086	5.43014	2.05304	6.86209	5.52247	3.47611	2.39282
Loss	chr12:7033668-7039615	14.2732	26.9258	26.9258	24.741	39.5335	20.8391	47.5668	35.8309	20.3472	17.523	13.6656	0.634782	13.0999	56.4801	10.8788	21.7355	9.47798	9.70232
Loss	chr17:55967575-56033248	3.80167	5.46197	6.99054	7.42466	5.65768	2.61181	7.64623	6.75886	6.0888	4.72018	6.26669	2.18794	1.7971	2.70341	2.82765	4.38638	1.70468	2.17789
Loss	chr5:66299004-66318143	6.75886	8.26439	11.5481	10.7054	12.6368	5.64732	11.2828	12.9579	2.37004	9.4632	5.67586	5.70216	9.22826	1.60073	4.49301	3.48676	3.13344	1.13353
Loss	chr1:156065635-156100185	16.1862	19.885	21.7355	25.6803	20.9064	12.2486	20.6384	19.885	13.0999	13.2401	22.0913	13.3959	9.73091	9.13337	8.12316	14.3794	3.20851	6.94528
Loss	chr11:62305524-62325947	24.4887	22.1802	19.9862	26.1046	25.8658	17.9353	33.0256	31.2902	16.1862	23.1604	12.042	11.9727	11.5273	7.64623	16.1862	15.9513	12.9579	14.1677
Loss	chr17:79302111-79323535	5.67586	11.6738	12.8025	11.8938	5.89639	7.19125	12.3944	15.2756	10.3812	10.288	10.3812	4.96965	4.2321	5.78585	2.19485	3.81807	1.96312	13.9152
Loss	chr8:48646913-48651790	45.3444	48.0602	41.4051	58.5462	32.6202	45.7162	43.2621	54.4312	61.2784	56.4801	29.5659	27.6391	40.4049	30.1022	22.9524	42.6378	4.66725	26.7969
Loss	chr19:1150987-1195157	8.00713	8.52411	6.14633	7.19125	8.24972	7.41336	10.6317	9.75706	5.27776	10.2607	2.35183	0.0746639	7.3573	6.24291	3.07395	5.01081	4.53883	9.18419
Loss	chr1:9291950-9311341	6.94528	7.87176	6.86209	7.37781	7.98619	6.16398	10.4838	7.61335	8.53702	7.88515	1.26468	4.77368	6.9755	2.47439	3.10004	7.22556	4.00469	5.84494
Loss	chr14:105432633-105441589	35.2811	18.7961	11.6153	25.2594	21.6156	6.75886	19.1813	22.9524	8.55735	23.3637	17.6906	5.56772	22.6264	0.153734	5.96305	27.8373	0.525336	7.48822
Loss	chr14:74206694-74273145	7.48822	8.40057	7.25273	8.40057	8.95363	5.93599	10.8026	9.04014	7.13111	8.55735	3.01806	1.89175	5.37855	2.79254	4.25179	6.10121	7.41336	6.83062
Loss	chr15:75943654-75964994	12.9579	5.77964	5.89639	11.0985	7.42466	2.95663	7.90069	6.04534	5.49903	6.55316	6.6836	3.43899	6.94528	0.153734	1.58757	4.30203	1.52923	5.85323
Loss	chr14:55539003-55593341	10.7054	3.92174	5.40291	10.2607	4.84315	3.38078	5.01081	4.89102	6.04534	6.44703	3.15228	3.68015	3.56658	0.924913	3.33318	5.26991	2.55049	2.05304
Loss	chr4:141071407-141077621	18.2729	21.5204	22.1802	24.6455	20.6384	19.0681	25.348	24.1151	20.8391	26.296	7.7026	9.70232	18.8908	18.7961	12.1914	14.3249	11.8618	14.6062
Loss	chr17:79359788-79377307	9.2904	15.694	21.0649	17.9353	14.6062	12.3312	19.3854	22.0913	14.1274	21.8598	24.4887	8.76628	5.78585	14.3794	2.98001	7.13111	2.67568	17.5879
Loss	chr8:143753323-143766276	34.8772	7.11498	7.31846	14.6626	6.35249	3.25524	5.60302	6.18965	34.7115	20.9064	3.11731	1.95575	11.2506	0.0168533	2.13183	12.8025	0.525336	13.5238
Loss	chr14:35800599-35811927	20.1386	10.5115	9.82776	19.885	14.3794	16.618	12.6368	14.0218	12.0089	16.5311	5.76139	0.634782	4.21048	10.4484	25.1452	15.7881	3.05151	7.09242
Loss	chr1:9929261-9962947	6.8474	1.50173	2.66107	6.30768	4.70367	0.656195	6.64607	6.39852	2.95663	3.16041	1.16275	0.634782	1.80984	1.55432	1.27386	2.44538	1.67148	1.15578
Loss	chr15:96860551-96904220	1.13353	11.9234	7.98619	7.22556	5.80489	9.5095	1.80984	3.04534	22.8205	3.37349	5.28987	9.38252	1.95575	3.94085	2.62806	1.64142	1.37875	4.94847
Loss	chr17:38251426-38271354	22.9524	10.0747	13.3959	22.2645	14.0753	10.0983	17.1057	17.3574	13.5238	16.9969	6.49119	8.70145	5.91043	5.08537	8.76628	11.5481	10.6617	11.6153
Loss	chr22:32031426-32059168	9.60411	4.12048	3.68825	6.33156	5.2086	2.73733	4.35547	5.60302	4.21048	7.47271	2.78583	1.63559	3.02353	1.56917	2.56988	6.5018	2.85839	2.00863
Loss	chr15:42065880-42098505	5.86476	2.67568	9.39482	7.84695	4.78429	1.63559	8.83725	10.2212	2.55689	8.85884	5.14774	4.68747	2.23793	2.1234	0.937896	1.63559	2.43641	0.975464
Loss	chr6:42053479-42110793	19.3854	2.93404	3.68015	9.24658	3.98697	1.79335	4.46215	6.12971	10.5115	6.6836	2.18794	2.31027	1.89175	1.07211	2.86698	4.68319	1.75173	4.02652
Loss	chr20:48754943-48774326	20.9064	12.042	15.5403	17.2645	19.6796	8.52411	18.2729	17.8746	7.42466	15.1232	13.9152	6.8474	5.61351	9.20118	5.52247	13.2999	6.01761	6.07632
Loss	chr19:11184829-11207834	8.57802	9.57882	10.6617	11.3157	10.2607	7.72865	10.3534	10.7614	17.4272	8.49536	8.02369	5.19903	6.81938	7.3573	5.76139	5.25896	5.62449	6.72673
Loss	chr22:37937018-37998365	4.83489	3.28546	1.80208	3.39862	3.05641	3.52229	3.83052	3.71476	17.5879	2.41026	2.72892	1.30468	2.17789	1.18189	2.56604	1.26468	2.05949	2.99743
Loss	chr3:71628911-71634161	20.3472	34.5611	44.9556	33.9176	44.9556	44.9556	36.8996	61.2784	27.9791	34.1278	10.0061	29.0168	23.738	35.2811	27.6391	17.4272	24.741	27.9791
Loss	chr6:138411376-138429565	18.0146	8.85884	14.6062	14.6062	8.97094	7.44266	8.32764	12.0768	3.8911	16.9071	6.00404	10.3534	6.42356	11.4018	5.19903	12.0089	0.525336	1.75846
Loss	chr3:4761834-4797481	6.96302	5.04532	8.90715	7.14079	6.83062	2.75876	7.28319	8.47807	2.40213	9.0212	2.71872	7.44266	5.08537	5.56772	2.30391	2.77608	2.0383	1.08631
Loss	chr20:45933308-46025758	7.62894	8.37274	7.88515	9.39482	8.06365	6.77789	7.30159	7.42466	11.4782	7.59449	7.80444	3.90984	7.56828	6.73378	4.34846	5.4437	3.92174	2.31517
Loss	chr21:43084319-43106326	20.0862	7.25273	8.44372	14.3249	6.93263	2.99743	11.1927	10.9287	7.59449	12.3944	10.2212	3.19498	3.34938	2.93404	4.70367	6.14633	1.59368	3.89992
Loss	chr3:112936968-112995577	0.663686	1.31188	6.94528	2.39282	4.88119	0.249006	4.56661	6.58752	0.151977	0.730242	0.327789	0.634782	0.100599	2.68429	0.124305	0.0992538	0.525336	0.147507
Loss	chr3:52073508-52101598	5.79913	11.3736	12.1914	9.54768	15.694	7.59449	20.5577	21.6156	7.25273	8.28353	9.22826	7.19125	8.04431	3.95184	8.72653	5.70216	6.0888	3.36548
Loss	chr9:109622367-109651917	6.89039	3.75505	8.65218	9.4632	7.25273	1.13353	7.09242	7.83105	0.197746	4.77368	2.70341	7.51887	1.20683	5.06527	0.0306372	0.357285	0.525336	0.147507
Loss	chr10:102756233-102761017	18.8908	37.1449	24.552	30.5513	36.8996	31.2902	39.0018	44.6037	31.5844	23.738	11.3157	19.1813	20.1386	23.0437	20.8391	23.8712	20.1386	23.3637
Loss	chr2:26979892-26995828	10.5856	8.09184	8.26439	12.7782	14.2276	5.52247	11.2506	11.1571	3.43899	8.07664	2.88022	5.78585	5.19066	4.13923	7.14079	1.75846	4.70367	5.31222
Loss	chr22:38124547-38149355	9.42224	6.48198	4.53883	6.51953	5.66423	4.56661	6.87262	8.23583	11.5273	7.22556	4.73805	2.52391	6.93263	2.29537	2.95157	4.94205	3.53725	6.66575
Loss	chr17:43362140-43399141	3.57399	5.93599	8.28353	5.54721	8.00713	5.13759	10.5363	9.65943	6.92216	4.81031	3.59362	3.41241	2.11634	2.59803	5.70216	3.72283	5.97702	5.70216
Loss	chr1:27179893-27192861	11.4372	17.3574	23.738	17.8746	20.9769	12.1047	32.1341	34.2903	5.93599	15.6175	13.0464	6.71278	17.1057	14.8127	11.4782	17.8746	4.66014	5.01081
Loss	chr9:73012035-73036836	7.55211	14.6626	13.2999	17.5879	9.97575	12.587	7.20547	8.44372	24.4887	11.7564	1.08631	15.6175	3.6674	5.83036	11.6738	8.02369	19.9862	6.43431
Loss	chr14:65165434-65192577	6.92216	9.94886	7.37781	5.96305	8.14638	4.46884	14.0218	13.3425	3.64687	8.53702	3.76843	2.31517	9.20118	3.10982	3.58465	9.94886	2.66107	3.34258
Loss	chr22:38709481-38715744	26.1798	23.8712	23.1604	24.552	22.8205	21.4048	24.741	21.4048	20.2163	20.4779	17.1057	17.8746	13.713	9.42224	16.0306	19.0681	12.2486	11.9234
Loss	chr19:1841583-1858477	7.05219	7.56828	8.76628	11.3386	14.1274	7.62894	15.694	13.713	9.68023	11.6491	4.19917	6.07632	6.30768	3.68825	7.3573	5.42044	10.5856	9.06187
Loss	chr1:16465266-16516258	32.3236	6.9755	8.06365	16.9969	9.57882	3.15228	8.6284	8.12316	9.31051	14.9293	0.0746639	0.634782	5.45184	8.1805	4.50148	14.1274	2.23793	10.0509
Loss	chr14:91579598-91589473	11.0985	13.0063	15.1232	12.042	16.5311	12.3944	14.3249	12.7117	19.885	13.3425	6.56909	9.42224	9.93426	7.90069	12.3944	11.3157	8.07664	8.32764
Loss	chr5:149857213-149902963	6.24291	6.53629	7.06753	7.48822	11.8618	4.86662	8.55735	7.62894	5.06527	5.1715	5.43014	7.92098	6.77789	1.27386	1.98475	1.17547	2.56988	6.91034
Loss	chr20:1302928-1312023	33.0256	21.9802	17.9353	23.4814	23.1604	13.2999	19.7659	15.7881	21.143	19.6287	24.2389	10.4838	14.6062	8.32764	8.95363	14.5143	5.80489	16.618
Loss	chr3:49937215-49945110	11.9234	7.09242	13.5806	10.8521	11.9234	5.78585	20.7355	20.8391	27.1778	12.0768	3.49625	12.0768	3.87944	7.16472	8.55735	7.71679	3.46175	13.2401
Loss	chr5:131589190-131610562	3.18798	9.93426	10.1919	6.73378	6.44703	5.60302	6.86209	5.76139	2.02806	5.68633	6.7441	8.28353	1.02202	12.3944	1.55432	1.84992	2.1065	1.3967
Loss	chr6:35685815-35701113	4.50148	18.9798	14.3794	17.6906	16.3226	15.6175	19.885	17.523	19.2642	9.87732	4.0187	5.28987	13.1314	20.3472	9.75706	5.57753	23.6128	7.03847
Loss	chr12:123370925-123402233	14.5143	5.97702	7.01698	9.22826	6.03569	5.32134	4.94205	5.14774	12.1914	6.49119	2.60466	3.13344	7.05219	1.37875	6.73378	6.8474	4.65124	3.91631
Loss	chr16:4950596-4998395	23.8712	1.92863	3.39862	13.2401	3.52229	0.451568	4.95727	6.43431	1.35629	8.19656	2.30391	0.634782	2.652	0.153734	1.15578	3.61222	0.525336	2.84766
Loss	chr1:87793622-87802872	15.011	19.0681	22.0913	17.523	20.1386	16.461	21.4048	25.7616	17.1822	17.9353	6.61103	17.1057	10.2607	19.5413	17.4272	16.1862	8.83725	11.0985
Loss	chr3:46967214-47032276	9.73091	7.20547	5.83036	7.30159	9.0212	5.37855	7.42466	5.68633	10.6317	7.2367	1.2386	4.94847	5.62449	1.96949	5.11539	6.37228	5.64732	6.5018
Loss	chr10:134201120-134243693	17.523	8.21798	5.94858	15.1232	7.61335	6.04534	7.37781	6.9755	19.3854	11.838	1.86434	2.5763	5.33765	3.76843	4.51951	9.91034	6.48198	17.7884
Loss	chr10:21805446-21818291	13.7787	18.4615	24.3766	29.7242	22.7179	13.8555	15.49	22.5286	2.1065	23.8712	3.28546	5.64732	3.16984	26.1046	11.9234	5.78585	5.63577	1.48687
Loss	chr4:8429219-8453353	8.32764	3.57399	4.61922	5.87565	3.19498	1.69744	4.49301	6.17768	8.10487	6.78725	2.82765	0.100277	2.61181	3.51537	2.69187	4.66725	3.89992	2.38773
Loss	chr2:20371301-20435567	11.0687	8.23583	9.57882	10.1919	8.61235	9.85304	13.2401	14.4473	6.78725	9.75706	9.65943	4.72847	11.8618	4.5477	6.0888	9.42224	0.0893208	8.74595
Loss	chr1:27317405-27340368	14.0218	4.17122	6.72673	10.3812	4.46215	0.694511	7.03847	7.74768	7.95134	7.92098	0.327789	0.0963415	2.87321	1.20683	2.44538	4.46215	1.75846	4.75827
Loss	chr6:139693406-139697592	41.8988	28.5419	33.9176	42.9509	39.9541	35.8309	36.3155	31.9564	29.9406	41.0322	9.60411	25.8658	21.3432	40.2088	28.3468	22.9524	29.9406	18.371
Loss	chr8:102500638-102516768	7.51887	5.83036	13.8555	12.1652	7.45967	9.8118	9.06187	12.1652	9.94886	14.0218	7.92098	3.69812	6.64607	12.7117	4.86662	11.1927	0.525336	3.30811
Loss	chr6:10407258-10427374	12.1047	14.1274	22.7179	22.9524	15.8852	16.1862	14.6062	21.0649	2.93404	21.5204	4.78429	0.634782	16.1862	41.0322	9.63978	12.535	1.93383	2.35183
Loss	chr20:43965301-43977599	17.6906	10.0278	11.3157	16.6985	12.4898	7.42466	14.9293	18.6845	33.7171	16.618	4.88119	9.16427	11.4782	4.88119	11.2506	23.6128	2.62806	6.56909
Loss	chr9:124033828-124058378	7.25273	12.7538	11.8618	11.6738	13.8555	5.80489	10.9598	11.5273	6.5018	8.72653	12.8881	22.6264	4.75001	5.64732	4.56661	5.28987	1.96949	3.08206
Loss	chr14:91815471-91885072	1.52236	5.19066	7.51887	3.10004	6.33156	7.01698	7.95134	7.51887	4.89102	5.48164	4.04564	2.35183	2.41026	3.14263	4.90419	3.17902	6.69845	4.26916
Loss	chr1:208034970-208043023	11.4018	14.9293	15.1863	18.0146	14.6626	11.5481	20.1386	14.8908	17.9353	17.3574	12.0089	12.587	10.1919	6.72673	14.7062	7.53445	11.7564	9.47798
Loss	chr22:50718220-50746829	23.6128	9.39482	8.6284	14.9293	11.6491	7.39461	10.0747	11.9727	17.7884	14.2732	9.39482	4.02652	5.26991	3.55994	6.25503	14.1677	3.43899	18.4615
Loss	chr12:6419150-6452187	12.6368	12.8881	13.4301	12.6368	16.237	9.87732	13.6656	13.0999	11.2506	11.2828	9.10477	1.55432	10.0983	14.5143	6.01761	19.1813	5.46197	7.07958
Loss	chr19:4368115-4391862	25.7616	9.70232	6.83062	16.3918	9.60411	5.03625	10.3812	9.73091	3.7073	11.6738	4.05069	6.00404	5.29887	1.16878	4.79272	6.38355	6.47029	7.2367
Loss	chr11:65541176-65561242	18.6845	7.98619	6.12971	10.7614	5.31222	6.78725	10.0061	11.0098	3.39862	12.8025	3.38864	2.09463	18.6037	2.66107	4.63518	5.18254	3.51537	6.86209
Loss	chr7:158604198-158623397	10.6821	14.0753	11.3736	12.8519	10.5363	10.7614	8.35243	9.24658	10.2607	13.1874	8.14638	5.49903	9.16427	4.62602	7.7026	11.5802	10.5115	6.99054
Loss	chr3:5014702-5069293	7.47271	12.1047	14.4473	8.19656	12.0768	11.4782	11.7977	12.3944	7.56828	11.9727	7.72865	15.0652	9.18419	4.94205	8.06365	8.70145	4.95727	5.91043
Loss	chr11:18404486-18418318	4.25825	10.1495	10.9598	8.29845	10.7395	15.49	10.2212	11.0687	7.55211	8.74595	8.29845	4.70933	8.28353	5.26991	8.6728	5.4098	8.97094	7.20547
Loss	chr8:28220737-28270549	6.66575	6.20094	6.33156	7.09242	8.12316	4.30203	6.6836	7.59449	4.16318	7.95134	3.36548	2.50179	3.40539	3.00731	4.05069	5.47224	7.30159	5.08537
Loss	chr10:99077481-99095699	6.53629	9.06187	7.67328	7.80444	4.70933	11.5802	7.14079	6.66575	11.5802	11.0985	1.09286	1.28179	10.407	4.45486	7.07958	7.03847	10.5363	7.92098
Loss	chr7:98721753-98742468	9.97575	4.58369	10.0061	7.90069	6.25503	2.83788	9.20118	11.1927	5.19066	9.68023	5.68633	1.35629	3.23666	10.5115	2.5763	5.37855	3.9723	2.46564
Loss	chr5:162930410-162936942	11.7564	19.7659	23.4814	18.1863	36.5601	18.6845	21.3432	23.0437	15.1863	15.8852	10.0747	21.8598	8.12316	13.1874	21.3432	13.6278	16.8369	12.535
Loss	chr9:70634956-70651609	14.2276	9.5095	18.5298	18.093	21.5204	6.01761	22.3809	15.0652	5.02075	13.0999	6.81938	11.3157	7.72865	8.76628	9.04014	7.64623	6.43431	5.62449
Loss	chr2:219146347-219180124	13.6656	10.8026	10.4484	10.6617	9.7837	5.2086	11.5273	11.1225	16.461	9.24658	7.05219	3.02353	7.78426	3.05151	6.10121	13.5806	5.32866	11.3386
Loss	chr20:34670759-34694507	4.68747	3.10982	3.59788	3.95184	5.83036	4.04564	5.28987	5.53167	15.7881	4.5477	3.95184	2.40213	1.6139	0.153734	2.97264	6.53629	1.28179	7.14079
Loss	chr6:50783456-50795709	6.86209	10.1121	39.5335	31.2902	13.2999	1.3626	21.7355	25.9917	0.099569	25.9917	1.63559	6.49119	0.100599	0.828587	0.386227	0.180636	0.525336	0.147507
Loss	chr8:37552196-37557746	6.07632	11.8938	21.3432	13.4301	14.1677	12.8025	17.7884	23.3637	7.47271	15.011	19.6287	17.5879	4.10654	15.1863	4.18089	13.2401	3.24472	11.838
Loss	chr10:112596776-112632705	7.06753	6.12971	9.16427	8.99235	9.42224	9.65943	8.76628	6.96302	13.713	8.79498	0.955206	4.8239	6.91034	4.05069	10.5115	8.97094	10.3812	8.46134
Loss	chr10:121410209-121447045	4.42016	5.76139	8.97094	4.91608	6.72673	3.30811	7.61335	9.10477	3.05641	5.37855	4.75827	2.97264	3.60372	4.17122	3.39862	4.40164	3.84217	3.9284
Loss	chr8:12610291-12616123	18.7961	26.296	31.9564	31.7499	18.1863	24.0005	26.1046	34.5611	21.2324	30.7446	12.6368	11.8938	25.348	21.2324	20.1386	21.0649	22.7179	21.2324
Loss	chr19:4049538-4088630	12.6783	13.1314	9.43983	10.9598	12.2982	11.0098	12.9579	12.4898	15.4336	14.2276	6.0888	8.24972	9.91034	5.93599	7.67328	10.4838	8.74595	17.3574
Loss	chr19:13956646-13959288	40.4049	56.4801	47.5668	61.2784	39.2671	158.83	76.3274	42.2717	104.488	43.2621	44.6037	43.2621	64.7687	27.1778	76.3274	36.5601	36.8996	39.5335
Loss	chr11:65235886-65292183	24.1151	13.0999	14.7062	21.7355	12.7538	11.9727	14.1274	13.6278	10.3273	19.5413	10.5363	10.6617	15.1863	10.9003	10.8026	9.24658	8.10487	12.042
Loss	chr11:10323818-10331112	16.9969	14.8127	8.81258	13.9152	10.2212	13.713	13.2999	11.838	17.1057	20.3472	20.7355	14.7062	16.6985	1.4097	8.85884	6.64607	4.40942	4.25179
Loss	chr17:4738783-4769733	5.10751	4.11148	6.20094	6.39852	7.74768	2.39282	9.22826	8.61235	0.670902	3.62957	6.42356	0.0775215	5.46197	0.0857759	2.52391	2.75127	1.33096	1.13979
Loss	chr3:48506670-48521609	6.49119	15.6175	18.2729	11.838	18.5298	13.0999	16.8369	13.9152	16.3226	9.85304	4.56661	13.0464	8.6728	8.6728	13.2401	10.6617	13.0063	13.1874
Loss	chr7:27135744-27158042	22.0913	21.4048	33.7171	31.9564	24.741	10.5363	27.8373	32.6202	0.490911	28.9099	4.60982	10.0278	9.82776	4.38638	3.48676	4.70367	2.26647	0.931777
Loss	chr17:48960978-49009365	9.10477	3.56658	4.52746	8.52411	3.08206	2.88847	3.84217	4.00469	11.9234	8.76628	4.94205	1.25074	1.0558	5.33765	2.23095	2.86698	4.16318	6.87262
Loss	chr22:39915091-39925316	12.2982	13.4936	10.9003	13.0063	17.6906	14.1677	13.6278	14.1677	12.4422	14.0753	9.93426	9.73091	12.6783	7.33281	11.4018	10.9287	10.2607	10.2607
Loss	chr6:32934858-32939778	58.5462	64.7687	53.024	76.3274	58.5462	124.179	124.179	361.124	158.83	76.3274	42.2717	54.4312	48.0602	61.2784	158.83	158.83	48.7073	58.5462
Loss	chr2:151332902-151343931	28.7176	10.6317	12.2982	17.4272	12.587	3.17902	9.39482	11.8938	5.19903	18.371	7.53445	8.47807	8.52411	10.3534	7.30159	10.8521	0.525336	2.47439
Loss	chr10:126835227-126851231	9.38252	8.97094	6.61103	9.2904	9.43983	7.45967	9.54768	9.8118	15.2756	10.2212	5.54721	2.99743	16.618	8.02369	7.01698	4.73805	2.02229	9.13337
Loss	chr5:148928622-148944343	7.71679	10.9003	12.6368	10.9003	11.2506	10.1495	9.24658	11.4018	9.20118	9.57882	7.26971	16.618	7.16472	6.47029	8.65218	6.66575	6.78725	7.50311
Loss	chr19:13895919-13914400	14.9293	3.9961	4.86018	9.57882	5.67586	8.65218	7.33281	5.4437	6.21428	13.1314	4.45486	1.3967	7.19125	3.62417	7.28319	6.89039	5.84494	4.40164
Loss	chr5:179243653-179248865	38.6527	32.8389	33.3723	34.5611	31.4415	29.9406	40.8125	38.1787	40.4049	42.9509	36.8996	26.296	17.523	24.6455	23.3637	23.1604	24.1151	42.9509
Loss	chr1:156715733-156722472	39.0018	36.8996	32.3236	38.6527	45.3444	28.3468	69.1631	210.409	35.0595	28.7176	36.3155	23.2706	40.8125	45.3444	26.6084	33.5511	13.4936	27.4617
Loss	chr1:153328654-153343772	23.2706	7.13111	5.84494	11.2506	8.74595	4.99606	7.68701	6.61103	0.788009	10.6617	2.67568	2.33088	20.0862	3.7073	2.47439	6.06783	1.39119	0.540436
Loss	chr12:113666852-113685502	23.4814	4.60982	5.64732	10.5856	5.32866	2.62118	6.43431	4.65124	2.2754	10.7614	3.78743	2.70341	4.50794	2.9072	2.2826	7.16472	3.04534	2.14058
Loss	chr3:50278876-50308767	11.838	11.1927	6.2975	7.62894	11.7977	6.86209	8.09184	6.20094	13.4936	6.66575	4.65124	7.62894	8.49536	5.81724	3.81807	4.05069	3.71476	10.0278
Loss	chr8:17583307-17611807	4.94847	3.67307	9.93426	7.47271	10.5598	0.413348	8.93313	11.7977	0.555975	7.76212	9.33421	6.18965	0.395046	5.79913	0.49687	3.56658	0.525336	0.147507
Loss	chr1:26189116-26219426	4.42737	0.806835	4.64212	6.00404	2.23793	0.577963	5.56772	7.01698	5.84494	3.9723	2.2754	0.634782	1.35629	1.49464	0.570106	0.570106	2.45153	3.56658
Loss	chr16:57294044-57315280	3.89992	2.35183	5.4437	3.9723	2.87321	0.611889	5.76834	5.37855	12.7538	4.51951	6.99054	0.0968624	0.577963	1.00815	0.413348	3.68015	3.49625	5.05531
Loss	chr13:30117668-30169901	2.5763	3.43899	10.3534	5.60302	8.40057	0.261245	8.95363	12.7538	1.8162	4.90419	1.72243	1.74343	0.751588	1.10413	0.863793	0.611889	2.9072	1.77425
Loss	chr17:18883796-18917802	6.72673	2.68429	6.49119	6.25503	6.17768	1.64713	10.6821	11.5802	7.16472	6.10121	6.73378	0.0893208	2.59803	0.871918	2.652	3.43281	2.73733	5.42044
Loss	chr6:34191135-34212389	17.8746	9.10477	9.38252	11.5802	8.76628	9.04014	11.9234	13.1874	7.62894	15.49	6.60268	6.51953	5.52247	9.08147	7.65989	8.76628	9.4632	8.83725
Loss	chr18:11981496-12048894	1.70468	1.79335	5.93599	3.69812	4.02652	0.765956	8.47807	8.49536	6.71278	3.5513	4.47757	1.33707	3.42247	1.48687	1.13979	0.739146	1.27386	1.75173
Loss	chr4:38656110-38677178	13.4936	12.2486	15.2756	13.713	14.0218	11.6153	15.38	16.237	13.4301	14.4473	10.3273	14.1274	11.4018	7.48822	10.6617	15.49	10.0509	7.90069
Loss	chr3:128897773-128908743	8.72653	12.587	12.2486	13.8555	11.0098	11.9234	8.42131	11.0389	12.9579	14.6062	6.37228	10.3273	8.21798	8.21798	10.0747	12.8519	11.5802	10.3812
Loss	chr14:21149112-21154283	24.857	29.5659	27.8373	25.1452	25.2594	30.979	29.9406	28.2273	38.6527	27.3083	21.7355	21.7355	13.3959	23.1604	24.1151	36.3155	20.8391	20.5577
Loss	chr6:114175818-114194584	8.95363	10.8521	11.5273	9.94886	7.37781	12.042	6.44703	8.52411	10.288	13.4936	7.16472	9.68023	5.01081	16.3918	5.87565	9.75706	3.34938	1.98475
Loss	chr12:122234299-122243721	53.024	40.4049	38.1787	53.024	42.9509	49.6002	54.4312	158.83	45.7162	53.024	39.0018	32.3236	37.6947	39.9541	44.9556	45.7162	49.6002	34.5611
Loss	chr19:2028419-2096678	8.65218	9.75706	8.55735	8.95363	11.6738	9.47798	13.0063	10.407	8.37274	11.1225	5.93599	5.38814	9.10477	4.29423	8.00713	7.56828	9.24658	12.0768

## Sheet: LNC_vs_Nor.Diff_SE.gene.exp
Group	Symbol	Adj202	Adj302	Adj402	Adj502	Adj602	Adj702	Adj802	Adj902	Adj1002	Adj1102	Adj1202	Adj1302	Adj1402	Adj1702	Adj1802	Adj1902	Adj2002	Adj2102	LN203	LN303	LN403	LN603	LN803	LN1003	LN1103	LN1203	LN1303	LN1403	LN1803	LN1903	LN2003	LN2103
Gain	FGF3	0	0.11	0	0	0	0	0	0	0	0	0	4.92	0	0	0	0	0	0	0.12	0	7.21	0	0	0	0	0.13	261.99	0	0	0.12	0	2.39
Gain	POTEA	0	0	0	0	0	0	0	0	0	0	0	0	0	0	0	0	0	0	0	0	0	0.04	0	0	0	0	0	0	0	0	0	0
Gain	MYEOV	41.82	18.03	13.19	18.6	0.1	45.16	38.44	17.13	22.89	37.45	30.8	26.26	0.25	38.02	45.12	18.18	49.33	27.74	21.85	0.72	0.24	46.92	0.5	1.17	0.9	2.71	5.72	0.26	0.71	77.01	2.13	232.28
Gain	CCND1	148.82	43.51	28.52	45.74	15.17	72.69	82.36	51.82	65.81	65.49	69.86	54.31	25.48	57.63	35.81	41.9	152.22	32.65	50.36	31.56	17.05	62.36	44.12	333.52	31.32	33.81	437.99	218.55	7.88	431.11	5.88	691.14
Gain	TMEM121	6.47	4.05	1.35	0.36	0.91	0.74	0.92	0.4	0.16	0	0.38	0.41	3.26	0.44	0.52	1.11	6.39	0.55	1.35	4.66	0.47	1.29	2.65	1.12	0.31	1.16	1.4	17.18	1.17	2.59	7.42	2.67
Gain	FGF19	0	0	0	0.07	0.24	0.03	0	0	8.27	0	0	3.93	0.06	0	0.02	0.02	0	0	0	0	12.65	0	0	525.78	0	0.18	181.29	0.07	0	0.66	0	1.59
Gain	KRTAP5-10	0.59	0	0	0	0	0	0.12	0.37	0.27	0	0	0	0.79	0.08	0	0	0.39	0.27	0.1	0	0	0	0.57	4.76	0.08	0	0	0.39	0	0.18	0	0
Gain	HOXA10-AS	2.92	0.56	0.47	0.04	3.63	0.1	0.15	0.09	1.04	0.43	0	0	3.34	0.14	0	0.17	1.43	0	0.39	0.16	1.72	0	5.87	9.46	0.8	9.49	10.18	5.18	0	7.36	0.21	2.16
Gain	DUSP5P1	2.36	0.39	0	0.09	0.03	0.03	0	0.03	0.47	0	0.08	0	0.07	0	0	0	1.94	0	0.07	1.32	0.22	0.17	0.65	1.03	0.22	1.93	1.17	0	0	0.4	0	0.68
Gain	IGF2BP3	0.02	0.79	0.62	1.33	4.08	0.89	4.83	1.03	3.02	1.25	4.77	1.19	8.81	2.34	1.14	1.19	0.15	0.19	1.76	10.01	2.68	3.49	0.99	7.79	14.44	1.61	7.48	17.31	2.62	8.14	2.16	7.35
Gain	SHANK2	0.03	5.02	4.86	2.87	0.83	5.14	3.53	2.98	12.55	2.71	3.4	4	1	2.91	1.83	0.68	0.02	3.69	4.71	5.83	3.91	2.5	0.18	5.29	9	11.87	22.41	49.07	0.78	28.07	0.94	4.82
Gain	SHANK2-AS1	0	0.07	0.19	0.15	0	0	0	0.04	0.17	0.05	0	0.1	0	0.06	0	0.02	0	0	0	0.14	0.03	0	0	0.5	0.42	0.2	0.8	0.58	0	0.77	0	0.05
Gain	CTD-2313N18.7	0	0	0	0	0	0	0	0	0	0	0	0	0	0	0	0	0	0	0	0	0	0	0	0	0	0	0	0	0	0	0	0
Gain	ANO1	0.54	18.9	8.71	4.14	11.79	5.38	7.7	4.53	18.19	4	4.69	12.68	20.46	3.68	3.19	2.41	0.6	1.93	3.16	23.15	13.06	4.02	47.72	79.85	31.44	3.79	309.4	97.75	1.81	117.48	0.53	252.36
Gain	ELK2AP	0	0	0	0	0	0	0	0	0	0	0	0	0	0	0	0	0	0	0	0	0	0	0	0.14	0	0	0	0	0.23	0	0.1	0
Gain	PAX5	0.79	1.19	8.02	0.56	0.12	1.02	0.03	0.44	0.17	1.05	1.12	2.25	1.92	0.01	0.06	0.11	1.29	0.29	1.24	1.08	0.22	0.39	0.06	0.15	6.97	0.04	3.82	0.25	29.61	6.3	42.37	10.77
Gain	NCLN	61.19	56.82	20.89	21.37	52.11	25.68	24.75	18.09	21.03	21.78	20.21	28.06	63.2	20.71	11.36	26.37	53.2	19.12	26.37	89.68	23.16	23.19	22.66	60.57	53.8	48.78	33.94	52.23	39.13	37.81	40.92	64.24
Gain	FADD	23.14	17.81	8.05	6.79	6.16	8.55	10.41	7.3	10.18	10.21	6.27	7.31	11.32	9.37	5.99	6.52	21.02	6.67	7.13	26.66	3.73	9.4	33.81	234.46	14.39	11.55	117.59	94.99	14.46	184.29	15.46	120.05
Gain	KLHL6	0.76	0.34	8.21	0.62	0.69	1.29	0.65	0.93	2.06	0.88	0.91	1.34	3.68	0.13	0.21	0.23	0.72	0.08	1.38	3.04	2.16	0.56	1.01	2.56	4.17	4.72	7.77	2.98	23.33	1.3	41.78	10.99
Gain	BCL2L14	0.82	0.69	4.96	0	0	0.23	0.45	0	0.67	0.06	0.04	0.16	0.15	0	0	0.03	0.84	0.24	0	1.07	0.56	0	0.18	0	0.72	0.28	0.99	0.57	8.7	3.71	6.98	0.42
Gain	EN1	0	2.46	0.24	0	16.39	0	0	0	1.33	0.13	0	0.38	0.43	0	0.02	0.52	0	0.05	0.1	10.68	1.2	0	1.15	14.64	2.49	0.26	5.22	0.32	0.04	2.24	0.1	5.13
Gain	SLC44A2	30.12	55.15	94.64	73.8	40.96	101.84	127.2	105.53	64.42	106.13	98.21	74.74	47.85	85.1	56.96	70.83	31.88	79.61	72.11	52.93	23.64	86.29	51.97	81.5	37.69	76.76	55.98	62.69	121.91	84.76	107.05	135.56
Gain	LINC00293	0	0	0	0	0	0	0	0	0	0	0	0	0	0	0	0	0	0	0	0	0	0	0	0	0	0	0	0	0	0	0	0
Gain	GFOD1	6.36	7.16	3.35	7.84	6.14	5.32	4.94	4.37	9.62	6.71	3.95	6.11	4.1	4.99	1.82	3.15	7.08	1.87	6.11	11.27	2.2	5.2	3.09	16.25	131.66	7.4	2.76	3.79	3.24	2.37	5.27	6.43
Gain	EDAR	0.43	0.56	1.77	2.08	2.17	2.01	3.13	2.8	2.88	1.54	2.37	2.03	1.3	1.35	0.78	1.01	0.28	0.69	1.94	0.16	0.28	0.73	0.11	6.57	0.57	0	10.82	0.04	3.62	3.09	1.14	3.17
Gain	MUC4	13.72	71.23	10.13	65.65	1.18	37.67	19.21	23.51	23.62	57.06	10	5.35	2.72	12.02	2.32	9.97	12.91	1.98	1.18	6.15	1.24	41.22	0.19	7.28	6.81	431.97	0.06	15.88	4.16	738.27	0.31	22.87
Gain	FCGR2A	8.89	7.77	8.37	5.76	48.69	10.7	7.41	3.26	15.09	3.32	3.35	10.98	13.74	5.46	3.3	0.83	9.8	1.74	7.1	43.38	30.98	4.34	37.96	29.84	35.45	83.8	57.43	22.5	34.76	15.63	17.12	20.4
Gain	RUNX3	6.08	11.23	10.3	4.11	5.47	7.55	6.99	3.66	9.73	7.27	6.74	8.91	7.26	4.98	2.29	4.11	7.56	3.98	3.95	19.46	7.77	6.52	2.77	21.77	20.54	8.71	50.98	6.5	91.84	19.75	62.08	50.47
Gain	SPOCK2	4.81	3.52	11.44	3.78	2.88	6.31	3.62	2.13	9.52	3.3	4.36	8.74	8.57	2.37	1.41	3.12	3.6	0.89	2.51	11.94	3.65	7.52	1.51	7.43	4.8	6.5	97.67	4.74	165.65	12.93	114.92	48.02
Gain	ATP2C1	27.34	8.06	8.75	18.04	20.5	11.73	12.37	15.31	16.61	15.5	13.04	20.56	14.45	11.64	9.22	8.04	24.18	5.69	15	31.81	11.11	8.43	13.69	24.7	30.18	29.64	31.66	18.4	15.38	25.47	19.58	24.78
Gain	LINC00511	78.79	22.94	9.33	32	6.45	8.15	3.73	4.13	23.51	11.83	8.89	5.63	14.01	8.67	9.54	3.29	84.34	2.87	4.14	24.73	5.31	5.33	2.52	22.35	19.09	11.16	7.92	25.72	0	32.2	0.54	24.23
Gain	CD97	10.1	22.71	21.19	20.97	13.05	22.53	11.36	7.17	16.91	8.12	10.72	14.4	21.55	4.24	2.88	5.18	8.64	3.73	11.54	30.47	10.11	12.13	12.82	11.81	21.02	47.75	59.69	30.78	118.47	17.56	60.13	52.58
Gain	OR4N3P	0	0	0	0	0	0	0	0.14	0	0	0	0	0	0	0	0	0	0.1	0	0	0	0	0	0	0	0	0	0	0	0	0	0
Gain	CYTIP	3.59	2.03	14.78	4.19	2.17	3.18	1.81	1.37	3.85	2.78	2.21	5.9	8.88	0.8	1.67	1.18	3.04	1.33	3.16	3.98	7.51	2.04	2.86	2.39	2.31	8.48	15.7	3.64	91.84	4.75	72.23	14.89
Gain	MRPS18A	72.88	76.5	39.69	51.83	39.64	45.31	54.78	42.72	49.53	50.02	40.27	41.74	42.95	72.5	47.96	60.03	70.07	67.32	59.5	67.27	13.52	59.73	35.47	65.94	388.86	18.39	34.88	41.23	30.48	90.56	25.71	66.42
Gain	JARID2	12.26	8.74	6.07	13.53	8.08	10.41	11.43	12.52	11.87	14.74	11.96	13.88	7.63	11.34	6.44	6.13	11.5	6.53	12.05	18.96	5.11	8.33	4.34	10.84	25.59	4.85	8.56	5.49	9.45	10.85	8.8	13.72
Gain	TCF7	1.87	3.84	14.18	7.21	3.79	5.99	4.54	4.05	3.78	4.06	6.89	7.98	7.81	3.51	2.89	2.55	2.31	2.87	4.6	7.83	7.07	4.29	2.57	6.01	2.12	2.52	35.23	3.57	385.22	9.42	107.62	28.66
Gain	SIPA1L3	14.61	13.3	11.57	6.2	17.11	6.28	7.93	6.97	9.76	8.02	11.9	9.93	15.52	7.72	2.68	3.97	14.73	3.84	5.3	15.55	5.91	5.89	2.64	30.98	271.9	13.97	46.13	19.72	37.97	20.47	21.89	45.47
Gain	MIR3194	0	0	0	0	0	0	0	0	0	0	0	0	0	0	0	0	0	0	0	0	0	0	0	0	0	0	0	0	0	0	0	0
Gain	CLDN4	60.84	302.35	52.45	181.36	31.22	252.18	205.38	108.18	173.86	184.22	118.64	255.71	118.24	360.74	226.15	124.5	68.9	140.26	288.73	15.11	10.09	240.49	12.69	149.97	119.13	76.41	8.99	189.46	2.17	180.07	1.18	347.94
Gain	LIMS1	12.07	7.57	14.16	13.03	12.56	17.09	21.02	18.53	24.83	15.75	15.53	13.03	12.57	10.54	7.69	6	14.46	6.65	16.74	20.08	16.28	10.83	13.99	71.51	25.91	9.36	20.63	9.86	14	9.67	19.94	19.25
Gain	ZNF213	18.73	9.82	6.49	6.88	3.95	8.18	10.24	7.7	7.7	8.28	11.4	5.92	12.79	5.56	4.31	6.4	18.9	5.66	6.18	12.4	4	9.34	4.08	8.32	12.97	12.26	8.94	14.89	13.65	17.16	6.86	20.65
Gain	CD5	3.08	1.04	8.53	2.46	0.92	2.96	1.38	2.09	3.15	2.87	2.48	2.28	2.82	0.81	0.25	0.78	2.39	0.72	1.05	3.87	1.35	2.64	0.21	0.43	2.97	2.77	19.31	2.06	109.31	3.37	34.77	13.24
Gain	CCR6	0.12	0.34	2.42	0.8	0.08	0.39	0.25	0.66	1.06	1.06	0.57	0.39	0.05	0.44	0.24	0.32	0.12	0.38	0.73	1.06	0.24	0.19	0	0.17	0.31	0.35	1.63	0.2	11.21	1.43	10.09	4.28
Gain	RAB11FIP4	3.61	4.11	6.09	5.24	1.91	8.26	8.58	8.86	6.98	10.63	8.77	7.6	3.78	8.12	3.65	5.54	3.86	4.2	8.82	7.46	0.74	6.9	2.37	7.47	12.98	2.67	5.69	6.33	16.79	4.59	10.37	9.86
Gain	CD44	121.14	204.02	76.47	176.68	811.05	153.85	174.89	166.1	280.79	188.15	227.07	184.27	197.88	137.55	93.07	110.42	121.19	73.1	158.88	408.99	65.38	126.86	90.44	356.29	232.01	6043.19	69.05	158	189.26	162.97	137.73	134.52
Gain	FAM20C	11.11	13.87	8.05	4.47	11.08	10.37	6.52	3.61	11.64	5.69	5.99	4.75	5.25	4.3	1.92	3.77	10.99	1.71	8.41	50.58	10.27	8.02	17.68	14.54	22.32	53.76	6.81	7.49	0.87	18.07	5.32	25.91
Gain	RCSD1	1.81	1.34	10.1	2.48	2.08	4.92	2.86	2.68	3.06	2.72	3.95	3.76	3.75	1.72	1.4	1	1.94	1.23	2.8	5.57	5.47	3.82	6.34	1.36	2.84	4.35	18.51	3.29	56.18	5.36	76.06	18.31
Gain	TNFRSF13C	3.78	1.38	15.91	3.44	0.37	3.27	0.91	1.45	2.26	4.32	2.89	5.83	6.68	0.85	0.3	0.53	2.23	1.08	3.46	3.5	0.65	2.62	0	4.37	2.95	1.25	18.49	3.42	78.26	14.77	72.57	32.55
Gain	C7orf50	117.85	54.01	41.38	37.75	42.85	49.48	31.2	31.13	34.17	38.36	36.99	44.5	93.74	36.53	34.44	57.43	122.27	44.35	40.02	116.6	38	43.29	54.72	92.22	96.81	67.2	63.96	41.53	46.84	97.83	47.45	76.48
Gain	FAM78A	2	2.06	8.07	1.32	1.09	1.2	2.42	1.19	1.9	2.93	3.38	4.87	3.5	1.03	0.21	1.15	1.44	0.51	1.76	5.95	2.24	2.57	1.86	1.84	2.09	3.87	18.78	4.92	68.2	5.58	43.07	12.72
Gain	ADAP1	15.06	6.54	11.49	6.43	1.63	8.46	9.53	6.36	4.43	8.24	9.53	7.45	1.82	4.33	2.79	4.93	13.45	8.54	4.36	15.92	6.51	8.62	10.62	25.43	42.39	17.19	3.46	7.16	11.27	26.09	8.91	18.78
Gain	RHOH	2.57	2.11	8.8	1.16	0.33	2.61	0.58	1.27	1.83	1.81	1.68	2.4	4.64	0.43	0.64	0.82	2.39	1.07	1.24	5.09	3.19	1.51	1.98	2.23	1.58	2.21	11.22	2.46	58.01	4.36	59.4	22.06
Gain	GPRIN3	0.28	0.14	0.97	0.43	0.18	0.28	0.45	0.35	1.13	0.34	0.4	0.51	0.41	0.36	0.12	0.12	0.2	0.09	0.35	0.93	1.11	0.16	0.26	0.48	0.61	1.47	3.13	0.51	9.47	0.44	6.63	0.92
Gain	PSMC4	88.03	56.97	32.13	43.63	42.68	45.63	45.14	38.09	46.28	39.85	43.74	43.62	87.63	46.91	40.45	46.06	89.8	47	39.28	85.45	27.54	45.94	36.94	114.22	332.52	47.32	80.31	51.4	44.01	72.84	31.37	129.98
Gain	NCF2	3.86	9.21	2.41	5.07	15.07	3.93	4.5	2.7	5.04	3.9	3.59	3.87	6.47	3.68	2.82	1.4	4.82	1.75	2.16	59.38	7.82	3.14	13.78	5.58	14.35	26.76	6.13	11.04	20.29	6.72	12.68	20.97
Gain	CXCR4	9.75	8.33	39.55	22.15	8.05	18.52	4.73	2.81	22.56	9.29	12.69	31.16	42.39	2.34	2.68	3.18	8.17	3.01	10.86	26.7	54.41	10.93	6.28	12.22	12.15	77.78	112.69	11.83	190.95	13.94	504.69	160.55
Gain	ORAOV1	38.64	8.23	13.99	7.37	5.43	11.42	14.93	12.83	24.82	9.63	19.14	10.94	16.27	10.63	6.15	9.5	39.47	6.46	11.81	20.19	6.11	12.19	30.12	611.23	20.49	20.36	142.33	190.68	20.45	139.3	17.13	95.67
Gain	CTB-114C7.3	0	0.31	0.18	0.18	0	0	0.35	0.26	0	0	0	0	0	0	0	0	0	0	0	0.67	0	0	0	0	0	0	0.53	0	0	0	0.16	0.23
Gain	AC147651.3	0	0.25	0.52	0.09	0.13	0.13	0.29	0.04	0.19	0.4	0.21	0.16	0.31	0.04	0.06	0.09	0.12	0.06	0.02	0.86	0.14	0.09	0.22	1	2.73	0.79	0.28	0.83	0	0.36	0.14	0.63
Gain	IKZF1	1.61	0.9	9.56	2.04	1.62	2.69	1.73	2.16	3.28	2.01	2.16	2.86	1.99	1.06	0.69	0.37	1.34	0.47	2.2	3.96	3.03	1.69	0.59	0.97	2.29	3.19	19.89	3.34	101.8	2.78	60.59	20.1
Gain	PRSS3P2	0	0	8.06	0	0	0.24	0	0	0	0	0	0	0	0	0	0	0	0	0	0	0	0	0	0	0	0	0	0	0	0	0.28	0
Gain	SLC12A7	14.82	4.75	13.93	3.64	6.05	7.21	10.15	3.85	12.68	6.06	6.08	6.35	7.12	3.28	1.7	2.06	14.51	1.41	6.63	7.47	7.51	5.64	9.57	19.13	9.98	18.87	71.82	11.65	15.24	15.69	21.01	32.84
Gain	MIR135B	0	0	0	0	0	0	0	0	0	0	0	0	0	0	0	0	0	0	0	0	0	0	0	0	0	0	0	0	0	0	0	0
Gain	DUSP2	8.24	15.47	6.06	9.66	1.01	1.86	2.16	0.84	6.12	1.6	2.1	8.36	13.57	6.54	5.56	5.96	9.89	0.64	4.65	7.19	9.81	2.52	3.88	7.73	10.99	7.08	18.22	6.82	29.22	5	64.86	17.32
Gain	MFHAS1	3.81	3.59	4.19	4.19	12.34	2.71	2.48	2.23	6.48	2.57	2.4	3.29	8.33	1.39	1.18	1.46	4.04	0.87	3.76	7.53	2.98	2.84	5.27	29.23	17.56	3.51	10.15	32.71	10.52	16.63	8.99	10.57
Gain	ORAI2	2.5	2.16	12.41	4.1	5.95	7.35	6.48	2.74	5.16	4.46	7.58	7.59	6.04	1.61	0.6	0.87	3.27	1.01	4.25	15.56	7.76	2.46	6.92	7.78	12.76	11.58	67.55	6.84	64.85	23.08	44.23	42.87
Gain	STK10	3.63	7.97	12.47	7.67	6	6	5.46	4	5.56	8.61	6.23	7.92	12.73	5.09	2.75	4.37	3.24	4.92	5.34	32.81	7.47	5.21	14.29	4.84	10.74	25.41	18.47	10.27	109.82	14.37	60.21	21.98
Gain	RASA3	3.34	1.74	6.12	1.67	4.01	3.64	4.72	2.25	5.7	3	3.34	3.56	2.83	0.78	1.53	1.04	3.84	0.99	2.15	9.78	5.79	3.65	10.23	4.65	3.77	7.1	9.31	1.94	48.09	2.72	24.21	9.53
Gain	TAGAP	1.19	1.18	4.12	1.7	1.27	1.62	1.03	1.79	1.49	1.77	1.74	1.83	3.58	0.81	0.62	0.7	0.87	0.39	1.05	5.19	3.81	1.32	0.86	0.65	2.28	8.19	9.99	1.61	38.34	2.05	33.5	10.29
Gain	SLAMF1	0.5	0.39	3.66	1.25	0.8	2.01	1.68	1.24	1.35	2.12	0.65	0.98	0.9	0.38	0.31	0.06	0.5	0.19	0.3	1.86	0.43	0.53	0	0.28	1.19	0.39	2.79	1.02	18.14	2.11	10.83	4.22
Gain	FAM86C1	11.22	6.23	2.15	3.57	4.6	3.75	4.07	3.75	3.83	5.99	4.06	3.6	9.99	3	2.52	3.89	10.77	2.95	4.34	10.11	2.31	3.25	1.81	54.37	9.91	9.01	34.34	16.21	5.07	9.84	3.92	4.01
Gain	CDK5R1	1.17	3.21	2.46	5.65	4.39	4.2	5.05	5.28	6.9	6.06	4.07	4.46	3.2	4.63	2.81	1.48	1.49	1.94	4.15	4.15	0.34	3.33	0.87	6.26	9.36	1.8	3.76	1.63	7.76	2.22	10.98	9.77
Gain	FAM83D	16.29	24.54	18.81	38.26	14.4	31.29	53.02	38.37	25.73	134.17	58.55	35.05	24.18	39.42	39.99	15.33	14.76	56.91	23.8	11	5.44	40.1	4.46	41.67	80.96	14.36	13.9	33.55	1.99	18.03	3.08	20.72
Gain	FSCN1	50.31	312.96	17.82	58.6	166.49	37.66	46.53	22.47	107.54	45.35	29.16	92.86	280.9	76.11	39.28	59.12	51.28	28.65	86.28	468.93	80.82	59.32	121.54	233.41	330.01	172.97	167.41	99.2	64.48	216.43	104.38	147.84
Gain	KIAA1551	21.22	4.42	23.27	13.89	5.84	11.97	15.65	10.57	23.26	15.03	10.11	15.49	11.66	10.29	16.48	8.55	21.62	6.87	15.45	17.64	12.81	4.27	9.39	13.64	21.4	34.84	49.7	18.48	156.07	36.57	156.71	25.18
Gain	PVRIG	1.71	1.67	5.28	0.76	1.48	2.21	1.55	1.53	0.88	1.37	2.95	5.11	2.73	0.51	0.61	0.58	1.37	0.84	0.7	5.45	1.37	1.7	1.24	0.41	0.93	6.29	23.58	1.67	78.99	8.97	49.35	32.34
Gain	MIR4435-1HG	22.71	61.93	11.35	18.72	31.71	7.21	14.67	9.06	11.13	18.72	8.61	8.69	7.72	21.29	5.81	13.94	18.96	13.77	23.25	62.58	52.14	11.86	18.18	60.95	31.8	36.76	18.61	10.27	29.01	43.9	18.99	31.26
Gain	TMSB10	3413.79	6196.16	1852.14	2554.55	4188.93	2011.39	1383.69	1577.41	1574.09	1878.55	1493.75	2272.72	3078.9	1738.21	2411.64	2042.45	3405.97	2148.03	2921.97	7805.05	3321.51	1819.35	3167.36	2688.69	4178.21	3342.97	2964.11	3021.83	4019.16	4970.74	3166.03	3294.1
Gain	ITPR3	14.2	23.22	15.81	10.12	12.64	10.72	14.84	9.16	17.33	12.81	12.03	12.33	9.55	10.53	4.29	3.48	13.89	3.8	10.6	33.53	6.25	11.22	5.44	39.33	46.1	17.88	41.2	27.4	19.13	34.62	13.87	37.86
Gain	IL16	1.57	2.14	18.85	2.97	4.19	5.38	5.78	4.25	5.05	4.85	6.23	4.23	6.05	3.19	1.75	0.91	1.3	1.93	4.17	8.18	5.8	5.19	7.54	3.53	2.63	13.54	24.54	5.47	120.02	11.31	118.34	31.9
Gain	PMEPA1	4.29	65.66	13.36	7.69	52.97	15.08	9.26	8.43	21.9	4.31	15.15	14.48	24.42	13.01	7.49	8.09	4.92	6.01	13.13	281.57	41.6	15	32.64	47.67	83.77	47.36	58.14	48.89	17.2	119.92	19.33	85.11
Gain	EPPK1	5.18	32.61	1.28	3.59	3.89	3.75	2.05	1.75	13.7	2.53	2.47	6.95	8.39	5.1	1.92	2.75	5.26	0.72	6.65	27.25	1.49	6.06	2.71	44.94	42.3	88.48	2.47	16.55	6.03	19.71	1.62	12.77
Gain	COTL1	38.83	65.19	66.47	25.37	34.57	28.13	19.99	18.99	39.11	29.09	23.24	38.02	45.75	22.88	18.91	14.92	34.51	11.85	30.4	153.4	78.12	22.52	40.89	46.5	39.48	81.71	191.9	44.07	313.73	83.27	277.52	211.53
Gain	SLC45A4	11.13	11.06	8.28	2.83	4.88	4.14	3.34	1.78	5.53	5.61	3.5	2.82	5.13	4	1.46	1.18	10.45	0.97	2.91	6.85	5.65	3.63	1.49	28.25	10.43	24.72	11.96	10.69	5.96	12.8	5.67	8.2
Gain	CTSZ	43.78	48.5	90.22	20.52	90.33	43.68	41.16	22.12	49.11	29.36	38.01	35.12	70.86	24.17	18.09	20.88	43.46	18.63	35.51	270.89	117.17	39.27	189.21	179.03	183.19	135.83	180.35	169.56	123.02	113.04	234.27	177.7
Gain	MIR623	0	0	0	0	0	0	0	0	0	0	0	0	0	0	0	0	0	0	0	0	0	0	0	0	0	0	0	0	0	0	0	0
Gain	FGD3	2.79	5.06	7.94	3.65	2.68	3.9	2.99	4.39	4.91	3.94	3.96	4.87	5.16	2.43	1.38	2.22	3.34	1.88	2	9.99	2.2	3.18	2.42	1.18	2.28	10.46	12.43	4.34	82.51	8.95	55.78	18.63
Gain	FAM117A	7.59	4.87	15.12	5.29	5.65	7.4	10.5	9.7	7.72	10.67	10.92	9.45	8.9	6.92	5.99	5.74	9.09	4.46	8.18	12.74	4.59	7.96	6.94	8.98	6.84	3.99	39.4	10.45	46.11	6.79	27.97	22.24
Gain	ZC3H12D	1.6	1.25	5.65	1.7	0.55	3.14	1.32	1.41	1.42	1.91	1.85	3.16	4.86	0.46	0.28	0.39	0.45	0.32	1.32	4.05	0.83	1.36	1.29	1.22	3.54	2.16	16.21	1.68	85.08	3.93	48.15	16.48
Gain	LAPTM5	39.79	22.31	81.29	31.51	45.93	36.8	31.43	25.05	45.24	33.55	27.19	45.98	41.62	19.55	16.53	13.02	35.01	13.49	26.24	133.27	94.63	19.6	61.22	52.48	103.26	156.09	196.66	74.15	579.59	91.83	605.67	230.7
Gain	FMNL1	10.22	9.72	28.43	15.41	14.92	16.78	16.72	10.54	17.58	9.62	11.94	22.44	21.24	7.46	3.94	7.65	11.37	5.96	9.39	30.31	12.5	14.24	17.96	12.38	21.71	67.36	57.07	16.5	223.51	28.49	125.53	66.58
Gain	CEBPA	10.71	14.62	7.18	8.46	8.57	9.9	12.03	5.19	2.53	7.06	13.02	8.01	21.18	20.46	7.35	9.84	13.19	7.75	14.53	6.79	2.68	15.52	59.29	5.8	8.74	1.93	4.56	23.21	7.78	7.55	6.84	13.89
Gain	SLA	6.87	1.92	6.26	3.34	4.07	8.57	1.87	2.52	6.78	2.27	4.18	4.39	5.22	0.62	0.73	1.05	7.24	0.78	4.54	8.02	4.57	3.07	5.39	2.74	5.88	23.53	36.78	5.68	65.4	7.41	68.49	33.81
Gain	KLF2	3.1	10.37	48.88	12.82	17.21	22.21	14.15	8.44	12.2	6.13	14.54	26.33	48.75	12.29	9.7	9.53	2.74	4.42	14.83	31.37	43.22	15.11	48.13	9	8.51	19.11	17.77	6.04	162.73	15.86	152.46	35.26
Gain	WIPF1	7.29	5.39	23.28	11.22	13.28	9	9.26	5.51	14.8	8.46	11.48	14.34	11.48	3.44	4.64	2.71	7.56	2.28	6.44	30.48	19.82	7.25	19	9	14.02	49.31	93.67	12.84	192.36	19.67	124.83	43.28
Gain	C20orf112	0.98	3.54	7.38	1.42	2.08	2.03	3.21	1.71	3.17	2.01	2.26	2.54	2.19	2.6	0.64	0.6	0.81	0.55	2.8	10.53	5	2.11	5.96	4.62	6.4	4.11	16.09	5.49	29.47	6.35	12.97	6.97
Gain	FAIM3	4.12	4.78	25.12	5.83	2.12	4.85	4.5	2.94	4.2	7.65	8.38	7.7	7	1.59	1.65	1.62	2.67	2.48	3.11	6.91	1.39	5.3	0.33	2.49	1.21	4.83	29.83	4.87	348.24	18.13	255.38	65.47
Gain	IQSEC1	4.93	4.89	8.92	5.13	5.01	8.27	8.86	7.24	10.29	6.61	8.63	10.88	5.83	4.13	2.3	1.94	5.63	1.83	7.57	11.73	6.43	7.75	11.83	7.7	13.07	13.92	18.12	10.8	43.4	7.26	32.21	19.69
Gain	BZRAP1-AS1	0.25	0.21	2.47	1.64	0.35	1.74	1.83	0.72	1.79	0.98	0.55	0.83	0.28	0.55	0.77	0.56	1.2	0.48	0.8	0.79	0.96	0.98	0.79	0.7	1.69	0.67	8.1	0.86	43.22	1.11	15.21	6.06
Gain	LSP1	109.69	28.07	60.35	26.46	28.91	62.78	38.55	67.02	48.41	32.6	60.09	38.89	119.62	30.7	54.68	30	102.63	23.61	39.72	41.76	29.58	40.83	68.2	18.85	30.35	59.56	79.27	42.98	278.49	161.59	196.03	129.11
Gain	TRAF3IP3	5.86	2.45	19.13	5.13	2.25	6.21	5.17	6.07	4.08	6.66	6.98	6.32	8.51	4.24	2.27	2.26	4.19	5.08	4	10.49	3.67	2.92	3.19	5.06	9.12	17.69	30.94	14.65	211.13	11.4	111.05	27.27
Gain	SMAP2	15.47	13.72	39.25	18.67	13.98	29.83	14.32	12.73	26.46	15.41	16.79	28.06	31.53	13.91	7.95	11.11	16.82	11.18	18.98	19.76	14.7	19.1	23.04	8.31	22.22	43.1	71.4	15	169.08	26.1	268.55	102.4
Gain	ITGB2-AS1	1.3	0.5	8.92	2.33	0.47	1.85	0.52	2.04	3.11	2.33	1.09	2.75	3.61	0.67	0.3	0.92	1.46	0.84	1.48	3.87	1.53	0.9	0.78	0.49	0.84	2.91	13.16	1.8	78.37	5.42	54.42	22.04
Gain	GNAS	701.79	319.71	405.38	398.7	343.6	540.8	564.9	512.87	470.44	501.7	560.22	560.06	355.57	463.4	469.89	483.57	701.57	459.34	374.76	548.14	381.25	510.19	530.93	1045.05	548.75	320.06	720.54	747.06	533.83	706.63	484.67	540.63
Gain	CDC42SE2	14.05	3.59	13.35	5.91	5.71	5.43	5.64	6.16	8.61	6.27	6.31	5.77	4.53	3.81	3.84	2.68	8.34	2.76	5.73	9.79	6.83	4.72	5.81	9.99	11.97	9.24	16.92	6.84	74.17	8.87	68.16	16.2
Gain	SRGN	22.74	22.62	64.01	32.65	63.35	49.23	21.32	11.37	62.97	22.09	16.74	49.49	46.8	11.89	19.59	8.62	27.14	8.48	28.63	70.19	92.09	16.66	87.99	24.99	63.06	130.43	130.56	23.05	267.75	46.11	558.97	96.24
Gain	HLA-DOA	4.49	3.72	31.7	4.4	3.97	5.5	8.47	8.51	6.77	12.3	6.64	6.47	3.89	2.25	1.82	2.46	3.89	1.34	4.75	9.97	8.05	3.73	7.42	2.28	8	10.54	56.59	8.81	54.2	12.09	64.47	45.21
Gain	MMP25	3.41	3.77	2.59	1.89	4.95	2.11	0.83	0.8	3.25	1.97	2.59	3.82	5.28	0.82	0.86	0.25	4.02	0.47	1	3.84	1.69	0.9	1.61	2.76	2.18	34.45	6.16	5.04	22.96	3.98	11.62	5.84
Gain	ARHGAP9	9.83	8.29	34.29	12.94	7.08	9.68	10.69	3.34	15.68	7.54	5.82	13.11	11.99	7.48	2.35	3.78	10.77	3.77	5.64	21.27	13.06	6.17	17.49	4.57	8.59	66.26	46.55	11.56	291.53	29.65	151.26	82.67
Gain	LINC00152	11.54	35.98	7.36	26.35	9.18	16.78	11.67	8.18	13.94	5.37	11.38	8.61	10.04	16.36	24.38	15.43	16.54	7.42	29.81	65.92	60.04	17.07	12.22	16.78	14.38	11.92	18.94	5.69	20.48	17.43	23.72	17.46
Gain	FYB	6.92	4.87	14.97	6.55	7.59	5.31	4.52	5.59	10.83	6.3	4.84	14.55	9.43	3.99	3.79	5.25	6.43	2.21	6.23	29.92	19.26	5.53	11.22	3.29	11.55	35.77	34.02	9.95	199.02	34.6	95.5	32.1
Gain	ARHGEF1	151.11	58.22	117.04	48	35.61	53.88	54.21	44.91	61.82	58.03	54.22	50.71	95.4	34.26	16.46	30.16	151.89	25.96	39.31	110.4	41.06	50.09	32.68	97.09	85.01	159	161.35	80.08	665.92	103.19	378.57	223.37
Gain	SELPLG	3.81	6.43	11.41	4.28	7.29	6.06	6.2	4.53	6.27	5.38	3.52	5.56	9.52	3.82	1.68	2.75	4.18	2.83	3.84	22.42	6.86	5.2	8.94	4.17	10.25	18.97	28.85	8.65	86.66	13.96	53.43	30.25
Gain	SOCS1	8.38	8.16	3	1.12	4.71	7.8	3.16	0.52	2.32	2.31	1.98	5.79	13.77	1.16	1.04	2.6	9.6	1.86	4.59	19.7	4.91	2.31	10.14	4.63	14.61	10.44	36.16	8.73	31.58	14.13	71.51	33.11
Gain	HLA-DRB1	260.65	63.54	135.79	63.84	86.3	106.24	56.32	40.11	171.52	52.58	48.56	55.56	81.5	58.66	40.42	44.57	272.17	40.03	77.63	191.5	82.24	57.51	188.62	87.29	88.5	97.4	243.71	168.12	246.61	211.96	459.06	411.49
Gain	CDH1	35.02	61.06	41.35	98.03	24.56	62.67	118.07	97.32	110.48	109.81	82.04	88.8	61.05	85.94	36.91	45	35.28	35.31	76.6	48.17	11.73	71.1	12.8	127.4	171.99	55.01	19.45	101.1	3.11	67.12	6.78	108.56
Gain	SORL1	1.76	4.65	4.94	5.5	1.5	4.57	4.99	5.55	6.85	5.06	8.86	3.71	1.34	2.82	2.17	2.13	1.67	1.7	3.36	8.94	4.56	4.1	2.5	15.7	20.3	10.11	24.9	3.48	32.2	5.76	26.43	9.2
Gain	RASSF2	1.01	1.18	5.76	2.88	1.25	4.3	3.29	2.59	4.63	2.39	3.53	3.76	1.72	1.96	1.13	0.96	1.07	1.13	2.48	3.77	4.98	2.49	3.76	1.07	2.72	8.74	27.87	2.55	40.6	3.42	50.75	14.72
Gain	CD2	5.39	3.9	12.27	4.67	2.98	3.49	4.23	3.16	6.23	5.44	3.99	4.41	8.71	4	1.82	3.1	4.5	3.54	2.8	22.24	4.78	6.59	0.96	1.63	9.44	7.53	52.34	5.88	147.99	15.03	86.81	28.72
Gain	RP11-290F20.1	0.33	0.58	0	0.23	0.76	0.09	0	0	0.1	0	0.24	0.22	0.37	0	0.1	0	0.25	0	0.37	1.71	0.14	0.44	0	2.48	0.35	4.82	0.89	0	0.21	0.18	0.19	0.57
Gain	CCR3	0	0.07	0.13	0.57	0.68	0.07	0	0	0	0.21	0	0.61	0.17	0.2	0.16	0	0	0.06	0	0.09	0.31	0	0	0.67	0.16	2.07	0.32	0.08	4.33	0	0.51	0.19
Gain	CIITA	15.01	6.9	13.42	4.91	3.56	3.59	6.92	7.14	9.45	7	7.3	7.11	5.92	1.8	2.96	2.69	14.02	2.59	5.54	16.15	4.57	3.81	5.05	3.95	9.68	22.97	49.53	72.28	66.75	18.72	62.39	35.88
Gain	PTPN7	7.35	3.02	19.2	3.02	4.21	4.63	5.49	4.47	6.76	4.14	5.04	6.55	7.29	2.43	1.05	1.56	8.5	3.12	3.86	18.2	7.15	5.04	3.51	4.04	10.72	18.12	39.74	9.45	120.06	17.96	91.57	38.43
Gain	RNF166	18.62	10.15	29.33	11.89	7.96	16.99	12.37	11.09	18.33	15.53	9.1	20.6	23.5	7.09	6.27	7.62	19.23	7.12	9.55	27.79	19.62	15.04	13.22	16.64	28.47	42.38	74.17	18.24	268.69	31.4	132.31	65.7
Gain	PRKAR1B	44.6	9.51	4.9	5.57	4.53	7.85	5.6	4.62	4.29	3.43	6.89	7.14	27.08	4.06	4.04	8.62	46.52	3.87	5.91	19.35	3.79	6.63	6.24	8.5	29.23	29.11	10.4	12.77	8.14	10.4	6.77	11.4
Gain	SPINT2	403.62	317.99	156.4	252.77	281	242.81	211.19	200.74	209.32	248.7	231.3	226.78	341.93	287.97	197.63	202	393.59	181.49	230.13	365.39	44.07	253.61	73.17	223.11	2550.76	171.07	198.59	326.09	36	363.07	33.81	724.62
Gain	IL10RA	3.07	3.1	11.4	11.74	3.16	5.11	6.04	5.31	9.11	5.68	8	6.9	7.91	3.28	1.91	2.05	2.28	1.35	4.24	12.6	6.61	4.27	13.81	3.18	9.81	21.64	32.32	6.02	62.67	6.52	61.16	25.33
Gain	ARID5A	13	11	21.32	11.64	17.53	27.62	16.1	7.9	42.92	7.87	11.08	23.71	43.33	8.12	9.74	13.9	12.49	5.35	14.47	47.71	33.47	16.88	18.39	20.17	26.51	27.22	47.03	25.08	119.83	21.94	89.09	45.56
Gain	ST3GAL1	1.79	13.15	7.49	7.68	12.32	14.24	17.5	9.65	22.9	13.7	11.84	13.05	4.66	24.57	8.09	11.05	1.48	7.22	19.34	8.5	6.63	15.2	11.58	68.69	15.5	16.08	17	2.53	33.02	15.88	24.96	38.24
Gain	FNDC3B	7.52	8.76	6.69	7.45	15.22	4.96	5.61	4.25	9.19	3.19	4.08	6.34	6.32	1.76	1.93	1.06	5.67	0.79	4.16	33.81	9.96	5.52	5.06	20.14	12.85	14.23	28.04	7.94	7.52	9.92	6.42	15.03
Gain	CELF2	1.37	0.64	7.27	4.04	1.85	5.4	4.24	3.48	7.81	2.45	5.66	3.61	3.17	1.97	2.22	1.85	2.17	1.09	5.68	3.86	3.27	4.05	6.55	1.17	6.5	6.95	12.39	2.95	51.43	3.16	60.46	11.57
Gain	HLA-DMA	55.94	60.89	67.84	17.24	37.47	31.96	22.47	15.89	50.32	31.44	15.93	26.83	37.13	25.02	9.94	15.38	55.12	11.58	22.36	147.5	41.73	21.31	114.71	17.35	42.81	66.98	114.72	134.42	161.02	72.84	208.3	134.25
Gain	MIR4648	0	0	0	0	0	0	0	0	0	0	0	0	0	0	0	0	0	0	0	0	0	0	0	0	0	0	0	0	0	0	0	0
Gain	TMCC2	0.03	1.52	1	0.9	2.62	0.58	1.54	0.9	1.1	0.93	1.05	1.54	0.72	2.03	1.34	0.66	0.06	0.33	1.75	5.61	1.25	1.7	3.48	32.44	3.72	0.27	2.24	0.52	1.62	1.99	2.52	3
Gain	GPR132	1.16	1.51	3.37	1.58	1.46	1.38	3.13	1.19	4.29	2.52	1.46	2.15	2.35	0.76	0.47	0.83	1.32	0.7	1.66	4.71	2.18	2.32	0.95	0.93	1.1	3.97	11.88	1.65	25.91	4.12	30.89	11.76
Gain	ZNF831	0.1	0.03	0.49	0.17	0	0.21	0.27	0.1	0.36	0.13	0.16	0.21	0.19	0.07	0.05	0.02	0.15	0.11	0.12	0.19	0.12	0.28	0	0.04	0.06	0.1	1.61	0.09	8.38	0.16	8.02	1.45
Gain	BCL2	0.85	0.18	3.59	0.8	1.9	1.84	1.64	2.35	2.26	1.47	2.5	1.33	1.38	1.2	0.6	0.91	0.73	0.62	1.66	1.11	2.7	1.84	4.26	0.85	3.89	2.07	11.55	5.5	17.73	2.83	13.79	7.4
Gain	PHF19	16.51	13.98	11.53	8.08	20.61	12.12	18.1	9.78	15.23	9.49	14.76	9.87	12.55	7.23	7.05	7.27	20.96	6.1	10.13	12.7	9.04	14.19	10.63	22.74	44.82	13.93	37.32	7.15	37.24	17.52	30.27	30.12
Gain	TMC6	49.39	53.78	46.43	29.46	35.22	28.26	32.55	32.47	34.71	31.95	23.86	45.64	52.87	22.35	13.09	20.71	46.07	12.61	26.95	69.08	14.96	31.81	18.51	65.26	86.75	104.26	80.51	63.66	416.38	79.94	216.75	113.61
Gain	ZFHX3	1.99	0.78	2.89	1.37	1.67	2.32	2.67	2.12	2.94	1.73	2.81	1.69	1.64	1.27	0.75	0.97	2.24	1.59	2.13	3.29	3.7	2.14	3.9	13.1	5.39	2.17	2.91	3.5	1.11	5.81	1.88	3.56
Gain	LYST	1.98	2.35	4.01	4.33	2.99	3.11	4.3	3.44	7.27	4.09	6.91	5.23	3.6	2.67	2.93	0.94	2.24	0.78	4.7	5.4	3.04	1.49	3.77	4.41	9.29	5.79	15.9	4.28	12.81	2.24	13.79	2.81
Gain	ZC3HAV1	18.68	12.78	9.32	6.97	11.86	10.21	11.28	11.94	10.52	15.5	10.64	8.1	12.05	8.96	3.78	6.77	16.7	4.98	9.82	27.05	7.83	9.17	6.37	15.23	23.09	15.12	14.38	12.8	40.93	15.95	36.5	21.02
Gain	VEGFA	376.85	129.88	34.39	231.72	26.73	58.9	94.18	70.45	206.69	43.93	79.43	147.29	73.52	65	39.16	33.18	350.95	29.3	69.27	47.42	43.44	42.79	27.1	84.4	944.32	79.45	34.36	254.26	3.05	92.59	19.84	40.94
Gain	STK17B	2.84	4.08	12.52	5.76	3.8	3.11	4.09	3.09	7.17	5.68	3.03	5.56	6	2.7	2.89	2.3	2.85	0.92	4.78	9.46	5.16	2.67	4.38	3.73	6.04	7.16	19.11	5.65	76.57	7.78	57.77	15.3
Gain	CCDC57	68.38	24.86	25.34	12.59	8.37	21.16	15.95	18.7	15.61	18.52	14.53	13.48	17.8	10.86	13.61	23.68	55.38	13.33	18.22	49.32	17.5	21.88	10.41	55.5	43.32	32.26	64.01	39.53	70.49	55.24	63.83	45.82
Gain	DNMT3A	21.84	4.27	4.39	4.36	8.61	5.08	7.56	6.36	8.68	5.97	7.19	4.51	6.04	4.61	3.31	2.14	19.73	3.69	7.83	7.15	4.26	7.03	3.59	16.04	17.73	8.18	36.28	15.81	24.13	6.4	13.56	13.96
Gain	RELT	9.42	10.53	4.59	5.19	3.23	4.41	4.1	2.3	9.78	4.26	2.78	5.34	5.44	4.19	1.65	2.78	8.98	2.91	4.24	12.89	4.29	3.87	1.94	8.34	7.46	14.47	6.54	5.91	18.82	5.53	22.67	11.49
Gain	SOCS3	3.31	207.82	8.69	27.27	14.04	29	37.39	2.79	52.71	7.06	5.5	50.7	52.31	6.52	12.19	6.08	4.29	1.31	26	60.52	45.26	4.76	52.25	55.49	53.83	106.51	9.43	32.31	27.2	16.96	37.51	11.73
Gain	AKNA	7.34	5.47	25.59	8.4	3.98	13.86	12.1	5.88	12.62	8.57	9.03	10.97	9.68	3.55	2.7	3.87	10.2	1.96	8.04	15.41	7.49	7.4	6.07	6.69	8.38	22.11	48.48	7.06	217.44	14.02	140.9	53.86
Gain	TRA2B	134.25	30.64	34.51	47.13	44.62	50.51	46.66	36.67	47.37	50.17	35.04	58	51.59	36.02	38.13	32	156.47	33.09	53.56	51.11	51.62	46.58	34.38	200.69	93.06	67.19	111.03	47.12	61.99	92.67	100.76	74.62
Gain	ZNF526	8.72	2.79	4.14	2.4	2.12	3.82	4.21	3.64	4.29	3.36	3.87	3.31	5.54	3.75	2.01	2.93	9.34	2.24	3.55	7.16	1.43	3.89	3.7	8.83	7.68	4.8	10.72	12.13	8.24	6.11	6.18	9.8
Gain	INTS1	87.5	34.81	24.64	38.04	19.4	23.61	27.63	23.23	22.99	29.13	31.96	28.16	63.15	20.85	10.63	28.43	93.15	20.02	27.43	120.38	13.28	28.41	33.15	41.98	85.89	86.14	72.97	38.8	61.74	66.79	45.31	54.65
Gain	CD74	1110.52	1096.76	1827.51	589.91	884.69	972.36	769.48	605.99	1178.28	1050.71	677.37	1115.82	1193.16	675.58	441.82	578.8	1107.68	494	738.22	2038.41	1377.57	674.32	1817.01	479.57	1291.44	1761.63	3975.05	2578.24	4162.22	2450.9	5736.78	5553.56
Gain	C12orf79	1.22	0	0.37	0	0.06	0.03	0	0.07	0.04	0	0.33	0.1	0.03	0	0.03	0.03	1.01	0.39	0.04	0.1	0.46	0.07	0	0.1	0.69	2.15	0.77	0.83	6.24	2.14	8.12	0.63
Gain	LBH	7.32	8.08	20.36	5.51	18.09	7.93	14.1	9.07	11.77	4.82	7.06	7.7	5.67	3.28	2.62	2.74	8.31	2.04	12.64	43.08	23.67	12.64	11.85	40.27	38.73	9.97	31.33	18.08	165.16	32.05	106.66	46.76
Gain	MTRNR2L1	0	0	0	0	0	0	0	0	0	0	0	0	0	0	0	0	0	0	0	0	0.05	0	0	0	0	0	0	0	0	0	0	0
Gain	HCST	28.28	15.91	17.97	13.22	17.44	9.41	14.91	6.06	18.05	9.03	7.31	6.73	13.24	6.21	5.55	5.98	24.22	9.03	14.03	36.75	20.97	12.06	12.27	4.7	30.04	35.13	40.55	20.58	182.6	53.29	101.87	56.85
Gain	C21orf33	64.79	41.35	34.73	37.85	27.27	48.41	50.92	47.38	43.89	44.94	41.28	42.46	43.27	36.05	30.9	46.11	62.04	42.5	41.39	55.59	14.67	48.59	57.38	67.45	38.06	32.56	33.72	33.99	40.06	45.12	47.79	50.24
Gain	CTSD	380.22	557.47	317.17	365.3	283.86	322.32	315.88	221.12	328.88	329.98	247.12	283.5	566.87	355.53	201.12	343.12	388.7	246.28	254.34	1136.86	259.34	336.04	410.17	470.62	391.75	496.57	509.82	642.64	164.48	818.06	400.81	756.98
Gain	CHST11	3.66	14.59	2.96	4.44	7.78	6.35	0.96	2.57	8.36	4.32	1.39	5.51	11.92	1.44	2.8	2.12	4.99	1.16	3.94	26.75	6.29	1.86	8.23	6.06	9.39	26.26	74.29	3	20.39	4.28	19.05	26.09
Gain	EML4	14.22	3.22	10.99	9.82	5.83	8.3	9.06	8.92	14.55	9.02	7.87	8.03	10.9	5.67	6.2	5.39	14.79	3.41	7.58	15.51	14.72	5.29	3.5	15.97	18.52	14.85	27.97	19.89	55.57	13.14	33.11	13.69
Gain	SMCHD1	3.96	1.33	4.74	6.92	4.13	4.93	3.63	4.29	12.11	5.86	6.35	5.88	10.99	4.01	4.24	1.52	4.83	1.57	5.85	9.25	5.69	5.79	5.49	18.37	11.91	12.7	16.38	11.88	46.58	4.11	35.66	3.99
Gain	DAD1	227.41	240.64	135.92	154.87	265.95	146.52	131.81	150.83	121.54	152.34	122.38	120.25	116.49	167.04	196.2	184.93	227.09	159.4	178.34	315.9	101.2	164.84	142.71	305.29	162.81	102.55	201.74	123.42	170.38	180.18	189.06	181.37
Loss	SIM2	0.11	9.1	12	19.14	0.49	24.32	32.08	32.87	26.55	32.11	35.45	22.84	2.59	12.97	13.12	13.13	0.22	12.25	15.49	3.54	0.39	21.24	1.39	6.71	5.84	0.43	4.9	4.57	0.41	0.44	0.12	2.67
Loss	GPT2	1.53	25.54	22.72	85.22	7.23	82.72	86.61	85.57	53.88	71.42	88.49	48.93	16.3	96.58	70.83	46.92	1.59	55.94	42.06	10.94	3.53	111.36	26.83	20.44	26.03	23.73	11.78	9.24	0.95	7.61	2.68	11.16
Loss	ARHGEF10L	20.34	14.6	23.05	42.29	6.4	39.8	45.74	41.4	36.99	48.67	41.27	43.62	11.99	33.24	17.42	19.54	16.8	27.17	36.87	10	3.99	46.64	6.93	6.04	12.52	22.51	11.48	14.61	0.41	21.57	5.65	20.49
Loss	NFIC	39.39	38.48	49.99	37.32	63.33	77.69	83.47	65.21	76.66	65.34	82.32	68.43	44.03	71.09	29.83	62.03	41.66	37.92	61.4	51.23	33.98	84.5	72.03	39.62	37.05	54.96	41.62	56.71	25.1	48.91	33.05	119.82
Loss	REXO1L2P	0	0	0	0	0	0	0	0	0	0	0	0	0.08	0.07	0	0	0	0	0	0	0	0.49	0	0	0	0.1	0	0.22	0	0	0	0
Loss	NFIX	29.35	22	27.42	34.52	16.55	54.93	81.92	66.99	55.52	60.32	87.72	35.53	13.33	38.82	30.81	39.88	30.09	24.06	37	14.45	13.98	60.44	44.95	19.65	14.58	16.88	39.45	55.48	4.11	14.35	5.01	15.85
Loss	MIR3619	0	0	0	0	0	0	0	0	0	0	0	0	0	0	0	0	0	0	0	0	0	0	0	0	0	0	0	0	0	0	0	0
Loss	EMP1	181.31	201.64	596.31	1816.63	34.36	2037.26	2516.77	2200.71	1254.87	2381.01	2667.22	1350.39	65.18	2048.26	2633.14	833.08	177.57	1964.78	1884.8	36.49	69.09	2130.35	72.85	41.23	88.01	34.06	9.73	62.51	2.14	100.9	13.05	256.75
Loss	C9orf3	30.9	59.73	31.87	42.1	53.63	44.82	50.56	53.37	58.7	41.17	61.35	35.73	48.04	43.97	47.58	47.4	19.85	26.25	39.23	76.51	12.94	49.04	11.38	31.41	62.28	33.74	7.46	59.89	3.12	45.51	4.01	84.18
Loss	MEIS1	11.53	5.64	13.39	17.81	2.1	10.52	16.71	15.16	11	15.08	17.5	14.08	5.8	8.37	8.57	8.12	12.77	6.83	9.67	7.34	1.88	13.6	6.05	3.02	2.72	9.18	4.41	11.61	0.6	13.99	3.06	9.24
Loss	HAAO	12.99	2.48	25.17	7.51	14.14	11.98	11.94	8.27	8.92	5.8	11.34	7.4	3.45	9.12	9.2	10.64	18.6	9.99	8.93	15.05	17.57	12.24	9.51	2.74	8.05	6.19	18.66	4.17	6.4	19.93	11.54	14.53
Loss	RFX2	18.99	6.15	7.39	4.3	5.8	15.74	14.19	4.49	16.8	24.47	13.28	5.07	7.26	7.31	7.85	30.37	11.8	9.09	18.39	16.87	9.57	9.53	2.21	5.69	11.76	9.63	5.93	9.04	1.84	6.56	5.46	21.86
Loss	C5orf66	9.03	7.28	6.89	13.58	2.16	9.72	11.15	13.69	14.22	18.26	15.46	13.77	5.24	11.5	4.4	9.6	8.33	7.4	11.37	6.01	1.3	9.81	1.45	6.16	8.96	16.66	10.24	11.46	6.24	7.46	3.12	11.29
Loss	ATP8B1	7.85	5.48	15.3	13.67	2.53	9.1	13.9	9.14	19.87	14.31	11.49	11.25	7.33	14.31	9.02	6.23	6.89	4.41	17.65	4.37	4.52	7.85	1.79	5.77	11.77	5.17	4.03	16.65	3.08	13.58	2.59	11.28
Loss	SLC7A5	15.19	117.77	13.81	35.12	63.14	49.77	46.07	52.35	55.75	62.82	52.37	61.14	276.13	43.61	41.48	32.46	17.13	22.39	84.46	202.13	27.95	45.52	20.2	178.57	72.91	217.02	23.76	68.77	12.77	88.62	16.84	84.48
Loss	BDKRB2	5.29	7.56	5.56	9.87	9.08	9.92	17.53	11.88	13.5	14.3	8.79	9.26	8.81	10.94	5.75	6.27	5.61	6.62	10.76	8.44	1.27	9.91	4.35	1.08	2.64	6.93	0.6	4.21	0.02	5.11	0.32	7.81
Loss	LINC00675	0.05	1.13	13.79	7.18	0	4.73	4.82	4.32	5.71	10.84	7.73	4.49	0.1	19.59	12.35	7.03	0	10.99	18.27	0.07	0.19	3.07	0	0	0	0.32	0	0.31	0	0.46	0.12	0.3
Loss	AHDC1	9.17	17.91	14.25	37.24	5.82	41.21	47.36	33.26	49.54	33.47	39.07	38.24	13.39	35.51	14.69	17.18	9.88	16.06	35.71	13.21	5.37	41.42	5.59	12.48	11.74	8.88	21.01	12.9	7.25	22.68	9.65	28.06
Loss	ZNF503-AS2	6.71	6.34	2.45	4.77	1.59	4.06	5.66	7.3	5.03	3.38	3.81	3.61	8.14	4.68	2.22	5.18	4.72	2.9	3.59	2.41	2.64	3.63	4.58	4.1	4.72	2.23	8.57	2.79	0	7.64	0.99	21.53
Loss	MYOF	21.85	26.64	19.71	29.17	15.59	25.62	32.27	30.01	50.13	27.91	30.1	29.17	17.04	21.31	19	14.76	18.79	12.96	26.46	49.38	17.55	23.13	13.11	17.86	48.52	25.82	7.37	14.5	1.29	41.17	2.96	24.87
Loss	THSD4	3.13	40.19	16.66	34.79	0.84	26.53	39.2	42.05	54.74	47.03	50.79	35.12	1.57	14.87	16.1	15.98	3.66	8.83	44.17	2.9	2.21	30.66	0.23	3.26	1.85	2.41	4.08	2.66	0.09	0.67	0.64	6.65
Loss	SPIN4	2.53	1.74	0.97	4.26	0.86	1.94	5.43	3.16	4.68	3.26	1.81	2.46	1.69	3	2.05	0.47	2.39	0.81	2.34	0.96	0.66	1.18	0.54	3.59	0.4	0.89	3.6	3.07	1.63	1.29	1.52	1.81
Loss	MIR3649	0	0	0	0	0	0	0	0	0	0	0	0	0	0	0	0	0	0	0	0	0	0	0	0	0	0	0	0	0	0	0	0
Loss	ZFP36L1	246.98	586.02	189.96	619.43	133.07	248.9	323.51	222.92	526.39	267.55	289.42	703.2	302.19	379.56	347.22	196.88	250.96	90.93	291.39	319.31	76.91	264.12	213.7	152.97	287.55	204.94	133.04	149.08	350.96	281.69	259.58	331.22
Loss	CCDC85C	22.98	14.31	9.75	12.41	8.17	27.8	32.54	25.45	15.15	22.33	29.4	13.37	14.81	24.34	10.85	14.76	25.05	22.7	19.31	10.64	1.91	26.88	6.99	10.86	11.86	21.67	10.56	14.77	3.6	32.08	2.45	23.42
Loss	MRPL37	57.16	80.17	43.58	55.13	39.32	57.78	63.07	55.02	52.02	58.82	60.29	51.33	72.16	58.85	48.43	65.91	57.81	55.51	48.18	70.63	28.91	54.64	50.49	82.36	81.42	54.38	61.87	69.84	38.65	81.9	35.15	90.65
Loss	JAG1	27.71	58.84	15.13	33.17	11.05	18.42	32.33	36.9	45.25	40.93	32.09	51.46	15.26	17.65	18.17	11.8	27.05	11.6	18.81	112.62	21.34	16.7	14.24	39.66	59.31	12.48	19.91	10.51	1.13	16.9	4.59	29.66
Loss	ZXDA	0.21	0.31	0.95	0.74	0.48	0.4	0.58	0.6	1.16	0.36	0.6	0.45	0.3	0.28	0.19	0.23	0.1	0.13	0.5	0.51	0.38	0.39	0.81	1.51	1.02	0.19	1.37	0.8	1.93	0.45	2.06	1.09
Loss	CTC-349C3.2	0	0.25	0	0.59	0	0.23	0.5	0.26	0.57	0.35	0.21	0.37	0.13	0.19	0.03	0.08	0	0.06	0.5	0	0	0.15	0	0	0.07	0.3	0	0.57	0	0.04	0	0.35
Loss	NNMT	9.9	41.9	32.08	12.43	74.77	93.31	25.36	12.22	133.2	10.14	10.12	30.36	58.21	15.61	18.31	9.84	8.42	11.33	51.75	607.67	138.56	18.61	99.66	43.44	58.88	317.1	48.94	11.07	18.34	139.36	163.36	64.41
Loss	LINC00899	3.81	0.73	1.59	0.7	0.75	0.96	1.15	1.12	2.25	1.07	2.8	0.95	1.5	0.23	0.63	0.48	3.42	0.59	0.5	4.2	0.98	1.92	1.05	4.66	1.61	1.31	0.86	1.46	1.49	1.43	0.84	2.09
Loss	WASF2	80.3	35.56	52.39	58.55	22.51	88.97	115.51	108.54	97.34	99.74	106.18	59.18	51.34	89.38	53.2	78.58	80.49	66.46	73.21	39.05	26.65	99.34	44.63	49.46	71.17	40.01	49.17	48.29	56.07	116.52	63.98	83.52
Loss	ANXA1	98.24	858.08	2132.11	8438.46	455.7	5278.29	8044.93	8782.01	5075.81	6867.73	6155.05	6590.55	368.8	9020.07	11580.5	5427.8	104.62	7810.36	8457.42	331.46	145.62	4213.56	238.1	76.13	850.47	388.7	35.19	284.73	53.7	655.83	62.21	853.79
Loss	FAM129B	295.3	223.56	252.7	318.4	55.08	689.47	751.3	685.52	380.14	671.26	778.79	289.49	76.5	550.95	323.49	300.58	295.98	570.46	449.84	92.51	33.49	703.11	28.65	142.37	76.3	92.54	27.57	81.29	3.82	222.04	6.19	242.28
Loss	CASZ1	24.98	11.36	17.33	22.2	3.11	21.72	30.32	26.98	23.71	22.19	38.02	23.29	14.34	29.49	21.02	16.74	32.66	12.04	26.15	11.74	2.4	31.21	2.88	10.28	32.12	11.9	8.1	16.39	12.76	27.72	2.86	33.95
Loss	CD82	202.45	154.1	124.27	89.41	70.47	132.39	157.43	142.77	93.42	112.27	131.06	132.3	141.49	166.9	93.38	234.37	225.75	128.49	110.21	116.98	8.05	140.93	28.03	50.36	51.3	105.85	103.59	58.7	98.53	736.4	154.12	85.87
Loss	IL1RN	94.3	690.3	643.88	1432.52	38.46	1621.98	1961.53	1905.1	1258.84	1624.25	1635.2	2062.24	61.75	1720.12	2211.98	1524.44	90.55	2210.27	1942.99	31.73	10.1	1669.51	11.01	28.52	66	123.12	4.63	1.04	22.73	76.37	2.71	399.67
Loss	LINC01004	2.8	0.52	1.93	0.39	0.15	0.47	0.75	0.98	1.23	3.42	1.14	0.31	1.67	0.3	0.12	0.61	4.87	0.67	1.13	3.06	1.19	0	0	1.78	4.39	3.59	2.03	1.31	2.24	2.65	5.11	0
Loss	KLF5	183.74	142.77	83.73	198.75	55.42	185.56	304.42	256.16	364.54	251.86	241.31	187.43	97.08	289.11	152.3	126.47	165.35	126.84	201.1	66.9	31.49	220.85	9.97	137.86	101.79	77.63	10.08	78.95	3.52	257.29	1.62	180.47
Loss	PPM1F	21.53	12.3	10.06	9.26	10.38	14.91	16.08	16.25	11.35	15.35	18.04	10.63	10.32	11.33	7.37	7.37	21.37	6.57	11.55	20.42	6	14.37	10.17	23.12	17.06	20.46	12.64	12.15	17.46	9.66	15.23	18.6
Loss	ZBTB7C	21.5	21.64	20.92	32.67	4.6	34.13	41.85	42.91	29.25	37.3	42.28	27.55	10.77	26.94	18.28	29.72	22.4	25.91	25.08	1.4	2.3	36.1	2.33	29.93	34.15	2.52	0.97	14.8	0.45	44.03	0.28	56.23
Loss	SPIDR	67.22	17.27	13.24	19.57	12.56	21.03	37.36	20.59	23.09	15.92	22.17	14.94	11.49	32.39	20.66	10.73	62.37	13.57	13.02	24.31	18.53	25.86	23.67	55.67	23.03	17.19	33.12	20.86	15.42	49.13	39.78	43.99
Loss	NFIB	2.46	5.64	15.01	10.97	16.08	15.74	17.21	12.47	22.64	9.86	18.01	15.8	8.92	9.85	11.37	8.3	3.61	3.87	15.62	4.99	14.13	11.63	23.21	18.45	6.12	6.22	81.44	12.57	2.72	8.14	12.02	7.9
Loss	SEMA3F	47.69	58.41	25.8	98.86	16.75	71.68	95.97	71.03	55.74	77.8	63.68	87.42	50.77	95.99	39.22	49.29	47.79	39.93	77.68	30.53	10.81	78.43	15.88	61.92	27.69	22.04	14.73	79.23	0.95	62.48	1.91	46.65
Loss	ETS2	58.38	173.47	22.51	113.14	13.15	38.09	42.63	31.15	152.66	41.42	29.46	84.63	44.32	33.12	34.76	29.42	53.87	15.56	57.73	67.47	25.68	40.84	20.07	43.83	32.07	70.93	13.58	40.12	9.72	20.12	24.62	77.28
Loss	MYO18A	17.3	28.54	28.8	44.51	9.99	38.9	46.39	43.81	47.53	43.22	42.11	34.52	25.76	33.9	15.35	29.28	16.55	28.71	36.56	41.59	9.95	43.1	9.06	29.55	22.31	29.73	25.64	25.58	48.44	40.66	34.32	48.7
Loss	TRIM29	1213.43	1021.37	427.38	1386.21	219.08	1400.32	1565.59	1249.65	1189.65	1380.29	1308.06	1546.8	867.24	1447.29	1005.74	1655.08	1213.18	1234.13	1253.53	536.04	48.67	1464.72	78.52	583.44	370.92	640.87	48.15	371.68	7.47	747.9	3.12	657.71
Loss	DSP	294.51	169.69	146.38	545.55	92.8	391.21	505.42	665.39	561.79	600.08	610.66	652.02	269.8	376.28	290.97	304.82	292.92	254.13	586.83	222.46	32.16	366.55	35.81	64.93	230.22	131.67	58.92	272.8	2.27	118.81	4.44	188.41
Loss	SHB	10.12	37.28	18.16	28.06	12.84	18.93	22.57	16.23	34.94	23.65	19.53	24.55	7.15	42.29	20.32	17.31	9.92	23.62	24.86	25.19	6.48	21.6	4.68	16.22	8.52	11.81	11.31	8.61	1.26	12.72	3.23	15.33
Loss	OBFC1	33.91	18.16	29.87	28.5	8.41	40.09	47.04	48.56	24.73	42.14	47.65	35.55	7.04	51.8	71.79	44.39	34.59	70.83	35.41	18.22	5.73	47.32	14.54	6.32	8.27	7.99	7.73	11.02	16.27	16.93	11.77	17.6
Loss	THRA	5.8	7.72	14.55	7.92	10.31	9.51	10.71	8.95	9.89	6.32	14.74	7.35	5.39	6.96	5.43	6.53	6.48	4.45	9.09	13.96	8.39	14.5	30.18	5.8	7.7	7.01	9.36	8.6	17.26	10.06	9.99	13.82
Loss	VDAC2	113.7	124.84	96.85	208.66	77.15	159.77	177.15	185.55	213.58	136.79	176.77	189.61	94.85	201.68	216.94	208.56	105.68	219.38	175.91	104.47	57.4	189.13	99.27	112.87	175.35	68.31	46.78	59.56	55.17	145.77	55.2	198.15
Loss	CAPZB	157.59	166.68	135.75	166.47	113.91	186.03	203.43	186.05	157.96	177.92	167.21	172.81	129.48	188.86	155.74	209.09	159.51	179.11	171.34	259.86	94.65	205.16	95.19	99.09	151.98	124.46	138.35	87.17	180.16	245.21	157.85	235.73
Loss	XXYLT1-AS2	0	0	4.99	0	0	0	0	0	0	0	0.45	0	0	0.24	2.33	0.39	0	0	0.76	0	0	0	1.55	0	0.13	0	2.58	0.3	1.57	0.28	4.75	3.42
Loss	HSPG2	46.47	63.37	41.24	21.97	48.32	63.87	58.93	38.53	81.85	31.41	75.39	48.24	104.46	29.56	18.47	27.22	52.07	14.04	47.07	117.35	74.49	81.33	146.89	48.25	34.13	59.57	94.83	58.08	5.79	86.66	22.66	129.16
Loss	SLC22A23	25.3	19.09	13.85	15.78	10.72	14.71	21.42	21.01	21.77	23.6	19.77	24.35	14.87	15.65	10.67	9.86	26.43	6.69	20.07	17.03	1.85	15.99	3.89	9.36	9.36	10.48	9.88	17.75	5.68	17.18	9.71	16.51
Loss	KLHL21	22.44	21.04	12.79	23.71	8.06	24.24	26.33	27.52	35.4	24.32	27.88	31.62	20.81	19.18	15.62	24.92	21.69	11.63	29.6	24.88	5.07	32.68	18.9	17.47	22.96	20.68	21.37	33.46	12.41	14.24	9.28	32.7
Loss	RREB1	22.92	28.82	11.04	32.56	6.62	18.34	30.04	27.13	42.63	38.11	28.43	28.66	12.25	14.39	7.87	7.54	22.03	9.17	19.37	13.32	3.52	20.63	5.66	7.23	10.33	31.65	11.86	20.7	11.44	12.78	9.11	24.79
Loss	ATN1	92.4	48.97	54.96	35.78	72.05	60.09	72.54	49.3	73.09	56.32	66.05	69.13	72.59	48.89	29.66	38.51	93.12	22.74	47.12	46.5	34.08	65.27	59.51	99.12	82.99	99.16	361.14	72.64	42.04	144.97	38.75	115.59
Loss	CUEDC1	24.3	12.04	15.4	11.22	10.81	29.92	26.8	23.48	18.81	16.32	24.76	14.17	16.42	23.88	12.03	21.13	28.55	12.97	19.76	22.03	12.41	21.8	19.64	35.02	16.07	13.22	11.99	28.68	3	54.25	7.65	22.69
Loss	MAST4	56.4	28.59	15.24	45.73	6.41	32.7	35.58	51.05	63.58	49.49	46.32	56.97	14.72	28.67	15.9	25.22	53.89	17	47.71	16.16	7.02	45.37	19.34	12.52	12.95	100.37	6.36	14.69	7.37	16.53	8.94	29.36
Loss	LMNA	192.75	359.69	95.36	205.54	218.72	240.66	232.4	165.64	277.31	163.56	183.83	171.08	225.16	211.08	127.02	217.79	179.23	138.16	261.84	269.78	116.87	211.1	143.27	412.02	320.2	131.61	66.2	170.76	15.52	303.34	26.39	317.92
Loss	AHNAK	96.98	114.27	148.23	245.17	31.26	265.94	364.17	337.23	281.73	229.84	333.79	230.15	59.23	233.99	171.99	156.01	92.78	170.73	237.41	66.46	24.26	269.9	102.58	63.78	138.42	58.79	29.94	109.77	28.23	59.35	39.27	147.51
Loss	TMEM105	2.06	1.26	0.02	0.28	0.19	0.5	0.51	0.41	0.26	0.09	1.03	0.63	1.38	0.45	1.08	1.3	2.61	0.45	0.98	0.56	0.19	0.26	0	2.49	0.58	0.49	0.21	0.21	0.14	0.02	0	0.92
Loss	CEBPD	161.09	107.02	30.48	83.68	42.69	72.04	36.98	12.25	164.27	31.07	30.12	102.74	118.25	52.76	43.75	33.37	160.01	25.21	61.23	65.98	34.73	57.2	34.55	34.9	28.34	94.11	26.11	33	11.15	54.44	60.89	133.58
Loss	SBNO2	46.02	162.12	23.31	77.05	16.78	41	40.6	23.12	90.18	53.14	31.88	35.07	38.23	27.98	12.94	21.74	47.68	16.84	25.12	74.05	16.25	26.3	15.23	23.75	32.99	148.37	42.33	34.69	65.16	49.21	41.66	60.29
Loss	H6PD	16.62	7.79	10.4	9.6	4.44	10.13	14.85	10.09	14.21	11.58	14.6	8.31	8.19	5.26	3.79	5.72	16.5	4.61	7.05	16.12	4.7	11.49	12.95	10.4	14.34	13.57	18.3	18.03	15.93	17.1	20.61	29.88
Loss	AHNAK2	30.1	74.81	28.87	78.42	64.3	95.4	123.1	103.99	108.6	94.25	93.7	79.35	27.15	68.75	23.33	69.42	32.35	54.46	88.88	90.36	5.83	118.69	24.19	53.04	95.08	24.53	0.56	18.42	1.33	75.79	1.22	71.43
Loss	MIR4505	0	0	0	0	0	0	0	0	0	0	0	0	0	0	0	0	0	0	0	0	0	0	0	0	0	0	0	0	0	0	0	0
Loss	SNX33	17.52	32.23	18.43	48.27	7.74	22.27	26.11	29.43	39.79	25.31	21.49	23.47	12.07	25.41	14.19	19.9	16.87	21.33	18.15	23.85	5.83	25.65	12.62	10.94	12.06	22.82	6.78	14.08	1.04	28.24	10	16.9
Loss	LGALS3	132.75	235.35	335.61	311.47	212.04	527.32	544.74	518.15	283.47	543.4	759.01	457.83	128.69	574.1	802.82	435.95	123.7	460.4	388.79	221.33	97.87	721.98	253.68	95.04	211.77	195.83	62.45	263.14	40.02	490.95	72.82	167.05
Loss	MAML3	2.74	2.49	3.34	4.82	0.75	4.91	8.9	8.46	6.35	7.74	6.77	5.53	2.42	4.58	2.43	2.77	2.62	2.73	4.98	0.94	1.46	4.33	1.91	1.47	1.13	1.51	2.46	2.13	1.23	1.91	1.85	4.11
Loss	MIR4740	0	0	0	0	0	0	0	0	0	0	0	0	0	0	0	0	0	0	0	0	0	0	0	0	0	0	0	0	0	0	0	0
Loss	PSCA	1.12	92.47	959.27	367.91	2.16	523.8	315.93	381.2	220.89	304.88	454.02	139.17	3.15	385.22	300.49	205.96	1.34	684.95	136.39	6.41	1.66	302.57	2.03	0.8	1.19	204.32	0.3	7.79	0.91	66.31	0.68	20.42
Loss	PSMA6	133.33	86.74	49.26	60.31	137.78	58.88	51.98	52.66	64.35	51.41	60.01	60.96	99.52	69.32	95.13	67.16	132.45	65.14	61.98	164.88	49.88	58.52	85.85	116.41	111.03	61.34	63.9	362.76	73.85	387.42	84.34	114.6
Loss	CTNNBIP1	40.21	49.95	27.44	61.86	10.07	82.93	65.02	76.16	44.87	62.46	80.94	80.51	29.84	90.34	90.62	81.48	40.42	82.45	76.6	36.95	6.85	98.01	17.58	11.32	28.84	14.7	12.68	23.9	5.73	42.21	5.54	44.52
Loss	MIR1469	0	0	0	0	0	0	0	0	0	0	0	0	0	0	0	0	0	0	0	0	0	0	0	0	0	0	0	0	0	0	0	0
Loss	NR1D1	12.52	14.23	11.92	20.01	17.47	11.79	29.55	20.29	14.76	40.94	22.27	32.66	13	21.71	34.52	33.17	13.87	18.4	18.24	12.99	7.38	37.57	16.07	11.93	26.15	3.91	4.09	10.94	14.03	15.43	4.5	43.24
Loss	PISD	17.4	17.03	13.86	17.16	10.29	15.56	16.59	16.33	22.36	20.61	15.99	13.92	16.46	11.6	9.49	11.37	18.36	9.52	15.69	32.18	6.74	15.49	16.11	28.39	25.78	21.04	17.36	17.39	23.73	25.78	21.14	28.07
Loss	MAPKBP1	24.81	35.52	13.97	21.39	10.03	25.22	37.66	21.23	42.89	36.68	32.16	29.54	22.06	27.62	10.83	17.42	32.77	9.21	31.53	37.85	6.75	33.55	3.96	19.95	45.51	34.68	14.29	8.63	13.73	20.16	12.12	28.73
Loss	C6orf132	37.69	70.44	115.21	211.71	13.67	235.96	249.39	221	138.91	298.09	290.53	170.62	47	244.29	211.24	186.84	41.52	217.02	159.08	31.67	4.62	261.67	2.33	19.5	48.99	17.89	5.22	64.05	0.85	114.95	0.6	47.19
Loss	TMEM189	81.92	70.08	20.15	36.35	33.46	51.82	53.74	38.15	49.17	37.09	54.96	64.34	75.02	81.36	43.5	48.55	81.68	43.11	57.64	121.17	14.16	63.98	33.38	96.86	55.48	47.65	40.97	31.17	13.26	112.19	13.63	56.99
Loss	LDLR	47.6	92.32	27.66	74.34	23.72	48.45	42.45	25.76	123.34	43.35	22.5	78.65	27.7	44.83	27.51	67.86	47.8	10.4	73.33	30.25	13.73	48.53	13.96	22.03	52.66	24.41	15.81	7.94	3.67	21.5	7.12	26.86
Loss	CDC42EP1	8.64	102.52	85.06	67.87	72.59	93.24	92.43	62.51	83.44	95.83	69.72	73	206.94	124.52	66.1	99.39	8.46	83.44	66.77	102.41	34.75	107.58	65.39	73.17	60.95	61.32	38.88	118.07	5.25	61.77	17.31	113.53
Loss	FOXP1	3.06	11.59	18.1	21.04	7.52	18.87	26.93	23.48	36.24	25.6	24.88	26.05	12.26	15.15	11.53	10.21	2.7	5.71	19.41	28.63	11.58	19.43	9.46	8.67	9.78	20.35	36.17	34.46	50.93	13.05	30.55	12.05
Loss	PERP	249.11	239.78	146.08	619.44	152.96	440.62	530.57	603.48	453.01	525.97	516.16	658.47	316.99	402.21	489.93	328.8	249.23	315.15	537.77	234.33	54.42	398.68	118.87	207.86	678.97	180.71	84.68	147.63	2.33	224.11	2.69	351.55
Loss	EGOT	0.33	0.23	0.13	0.57	0.6	0.15	0.57	0.36	0.34	0.16	0.17	0.69	0.42	0.36	0.25	0.37	0.26	0.18	0.19	0.71	0.2	0.37	0	0	0	0	0.45	0	0.86	0.36	0.98	0.72
Loss	AL031666.2	0.6	0.28	0.27	0.08	0.12	0.34	0.34	0.5	1.11	0.43	0.31	0.23	0.48	0.06	0.05	0.05	0.62	0.24	0.34	0.67	0.18	0.07	0	0.91	0.46	0.78	1.01	0.47	1.19	0.48	0.41	0.82
Loss	LINC00111	0	0	0	0	0	0	0	0	0	0	0	0	0	0	0	0	0	0	0	0	0	0	0	0	0	0	0	0	0	0	0	0
Loss	BOC	0.84	5.44	15.34	15.6	6.23	26.16	23.37	30.68	20.59	26.37	44.17	25.75	13.95	11.51	19.62	17.08	0.58	7.7	17.49	13.17	3.68	24.66	31.78	4.27	4.51	2.09	12.35	13.85	0.58	7.73	4.44	5.77
Loss	LINC00696	0	0	0	0	0	0	1.05	0.77	0.36	3.02	0	0	0	0	0	0.23	0	0.27	0	0	0	0	0	0	0	0	0	0	0	0	0	0
Loss	ZNF462	5.93	5.13	3.76	7.74	5.17	6.82	10.56	11.96	9.18	9.23	9.53	11.42	3.6	7.74	7.64	4.87	6.86	4.64	11.38	6.16	2.87	8.42	0.79	9.33	12.8	4.67	8.63	0.14	1.96	4.29	2.17	6.84
Loss	LZTS2	54.75	45.76	31.57	29.68	18.67	39.63	48.73	35.74	45.9	31.21	38.52	34.86	24.44	33.01	21.02	26.07	51.61	25.19	30.71	45.12	18.65	43.89	45.8	53.58	37.98	54.75	56.5	36.24	14.7	76.27	17.97	50.99
Loss	SLC35F6	16.61	22.85	11.81	17.22	12.2	26.37	34.02	27.67	20.48	24.79	28.55	21.9	26.16	24.79	15.63	22.87	18.44	12.8	23.28	25.66	4.64	24.14	11.53	25.18	22.16	20.35	16.38	42.11	7.25	16.71	12.16	37.97
Loss	TRIOBP	40.79	28.13	31.57	35.93	13.94	56.85	67.63	60.03	52.31	43.16	60.1	31.14	21.2	37.31	27.1	29.97	40.72	42.69	33.93	28.29	9.54	53.05	34.58	36.39	34.67	19.45	19.9	33.33	16.52	42.38	17.8	56.54
Loss	MAP3K14	4.16	9.73	10.89	7.02	4.3	11.37	22.31	10.3	19.43	13.59	11.21	11.09	6.34	13.31	11.42	17.95	3.61	6.11	12.47	10.69	3.04	18.35	2.63	6.84	8.99	6.59	16.71	19.07	32.44	13.51	30.89	17.03
Loss	SFN	848.7	2731.45	407.21	1798.87	645.15	1302.95	1224.15	1126.67	1213.62	1273.33	1058.01	1778.59	828.32	2196.57	1281.33	2677.15	815.88	1590.13	1797.16	1804.28	92.75	1618.57	397.44	698.9	759.54	515.42	48.6	438.03	14.48	671.02	1.68	762.85
Loss	KLF9	11.03	1.46	8.39	6.07	1.8	14.6	5.68	2.38	16.81	2.6	8.67	8.51	4.74	2.91	4.2	2.92	10.05	1.19	11.49	3.57	7.94	8.16	5.96	1.31	1.57	2.88	3.96	3.23	6.25	1.88	12.35	6.05
Loss	PLEKHG3	49.57	54.08	14.69	35.42	12.13	24.83	52.08	21.62	66.83	31.21	26.36	26.95	28.51	40.36	16.85	27.6	53.07	15.08	26.18	28.46	5.7	35.46	21.05	33.94	38.12	27.55	21.38	22.14	6.82	58	3.89	41.45
Loss	CSNK1E	192.77	98.85	94.38	130.24	46.96	107.88	95.56	72.25	146.81	169.7	127.75	124.11	97.84	86.52	63.38	83.09	182.71	57.25	98.19	145.94	70.69	122.33	51.14	153.56	168.43	131.12	107.62	132.94	43.24	119.49	63.34	115.06
Loss	REXO1	26.6	18.74	11.79	20.44	10.13	15.11	15.25	16.56	17	19.91	12.71	14.78	23.27	10.71	4.97	8.61	26.62	7.07	25.04	22.19	5.71	20.28	10.13	19.58	27.98	20.91	17.68	19.15	26.29	34.62	25.32	31.84
Loss	EPHA2	58.63	271.37	38.72	330.25	15.92	112.4	144.92	99.75	215.37	191.7	92.4	223.54	19.46	167.55	110.54	87.01	57.8	81.49	146.76	24.1	5.29	122.91	11.19	28.19	28.16	69.76	59.97	22.77	2.42	74	3.19	99.95
Loss	C14orf159	17.54	16.31	21.66	20.9	13.95	17.09	24.59	19.13	22.36	20.5	20.63	13.17	13	11.3	6.8	12.2	19.93	9.43	17.53	34.71	6.75	23.7	20.91	21.12	24.82	23.04	20.97	42.48	35.07	23.87	22.97	21.73
Loss	NDST1	15.47	36.39	27.9	31.16	8.42	51.58	58.44	65.31	34.75	53.03	61.94	43.31	12.27	25.97	15.5	20.74	11.2	18.8	44.55	36.46	7.66	43.79	14.91	17.8	30.57	15.15	22.22	6.44	2.31	11.07	4.81	35.38
Loss	SDCBP2-AS1	1.63	1.19	1.56	1.02	1.69	0.95	0.5	1.15	3.29	1.03	2.61	1.25	0.44	1.07	0.37	0.83	1.29	0.64	2.52	5.99	1.13	0.46	1.31	6.28	5.53	1.03	5.17	3.3	6.75	2.68	4.93	3.04
Loss	MST1R	12.68	12.25	24.83	5.7	2.23	7.88	16.15	10.5	14.45	10.83	8.12	8.46	26.61	11.21	8.41	6.94	14.26	3.11	9.3	20.79	3.85	13.16	40.73	5.13	33.84	7.09	14.06	40.85	1.53	21.94	6.7	10.23
Loss	PDLIM4	6.22	51.84	23.57	27.91	20.71	63.57	47.06	46.58	57.69	41.27	55.05	60.85	22.46	56.14	31.31	35.72	3.69	34.67	47.96	81.97	16.22	67.21	33.78	73.44	139.97	8.85	105.39	11.03	4.68	93.48	21.09	103.17
Loss	FKBP5	76.87	6.77	22.91	8.29	19.26	76.8	9.62	6.16	39.62	6.63	17.16	22.43	15.92	16.88	7.9	6.03	73.38	4.43	53.95	10.49	6.24	28.98	40.59	9.36	20.32	13.58	43.68	6.73	47.59	6.32	162.99	62.09
Loss	VPS37B	16.82	23.04	29.67	25.19	6.81	62.96	73.67	51.8	38.12	79.52	70.1	28.03	24.12	38.88	31.71	33.73	14.76	50.35	35.93	22.51	11.31	70.52	12.25	23.77	16.97	18.76	14.01	31.84	17.07	44.79	16.52	37.1
Loss	PPL	149.13	247.42	346.87	799.14	8.01	1025.52	1171.7	1058.54	699.57	1264.93	1134.05	776.97	81.96	982.89	575.34	488.41	152.2	733.16	885.2	24.36	6.6	1079.5	11.84	47.15	54.32	72.71	6.07	43.43	1.87	132.69	2.24	270.92
Loss	LMO4	47.32	11.11	39.66	34.8	23.06	28.74	39.89	36.66	35.4	40.66	37.5	26.39	26.21	33.76	38.82	31.9	44.81	34.25	27.85	27.97	22.55	39.74	29.81	37.26	167.35	14.98	69.74	59.31	21.23	85.59	28.82	68.72
Loss	CCDC12	103.73	66.61	47.7	100.78	30.24	74.94	64.04	62.56	63.14	62.94	43.54	60.32	69.53	64.98	44.05	80.84	96.24	67.71	56.32	53.26	20.56	66.59	42.59	54.32	41.13	31.88	34.76	42.85	67.42	82.4	51.58	47.52
Loss	PWWP2B	43.19	14.46	18.74	13.91	3.44	33.02	22.62	20.88	12.91	25.77	33.48	17.29	16.26	27.25	17.95	16.85	44.37	21.17	23.18	10.92	3.35	35.89	6.06	8.25	6.8	14.67	11.34	17.64	9.9	29.31	10.63	23.02
Loss	SKIDA1	0.08	0.11	0.24	0.2	0.14	0.16	0.48	0.31	0.05	0.23	1.38	0.08	0.13	0.07	0.14	0.44	0.05	0.09	0.09	0.78	0.09	0.47	0.37	0.88	0.28	0.01	0.29	0.9	0.18	0.08	0.02	0.26
Loss	TRMT44	7.18	12.66	8	14.52	3.69	15.69	20.71	17.04	13.02	8.61	14.54	9.58	6.35	17.44	9.33	9.04	6.34	10.7	8.84	7.48	1.69	14.73	8.74	12.21	13.64	11.2	7.39	7.32	8.23	10.87	7.81	26.68
Loss	SDC1	902.45	672.63	221.98	748.71	230.68	548.38	747.15	488.3	593.55	546.41	473.49	690.27	712.58	871.09	525.35	642.93	909.74	586.4	616.87	247.23	40.03	725.77	62.01	434.29	300.51	284.6	107.89	399.39	12.09	656.93	14.95	449.48
Loss	FAM46B	6.52	89.89	30.45	75.91	2.06	108.71	88.51	69.93	48.46	85.36	95.83	133.42	8.8	103.24	76.98	90.1	6	67.32	110.36	22.91	1.16	125.1	5.69	0.61	3.7	2.45	0.33	8.93	0.41	8.05	0.07	11.34
Loss	CITED2	30.19	28.43	47.73	24.35	14.06	93.73	59.51	68.5	35.08	76.98	124.28	42.97	16.73	88.3	110.19	35.94	31.52	73.72	77.15	22.47	7.93	76.58	31.71	2.6	11.25	18.36	19.4	15.56	25.95	16.45	36.78	19.9
Loss	GRHL2	48.25	10.87	6.68	13.05	9.69	8.44	14.83	14.56	14.87	15.68	13.55	13.69	7.72	9.11	6.93	10.97	48.83	4.65	12.35	9.88	6.03	12.86	2.49	21.5	19.1	16.41	7.1	18.56	0.54	21.49	0.06	14.14
Loss	TFAP2A-AS1	6.33	0.74	3.07	1.12	0.28	0.82	0.47	0.7	0.22	0.46	1.61	0.7	1.12	1.86	0.47	2.58	5.62	1.34	0.63	1.79	1.33	0.55	0	0.37	1.29	2.61	3.12	6.24	0.13	2.37	1.33	2.59
Loss	SDC4	27.47	147.53	33.27	75.4	20.25	68.19	95.84	65.84	176.28	56.81	53.95	113.66	53.8	115.31	55.66	72.08	31.11	52.48	70.66	129.81	12.88	108.34	24.32	36.44	41.72	22.35	37.55	81.18	3.12	118.72	11.14	74.17
Loss	GSN	62.89	184.76	432.96	244.69	291.68	519.84	606.6	391.58	422.74	271.1	239.03	204.6	61.82	421.88	246.7	284.54	60.81	350.34	344.25	226.96	142.82	500.57	977.01	486.71	413.72	64.47	98.06	116.14	49.48	404.1	149.65	267.33
Loss	CCDC88C	18.83	14.35	19.37	16.66	10.13	12.04	15.43	13.48	19.45	19.18	15.72	16.66	28.38	14.27	7.01	10.69	21.09	5.6	12.95	16.28	8.84	13.32	10.43	24.36	26.04	31.04	39.56	25.25	114.53	39.98	66.27	51.78
Loss	CD34	1.11	7.23	18.5	10.39	27.47	17.33	30.53	16.96	23.43	12.01	24.55	11.54	12.13	6.14	6.92	4.03	1	3.35	16.44	15.51	27.08	16.6	96.84	5.88	7.12	11.77	13.46	3.34	0.93	6.3	10.04	16.04
Loss	PLXNB2	123.55	163.17	116.48	111.76	75.13	131.27	164.47	125.59	134.79	165.15	147.95	110.43	116.91	117.08	63.06	113.64	128.41	95.34	106.46	207.7	37.46	169.51	44.96	200.1	140.32	164.33	87.97	186.95	23.68	287.25	61.47	228.78
Loss	PLEKHG6	13.35	18.91	19.02	21.75	8.58	46.68	60.22	103.65	53.37	51.22	60.05	33.48	16.76	37.46	29.76	28.99	12.78	34.25	93.55	1.56	1.96	54.03	7.44	23.97	18.62	1.96	38.99	9.56	1.52	50.25	0.57	22.67
Loss	SH3GL1	80.06	115.59	97.82	168.81	69.61	176.39	207.67	180.41	153.29	231.9	203.1	164.04	64.54	180.66	176.47	164.5	76.69	219.72	134.4	105.76	29.89	227.36	34.21	63.84	63.42	79.2	38.52	47.16	38.36	102.87	32.4	107.05
Loss	OVOL1	20.34	51.15	14.81	79.68	2.5	43.4	91.64	40.88	69.47	41.81	36.74	74.09	17.05	101.39	82.38	68.98	21.06	26.04	58.42	11.61	0.57	78.65	5.73	6.53	11.91	7.6	0.69	18.83	0.12	11.8	0.11	34.92
Loss	ESYT2	19.66	10.02	17.1	22.11	12.35	29.54	30.83	24.69	40.35	25.09	32.55	27.44	14.57	19.83	18.4	10.33	18.38	15.94	23.55	17.83	12.95	25.08	11.11	27.14	22.26	22.04	16.89	13.82	31.62	28.49	22.33	25.03
Loss	BHLHE40-AS1	0.35	0.1	0.31	1.44	1.33	0.78	1.17	0.54	0.91	0.43	1.17	0.35	0.23	0.57	0.66	0.23	0.4	0.66	0.6	0.24	1.39	0.4	0	0.2	0.73	0.25	1.29	0.44	0.79	0.3	0.99	0.67
Loss	LDHA	187.51	326.69	116.14	288.02	161.57	215.88	247.1	211.94	287.33	164.51	219.19	231.2	183.22	266.45	250.58	225.37	188.94	192.36	255.78	422.06	142.59	202.3	195.03	622.72	253.63	221.63	97.34	188.67	133.09	171.36	127.73	114.89
Loss	ZNF395	50.88	21.21	29.81	27.22	8.37	55.41	61.73	61.46	88.73	36.1	63.72	48.93	24.23	35.77	22.47	33.61	39.02	33.37	39.64	13.43	8.99	55.37	25.25	32.83	14.42	27.31	29.91	25.97	41.5	73.11	24.34	46.99
Loss	FRAT1	1.91	1.41	3.2	0.87	1.52	1.05	0.87	1.81	0.57	1.02	1.14	1.04	1.79	1.14	0.88	0.7	1.66	0.82	1.58	1.91	0.41	1.43	0.49	0.58	1.77	1.98	2.51	2.07	3.68	3.94	6.08	5.29
Loss	SMURF1	16.33	11.4	12.02	13.57	10.06	15.62	24.58	23.1	25.82	23.05	22.16	16.59	8.11	14.53	9.66	8.69	15.41	11.83	12.47	16.73	5.52	17.2	8.05	19.16	13.59	13.17	24.82	9.88	7.79	11.24	6.04	20.86
Loss	MAT2B	17.83	14.64	21.86	19.1	9.73	16.9	25.89	23.95	26.63	20.48	17.78	18.88	13.89	18.11	21.53	16	20.65	12.82	18.08	24.24	12.62	19.03	17.06	24.39	29.17	15.77	22.85	16.76	61.59	17.44	52.52	33.65
Loss	CBWD3	4.76	1.1	2.97	3.54	0.7	2.46	3.86	5.15	4.32	1.31	2.4	2.3	1.08	2.36	1.47	1.91	4.26	1.26	3.8	5.12	0.94	1.72	0	4.6	4.82	1.98	4.07	2.11	3.74	7.97	6.68	3.2
Loss	TMBIM1	102.36	187.24	130.72	207.7	97.87	281.2	297.17	268.65	236.38	248.8	279.38	232.54	49.48	226.93	212.97	148.48	99.76	170.98	203.97	138.17	26	281.07	119.17	74.93	82.81	62.77	36.28	40.76	39.52	177.31	38.38	222.44
Loss	EPB41L1	10.17	52.95	26.63	53.04	10.33	41.13	55.38	41.97	49.57	51.09	35.32	39.68	28.13	24.59	17.12	24.96	11.79	24.84	20.26	37.52	11.95	32.41	22.63	28.72	18.86	8.38	4.41	34.49	0.81	85.25	3.04	52.06
Loss	TFAP2B	0	0.01	1.36	2.64	0	4.26	5.63	3.93	2.73	7.27	14.32	1.4	0.12	2.43	4.7	2.92	0	3.36	4.22	0	0	0.77	0.01	0.09	0.02	0.01	0.44	0.72	0.08	0.49	0	0.13
Loss	ZNF703	9.62	20.04	10.66	6.39	15.09	13.23	19.48	11.63	8.42	10.13	16.06	9.25	3.23	12.37	9.08	9.3	9.33	8.64	9.76	38.2	13.13	16.41	19.63	32.79	35.8	7.26	13.91	14.52	1.03	36.26	7.11	35.37
Loss	PDCD4	248.29	32.45	95.12	103.23	8.94	144.89	144.33	183.15	133.21	134.36	159.31	121.36	36.02	139.32	122.06	106.49	244.35	104.76	113.55	26.81	20.3	87.88	22.72	23.39	21.33	40.18	34.66	56.53	76.92	84.01	67.43	26.78
Loss	BAG3	90.68	94.22	27.57	68.45	35.13	83.82	100.13	76.58	103.18	78.54	78.43	84.65	69.54	123.62	76.36	67.4	85.35	49.52	85.54	71.16	26.98	100.19	86.34	59.22	61.54	51.3	29.02	83.43	16.66	118.94	25.7	151.63
Loss	LONRF1	14.42	1.25	6.11	6.58	2.69	15.57	14.06	6.55	28.35	6.46	11.65	10.07	3.79	6.61	8.06	4.6	16.85	1.89	10.53	2.36	2.39	11.19	5.31	13.34	10.95	8.39	14.77	6.25	4.89	4.14	9.39	6.26
Loss	ZBTB7A	17.92	37.86	31.66	67.73	18.99	61.8	76.77	43.52	51.63	56.37	62.75	52.14	34.6	66.66	37.59	53.79	17.84	47.59	47.64	32.59	7.14	78.63	19.08	22.11	28.96	33.64	22.69	26.1	37.16	51.31	25.45	59.52
Loss	MIR24-2	15.28	77.78	15.69	17.55	26.57	14.62	23.87	12.79	20.94	17	15.02	34.06	58.9	16.03	9.58	29.12	17.23	5.65	19.75	90.98	30.51	25.89	9.37	46.61	33.19	55.38	14.33	61.22	7.46	15.96	4.48	9.49
Loss	MIR548AR	0	0	0	0	0	0	0	0	0	0	0	0	0	0	0	0	0	0	0	0	0	0	0	0	0	0	0	0	0	0	0	0
Loss	ADM	12.74	122.79	13.6	252.91	51.96	59.42	55.78	34.95	262.72	86.7	58.55	212.24	58.83	63.31	136.7	51.24	11.02	53.74	34.18	59.21	19.5	38.08	48.01	67.11	22.84	33.76	1.78	7.74	3.98	5.51	8.73	17.63
Loss	MINK1	77.47	127.9	66.54	170.58	65.61	112.93	132.21	123.14	192.73	151.5	127.69	145.16	94.49	96.5	51.49	76.2	79.88	56.25	115.8	93.35	17.69	119.81	31.11	75.37	85.54	175.78	48.14	113.51	59.7	109.07	45.68	101.03
Loss	TREX1	35.01	35.8	30.58	37.94	21.25	33.85	28.16	40.41	37.68	64.75	40.88	28.64	26.69	27.97	22.2	56.84	45.84	45.85	21	43.25	16.49	34.89	32.37	28.89	33.67	25.91	27.54	32.42	79.31	30.05	47.76	60.95
Loss	HOXA2	1.93	0.64	1.49	1.04	0.73	1.6	1.96	1.21	0.79	1.52	2.75	0.95	0.52	1.71	1.52	1.29	2.32	1.77	1.18	1.71	1.4	1.41	2.06	1.65	0.65	1.21	2.07	1.12	0.81	1.09	0.69	0.21
Loss	TOB1	20.72	35.02	35.82	121.45	24.91	48.25	69.98	59.98	61.64	51.38	53	108.89	25.7	54.14	81.28	53.55	22.98	32.2	64.66	18.13	13.61	49.68	16.29	27.12	15.56	6.48	16.35	49.06	18.78	25.76	11.43	27.43
Loss	ATF4	317.96	152.05	198.02	134.76	155.97	189.51	178.27	152.35	190.92	157.87	161.07	126.13	163.64	169.37	200.87	157.09	311.94	145.1	183.41	288.91	137.51	200.26	181.73	398.58	306.61	181.6	170.6	216.4	209.17	292.85	233.21	205.81
Loss	BRD2	224.85	87.93	83.88	87.2	67.39	85.17	116.22	102.84	103.07	104.2	88.85	94.27	113.36	71.35	59.13	56.25	232.97	37.73	59.36	129.08	60.55	81.79	80.44	159.44	316.09	117.94	176.68	161.92	165.7	154.49	140.38	184.17
Loss	RND3	13.33	21.71	24.14	38.43	14.1	36.6	53.66	55.83	92.4	105.45	70.45	45.22	22.13	37.31	87.69	24	12.28	41.91	22.55	51.86	10.24	39.97	4.09	7.63	18.45	13.27	7.92	9.67	3.43	14.18	10.66	12.32
Loss	CTBP2	8.12	12.96	19.84	17.19	11.26	24.47	23.37	15.64	21.99	17.53	18.05	17.36	14.34	16.51	10.51	7.98	7.89	9.19	19.23	22.64	10.55	18.96	8.35	21.71	16.17	29.59	19.46	31.52	2.26	17.58	8.71	18.44
Loss	CSNK1A1	76	68.83	58.35	144.88	37.54	101.84	113.77	130.56	168.47	134.77	154.05	116.27	62.05	119.69	92.38	55.49	68.53	49.88	131.74	90.42	29.08	97.82	43.24	91.02	184.54	44.53	66.24	57.61	59.43	42.42	62.21	112.8
Loss	ZSWIM4	6.04	12.64	10.55	14.64	7.54	20.35	25.92	17.53	26.15	27.13	24.43	22.04	6.49	20.49	10.73	8.15	5.74	12.76	17.99	16.73	3.87	25.87	3.33	7.73	5.56	18.28	12.03	9.98	4.77	10.83	4.8	12.4
Loss	SQSTM1	124.24	142.66	191.02	170.03	177.83	178.16	215.86	171.51	187.67	262.7	191.25	238.86	133.48	285.43	231.05	190.43	127.85	165.88	233.65	205.07	114.8	257.36	174.08	612.28	234.31	104.98	100.35	99.52	120.8	149.26	141.04	252.84
Loss	HDGF	500.57	219.19	99.2	155.94	287.86	134.21	169.06	143.12	198.61	153.74	118.08	137.76	215.48	130.27	92.19	148.75	509.43	104.01	148.58	252.54	106.74	142.69	75.12	266.79	291.79	198.13	373.1	220.6	77.88	271.53	76.76	348.32
Loss	S100A9	15020.5	34542	12552.6	41368.2	4436.54	23663.3	24479.7	29077.9	25976.4	33709.2	19325	23127.4	14340.1	29599.8	36963.6	31569.2	15133.4	35536.1	29999.7	2852.71	185.88	29335.1	1244.33	92.88	413.65	9371.06	92.66	766.56	195.2	4097.43	92.73	7231.06
Loss	TPCN1	8.81	20.79	28	29	7.79	36.08	53.17	42.55	43.41	40.54	52.42	30.98	14.7	26.75	8.64	12.13	8.26	15.89	28.12	26.73	9.45	43.74	17.48	15.61	18.52	35.48	21.34	21.86	39.82	37.83	28.83	42.5
Loss	GNAI2	119.67	147.53	129.3	124.57	131.19	170.59	138.21	102.69	130.53	113.4	108.68	166.91	144.77	182.26	119.8	136.46	109.33	96.19	131.38	295.97	131.62	148.46	194.69	118.66	146.86	146.61	211.18	108.13	303.1	204.09	304.06	233
Loss	MTUS1	100.62	6.11	34.93	22.57	19.93	35.45	38.09	32.92	42.06	38.21	33.46	34.31	14.38	21.65	20.53	21.49	108.54	14.39	27.68	19.47	7.52	25.91	13.66	37.45	63.36	15.73	11.54	12.37	5.01	40.91	9.31	21.44
Loss	PAQR7	5.88	10.49	8.92	14.03	2.84	13.84	25.08	19.14	13.88	18.17	13.95	15.66	6.85	19.22	11.14	10.91	6.82	12.07	12.19	15.89	2.04	15.83	2.54	11.14	10.29	4.3	5.76	4.73	2.75	8.63	5.02	11.12
Loss	PLLP	27.61	9.03	26.95	16.76	3.11	30.07	31.98	34.17	12.29	17.73	27.99	15.13	5.87	26.6	21.29	22.53	29.63	30.56	19.46	3.83	3.3	25.62	14.02	10.85	2.36	2.01	6.03	20.63	1.37	53.94	3.05	10.38
Loss	SLC7A1	8.14	23.05	9.15	22.23	8.57	32.62	45.88	48.43	40.74	49.54	45.21	27.05	10.07	34.37	17.2	18.17	7.87	17.1	29.52	42.65	10.34	38.2	4.73	22.78	15.16	8.54	13.68	5.97	7.45	10.58	6.85	15.07
Loss	FAM83G	15.51	46.23	17.06	46.76	20.78	39.05	62.43	44.11	53.59	46.21	39.39	56.35	33.09	63.51	32.05	56.71	17.62	22.94	54.86	26.66	3.41	63.87	12.19	38.21	32.42	17.43	6.69	28.05	5.36	30.96	3.88	21.59
Loss	HMGA1	230.76	367.1	180.46	191.84	146.5	258.91	311.3	282.25	208.88	303.84	417.25	347.13	460.58	441.83	415.42	309.29	235.97	399.8	267.59	142.41	81.56	355.83	58.55	463.75	375.37	160.21	279.29	346.24	183.65	399.51	165.57	413.54
Loss	IMPA2	121.16	98	77.15	143.5	48.12	192.08	195.8	168.27	153.85	129.12	230.35	125.78	440.71	203.74	161.5	222.39	117.14	238.91	151.56	167.56	24.72	202.49	60.82	195.05	32.36	106.09	52.52	100.27	9.11	97.33	8.07	77.66
Loss	KLF3	23.7	31.53	14.45	95.8	11.95	23.72	42.61	28.2	49.56	38.78	26.51	37.08	13.18	26.38	46.83	27.05	20.52	15.27	43.32	13.52	9.75	24.92	13.27	16.78	20.76	12.86	7.51	13.58	11.47	16.69	7.92	15.92
Loss	CNBP	311.84	82	123.97	167.16	188.06	137.11	166.3	168.36	189.47	164.82	152.74	200.89	152.99	129.32	187.41	134.53	311.53	118.34	176.24	179.61	97.36	130.75	143.8	223.45	312.5	110.08	146.14	126.8	221.53	275.84	173.68	195.85
Loss	ANG	3.06	2.66	28.13	3.83	4.88	8.78	4.6	4.27	9.39	1.48	3.43	4.98	3.35	5.4	5.61	5.92	3.57	5.89	3.34	4.93	3.42	5.83	23.25	3.08	4.36	6.79	5.78	4.59	2.84	16.41	5.87	3.02
Loss	RP1-249H1.4	0	0	0.37	0.06	0.1	0.05	0.19	0.03	0.22	0.11	0.03	0	0.03	0.07	0.04	0.06	0	0	0	0.52	0.05	0.09	0	0.04	0.1	0.61	0.34	0.22	0.79	0.32	0.59	0
Loss	SETD1B	7.65	8.95	9.07	8	4	12.48	20.14	11.97	12.34	15.15	15.16	10.33	9.68	7.26	4.81	4.52	7.58	3.52	7.66	7.7	2.62	14.86	6.23	15.23	17.18	12.85	16.63	11.28	26.22	9.92	12.84	21.21
Loss	MOB3A	17.85	27.81	27.98	12.41	15.92	20.57	23.21	17.25	31.01	15.99	20.66	15.65	20.68	24.26	11.69	14.29	17.75	11.94	17.21	54.61	12.03	25.1	28.21	22.25	18.31	26.18	28.03	16.18	113.68	41.87	79.15	51.12

## Sheet: LNC_vs_EC.Diff_SE.H3K27ac
Group	location	EC701	EC1001	EC1101	EC1201	EC1301	EC1401	EC1701	EC1901	EC2001	EC2101	LN1003	LN1103	LN1106	LN1303	LN1403	LN1903	LN2003	LN2103
Gain	chr8:43092825-43097103	76.3274	0.10136	0.212845	0.110582	892.431	0.103439	0.100538	0.100363	0.103194	0.327789	361.124	892.431	0.100599	892.431	361.124	361.124	0.525336	0.147507
Gain	chr6:58776259-58779441	0.481505	58.5462	0.212845	0.110582	361.124	0.103439	361.124	0.100363	0.103194	0.327789	892.431	0.634782	158.83	0.153734	0.124305	0.0992538	0.525336	210.409
Gain	chr14:106145637-106179070	10.2607	1.89175	14.0218	0.110582	3.52809	0.0551931	8.70145	2.83788	0.103194	3.14263	3.42247	0.634782	0.335621	2.7625	12.6783	11.7564	21.9802	9.24658
Gain	chr14:106025322-106049536	7.14079	1.53715	21.3432	0.110582	3.2273	0.103439	10.4838	1.46271	0.103194	1.8953	1.56917	2.20129	0.30462	3.26387	15.4336	13.713	28.3468	13.3425
Gain	chrX:61682795-61734242	48.7073	0.10136	33.9176	0.110582	26.1046	17.8746	0.100538	0.100363	0.103194	4.37943	20.6384	56.4801	10.6317	0.153734	9.20118	0.0992538	0.525336	12.7538
Gain	chr9:36986530-37038354	0.481505	1.40258	4.86662	0.110582	1.98475	0.0306372	0.422836	0.100363	0.103194	0.885772	1.55432	7.07958	0.186747	0.656195	3.54456	2.45823	8.32764	3.12773
Gain	chr3:181412796-181445780	0.481505	22.8205	0.212845	1.65526	0.071733	1.60746	2.25793	6.73378	0.103194	2.45153	40.4049	14.9293	0.863793	8.49536	3.51537	7.67328	0.525336	0.147507
Gain	chr11:69487459-69490835	0.481505	64.7687	0.212845	3.45315	35.8309	0.103439	11.5802	30.7446	40.4049	8.95363	104.488	0.634782	0.100599	43.7881	18.4615	40.2088	4.05973	3.59362
Gain	chr15:22443123-22468702	2.10104	4.2321	8.29845	0.0306372	2.94227	1.47231	3.2732	0.534727	0.103194	0.327789	8.37274	11.9234	0.461299	1.48032	7.68701	4.50148	9.5095	4.17122
Gain	chr11:69018603-69088504	0.481505	0.10136	0.212845	0.110582	21.7355	0.103439	0.100538	9.57882	13.9664	3.2273	12.3312	0.634782	0.100599	29.0168	0.124305	39.2671	0.525336	0.147507
Gain	chr12:32027525-32060972	0.481505	0.10136	1.36995	2.75876	2.78583	1.3626	1.59368	1.79335	0.103194	0.961559	0.327789	0.634782	3.38078	4.68747	4.37043	3.77779	9.06187	3.41241
Gain	chr8:134508916-134539810	2.93404	2.05304	2.98782	2.01352	0.0637797	1.68905	2.92585	1.13353	0.601409	0.327789	3.62957	3.44499	3.90984	2.13183	6.30768	2.96232	12.7538	5.10751
Gain	chr19:16474196-16495043	0.0954914	0.788009	1.92171	0.739146	1.92863	0.650323	1.12733	0.292954	0.413348	2.2754	2.79827	3.77779	1.32359	2.02229	6.43431	3.80974	19.1813	6.23276
Gain	chr7:99812654-99820635	1.31188	2.85839	16.237	2.47439	14.0218	4.83489	3.20251	3.67307	1.0558	0.908571	0.327789	2.3445	4.62602	13.2999	21.0649	14.0218	45.7162	18.1863
Gain	chr1:160596541-160623956	2.72892	1.55432	5.4098	0.513957	6.6836	1.49464	3.28546	1.56187	1.91429	0.0872737	2.5763	7.13111	0.788009	3.85994	6.71278	2.93404	6.86209	4.45486
Gain	chr3:183245268-183274215	0.481505	1.13353	6.73378	0.525336	0.36682	1.13979	4.94205	1.80984	4.62602	0.327789	40.8125	11.4372	0.902066	0.991731	3.5513	1.4097	3.68015	2.77608
Gain	chr14:38052320-38069271	0.481505	14.7713	0.212845	12.6368	0.36682	8.90715	1.92171	43.7881	0.103194	20.5577	8.09184	0.634782	11.6491	13.6656	44.6037	104.488	0.525336	15.1232
Gain	chr12:4377886-4384997	15.2756	5.13759	13.713	6.41238	10.1919	9.31051	15.49	13.3425	18.6845	0.327789	0.327789	5.85323	6.61103	15.1232	19.885	13.3425	27.8373	15.38
Gain	chrX:56790398-56810141	0.481505	0.10136	5.85323	10.2607	4.15605	5.58804	3.62417	0.167626	0.103194	13.4301	0.327789	17.3574	8.26439	2.86698	14.4473	0.266945	3.81807	20.9064
Gain	chr18:60821574-60830488	1.84992	3.10982	13.2401	1.06073	20.7355	7.39461	11.0389	7.84695	10.2607	0.327789	0.327789	10.0747	1.52236	17.1057	17.6906	13.7787	21.8598	11.5273
Gain	chr7:50343735-50370615	4.46215	2.5763	7.05219	2.23793	7.7026	5.09699	7.65989	3.69812	2.19485	0.327789	1.76473	6.99054	2.95157	4.35547	13.6278	6.83062	13.713	8.49536
Gain	chr20:37486718-37523013	3.52809	1.00815	4.67469	0.577963	3.29987	1.29676	2.58347	0.991731	0.335621	0.902066	1.17547	4.30203	1.07866	3.44499	5.43014	2.42872	7.59449	4.61922
Gain	chr6:149787034-149818331	1.75846	1.23122	7.61335	0.701868	3.64687	2.61181	2.95157	2.62118	0.751588	0.327789	0.327789	4.85312	0.937896	3.54456	6.81938	5.13759	10.407	5.2086
Gain	chr11:70429977-70490167	0.481505	1.90822	0.212845	0.110582	0.863793	0.103439	0.100538	0.100363	0.103194	0.327789	34.2903	0.634782	0.100599	6.69845	0.124305	0.0992538	0.525336	0.147507
Gain	chr14:50548052-50569327	2.94227	0.30462	2.95663	1.12733	5.10751	1.94882	1.29676	1.28933	3.2273	0.327789	1.54436	4.00469	1.93383	5.38814	6.5018	4.34117	7.90069	5.67586
Gain	chr19:38752879-38791250	5.96305	5.89639	1.96949	3.79669	2.82765	3.25524	2.09463	2.30391	1.4097	8.02369	4.13923	53.024	3.17902	3.60372	2.72892	3.52229	2.72892	8.04431
Gain	chr20:50016155-50042505	5.25896	1.67892	4.18089	0.788009	5.58804	2.41026	4.42737	2.05304	2.51651	0.327789	1.03958	5.58804	1.52923	4.15605	7.87176	4.02652	8.49536	6.7441
Gain	chr6:32983619-32998532	3.14263	1.47231	9.60411	0.670902	9.26773	1.8953	2.10104	1.20683	3.43899	0.327789	0.924913	9.4632	1.33707	11.0098	9.08147	6.75886	9.20118	5.03625
Gain	chr19:38514564-38561851	4.06928	2.652	2.66107	0.765956	2.05304	1.03958	1.48032	0.694511	0.402046	2.13183	1.83921	33.7171	0.849072	1.6139	2.09463	1.21609	4.72018	2.652
Gain	chr1:207082162-207099330	4.90419	3.24472	12.587	2.4827	4.46884	2.9072	7.95134	2.56988	1.28179	3.21494	2.75876	1.75846	2.55049	4.63518	11.838	10.407	19.885	10.8521
Gain	chr7:142490794-142508099	4.44544	3.16041	12.7538	1.94882	19.6796	6.48198	8.00713	5.65768	2.95157	1.53715	1.0314	8.46134	3.39862	12.4422	20.2163	13.4936	32.1341	14.7713
Gain	chr6:13330909-13408570	1.45279	1.57772	9.24658	0.893238	0.0944985	1.34738	0.562749	0.284098	0.670902	0.327789	4.08647	58.5462	0.707718	0.931777	0.686073	0.525336	1.89175	1.43604
Gain	chr22:42298556-42337731	0.481505	2.01352	4.78429	0.395046	0.36682	0.924913	1.33707	1.43604	1.13979	3.52229	1.70468	2.00863	0.312343	1.25074	7.50311	5.87565	11.4018	4.62602
Gain	chr15:81576771-81592787	4.95727	3.56658	12.8881	4.81031	6.25503	4.91608	9.18419	4.28222	2.04645	1.42998	2.55689	8.55735	5.79913	4.47757	13.2999	10.6821	20.9064	14.3794
Gain	chr7:2547408-2575021	3.9723	8.29845	1.86434	2.98782	0.36682	5.23251	2.98001	6.27416	2.55689	27.4617	3.08206	6.91034	5.58804	3.79669	9.43983	5.77964	18.093	28.7176
Gain	chr16:50299590-50318785	1.3156	2.52391	5.83036	6.42356	3.57399	5.56772	8.35243	4.53883	0.849072	2.56988	0.961559	5.11539	6.60268	2.64637	8.46134	6.04534	13.9664	11.5802
Gain	chr9:134127439-134154269	4.88119	4.46215	13.2999	6.86209	8.83725	9.75706	11.4372	7.25273	1.85832	1.55432	3.91631	9.24658	8.09184	6.04534	14.6626	7.93487	23.738	11.8938
Gain	chr13:100005994-100039705	2.16821	1.06073	4.61922	0.947844	3.81807	1.2455	2.72892	0.879323	1.03958	1.44302	1.93383	6.03569	1.42435	1.80984	5.42044	3.05151	10.4484	5.02075
Gain	chr19:10702819-10729216	0.481505	1.73089	4.13923	5.37855	1.2455	1.86434	1.96312	1.98475	0.819891	1.97723	2.19485	2.42054	4.73805	1.82286	5.62449	3.61843	12.1047	4.56008
Gain	chr9:130665359-130670277	16.461	7.48822	17.3574	3.14263	23.1604	12.8519	17.1057	18.1863	4.42016	3.19498	3.69812	15.2756	5.13759	13.0464	24.2389	34.5611	45.3444	25.2594
Gain	chr9:95715774-95732386	5.83036	2.53441	6.43431	5.71158	8.55735	5.48164	6.31724	3.26387	1.78219	1.45279	0.327789	6.73378	6.37228	4.28222	9.2904	5.29887	24.3766	8.14638
Gain	chr16:27241433-27264419	1.64713	1.29676	7.62894	2.31517	1.66125	3.61843	3.33318	5.01081	0.739146	2.37833	3.19498	9.75706	3.68015	2.51651	5.68633	3.09038	9.7837	5.13759
Gain	chr3:195423580-195446762	0.481505	3.87224	0.212845	3.54456	0.36682	0.103439	0.100538	4.26916	0.103194	4.70933	28.2273	0.634782	2.30391	2.00266	0.124305	5.32134	0.525336	0.147507
Gain	chr14:23009722-23040151	7.53445	4.68747	13.8555	2.31027	24.857	7.14945	11.8618	7.28319	1.95575	2.55049	4.2321	12.9301	3.38864	30.3571	14.5583	9.06187	18.4615	12.587
Gain	chr1:167584933-167602106	3.44499	2.40213	8.55735	3.89992	5.57753	4.50148	6.49119	2.92585	3.02353	0.937896	2.42872	7.11498	5.06527	4.59563	9.24658	5.40291	16.461	7.3573
Gain	chr17:30810755-30851895	0.0306372	0.828587	2.58347	1.23122	1.7386	1.3967	0.395046	1.29676	1.44302	1.15578	2.61181	0.634782	1.19803	3.04534	2.88022	2.62806	11.8938	2.91547
Gain	chr7:640862-662008	1.62688	0.670902	3.03873	3.92174	3.80974	4.76721	9.10477	5.80489	3.52229	3.01806	3.09038	15.38	4.87348	6.11727	6.6836	3.79669	13.2999	7.16472
Gain	chr16:84629598-84643800	2.95663	5.32134	15.2756	11.2154	5.83036	10.7054	14.4473	6.94528	1.67892	1.87195	4.13066	8.10487	13.0464	5.27776	12.1047	8.72653	11.2154	14.3249
Gain	chr2:25495836-25519318	0.0944985	1.59368	4.79272	1.21609	7.55211	3.58465	3.40539	2.59088	4.04564	1.16878	3.02353	3.63675	1.62046	6.71278	7.16472	5.14774	17.1057	7.67328
Gain	chr11:69786024-70030464	0.481505	3.22071	0.212845	0.110582	26.7969	0.103439	1.44302	4.96965	18.4615	0.327789	37.8766	0.634782	0.100599	29.7242	0.124305	5.89639	0.525336	0.147507
Gain	chr11:64618467-64633238	7.48822	4.35547	10.5598	8.46134	11.2828	9.22826	10.7054	9.26773	1.9897	8.26439	2.33901	8.23583	10.2212	8.14638	14.0753	9.85304	22.6264	17.1822
Gain	chr19:40442633-40477746	3.56658	3.61843	1.94882	1.36995	7.14945	1.33707	1.26468	1.06073	2.93404	5.14774	0.991731	15.326	1.14666	8.90715	2.59088	3.59788	6.38355	6.26669
Gain	chr2:136869153-136899774	1.49464	1.48032	8.23583	4.95727	10.5598	4.46884	4.34117	2.46564	8.79498	1.43604	1.22137	8.21798	5.65768	14.4473	14.5143	6.93263	26.296	7.98619
Gain	chr19:42374358-42393891	5.57753	3.96097	11.0389	5.05531	6.46036	6.06783	9.38252	4.13923	2.83788	5.92577	2.43641	2.64637	7.09242	6.06783	11.2828	7.74768	26.9258	12.9301
Gain	chr17:47807402-47832021	1.48687	1.60073	3.59362	1.67148	6.49119	2.11634	3.65631	1.25788	1.97723	1.28179	2.79254	3.20251	2.37004	7.25273	5.97702	2.84766	7.62894	5.66423
Gain	chr17:29815015-29838320	0.481505	0.730242	4.10654	4.25825	3.72879	3.75505	4.27571	1.37875	3.05641	5.49903	3.24472	5.37855	4.68319	3.53725	6.39852	4.90419	11.0985	9.85304
Gain	chr4:40184228-40209566	5.49903	2.42872	12.2486	3.34938	11.4372	5.65768	9.33421	4.04564	1.84992	2.30391	3.12773	9.60411	3.72283	4.98678	12.9301	7.92098	11.0687	8.93313
Gain	chr11:71047352-71057598	0.481505	26.6084	0.212845	0.110582	0.36682	0.103439	0.100538	0.100363	0.103194	0.327789	124.179	0.634782	0.100599	0.153734	0.124305	0.197746	0.525336	0.147507
Gain	chr1:202127680-202134643	6.71278	5.78585	14.6062	9.7837	16.1252	13.7787	15.9513	8.90715	7.41336	2.73733	6.24291	13.5238	13.6656	12.587	20.0862	11.7977	25.7616	18.9798
Gain	chr12:57869573-57874857	4.99606	8.32764	24.6455	22.5286	25.1452	22.9524	19.2642	11.7977	8.6728	9.70232	4.35547	18.093	26.7969	15.38	31.9564	21.9802	61.2784	36.3155
Gain	chr19:41298739-41330184	3.06651	6.49119	3.07395	4.0187	2.23095	3.20251	4.53883	2.79827	1.23122	5.03625	2.9072	16.1862	3.75505	3.41241	3.61843	4.11148	6.42356	4.75001
Gain	chr19:30153771-30173004	6.31724	2.56604	8.1805	1.6139	7.31846	4.63518	5.80489	5.49903	2.15898	3.9961	2.00266	24.0005	2.38773	7.59449	6.11727	4.43639	13.1874	8.79498
Gain	chr7:102055641-102083293	1.52923	0.908571	6.47029	8.26439	6.99054	4.61922	6.20094	3.32519	2.35838	2.71034	0.327789	1.83046	8.99235	10.0061	8.32764	7.45967	14.1677	8.37274
Gain	chr18:2633398-2658704	5.05531	6.56909	9.04014	8.57802	10.6317	5.14774	7.2367	5.05531	2.59088	3.72879	5.31222	10.1121	9.24658	6.9755	13.5806	8.21798	15.38	8.85884
Gain	chr3:150462442-150482103	0.481505	13.3425	2.20129	7.37781	1.74343	12.6783	5.96305	13.9664	3.34258	6.64607	12.7538	8.26439	8.81258	6.7441	24.741	14.4473	8.04431	7.06753
Loss	chr9:97544857-97584676	22.0913	2.33088	9.54768	3.48676	7.47271	2.43641	5.27776	4.63518	1.66125	2.32165	1.75846	5.13759	2.02229	2.52391	1.43604	1.60073	0.525336	0.863793
Loss	chr10:77154560-77170185	12.9301	17.5879	18.6845	18.7961	20.8391	20.3472	6.47029	24.552	33.0256	3.68825	6.75886	6.66575	14.4473	23.8712	9.31051	13.5238	1.25788	0.570106
Loss	chr2:66659249-66674250	21.143	16.5311	26.6084	13.8555	9.39482	6.89039	6.33156	17.8746	7.59449	3.3577	4.50148	3.31792	12.0768	11.2506	5.33765	8.74595	0.525336	1.12733
Loss	chr1:22223558-22266203	7.01698	4.24174	6.18965	1.04768	2.22368	2.95157	1.90822	6.41238	5.24906	6.04534	0.893238	4.66014	0.828587	1.71482	1.07211	1.56917	1.6139	4.51951
Loss	chr9:97765406-97771435	46.7951	22.0913	29.0168	11.6491	34.5611	13.2401	17.1822	20.1386	20.9769	10.6617	18.9798	23.8712	6.21428	4.22724	9.94886	12.8881	1.62688	4.64212
Loss	chr1:27916255-27931251	8.49536	6.06783	5.38814	4.96965	13.4301	3.76843	2.04645	9.68023	8.02369	3.47611	0.327789	0.634782	2.44538	10.5363	3.16984	5.96305	3.33318	3.7073
Loss	chr12:7033668-7039615	14.2276	25.6803	18.5298	20.4779	37.1449	16.7736	21.5204	40.4049	210.409	14.2732	13.6656	0.634782	13.0999	56.4801	10.8788	21.7355	9.47798	9.70232
Loss	chr1:8933039-8987856	5.70216	3.58465	2.00863	6.26669	3.13344	4.57567	2.96232	3.9961	12.2982	3.03873	0.902066	0.634782	3.5513	5.1715	2.64637	1.75173	4.04564	1.60746
Loss	chr11:10323818-10331112	23.1604	25.9917	16.9969	27.6391	4.26916	33.2405	22.6264	23.8712	4.19038	7.41336	20.7355	14.7062	16.6985	1.4097	8.85884	6.64607	4.40942	4.25179
Loss	chr1:33793246-33816625	7.19125	4.56661	6.42356	8.79498	5.67586	7.67328	3.77779	8.61235	8.99235	3.64687	1.31188	5.89639	9.06187	4.81031	3.17902	3.31792	3.32519	2.58347
Loss	chr8:48646913-48651790	49.6002	76.3274	23.8712	37.8766	35.0595	40.2088	36.3155	361.124	38.3797	38.6527	29.5659	27.6391	40.4049	30.1022	22.9524	42.6378	4.66725	26.7969
Loss	chr1:3618558-3635358	5.55727	3.52809	0.784146	0.601409	17.3574	0.716776	4.73805	0.49687	21.4048	0.327789	0.856753	0.634782	0.100599	22.2645	0.124305	0.991731	0.0168533	0.147507
Loss	chr2:102572712-102612921	2.88022	9.42224	2.87321	4.09732	15.1863	2.19485	6.86209	1.28179	5.71158	1.48032	5.15842	3.87224	3.87224	9.33421	0.739146	0.676163	1.50749	0.799481
Loss	chr6:10407258-10427374	15.49	14.3249	3.30811	16.8369	31.0996	15.0652	4.64212	13.713	30.5513	3.30811	4.78429	0.634782	16.1862	41.0322	9.63978	12.535	1.93383	2.35183
Loss	chr4:55079571-55100274	1.23122	8.79498	5.71158	1.16275	1.08631	1.3845	0.716776	4.83489	11.5481	1.52923	1.42435	0.634782	0.799481	3.46661	0.430105	0.788009	1.33707	0.627538
Loss	chr7:5632248-5648663	12.3944	6.2881	4.70933	13.6656	4.24174	8.61235	9.20118	13.0999	8.21798	2.25793	4.63518	5.33765	13.5238	7.01698	1.80208	3.07395	1.56187	0.147507
Loss	chr8:143753323-143766276	5.15842	2.91547	2.09463	13.9152	0.36682	4.79272	1.75173	9.75706	1.75173	41.4051	3.11731	1.95575	11.2506	0.0168533	2.13183	12.8025	0.525336	13.5238
Loss	chr12:27483262-27499449	1.02202	6.96302	1.3845	4.64212	4.51951	11.7564	8.6284	29.2663	4.87348	5.78585	5.98979	0.634782	4.31363	7.11498	5.05531	15.1863	0.525336	2.62806
Loss	chr2:151332902-151343931	21.5204	7.00607	12.1652	10.0278	9.5095	23.4814	6.46036	14.4473	11.3736	3.40539	7.53445	8.47807	8.52411	10.3534	7.30159	10.8521	0.525336	2.47439
Loss	chr11:35290374-35305476	0.481505	0.562749	0.751588	85.5669	0.968972	41.8988	0.577963	1.26468	0.220818	0.327789	0.327789	0.634782	42.6378	0.153734	0.765956	0.947844	0.525336	0.147507
Loss	chr1:27179893-27192861	30.5513	16.6985	15.1232	25.7616	15.1232	15.6175	9.47798	15.5403	13.713	7.93487	13.0464	6.71278	17.1057	14.8127	11.4782	17.8746	4.66014	5.01081
Loss	chr22:46479495-46489518	21.9802	18.4615	12.042	4.63518	10.8788	2.53441	7.48822	9.91034	8.76628	7.61335	9.24658	9.47798	4.84315	6.00404	2.66708	6.96302	1.54436	6.93263
Loss	chr10:126835227-126851231	7.47271	11.1571	6.86209	10.7614	6.5018	9.06187	4.61922	7.45967	11.8938	20.6384	5.54721	2.99743	16.618	8.02369	7.01698	4.73805	2.02229	9.13337
Loss	chr11:68064983-68152375	1.40258	0.686073	0.744048	1.15578	3.60372	0.461299	0.100538	0.186747	23.6128	3.62417	0.327789	0.634782	0.982132	4.09732	0.0551931	0.30462	2.06716	2.15898
Loss	chr22:22290996-22304753	11.5273	6.86209	10.9003	11.3736	4.62602	9.39482	10.3812	6.89039	3.49625	2.47439	5.77964	8.37274	10.3534	2.63823	3.14263	1.78724	3.2732	2.92585
Loss	chr6:21587105-21598332	20.7355	29.5659	19.7659	14.8908	24.2389	13.6656	6.38355	21.8598	33.7171	10.8788	11.2828	17.523	17.2645	32.8389	11.3736	11.6491	3.21494	6.62964
Loss	chr2:97533465-97558237	4.73805	13.1874	5.26991	1.86434	11.838	10.0278	3.43899	7.14079	17.523	8.1805	9.7837	3.94085	2.09463	14.0218	3.53725	6.07632	5.13759	4.70367
Loss	chr7:5456527-5479848	25.2594	22.1802	12.1047	37.1449	16.6985	20.7355	18.7961	25.2594	27.1778	40.4049	16.9969	13.6656	29.1127	17.8746	16.6985	15.38	2.75127	24.741
Loss	chr2:61403370-61406699	25.6803	158.83	45.7162	44.6037	23.2706	37.1449	51.6788	29.0168	31.0996	41.8988	32.1341	20.5577	34.2903	20.5577	25.7616	24.6455	29.0168	48.0602
Loss	chr5:134359736-134381057	12.3312	5.26991	7.28319	28.3468	5.54721	17.1822	5.32866	17.9353	3.2732	8.85884	5.45184	3.58465	22.1802	5.52247	11.3157	16.3918	1.55432	5.18254
Loss	chr1:2135881-2171647	7.76212	5.67586	7.31846	5.55727	3.5513	6.25503	6.2881	6.14633	13.1874	7.50311	2.02806	2.11634	5.02779	5.15842	5.28987	3.2732	7.33281	7.56828
Loss	chr9:14294820-14323221	5.36286	8.1805	4.05069	1.69744	22.3809	1.67892	4.18089	1.72243	15.2756	2.95663	4.87348	4.43639	1.87195	15.7881	1.86434	0.908571	1.2455	2.21683
Loss	chr6:114175818-114194584	14.0218	9.93426	10.8521	4.70933	12.9301	10.7395	5.55727	15.011	8.87622	4.14799	7.16472	9.68023	5.01081	16.3918	5.87565	9.75706	3.34938	1.98475
Loss	chr21:36236714-36263997	21.8598	10.5363	15.38	5.68633	9.24658	14.6626	8.97094	12.9301	18.0146	6.81938	9.5095	11.1571	6.99054	9.16427	9.91034	6.78725	3.55994	5.22369
Loss	chr9:131925961-131945580	18.6037	12.587	13.3425	9.26773	10.8026	8.23583	10.9287	13.0063	8.12316	12.535	17.9353	6.10121	7.00607	10.6821	7.44266	8.26439	3.34258	6.51953
Loss	chr21:44905357-44940336	16.1862	2.75127	10.1495	5.91043	2.58347	9.93426	5.18254	5.37855	3.60372	8.97094	7.84695	3.9723	5.2086	1.66125	2.84766	1.57772	1.62046	2.72892
Loss	chr1:51420334-51445199	3.43899	6.92216	7.39461	11.4372	13.1874	3.9723	10.3534	9.54768	15.0652	3.18798	2.59088	3.6674	5.48164	10.4838	6.46036	7.83105	5.08537	3.80974
Loss	chr10:102756233-102761017	18.9798	24.4887	34.5611	22.3809	23.6128	25.9917	22.1802	37.4235	31.2902	20.0862	11.3157	19.1813	20.1386	23.0437	20.8391	23.8712	20.1386	23.3637
Loss	chr7:32929430-32933064	33.0256	30.979	29.5659	51.6788	32.1341	45.7162	40.8125	42.2717	28.5419	27.3083	9.2904	21.5204	46.1561	25.8658	33.0256	26.6084	31.5844	26.4378
Loss	chr17:79359788-79377307	8.74595	18.6845	13.5806	4.17122	11.6153	10.4484	18.5298	13.0464	21.5204	25.2594	24.4887	8.76628	5.78585	14.3794	2.98001	7.13111	2.67568	17.5879
Loss	chr12:49657944-49662445	30.7446	36.8996	23.4814	19.1813	24.0005	35.5706	26.9258	29.1127	21.7355	29.0168	35.2811	17.6906	23.1604	24.3766	18.6037	22.2645	8.26439	19.1813
Loss	chr7:150062822-150082287	4.61922	6.91034	9.33421	8.87622	10.3534	8.97094	6.66575	5.77964	13.6656	8.79498	8.19656	6.42356	7.45967	10.3812	6.24291	4.24174	8.70145	4.56661
Loss	chr11:65235886-65292183	10.6317	10.1495	14.2276	26.1798	16.3226	12.1914	22.8205	12.3944	9.4632	14.5143	10.5363	10.6617	15.1863	10.9003	10.8026	9.24658	8.10487	12.042
Loss	chr1:11778937-11801502	8.87622	1.98475	6.12971	12.3944	3.44499	7.05219	5.60302	2.71872	11.0098	1.96949	1.37875	3.07395	7.37781	5.68633	2.73733	1.33707	4.99606	3.18798

## Sheet: LNC_vs_EC.Diff_SE.gene.exp
Group	Symbol	EC201	EC301	EC401	EC501	EC601	EC701	EC801	EC901	EC1001	EC1101	EC1201	EC1301	EC1401	EC1701	EC1801	EC1901	EC2001	EC2101	LN203	LN303	LN403	LN603	LN803	LN1003	LN1103	LN1203	LN1303	LN1403	LN1803	LN1903	LN2003	LN2103
Gain	POTEA	0	0	0	0	0	0	0	0	0	0	0	0	0	0	0	0	0	0	0	0	0	0.04	0	0	0	0	0	0	0	0	0	0
Gain	GUSBP4	0.18	0	0	0	0	0	0	0	2.32	0.22	0	0	0	0	0	0	0	0	0	0	0	0	0	1.58	0.17	0.21	0	0.39	0.84	0	0.18	0.26
Gain	ELK2AP	0	0	0	0	0.08	0	0	0	0	0.46	0	0	0	0	0	0	0.12	0.08	0	0	0	0	0	0.14	0	0	0	0	0.23	0	0.1	0
Gain	TMEM121	2.86	3.25	3.64	9.93	1.65	5.87	1.68	0.99	1.4	1.59	0.97	1.58	1.48	1.17	3.94	3.46	12.63	2.38	1.35	4.66	0.47	1.29	2.65	1.12	0.31	1.16	1.4	17.18	1.17	2.59	7.42	2.67
Gain	SPIN4	8.71	1.9	0.06	0.95	2.28	0.5	2.62	1.43	1.37	1.34	1.55	1.79	2.21	0.88	1.36	0.31	1.93	4.63	2.34	0.96	0.66	1.18	0.54	3.59	0.4	0.89	3.6	3.07	1.63	1.29	1.52	1.81
Gain	PAX5	0.18	0.44	0	0.57	0.19	0.1	0.5	2.06	1.28	9.75	0.08	3.6	0.16	0.55	0.01	0.02	0.26	0.05	1.24	1.08	0.22	0.39	0.06	0.15	6.97	0.04	3.82	0.25	29.61	6.3	42.37	10.77
Gain	SOX2	13.51	41.1	211.64	13.26	72.15	3.3	2.34	10.7	120.97	152.28	2.91	28.55	71.36	51.53	12.81	157.54	3.18	27.66	12.33	8.18	34.61	16.94	1.58	243.07	325.13	3.24	25.73	45.95	2.23	180.79	0.27	72.26
Gain	ORAOV1	29.78	23.74	14.78	31.57	12.91	14.09	111.85	18.87	268.33	29.47	25.59	105.29	11.37	111.76	100.49	100.8	96.76	13.14	11.81	20.19	6.11	12.19	30.12	611.23	20.49	20.36	142.33	190.68	20.45	139.3	17.13	95.67
Gain	OR4N3P	0	0	0	0	0.23	0	0.46	0	0	0.16	0	0	0	0	2.77	0	0	0.1	0	0	0	0	0	0	0	0	0	0	0	0	0	0
Gain	MYEOV	8.98	1.73	0.41	1.23	0.6	6.13	3.12	30.97	1.13	3.16	3.1	9.52	0.14	12.27	0	23.51	5.25	41.92	21.85	0.72	0.24	46.92	0.5	1.17	0.9	2.71	5.72	0.26	0.71	77.01	2.13	232.28
Gain	KIAA1551	20.82	30.51	31.45	25.71	13.41	11.97	17.95	9.31	59.28	37.91	48.31	36.04	15.42	14.46	24.56	23.7	17.93	26.73	15.45	17.64	12.81	4.27	9.39	13.64	21.4	34.84	49.7	18.48	156.07	36.57	156.71	25.18
Gain	ST3GAL1	13.39	3.44	21.76	11.42	20.73	23.14	15.36	15.19	25.64	18.29	18.01	15.17	21.14	15.16	11.58	13.15	6.63	11.91	19.34	8.5	6.63	15.2	11.58	68.69	15.5	16.08	17	2.53	33.02	15.88	24.96	38.24
Gain	KLF2	14.7	7.96	5.61	44.79	5.94	38.36	5.98	26.35	14.94	18.73	24.65	25.84	4.66	3.2	38.63	5.72	8.69	22.46	14.83	31.37	43.22	15.11	48.13	9	8.51	19.11	17.77	6.04	162.73	15.86	152.46	35.26
Gain	PVRIG	1.98	1.06	0.55	6.7	1.23	0.14	1.05	8.98	1.59	6.11	6.4	10.38	1.47	0.79	0.24	0.15	0.67	1.88	0.7	5.45	1.37	1.7	1.24	0.41	0.93	6.29	23.58	1.67	78.99	8.97	49.35	32.34
Gain	SLAMF1	2.32	1.11	0.02	2.28	0.51	0.47	0.44	3.17	1.84	3.56	1.52	2.7	0.62	1.03	0.02	0.04	0.22	0.64	0.3	1.86	0.43	0.53	0	0.28	1.19	0.39	2.79	1.02	18.14	2.11	10.83	4.22
Gain	KLHL6	1.47	1.25	0.56	7.1	1.54	3.97	2.33	3.27	4.68	12.71	1.9	3.63	1.58	1.36	1.31	0.63	0.8	0.64	1.38	3.04	2.16	0.56	1.01	2.56	4.17	4.72	7.77	2.98	23.33	1.3	41.78	10.99
Gain	FOXA1	15.55	0.05	7.39	0.59	3.12	4.39	1.67	96.02	22.6	3.57	18.36	4.2	2.46	4.19	0.04	12.34	1.7	23.39	8.11	0.26	0.36	10.6	0.97	9.24	1.79	13.69	5.07	87.65	0.6	42.13	0	12.94
Gain	CCND2	2.53	2.48	0.94	14.88	3.27	80.53	3.11	14.01	13.62	18.95	8.63	20.56	2.71	1.79	2	3.2	20.19	1.8	15.15	5.73	8.94	10.79	6.16	3.32	5.2	5.29	23.49	3.39	39.92	5.74	26.45	9.84
Gain	UQCRBP1	1.43	0	0	0	0	1.63	0	0	0	0	0	0	0	0	0	0	1.27	0	0	0	0	0	0	0	1.26	0	0	1.14	0	0	1.04	0
Gain	BCL2	3.51	0.42	4.54	3.58	1.61	1.54	0.5	2.23	4.03	2.41	0.61	3.11	1.16	1.71	0.64	1.38	4.33	0.51	1.66	1.11	2.7	1.84	4.26	0.85	3.89	2.07	11.55	5.5	17.73	2.83	13.79	7.4
Gain	IKZF1	2.53	1.09	0.33	7.28	1.6	0.75	2.38	12	4.78	10.31	5.61	5.86	1.34	2.18	2.03	0.7	2.49	1.22	2.2	3.96	3.03	1.69	0.59	0.97	2.29	3.19	19.89	3.34	101.8	2.78	60.59	20.1
Gain	FAM83D	26.95	32.6	56.97	3.2	26.98	35.34	25.46	24.26	126.75	20.91	31.19	20.31	25.56	18.35	14.37	10.07	24.93	30.07	23.8	11	5.44	40.1	4.46	41.67	80.96	14.36	13.9	33.55	1.99	18.03	3.08	20.72
Gain	ZC3H12D	2.34	0.43	0.58	7.16	0.77	0.92	1.09	8.76	5.48	11.35	2.89	5.82	0.99	1.72	1.9	1.34	0.59	1.01	1.32	4.05	0.83	1.36	1.29	1.22	3.54	2.16	16.21	1.68	85.08	3.93	48.15	16.48
Gain	SHANK2-AS1	0.17	0.08	0.04	0	0	0.3	0.22	0.49	0	0.21	0.35	0.28	0	2.53	0.22	1.54	1.49	0.36	0	0.14	0.03	0	0	0.5	0.42	0.2	0.8	0.58	0	0.77	0	0.05
Gain	C14orf183	0	0	0	0	0.26	0	0.09	0	0	0	0	0	0	0	0	0	0	0.08	0	0	0	0	0	0	0.09	0	0	0	0	0	0.21	0
Gain	SPINT2	380.72	239.28	306.29	26.62	631.98	247.75	198.84	129.96	252.16	208.96	284	268.24	664.25	311.38	47.26	260.31	172.01	637.47	230.13	365.39	44.07	253.61	73.17	223.11	2550.76	171.07	198.59	326.09	36	363.07	33.81	724.62
Gain	MIR3194	0	0	0	0	0	0	0	0	0	0	0	0	0	0	0	0	0	0	0	0	0	0	0	0	0	0	0	0	0	0	0	0
Gain	HLA-DOA	18.57	3.77	0.31	18.58	6.16	2.22	11.59	19.54	13.29	14	5.4	32.36	2.5	13.13	4.31	3.51	23.52	3.66	4.75	9.97	8.05	3.73	7.42	2.28	8	10.54	56.59	8.81	54.2	12.09	64.47	45.21
Gain	SIPA1L3	8.26	16.63	23.87	7.17	39.57	16.11	11.13	22.66	54.23	31.21	19.79	18.81	36.59	22.8	8.04	13.47	15.51	28.9	5.3	15.55	5.91	5.89	2.64	30.98	271.9	13.97	46.13	19.72	37.97	20.47	21.89	45.47
Gain	FAIM3	3.8	4.08	1.06	13.39	3.75	5.03	4.66	18.81	5.88	27.36	9.03	10.7	2.92	2.87	4.69	2.05	2.44	3.75	3.11	6.91	1.39	5.3	0.33	2.49	1.21	4.83	29.83	4.87	348.24	18.13	255.38	65.47
Gain	PRSS3P2	0	0	0	0	0	0	0	0	0	0	0	0.41	0	0	0	0	1.47	46.2	0	0	0	0	0	0	0	0	0	0	0	0	0.28	0
Gain	GFOD1	8.82	11.95	8.15	2.52	11	5.9	5.07	4.07	11.03	39.21	10.71	4.47	10.75	2.77	1.46	3.07	1.21	3.1	6.11	11.27	2.2	5.2	3.09	16.25	131.66	7.4	2.76	3.79	3.24	2.37	5.27	6.43
Gain	TNFRSF13C	1.61	0.7	3.31	9.09	1.4	2.13	0.57	8.2	7.13	15.13	0.93	7.42	1.42	0.82	0.38	0.95	8.03	1.45	3.46	3.5	0.65	2.62	0	4.37	2.95	1.25	18.49	3.42	78.26	14.77	72.57	32.55
Gain	IL16	1.98	2.02	1.49	12.97	2.29	8.24	5.25	16.1	7.34	20.39	13.28	9.33	1.83	3.27	1.7	1.56	1.37	2.08	4.17	8.18	5.8	5.19	7.54	3.53	2.63	13.54	24.54	5.47	120.02	11.31	118.34	31.9
Gain	MIR4648	0	0	0	0	0	0	0	0	0	0	0	0	0	0	0	0	0	0	0	0	0	0	0	0	0	0	0	0	0	0	0	0
Gain	ADCY7	6.83	16.75	4.31	10.95	11.8	14.37	12.37	9.99	8.1	12.5	8.59	8.84	17.75	10.59	5.87	3.13	4.06	6.71	7.58	12.9	2.05	7.39	6.2	9.96	8.85	10.3	14.14	8.62	47.98	5.57	29.05	18.42
Gain	FAM78A	4.88	1.47	0.34	7.51	2.16	2.06	2.57	6.36	4.45	6.31	7.49	6.42	1.77	2.09	4.51	4.35	2.06	1.04	1.76	5.95	2.24	2.57	1.86	1.84	2.09	3.87	18.78	4.92	68.2	5.58	43.07	12.72
Gain	MIR623	0	0	0	0	0	0	0	0	0	0	0	0	0	0	0	0	0	0	0	0	0	0	0	0	0	0	0	0	0	0	0	0
Gain	SLC44A2	44.88	40.41	33.69	46.19	53	44.96	78.81	72.1	48.11	40.49	96.05	77.34	53.01	14.71	37.8	66.41	144.76	86.16	72.11	52.93	23.64	86.29	51.97	81.5	37.69	76.76	55.98	62.69	121.91	84.76	107.05	135.56
Gain	ST6GALNAC6	25.08	25.72	15.87	26.03	17.83	30.07	16.28	37.45	26.14	23.03	25.83	30.32	16.89	8.85	24.67	22.75	12.33	16.81	35.87	40.51	19.07	48.34	71.95	16.46	14.65	14.77	37.52	16.47	55.2	86.72	56.61	36.16
Gain	FGD3	4.83	3.64	1.79	8.68	2.6	1.91	6.92	7.54	5.49	7.21	19.88	6.21	2.88	3.48	3.87	3.11	2.61	3.04	2	9.99	2.2	3.18	2.42	1.18	2.28	10.46	12.43	4.34	82.51	8.95	55.78	18.63
Gain	NSMCE1	47.28	61.6	52.09	25.55	24.63	62.38	15.05	29.61	45.09	29.43	42.88	23.37	22.87	39.08	74.36	123.84	30.6	23.84	33.72	59.39	26.2	37.98	30.4	61.03	34.81	25.29	22.77	52.4	41.24	61.26	48.4	51.2
Gain	MIR570	0	0	0	0	0	0	0	0	0	0	0	0	0	0	0	0	0	0	0	0	0	0	0	0	0	0	0	0	0	0	0	0
Gain	DAD1	178.21	360.05	199.2	124.55	360.94	318.71	174.67	125.28	199.05	174.68	160.66	170.36	360.27	155.53	580.42	204.09	100.09	185.29	178.34	315.9	101.2	164.84	142.71	305.29	162.81	102.55	201.74	123.42	170.38	180.18	189.06	181.37
Gain	RCSD1	3.86	2.57	0.64	7.08	1.99	1.56	2.28	9.59	6.5	10.69	4.99	7.48	2.06	1.46	3.97	0.38	1.69	1.28	2.8	5.57	5.47	3.82	6.34	1.36	2.84	4.35	18.51	3.29	56.18	5.36	76.06	18.31
Gain	CDK5R1	2.7	4.73	1.8	0.81	8.5	7.75	4.03	2.01	4.76	6.28	3.8	4.47	8.28	0.69	0.88	1.33	2.21	1.8	4.15	4.15	0.34	3.33	0.87	6.26	9.36	1.8	3.76	1.63	7.76	2.22	10.98	9.77
Gain	PRKAR1B	23.55	18.6	9.66	6.66	5.51	18.08	15.17	8.69	10.65	8.76	38.91	11.34	4.8	21.96	11.1	24.6	22.1	21.67	5.91	19.35	3.79	6.63	6.24	8.5	29.23	29.11	10.4	12.77	8.14	10.4	6.77	11.4
Gain	COTL1	54.57	217.3	31.44	91.54	43.29	125.74	45.68	149.57	69.8	80.93	112.35	103.63	46.91	47.13	208.11	48.77	51.43	39.32	30.4	153.4	78.12	22.52	40.89	46.5	39.48	81.71	191.9	44.07	313.73	83.27	277.52	211.53
Gain	DNMT3A	16.05	6.29	8.82	8.52	16.05	10.71	11.1	8.04	22.34	12.99	6.48	20.71	20.08	7.33	6.67	7.37	30.72	9.29	7.83	7.15	4.26	7.03	3.59	16.04	17.73	8.18	36.28	15.81	24.13	6.4	13.56	13.96
Gain	ANO1	2.6	42.14	11.33	56.76	26.29	55.21	292.31	62.3	45.89	59.47	3.16	124.54	25.14	163.69	8.56	93.91	418.79	23.9	3.16	23.15	13.06	4.02	47.72	79.85	31.44	3.79	309.4	97.75	1.81	117.48	0.53	252.36
Gain	EHD1	34.24	57.74	11.81	19.47	11.29	39.43	17.11	43.8	28.04	34.68	50.13	36.75	16.02	15.01	24.14	22.67	20.77	32.6	29.45	45.53	10	39	21.14	15.76	15.15	24.4	30.81	26.02	81.1	28.89	64.18	46.94
Gain	PSMC4	117.21	86.06	100.99	34.23	74.56	81.5	48.98	54.16	157.32	75.57	75.86	64.51	76.51	92.62	103.78	103.04	72.61	104.48	39.28	85.45	27.54	45.94	36.94	114.22	332.52	47.32	80.31	51.4	44.01	72.84	31.37	129.98
Gain	CXCR4	23.17	12.32	26.28	87.29	10.13	12.62	20.01	35.18	25.29	55.61	144.54	88.61	12.49	8.69	31.05	7.4	50.84	9.63	10.86	26.7	54.41	10.93	6.28	12.22	12.15	77.78	112.69	11.83	190.95	13.94	504.69	160.55
Gain	ARHGEF1	119.89	127.45	67.46	124.42	58.18	92.2	70.19	88.47	130.31	219.11	183.23	103.63	58.83	125.14	57.83	71.41	60.47	71.69	39.31	110.4	41.06	50.09	32.68	97.09	85.01	159	161.35	80.08	665.92	103.19	378.57	223.37
Gain	FAM117A	8.15	3.98	5.59	11.93	8.8	4.14	4.21	13.16	13.71	10.9	4.19	19.51	9.5	9.22	6.81	4.36	20.05	6.36	8.18	12.74	4.59	7.96	6.94	8.98	6.84	3.99	39.4	10.45	46.11	6.79	27.97	22.24
Gain	RAB11FIP4	6.21	2.61	0.89	1.62	2.65	2.79	7.29	9.09	4.12	10.23	4.35	8.44	2.89	4.62	0.74	3.32	5.32	11.08	8.82	7.46	0.74	6.9	2.37	7.47	12.98	2.67	5.69	6.33	16.79	4.59	10.37	9.86
Gain	RHOH	3.52	3.29	0.32	5.1	0.62	2.98	2.02	8.63	1.99	10.26	7.41	6.32	1.49	1.57	13.94	0.49	1.61	1.15	1.24	5.09	3.19	1.51	1.98	2.23	1.58	2.21	11.22	2.46	58.01	4.36	59.4	22.06
Gain	AP002387.1	0	0	0	0	0	0	0	0	0	0	0	0	0	0.12	0	0	0	0	0	0	0.77	0	0	0	0	0	0	0	0	0	0	0
Gain	PTPN7	10.63	3.08	1.57	22.02	3.92	3.26	5.6	20.15	11.72	16.42	21.21	25.32	4.64	7.1	4.06	3.72	3.83	4.4	3.86	18.2	7.15	5.04	3.51	4.04	10.72	18.12	39.74	9.45	120.06	17.96	91.57	38.43
Gain	ARHGAP9	17.9	7.92	3.88	46.93	8.88	8.53	10.7	19.11	25.9	29.58	83.78	43.39	7.6	10.03	36.09	9.38	5.1	5.58	5.64	21.27	13.06	6.17	17.49	4.57	8.59	66.26	46.55	11.56	291.53	29.65	151.26	82.67
Gain	EGLN2	56.27	27.45	37.88	32.38	31.11	52.85	29.76	46	67.65	49.14	59.18	47.7	32.77	54.92	31.4	41.56	44.46	44.43	41.25	43.11	15.2	41.55	40.72	37.13	178.96	40.89	59.34	39.92	82.28	60.27	54.94	71.85
Gain	PLEKHF1	8.76	13.58	2.81	13.58	21.11	10.57	18.79	10.15	7.57	8.69	16.06	22.88	19.67	13.64	4.81	10.15	5.91	17.21	18.27	21.09	2.77	32.56	16.17	2.85	13.97	6.76	18.03	3.02	19.34	10.29	22.18	10.36
Gain	ORAI2	3.48	6.44	1.97	14.63	7.98	10.1	10.86	30.47	10.88	24.28	21.89	21.7	8.67	10.31	14.78	6.2	16.52	4.49	4.25	15.56	7.76	2.46	6.92	7.78	12.76	11.58	67.55	6.84	64.85	23.08	44.23	42.87
Gain	SMCHD1	13.28	13.69	12.27	7.57	10.06	5.19	4.24	4.34	21.21	13.93	23.14	11.62	8.36	9.89	6.58	3.01	8.05	4.07	5.85	9.25	5.69	5.79	5.49	18.37	11.91	12.7	16.38	11.88	46.58	4.11	35.66	3.99
Gain	SIAH2	61.71	20.01	30.74	11.33	27.35	31.39	15.86	18.9	77.46	17.28	26.95	18.86	28.5	25.77	18.87	47.34	15.61	14.38	37.12	18.88	10.8	37.58	7.03	38.35	35.32	11.32	13.66	109.82	17.88	39.98	21.08	33.59
Loss	MIR2278	0	0	0	0	0	0	0	0	0	0	0	0	0	0	0	0	0	0	0	0	0	0	0	0	0	0	0	0	0	0	0	0
Loss	ZNF503-AS2	12.34	1.33	5.57	2.25	3.58	3.38	4.12	2.21	7.27	4.78	4.98	6.28	2.25	2.24	7.3	4.88	9.52	3.9	3.59	2.41	2.64	3.63	4.58	4.1	4.72	2.23	8.57	2.79	0	7.64	0.99	21.53
Loss	MEIS1	25.37	5.17	5.43	8.96	5.16	14.55	4.89	8.28	16.66	12.17	14.32	7.83	4.36	2.04	7.58	9.54	9.59	11.55	9.67	7.34	1.88	13.6	6.05	3.02	2.72	9.18	4.41	11.61	0.6	13.99	3.06	9.24
Loss	HSPG2	23.79	68.84	23.86	142.93	44.6	151.69	96.57	175.02	126.5	87.18	51.65	118.32	39.93	37.31	86.83	137.63	160.53	48.51	47.07	117.35	74.49	81.33	146.89	48.25	34.13	59.57	94.83	58.08	5.79	86.66	22.66	129.16
Loss	C9orf3	61.43	20.18	32	16.8	90.79	93.2	39.08	24.11	36.5	58.93	66.69	40.43	98.07	82.76	46.71	34.89	20.4	24.14	39.23	76.51	12.94	49.04	11.38	31.41	62.28	33.74	7.46	59.89	3.12	45.51	4.01	84.18
Loss	AHDC1	4.4	17.3	25.17	9.28	8.37	23.41	13.34	21.01	20.69	13.03	18.42	41.11	8.66	5.94	3.95	21.17	27.5	10.39	35.71	13.21	5.37	41.42	5.59	12.48	11.74	8.88	21.01	12.9	7.25	22.68	9.65	28.06
Loss	ATN1	53.06	37.4	55.89	106.35	87.35	94.85	60.8	81.35	127.14	97.7	123.11	211.76	90.36	59.56	40.43	165.66	319.89	56.87	47.12	46.5	34.08	65.27	59.51	99.12	82.99	99.16	361.14	72.64	42.04	144.97	38.75	115.59
Loss	ENO1-AS1	0	0.95	0	0	0	0	1.52	0	0	0	0	1.92	0	0	2.98	0.37	0	0	0	0	1.51	0	0	0	0	0	0	0	0	0.4	0	0
Loss	ADM	174.06	87.43	121.3	14.82	112.04	177.63	82.38	128	58.58	31.78	69.86	16.56	107.21	46.39	121.28	85.65	16.63	32.34	34.18	59.21	19.5	38.08	48.01	67.11	22.84	33.76	1.78	7.74	3.98	5.51	8.73	17.63
Loss	MIR3605	0	0	0	0	0	0	0	0	0	0	0	0	0	0	0	0	0	0	0	0	0	0	0	0	0	0	0	0	0	0	0	0
Loss	CEBPD	294.35	77.95	113.28	83.59	56.29	233.43	27.33	90.14	91.88	30.04	82.15	45.5	59.78	223.99	69.64	140.54	26.67	54.87	61.23	65.98	34.73	57.2	34.55	34.9	28.34	94.11	26.11	33	11.15	54.44	60.89	133.58
Loss	TP73	3.7	16.92	0.84	9.72	5.64	3.95	9.91	2.8	5.48	3.34	2.25	23.87	5.45	13.38	3.09	14.9	44.6	2.73	3.54	14.2	0.26	3.4	1.37	6.12	6.3	3.21	32.08	0.96	1.51	15.67	1.86	13.15
Loss	IL1R2	1.17	8.89	57.72	3.84	11.7	26.02	19.47	4.35	12.4	8.73	18.89	214.2	10.35	360.63	32.37	12.44	38.7	20.23	35.29	5.74	10.52	30.1	13.77	8.05	2.04	8.89	8.86	1.81	10.96	26.3	11.9	7.39
Loss	TFAP2A-AS1	7.09	2.34	2.34	1.57	1.66	2.23	1.99	0.52	0.89	1.93	2.55	2.39	0.78	0.82	1.06	3.07	3.79	0.74	0.63	1.79	1.33	0.55	0	0.37	1.29	2.61	3.12	6.24	0.13	2.37	1.33	2.59
Loss	PDGFRA	1.74	1.93	3.81	13.64	4.72	11.22	2.91	6.93	36.64	11.27	11.62	5.48	4.14	2.47	12.02	1.53	28.06	3.56	7.62	9.35	3.9	5.6	12.84	0.83	0.82	6.34	8.36	0.32	1.54	1.83	10.01	1.75
Loss	FSCN1	94.58	596.54	273.99	74	318.11	406.27	567.74	160.76	127.51	175.61	316.7	198.09	316.83	504.7	428.42	515.6	231.33	34.52	86.28	468.93	80.82	59.32	121.54	233.41	330.01	172.97	167.41	99.2	64.48	216.43	104.38	147.84
Loss	PSCA	21.91	5.5	3.28	3.28	4.13	22.74	3.16	8.15	1.93	0.22	461.59	54.23	4.93	1.65	0.33	42.97	17.68	356.93	136.39	6.41	1.66	302.57	2.03	0.8	1.19	204.32	0.3	7.79	0.91	66.31	0.68	20.42
Loss	ARNTL2	17.29	16.1	21.38	1.49	8.39	12.77	6.03	8.32	8.71	12.6	9.87	8.61	9.13	5.87	5.45	15.99	4.27	12.05	14.11	4.22	3.75	13.31	1.8	6.95	4.12	5.28	5.58	6.61	1.02	11.07	3.35	23.56
Loss	RND3	66.13	46.78	34.4	10.12	34.53	78.08	7.66	23.85	13.01	21.52	16.75	14.78	32.22	10.18	42.55	16.6	24.26	43.22	22.55	51.86	10.24	39.97	4.09	7.63	18.45	13.27	7.92	9.67	3.43	14.18	10.66	12.32
Loss	CD44	129.41	443.37	218.58	53.58	1520.81	344.89	321.94	170.61	398.88	213.23	4057.82	127.43	1527.24	141.16	174.36	147.57	178.32	91.03	158.88	408.99	65.38	126.86	90.44	356.29	232.01	6043.19	69.05	158	189.26	162.97	137.73	134.52
Loss	SFN	509.33	2326.59	1014.68	35.49	960.41	1215.19	1525.86	354.26	231.02	1046.16	1079.41	789.23	976.92	265.91	185.03	1408.9	487.76	678.27	1797.16	1804.28	92.75	1618.57	397.44	698.9	759.54	515.42	48.6	438.03	14.48	671.02	1.68	762.85
Loss	MIR3619	0	0	0	0	0	0	0	0	0	0	0	0	0	0	0	0	0	0	0	0	0	0	0	0	0	0	0	0	0	0	0	0
Loss	CTBP2	16.28	33.54	20.29	13.91	18.98	28.63	17.76	22.49	38.44	25.19	44.78	22.49	18.94	14.45	14.38	10.57	43	30.22	19.23	22.64	10.55	18.96	8.35	21.71	16.17	29.59	19.46	31.52	2.26	17.58	8.71	18.44
Loss	LRP5	21.22	10.57	20.21	61.89	8.82	22.3	80.41	15.65	29.16	21.96	52.7	52.62	8.67	8.71	2.44	36.13	62.92	29.38	12.86	22.63	33.54	17.42	42.06	40.7	31.78	40.26	61.59	31.01	0.87	49.46	4.23	30.98
Loss	PPM1F	9.12	18.52	13.12	13.99	13.29	12.06	19.71	18.42	27.5	15.52	24.68	15.37	18.27	11.45	13.86	7.75	12.29	9.19	11.55	20.42	6	14.37	10.17	23.12	17.06	20.46	12.64	12.15	17.46	9.66	15.23	18.6
Loss	SOX4	4.66	26.89	57.61	41.5	27.83	47.4	20.25	27.22	71.18	27.78	31.23	73.08	27.46	13.07	45.05	96.82	69.64	16.89	8.53	74.97	34.7	5.05	10	45.7	51.6	18.14	56.48	45.5	4.13	46.29	7.14	32.49
Loss	SEMA4C	16.76	22.47	24.28	19.92	15.06	18.66	38.62	23.7	43.22	24.56	12.36	41.17	13.6	7.47	11.43	22.2	69.94	11.97	10.56	25.87	11.99	12.98	17.47	29.3	23.29	17.11	42.98	22.04	17.45	20.84	11.74	26.67
Loss	TNRC18	32.35	37.69	28.13	29.64	52.02	66.49	38.7	60.01	85.53	46.18	77.92	54.8	48.54	34.3	8.4	41.89	57.66	63.63	29.91	37.02	11.38	35.63	16.93	52.45	91.49	45.5	59.47	60.41	22.72	40.66	28.33	79.85
Loss	AHSA2	85.88	29.46	32.93	48.92	33.51	40.3	30.3	27.42	105.12	69.41	59.07	31.52	35.95	48.84	22.2	23.47	69.57	24.85	28.63	33.8	22.2	15.89	17.61	73.13	60.51	74.25	38.57	39.4	90.39	30.48	64.27	17.06
Loss	C5orf66	8.41	4.87	7.88	6.8	2.87	5.58	6.53	2.57	10.02	8.75	15.84	10.17	1.95	5.06	1.31	8	3.37	6.45	11.37	6.01	1.3	9.81	1.45	6.16	8.96	16.66	10.24	11.46	6.24	7.46	3.12	11.29
Loss	C1orf86	104.48	128.65	58.17	91.78	61.61	101.63	58.48	68.87	74.58	78.5	184.97	86.59	70.17	111.67	195.71	204.97	335.12	64.59	51.99	102.88	39.01	50.7	59.91	56.94	81.83	94.72	124.32	78.4	95.77	137.55	69	115.37
Loss	NFIB	0.76	9.72	23.33	16.95	9.86	11.01	10.93	12.38	30.12	7.67	5.8	100.97	9.71	27.67	16.85	5.11	70.63	9.74	15.62	4.99	14.13	11.63	23.21	18.45	6.12	6.22	81.44	12.57	2.72	8.14	12.02	7.9
Loss	RP1-249H1.4	0.08	0.06	0	0.21	0	0.07	0.02	0.05	0.17	0.36	0.14	0.14	0	0.81	0.17	0	0	0.02	0	0.52	0.05	0.09	0	0.04	0.1	0.61	0.34	0.22	0.79	0.32	0.59	0
Loss	RUNX1	55.51	26.75	20.4	47.27	14.32	51.67	17.15	26.71	39.74	36.81	44.44	18.23	15.41	20.48	20.2	33.17	32.55	10.64	4.18	58.61	14.25	6.27	4.52	26.25	16.61	26.83	21.2	49.24	20.84	19.4	10.97	30.11
Loss	IER5L	153.51	20.83	21.72	25.16	24.08	48.22	15.98	18.82	9.7	14.14	20.15	14.13	24.43	25.39	62.25	25.72	11.36	31.91	4.92	33.92	13.94	5.72	9.11	15.49	8.14	13.39	16.94	42.26	2.66	20.53	7.65	14.2
Loss	LINC00313	0.81	2	0.24	0	0.26	2.93	0.99	0	0.13	1.15	1.46	0	1.52	1	0.71	0.22	0.4	1.26	0	0.46	0	0	0	0.15	1.33	1.17	0.11	0.36	0.37	0	0.11	0
Loss	CDKN2C	23.15	6.89	10.81	6.17	10.84	8.56	6.23	10.9	10.02	9.71	10.43	14.61	12.69	22.12	30.05	20.61	34.31	7.82	5.18	4.35	3.99	5.95	44.48	4.84	5.97	5.07	13.22	8.86	5.95	20.36	16.96	30.1
Loss	LZTS2	31.98	52.87	29.43	53.69	25.84	39.01	40.5	46.04	69.03	50.74	62.32	63.4	28.01	22.11	16.19	68.71	100.69	26.38	30.71	45.12	18.65	43.89	45.8	53.58	37.98	54.75	56.5	36.24	14.7	76.27	17.97	50.99
Loss	KBTBD2	18.47	32.47	15.84	10.03	14.72	18.65	10.52	9.5	19.61	9.99	21.04	12.12	14.94	20.24	11.46	7.4	19.66	7.78	8.13	13.68	6.94	6.36	7.74	11.31	12.4	18.8	13.95	13.7	15.61	9.54	22.11	11.06
Loss	MIR4740	0	0	0	0	0	0	0	0	0	0	0	0	0	0	0	0	0	0	0	0	0	0	0	0	0	0	0	0	0	0	0	0
Loss	TUBA1C	340.59	1138.92	988.46	111.67	492.7	950.03	850.31	330.21	571.47	555.11	579.2	639.21	502.29	351.31	1088.76	497.29	605.15	463.83	693.68	786.31	154.17	514.52	184.24	798.34	883.42	335.26	344.79	447.32	95.06	460.5	179.87	585.82
Loss	RNU6-34P	0	0	0	0	0	0	0	0	0	0	0	0	0	0	0	0	0	0	0	0	0	0	0	0	0	0	0	0	0	0	0	0
Loss	MIR548AR	0	0	0	0	0	0	0	0	0	0	0	0	0	0	0	0	0	0	0	0	0	0	0	0	0	0	0	0	0	0	0	0
Loss	AGTRAP	94.15	139.56	44.1	38.83	113.39	127.84	64.81	55.27	48.28	87.92	302.88	72.44	111.7	50.91	95.51	88.6	153.54	40.66	32.49	404.44	15.21	31.53	39.09	68.71	46.36	154.96	66.28	48.86	35.33	78.89	35.23	101.91
