# Supplementary material for: Oncogenic enhancers drive esophageal squamous cell carcinogenesis and metastasis
Source: Nat Commun. 2021 Jul 22;12:4457. doi: 10.1038/s41467-021-24813-2 (PMC8298514; doi:10.1038/s41467-021-24813-2)
Supplement: Supplementary file 16 — Supplementary Data 14 [file 41467_2021_24813_MOESM16_ESM.xlsx]

## Sheet: Diff_SE.linked-gene.TPM
Symbol	Q202	Q302	Q402	Q502	Q602	Q702	Q802	Q902	Q1002	Q1102	Q1105	Q1302	Q1402	Q1702	Q1802	Q1902	Q2002	Q2102	Q201	Q301	Q401	Q501	Q601	Q701	Q801	Q901	Q1001	Q1101	Q1104	Q1301	Q1401	Q1701	Q1801	Q1901	Q2001	Q2101	Q203	Q303	Q403	Q603	Q803	Q1003	Q1103	Q1106	Q1303	Q1403	Q1803	Q1903	Q2003
ZFP36L1	246.98	586.02	189.96	619.43	133.07	248.9	323.51	222.92	526.39	267.55	289.42	703.2	302.19	379.56	347.22	196.88	250.96	90.93	672.69	289.27	166.65	166.65	208.57	557.93	421.65	291.75	141.73	229.62	223.54	209.7	193.12	116.36	140.42	283.11	126.95	112.3	291.39	319.31	76.91	264.12	213.7	152.97	287.55	204.94	133.04	149.08	350.96	281.69	259.58
RALGDS	96.2	148.22	36.13	178.78	28.37	71.8	59	39.66	159.22	39.49	55.77	68.15	41.93	49.24	24.19	49.23	84.91	29.7	84.14	58.12	160.29	47.13	51.28	66.68	31.88	67.34	87.18	66.07	91.56	68.69	45.41	49.44	33.56	46.64	27.39	40.5	62.2	59.21	26.18	50.09	16.64	75.03	45.4	69.22	53.01	36.77	58.21	76.11	58.34
ETS2	58.38	173.47	22.51	113.14	13.15	38.09	42.63	31.15	152.66	41.42	29.46	84.63	44.32	33.12	34.76	29.42	53.87	15.56	89.26	116.49	82.09	30.23	19.36	208.2	28.34	98.78	35.77	51.92	64.23	40.69	20.91	31.67	68.09	30.25	29.93	26.38	57.73	67.47	25.68	40.84	20.07	43.83	32.07	70.93	13.58	40.12	9.72	20.12	24.62
LDLR	47.6	92.32	27.66	74.34	23.72	48.45	42.45	25.76	123.34	43.35	22.5	78.65	27.7	44.83	27.51	67.86	47.8	10.4	59.96	53.19	81.9	8.79	32.93	70.03	32.35	79.96	30.46	39.65	20.34	19.01	34.9	26.89	8.26	64.28	37.92	32.58	73.33	30.25	13.73	48.53	13.96	22.03	52.66	24.41	15.81	7.94	3.67	21.5	7.12
ADM	12.74	122.79	13.6	252.91	51.96	59.42	55.78	34.95	262.72	86.7	58.55	212.24	58.83	63.31	136.7	51.24	11.02	53.74	174.06	87.43	121.3	14.82	112.04	177.63	82.38	128	58.58	31.78	69.86	16.56	107.21	46.39	121.28	85.65	16.63	32.34	34.18	59.21	19.5	38.08	48.01	67.11	22.84	33.76	1.78	7.74	3.98	5.51	8.73
HK2	18.49	24.79	5.26	29.98	4.62	10.38	20.59	12.79	35.3	12.74	13.26	16.4	12.77	25.12	13.6	7.67	17.52	12.32	7.75	74.48	36.5	3.08	8.56	14.76	13.93	10.03	52.69	9.76	61.34	5.84	8.74	9.76	2.36	9.85	17.34	15.61	10.92	16.44	6.41	7.86	19.88	30.19	40.35	36.55	5.28	7.05	4.53	12.13	3.5
RAPGEF5	4.89	3.06	4.85	12.71	2.39	3.83	4.64	5.53	11.4	7.63	4.87	7.1	3.47	3.87	4.94	1.8	5.17	1.63	3.7	4.04	9.56	5.17	4.87	5.11	5.71	7.94	13.31	8.74	9.78	3.13	4.61	8.55	5.86	2.46	4.51	4.22	9.13	5.33	7.83	2.87	5.75	4.88	12.21	11.16	6.52	6.75	0.64	3.19	6.35
MYOF	21.85	26.64	19.71	29.17	15.59	25.62	32.27	30.01	50.13	27.91	30.1	29.17	17.04	21.31	19	14.76	18.79	12.96	36.17	60.42	66.16	17.28	27.37	60.55	38.82	21.89	33.79	23.74	23.54	14.23	28.81	37.33	10.17	20.01	13.88	17.41	26.46	49.38	17.55	23.13	13.11	17.86	48.52	25.82	7.37	14.5	1.29	41.17	2.96
JAG1	27.71	58.84	15.13	33.17	11.05	18.42	32.33	36.9	45.25	40.93	32.09	51.46	15.26	17.65	18.17	11.8	27.05	11.6	14.1	105.36	41.27	21.79	21.47	70.01	21.62	39.08	24.12	53.35	8.47	16.54	21.44	61.64	24.31	8.24	57.41	13.11	18.81	112.62	21.34	16.7	14.24	39.66	59.31	12.48	19.91	10.51	1.13	16.9	4.59
CSNK1E	192.77	98.85	94.38	130.24	46.96	107.88	95.56	72.25	146.81	169.7	127.75	124.11	97.84	86.52	63.38	83.09	182.71	57.25	76.21	207.51	218.22	80.29	86.9	203.52	87.45	88.19	129.75	168.49	178.31	111.85	82.98	88.38	142.38	145.8	129.97	86.67	98.19	145.94	70.69	122.33	51.14	153.56	168.43	131.12	107.62	132.94	43.24	119.49	63.34
MAPKBP1	24.81	35.52	13.97	21.39	10.03	25.22	37.66	21.23	42.89	36.68	32.16	29.54	22.06	27.62	10.83	17.42	32.77	9.21	11.4	53.33	35.33	10.34	19.74	55.3	22.91	18.39	30.4	38.49	35.55	23.9	18.21	8.2	8.75	19.68	27.4	12.74	31.53	37.85	6.75	33.55	3.96	19.95	45.51	34.68	14.29	8.63	13.73	20.16	12.12
PERP	249.11	239.78	146.08	619.44	152.96	440.62	530.57	603.48	453.01	525.97	516.16	658.47	316.99	402.21	489.93	328.8	249.23	315.15	238.35	174.07	333.74	35.1	320.02	596.69	428.83	49.87	233.99	293.21	326.21	289.51	316.31	132.21	26.15	119.1	112.54	212.27	537.77	234.33	54.42	398.68	118.87	207.86	678.97	180.71	84.68	147.63	2.33	224.11	2.69
CSNK1A1	76	68.83	58.35	144.88	37.54	101.84	113.77	130.56	168.47	134.77	154.05	116.27	62.05	119.69	92.38	55.49	68.53	49.88	93.83	126.24	95.19	28.55	90.86	168.88	124.81	71.35	119.92	123.63	64.54	74.58	92.52	97.38	63.63	24.75	84.11	108.81	131.74	90.42	29.08	97.82	43.24	91.02	184.54	44.53	66.24	57.61	59.43	42.42	62.21
FAM83D	16.29	24.54	18.81	38.26	14.4	31.29	53.02	38.37	25.73	134.17	58.55	35.05	24.18	39.42	39.99	15.33	14.76	56.91	26.95	32.6	56.97	3.2	26.98	35.34	25.46	24.26	126.75	20.91	31.19	20.31	25.56	18.35	14.37	10.07	24.93	30.07	23.8	11	5.44	40.1	4.46	41.67	80.96	14.36	13.9	33.55	1.99	18.03	3.08
CDH1	35.02	61.06	41.35	98.03	24.56	62.67	118.07	97.32	110.48	109.81	82.04	88.8	61.05	85.94	36.91	45	35.28	35.31	40.1	110.74	58.01	5.75	57.71	58.52	96.9	19.67	257.01	104.3	68.28	56.29	57.27	13.85	0.09	45.63	21.67	82.08	76.6	48.17	11.73	71.1	12.8	127.4	171.99	55.01	19.45	101.1	3.11	67.12	6.78
CDK5R1	1.17	3.21	2.46	5.65	4.39	4.2	5.05	5.28	6.9	6.06	4.07	4.46	3.2	4.63	2.81	1.48	1.49	1.94	2.7	4.73	1.8	0.81	8.5	7.75	4.03	2.01	4.76	6.28	3.8	4.47	8.28	0.69	0.88	1.33	2.21	1.8	4.15	4.15	0.34	3.33	0.87	6.26	9.36	1.8	3.76	1.63	7.76	2.22	10.98
JARID2	12.26	8.74	6.07	13.53	8.08	10.41	11.43	12.52	11.87	14.74	11.96	13.88	7.63	11.34	6.44	6.13	11.5	6.53	10.07	11.78	17.59	5.22	16.26	10.17	14.28	6.08	17.47	14.46	5.5	7.79	15.94	4.37	3.3	7.3	10.27	5.39	12.05	18.96	5.11	8.33	4.34	10.84	25.59	4.85	8.56	5.49	9.45	10.85	8.8
ZNF462	5.93	5.13	3.76	7.74	5.17	6.82	10.56	11.96	9.18	9.23	9.53	11.42	3.6	7.74	7.64	4.87	6.86	4.64	5.31	10.03	11	3.51	11.09	9.76	7.04	1.95	10.38	5.46	3.54	13.56	10.54	2.93	8.21	4.45	12.29	3.44	11.38	6.16	2.87	8.42	0.79	9.33	12.8	4.67	8.63	0.14	1.96	4.29	2.17
DNAJB6	71.97	56.29	34.71	101.31	53.54	66.87	81.56	59.17	102.72	67.2	64.35	71.62	62.35	66.73	64.05	46.92	71.54	46.92	129.63	77.66	114.38	33.58	125.95	135.86	29.91	49.18	52.66	51.91	79.81	59.36	127.3	118.88	87.11	40.66	78.08	65.39	77.43	78.51	32.36	78.48	42.05	92.97	68.73	54.6	47.99	46.8	37.41	96.81	49.67
C9orf3	30.9	59.73	31.87	42.1	53.63	44.82	50.56	53.37	58.7	41.17	61.35	35.73	48.04	43.97	47.58	47.4	19.85	26.25	61.43	20.18	32	16.8	90.79	93.2	39.08	24.11	36.5	58.93	66.69	40.43	98.07	82.76	46.71	34.89	20.4	24.14	39.23	76.51	12.94	49.04	11.38	31.41	62.28	33.74	7.46	59.89	3.12	45.51	4.01
SDC4	27.47	147.53	33.27	75.4	20.25	68.19	95.84	65.84	176.28	56.81	53.95	113.66	53.8	115.31	55.66	72.08	31.11	52.48	49.17	223.63	93.8	8.32	46.4	113.05	68.86	102.83	65	22.73	33.57	58.43	46.98	31.35	20.54	82.99	72.11	105.1	70.66	129.81	12.88	108.34	24.32	36.44	41.72	22.35	37.55	81.18	3.12	118.72	11.14
SHB	10.12	37.28	18.16	28.06	12.84	18.93	22.57	16.23	34.94	23.65	19.53	24.55	7.15	42.29	20.32	17.31	9.92	23.62	6.7	24.08	30.42	8.36	29.58	22.59	13.6	21.15	23.73	11	23.69	27.04	28.89	25.88	23.23	16.42	43.26	30.68	24.86	25.19	6.48	21.6	4.68	16.22	8.52	11.81	11.31	8.61	1.26	12.72	3.23
SFN	848.7	2731.45	407.21	1798.87	645.15	1302.95	1224.15	1126.67	1213.62	1273.33	1058.01	1778.59	828.32	2196.57	1281.33	2677.15	815.88	1590.13	509.33	2326.59	1014.68	35.49	960.41	1215.19	1525.86	354.26	231.02	1046.16	1079.41	789.23	976.92	265.91	185.03	1408.9	487.76	678.27	1797.16	1804.28	92.75	1618.57	397.44	698.9	759.54	515.42	48.6	438.03	14.48	671.02	1.68
AHNAK2	30.1	74.81	28.87	78.42	64.3	95.4	123.1	103.99	108.6	94.25	93.7	79.35	27.15	68.75	23.33	69.42	32.35	54.46	36.12	119.61	54.41	7.39	137.88	153.54	163.27	19.6	12.74	85.66	49.52	47.81	134.7	22.28	9.48	85.15	12.82	29.65	88.88	90.36	5.83	118.69	24.19	53.04	95.08	24.53	0.56	18.42	1.33	75.79	1.22
FAM83G	15.51	46.23	17.06	46.76	20.78	39.05	62.43	44.11	53.59	46.21	39.39	56.35	33.09	63.51	32.05	56.71	17.62	22.94	6.51	27.55	31.34	2.21	44.11	69.43	60.08	17.89	31.66	32.01	31.38	35.28	43.24	11.24	4.35	31.42	11.42	20.83	54.86	26.66	3.41	63.87	12.19	38.21	32.42	17.43	6.69	28.05	5.36	30.96	3.88
SLC22A23	25.3	19.09	13.85	15.78	10.72	14.71	21.42	21.01	21.77	23.6	19.77	24.35	14.87	15.65	10.67	9.86	26.43	6.69	5.71	24.9	15.3	4.75	30.19	21.54	23.75	9.97	12.25	12.21	11.2	14.07	28.25	18.17	11.48	15.4	3.37	11.16	20.07	17.03	1.85	15.99	3.89	9.36	9.36	10.48	9.88	17.75	5.68	17.18	9.71
BDKRB2	5.29	7.56	5.56	9.87	9.08	9.92	17.53	11.88	13.5	14.3	8.79	9.26	8.81	10.94	5.75	6.27	5.61	6.62	12.02	10.31	1.58	2.12	18.72	8.08	16.85	11.19	2.36	6.57	6.29	8.69	17.95	0.44	5.42	5.01	3.29	6.02	10.76	8.44	1.27	9.91	4.35	1.08	2.64	6.93	0.6	4.21	0.02	5.11	0.32
MAML3	2.74	2.49	3.34	4.82	0.75	4.91	8.9	8.46	6.35	7.74	6.77	5.53	2.42	4.58	2.43	2.77	2.62	2.73	2.06	0.78	4.69	0.97	1.19	0.93	2.13	1.61	2.43	2.12	3.48	4.36	0.89	0.78	0.84	1.37	3.26	3.72	4.98	0.94	1.46	4.33	1.91	1.47	1.13	1.51	2.46	2.13	1.23	1.91	1.85
ARHGEF10L	20.34	14.6	23.05	42.29	6.4	39.8	45.74	41.4	36.99	48.67	41.27	43.62	11.99	33.24	17.42	19.54	16.8	27.17	21.06	8.01	2.12	8.99	9.79	11.42	8.97	21.11	15.86	18.3	23.37	23.83	11.34	8.8	4.38	10.08	9.87	28.65	36.87	10	3.99	46.64	6.93	6.04	12.52	22.51	11.48	14.61	0.41	21.57	5.65
ABLIM1	29.98	35.55	61.12	160.03	8.62	124.76	168.65	215.45	158.82	211.14	219.38	112.22	22.69	119.42	94.41	57.21	28.72	89.38	21.83	21.09	21.92	8.79	12.09	21.13	34.18	36	38.42	38.25	20.58	50.6	12.56	1.48	0.81	18.97	10.49	49.6	126.81	18.49	8.83	133.51	16.5	15.14	40.54	15.59	6.41	35.8	66.28	26.68	28.57
SPNS2	3.83	14.57	73.28	166.51	4.7	121.2	180.1	188.66	108.39	213.08	164.47	112.99	10.22	203.6	92.58	77.58	1.91	135.32	6.7	6.67	4.63	10.68	1.97	10.74	5.73	23.1	19.01	5.81	29.44	27.73	3.02	1	6.89	26.08	6.04	72.6	102.81	4.99	5.49	127.21	17.06	3.5	6.6	15.8	1.87	2.8	2.59	29.27	8.95
EMP1	181.31	201.64	596.31	1816.63	34.36	2037.26	2516.77	2200.71	1254.87	2381.01	2667.22	1350.39	65.18	2048.26	2633.14	833.08	177.57	1964.78	665.06	33.71	88.56	71.71	42.18	142.2	53.21	136.52	132.71	62.08	109.62	472.55	41.33	17.1	37.23	73.01	58.99	789.72	1884.8	36.49	69.09	2130.35	72.85	41.23	88.01	34.06	9.73	62.51	2.14	100.9	13.05
PPL	149.13	247.42	346.87	799.14	8.01	1025.52	1171.7	1058.54	699.57	1264.93	1134.05	776.97	81.96	982.89	575.34	488.41	152.2	733.16	336.55	42.31	48.89	13.79	19.64	86.42	30.13	45.69	207.13	24.38	187.09	327.18	17.83	8.78	0.67	112.75	42.7	353.64	885.2	24.36	6.6	1079.5	11.84	47.15	54.32	72.71	6.07	43.43	1.87	132.69	2.24
SIM2	0.11	9.1	12	19.14	0.49	24.32	32.08	32.87	26.55	32.11	35.45	22.84	2.59	12.97	13.12	13.13	0.22	12.25	0.29	1.68	4.83	3.12	0.47	10.46	5.8	6.89	4	9.58	0.83	16.1	0.42	1.75	0.44	0.65	7.13	13.5	15.49	3.54	0.39	21.24	1.39	6.71	5.84	0.43	4.9	4.57	0.41	0.44	0.12
AHNAK	96.98	114.27	148.23	245.17	31.26	265.94	364.17	337.23	281.73	229.84	333.79	230.15	59.23	233.99	171.99	156.01	92.78	170.73	160.84	133.14	52.69	35.75	38.12	122.06	75.71	79.98	77.64	84.33	68.48	146.9	43.05	29.76	23.27	29.02	35.41	143.84	237.41	66.46	24.26	269.9	102.58	63.78	138.42	58.79	29.94	109.77	28.23	59.35	39.27
GPT2	1.53	25.54	22.72	85.22	7.23	82.72	86.61	85.57	53.88	71.42	88.49	48.93	16.3	96.58	70.83	46.92	1.59	55.94	4.36	9.63	18.89	4.16	7.55	12.47	44.28	5.76	31.99	12.29	56.56	30.14	7.1	3.4	11.35	14.63	9.82	45.29	42.06	10.94	3.53	111.36	26.83	20.44	26.03	23.73	11.78	9.24	0.95	7.61	2.68
SH3GL1	80.06	115.59	97.82	168.81	69.61	176.39	207.67	180.41	153.29	231.9	203.1	164.04	64.54	180.66	176.47	164.5	76.69	219.72	72.57	126.93	80.78	51.78	87.95	98.72	57.47	59.68	80.46	60.79	175.14	96.72	93.63	43.71	98.15	159.2	73.43	108.65	134.4	105.76	29.89	227.36	34.21	63.84	63.42	79.2	38.52	47.16	38.36	102.87	32.4
C6orf132	37.69	70.44	115.21	211.71	13.67	235.96	249.39	221	138.91	298.09	290.53	170.62	47	244.29	211.24	186.84	41.52	217.02	37.2	32.03	25.02	3.79	29.86	35.14	23.09	24.4	29.73	24.67	48.55	55.16	33.4	12.38	1.67	84.29	21.21	126.21	159.08	31.67	4.62	261.67	2.33	19.5	48.99	17.89	5.22	64.05	0.85	114.95	0.6
TTC9	1.64	10.42	19.82	39.25	3.41	42.36	57.64	60.57	33.63	75.71	66.05	34.09	5.96	35.05	46.01	25.08	1.57	50.83	13.86	0.54	1.54	1.7	6.53	3.32	4.34	4.25	3.74	2.73	13.86	9.41	7.32	0.14	0.48	18.08	3.53	31.7	23.42	1.2	1.64	57.9	1.03	2.31	2.12	2.94	1.32	11.59	10.15	18	7.91
IL1RN	94.3	690.3	643.88	1432.52	38.46	1621.98	1961.53	1905.1	1258.84	1624.25	1635.2	2062.24	61.75	1720.12	2211.98	1524.44	90.55	2210.27	280.92	51.59	40.46	25.53	62.1	97.45	41.54	45.58	47.68	67.57	492.29	983.48	60.6	6.37	164.88	123.42	185.89	922.15	1942.99	31.73	10.1	1669.51	11.01	28.52	66	123.12	4.63	1.04	22.73	76.37	2.71
MALL	22.86	155.75	118.4	247.23	31.87	353.77	510.02	419.35	252.34	314.19	476.54	260.28	30.71	352.81	330.89	212.8	22.3	348.9	112.75	72.81	81.78	10	42.12	35.77	35.07	33.59	40.46	13.02	65.97	144.83	44.71	7.33	5.53	74.86	30.23	178.32	314.43	21.95	13.17	443.56	15.76	14.79	40.16	23.11	2.19	31.92	0.61	121.79	3.82
C1orf116	11.02	46.02	60.47	98.85	9.26	117.53	192.66	163.01	133.57	215.3	162.57	85.29	5.59	109.63	115.68	70.44	12.01	110.1	33.89	32.06	7.7	1.13	19.21	27.51	14.04	14.83	8.03	12.38	36.38	39.83	19.84	5.01	0.06	15.41	11.72	71.46	84.76	22.64	1.62	152.08	2.32	7.57	13.2	9.39	0.14	12.3	0.12	31.08	0.19
TRIOBP	40.79	28.13	31.57	35.93	13.94	56.85	67.63	60.03	52.31	43.16	60.1	31.14	21.2	37.31	27.1	29.97	40.72	42.69	33.75	16.8	24.38	15.37	21	24.47	19.07	39.3	41.04	29.01	24.18	35.33	21.34	17.34	17.37	25.04	43.75	48.81	33.93	28.29	9.54	53.05	34.58	36.39	34.67	19.45	19.9	33.33	16.52	42.38	17.8
FAM129B	295.3	223.56	252.7	318.4	55.08	689.47	751.3	685.52	380.14	671.26	778.79	289.49	76.5	550.95	323.49	300.58	295.98	570.46	401.56	138.57	121.28	29.29	130.41	140.36	94.6	91.18	104.77	75.81	226.07	235.2	128.23	48.88	88.45	130.98	54.7	353.03	449.84	92.51	33.49	703.11	28.65	142.37	76.3	92.54	27.57	81.29	3.82	222.04	6.19
VPS37B	16.82	23.04	29.67	25.19	6.81	62.96	73.67	51.8	38.12	79.52	70.1	28.03	24.12	38.88	31.71	33.73	14.76	50.35	29.53	29.57	53.19	8.41	12.37	43.43	25.38	21.01	26.66	16.29	48.78	32.61	12.18	8.6	11.03	37.94	11.36	37.28	35.93	22.51	11.31	70.52	12.25	23.77	16.97	18.76	14.01	31.84	17.07	44.79	16.52
ARF6	110.18	132.21	78.23	202.43	81.39	171.08	241.09	189.23	165.09	219.75	216.09	151.78	78.72	167.06	174.84	141.78	112.29	155.91	152.68	152.58	100	39.69	145.27	129.03	151.13	86.02	84.42	72.22	86.17	98.61	151.97	61.27	54.54	116.21	50.67	103.39	181.88	81.11	28.05	209.84	54.12	71	87.54	41.97	56.62	78.96	78.91	92.78	77.75
TMBIM1	102.36	187.24	130.72	207.7	97.87	281.2	297.17	268.65	236.38	248.8	279.38	232.54	49.48	226.93	212.97	148.48	99.76	170.98	136.33	152.9	50.61	45.24	183.48	201.23	158.44	108.87	79.53	72.55	108.96	122.91	187.15	45.59	36.44	114.02	80.53	204.74	203.97	138.17	26	281.07	119.17	74.93	82.81	62.77	36.28	40.76	39.52	177.31	38.38
SLC7A1	8.14	23.05	9.15	22.23	8.57	32.62	45.88	48.43	40.74	49.54	45.21	27.05	10.07	34.37	17.2	18.17	7.87	17.1	11.68	26.68	17.77	4.88	18.08	63.45	25.87	14.76	20.09	12.3	9.67	18.48	17.93	23.92	4.77	5.89	14.09	14.46	29.52	42.65	10.34	38.2	4.73	22.78	15.16	8.54	13.68	5.97	7.45	10.58	6.85
THSD4	3.13	40.19	16.66	34.79	0.84	26.53	39.2	42.05	54.74	47.03	50.79	35.12	1.57	14.87	16.1	15.98	3.66	8.83	2.43	8.67	3.41	7.79	1.61	7.85	6.45	2.01	6.71	3.06	2.55	13.9	1.51	1.73	0.59	0.36	3.04	8.81	44.17	2.9	2.21	30.66	0.23	3.26	1.85	2.41	4.08	2.66	0.09	0.67	0.64
NDST1	15.47	36.39	27.9	31.16	8.42	51.58	58.44	65.31	34.75	53.03	61.94	43.31	12.27	25.97	15.5	20.74	11.2	18.8	14.06	25.83	6.31	16.8	16.89	45.12	32.16	22.23	13.67	24.81	26.37	31.31	18.91	7.34	12.32	11.83	16.59	27.29	44.55	36.46	7.66	43.79	14.91	17.8	30.57	15.15	22.22	6.44	2.31	11.07	4.81
AHDC1	9.17	17.91	14.25	37.24	5.82	41.21	47.36	33.26	49.54	33.47	39.07	38.24	13.39	35.51	14.69	17.18	9.88	16.06	4.4	17.3	25.17	9.28	8.37	23.41	13.34	21.01	20.69	13.03	18.42	41.11	8.66	5.94	3.95	21.17	27.5	10.39	35.71	13.21	5.37	41.42	5.59	12.48	11.74	8.88	21.01	12.9	7.25	22.68	9.65
ZBTB7A	17.92	37.86	31.66	67.73	18.99	61.8	76.77	43.52	51.63	56.37	62.75	52.14	34.6	66.66	37.59	53.79	17.84	47.59	11.12	39.31	27.55	17.09	30.02	31.63	36.54	34.32	30.28	25.4	60.55	49.98	29.85	30.91	12.45	80.68	29.92	47.25	47.64	32.59	7.14	78.63	19.08	22.11	28.96	33.64	22.69	26.1	37.16	51.31	25.45
AMOTL2	13.49	27.84	13.26	39.34	13.24	32.11	57.74	33.59	36.74	61.93	43.19	45.39	3.67	33.98	28.27	16.15	12.86	16.3	16.43	17.87	3.95	10.34	20.4	24.87	6.4	19.7	20.5	10.87	49.25	13.89	16.41	5.97	17.47	10.65	12.13	31.58	29.15	21.62	4.91	40.07	25.78	8.65	15.12	20.12	10.05	5.19	1.02	30.64	5.86
ZSWIM4	6.04	12.64	10.55	14.64	7.54	20.35	25.92	17.53	26.15	27.13	24.43	22.04	6.49	20.49	10.73	8.15	5.74	12.76	7.94	5.74	8.98	16.04	13.18	9.56	12.58	14.28	13.1	15.47	27.38	17.2	12.83	5.82	5.91	12.53	11.91	14.23	17.99	16.73	3.87	25.87	3.33	7.73	5.56	18.28	12.03	9.98	4.77	10.83	4.8
PHYHD1	1.5	9.82	23.68	16.64	6.35	25.35	18.94	20.6	32.86	16.65	29.09	11.09	11.38	18.92	16.09	27.28	1.68	26.54	1.41	1.97	5.46	8.91	1.88	11.25	5.98	6.87	6.11	7.12	4.08	11.74	3.79	2.22	3.6	4.11	1.49	14.29	12.97	5.23	3.77	32.39	20.36	5.65	3.44	2.01	2.73	21.26	2.05	8.15	12.25
SNX33	17.52	32.23	18.43	48.27	7.74	22.27	26.11	29.43	39.79	25.31	21.49	23.47	12.07	25.41	14.19	19.9	16.87	21.33	10.39	23.31	8.08	9.82	11.6	22.85	14.5	10.76	14.4	15.72	46.64	18.11	12.18	4.93	7.53	18.75	8.13	24.75	18.15	23.85	5.83	25.65	12.62	10.94	12.06	22.82	6.78	14.08	1.04	28.24	10
PSCA	1.12	92.47	959.27	367.91	2.16	523.8	315.93	381.2	220.89	304.88	454.02	139.17	3.15	385.22	300.49	205.96	1.34	684.95	21.91	5.5	3.28	3.28	4.13	22.74	3.16	8.15	1.93	0.22	461.59	54.23	4.93	1.65	0.33	42.97	17.68	356.93	136.39	6.41	1.66	302.57	2.03	0.8	1.19	204.32	0.3	7.79	0.91	66.31	0.68
IMPA2	121.16	98	77.15	143.5	48.12	192.08	195.8	168.27	153.85	129.12	230.35	125.78	440.71	203.74	161.5	222.39	117.14	238.91	38.35	168.6	180.44	19.67	98	80.79	161.96	38.47	169.72	88.98	218.4	100.97	103.23	42.38	32.3	157.88	37.85	87.62	151.56	167.56	24.72	202.49	60.82	195.05	32.36	106.09	52.52	100.27	9.11	97.33	8.07
CCDC85C	22.98	14.31	9.75	12.41	8.17	27.8	32.54	25.45	15.15	22.33	29.4	13.37	14.81	24.34	10.85	14.76	25.05	22.7	15.21	17.72	9.07	3.52	18.52	15.96	33.21	8.07	22.63	7.53	38.48	18.75	17.12	4.89	3.15	28.43	16.51	16.62	19.31	10.64	1.91	26.88	6.99	10.86	11.86	21.67	10.56	14.77	3.6	32.08	2.45
LGALS3	132.75	235.35	335.61	311.47	212.04	527.32	544.74	518.15	283.47	543.4	759.01	457.83	128.69	574.1	802.82	435.95	123.7	460.4	379.46	292.27	98.86	76.43	313.04	185.15	413.51	172.58	238.56	109.83	433.22	192.33	299.37	224.17	153.91	436.62	74.89	470.17	388.79	221.33	97.87	721.98	253.68	95.04	211.77	195.83	62.45	263.14	40.02	490.95	72.82
PAQR7	5.88	10.49	8.92	14.03	2.84	13.84	25.08	19.14	13.88	18.17	13.95	15.66	6.85	19.22	11.14	10.91	6.82	12.07	5.55	16.95	5.8	3.13	5.58	9.71	12.22	4.14	10.94	11.86	5.92	13.16	6.16	1.34	3.36	6.02	10.31	15.76	12.19	15.89	2.04	15.83	2.54	11.14	10.29	4.3	5.76	4.73	2.75	8.63	5.02
CTNNBIP1	40.21	49.95	27.44	61.86	10.07	82.93	65.02	76.16	44.87	62.46	80.94	80.51	29.84	90.34	90.62	81.48	40.42	82.45	24.41	90.6	33.44	8.49	12.73	32.98	23.75	11.01	25.77	15.99	37.31	40.8	9.9	33.37	16.64	38.57	49.75	35.13	76.6	36.95	6.85	98.01	17.58	11.32	28.84	14.7	12.68	23.9	5.73	42.21	5.54
CWH43	1.75	3.14	8.56	11.59	0	16.03	19.76	18.23	11.42	20.13	21.74	19.54	5.59	13.14	16.05	14.69	1.37	17.15	1.45	3.65	0.22	0.38	0	4.99	8.1	0.14	0	0.63	1.31	12.23	0	0	0	1.2	3.11	7.87	21.51	3.9	0.12	12.74	0.83	0	0	1.45	0.34	1.01	0	0.61	0
FAM46B	6.52	89.89	30.45	75.91	2.06	108.71	88.51	69.93	48.46	85.36	95.83	133.42	8.8	103.24	76.98	90.1	6	67.32	3.94	25.73	1.62	1.86	0.47	35.82	27.29	2.86	4.96	2.07	10.59	61.31	0.69	0.96	1.58	11.29	18.41	25.39	110.36	22.91	1.16	125.1	5.69	0.61	3.7	2.45	0.33	8.93	0.41	8.05	0.07
ST3GAL4	11.4	14.28	35.79	107.9	15.89	70.06	70.65	77.09	41.03	50.28	65.46	46.96	6.64	71.7	89.1	41.94	10.74	84.07	13.83	9.87	20.39	26.64	14.67	28.49	8.22	19.54	18.77	15.82	15.42	41.84	19.6	17.78	19.66	7.21	66.29	32.84	54.62	24.06	19.15	56.24	16.04	27.16	10.16	4.77	22.27	15.82	9.44	31.78	9.77
EHF	43.2	32.06	44.79	168.03	12.12	109.05	142.91	178.55	155.07	146.75	156.76	104.51	31.45	157.24	130.81	74.73	40.89	119.46	104.41	10.39	7.76	4.67	28.51	12.98	19.54	13.31	9.04	3.67	86.49	43.13	28.17	6.53	1.78	54.8	16.11	70.16	129.4	11.09	1.28	93.61	2.18	1.49	5.69	49.09	3.02	61.25	1.22	37.75	1.29
ANXA1	98.24	858.08	2132.11	8438.46	455.7	5278.29	8044.93	8782.01	5075.81	6867.73	6155.05	6590.55	368.8	9020.07	11580.5	5427.8	104.62	7810.36	1374.78	444.3	391.06	208.35	729.79	783.97	324.12	303.64	394.1	368.84	1289.31	2066.09	729.05	258.05	368.15	378.43	672.34	3282.39	8457.42	331.46	145.62	4213.56	238.1	76.13	850.47	388.7	35.19	284.73	53.7	655.83	62.21
CITED2	30.19	28.43	47.73	24.35	14.06	93.73	59.51	68.5	35.08	76.98	124.28	42.97	16.73	88.3	110.19	35.94	31.52	73.72	34.33	12.33	12.87	26.4	10.7	42.17	12.35	20	17.7	16.22	19.64	20.39	10.95	8.12	34.51	4.23	11.33	21.36	77.15	22.47	7.93	76.58	31.71	2.6	11.25	18.36	19.4	15.56	25.95	16.45	36.78
OBFC1	33.91	18.16	29.87	28.5	8.41	40.09	47.04	48.56	24.73	42.14	47.65	35.55	7.04	51.8	71.79	44.39	34.59	70.83	21.17	19.08	4.14	6.22	8	10.98	11.96	13.89	6.45	7.99	15.67	23.94	10.23	7.41	10.98	13.65	18.2	31.13	35.41	18.22	5.73	47.32	14.54	6.32	8.27	7.99	7.73	11.02	16.27	16.93	11.77
RNF223	1.24	8.47	13.55	18.25	0.11	30.17	31.01	31.68	9.17	32.19	34.51	28.78	2.95	38.13	24.81	21.8	1.62	47.15	1.21	2.33	0.55	0.23	0.18	3.07	2.44	1.71	0.91	0.86	8.91	10.3	0.12	0.24	0	2.71	2.18	13.87	20.89	4.12	0.47	39.85	0.24	0.79	1.04	1.43	0.14	4.16	0	2.88	0.04
LINC00675	0.05	1.13	13.79	7.18	0	4.73	4.82	4.32	5.71	10.84	7.73	4.49	0.1	19.59	12.35	7.03	0	10.99	0.05	0	0	0	0	0.54	0.74	0	0.14	0	3.1	1.06	0	0	0	0	0.13	1.6	18.27	0.07	0.19	3.07	0	0	0	0.32	0	0.31	0	0.46	0.12
TFAP2B	0	0.01	1.36	2.64	0	4.26	5.63	3.93	2.73	7.27	14.32	1.4	0.12	2.43	4.7	2.92	0	3.36	0	0	0.16	0.09	0.11	0.15	0.07	0.13	0.05	0.16	1.25	0.76	0	0	0.09	0.05	0.02	0.95	4.22	0	0	0.77	0.01	0.09	0.02	0.01	0.44	0.72	0.08	0.49	0
PLEKHF1	3.91	17.84	15.42	15.08	14.32	18.76	21.36	19.25	11.38	18.42	24.1	20.8	6.58	24.37	24.31	16.81	5.21	23.58	8.76	13.58	2.81	13.58	21.11	10.57	18.79	10.15	7.57	8.69	16.06	22.88	19.67	13.64	4.81	10.15	5.91	17.21	18.27	21.09	2.77	32.56	16.17	2.85	13.97	6.76	18.03	3.02	19.34	10.29	22.18
NR1D1	12.52	14.23	11.92	20.01	17.47	11.79	29.55	20.29	14.76	40.94	22.27	32.66	13	21.71	34.52	33.17	13.87	18.4	17.31	4.66	24.32	4.42	24.3	14.95	12.55	19	9.29	12.44	6.79	8.57	24.87	30.5	9.01	31.1	10.54	6.4	18.24	12.99	7.38	37.57	16.07	11.93	26.15	3.91	4.09	10.94	14.03	15.43	4.5
KLHL21	22.44	21.04	12.79	23.71	8.06	24.24	26.33	27.52	35.4	24.32	27.88	31.62	20.81	19.18	15.62	24.92	21.69	11.63	26.3	28.01	32.57	9.42	13.97	20.45	31.16	31.84	24.54	27.13	48.35	27.04	15.32	18.9	4.73	15.69	26.54	12.25	29.6	24.88	5.07	32.68	18.9	17.47	22.96	20.68	21.37	33.46	12.41	14.24	9.28
CTC-349C3.2	0	0.25	0	0.59	0	0.23	0.5	0.26	0.57	0.35	0.21	0.37	0.13	0.19	0.03	0.08	0	0.06	0	0	0.04	0	0.03	0.13	0.1	0	0	0.22	0.32	0.07	0	0.04	0	0	0.04	0.03	0.5	0	0	0.15	0	0	0.07	0.3	0	0.57	0	0.04	0
EPHA2	58.63	271.37	38.72	330.25	15.92	112.4	144.92	99.75	215.37	191.7	92.4	223.54	19.46	167.55	110.54	87.01	57.8	81.49	100.28	70.52	34.61	15.45	30.76	72.44	21.13	63.09	19.06	23.13	161.39	61.58	29.14	18.94	8.17	65.53	42.61	85.08	146.76	24.1	5.29	122.91	11.19	28.19	28.16	69.76	59.97	22.77	2.42	74	3.19
ITPRIP	17.43	65.06	13.43	81.83	5.9	36.69	33.94	23.34	74.83	42.46	24.73	88.8	19	41.48	35.57	23.66	18.02	14.21	32.46	14.2	7.85	10.67	8.05	42.55	16.35	22.8	18.39	13.41	28.41	28.05	8.94	6.01	12.54	14.91	7.91	14.62	46.35	19.93	10.47	43.12	11.51	11.42	8.97	18.91	7.61	11.74	11.42	11.41	8.83
MINK1	77.47	127.9	66.54	170.58	65.61	112.93	132.21	123.14	192.73	151.5	127.69	145.16	94.49	96.5	51.49	76.2	79.88	56.25	70.24	82.84	67.6	50.66	130.68	193.71	105.48	59.12	134.58	84.31	167.77	96.52	133.52	42.52	15.8	111.42	49.28	59.72	115.8	93.35	17.69	119.81	31.11	75.37	85.54	175.78	48.14	113.51	59.7	109.07	45.68
C5orf66	9.03	7.28	6.89	13.58	2.16	9.72	11.15	13.69	14.22	18.26	15.46	13.77	5.24	11.5	4.4	9.6	8.33	7.4	8.41	4.87	7.88	6.8	2.87	5.58	6.53	2.57	10.02	8.75	15.84	10.17	1.95	5.06	1.31	8	3.37	6.45	11.37	6.01	1.3	9.81	1.45	6.16	8.96	16.66	10.24	11.46	6.24	7.46	3.12
RREB1	22.92	28.82	11.04	32.56	6.62	18.34	30.04	27.13	42.63	38.11	28.43	28.66	12.25	14.39	7.87	7.54	22.03	9.17	16.66	13.52	9.27	5.9	14.25	14.43	16.12	11.06	14.01	13.52	41.74	16.64	13.67	11.41	3.38	9.98	10.92	14.54	19.37	13.32	3.52	20.63	5.66	7.23	10.33	31.65	11.86	20.7	11.44	12.78	9.11
MAST4	56.4	28.59	15.24	45.73	6.41	32.7	35.58	51.05	63.58	49.49	46.32	56.97	14.72	28.67	15.9	25.22	53.89	17	39.47	9.6	5.95	7.51	12.37	21.56	20.45	15.05	13.13	18.07	112.68	30.12	10.44	11.23	6.49	20.51	12.82	20.34	47.71	16.16	7.02	45.37	19.34	12.52	12.95	100.37	6.36	14.69	7.37	16.53	8.94
SDC1	902.45	672.63	221.98	748.71	230.68	548.38	747.15	488.3	593.55	546.41	473.49	690.27	712.58	871.09	525.35	642.93	909.74	586.4	589.22	462.48	308.56	50.1	356.7	446.22	374.55	168.59	206.9	351.55	574	380.67	357.35	149.12	186.05	606.57	190.03	415.74	616.87	247.23	40.03	725.77	62.01	434.29	300.51	284.6	107.89	399.39	12.09	656.93	14.95
TRIM29	1213.43	1021.37	427.38	1386.21	219.08	1400.32	1565.59	1249.65	1189.65	1380.29	1308.06	1546.8	867.24	1447.29	1005.74	1655.08	1213.18	1234.13	1017.49	464.05	531.73	90.12	326.77	605.7	359.19	269	422.19	296.16	1031.93	944.24	331.26	271.66	4.86	844.74	380.02	665.76	1253.53	536.04	48.67	1464.72	78.52	583.44	370.92	640.87	48.15	371.68	7.47	747.9	3.12
MEIS1	11.53	5.64	13.39	17.81	2.1	10.52	16.71	15.16	11	15.08	17.5	14.08	5.8	8.37	8.57	8.12	12.77	6.83	25.37	5.17	5.43	8.96	5.16	14.55	4.89	8.28	16.66	12.17	14.32	7.83	4.36	2.04	7.58	9.54	9.59	11.55	9.67	7.34	1.88	13.6	6.05	3.02	2.72	9.18	4.41	11.61	0.6	13.99	3.06
PDCD4	248.29	32.45	95.12	103.23	8.94	144.89	144.33	183.15	133.21	134.36	159.31	121.36	36.02	139.32	122.06	106.49	244.35	104.76	86.29	31.18	48.02	38.5	14.86	46.18	45.74	19.8	46.53	23.59	63.11	84.88	13.56	14.09	15.27	30.98	35.09	80.06	113.55	26.81	20.3	87.88	22.72	23.39	21.33	40.18	34.66	56.53	76.92	84.01	67.43
PWWP2B	43.19	14.46	18.74	13.91	3.44	33.02	22.62	20.88	12.91	25.77	33.48	17.29	16.26	27.25	17.95	16.85	44.37	21.17	40.41	11.35	8.36	5.95	10.88	18.12	9.9	9.56	8.32	7.98	28.68	15.25	10.4	8.05	4.29	16.68	12.45	24.12	23.18	10.92	3.35	35.89	6.06	8.25	6.8	14.67	11.34	17.64	9.9	29.31	10.63
S100A9	15020.5	34542	12552.6	41368.2	4436.54	23663.3	24479.7	29077.9	25976.4	33709.2	19325	23127.4	14340.1	29599.8	36963.6	31569.2	15133.4	35536.1	35390	1778.87	1364.68	561.85	8834.49	3452.05	3630.4	925.91	352.62	670.81	21848.4	9324.1	8845.59	579.93	568.12	5307.99	3766.87	22481.7	29999.7	2852.71	185.88	29335.1	1244.33	92.88	413.65	9371.06	92.66	766.56	195.2	4097.43	92.73
SMURF1	16.33	11.4	12.02	13.57	10.06	15.62	24.58	23.1	25.82	23.05	22.16	16.59	8.11	14.53	9.66	8.69	15.41	11.83	28.44	14.07	16.75	7.17	19.7	19.07	24.54	19.94	17.63	21.28	16.09	16.65	19.1	11.42	5.78	8.01	10.8	10.74	12.47	16.73	5.52	17.2	8.05	19.16	13.59	13.17	24.82	9.88	7.79	11.24	6.04
SPIN4	2.53	1.74	0.97	4.26	0.86	1.94	5.43	3.16	4.68	3.26	1.81	2.46	1.69	3	2.05	0.47	2.39	0.81	8.71	1.9	0.06	0.95	2.28	0.5	2.62	1.43	1.37	1.34	1.55	1.79	2.21	0.88	1.36	0.31	1.93	4.63	2.34	0.96	0.66	1.18	0.54	3.59	0.4	0.89	3.6	3.07	1.63	1.29	1.52
SYPL1	77.95	28.99	35.15	79.54	39.53	56.15	71.92	72.84	61.15	62.79	66.9	58.63	57.29	52.89	65.8	36.81	80.84	41.34	159.19	38.65	78.34	15.14	71.59	51.73	77.61	38.37	22.04	38.79	46.25	34.56	71.21	76.9	34.69	27.47	37.08	39.72	61.57	27.9	18.59	48.74	45.48	34.27	31.96	32.37	39.08	40.8	29.8	53.53	31.7
ESYT2	19.66	10.02	17.1	22.11	12.35	29.54	30.83	24.69	40.35	25.09	32.55	27.44	14.57	19.83	18.4	10.33	18.38	15.94	40.18	20.24	34.66	12.71	22.81	28.91	9.07	23.56	26.41	23.38	31.89	18.02	23.87	18.83	10.43	6.79	18.79	19.37	23.55	17.83	12.95	25.08	11.11	27.14	22.26	22.04	16.89	13.82	31.62	28.49	22.33
ARNTL2	3.79	9.95	9.05	19.01	2.32	17.59	22.33	22.19	25.07	26.34	21.39	22.29	6.02	15.59	30.81	10.33	3.59	13.76	17.29	16.1	21.38	1.49	8.39	12.77	6.03	8.32	8.71	12.6	9.87	8.61	9.13	5.87	5.45	15.99	4.27	12.05	14.11	4.22	3.75	13.31	1.8	6.95	4.12	5.28	5.58	6.61	1.02	11.07	3.35
RND3	13.33	21.71	24.14	38.43	14.1	36.6	53.66	55.83	92.4	105.45	70.45	45.22	22.13	37.31	87.69	24	12.28	41.91	66.13	46.78	34.4	10.12	34.53	78.08	7.66	23.85	13.01	21.52	16.75	14.78	32.22	10.18	42.55	16.6	24.26	43.22	22.55	51.86	10.24	39.97	4.09	7.63	18.45	13.27	7.92	9.67	3.43	14.18	10.66
VDAC2	113.7	124.84	96.85	208.66	77.15	159.77	177.15	185.55	213.58	136.79	176.77	189.61	94.85	201.68	216.94	208.56	105.68	219.38	205.62	107.13	228.3	49.69	117.42	102.99	116.21	84.2	139.33	84.26	84.5	108.32	123.14	97.89	98.02	167.26	96.69	119.24	175.91	104.47	57.4	189.13	99.27	112.87	175.35	68.31	46.78	59.56	55.17	145.77	55.2
OVOL1	20.34	51.15	14.81	79.68	2.5	43.4	91.64	40.88	69.47	41.81	36.74	74.09	17.05	101.39	82.38	68.98	21.06	26.04	57.37	16.64	7.52	1.43	5.5	15.47	20.72	4	7.3	6.92	36.89	16.03	4.95	0.92	0.04	18.09	5.85	34.6	58.42	11.61	0.57	78.65	5.73	6.53	11.91	7.6	0.69	18.83	0.12	11.8	0.11
TOB1	20.72	35.02	35.82	121.45	24.91	48.25	69.98	59.98	61.64	51.38	53	108.89	25.7	54.14	81.28	53.55	22.98	32.2	71.31	18.15	60.12	13.91	43.21	35.13	22.24	24.6	29.85	13.3	13.29	31.4	43.84	23.66	6.95	18.48	11.14	47.38	64.66	18.13	13.61	49.68	16.29	27.12	15.56	6.48	16.35	49.06	18.78	25.76	11.43
KLF3	23.7	31.53	14.45	95.8	11.95	23.72	42.61	28.2	49.56	38.78	26.51	37.08	13.18	26.38	46.83	27.05	20.52	15.27	21.42	18.04	28.07	8.86	25.88	23.42	26.87	16.4	22.97	13.45	19.39	10.71	23.66	14.4	12.92	23.55	7.72	16.85	43.32	13.52	9.75	24.92	13.27	16.78	20.76	12.86	7.51	13.58	11.47	16.69	7.92
PAX9	2.42	32.71	40.08	84.96	2.25	93.5	107.34	105.9	115.16	138.48	129.89	108.75	7.86	127.1	111.16	60.57	2.97	83.89	29.61	5.78	19.04	5.19	5.88	8.29	5.65	40.29	12.57	5.29	15.69	48.75	6.08	9.34	2.13	54.75	9.89	29.89	119.39	0.49	2.09	101.69	1.1	6.9	10.65	7.12	18.08	307.1	0.73	53.87	0.21
SEMA3F	47.69	58.41	25.8	98.86	16.75	71.68	95.97	71.03	55.74	77.8	63.68	87.42	50.77	95.99	39.22	49.29	47.79	39.93	17.53	25.81	15.3	16.68	26.87	34.43	40.81	32.61	59.33	21.37	32.52	59.82	29.93	12.11	11.84	58.03	13.03	31.72	77.68	30.53	10.81	78.43	15.88	61.92	27.69	22.04	14.73	79.23	0.95	62.48	1.91
CTNND1	96.23	93.96	85.84	216.94	35.33	134.88	210.95	201.91	248.26	186.98	153.26	143.25	68.29	148.04	98.64	80.01	87.11	87.84	131.52	89.44	91.86	35.38	57.1	72.69	80.64	60.47	121.83	110.43	83.43	91.18	55.68	52.25	34.63	97.29	59.07	107.44	148.75	99.24	27.64	129.45	49.17	90.46	122.07	75.27	43.6	88.74	13.31	139.63	15.21
DSP	294.51	169.69	146.38	545.55	92.8	391.21	505.42	665.39	561.79	600.08	610.66	652.02	269.8	376.28	290.97	304.82	292.92	254.13	109.77	379.91	170.27	22.4	274.36	312.56	288.87	35.71	124.99	170.09	186.9	274.4	274.68	83.32	4.96	94.53	108.04	156.08	586.83	222.46	32.16	366.55	35.81	64.93	230.22	131.67	58.92	272.8	2.27	118.81	4.44
KLF5	183.74	142.77	83.73	198.75	55.42	185.56	304.42	256.16	364.54	251.86	241.31	187.43	97.08	289.11	152.3	126.47	165.35	126.84	209.83	105.12	295.39	6.67	133.88	95.74	76.04	61.67	276.79	64.75	135.6	108.8	134	91.92	8.49	169.17	30.97	123.78	201.1	66.9	31.49	220.85	9.97	137.86	101.79	77.63	10.08	78.95	3.52	257.29	1.62
ZBTB7C	21.5	21.64	20.92	32.67	4.6	34.13	41.85	42.91	29.25	37.3	42.28	27.55	10.77	26.94	18.28	29.72	22.4	25.91	21.18	3.94	19.22	1.85	6.17	3.79	3.29	6.98	50.96	19.67	6.49	17.88	6.97	0.89	1.25	38.78	2.36	14.81	25.08	1.4	2.3	36.1	2.33	29.93	34.15	2.52	0.97	14.8	0.45	44.03	0.28
CASZ1	24.98	11.36	17.33	22.2	3.11	21.72	30.32	26.98	23.71	22.19	38.02	23.29	14.34	29.49	21.02	16.74	32.66	12.04	12.59	19.05	15.6	3.36	5.68	23.18	13.97	16.68	26.74	20.16	24.75	14.73	13.87	4.56	0.55	21.79	18.94	18.49	26.15	11.74	2.4	31.21	2.88	10.28	32.12	11.9	8.1	16.39	12.76	27.72	2.86
BAG3	90.68	94.22	27.57	68.45	35.13	83.82	100.13	76.58	103.18	78.54	78.43	84.65	69.54	123.62	76.36	67.4	85.35	49.52	124.31	84.42	49.75	21.68	56.97	218.26	68.29	82.73	116.88	54.89	81.06	48.41	53.82	45.54	30.43	65.98	44.6	59.42	85.54	71.16	26.98	100.19	86.34	59.22	61.54	51.3	29.02	83.43	16.66	118.94	25.7
CLDN4	60.84	302.35	52.45	181.36	31.22	252.18	205.38	108.18	173.86	184.22	118.64	255.71	118.24	360.74	226.15	124.5	68.9	140.26	438.7	14.76	73.23	4.01	62.79	57.9	47.75	117.47	64.33	27.49	153.79	75.95	61.47	20.31	0.4	72.82	34.68	277.64	288.73	15.11	10.09	240.49	12.69	149.97	119.13	76.41	8.99	189.46	2.17	180.07	1.18
TRMT44	7.18	12.66	8	14.52	3.69	15.69	20.71	17.04	13.02	8.61	14.54	9.58	6.35	17.44	9.33	9.04	6.34	10.7	16.92	8.16	3.69	6.52	6.85	6.18	5.57	7.68	17.46	8.97	16.17	7.6	6.05	2.94	3.83	5.93	5.95	14.32	8.84	7.48	1.69	14.73	8.74	12.21	13.64	11.2	7.39	7.32	8.23	10.87	7.81
FOXA1	16.71	12.84	12.3	12.14	1.66	11.97	17.76	15.25	15.16	12.55	19.77	9.12	9.92	8.51	8.43	5.61	14.62	6.26	15.55	0.05	7.39	0.59	3.12	4.39	1.67	96.02	22.6	3.57	18.36	4.2	2.46	4.19	0.04	12.34	1.7	23.39	8.11	0.26	0.36	10.6	0.97	9.24	1.79	13.69	5.07	87.65	0.6	42.13	0
SIAH2	27.01	32.08	15.22	38.05	16.96	28.54	31.33	26.01	40.32	23.22	21.5	47.85	19.48	25.95	29.61	25.57	24.15	16	61.71	20.01	30.74	11.33	27.35	31.39	15.86	18.9	77.46	17.28	26.95	18.86	28.5	25.77	18.87	47.34	15.61	14.38	37.12	18.88	10.8	37.58	7.03	38.35	35.32	11.32	13.66	109.82	17.88	39.98	21.08
ATP8B1	7.85	5.48	15.3	13.67	2.53	9.1	13.9	9.14	19.87	14.31	11.49	11.25	7.33	14.31	9.02	6.23	6.89	4.41	14.9	3.65	8.99	7.02	6.08	4.51	8.13	8.73	16.15	11.44	6.07	4.92	6.08	14.73	1.29	12.8	2.04	18.58	17.65	4.37	4.52	7.85	1.79	5.77	11.77	5.17	4.03	16.65	3.08	13.58	2.59
EPB41L1	10.17	52.95	26.63	53.04	10.33	41.13	55.38	41.97	49.57	51.09	35.32	39.68	28.13	24.59	17.12	24.96	11.79	24.84	41.77	6.56	38.11	9.73	9.73	16.66	15.4	29.98	60.05	12.37	11.88	21.32	14.57	17.88	9.34	22.67	14.91	41.17	20.26	37.52	11.95	32.41	22.63	28.72	18.86	8.38	4.41	34.49	0.81	85.25	3.04
RFX2	18.99	6.15	7.39	4.3	5.8	15.74	14.19	4.49	16.8	24.47	13.28	5.07	7.26	7.31	7.85	30.37	11.8	9.09	9.54	51.27	24.27	5.71	9.4	15.06	10.25	16.06	15.2	8.81	7.34	12.06	16.15	3.37	5.42	30.52	8.26	3.79	18.39	16.87	9.57	9.53	2.21	5.69	11.76	9.63	5.93	9.04	1.84	6.56	5.46
TMEM105	2.06	1.26	0.02	0.28	0.19	0.5	0.51	0.41	0.26	0.09	1.03	0.63	1.38	0.45	1.08	1.3	2.61	0.45	1.66	2.1	0.56	0	0.06	0.03	0.26	0.84	0.91	0.57	0.82	0.39	0.08	0.86	0	4.32	0.03	0.54	0.98	0.56	0.19	0.26	0	2.49	0.58	0.49	0.21	0.21	0.14	0.02	0
TMEM211	0	0	0.53	0	0	0.92	0	0	0.71	0	0.45	0	0	0	0	0.34	0	0	0	0	0.38	0	0	0.78	0.86	0	3.73	0	0	0	0	0	0	1.16	0	0	0	0	0	0	0	0.42	0	0	0	0	0	0.94	0
TMEM189	81.92	70.08	20.15	36.35	33.46	51.82	53.74	38.15	49.17	37.09	54.96	64.34	75.02	81.36	43.5	48.55	81.68	43.11	41.44	72.55	81.32	22.55	51.04	98.18	111.96	35.9	84.6	60.27	68.1	47.6	51.29	51.14	47.62	100.72	45.66	32.73	57.64	121.17	14.16	63.98	33.38	96.86	55.48	47.65	40.97	31.17	13.26	112.19	13.63
LY6D	3525.41	4424.91	1077.46	4029.98	103.94	2091.4	1637.86	1804.02	1539.07	2128.93	2572.74	3263.53	1846.56	2556.84	1789.33	4609.86	3498.67	1860.77	2273.94	422.23	210.02	72.93	185.67	1599.6	4239.97	49.06	12.06	178.12	1570.7	1552.49	197.48	746.37	0.46	5997.26	286.89	1128.49	2863.17	430.96	16.65	1967.5	1211.94	744.15	785.75	1039.41	9.06	189.58	37.72	2124.17	2.61
PLEKHG3	49.57	54.08	14.69	35.42	12.13	24.83	52.08	21.62	66.83	31.21	26.36	26.95	28.51	40.36	16.85	27.6	53.07	15.08	25.2	46.45	50.57	9.51	29.05	49.51	98.02	19.36	31.74	33.63	31.16	30.74	31.33	57.87	10.54	92.3	17.61	22.77	26.18	28.46	5.7	35.46	21.05	33.94	38.12	27.55	21.38	22.14	6.82	58	3.89
CCDC12	103.73	66.61	47.7	100.78	30.24	74.94	64.04	62.56	63.14	62.94	43.54	60.32	69.53	64.98	44.05	80.84	96.24	67.71	66.84	53.04	36.06	38.61	40.07	45.88	37.74	37.8	71.46	44.94	34.32	49.44	39.95	45.18	40.42	109.64	36.64	59.21	56.32	53.26	20.56	66.59	42.59	54.32	41.13	31.88	34.76	42.85	67.42	82.4	51.58
ATP5D	282.79	286.81	190.04	174.27	102.6	243.27	178.2	158.26	143.13	172.1	199.36	178.41	199.29	245.78	170.76	300.1	268.94	278.1	229.88	255.46	174.06	122.52	124.66	198.72	175.81	157.07	160.02	164.27	220.58	158.85	123.85	219.29	205.07	388.74	195.17	244.7	214.51	239.7	88.99	266.86	282.47	139.31	158.81	123.78	116.23	144.45	149.02	191.26	148.42
C21orf33	64.79	41.35	34.73	37.85	27.27	48.41	50.92	47.38	43.89	44.94	41.28	42.46	43.27	36.05	30.9	46.11	62.04	42.5	61.99	35.91	42.36	24.69	52.1	51.17	19.79	33.04	54.06	51.46	33.61	45.04	48.07	42.74	25.27	41.83	50.64	48.21	41.39	55.59	14.67	48.59	57.38	67.45	38.06	32.56	33.72	33.99	40.06	45.12	47.79
HOXA2	1.93	0.64	1.49	1.04	0.73	1.6	1.96	1.21	0.79	1.52	2.75	0.95	0.52	1.71	1.52	1.29	2.32	1.77	1.85	1	1.22	1.4	1.61	0.57	0.24	1.05	4.17	0.78	1.54	1.17	1.3	1.25	0.58	1.54	0.94	1.42	1.18	1.71	1.4	1.41	2.06	1.65	0.65	1.21	2.07	1.12	0.81	1.09	0.69
PLEKHG6	13.35	18.91	19.02	21.75	8.58	46.68	60.22	103.65	53.37	51.22	60.05	33.48	16.76	37.46	29.76	28.99	12.78	34.25	18.68	1.51	16.78	1.94	16.74	3.93	7.65	40.11	10.15	17.61	5.22	29.54	16.97	27.95	0.55	41.69	72.25	16.04	93.55	1.56	1.96	54.03	7.44	23.97	18.62	1.96	38.99	9.56	1.52	50.25	0.57
WASF2	80.3	35.56	52.39	58.55	22.51	88.97	115.51	108.54	97.34	99.74	106.18	59.18	51.34	89.38	53.2	78.58	80.49	66.46	34.11	56.86	79.67	31.66	32.76	52.8	43.1	75.28	49.37	46.22	95.99	66.2	32.19	25.83	23.98	115.83	67.88	50.74	73.21	39.05	26.65	99.34	44.63	49.46	71.17	40.01	49.17	48.29	56.07	116.52	63.98
ZNF395	50.88	21.21	29.81	27.22	8.37	55.41	61.73	61.46	88.73	36.1	63.72	48.93	24.23	35.77	22.47	33.61	39.02	33.37	34.07	29.84	18.98	10.9	10.3	32.21	14.44	39.54	43.23	22.14	32.21	35.27	11.58	28.99	14.07	65.32	30.62	30.77	39.64	13.43	8.99	55.37	25.25	32.83	14.42	27.31	29.91	25.97	41.5	73.11	24.34
CUEDC1	24.3	12.04	15.4	11.22	10.81	29.92	26.8	23.48	18.81	16.32	24.76	14.17	16.42	23.88	12.03	21.13	28.55	12.97	19.83	8.07	32.09	11.82	22.32	11.18	19.53	30.47	39.71	18.45	18.13	22.48	16.84	26.75	21.17	48.46	22.94	20.57	19.76	22.03	12.41	21.8	19.64	35.02	16.07	13.22	11.99	28.68	3	54.25	7.65
MYEOV	41.82	18.03	13.19	18.6	0.1	45.16	38.44	17.13	22.89	37.45	30.8	26.26	0.25	38.02	45.12	18.18	49.33	27.74	8.98	1.73	0.41	1.23	0.6	6.13	3.12	30.97	1.13	3.16	3.1	9.52	0.14	12.27	0	23.51	5.25	41.92	21.85	0.72	0.24	46.92	0.5	1.17	0.9	2.71	5.72	0.26	0.71	77.01	2.13
PLLP	27.61	9.03	26.95	16.76	3.11	30.07	31.98	34.17	12.29	17.73	27.99	15.13	5.87	26.6	21.29	22.53	29.63	30.56	7.77	14.45	22.22	1.78	5.83	1.78	21.32	10.06	8.9	2.33	3.34	10.95	4.92	11.14	0.3	41.17	1.22	40.58	19.46	3.83	3.3	25.62	14.02	10.85	2.36	2.01	6.03	20.63	1.37	53.94	3.05
CAPZB	157.59	166.68	135.75	166.47	113.91	186.03	203.43	186.05	157.96	177.92	167.21	172.81	129.48	188.86	155.74	209.09	159.51	179.11	122.19	208.15	133.55	162.73	139.7	235.68	136.58	165.57	174.42	185.7	194.1	180.15	130.97	130.35	298.64	220.95	163.61	161.82	171.34	259.86	94.65	205.16	95.19	99.09	151.98	124.46	138.35	87.17	180.16	245.21	157.85
TSHZ2	0.35	4.83	4.1	7.13	6.4	8.16	10.34	13.14	11.53	11.23	11.09	10.13	3.51	11.05	4.93	7.63	0.37	9.92	12.37	6.86	6.72	22.94	2.45	5.42	6.38	8.88	13.08	12.85	10.31	9.52	2.71	5.39	1.9	12.78	12.29	9.96	8.34	9.78	5.2	6.84	11.57	5.23	15.22	6.55	14.48	1.13	16.76	23.81	5.79
ST6GALNAC6	16.47	23.19	33.59	21.28	31.07	41.4	43.69	43.33	46.12	32.18	37.92	27.82	13.22	40.77	25.57	21.61	16.75	32.85	25.08	25.72	15.87	26.03	17.83	30.07	16.28	37.45	26.14	23.03	25.83	30.32	16.89	8.85	24.67	22.75	12.33	16.81	35.87	40.51	19.07	48.34	71.95	16.46	14.65	14.77	37.52	16.47	55.2	86.72	56.61
EGOT	0.33	0.23	0.13	0.57	0.6	0.15	0.57	0.36	0.34	0.16	0.17	0.69	0.42	0.36	0.25	0.37	0.26	0.18	0.35	0	0.14	0.5	0.25	0.07	0	0.38	0	0.42	0.36	0.59	0.11	0	0.36	0.35	0.21	0.14	0.19	0.71	0.2	0.37	0	0	0	0	0.45	0	0.86	0.36	0.98
BHLHE40-AS1	0.35	0.1	0.31	1.44	1.33	0.78	1.17	0.54	0.91	0.43	1.17	0.35	0.23	0.57	0.66	0.23	0.4	0.66	0.73	0.56	0.17	1.91	0.06	0.3	0.16	0.98	0.76	0.98	0.79	1	1.16	0.67	0.16	0.11	0.12	0.43	0.6	0.24	1.39	0.4	0	0.2	0.73	0.25	1.29	0.44	0.79	0.3	0.99
FOXP1	3.06	11.59	18.1	21.04	7.52	18.87	26.93	23.48	36.24	25.6	24.88	26.05	12.26	15.15	11.53	10.21	2.7	5.71	4.95	23.66	6.12	22.27	5.68	18	15.63	32.63	28.55	20.3	29.17	21.66	7.81	19.26	12.54	7.11	31.27	17.98	19.41	28.63	11.58	19.43	9.46	8.67	9.78	20.35	36.17	34.46	50.93	13.05	30.55
ZFP36L2	48.45	80.37	48.77	61.63	12.81	61.77	81.78	39.64	76.7	51.17	58.7	108.61	37.09	66.9	66.07	34.21	46.86	20.1	127.68	76.48	18.01	73.97	16.33	89.33	31.79	55	34.01	45.13	42.42	56.34	15.78	23.74	22.83	8.41	34.13	77.67	94.21	55.51	20.44	62.06	32.37	11.45	23.25	48.82	64.87	65.05	121.87	15.62	153.38
EHD1	23.33	33.08	27.97	28.3	9.77	27.49	28.25	18.73	27.42	28.75	36.3	34.74	18.23	36.58	22.52	27.31	22.95	21.18	34.24	57.74	11.81	19.47	11.29	39.43	17.11	43.8	28.04	34.68	50.13	36.75	16.02	15.01	24.14	22.67	20.77	32.6	29.45	45.53	10	39	21.14	15.76	15.15	24.4	30.81	26.02	81.1	28.89	64.18
RAB11FIP4	3.61	4.11	6.09	5.24	1.91	8.26	8.58	8.86	6.98	10.63	8.77	7.6	3.78	8.12	3.65	5.54	3.86	4.2	6.21	2.61	0.89	1.62	2.65	2.79	7.29	9.09	4.12	10.23	4.35	8.44	2.89	4.62	0.74	3.32	5.32	11.08	8.82	7.46	0.74	6.9	2.37	7.47	12.98	2.67	5.69	6.33	16.79	4.59	10.37
MAP3K14	4.16	9.73	10.89	7.02	4.3	11.37	22.31	10.3	19.43	13.59	11.21	11.09	6.34	13.31	11.42	17.95	3.61	6.11	5.26	8.55	6.47	9.33	5.96	4.41	7.03	17.19	13.07	9.67	6.5	20.46	7.08	5.94	4.14	7.83	7.94	7.75	12.47	10.69	3.04	18.35	2.63	6.84	8.99	6.59	16.71	19.07	32.44	13.51	30.89
FAM102A	56.9	34.27	48.68	59.77	22.47	79.75	82.14	87.67	89.1	69.74	86.54	113.1	15.84	139.56	66.67	49.48	55.31	47.52	26.45	18.7	53.13	23.65	42.2	24.44	28.57	35.85	128.7	40.43	28.24	57.32	42.56	18.6	10.9	27.22	20.78	31.43	151.01	34.55	10.32	91.27	26.77	73.56	22.63	21.13	28.7	27.61	176.76	56.18	90.55
SLC44A2	30.12	55.15	94.64	73.8	40.96	101.84	127.2	105.53	64.42	106.13	98.21	74.74	47.85	85.1	56.96	70.83	31.88	79.61	44.88	40.41	33.69	46.19	53	44.96	78.81	72.1	48.11	40.49	96.05	77.34	53.01	14.71	37.8	66.41	144.76	86.16	72.11	52.93	23.64	86.29	51.97	81.5	37.69	76.76	55.98	62.69	121.91	84.76	107.05
MYO18A	17.3	28.54	28.8	44.51	9.99	38.9	46.39	43.81	47.53	43.22	42.11	34.52	25.76	33.9	15.35	29.28	16.55	28.71	18.25	20.61	11.39	22.71	22.2	22.34	22.68	32.81	24.82	38.94	29.25	32.7	23.61	20.26	9.82	26.43	15.33	35.5	36.56	41.59	9.95	43.1	9.06	29.55	22.31	29.73	25.64	25.58	48.44	40.66	34.32
TPCN1	8.81	20.79	28	29	7.79	36.08	53.17	42.55	43.41	40.54	52.42	30.98	14.7	26.75	8.64	12.13	8.26	15.89	16.55	21.8	6.64	18.26	12.1	21.39	15.76	21.85	24.93	19.3	40.08	25.82	13.02	7.53	11.53	16.95	20.26	15.25	28.12	26.73	9.45	43.74	17.48	15.61	18.52	35.48	21.34	21.86	39.82	37.83	28.83
C10orf105	0	0	0.4	0.14	0	0.26	0.12	0.22	0	0.13	0.1	0.09	0	0.04	0.08	0.03	0	0.05	0.06	0	0.01	0.09	0.04	0	0.02	0.18	0.11	0.13	0.38	0.15	0.02	0	0	0	0	0.11	0.06	0	0.03	0.45	0	0.11	0.23	0.58	0.17	0.5	0.5	0	0.19
SETD1B	7.65	8.95	9.07	8	4	12.48	20.14	11.97	12.34	15.15	15.16	10.33	9.68	7.26	4.81	4.52	7.58	3.52	7.43	8.13	6.44	7.11	7.28	11.49	13.88	13.52	19.28	18.4	15.27	16.69	6.64	6.71	3.36	5.77	13.64	8.89	7.66	7.7	2.62	14.86	6.23	15.23	17.18	12.85	16.63	11.28	26.22	9.92	12.84
C14orf159	17.54	16.31	21.66	20.9	13.95	17.09	24.59	19.13	22.36	20.5	20.63	13.17	13	11.3	6.8	12.2	19.93	9.43	39.92	10.73	19.28	13.46	29.12	19.53	21.35	24.09	38.49	36.15	30.07	26.36	27.25	12.46	29.93	26.36	11.99	12.57	17.53	34.71	6.75	23.7	20.91	21.12	24.82	23.04	20.97	42.48	35.07	23.87	22.97
TREX1	35.01	35.8	30.58	37.94	21.25	33.85	28.16	40.41	37.68	64.75	40.88	28.64	26.69	27.97	22.2	56.84	45.84	45.85	58.38	22.44	31.11	24.26	35.9	25.93	26.87	32.99	80.03	51.29	53.31	66.54	36.39	39.17	33.15	57.09	10.82	38.1	21	43.25	16.49	34.89	32.37	28.89	33.67	25.91	27.54	32.42	79.31	30.05	47.76
SMARCA2	8.93	5.32	23.18	20.83	10.23	19.35	32.61	32.95	34.84	24.56	34.98	15.83	9.27	19.99	21.46	13.51	10.16	9.66	9.49	7.44	41.48	18.54	19.63	17.43	10.61	21.87	31.11	17.64	8.06	38.08	25.87	15.26	24.32	10.52	31.34	11.84	14.24	24.06	12.32	25.5	22.41	20.95	11.6	9.42	30.23	13.37	47.08	17.79	45.16
C14orf182	1.8	0.23	1.08	0.92	0.36	0.87	0.89	2.23	0.88	1.13	1.25	1.39	0.79	1.22	0.59	1.14	1.9	0.72	1.71	0.41	0.57	0.68	1.14	0.55	2.24	0.38	0.23	1.32	0.74	1.06	1.33	0.43	0.9	1.59	0.34	0.62	1.54	0.93	0.27	1.27	0.17	0.33	1.41	1.05	0.96	0.68	6.33	0.4	5.23
MAP3K1	8.85	2.48	6.09	10.85	1.94	4.5	7.76	11.98	11.77	12.11	9.02	6.37	3.98	5.43	9.06	3.08	7.19	3.44	6.76	4.4	3.83	3.49	2.93	3	6.17	3.24	4.72	7.15	5.08	4.31	3.39	9.81	4.45	1.82	4.07	5.37	5.09	4.86	2.43	4.32	3.36	8.16	3.56	4.64	3.43	11.57	18.92	4.56	20.16
DDX6	22.02	7.91	12.33	26.26	5.98	14.74	19.5	25.06	25.46	31.38	26.41	17.97	9.06	12.25	9.57	4.57	19.45	5.34	27.57	15.26	27.76	12.73	13.68	17.19	11.53	13.35	37.08	19.07	12.65	14.81	14.1	9.46	5.15	5.42	15.62	13.28	22.53	15.49	14.16	15.15	5.94	20.07	19.45	13.57	19.96	10.95	44.47	9.28	38.2
HLA-DMA	55.94	60.89	67.84	17.24	37.47	31.96	22.47	15.89	50.32	31.44	15.93	26.83	37.13	25.02	9.94	15.38	55.12	11.58	161.93	39.53	2.91	82.38	30.64	35.07	65.46	86.08	75.96	73.86	49.67	79.21	34.75	156.47	87.26	31.73	21	21.26	22.36	147.5	41.73	21.31	114.71	17.35	42.81	66.98	114.72	134.42	161.02	72.84	208.3
CD74	1110.52	1096.76	1827.51	589.91	884.69	972.36	769.48	605.99	1178.28	1050.71	677.37	1115.82	1193.16	675.58	441.82	578.8	1107.68	494	3035.97	488.84	62.68	3337.6	943.67	1244.01	1663.13	3077.86	1876.79	1744.61	1080.95	2894.3	949.75	3329.43	1979.21	932.39	1072.03	817.96	738.22	2038.41	1377.57	674.32	1817.01	479.57	1291.44	1761.63	3975.05	2578.24	4162.22	2450.9	5736.78
HLA-DRB1	260.65	63.54	135.79	63.84	86.3	106.24	56.32	40.11	171.52	52.58	48.56	55.56	81.5	58.66	40.42	44.57	272.17	40.03	664.77	47.1	8.43	256.84	140.11	169.92	147.38	218.28	290.29	108.26	41.82	206.98	140.96	302.19	284.95	87	90.89	53.44	77.63	191.5	82.24	57.51	188.62	87.29	88.5	97.4	243.71	168.12	246.61	211.96	459.06
RAPGEF1	15.72	13.61	19.63	10.94	9.38	11.88	12.46	15.62	23.28	12.58	13.66	8.82	12.69	6.4	5.17	4.88	16.91	4.27	14.46	21.56	28.46	26.33	16.78	30.52	15.32	38.43	39.01	24.09	20.26	25	16.58	14.25	9.23	6.9	11.3	12.64	9.05	29.04	10.66	11.82	19.11	40.58	13.14	19.15	29.55	19.31	52.23	16.68	42.2
ARID5A	13	11	21.32	11.64	17.53	27.62	16.1	7.9	42.92	7.87	11.08	23.71	43.33	8.12	9.74	13.9	12.49	5.35	14.12	24.64	21.11	47.42	11.9	32.68	29.7	66.59	45.77	28.88	28.5	35.02	12.04	12.4	18.19	26.18	28.63	10.12	14.47	47.71	33.47	16.88	18.39	20.17	26.51	27.22	47.03	25.08	119.83	21.94	89.09
IQSEC1	4.93	4.89	8.92	5.13	5.01	8.27	8.86	7.24	10.29	6.61	8.63	10.88	5.83	4.13	2.3	1.94	5.63	1.83	6.03	8.1	2.25	16.61	6.3	15.3	9.44	19.94	17.03	20.25	12.43	10.08	5.93	6.78	5.97	3.42	6.01	5.95	7.57	11.73	6.43	7.75	11.83	7.7	13.07	13.92	18.12	10.8	43.4	7.26	32.21
IL10RA	3.07	3.1	11.4	11.74	3.16	5.11	6.04	5.31	9.11	5.68	8	6.9	7.91	3.28	1.91	2.05	2.28	1.35	15.32	4.44	0.91	26.11	5.95	3.52	9.5	39.48	21.54	29.37	14.56	13.81	6.42	4.71	6.81	1.59	3.04	2.64	4.24	12.6	6.61	4.27	13.81	3.18	9.81	21.64	32.32	6.02	62.67	6.52	61.16
BCL2	0.85	0.18	3.59	0.8	1.9	1.84	1.64	2.35	2.26	1.47	2.5	1.33	1.38	1.2	0.6	0.91	0.73	0.62	3.51	0.42	4.54	3.58	1.61	1.54	0.5	2.23	4.03	2.41	0.61	3.11	1.16	1.71	0.64	1.38	4.33	0.51	1.66	1.11	2.7	1.84	4.26	0.85	3.89	2.07	11.55	5.5	17.73	2.83	13.79
FAM117A	7.59	4.87	15.12	5.29	5.65	7.4	10.5	9.7	7.72	10.67	10.92	9.45	8.9	6.92	5.99	5.74	9.09	4.46	8.15	3.98	5.59	11.93	8.8	4.14	4.21	13.16	13.71	10.9	4.19	19.51	9.5	9.22	6.81	4.36	20.05	6.36	8.18	12.74	4.59	7.96	6.94	8.98	6.84	3.99	39.4	10.45	46.11	6.79	27.97
HLA-DOA	4.49	3.72	31.7	4.4	3.97	5.5	8.47	8.51	6.77	12.3	6.64	6.47	3.89	2.25	1.82	2.46	3.89	1.34	18.57	3.77	0.31	18.58	6.16	2.22	11.59	19.54	13.29	14	5.4	32.36	2.5	13.13	4.31	3.51	23.52	3.66	4.75	9.97	8.05	3.73	7.42	2.28	8	10.54	56.59	8.81	54.2	12.09	64.47
RUNX3	6.08	11.23	10.3	4.11	5.47	7.55	6.99	3.66	9.73	7.27	6.74	8.91	7.26	4.98	2.29	4.11	7.56	3.98	4.98	17.85	13.03	25.45	4.5	14.84	9.75	29.94	22.19	27.87	8.57	44.04	4.85	19.35	12.32	12.5	81.77	6.26	3.95	19.46	7.77	6.52	2.77	21.77	20.54	8.71	50.98	6.5	91.84	19.75	62.08
BMF	3.18	3.61	5.87	3.93	1.89	2.49	2.09	2.2	3.18	1.75	2.39	3.4	3.83	1.52	0.88	1.49	1.88	1	2.44	3.82	1.92	13.42	2.11	4.85	4.93	7.52	8.43	11.04	6.61	8.06	3.02	1.62	1.53	4.79	11.41	5.13	2.79	12.14	2.53	3.5	4.83	4.4	3.61	7.8	11.09	4.09	17.42	9.03	22.9
COTL1	38.83	65.19	66.47	25.37	34.57	28.13	19.99	18.99	39.11	29.09	23.24	38.02	45.75	22.88	18.91	14.92	34.51	11.85	54.57	217.3	31.44	91.54	43.29	125.74	45.68	149.57	69.8	80.93	112.35	103.63	46.91	47.13	208.11	48.77	51.43	39.32	30.4	153.4	78.12	22.52	40.89	46.5	39.48	81.71	191.9	44.07	313.73	83.27	277.52
ORAI2	2.5	2.16	12.41	4.1	5.95	7.35	6.48	2.74	5.16	4.46	7.58	7.59	6.04	1.61	0.6	0.87	3.27	1.01	3.48	6.44	1.97	14.63	7.98	10.1	10.86	30.47	10.88	24.28	21.89	21.7	8.67	10.31	14.78	6.2	16.52	4.49	4.25	15.56	7.76	2.46	6.92	7.78	12.76	11.58	67.55	6.84	64.85	23.08	44.23
SLA	6.87	1.92	6.26	3.34	4.07	8.57	1.87	2.52	6.78	2.27	4.18	4.39	5.22	0.62	0.73	1.05	7.24	0.78	10.85	2.52	0.97	22.78	6.15	3.57	4.27	14.59	11.61	12.72	19.16	15.04	7.04	4.92	7.98	1.09	3.64	1.62	4.54	8.02	4.57	3.07	5.39	2.74	5.88	23.53	36.78	5.68	65.4	7.41	68.49
WIPF1	7.29	5.39	23.28	11.22	13.28	9	9.26	5.51	14.8	8.46	11.48	14.34	11.48	3.44	4.64	2.71	7.56	2.28	15.97	7.12	2.39	50.39	20.79	23.24	15.84	41.9	25.63	42.52	60.96	50.71	20.26	15.84	38.58	5.43	37.84	7.28	6.44	30.48	19.82	7.25	19	9	14.02	49.31	93.67	12.84	192.36	19.67	124.83
RASSF2	1.01	1.18	5.76	2.88	1.25	4.3	3.29	2.59	4.63	2.39	3.53	3.76	1.72	1.96	1.13	0.96	1.07	1.13	1.04	1.4	0.88	11.81	1.49	1.84	3.12	16.06	7.74	8.44	10.64	10.85	1.11	0.91	3.04	0.5	11.65	1.54	2.48	3.77	4.98	2.49	3.76	1.07	2.72	8.74	27.87	2.55	40.6	3.42	50.75
GNAI2	119.67	147.53	129.3	124.57	131.19	170.59	138.21	102.69	130.53	113.4	108.68	166.91	144.77	182.26	119.8	136.46	109.33	96.19	148.4	223.73	50.31	210.45	134.56	200.47	143.41	232.93	197.04	201.68	182.69	196.91	134.93	121.45	421.51	190.19	187.72	90.92	131.38	295.97	131.62	148.46	194.69	118.66	146.86	146.61	211.18	108.13	303.1	204.09	304.06
LBH	7.32	8.08	20.36	5.51	18.09	7.93	14.1	9.07	11.77	4.82	7.06	7.7	5.67	3.28	2.62	2.74	8.31	2.04	26.22	14.88	12.99	30.02	21.19	33.37	10.12	35.45	38.82	40.14	22.5	22.93	24.14	18.91	32.92	20.42	26.04	24.21	12.64	43.08	23.67	12.64	11.85	40.27	38.73	9.97	31.33	18.08	165.16	32.05	106.66
HCST	28.28	15.91	17.97	13.22	17.44	9.41	14.91	6.06	18.05	9.03	7.31	6.73	13.24	6.21	5.55	5.98	24.22	9.03	57.7	16.53	1.93	26.37	22.39	16.54	8.71	59.42	17.43	28.16	44.15	36.55	24.67	22	93.65	14.1	13.08	17.2	14.03	36.75	20.97	12.06	12.27	4.7	30.04	35.13	40.55	20.58	182.6	53.29	101.87
SRGN	22.74	22.62	64.01	32.65	63.35	49.23	21.32	11.37	62.97	22.09	16.74	49.49	46.8	11.89	19.59	8.62	27.14	8.48	54.09	34.52	15.28	109.67	74.94	37.43	58.43	174.06	90.67	107.02	188.01	79.25	77.03	63.89	459.28	16.59	32.33	32.41	28.63	70.19	92.09	16.66	87.99	24.99	63.06	130.43	130.56	23.05	267.75	46.11	558.97
RASA3	3.34	1.74	6.12	1.67	4.01	3.64	4.72	2.25	5.7	3	3.34	3.56	2.83	0.78	1.53	1.04	3.84	0.99	2.71	3.8	0.82	9.77	4.38	8.05	3.79	12.27	7.6	11.83	8.82	4.94	4.15	7.8	10.75	0.76	3.06	5.3	2.15	9.78	5.79	3.65	10.23	4.65	3.77	7.1	9.31	1.94	48.09	2.72	24.21
ID2	14.18	21.52	52.45	20.9	16.43	23.03	24.11	20.48	23.28	17.29	16.9	18.19	25.55	19.19	15.5	17.22	13.65	12.93	31.22	21.33	26.35	50.78	23.62	61.48	15.82	34.47	43.33	47.82	49.61	45.26	24.43	36.09	77.65	25.94	76.08	56.92	18.81	73.92	87.28	18.3	31.71	12.8	40.21	34.54	37.01	17.09	76.85	34.97	104.11
KLF2	3.1	10.37	48.88	12.82	17.21	22.21	14.15	8.44	12.2	6.13	14.54	26.33	48.75	12.29	9.7	9.53	2.74	4.42	14.7	7.96	5.61	44.79	5.94	38.36	5.98	26.35	14.94	18.73	24.65	25.84	4.66	3.2	38.63	5.72	8.69	22.46	14.83	31.37	43.22	15.11	48.13	9	8.51	19.11	17.77	6.04	162.73	15.86	152.46
LITAF	44.73	51.13	54.71	39.72	49.47	55.98	48.06	25.26	95.35	35.52	34.89	37.83	63.55	32.22	27.64	24.14	40.75	18.15	131.48	106.8	68.46	102.2	65	84.68	66.4	130.05	76.94	66.56	136.07	66.2	61.27	47.2	100.44	76.87	154.98	79.09	48.33	106.28	57.46	42.9	63.11	90.58	59.2	108.75	99.73	80	159.55	110.18	94.57
GRAMD1A	21.1	28.74	27.35	14.29	66.37	19.2	13.21	12.25	36.03	16.4	18.02	29.82	51.87	11.35	7.59	9.07	30.27	6.22	22.48	40.69	56.52	79.31	100.7	81.65	28.91	68.28	59.89	74.9	46.17	99.39	100.88	54.57	71.91	40.46	87.58	76.95	25.84	64.81	31.57	21.73	35.87	66.24	41.71	34.41	122.82	35.38	107.11	26.42	62.13
C20orf112	0.98	3.54	7.38	1.42	2.08	2.03	3.21	1.71	3.17	2.01	2.26	2.54	2.19	2.6	0.64	0.6	0.81	0.55	1.74	8.92	3.23	13.19	4.46	9.28	2.9	8.52	7.56	7.84	4.88	9.53	3.89	6.22	10.35	2.28	26.04	15.62	2.8	10.53	5	2.11	5.96	4.62	6.4	4.11	16.09	5.49	29.47	6.35	12.97
ROCK1	11.89	2.61	12.86	8.1	3.01	10.19	9.82	7.63	13.68	6.73	8.22	6.82	13.94	7.77	7.12	6.6	9.37	4.16	7.74	11.4	12.84	11.8	8.55	9.7	6.96	6.13	16.33	13.07	11.2	10.92	9.45	9.32	14.73	12	13.92	7.44	10.68	7.27	10.14	4.35	3.35	6.49	12.71	10.38	13.06	10.52	30.14	10.05	30.94
CCND2	1.13	6.09	7.73	6.11	3.17	8.12	12.35	9.42	14.09	8.99	12.81	8.24	3	11.13	4.86	4.11	5.81	2.8	2.53	2.48	0.94	14.88	3.27	80.53	3.11	14.01	13.62	18.95	8.63	20.56	2.71	1.79	2	3.2	20.19	1.8	15.15	5.73	8.94	10.79	6.16	3.32	5.2	5.29	23.49	3.39	39.92	5.74	26.45
PDE4B	0.76	1.26	2.25	2.21	1.62	1.48	2.1	1.02	6.93	2.87	1.35	3.53	3.06	0.72	1.07	0.24	0.53	0.08	0.86	2.65	17.27	6.97	3.28	3.11	3.76	9.95	2.39	8.01	15.92	6.16	4.45	1.96	20.58	0.64	56.75	0.54	1.16	2.83	10.73	1.1	3.64	0.65	1.6	12.53	9.95	1.57	17.89	1.34	18.29
LYST	1.98	2.35	4.01	4.33	2.99	3.11	4.3	3.44	7.27	4.09	6.91	5.23	3.6	2.67	2.93	0.94	2.24	0.78	3.02	9.02	5.2	3.97	4.34	5.71	4.97	4.61	12.69	5.55	5.42	10.02	3.73	4.52	4.44	2.2	46.15	7.31	4.7	5.4	3.04	1.49	3.77	4.41	9.29	5.79	15.9	4.28	12.81	2.24	13.79
CELF2	1.37	0.64	7.27	4.04	1.85	5.4	4.24	3.48	7.81	2.45	5.66	3.61	3.17	1.97	2.22	1.85	2.17	1.09	4.66	1.13	0.73	8.49	1.89	2.5	2.67	6.87	8.25	9.65	12.04	7.86	1.34	1.41	2.92	0.21	35.27	1.06	5.68	3.86	3.27	4.05	6.55	1.17	6.5	6.95	12.39	2.95	51.43	3.16	60.46
RNF19A	20.29	4.39	12.96	14.67	6.11	9.44	12.47	10.01	20.16	14.25	9.49	14.14	5.64	7.24	9.45	4.26	23.6	3.94	54.18	13.58	16.52	15.81	13.02	19.36	15.58	10.61	18.45	18.61	20.37	17.49	13.18	23.67	7.74	6.66	26.94	15.95	12.44	13.2	7.06	8.48	10.92	7.52	18.56	17.25	38.25	19.35	31.77	11.22	52.81
CIITA	15.01	6.9	13.42	4.91	3.56	3.59	6.92	7.14	9.45	7	7.3	7.11	5.92	1.8	2.96	2.69	14.02	2.59	49.1	3.4	0.16	18.42	6.7	4.94	22.14	18.94	6.43	15.44	18.82	40.71	5.71	16.88	6.99	4.13	6.15	6.2	5.54	16.15	4.57	3.81	5.05	3.95	9.68	22.97	49.53	72.28	66.75	18.72	62.39
EML4	14.22	3.22	10.99	9.82	5.83	8.3	9.06	8.92	14.55	9.02	7.87	8.03	10.9	5.67	6.2	5.39	14.79	3.41	21.8	13.47	17.17	18.69	13.08	9.93	12.85	14.82	22.05	19.95	14.06	16.66	13.17	16.72	14.51	9.78	18.99	15.98	7.58	15.51	14.72	5.29	3.5	15.97	18.52	14.85	27.97	19.89	55.57	13.14	33.11
SMCHD1	3.96	1.33	4.74	6.92	4.13	4.93	3.63	4.29	12.11	5.86	6.35	5.88	10.99	4.01	4.24	1.52	4.83	1.57	13.28	13.69	12.27	7.57	10.06	5.19	4.24	4.34	21.21	13.93	23.14	11.62	8.36	9.89	6.58	3.01	8.05	4.07	5.85	9.25	5.69	5.79	5.49	18.37	11.91	12.7	16.38	11.88	46.58	4.11	35.66
DUSP2	8.24	15.47	6.06	9.66	1.01	1.86	2.16	0.84	6.12	1.6	2.1	8.36	13.57	6.54	5.56	5.96	9.89	0.64	201.5	4.54	13.65	8.18	3.67	66.98	5.69	22.66	19.46	5.26	8.29	8.63	3.46	5.72	9.5	8.69	5.73	2.73	4.65	7.19	9.81	2.52	3.88	7.73	10.99	7.08	18.22	6.82	29.22	5	64.86
SOCS1	8.38	8.16	3	1.12	4.71	7.8	3.16	0.52	2.32	2.31	1.98	5.79	13.77	1.16	1.04	2.6	9.6	1.86	31.26	12.14	11.72	16.26	6.05	47.33	7.2	14.85	27.7	14.69	13.84	51.63	6.45	10.67	18.09	28.31	35.16	22.81	4.59	19.7	4.91	2.31	10.14	4.63	14.61	10.44	36.16	8.73	31.58	14.13	71.51
JADE2	12.26	6.45	9.06	5.15	4.74	5.45	7.16	7.3	7.82	5.15	7.12	4.62	31.25	2.61	2.29	1.86	11.27	2.14	7.84	7.69	21.16	8.11	8.12	29.24	17.57	15.52	14.87	59.26	10.74	11.31	7.98	32.92	8.29	12.72	29.71	10.9	3.74	6.92	4.88	6.02	11.01	13.08	54.28	9.43	14.57	12.5	45.99	8.51	36.06
EGLN2	60.09	28.99	36.08	22.76	21.52	37.74	40.36	30.67	34.67	38.17	35.43	37.55	40.41	39.01	21.39	25.89	59.39	25.25	56.27	27.45	37.88	32.38	31.11	52.85	29.76	46	67.65	49.14	59.18	47.7	32.77	54.92	31.4	41.56	44.46	44.43	41.25	43.11	15.2	41.55	40.72	37.13	178.96	40.89	59.34	39.92	82.28	60.27	54.94
ARHGAP9	9.83	8.29	34.29	12.94	7.08	9.68	10.69	3.34	15.68	7.54	5.82	13.11	11.99	7.48	2.35	3.78	10.77	3.77	17.9	7.92	3.88	46.93	8.88	8.53	10.7	19.11	25.9	29.58	83.78	43.39	7.6	10.03	36.09	9.38	5.1	5.58	5.64	21.27	13.06	6.17	17.49	4.57	8.59	66.26	46.55	11.56	291.53	29.65	151.26
FYB	6.92	4.87	14.97	6.55	7.59	5.31	4.52	5.59	10.83	6.3	4.84	14.55	9.43	3.99	3.79	5.25	6.43	2.21	13.92	14.92	1.34	28.29	7.64	8.1	9.43	15.95	12.58	21.69	57.83	30.78	8.3	13.09	20.38	7.87	6.09	12.7	6.23	29.92	19.26	5.53	11.22	3.29	11.55	35.77	34.02	9.95	199.02	34.6	95.5
TAGAP	1.19	1.18	4.12	1.7	1.27	1.62	1.03	1.79	1.49	1.77	1.74	1.83	3.58	0.81	0.62	0.7	0.87	0.39	3.34	2.22	0.22	4.95	1.08	1.43	2.19	6.27	2.09	6.8	12.44	3.47	1.05	0.59	4	0.65	1.07	1.16	1.05	5.19	3.81	1.32	0.86	0.65	2.28	8.19	9.99	1.61	38.34	2.05	33.5
FGD3	2.79	5.06	7.94	3.65	2.68	3.9	2.99	4.39	4.91	3.94	3.96	4.87	5.16	2.43	1.38	2.22	3.34	1.88	4.83	3.64	1.79	8.68	2.6	1.91	6.92	7.54	5.49	7.21	19.88	6.21	2.88	3.48	3.87	3.11	2.61	3.04	2	9.99	2.2	3.18	2.42	1.18	2.28	10.46	12.43	4.34	82.51	8.95	55.78
GPRIN3	0.28	0.14	0.97	0.43	0.18	0.28	0.45	0.35	1.13	0.34	0.4	0.51	0.41	0.36	0.12	0.12	0.2	0.09	0.46	0.46	0.13	1.69	0.63	0.44	0.7	1.29	1.1	1.28	0.92	1.15	0.55	0.74	1	0.12	0.68	0.49	0.35	0.93	1.11	0.16	0.26	0.48	0.61	1.47	3.13	0.51	9.47	0.44	6.63
CXCR4	9.75	8.33	39.55	22.15	8.05	18.52	4.73	2.81	22.56	9.29	12.69	31.16	42.39	2.34	2.68	3.18	8.17	3.01	23.17	12.32	26.28	87.29	10.13	12.62	20.01	35.18	25.29	55.61	144.54	88.61	12.49	8.69	31.05	7.4	50.84	9.63	10.86	26.7	54.41	10.93	6.28	12.22	12.15	77.78	112.69	11.83	190.95	13.94	504.69
RNF166	18.62	10.15	29.33	11.89	7.96	16.99	12.37	11.09	18.33	15.53	9.1	20.6	23.5	7.09	6.27	7.62	19.23	7.12	23.6	19.39	12.6	65.74	13.77	14.93	27.5	33.77	41.89	43.75	64.36	47.32	14.46	20.44	21.01	14.36	16.03	10.24	9.55	27.79	19.62	15.04	13.22	16.64	28.47	42.38	74.17	18.24	268.69	31.4	132.31
STK10	3.63	7.97	12.47	7.67	6	6	5.46	4	5.56	8.61	6.23	7.92	12.73	5.09	2.75	4.37	3.24	4.92	4.6	17.3	2.98	15.68	8.02	22.03	21.44	18.73	15.05	19.58	27.71	13.96	9.04	11.91	18.64	7.92	5.66	10.58	5.34	32.81	7.47	5.21	14.29	4.84	10.74	25.41	18.47	10.27	109.82	14.37	60.21
FMNL1	10.22	9.72	28.43	15.41	14.92	16.78	16.72	10.54	17.58	9.62	11.94	22.44	21.24	7.46	3.94	7.65	11.37	5.96	14.88	11.37	5.02	53.34	17.82	14.81	18.1	52.11	24.09	46.96	110.33	35.6	18.15	14.34	19.24	12.49	13.72	19.79	9.39	30.31	12.5	14.24	17.96	12.38	21.71	67.36	57.07	16.5	223.51	28.49	125.53
SELPLG	3.81	6.43	11.41	4.28	7.29	6.06	6.2	4.53	6.27	5.38	3.52	5.56	9.52	3.82	1.68	2.75	4.18	2.83	6.89	6.78	2.87	19.42	7.02	5.35	8.8	24.71	11.93	15.11	28.71	22.25	8.23	2.58	20.16	4.76	3.52	7.01	3.84	22.42	6.86	5.2	8.94	4.17	10.25	18.97	28.85	8.65	86.66	13.96	53.43
LAPTM5	39.79	22.31	81.29	31.51	45.93	36.8	31.43	25.05	45.24	33.55	27.19	45.98	41.62	19.55	16.53	13.02	35.01	13.49	80.85	39.89	11.03	128.71	74.7	47.94	82.11	142.89	91.04	145.92	188.42	90.18	72.83	85.11	196.17	35.98	31.37	25.89	26.24	133.27	94.63	19.6	61.22	52.48	103.26	156.09	196.66	74.15	579.59	91.83	605.67
C12orf79	1.22	0	0.37	0	0.06	0.03	0	0.07	0.04	0	0.33	0.1	0.03	0	0.03	0.03	1.01	0.39	0	0.08	0.6	1.76	0.45	0	0.23	0.68	0.26	1.27	1.72	0.51	0.38	1.19	0.35	1.16	0.4	0.06	0.04	0.1	0.46	0.07	0	0.1	0.69	2.15	0.77	0.83	6.24	2.14	8.12
KLHL6	0.76	0.34	8.21	0.62	0.69	1.29	0.65	0.93	2.06	0.88	0.91	1.34	3.68	0.13	0.21	0.23	0.72	0.08	1.47	1.25	0.56	7.1	1.54	3.97	2.33	3.27	4.68	12.71	1.9	3.63	1.58	1.36	1.31	0.63	0.8	0.64	1.38	3.04	2.16	0.56	1.01	2.56	4.17	4.72	7.77	2.98	23.33	1.3	41.78
ARHGEF1	151.11	58.22	117.04	48	35.61	53.88	54.21	44.91	61.82	58.03	54.22	50.71	95.4	34.26	16.46	30.16	151.89	25.96	119.89	127.45	67.46	124.42	58.18	92.2	70.19	88.47	130.31	219.11	183.23	103.63	58.83	125.14	57.83	71.41	60.47	71.69	39.31	110.4	41.06	50.09	32.68	97.09	85.01	159	161.35	80.08	665.92	103.19	378.57
KIAA1551	21.22	4.42	23.27	13.89	5.84	11.97	15.65	10.57	23.26	15.03	10.11	15.49	11.66	10.29	16.48	8.55	21.62	6.87	20.82	30.51	31.45	25.71	13.41	11.97	17.95	9.31	59.28	37.91	48.31	36.04	15.42	14.46	24.56	23.7	17.93	26.73	15.45	17.64	12.81	4.27	9.39	13.64	21.4	34.84	49.7	18.48	156.07	36.57	156.71
TMC6	49.39	53.78	46.43	29.46	35.22	28.26	32.55	32.47	34.71	31.95	23.86	45.64	52.87	22.35	13.09	20.71	46.07	12.61	101.77	53.47	22.33	47.42	84.43	29.49	45.55	46.7	97.46	71.95	96.8	72.27	84.89	39.37	17.75	61.17	23.03	73.43	26.95	69.08	14.96	31.81	18.51	65.26	86.75	104.26	80.51	63.66	416.38	79.94	216.75
CCDC88C	18.83	14.35	19.37	16.66	10.13	12.04	15.43	13.48	19.45	19.18	15.72	16.66	28.38	14.27	7.01	10.69	21.09	5.6	17.68	3.44	31.81	22.99	24.87	18.34	49.31	17.63	30.58	25.96	33.17	41.2	26.11	14.52	1.91	21.21	34.44	12.32	12.95	16.28	8.84	13.32	10.43	24.36	26.04	31.04	39.56	25.25	114.53	39.98	66.27
SPOCK2	4.81	3.52	11.44	3.78	2.88	6.31	3.62	2.13	9.52	3.3	4.36	8.74	8.57	2.37	1.41	3.12	3.6	0.89	5.19	2.82	2.26	27.64	1.91	6.53	4.11	17.56	10.75	11.2	8.28	182.7	2.68	2.92	1.91	3.49	13.95	9.27	2.51	11.94	3.65	7.52	1.51	7.43	4.8	6.5	97.67	4.74	165.65	12.93	114.92
GPR132	1.16	1.51	3.37	1.58	1.46	1.38	3.13	1.19	4.29	2.52	1.46	2.15	2.35	0.76	0.47	0.83	1.32	0.7	2.15	0.96	0.15	6.4	1.67	3.11	6.21	6.75	3.67	5.82	5.9	5.93	1.26	1	3.23	1.77	1.21	1.48	1.66	4.71	2.18	2.32	0.95	0.93	1.1	3.97	11.88	1.65	25.91	4.12	30.89
PTPN7	7.35	3.02	19.2	3.02	4.21	4.63	5.49	4.47	6.76	4.14	5.04	6.55	7.29	2.43	1.05	1.56	8.5	3.12	10.63	3.08	1.57	22.02	3.92	3.26	5.6	20.15	11.72	16.42	21.21	25.32	4.64	7.1	4.06	3.72	3.83	4.4	3.86	18.2	7.15	5.04	3.51	4.04	10.72	18.12	39.74	9.45	120.06	17.96	91.57
CD2	5.39	3.9	12.27	4.67	2.98	3.49	4.23	3.16	6.23	5.44	3.99	4.41	8.71	4	1.82	3.1	4.5	3.54	12.22	4.99	1.52	27.17	2.41	2.99	3.35	16.71	12.62	8.4	15.47	32.26	1.71	5.94	1.65	3.51	6.01	3.87	2.8	22.24	4.78	6.59	0.96	1.63	9.44	7.53	52.34	5.88	147.99	15.03	86.81
PVRIG	1.71	1.67	5.28	0.76	1.48	2.21	1.55	1.53	0.88	1.37	2.95	5.11	2.73	0.51	0.61	0.58	1.37	0.84	1.98	1.06	0.55	6.7	1.23	0.14	1.05	8.98	1.59	6.11	6.4	10.38	1.47	0.79	0.24	0.15	0.67	1.88	0.7	5.45	1.37	1.7	1.24	0.41	0.93	6.29	23.58	1.67	78.99	8.97	49.35
SMAP2	15.47	13.72	39.25	18.67	13.98	29.83	14.32	12.73	26.46	15.41	16.79	28.06	31.53	13.91	7.95	11.11	16.82	11.18	20.48	20.49	13.02	42.63	12.86	19.11	12.51	38.99	38.35	29.83	52.55	58.81	14	14.35	28.09	10.62	31.3	14.17	18.98	19.76	14.7	19.1	23.04	8.31	22.22	43.1	71.4	15	169.08	26.1	268.55
AKNA	7.34	5.47	25.59	8.4	3.98	13.86	12.1	5.88	12.62	8.57	9.03	10.97	9.68	3.55	2.7	3.87	10.2	1.96	8.02	3.85	3.16	28.93	6.74	7.88	7.77	24.73	16.87	23.08	30.76	31.46	6.1	5.13	5.2	3.25	6.96	6.61	8.04	15.41	7.49	7.4	6.07	6.69	8.38	22.11	48.48	7.06	217.44	14.02	140.9
KHDRBS2	0	0	0.15	0	0	0	0	0	0.03	0	0.03	0.03	0.03	0.03	0	0	0.15	0	0.03	0	0	0	0	0	0	0.03	0	0.04	0	0	0	0	0	0	0	0	0	0	0	0	0	0	0	0	0	0.07	0.33	0	0.53
CCR6	0.12	0.34	2.42	0.8	0.08	0.39	0.25	0.66	1.06	1.06	0.57	0.39	0.05	0.44	0.24	0.32	0.12	0.38	0	0.4	0	1.14	0.19	0.56	0.17	1.87	0.3	2.11	0.3	0.53	0.34	0	0.11	0.28	0.36	0.54	0.73	1.06	0.24	0.19	0	0.17	0.31	0.35	1.63	0.2	11.21	1.43	10.09
PAX5	0.79	1.19	8.02	0.56	0.12	1.02	0.03	0.44	0.17	1.05	1.12	2.25	1.92	0.01	0.06	0.11	1.29	0.29	0.18	0.44	0	0.57	0.19	0.1	0.5	2.06	1.28	9.75	0.08	3.6	0.16	0.55	0.01	0.02	0.26	0.05	1.24	1.08	0.22	0.39	0.06	0.15	6.97	0.04	3.82	0.25	29.61	6.3	42.37
TNFRSF13C	3.78	1.38	15.91	3.44	0.37	3.27	0.91	1.45	2.26	4.32	2.89	5.83	6.68	0.85	0.3	0.53	2.23	1.08	1.61	0.7	3.31	9.09	1.4	2.13	0.57	8.2	7.13	15.13	0.93	7.42	1.42	0.82	0.38	0.95	8.03	1.45	3.46	3.5	0.65	2.62	0	4.37	2.95	1.25	18.49	3.42	78.26	14.77	72.57
SLAMF1	0.5	0.39	3.66	1.25	0.8	2.01	1.68	1.24	1.35	2.12	0.65	0.98	0.9	0.38	0.31	0.06	0.5	0.19	2.32	1.11	0.02	2.28	0.51	0.47	0.44	3.17	1.84	3.56	1.52	2.7	0.62	1.03	0.02	0.04	0.22	0.64	0.3	1.86	0.43	0.53	0	0.28	1.19	0.39	2.79	1.02	18.14	2.11	10.83
ITGB7	3.08	6.04	21.29	8.1	3.71	11.48	17	11.14	5	15.8	11.49	8.94	7.45	13.17	6.02	3.87	3.83	6.99	5.86	2.46	2.58	13.01	6.14	2.79	4.11	14.18	14.06	14.97	11.18	23.38	6.13	8.85	5.44	5.41	5.31	5.58	10.79	10.65	3.32	10.43	7	3.88	8.05	6.09	18.25	8.06	89.78	11.67	56
RHOH	2.57	2.11	8.8	1.16	0.33	2.61	0.58	1.27	1.83	1.81	1.68	2.4	4.64	0.43	0.64	0.82	2.39	1.07	3.52	3.29	0.32	5.1	0.62	2.98	2.02	8.63	1.99	10.26	7.41	6.32	1.49	1.57	13.94	0.49	1.61	1.15	1.24	5.09	3.19	1.51	1.98	2.23	1.58	2.21	11.22	2.46	58.01	4.36	59.4
CYTIP	3.59	2.03	14.78	4.19	2.17	3.18	1.81	1.37	3.85	2.78	2.21	5.9	8.88	0.8	1.67	1.18	3.04	1.33	6.59	3.48	0.85	13.45	2.01	3.39	3.28	10.17	6.77	11.05	11.25	12.97	1.93	4.46	18.08	1.67	3.43	2.78	3.16	3.98	7.51	2.04	2.86	2.39	2.31	8.48	15.7	3.64	91.84	4.75	72.23
STK17B	2.84	4.08	12.52	5.76	3.8	3.11	4.09	3.09	7.17	5.68	3.03	5.56	6	2.7	2.89	2.3	2.85	0.92	10.72	7.69	7.99	7.86	7.27	8.74	6.97	7.85	5.09	13.35	8.73	11.03	7.55	6.4	19.23	4.27	4.47	3.88	4.78	9.46	5.16	2.67	4.38	3.73	6.04	7.16	19.11	5.65	76.57	7.78	57.77
CDC42SE2	14.05	3.59	13.35	5.91	5.71	5.43	5.64	6.16	8.61	6.27	6.31	5.77	4.53	3.81	3.84	2.68	8.34	2.76	11.21	7.07	7.5	10.74	7.78	10.41	7.27	8.83	11.03	16.3	9.97	11.33	8.24	11.4	7.52	3.39	10.32	9.17	5.73	9.79	6.83	4.72	5.81	9.99	11.97	9.24	16.92	6.84	74.17	8.87	68.16
BZRAP1-AS1	0.25	0.21	2.47	1.64	0.35	1.74	1.83	0.72	1.79	0.98	0.55	0.83	0.28	0.55	0.77	0.56	1.2	0.48	0.42	0.26	0.82	1.62	0.13	1.68	0.58	1.78	2.38	1.69	1.51	1.99	0.16	0.94	2.73	0	5.68	1.32	0.8	0.79	0.96	0.98	0.79	0.7	1.69	0.67	8.1	0.86	43.22	1.11	15.21
TCF7	1.87	3.84	14.18	7.21	3.79	5.99	4.54	4.05	3.78	4.06	6.89	7.98	7.81	3.51	2.89	2.55	2.31	2.87	1.59	1.91	0.53	10.19	3.47	7.57	10.94	13.99	9.22	12.63	1.93	12.49	4.81	1.71	10.19	1.42	11.46	11.12	4.6	7.83	7.07	4.29	2.57	6.01	2.12	2.52	35.23	3.57	385.22	9.42	107.62
FAIM3	4.12	4.78	25.12	5.83	2.12	4.85	4.5	2.94	4.2	7.65	8.38	7.7	7	1.59	1.65	1.62	2.67	2.48	3.8	4.08	1.06	13.39	3.75	5.03	4.66	18.81	5.88	27.36	9.03	10.7	2.92	2.87	4.69	2.05	2.44	3.75	3.11	6.91	1.39	5.3	0.33	2.49	1.21	4.83	29.83	4.87	348.24	18.13	255.38
ZNF831	0.1	0.03	0.49	0.17	0	0.21	0.27	0.1	0.36	0.13	0.16	0.21	0.19	0.07	0.05	0.02	0.15	0.11	0.18	0.08	0	0.76	0.07	0.03	0.1	0.55	0.46	0.48	0.19	0.54	0.04	0.18	0.01	0.03	0.03	0.06	0.12	0.19	0.12	0.28	0	0.04	0.06	0.1	1.61	0.09	8.38	0.16	8.02
FAM78A	2	2.06	8.07	1.32	1.09	1.2	2.42	1.19	1.9	2.93	3.38	4.87	3.5	1.03	0.21	1.15	1.44	0.51	4.88	1.47	0.34	7.51	2.16	2.06	2.57	6.36	4.45	6.31	7.49	6.42	1.77	2.09	4.51	4.35	2.06	1.04	1.76	5.95	2.24	2.57	1.86	1.84	2.09	3.87	18.78	4.92	68.2	5.58	43.07
CD5	3.08	1.04	8.53	2.46	0.92	2.96	1.38	2.09	3.15	2.87	2.48	2.28	2.82	0.81	0.25	0.78	2.39	0.72	1.64	0.53	1.31	13.6	0.52	2.85	1.03	13.91	3.48	8.19	1.61	10.17	0.69	0.68	0.23	1.1	0.77	0.81	1.05	3.87	1.35	2.64	0.21	0.43	2.97	2.77	19.31	2.06	109.31	3.37	34.77
IKZF1	1.61	0.9	9.56	2.04	1.62	2.69	1.73	2.16	3.28	2.01	2.16	2.86	1.99	1.06	0.69	0.37	1.34	0.47	2.53	1.09	0.33	7.28	1.6	0.75	2.38	12	4.78	10.31	5.61	5.86	1.34	2.18	2.03	0.7	2.49	1.22	2.2	3.96	3.03	1.69	0.59	0.97	2.29	3.19	19.89	3.34	101.8	2.78	60.59
ZC3H12D	1.6	1.25	5.65	1.7	0.55	3.14	1.32	1.41	1.42	1.91	1.85	3.16	4.86	0.46	0.28	0.39	0.45	0.32	2.34	0.43	0.58	7.16	0.77	0.92	1.09	8.76	5.48	11.35	2.89	5.82	0.99	1.72	1.9	1.34	0.59	1.01	1.32	4.05	0.83	1.36	1.29	1.22	3.54	2.16	16.21	1.68	85.08	3.93	48.15
RCSD1	1.81	1.34	10.1	2.48	2.08	4.92	2.86	2.68	3.06	2.72	3.95	3.76	3.75	1.72	1.4	1	1.94	1.23	3.86	2.57	0.64	7.08	1.99	1.56	2.28	9.59	6.5	10.69	4.99	7.48	2.06	1.46	3.97	0.38	1.69	1.28	2.8	5.57	5.47	3.82	6.34	1.36	2.84	4.35	18.51	3.29	56.18	5.36	76.06
IL16	1.57	2.14	18.85	2.97	4.19	5.38	5.78	4.25	5.05	4.85	6.23	4.23	6.05	3.19	1.75	0.91	1.3	1.93	1.98	2.02	1.49	12.97	2.29	8.24	5.25	16.1	7.34	20.39	13.28	9.33	1.83	3.27	1.7	1.56	1.37	2.08	4.17	8.18	5.8	5.19	7.54	3.53	2.63	13.54	24.54	5.47	120.02	11.31	118.34
TRAF3IP3	5.86	2.45	19.13	5.13	2.25	6.21	5.17	6.07	4.08	6.66	6.98	6.32	8.51	4.24	2.27	2.26	4.19	5.08	8.59	4.96	2.53	16.57	2.22	6.55	4.28	13.09	9.18	26.99	24.47	12.16	2.7	5.16	2.55	1.43	32.43	3.31	4	10.49	3.67	2.92	3.19	5.06	9.12	17.69	30.94	14.65	211.13	11.4	111.05
ITGB2-AS1	1.3	0.5	8.92	2.33	0.47	1.85	0.52	2.04	3.11	2.33	1.09	2.75	3.61	0.67	0.3	0.92	1.46	0.84	1.92	0.7	0.89	12.32	0.57	0.8	0.73	6.1	3.75	4.28	5.47	2.97	0.56	0.92	0.76	0.55	10.38	0.97	1.48	3.87	1.53	0.9	0.78	0.49	0.84	2.91	13.16	1.8	78.37	5.42	54.42
ADCY7	3.5	10.37	8.08	13.55	3.52	10.18	15.44	14.27	11.85	12.61	10.24	6.81	3.76	5.75	2.94	2.94	4.27	3.67	6.83	16.75	4.31	10.95	11.8	14.37	12.37	9.99	8.1	12.5	8.59	8.84	17.75	10.59	5.87	3.13	4.06	6.71	7.58	12.9	2.05	7.39	6.2	9.96	8.85	10.3	14.14	8.62	47.98	5.57	29.05
MAT2B	17.83	14.64	21.86	19.1	9.73	16.9	25.89	23.95	26.63	20.48	17.78	18.88	13.89	18.11	21.53	16	20.65	12.82	33.38	19.04	16.45	21.66	14.67	21.85	20.48	18.76	29.49	28.97	15.75	23.23	13.98	39.91	25.72	13.02	25.59	19.29	18.08	24.24	12.62	19.03	17.06	24.39	29.17	15.77	22.85	16.76	61.59	17.44	52.52
RP1-249H1.4	0	0	0.37	0.06	0.1	0.05	0.19	0.03	0.22	0.11	0.03	0	0.03	0.07	0.04	0.06	0	0	0.08	0.06	0	0.21	0	0.07	0.02	0.05	0.17	0.36	0.14	0.14	0	0.81	0.17	0	0	0.02	0	0.52	0.05	0.09	0	0.04	0.1	0.61	0.34	0.22	0.79	0.32	0.59
BCL2L14	0.82	0.69	4.96	0	0	0.23	0.45	0	0.67	0.06	0.04	0.16	0.15	0	0	0.03	0.84	0.24	1.67	0.18	0.05	0.3	0.65	0.16	0.21	2.24	0.22	0.1	0.57	0.89	0.6	2.97	0.03	0.43	2.47	3.75	0	1.07	0.56	0	0.18	0	0.72	0.28	0.99	0.57	8.7	3.71	6.98
LSP1	109.69	28.07	60.35	26.46	28.91	62.78	38.55	67.02	48.41	32.6	60.09	38.89	119.62	30.7	54.68	30	102.63	23.61	114.11	17.45	2.76	63.61	14.9	79.1	25.65	88.07	38.78	51.64	122.69	93.16	15.65	228.76	49.42	147.08	13.1	18.81	39.72	41.76	29.58	40.83	68.2	18.85	30.35	59.56	79.27	42.98	278.49	161.59	196.03
MOB3A	17.85	27.81	27.98	12.41	15.92	20.57	23.21	17.25	31.01	15.99	20.66	15.65	20.68	24.26	11.69	14.29	17.75	11.94	14.5	61.2	19.69	23.37	17.7	29.68	26.16	34.95	33.05	29.35	55.94	28.83	17.45	35.75	18.34	51.2	26.57	16.53	17.21	54.61	12.03	25.1	28.21	22.25	18.31	26.18	28.03	16.18	113.68	41.87	79.15
XXYLT1-AS2	0	0	4.99	0	0	0	0	0	0	0	0.45	0	0	0.24	2.33	0.39	0	0	0	0	0	0	0	0	0.12	0.94	0.18	1.65	0	1.22	0	0.15	0.36	0	0	2.39	0.76	0	0	0	1.55	0	0.13	0	2.58	0.3	1.57	0.28	4.75
FRAT1	1.91	1.41	3.2	0.87	1.52	1.05	0.87	1.81	0.57	1.02	1.14	1.04	1.79	1.14	0.88	0.7	1.66	0.82	2.11	0.97	1.22	2.27	0.56	0.64	0.66	1.65	1.71	1	3.27	1.21	0.45	0.94	0.95	1.45	1.24	2.87	1.58	1.91	0.41	1.43	0.49	0.58	1.77	1.98	2.51	2.07	3.68	3.94	6.08
RELT	9.42	10.53	4.59	5.19	3.23	4.41	4.1	2.3	9.78	4.26	2.78	5.34	5.44	4.19	1.65	2.78	8.98	2.91	10.2	22.12	11.33	7.16	5.94	17.31	5.86	16.55	8.67	15.94	21.05	8.01	5.66	6	8.91	8.18	5.23	4.74	4.24	12.89	4.29	3.87	1.94	8.34	7.46	14.47	6.54	5.91	18.82	5.53	22.67
SBNO2	46.02	162.12	23.31	77.05	16.78	41	40.6	23.12	90.18	53.14	31.88	35.07	38.23	27.98	12.94	21.74	47.68	16.84	60.47	53.95	41.28	34.88	27.26	48.05	54.21	53.83	46.28	53.17	144.94	57.35	30.6	42.76	41.73	52.23	45.81	61.41	25.12	74.05	16.25	26.3	15.23	23.75	32.99	148.37	42.33	34.69	65.16	49.21	41.66
IL4R	45.53	107.23	34.4	67.98	15.9	57.77	52.2	41.15	92.2	61.54	33	52.5	62.06	41.35	18.9	25.9	38.5	20.8	43	81.44	16.01	37.05	23.1	60.32	40.13	47.76	32.33	53.93	161.2	48.8	23.36	37.85	28.22	34.15	16.86	86.83	39.47	88.1	15.04	43.19	11.89	23.02	32.08	146.34	34.39	39.75	81.89	41.73	115.36
CCR3	0	0.07	0.13	0.57	0.68	0.07	0	0	0	0.21	0	0.61	0.17	0.2	0.16	0	0	0.06	0	0	0.27	0.24	0.38	0.89	0.45	1.69	0.18	1.88	8	0.37	0.14	0	0.89	0	0	0.17	0	0.09	0.31	0	0	0.67	0.16	2.07	0.32	0.08	4.33	0	0.51
SLC1A2	0	0	0.19	0	0.03	0.01	0.07	0.01	0.04	0.25	0.47	0.05	0.19	0.01	0	0.16	0	0	0.01	0	0.04	0.06	0.14	0.05	0.02	1.16	0.25	0.19	9.77	0.17	0.22	0.01	0.08	0.04	0.13	0.03	0.02	0.02	0.69	0.26	0	0.07	0.03	7.1	0.04	0.08	1.79	0.06	1.73
MMP25	3.41	3.77	2.59	1.89	4.95	2.11	0.83	0.8	3.25	1.97	2.59	3.82	5.28	0.82	0.86	0.25	4.02	0.47	4.36	2.41	1.35	7.16	2.55	2.6	3.21	3.94	5.45	7.26	68.4	2.54	1.02	2.63	6.15	2.86	2.15	5.95	1	3.84	1.69	0.9	1.61	2.76	2.18	34.45	6.16	5.04	22.96	3.98	11.62
ADAM8	6.82	11.91	7.92	7.47	3.15	4.71	4.56	3.05	6.59	5.16	4.5	9.15	10.01	4.26	2.38	2.95	4.56	2.63	5.35	20.56	2.21	17.83	7.87	11.39	20.4	17.69	11.17	17.78	46.36	42.94	7.43	9.79	22.11	6.3	17.75	84.23	2.59	12.3	8.31	3.7	2.4	8.16	10.65	60.79	39.06	13.11	51.24	10.08	35.84
CD97	10.1	22.71	21.19	20.97	13.05	22.53	11.36	7.17	16.91	8.12	10.72	14.4	21.55	4.24	2.88	5.18	8.64	3.73	18.53	23.83	3.43	20.14	13.51	28.8	23.45	46.66	31.44	34.4	66.38	41.63	14.69	18.69	14.4	9.5	19.89	25.01	11.54	30.47	10.11	12.13	12.82	11.81	21.02	47.75	59.69	30.78	118.47	17.56	60.13
THEMIS2	5.47	14.35	15.38	7.81	13.05	16.25	3.45	4.93	15.89	11.51	6.74	15.06	20.31	7.46	8.35	7.96	7.74	2.89	7.88	11.75	2.25	51.17	13.93	14.89	19.63	44.97	26.09	27.18	62.25	35.62	13.22	8.92	34.42	8.48	10.6	17.67	8.88	41.34	12.56	7.66	13.16	8.57	14.37	56.01	46.4	11.74	74.26	14.5	80.11
PPM1F	21.53	12.3	10.06	9.26	10.38	14.91	16.08	16.25	11.35	15.35	18.04	10.63	10.32	11.33	7.37	7.37	21.37	6.57	9.12	18.52	13.12	13.99	13.29	12.06	19.71	18.42	27.5	15.52	24.68	15.37	18.27	11.45	13.86	7.75	12.29	9.19	11.55	20.42	6	14.37	10.17	23.12	17.06	20.46	12.64	12.15	17.46	9.66	15.23
EPPK1	5.18	32.61	1.28	3.59	3.89	3.75	2.05	1.75	13.7	2.53	2.47	6.95	8.39	5.1	1.92	2.75	5.26	0.72	1.54	19.18	12.1	0.82	12.38	96.73	34.24	21.53	20.31	25.58	115.32	3.23	11.41	10.09	0.34	12.5	7.21	13.93	6.65	27.25	1.49	6.06	2.71	44.94	42.3	88.48	2.47	16.55	6.03	19.71	1.62
SLC7A5	15.19	117.77	13.81	35.12	63.14	49.77	46.07	52.35	55.75	62.82	52.37	61.14	276.13	43.61	41.48	32.46	17.13	22.39	10.61	264.86	127.35	19.29	136.4	199.51	110.89	161.67	148.46	54.44	340.76	73.94	134.73	99.29	24.95	137.92	35.83	14	84.46	202.13	27.95	45.52	20.2	178.57	72.91	217.02	23.76	68.77	12.77	88.62	16.84
NCF2	3.86	9.21	2.41	5.07	15.07	3.93	4.5	2.7	5.04	3.9	3.59	3.87	6.47	3.68	2.82	1.4	4.82	1.75	4.26	34.85	7.76	8.12	30.35	13.49	17.37	18.31	10.54	22.09	59.41	4.07	29.56	5.91	30.79	9.09	4.31	4.94	2.16	59.38	7.82	3.14	13.78	5.58	14.35	26.76	6.13	11.04	20.29	6.72	12.68
AGTRAP	86.95	145.19	28.89	39.8	57.55	33.64	26.92	33.78	43.51	37.13	28.87	43.91	99.51	40.92	23.87	38.46	85.82	22.47	94.15	139.56	44.1	38.83	113.39	127.84	64.81	55.27	48.28	87.92	302.88	72.44	111.7	50.91	95.51	88.6	153.54	40.66	32.49	404.44	15.21	31.53	39.09	68.71	46.36	154.96	66.28	48.86	35.33	78.89	35.23
FJX1	3.72	7.19	0.44	1.41	25.83	2.57	2.12	2.53	3.41	1.08	2.02	1.93	3.47	1.68	1.03	1.61	1.68	1.22	4.2	27.7	7.32	10.66	51.24	13.9	6.1	6.29	8.66	1.8	85.02	15.6	49.83	1.15	7.56	2.98	8.19	0.94	2.24	16.59	1.78	3.02	2.69	6.8	3.21	60.72	12.27	6.44	0.32	7.74	2.03
CD44	121.14	204.02	76.47	176.68	811.05	153.85	174.89	166.1	280.79	188.15	227.07	184.27	197.88	137.55	93.07	110.42	121.19	73.1	129.41	443.37	218.58	53.58	1520.81	344.89	321.94	170.61	398.88	213.23	4057.82	127.43	1527.24	141.16	174.36	147.57	178.32	91.03	158.88	408.99	65.38	126.86	90.44	356.29	232.01	6043.19	69.05	158	189.26	162.97	137.73
RP11-290F20.1	0.33	0.58	0	0.23	0.76	0.09	0	0	0.1	0	0.24	0.22	0.37	0	0.1	0	0.25	0	0.33	1.11	0.6	0.74	1.63	0.2	1.32	0.19	0.3	1.2	8.44	0.83	1.15	0.74	0.64	0.07	1.43	0.42	0.37	1.71	0.14	0.44	0	2.48	0.35	4.82	0.89	0	0.21	0.18	0.19
KBTBD2	10.52	8.09	6.87	10	8.57	8.5	13.94	7.21	16.75	8.26	8.95	10.77	6.4	5.43	7.57	4.25	9.17	3.1	18.47	32.47	15.84	10.03	14.72	18.65	10.52	9.5	19.61	9.99	21.04	12.12	14.94	20.24	11.46	7.4	19.66	7.78	8.13	13.68	6.94	6.36	7.74	11.31	12.4	18.8	13.95	13.7	15.61	9.54	22.11
LINC00313	0.86	0.34	0	0	0.43	0.54	0	0	0.3	0	0	0	0.45	0	0	0.07	0.45	0	0.81	2	0.24	0	0.26	2.93	0.99	0	0.13	1.15	1.46	0	1.52	1	0.71	0.22	0.4	1.26	0	0.46	0	0	0	0.15	1.33	1.17	0.11	0.36	0.37	0	0.11
LDHA	187.51	326.69	116.14	288.02	161.57	215.88	247.1	211.94	287.33	164.51	219.19	231.2	183.22	266.45	250.58	225.37	188.94	192.36	241.23	656.8	300.13	130.78	228.44	357.13	350.72	161.95	164.06	141.65	302.72	185.43	228.48	494.44	475.75	225.82	166.9	175.83	255.78	422.06	142.59	202.3	195.03	622.72	253.63	221.63	97.34	188.67	133.09	171.36	127.73
CTSD	380.22	557.47	317.17	365.3	283.86	322.32	315.88	221.12	328.88	329.98	247.12	283.5	566.87	355.53	201.12	343.12	388.7	246.28	597.19	390.81	168.47	494.07	434.18	526.55	444.58	423.9	552.58	504.94	520.58	424.68	438.99	483.43	451.17	601.02	312.35	524.74	254.34	1136.86	259.34	336.04	410.17	470.62	391.75	496.57	509.82	642.64	164.48	818.06	400.81
FAM20C	11.11	13.87	8.05	4.47	11.08	10.37	6.52	3.61	11.64	5.69	5.99	4.75	5.25	4.3	1.92	3.77	10.99	1.71	22.67	16.64	6.95	24.64	15.59	37.38	8.6	39.76	26.55	29.91	76.14	10.13	15.1	11.83	7.9	25.31	33.6	26.94	8.41	50.58	10.27	8.02	17.68	14.54	22.32	53.76	6.81	7.49	0.87	18.07	5.32
RUNX1	3.56	18.15	7.42	5.49	8.02	11.4	6.93	3.19	16.34	6.4	8.76	9.69	18.05	4.52	2.32	5.02	1.87	2.66	55.51	26.75	20.4	47.27	14.32	51.67	17.15	26.71	39.74	36.81	44.44	18.23	15.41	20.48	20.2	33.17	32.55	10.64	4.18	58.61	14.25	6.27	4.52	26.25	16.61	26.83	21.2	49.24	20.84	19.4	10.97
MIR4435-1HG	22.71	61.93	11.35	18.72	31.71	7.21	14.67	9.06	11.13	18.72	8.61	8.69	7.72	21.29	5.81	13.94	18.96	13.77	94.47	95.35	40.45	43.06	49.72	49.74	16.47	50.73	63.15	26.46	38.35	17.87	57.3	30.51	234.24	24.5	13.23	21.12	23.25	62.58	52.14	11.86	18.18	60.95	31.8	36.76	18.61	10.27	29.01	43.9	18.99
LINC00152	11.54	35.98	7.36	26.35	9.18	16.78	11.67	8.18	13.94	5.37	11.38	8.61	10.04	16.36	24.38	15.43	16.54	7.42	39.12	87.47	29.82	55.69	25.83	45.89	7.24	35.83	20.98	20.2	11.6	23.78	31.09	22.45	151.7	19.04	12.21	15.8	29.81	65.92	60.04	17.07	12.22	16.78	14.38	11.92	18.94	5.69	20.48	17.43	23.72
TMSB10	3413.79	6196.16	1852.14	2554.55	4188.93	2011.39	1383.69	1577.41	1574.09	1878.55	1493.75	2272.72	3078.9	1738.21	2411.64	2042.45	3405.97	2148.03	7337.86	9592.06	2564.5	3061.97	8168.47	5744.97	2719.04	2899.83	2868.5	2982.5	5016.86	3125.46	8123.33	3911.4	9216.43	6258.14	3763.01	2737.03	2921.97	7805.05	3321.51	1819.35	3167.36	2688.69	4178.21	3342.97	2964.11	3021.83	4019.16	4970.74	3166.03
IER5L	21.25	16.64	5.22	10.38	14.12	5.85	7.22	3.72	5.55	4.75	3.62	5.04	16.51	8.07	5.8	6.28	20.3	5.16	153.51	20.83	21.72	25.16	24.08	48.22	15.98	18.82	9.7	14.14	20.15	14.13	24.43	25.39	62.25	25.72	11.36	31.91	4.92	33.92	13.94	5.72	9.11	15.49	8.14	13.39	16.94	42.26	2.66	20.53	7.65
NEK6	7.65	8.51	8.96	3.47	5.84	4.2	3.87	2.26	7	2.17	5.57	2.68	5.22	1.02	0.98	2	7.3	2.56	9.4	32.66	9.84	8.61	10.82	19.18	10.34	18.07	15.48	14.5	8.28	2.79	11.54	9.58	37.2	6.12	5.13	15.61	3.18	25.22	6.88	2.42	9.51	10.35	16.08	10.21	8.44	7.82	13.07	8.29	22.55
CTSZ	43.78	48.5	90.22	20.52	90.33	43.68	41.16	22.12	49.11	29.36	38.01	35.12	70.86	24.17	18.09	20.88	43.46	18.63	133.56	198.78	42.04	156.46	148.16	221.91	127.8	190.41	191.83	209.53	57.29	95.54	149.29	149.59	276.31	73.66	95.12	596.51	35.51	270.89	117.17	39.27	189.21	179.03	183.19	135.83	180.35	169.56	123.02	113.04	234.27
FCGR3A	10.31	2.77	3.55	1.49	25.29	3.6	0.96	1.35	2.78	1.69	2.05	4.48	7.08	0.58	0.43	0.1	12.26	1.46	29.83	17.24	6.43	33.29	41.17	16.27	32.54	44.32	30.95	42.8	77.71	21.38	37.57	45.45	98.23	5.82	6.57	6.58	2.59	39.27	45.01	0.55	10.93	30.49	44.71	59.63	65.19	33.93	13.75	14.91	3.64
FCGR2A	8.89	7.77	8.37	5.76	48.69	10.7	7.41	3.26	15.09	3.32	3.35	10.98	13.74	5.46	3.3	0.83	9.8	1.74	14.16	27.67	17.82	56.96	67.14	42.61	39.06	63.44	30.53	60.68	77.6	22.22	69.2	33.23	378.72	11.88	19.56	27.94	7.1	43.38	30.98	4.34	37.96	29.84	35.45	83.8	57.43	22.5	34.76	15.63	17.12
SOCS3	3.31	207.82	8.69	27.27	14.04	29	37.39	2.79	52.71	7.06	5.5	50.7	52.31	6.52	12.19	6.08	4.29	1.31	53.04	27.61	44.29	61.09	30.23	57.06	49.19	119.76	32.36	52.09	72.28	17.4	28.28	30.44	125.04	37.32	15.77	38.26	26	60.52	45.26	4.76	52.25	55.49	53.83	106.51	9.43	32.31	27.2	16.96	37.51
NNMT	9.9	41.9	32.08	12.43	74.77	93.31	25.36	12.22	133.2	10.14	10.12	30.36	58.21	15.61	18.31	9.84	8.42	11.33	31.5	33.94	10.9	237.31	89.08	210.61	64.52	256.65	107.43	89.27	307.34	41.24	84.62	80.55	443.99	171.82	23.49	49.03	51.75	607.67	138.56	18.61	99.66	43.44	58.88	317.1	48.94	11.07	18.34	139.36	163.36
SPSB1	16.77	22.55	9.76	12.85	8.49	21.15	23.98	14.38	17.71	15.8	15.22	14.7	20.67	23.35	11.28	15.43	13.91	15.46	12.3	23.08	73.85	36.25	18.61	57.11	17.52	33.12	37.71	28.61	28.12	19.3	17.83	15.5	25.49	32.46	19.92	12.64	22.12	44.03	14.43	20.22	11.57	43.19	24.73	12.2	12.34	8.43	7.35	31.16	11.17
SPHK1	6.32	30.46	9.65	14.07	30.49	29.76	26.19	21.63	23.66	26.52	36.73	15.7	21.34	19.08	8.43	14.43	5.83	17.76	7.16	57.32	114.93	27.06	57.43	113.57	54.05	49.3	46.12	52.3	68.32	33.24	56.22	35.66	90.16	55.63	70.75	8.96	17.6	85.88	20.37	23.8	16.74	30.94	28.82	42.38	29.29	78.25	7.4	36.63	11.52
NRP2	0.85	17.91	5.25	4.9	15.65	8.18	6.44	4.4	19.28	4.8	5.81	11.21	4.26	6.48	4.43	25.12	0.7	3.45	2.33	27.4	74.3	17.59	32.02	23.67	16.05	41.86	28.26	25.4	7.2	10.45	32.29	55.56	39.14	23.59	6.97	2.31	6.84	18.03	34.86	6.85	9.64	11.13	15.92	8.38	20.72	7.94	2.76	9.04	6.64
PDLIM4	6.22	51.84	23.57	27.91	20.71	63.57	47.06	46.58	57.69	41.27	55.05	60.85	22.46	56.14	31.31	35.72	3.69	34.67	7.63	94.86	41.16	55.34	28.39	177.07	61.41	39.35	73	68.41	11.76	75.27	29.2	56.49	78.04	145.67	137.5	18.64	47.96	81.97	16.22	67.21	33.78	73.44	139.97	8.85	105.39	11.03	4.68	93.48	21.09
ZNF703	9.62	20.04	10.66	6.39	15.09	13.23	19.48	11.63	8.42	10.13	16.06	9.25	3.23	12.37	9.08	9.3	9.33	8.64	1.77	38.09	43.76	38.24	19.98	22.67	9.84	16.52	42.82	15.48	16.41	19.95	18.31	13.73	14.46	47.84	62.1	22.66	9.76	38.2	13.13	16.41	19.63	32.79	35.8	7.26	13.91	14.52	1.03	36.26	7.11
SOX4	9.85	12.75	8.69	7.92	17.59	4.38	6.39	5.4	11.83	7.38	7.22	7.25	22.8	5.09	6.34	5.68	9.66	5.04	4.66	26.89	57.61	41.5	27.83	47.4	20.25	27.22	71.18	27.78	31.23	73.08	27.46	13.07	45.05	96.82	69.64	16.89	8.53	74.97	34.7	5.05	10	45.7	51.6	18.14	56.48	45.5	4.13	46.29	7.14
ITGA5	3.6	47.91	21.95	8.14	28.32	52.68	18.52	9.35	55.03	6.66	13.87	26.07	43.94	8.38	11.47	12.65	4.33	3.64	7.81	171.68	8.79	38.05	47.59	181.17	46.21	79.02	86.08	74.04	46.09	25.38	46.2	32.69	121.29	38.99	33.43	8.92	47.05	105.73	27.14	48.75	32.41	42.49	44.03	24.11	25.13	13.14	33.97	19.56	26.2
SIRPA	7.01	30.4	7.81	9.82	9.14	9.26	8.33	9.3	12.54	13.74	6.75	17.11	9.52	6.06	5.61	6.99	6.54	2.83	4.96	40.09	3.94	18.64	15.7	40.48	41.65	32.01	22.24	30.1	35.94	19.73	16.41	11.76	43.08	10.47	45.42	15.68	9.66	80.88	6.77	8.48	22.76	29.49	17.81	30.66	27.26	9.44	11.13	12.68	19.03
PROC	0.13	2.86	1.94	0.15	4.08	0.38	0	0.17	0.23	0	0	0.75	0.43	0	0.1	0	0.42	0.69	0.09	3.26	1.03	1.48	4.15	8.99	6.7	1.31	0.36	2.23	0.96	0.56	5.88	2.39	6.89	5.6	7.74	2.54	0	6.23	0.94	0.15	3.68	5.71	1	0.65	1.77	0.61	2.83	3.99	1.04
FNDC3B	7.52	8.76	6.69	7.45	15.22	4.96	5.61	4.25	9.19	3.19	4.08	6.34	6.32	1.76	1.93	1.06	5.67	0.79	10.57	44.92	26.32	18.41	18.51	25.72	13.09	10.69	19.8	20.83	19.52	12.67	15.76	32.67	43.17	9.05	34.68	10.64	4.16	33.81	9.96	5.52	5.06	20.14	12.85	14.23	28.04	7.94	7.52	9.92	6.42
FSCN1	50.31	312.96	17.82	58.6	166.49	37.66	46.53	22.47	107.54	45.35	29.16	92.86	280.9	76.11	39.28	59.12	51.28	28.65	94.58	596.54	273.99	74	318.11	406.27	567.74	160.76	127.51	175.61	316.7	198.09	316.83	504.7	428.42	515.6	231.33	34.52	86.28	468.93	80.82	59.32	121.54	233.41	330.01	172.97	167.41	99.2	64.48	216.43	104.38
VAV2	0.24	11.52	5.32	3.97	6.85	2.69	3.39	3.57	4.42	3.76	3.22	2.92	5.23	2.54	1.46	1.88	0.23	1.29	2.21	43.51	12.59	5.19	15.5	36.01	18.73	9.88	9.67	12.31	2.49	15.25	15.76	13.12	10.52	4.33	10.93	9.54	3.75	35.87	3.66	3.71	5.16	15.02	5.6	3.26	9.7	5.45	7.79	9.43	10.93
PMEPA1	4.29	65.66	13.36	7.69	52.97	15.08	9.26	8.43	21.9	4.31	15.15	14.48	24.42	13.01	7.49	8.09	4.92	6.01	18.52	212.09	12.11	70.35	66.72	466.12	90.23	56.61	34.31	92.1	110.14	65.88	76.35	131.71	151.45	153.97	446.92	55.28	13.13	281.57	41.6	15	32.64	47.67	83.77	47.36	58.14	48.89	17.2	119.92	19.33
NCLN	61.19	56.82	20.89	21.37	52.11	25.68	24.75	18.09	21.03	21.78	20.21	28.06	63.2	20.71	11.36	26.37	53.2	19.12	42.1	114.64	40.87	36.69	83.54	71	39.35	33.89	73.15	63.9	76.92	39.5	83.27	60.24	55.32	96.4	68.77	34.94	26.37	89.68	23.16	23.19	22.66	60.57	53.8	48.78	33.94	52.23	39.13	37.81	40.92
MIR24-2	15.28	77.78	15.69	17.55	26.57	14.62	23.87	12.79	20.94	17	15.02	34.06	58.9	16.03	9.58	29.12	17.23	5.65	53.15	59.85	47.98	21.88	62.69	61.59	46.42	29.95	22.01	61.09	39.97	28.67	62.15	46.82	17.45	75.38	13.73	13.02	19.75	90.98	30.51	25.89	9.37	46.61	33.19	55.38	14.33	61.22	7.46	15.96	4.48
LMNA	192.75	359.69	95.36	205.54	218.72	240.66	232.4	165.64	277.31	163.56	183.83	171.08	225.16	211.08	127.02	217.79	179.23	138.16	258.94	493.99	237.9	70.48	477.8	445.46	221.22	242.47	322.11	260.37	199.99	187.38	461.28	242.07	271.78	317.29	316.36	135.79	261.84	269.78	116.87	211.1	143.27	412.02	320.2	131.61	66.2	170.76	15.52	303.34	26.39
EN1	0	2.46	0.24	0	16.39	0	0	0	1.33	0.13	0	0.38	0.43	0	0.02	0.52	0	0.05	3.56	13.05	6.92	1.58	23.39	0.7	0.45	0.12	0.95	13.81	0.16	0.39	25.99	12.96	5.63	2.18	11.09	2.54	0.1	10.68	1.2	0	1.15	14.64	2.49	0.26	5.22	0.32	0.04	2.24	0.1
DAD1	227.41	240.64	135.92	154.87	265.95	146.52	131.81	150.83	121.54	152.34	122.38	120.25	116.49	167.04	196.2	184.93	227.09	159.4	178.21	360.05	199.2	124.55	360.94	318.71	174.67	125.28	199.05	174.68	160.66	170.36	360.27	155.53	580.42	204.09	100.09	185.29	178.34	315.9	101.2	164.84	142.71	305.29	162.81	102.55	201.74	123.42	170.38	180.18	189.06
RPL35	6968.97	6434.7	2265.05	3056.52	2788.58	2657.33	2547.35	2385.83	2495.52	2035.91	2313.99	1714.59	1814.6	2536.55	3541.16	3458.6	6893.9	3798.94	6934.06	7326.39	5315.91	1345.14	5452.86	3634.93	2054.76	1835.02	3243.31	1946.54	2242.94	2721.73	5502.12	2800.69	7324.72	2727.76	2557.13	2447.78	3071.59	3817.89	2013.93	2859.67	2051.04	3299.54	6951.12	1599.14	1783.04	2049.78	4674.81	3380.06	4438.46
MRPS18B	64.22	35.35	25.78	23.55	33.78	23.8	25.25	27.3	25.77	26.31	27.52	19.98	28.81	23.71	20.58	25.3	67.12	25.53	55.4	80.08	44.51	16.89	50.41	38.17	30.28	22.5	68.38	39.33	21.75	28.78	54.28	45.88	34.56	50.77	38.56	26.58	24.84	62.14	21.8	25.92	34.18	45.1	47.4	15.56	25.21	26.96	29.6	52.42	29.19
MRPL33	62.43	28.3	14	21.65	35.82	28.86	16.1	22.1	25.14	25.79	19.33	20.56	20.85	30.43	34.01	21.51	66.79	25.16	51.55	34.74	56.53	18.98	56.52	29.6	18	30.05	45.19	39.7	18.92	21.12	63.5	29.79	130.39	32.7	69.98	54.16	31.25	27.79	40.28	28.76	30.14	34.33	53.29	16.09	31.59	31.23	30.71	55.83	86.71
HSPE1-MOB4	0	0.39	0	0	0.34	0	0	0	0	0	0	0	1.1	0.53	1.26	1.23	0	0	0	0	3.37	0	0	0	0	0	4.5	0	0	0	0.51	0	2.27	0	1.45	0	0	0	0.29	0	0	0	0	0	0	0.01	0	0	0
HSP90AA1	430.66	47.94	134.55	166.53	498.41	146.87	140.43	144.9	147.5	130.46	108.24	139.32	508.76	199.55	212.98	161.84	430.34	125.23	1131.64	735.5	635.08	157.91	826.91	964.24	336.38	185.11	377.61	234.76	430.57	263.94	834.54	637.99	810.94	651.72	570.43	275.85	182.9	366.67	300.16	120.99	493.1	763.78	570.29	310.32	220.05	214.86	282.77	677.42	524.26
TRA2B	134.25	30.64	34.51	47.13	44.62	50.51	46.66	36.67	47.37	50.17	35.04	58	51.59	36.02	38.13	32	156.47	33.09	191.82	110.56	205.41	88.8	124.92	128.94	53.43	50.34	118.41	96.54	46.3	59.48	103.84	118.08	115.11	284.6	109.39	35.91	53.56	51.11	51.62	46.58	34.38	200.69	93.06	67.19	111.03	47.12	61.99	92.67	100.76
CBX3	81.9	14.06	19.9	26.54	43.06	18.67	27.47	19.81	29.73	20.36	22.41	24.93	60.49	19.85	21.9	19.91	77.99	15.65	66.23	86.78	78.17	40.44	76.59	71.75	58.02	30.74	94.76	59.96	91.69	38.94	88.31	62.13	111.12	62.55	94.73	33.23	22.1	67.58	30.99	14.33	31.05	39.05	118.94	94.66	52.27	73.94	64.4	57.81	64.38
ATF4	317.96	152.05	198.02	134.76	155.97	189.51	178.27	152.35	190.92	157.87	161.07	126.13	163.64	169.37	200.87	157.09	311.94	145.1	238.81	269.01	385.84	164.32	190.22	292.06	153.91	216.27	329.4	237.5	225.77	207.96	194.29	270.9	344.34	305.61	292.9	156.22	183.41	288.91	137.51	200.26	181.73	398.58	306.61	181.6	170.6	216.4	209.17	292.85	233.21
PHF19	16.51	13.98	11.53	8.08	20.61	12.12	18.1	9.78	15.23	9.49	14.76	9.87	12.55	7.23	7.05	7.27	20.96	6.1	70.74	45.04	24.36	14.11	40.52	18.47	19.32	15.89	28.37	25.6	14.3	31.67	39.61	19.38	22.79	12.59	30.24	12.74	10.13	12.7	9.04	14.19	10.63	22.74	44.82	13.93	37.32	7.15	37.24	17.52	30.27
ZC3HAV1	18.68	12.78	9.32	6.97	11.86	10.21	11.28	11.94	10.52	15.5	10.64	8.1	12.05	8.96	3.78	6.77	16.7	4.98	32.68	13.02	15.55	11.59	25.46	25.33	16.04	13.09	14.79	21.32	16.59	14.96	24.09	11.56	10.8	9	13.67	9.44	9.82	27.05	7.83	9.17	6.37	15.23	23.09	15.12	14.38	12.8	40.93	15.95	36.5
ATP2C1	27.34	8.06	8.75	18.04	20.5	11.73	12.37	15.31	16.61	15.5	13.04	20.56	14.45	11.64	9.22	8.04	24.18	5.69	37.08	25.88	31.05	15.03	40.07	29.56	18.53	14.37	42.11	25.07	29.54	23.68	42.92	45.57	22.44	15.79	45.08	14.29	15	31.81	11.11	8.43	13.69	24.7	30.18	29.64	31.66	18.4	15.38	25.47	19.58
HDGF	500.57	219.19	99.2	155.94	287.86	134.21	169.06	143.12	198.61	153.74	118.08	137.76	215.48	130.27	92.19	148.75	509.43	104.01	585.7	366.77	265.79	103.06	524.7	272.63	147.6	194.88	297.92	255.01	280.96	203.62	535.33	234.07	157.69	294.23	316.94	199.52	148.58	252.54	106.74	142.69	75.12	266.79	291.79	198.13	373.1	220.6	77.88	271.53	76.76
AZIN1	44.14	9.46	15.63	27.64	19.98	20.35	26.78	24.88	34.6	25.12	22.28	25.09	14.81	16.85	23.26	8.7	44.38	12.39	53.12	33.37	58.76	16.25	48.22	48.86	33.53	28.34	54.52	23.42	15.58	16.42	44.83	38.11	26.74	9.24	19.64	23.29	19.29	29.15	26.45	20.25	16.88	20.95	37.58	12.77	24.38	18.44	24.4	16.21	28.14
CNBP	311.84	82	123.97	167.16	188.06	137.11	166.3	168.36	189.47	164.82	152.74	200.89	152.99	129.32	187.41	134.53	311.53	118.34	355.27	196.25	221.11	138.65	324.23	218.88	163.6	169.68	332.34	205.45	139.59	139.04	325.44	310.58	293.74	242.04	239.67	148.67	176.24	179.61	97.36	130.75	143.8	223.45	312.5	110.08	146.14	126.8	221.53	275.84	173.68
CCDC57	68.38	24.86	25.34	12.59	8.37	21.16	15.95	18.7	15.61	18.52	14.53	13.48	17.8	10.86	13.61	23.68	55.38	13.33	93.63	23.11	30.31	36.75	20.24	19.43	31.73	32.34	73.22	43.89	24.26	57.93	26.27	42.91	11.07	48.53	89.29	36.8	18.22	49.32	17.5	21.88	10.41	55.5	43.32	32.26	64.01	39.53	70.49	55.24	63.83
DNMT3A	21.84	4.27	4.39	4.36	8.61	5.08	7.56	6.36	8.68	5.97	7.19	4.51	6.04	4.61	3.31	2.14	19.73	3.69	16.05	6.29	8.82	8.52	16.05	10.71	11.1	8.04	22.34	12.99	6.48	20.71	20.08	7.33	6.67	7.37	30.72	9.29	7.83	7.15	4.26	7.03	3.59	16.04	17.73	8.18	36.28	15.81	24.13	6.4	13.56
BRD2	224.85	87.93	83.88	87.2	67.39	85.17	116.22	102.84	103.07	104.2	88.85	94.27	113.36	71.35	59.13	56.25	232.97	37.73	190.17	165.42	163.22	90.54	127.53	199.99	78.29	138.27	252.12	226.1	127.41	154.99	125.78	101.24	77.49	124.08	172.57	81.12	59.36	129.08	60.55	81.79	80.44	159.44	316.09	117.94	176.68	161.92	165.7	154.49	140.38
AHSA2	90.12	8.63	28.04	20.23	16.76	20.58	27.15	23.85	33.91	24.15	26.58	20.02	33.13	10.05	13.25	12.45	89.62	7.29	85.88	29.46	32.93	48.92	33.51	40.3	30.3	27.42	105.12	69.41	59.07	31.52	35.95	48.84	22.2	23.47	69.57	24.85	28.63	33.8	22.2	15.89	17.61	73.13	60.51	74.25	38.57	39.4	90.39	30.48	64.27
LINC01004	2.8	0.52	1.93	0.39	0.15	0.47	0.75	0.98	1.23	3.42	1.14	0.31	1.67	0.3	0.12	0.61	4.87	0.67	3.87	1.91	1.24	4.08	2.01	0.65	1.4	0.17	0.89	2.52	1.91	1.87	2.02	5.93	2.22	0	1.64	1.77	1.13	3.06	1.19	0	0	1.78	4.39	3.59	2.03	1.31	2.24	2.65	5.11
STX16	88.21	17.5	26.83	23.77	14.57	23.82	27.96	27.09	35.11	26.27	28.6	25.06	22.89	15.51	10.03	12.35	91.05	8.35	52.03	57.31	28.15	33.8	30.77	54.46	41.31	25.91	46.04	60.51	40.31	32.62	28.01	53	25.08	17.51	41.88	104.83	22.34	51.93	11.92	25.74	12.64	44.98	62.86	37.95	49.87	35.19	78.35	29.78	47.92
GTF2IRD2B	46.1	3.15	21.73	13.95	8.69	16.45	20.55	9.98	9.4	14.33	15.16	5.8	6.22	3.51	3.1	3.75	52.64	4.05	44.55	7.63	23.88	12.59	13.03	17.63	7.42	10.1	20.97	16.37	15.87	20.78	11.54	12.15	10.57	6.99	22.7	24.57	4.42	23.09	7.33	17.21	7.21	17.21	10.51	13.07	20.94	21.44	45.54	34.5	26.04
TBCD	166.1	39.91	46.91	31.44	23.71	43.4	43.8	38.5	36.98	44.75	44.74	34.24	57.58	49.83	22.29	34.08	162.9	33.85	171.59	40.95	23.1	63.76	53.72	47.4	43.06	50.04	90.92	42.58	57.51	61.29	56.46	78.1	55.51	60.97	59.78	50.41	35.51	68.26	40.83	47.7	27.7	74.54	68.01	45.81	60.04	73.13	72.81	46.99	55.19
ITPR3	14.2	23.22	15.81	10.12	12.64	10.72	14.84	9.16	17.33	12.81	12.03	12.33	9.55	10.53	4.29	3.48	13.89	3.8	18.77	57.97	47.68	7.4	33.61	29.63	35.79	23.28	46.44	43.97	17.28	25.98	33.01	20.5	3.88	12.99	36.34	18.87	10.6	33.53	6.25	11.22	5.44	39.33	46.1	17.88	41.2	27.4	19.13	34.62	13.87
SDCBP2-AS1	1.63	1.19	1.56	1.02	1.69	0.95	0.5	1.15	3.29	1.03	2.61	1.25	0.44	1.07	0.37	0.83	1.29	0.64	1.02	4.22	4.47	1.56	1.93	1.67	1.68	2.48	3.82	2.94	2.38	3.12	1.71	1.53	1.5	0.63	3.46	2.8	2.52	5.99	1.13	0.46	1.31	6.28	5.53	1.03	5.17	3.3	6.75	2.68	4.93
SORL1	1.76	4.65	4.94	5.5	1.5	4.57	4.99	5.55	6.85	5.06	8.86	3.71	1.34	2.82	2.17	2.13	1.67	1.7	3.06	45.94	8.24	2.91	2.26	12.51	2.81	5.97	30.99	7	20.96	4.96	2.04	1.86	3.31	3.1	5.38	3.25	3.36	8.94	4.56	4.1	2.5	15.7	20.3	10.11	24.9	3.48	32.2	5.76	26.43
CTD-2547E10.2	8.97	8.91	4.25	8.13	1.08	2.4	0.86	3.96	10.74	4.8	5.26	5.76	2.74	1.59	1.99	3.85	8.85	0.37	12.57	12.07	7.22	7.19	9.66	8.79	14.04	21.46	27.91	20.1	18.24	2.96	9.17	12.71	1.32	2.13	14.9	1.79	2.93	17.77	2.82	11.24	1.94	29.09	22.25	15.8	17.48	5.96	28.44	10.25	51.11
H6PD	16.62	7.79	10.4	9.6	4.44	10.13	14.85	10.09	14.21	11.58	14.6	8.31	8.19	5.26	3.79	5.72	16.5	4.61	10.23	12.55	6.98	14.2	8.63	15.71	9.27	18.49	15.3	17.52	15.39	14.25	8.81	10.78	6.41	11.22	20.43	16.7	7.05	16.12	4.7	11.49	12.95	10.4	14.34	13.57	18.3	18.03	15.93	17.1	20.61
TNRC18	66.93	39.74	28.5	20.35	24.23	21.69	34.74	28.09	35.02	37.09	34.65	30.69	36.94	11.13	7.29	9.19	76.67	8.02	32.35	37.69	28.13	29.64	52.02	66.49	38.7	60.01	85.53	46.18	77.92	54.8	48.54	34.3	8.4	41.89	57.66	63.63	29.91	37.02	11.38	35.63	16.93	52.45	91.49	45.5	59.47	60.41	22.72	40.66	28.33
AL031666.2	0.6	0.28	0.27	0.08	0.12	0.34	0.34	0.5	1.11	0.43	0.31	0.23	0.48	0.06	0.05	0.05	0.62	0.24	0.56	0.08	0.58	0.15	0.03	0.65	0.16	0.93	1.51	0.93	0.58	0.32	0.1	0.28	0	0.57	1.3	0.14	0.34	0.67	0.18	0.07	0	0.91	0.46	0.78	1.01	0.47	1.19	0.48	0.41
REXO1	26.6	18.74	11.79	20.44	10.13	15.11	15.25	16.56	17	19.91	12.71	14.78	23.27	10.71	4.97	8.61	26.62	7.07	17.3	31.03	25.33	13.35	13.19	17.44	19.64	30.66	44.25	27.66	24.98	20.52	13.38	18.03	9.99	21.01	17.72	12.33	25.04	22.19	5.71	20.28	10.13	19.58	27.98	20.91	17.68	19.15	26.29	34.62	25.32
PISD	17.4	17.03	13.86	17.16	10.29	15.56	16.59	16.33	22.36	20.61	15.99	13.92	16.46	11.6	9.49	11.37	18.36	9.52	16.87	27.84	30.28	13.06	14.44	18.64	14.63	22.49	30.27	28.71	20.47	16.35	16.27	19.16	12.32	24.77	18.92	20.02	15.69	32.18	6.74	15.49	16.11	28.39	25.78	21.04	17.36	17.39	23.73	25.78	21.14
ZNF213	18.73	9.82	6.49	6.88	3.95	8.18	10.24	7.7	7.7	8.28	11.4	5.92	12.79	5.56	4.31	6.4	18.9	5.66	14.58	12.72	4.97	8.63	4.68	9.45	6.34	6.65	10.06	12.32	22.44	11.48	4.25	9.26	5.69	17.72	11.89	9.94	6.18	12.4	4	9.34	4.08	8.32	12.97	12.26	8.94	14.89	13.65	17.16	6.86
IRX5	36.13	10.78	5.72	4.58	0.74	6.42	6.84	10.33	1.73	6.99	10.66	4.67	3.48	5.27	3.4	4.9	35.63	6.07	22.69	4.61	7.36	0.95	3.78	5.17	2.13	2.21	5.05	5.32	18.12	5.31	3.44	2.75	4.52	3.08	12.14	7.78	3.55	3.92	0.69	3.92	0	5.03	11.08	18.42	6.96	8.16	0	3.07	0.25
TFAP2A-AS1	6.33	0.74	3.07	1.12	0.28	0.82	0.47	0.7	0.22	0.46	1.61	0.7	1.12	1.86	0.47	2.58	5.62	1.34	7.09	2.34	2.34	1.57	1.66	2.23	1.99	0.52	0.89	1.93	2.55	2.39	0.78	0.82	1.06	3.07	3.79	0.74	0.63	1.79	1.33	0.55	0	0.37	1.29	2.61	3.12	6.24	0.13	2.37	1.33
DUSP5P1	2.36	0.39	0	0.09	0.03	0.03	0	0.03	0.47	0	0.08	0	0.07	0	0	0	1.94	0	2.22	1.35	0.22	0.58	0.61	0.58	1.34	0.5	2.54	1.83	2.4	0.48	0.34	0.35	0.84	0.57	0.69	0.08	0.07	1.32	0.22	0.17	0.65	1.03	0.22	1.93	1.17	0	0	0.4	0
SRCRB4D	5.85	1.37	0.08	0.64	0.57	0.39	0.43	0.45	1.02	0.42	0.71	0.67	0.79	0.58	0.16	0.21	7.06	0.73	6.1	0.97	1.07	0.39	1.88	1.53	1.24	0.14	0.39	0.55	4.25	1.18	1.42	1.3	1.29	0.72	4.19	0.49	0.22	1.78	0.4	0.54	5.61	3.5	0.84	3.51	3.83	1.24	0	1.28	0.46
ZNF526	8.72	2.79	4.14	2.4	2.12	3.82	4.21	3.64	4.29	3.36	3.87	3.31	5.54	3.75	2.01	2.93	9.34	2.24	7.31	6.1	3.94	2.46	4.04	5.9	4.76	6.26	9.16	7.1	6.41	7.37	4.58	7.29	3.31	4.61	5.02	4.81	3.55	7.16	1.43	3.89	3.7	8.83	7.68	4.8	10.72	12.13	8.24	6.11	6.18
WDR74	123.47	41.66	13.69	14.61	20.72	21.32	24.59	11.82	23.94	18.01	18.19	13.21	36.87	19.94	15	22.79	103.54	14.73	81.54	102.92	45.51	23.18	32.47	48.29	44.38	30.52	59.7	43.67	60.51	68.18	32.3	33.8	34.6	61.41	47.23	12.37	22.35	72.08	12.56	21.62	17.43	66.9	51.52	52.32	74.9	64.6	51.51	44.34	32.9
AC147651.3	0	0.25	0.52	0.09	0.13	0.13	0.29	0.04	0.19	0.4	0.21	0.16	0.31	0.04	0.06	0.09	0.12	0.06	0.21	0.21	0.37	0.68	0.19	1.09	0.06	0.2	0.8	0.58	1.57	0.22	0.37	4.2	0.28	0.81	1.25	1.83	0.02	0.86	0.14	0.09	0.22	1	2.73	0.79	0.28	0.83	0	0.36	0.14
ADAP1	15.06	6.54	11.49	6.43	1.63	8.46	9.53	6.36	4.43	8.24	9.53	7.45	1.82	4.33	2.79	4.93	13.45	8.54	14.4	8.32	8.2	4.58	1.54	5.16	3.54	10.19	11.73	11.76	37.26	8.6	1.95	16.05	1.83	38.47	10.38	52.23	4.36	15.92	6.51	8.62	10.62	25.43	42.39	17.19	3.46	7.16	11.27	26.09	8.91
INTS1	87.5	34.81	24.64	38.04	19.4	23.61	27.63	23.23	22.99	29.13	31.96	28.16	63.15	20.85	10.63	28.43	93.15	20.02	45.67	36.14	21.52	30.34	40.98	53.41	44.6	38.16	27.76	43.94	103.84	119.34	39.68	44.13	25.83	136.79	49.18	48.67	27.43	120.38	13.28	28.41	33.15	41.98	85.89	86.14	72.97	38.8	61.74	66.79	45.31
C7orf50	117.85	54.01	41.38	37.75	42.85	49.48	31.2	31.13	34.17	38.36	36.99	44.5	93.74	36.53	34.44	57.43	122.27	44.35	201.23	60.97	93.44	37.54	61.36	77.88	46.96	40.16	25.4	47.63	99.52	59.52	62.16	126.01	116.83	181.04	57.38	84.08	40.02	116.6	38	43.29	54.72	92.22	96.81	67.2	63.96	41.53	46.84	97.83	47.45
PRKAR1B	44.6	9.51	4.9	5.57	4.53	7.85	5.6	4.62	4.29	3.43	6.89	7.14	27.08	4.06	4.04	8.62	46.52	3.87	23.55	18.6	9.66	6.66	5.51	18.08	15.17	8.69	10.65	8.76	38.91	11.34	4.8	21.96	11.1	24.6	22.1	21.67	5.91	19.35	3.79	6.63	6.24	8.5	29.23	29.11	10.4	12.77	8.14	10.4	6.77
C9orf106	0.27	0	0.13	0.08	0.1	0.17	0.16	0.02	0.02	0.23	0.33	0	0	0.06	0	0	0.21	0.02	0.14	0	0.03	0.08	0.14	0.21	0.23	0.2	0.03	0.2	0.27	1	0.02	0	0	0.14	0.12	1.22	0.03	0.1	0.04	0.05	0	0.65	0	0.28	0.53	0	0.18	0.25	0.25
HOXA10-AS	2.92	0.56	0.47	0.04	3.63	0.1	0.15	0.09	1.04	0.43	0	0	3.34	0.14	0	0.17	1.43	0	4.07	0.82	3.43	4.17	5.1	0.49	12.78	2.41	6.93	0.59	14.44	11.2	3.21	0.92	0.39	23.98	5.38	0.1	0.39	0.16	1.72	0	5.87	9.46	0.8	9.49	10.18	5.18	0	7.36	0.21
SLC45A4	11.13	11.06	8.28	2.83	4.88	4.14	3.34	1.78	5.53	5.61	3.5	2.82	5.13	4	1.46	1.18	10.45	0.97	11.23	5.17	28.05	5.05	4.1	4.1	5.69	7.35	21.97	7.73	42.53	4.42	4.9	4.96	4.17	7.08	12.05	13.22	2.91	6.85	5.65	3.63	1.49	28.25	10.43	24.72	11.96	10.69	5.96	12.8	5.67
CTD-2201E18.5	1.12	0.13	0.59	0	0	0	0.37	0	0	0.73	0.75	0.12	1.16	0	0	0.09	0.39	0.2	1.19	1.01	0.94	0.84	1.04	0	0.35	0	0.84	2.85	0.81	0.65	0.75	1.28	0.57	0.13	0	0.83	0.28	1.07	0	0	0	0.57	0.5	0.76	0.99	0.86	3.77	0.14	0.14
C9orf50	0.15	0.1	0.23	0	0	0	0	0	0	0	0	0	0	0	0	0.07	0.15	0	0.25	0	0	0.11	0.17	0.06	0.05	0	0.19	0.06	0.26	0	0.05	0	0.36	0.87	0.13	0.17	0	0	0.04	0	0	0.22	0	0	0	0	0	0.16	0.16
MUC4	13.72	71.23	10.13	65.65	1.18	37.67	19.21	23.51	23.62	57.06	10	5.35	2.72	12.02	2.32	9.97	12.91	1.98	157.97	0.14	22.45	1.88	2.11	1.77	1.66	3.65	14.74	3.65	392.38	0.73	2.85	13.9	0.03	337.8	2.75	111.31	1.18	6.15	1.24	41.22	0.19	7.28	6.81	431.97	0.06	15.88	4.16	738.27	0.31
CD82	202.45	154.1	124.27	89.41	70.47	132.39	157.43	142.77	93.42	112.27	131.06	132.3	141.49	166.9	93.38	234.37	225.75	128.49	175.09	115.49	12.74	36.57	96.46	126.29	66.46	47.49	53.94	92.37	143.83	231.47	107.85	31.28	125.37	621.25	133.51	118.82	110.21	116.98	8.05	140.93	28.03	50.36	51.3	105.85	103.59	58.7	98.53	736.4	154.12
LINC00511	78.79	22.94	9.33	32	6.45	8.15	3.73	4.13	23.51	11.83	8.89	5.63	14.01	8.67	9.54	3.29	84.34	2.87	213.87	9.11	38.8	1.75	15.11	32.43	12.13	13.06	19.41	7.86	24.37	12.07	13.36	39.32	11.89	20.28	6.96	14.15	4.14	24.73	5.31	5.33	2.52	22.35	19.09	11.16	7.92	25.72	0	32.2	0.54
HIST2H3C	1.23	1.03	0.17	0.54	0.69	0.15	0.14	0.2	0.2	0.41	0.37	0.3	0	0.18	0.05	0.21	1.33	0.13	27.15	3.33	2.18	0.45	1.84	1.54	0.49	0.96	0	1.13	1.25	1.78	1.42	1.36	1.51	1.22	0	1.85	0.5	1.05	0.68	0.13	0.26	1.04	0	0.9	1.31	2.62	0.22	0.97	0.42
LINC00111	0	0	0	0	0	0	0	0	0	0	0	0	0	0	0	0	0	0	0.25	0	0	0	0	0	0	0	0	0	0	0	0	0.5	0	0	0	0	0	0	0	0	0	0	0	0	0	0	0	0	0
NSMCE1	68.29	36.96	30.8	25.62	20.43	25.16	23.24	23.72	25.22	26.74	28.29	24.11	42.33	27.25	26.75	49.94	67.37	30.02	47.28	61.6	52.09	25.55	24.63	62.38	15.05	29.61	45.09	29.43	42.88	23.37	22.87	39.08	74.36	123.84	30.6	23.84	33.72	59.39	26.2	37.98	30.4	61.03	34.81	25.29	22.77	52.4	41.24	61.26	48.4
IL1R2	58.42	28.12	21.34	20.67	3.42	49.77	28.06	12.07	26.48	23.89	20.71	24.15	6.92	30.07	22.44	16.76	61.82	21.1	1.17	8.89	57.72	3.84	11.7	26.02	19.47	4.35	12.4	8.73	18.89	214.2	10.35	360.63	32.37	12.44	38.7	20.23	35.29	5.74	10.52	30.1	13.77	8.05	2.04	8.89	8.86	1.81	10.96	26.3	11.9
ERRFI1	50.98	10.74	11.78	16.08	6.23	19.33	15.42	6.62	63.32	9.27	11.31	19.48	17.08	19.45	8.75	4.62	49.05	4.51	156.26	52.44	64.43	15.44	8.56	75.13	8.01	33.74	21	14.21	62.7	6.66	8.01	12.43	14.96	5.09	149.19	5.21	23.67	19	15.81	14.93	8.85	11.23	15.36	38.29	12.68	7.19	1.89	4.94	8.22
CEBPD	161.09	107.02	30.48	83.68	42.69	72.04	36.98	12.25	164.27	31.07	30.12	102.74	118.25	52.76	43.75	33.37	160.01	25.21	294.35	77.95	113.28	83.59	56.29	233.43	27.33	90.14	91.88	30.04	82.15	45.5	59.78	223.99	69.64	140.54	26.67	54.87	61.23	65.98	34.73	57.2	34.55	34.9	28.34	94.11	26.11	33	11.15	54.44	60.89
GRHL2	48.25	10.87	6.68	13.05	9.69	8.44	14.83	14.56	14.87	15.68	13.55	13.69	7.72	9.11	6.93	10.97	48.83	4.65	56.56	10.24	27.28	3.45	19.56	14.05	15.67	7.47	38.09	9.41	23.25	10.59	18.43	11.62	0.01	13.39	10.73	9.22	12.35	9.88	6.03	12.86	2.49	21.5	19.1	16.41	7.1	18.56	0.54	21.49	0.06
MTUS1	100.62	6.11	34.93	22.57	19.93	35.45	38.09	32.92	42.06	38.21	33.46	34.31	14.38	21.65	20.53	21.49	108.54	14.39	95.71	20.59	33.11	19.58	33.73	21.65	18.44	18.83	108.46	41.13	13.34	16.51	35.69	43.63	10.11	25.25	25.75	26.43	27.68	19.47	7.52	25.91	13.66	37.45	63.36	15.73	11.54	12.37	5.01	40.91	9.31
LINC00899	3.81	0.73	1.59	0.7	0.75	0.96	1.15	1.12	2.25	1.07	2.8	0.95	1.5	0.23	0.63	0.48	3.42	0.59	0.91	3.09	3.35	2.18	0.68	0.96	0.52	0.63	5.1	1.58	2.04	2.7	0.77	2.23	0.8	1.36	1.73	0.62	0.5	4.2	0.98	1.92	1.05	4.66	1.61	1.31	0.86	1.46	1.49	1.43	0.84
SPIDR	67.22	17.27	13.24	19.57	12.56	21.03	37.36	20.59	23.09	15.92	22.17	14.94	11.49	32.39	20.66	10.73	62.37	13.57	65.49	32.15	35.63	41.68	22.35	63.35	17.36	15.48	77.79	26.53	21.4	31.47	35.54	61.16	20.45	38.82	47.92	13.48	13.02	24.31	18.53	25.86	23.67	55.67	23.03	17.19	33.12	20.86	15.42	49.13	39.78
KLF9	11.03	1.46	8.39	6.07	1.8	14.6	5.68	2.38	16.81	2.6	8.67	8.51	4.74	2.91	4.2	2.92	10.05	1.19	5.17	1.2	1.71	12.75	3.31	14.3	4.63	7.56	15.29	5.39	2.05	4.7	3.34	5.25	9.65	1.85	3.28	2.2	11.49	3.57	7.94	8.16	5.96	1.31	1.57	2.88	3.96	3.23	6.25	1.88	12.35
LONRF1	14.42	1.25	6.11	6.58	2.69	15.57	14.06	6.55	28.35	6.46	11.65	10.07	3.79	6.61	8.06	4.6	16.85	1.89	19.87	2.37	6.38	5.95	3.96	5.72	4	7.95	33.99	14.11	6.45	11.13	5.52	10.7	4.49	7.57	38.45	8.21	10.53	2.36	2.39	11.19	5.31	13.34	10.95	8.39	14.77	6.25	4.89	4.14	9.39
FKBP5	76.87	6.77	22.91	8.29	19.26	76.8	9.62	6.16	39.62	6.63	17.16	22.43	15.92	16.88	7.9	6.03	73.38	4.43	72.74	13.16	11.89	20.56	26.36	51.27	11.16	8.39	73.54	13.83	8.49	42	26.24	15.91	6.85	1.23	39.94	4.92	53.95	10.49	6.24	28.98	40.59	9.36	20.32	13.58	43.68	6.73	47.59	6.32	162.99
HAAO	12.99	2.48	25.17	7.51	14.14	11.98	11.94	8.27	8.92	5.8	11.34	7.4	3.45	9.12	9.2	10.64	18.6	9.99	14.84	2.62	2.1	21.84	2.62	7.58	3.55	8.35	22.96	8.69	2.02	15.95	3.56	6.46	11.41	26.15	17.37	15.55	8.93	15.05	17.57	12.24	9.51	2.74	8.05	6.19	18.66	4.17	6.4	19.93	11.54
ENO1-AS1	0.4	0	1.88	0	0	1.55	0	0	0	0	0	0	0	0	0.27	0	1.24	0	0	0.95	0	0	0	0	1.52	0	0	0	0	1.92	0	0	2.98	0.37	0	0	0	0	1.51	0	0	0	0	0	0	0	0	0.4	0
MFHAS1	3.81	3.59	4.19	4.19	12.34	2.71	2.48	2.23	6.48	2.57	2.4	3.29	8.33	1.39	1.18	1.46	4.04	0.87	6.27	6.54	11.51	4.22	23.42	8.03	9.94	21.11	36.96	18.7	5.56	5.13	26.13	12.75	4.23	20	8.39	3.45	3.76	7.53	2.98	2.84	5.27	29.23	17.56	3.51	10.15	32.71	10.52	16.63	8.99
IGF2BP3	0.02	0.79	0.62	1.33	4.08	0.89	4.83	1.03	3.02	1.25	4.77	1.19	8.81	2.34	1.14	1.19	0.15	0.19	0.9	14.1	11	2.55	13.39	2.69	6.31	6.33	25.4	5.91	0.96	6.6	15.67	0	3.33	13.95	0.38	0.78	1.76	10.01	2.68	3.49	0.99	7.79	14.44	1.61	7.48	17.31	2.62	8.14	2.16
PSMA6	133.33	86.74	49.26	60.31	137.78	58.88	51.98	52.66	64.35	51.41	60.01	60.96	99.52	69.32	95.13	67.16	132.45	65.14	102.1	173.91	147.31	47.08	241.68	122.66	150.83	96.25	155.68	85.35	67.68	103.01	227.41	104.3	162.25	426.25	58.83	88.07	61.98	164.88	49.88	58.52	85.85	116.41	111.03	61.34	63.9	362.76	73.85	387.42	84.34
ZFHX3	1.99	0.78	2.89	1.37	1.67	2.32	2.67	2.12	2.94	1.73	2.81	1.69	1.64	1.27	0.75	0.97	2.24	1.59	0.85	2.98	3.17	3.01	2.68	2.83	1.46	4.62	12.44	5.39	1.98	1.99	2.52	0.79	4.49	4.42	1.67	2.2	2.13	3.29	3.7	2.14	3.9	13.1	5.39	2.17	2.91	3.5	1.11	5.81	1.88
A4GALT	0.63	34.72	9.57	17.05	24.3	27.66	16.82	15.78	26.58	13.46	12.4	9.1	54.2	29.87	10.19	9.54	0.73	9.96	1.79	14.22	115.99	11.26	42.62	27.13	11.38	33.33	158.54	32.83	38.75	8.22	40.26	79.28	8.79	66.22	6.72	17.76	13.42	44.15	12.07	19.53	20.55	138.11	47.13	24.35	2.69	14.57	2.95	71.16	10.77
C17orf82	0	0.48	0.43	0.18	1.18	0.2	0.15	0.06	0.11	0.08	0.27	0.25	0.35	0	0.04	0.04	0.16	0.08	0.27	0.42	1.17	0.59	1.91	0.95	0.29	0.99	3.76	5.32	0.62	0.11	2.38	0.43	0.2	5.6	0.2	0.8	0.53	0.6	0.84	0.41	1.07	2.69	5.96	0.06	0.66	1.96	0.34	2.59	0
SOX2	0.38	13.26	14.69	21.46	37.87	26.85	29.75	39.93	10.49	35.56	37.98	13.11	16.1	16.52	17.59	18.33	0.36	35.82	13.51	41.1	211.64	13.26	72.15	3.3	2.34	10.7	120.97	152.28	2.91	28.55	71.36	51.53	12.81	157.54	3.18	27.66	12.33	8.18	34.61	16.94	1.58	243.07	325.13	3.24	25.73	45.95	2.23	180.79	0.27
CBWD3	4.76	1.1	2.97	3.54	0.7	2.46	3.86	5.15	4.32	1.31	2.4	2.3	1.08	2.36	1.47	1.91	4.26	1.26	3.5	6.92	6.58	2.69	8.43	6.11	2.97	0.59	6.65	4.52	2.69	3.89	8.64	4.88	4.27	2.18	5.56	0.82	3.8	5.12	0.94	1.72	0	4.6	4.82	1.98	4.07	2.11	3.74	7.97	6.68
ZNF267	3.77	0.86	3.54	5.62	2.65	4.95	6.42	4.99	9.42	5.06	3.26	5.42	4.13	5	6.42	4.73	4	2.04	6.51	6.52	11.53	4.24	6.73	9.74	4.89	4.38	12.06	8.53	8.47	6.26	5.77	7.44	8.14	3.89	4.13	5.23	6.61	6.16	2.37	3.16	1.88	5.81	8.45	6.51	6.87	5.31	11.6	4.19	11.82
SYNCRIP	36.26	12.98	18.86	36.22	14.1	28.51	36.5	32.41	42.2	39.46	39.51	27.66	34.5	26.14	24.41	21.79	35.85	18.88	43.57	45.61	66.73	17.97	32.08	56.81	33.87	16.93	60.2	35.34	27.54	28.71	33.68	35.29	42.07	20.66	31.19	29.01	29.79	34.39	19.11	20.9	13.65	56.1	62.89	21.34	44.45	29	28.11	39.82	30.28
FBXL14	5.07	2.71	6.55	3.85	3.29	5.1	7.6	4.4	5.38	3.47	4.59	3.21	3.77	5.61	2.81	2.6	5.08	2.21	14.54	1.7	4.05	2.28	8.97	6.39	2.29	8.12	8.46	7.01	4.61	6.45	9.45	3.57	2.6	3.5	5.19	4.29	3.84	2.58	1.8	5.91	5.03	8.58	8.14	3.1	11	4.31	15.23	6.28	12.12
ST3GAL1	1.79	13.15	7.49	7.68	12.32	14.24	17.5	9.65	22.9	13.7	11.84	13.05	4.66	24.57	8.09	11.05	1.48	7.22	13.39	3.44	21.76	11.42	20.73	23.14	15.36	15.19	25.64	18.29	18.01	15.17	21.14	15.16	11.58	13.15	6.63	11.91	19.34	8.5	6.63	15.2	11.58	68.69	15.5	16.08	17	2.53	33.02	15.88	24.96
ZXDA	0.21	0.31	0.95	0.74	0.48	0.4	0.58	0.6	1.16	0.36	0.6	0.45	0.3	0.28	0.19	0.23	0.1	0.13	0.51	0.43	1.37	0.68	0.55	1.12	0.73	1.19	1.62	1.13	0.45	0.57	0.53	0.84	0.39	0.28	0.45	0.48	0.5	0.51	0.38	0.39	0.81	1.51	1.02	0.19	1.37	0.8	1.93	0.45	2.06
ACBD5	3.15	1.98	5.95	5.54	4.11	3.91	5.71	6.68	5.52	5.51	5.07	4.24	3.64	4.18	4.68	1.91	2.91	2.31	6.9	2.64	9.58	2.81	10.62	3.57	8.73	3.78	16.84	9.46	5.26	3.89	10.81	3.25	2.08	2.88	5.16	6.53	3.11	5.27	3.76	2.53	3.44	4.3	10.85	4.46	6	5.7	6.72	7.27	4.14
GSN	62.89	184.76	432.96	244.69	291.68	519.84	606.6	391.58	422.74	271.1	239.03	204.6	61.82	421.88	246.7	284.54	60.81	350.34	78.92	142.34	299.16	223.35	205.24	380.96	155.28	208.81	590.05	200.2	76.08	221.1	211.14	112.26	109.48	172.4	158.3	218.27	344.25	226.96	142.82	500.57	977.01	486.71	413.72	64.47	98.06	116.14	49.48	404.1	149.65
LIMS1	12.07	7.57	14.16	13.03	12.56	17.09	21.02	18.53	24.83	15.75	15.53	13.03	12.57	10.54	7.69	6	14.46	6.65	23.98	25.7	20.96	21.81	33.93	39.86	23.16	21.07	61.44	28.29	11.11	17.54	30.41	10.35	25.68	5.99	16.39	9.71	16.74	20.08	16.28	10.83	13.99	71.51	25.91	9.36	20.63	9.86	14	9.67	19.94
SQSTM1	124.24	142.66	191.02	170.03	177.83	178.16	215.86	171.51	187.67	262.7	191.25	238.86	133.48	285.43	231.05	190.43	127.85	165.88	257.98	127.55	317.78	146.34	291.56	257.23	164	325.29	244.32	289.07	161.77	158.81	292.44	295.65	138.48	138.18	148.88	212.33	233.65	205.07	114.8	257.36	174.08	612.28	234.31	104.98	100.35	99.52	120.8	149.26	141.04
HMGA1	230.76	367.1	180.46	191.84	146.5	258.91	311.3	282.25	208.88	303.84	417.25	347.13	460.58	441.83	415.42	309.29	235.97	399.8	281.58	504.33	440.87	70.83	202.86	112.47	244.63	183.91	403.41	245.21	235.82	250.25	208.97	174.48	55.59	557.92	310.01	226.44	267.59	142.41	81.56	355.83	58.55	463.75	375.37	160.21	279.29	346.24	183.65	399.51	165.57
MRPL37	57.16	80.17	43.58	55.13	39.32	57.78	63.07	55.02	52.02	58.82	60.29	51.33	72.16	58.85	48.43	65.91	57.81	55.51	72.5	144.68	124.6	27.84	54.23	71.4	58.74	73.76	81.69	63.36	87.08	62.45	54.8	57.7	87.11	84.92	114.95	70.09	48.18	70.63	28.91	54.64	50.49	82.36	81.42	54.38	61.87	69.84	38.65	81.9	35.15
TUBA1C	342.4	622.69	251.15	426.62	326.94	586.97	534.47	641.58	342.82	586.84	568.53	554.22	742.23	577.42	573.86	728.88	344.24	569.31	340.59	1138.92	988.46	111.67	492.7	950.03	850.31	330.21	571.47	555.11	579.2	639.21	502.29	351.31	1088.76	497.29	605.15	463.83	693.68	786.31	154.17	514.52	184.24	798.34	883.42	335.26	344.79	447.32	95.06	460.5	179.87
SLC35F6	16.61	22.85	11.81	17.22	12.2	26.37	34.02	27.67	20.48	24.79	28.55	21.9	26.16	24.79	15.63	22.87	18.44	12.8	18.89	20.49	9.52	9.83	23.34	24.19	31.06	17.26	18.31	26.79	26	28.64	22.29	7.58	14.06	10.69	17.83	30.52	23.28	25.66	4.64	24.14	11.53	25.18	22.16	20.35	16.38	42.11	7.25	16.71	12.16
CDC42EP1	8.64	102.52	85.06	67.87	72.59	93.24	92.43	62.51	83.44	95.83	69.72	73	206.94	124.52	66.1	99.39	8.46	83.44	11.36	75.61	48.68	40.86	93.32	68.16	110.6	89.69	30.75	56.69	126.83	103.87	93.15	50.45	45.8	117.13	50.25	174.8	66.77	102.41	34.75	107.58	65.39	73.17	60.95	61.32	38.88	118.07	5.25	61.77	17.31
PLXNB2	123.55	163.17	116.48	111.76	75.13	131.27	164.47	125.59	134.79	165.15	147.95	110.43	116.91	117.08	63.06	113.64	128.41	95.34	68.53	178.21	70.23	77.09	121.67	140.64	97.06	121.73	131.9	151.03	163.2	132.76	126.29	127.65	102.86	270.7	185.98	197.95	106.46	207.7	37.46	169.51	44.96	200.1	140.32	164.33	87.97	186.95	23.68	287.25	61.47
CTBP2	8.12	12.96	19.84	17.19	11.26	24.47	23.37	15.64	21.99	17.53	18.05	17.36	14.34	16.51	10.51	7.98	7.89	9.19	16.28	33.54	20.29	13.91	18.98	28.63	17.76	22.49	38.44	25.19	44.78	22.49	18.94	14.45	14.38	10.57	43	30.22	19.23	22.64	10.55	18.96	8.35	21.71	16.17	29.59	19.46	31.52	2.26	17.58	8.71
ANG	3.06	2.66	28.13	3.83	4.88	8.78	4.6	4.27	9.39	1.48	3.43	4.98	3.35	5.4	5.61	5.92	3.57	5.89	1.59	4.44	0.37	7.51	4.52	4.37	5.34	5.96	6.08	10.01	7.92	2.17	3.43	5.56	6.57	7.69	2.21	9.01	3.34	4.93	3.42	5.83	23.25	3.08	4.36	6.79	5.78	4.59	2.84	16.41	5.87
CEBPA	10.71	14.62	7.18	8.46	8.57	9.9	12.03	5.19	2.53	7.06	13.02	8.01	21.18	20.46	7.35	9.84	13.19	7.75	6.92	5.14	14.59	4.42	11.33	2.14	22.61	3.11	9.87	12.35	6.83	3.05	13.69	3.04	2.16	8.98	8.42	38.75	14.53	6.79	2.68	15.52	59.29	5.8	8.74	1.93	4.56	23.21	7.78	7.55	6.84
THRA	5.8	7.72	14.55	7.92	10.31	9.51	10.71	8.95	9.89	6.32	14.74	7.35	5.39	6.96	5.43	6.53	6.48	4.45	6.5	7.27	17.76	6.74	13.6	6.84	12.13	7.88	11.74	9.7	12.59	11.82	12.56	6.15	10.19	12.59	12.77	14.23	9.09	13.96	8.39	14.5	30.18	5.8	7.7	7.01	9.36	8.6	17.26	10.06	9.99
MST1R	12.68	12.25	24.83	5.7	2.23	7.88	16.15	10.5	14.45	10.83	8.12	8.46	26.61	11.21	8.41	6.94	14.26	3.11	0.69	64.01	17.27	6.24	4.27	2.55	40.51	20.29	4.57	21.48	7.92	20.96	3.95	9.22	0.38	15.01	12.51	18.95	9.3	20.79	3.85	13.16	40.73	5.13	33.84	7.09	14.06	40.85	1.53	21.94	6.7
SGMS1	5.15	12.48	6.28	9.96	3.68	7.38	10.84	6	13.53	7.12	7.55	7.34	5.66	6.52	5.33	3.5	4.46	2.05	12.84	19.77	18.83	4.64	9.65	9.33	21.55	10.83	5.24	8.07	8.18	5.33	9.37	6.23	6.31	8.42	4.79	7.46	8.83	10.8	4.08	5.66	13.37	2.65	7.86	6.09	15.79	10.65	5.69	7.67	8.51
VEGFA	376.85	129.88	34.39	231.72	26.73	58.9	94.18	70.45	206.69	43.93	79.43	147.29	73.52	65	39.16	33.18	350.95	29.3	65.23	236.41	148.9	49.41	63.87	110.2	75.27	118.18	72.78	78.12	157.37	59.6	78.5	111.3	44.11	138.02	35.35	67.74	69.27	47.42	43.44	42.79	27.1	84.4	944.32	79.45	34.36	254.26	3.05	92.59	19.84
LGALS7B	767.81	4223.77	903.34	3621.23	154.18	431.45	446.69	511.01	196.02	2472.85	767.75	2206.37	2331.67	631.92	3236.83	3872.99	791.04	1371.44	85.71	1598.25	938.91	65.62	368.5	307.51	1462.95	7.04	13.28	4250.13	18.55	1160.56	354.14	1.09	24.99	1396.14	38.05	215.32	4003	4459.19	83.4	2839.7	443.94	441.88	18514.8	10.71	13.89	4599.4	14.51	491.31	1.72
DPPA2P3	0	0	0	0	0	0	0	0	0	0	0	0	0	0	0	0	0	0	0	0	0	0	0	0	0	0	0	0.46	0	0	0	0	0	0	0.22	0	0	0	0	0	0	0	0	0	0	0.4	0	0	0
LMO4	47.32	11.11	39.66	34.8	23.06	28.74	39.89	36.66	35.4	40.66	37.5	26.39	26.21	33.76	38.82	31.9	44.81	34.25	58.64	14.53	48.38	31.51	33.12	22.47	15.01	26.8	109.91	47.95	23.33	43.7	33.56	20.19	33.48	81.36	240.46	29.29	27.85	27.97	22.55	39.74	29.81	37.26	167.35	14.98	69.74	59.31	21.23	85.59	28.82
PSMC4	88.03	56.97	32.13	43.63	42.68	45.63	45.14	38.09	46.28	39.85	43.74	43.62	87.63	46.91	40.45	46.06	89.8	47	117.21	86.06	100.99	34.23	74.56	81.5	48.98	54.16	157.32	75.57	75.86	64.51	76.51	92.62	103.78	103.04	72.61	104.48	39.28	85.45	27.54	45.94	36.94	114.22	332.52	47.32	80.31	51.4	44.01	72.84	31.37
MRPS18A	72.88	76.5	39.69	51.83	39.64	45.31	54.78	42.72	49.53	50.02	40.27	41.74	42.95	72.5	47.96	60.03	70.07	67.32	70.74	88.62	36.35	21.43	63.86	43.7	25.69	32.94	94.59	46.36	37.6	46.16	68.52	33.01	45.76	124.11	42.08	47.83	59.5	67.27	13.52	59.73	35.47	65.94	388.86	18.39	34.88	41.23	30.48	90.56	25.71
GFOD1	6.36	7.16	3.35	7.84	6.14	5.32	4.94	4.37	9.62	6.71	3.95	6.11	4.1	4.99	1.82	3.15	7.08	1.87	8.82	11.95	8.15	2.52	11	5.9	5.07	4.07	11.03	39.21	10.71	4.47	10.75	2.77	1.46	3.07	1.21	3.1	6.11	11.27	2.2	5.2	3.09	16.25	131.66	7.4	2.76	3.79	3.24	2.37	5.27
SIPA1L3	14.61	13.3	11.57	6.2	17.11	6.28	7.93	6.97	9.76	8.02	11.9	9.93	15.52	7.72	2.68	3.97	14.73	3.84	8.26	16.63	23.87	7.17	39.57	16.11	11.13	22.66	54.23	31.21	19.79	18.81	36.59	22.8	8.04	13.47	15.51	28.9	5.3	15.55	5.91	5.89	2.64	30.98	271.9	13.97	46.13	19.72	37.97	20.47	21.89
SPINT2	403.62	317.99	156.4	252.77	281	242.81	211.19	200.74	209.32	248.7	231.3	226.78	341.93	287.97	197.63	202	393.59	181.49	380.72	239.28	306.29	26.62	631.98	247.75	198.84	129.96	252.16	208.96	284	268.24	664.25	311.38	47.26	260.31	172.01	637.47	230.13	365.39	44.07	253.61	73.17	223.11	2550.76	171.07	198.59	326.09	36	363.07	33.81
CRYAA	0	0	0.11	0.11	0	0	0	0.1	0	0	0	0	0.58	0.07	0	0	0	0.06	0	0.28	0	0	0.07	0	0	0	0	0	0.4	0.25	0	1.35	0	0.34	0.12	0	0	0.3	0	0	0	0.14	0.08	1.03	0	0.09	0.24	0.08	0.08
ACTR3BP2	0	0	0	0	0	0	0	0	0	0	0	0	0.06	0	0	0	0	0.05	0	0	0	0	0	0	0	0	0	0	0	0	0	0	0	0.06	0	0	0	0	0	0	0	0	0	0	0	0	0	0	0
KRTAP5-10	0.59	0	0	0	0	0	0.12	0.37	0.27	0	0	0	0.79	0.08	0	0	0.39	0.27	0.09	0	0	0	0.38	0	0	0.42	0.57	0.11	0	0.09	0	0.32	0	0.35	0	0.07	0.1	0	0	0	0.57	4.76	0.08	0	0	0.39	0	0.18	0
LINC00696	0	0	0	0	0	0	1.05	0.77	0.36	3.02	0	0	0	0	0	0.23	0	0.27	0	0	0	0	0	0	0.31	0	0	0	0	0	0	0.35	0	0.31	0	0	0	0	0	0	0	0	0	0	0	0	0	0	0
MTRNR2L1	0	0	0	0	0	0	0	0	0	0	0	0	0	0	0	0	0	0	0	0	0	0	0	0	0	0	0	0	0	0	0	0	0	0	0	0	0	0	0.05	0	0	0	0	0	0	0	0	0	0
AP002387.1	0	0	0	0	0	0	0	0	0	0	0	0	0	0	0	0	0	0	0	0	0	0	0	0	0	0	0	0	0	0	0	0.12	0	0	0	0	0	0	0.77	0	0	0	0	0	0	0	0	0	0
OSM	0.33	11.85	0	0.85	1.99	0.27	1.97	0.89	0.62	0.54	0.09	0.53	0.67	0.19	0.41	0	0.3	0.07	0.47	3.54	0.51	1.4	3.77	4.4	2.51	3.03	0.74	2.96	4.59	0.62	4.76	0.49	45.66	1.49	0.32	1.4	0.42	4.78	6.58	0.18	7.41	5.48	2.26	1.98	0.29	2.87	4.11	1.77	2.12
LINC00162	0	0.76	0	0	0	0	0	0	0	0	0	0	0.13	0	0	0	0	0	0	12.04	0	0	0.14	2.68	0	0	0	0	0.38	0	0	0	1.33	0	0	0.24	0	0.42	0	0	0	0	0	0.18	0	0	0	0	0
POTEA	0	0	0	0	0	0	0	0	0	0	0	0	0	0	0	0	0	0	0	0	0	0	0	0	0	0	0	0	0	0	0	0	0	0	0	0	0	0	0	0.04	0	0	0	0	0	0	0	0	0
OR4N3P	0	0	0	0	0	0	0	0.14	0	0	0	0	0	0	0	0	0	0.1	0	0	0	0	0.23	0	0.46	0	0	0.16	0	0	0	0	2.77	0	0	0.1	0	0	0	0	0	0	0	0	0	0	0	0	0
C14orf183	0	0	0	0	0	0	0	0	0	0	0	0	0	0	0	0	0	0	0	0	0	0	0.26	0	0.09	0	0	0	0	0	0	0	0	0	0	0.08	0	0	0	0	0	0	0.09	0	0	0	0	0	0.21
GATA5	0	0	6.12	0	0.08	0.18	0.08	0	0	0	0	0.03	0.08	0.05	0.04	0.02	0	0	0	0.06	0	0.35	0.07	0.11	0	0.03	0.11	0	0.07	0.03	0	0.37	0	0.09	0.44	342.63	0.03	0.04	0.05	0.06	0.02	0.25	0	0	0	0	0	0	0.6
PRSS3P2	0	0	8.06	0	0	0.24	0	0	0	0	0	0	0	0	0	0	0	0	0	0	0	0	0	0	0	0	0	0	0	0.41	0	0	0	0	1.47	46.2	0	0	0	0	0	0	0	0	0	0	0	0	0.28
GUSBP4	0.34	0.18	0	0.2	0	0	0	0.19	0.36	0	0	0.32	0	0	0	0	0.27	0	0.18	0	0	0	0	0	0	0	2.32	0.22	0	0	0	0	0	0	0	0	0	0	0	0	0	1.58	0.17	0.21	0	0.39	0.84	0	0.18
ELK2AP	0	0	0	0	0	0	0	0	0	0	0	0	0	0	0	0	0	0	0	0	0	0	0.08	0	0	0	0	0.46	0	0	0	0	0	0	0.12	0.08	0	0	0	0	0	0.14	0	0	0	0	0.23	0	0.1
TMCC2	0.03	1.52	1	0.9	2.62	0.58	1.54	0.9	1.1	0.93	1.05	1.54	0.72	2.03	1.34	0.66	0.06	0.33	0.27	1.79	5.1	3.61	3.92	1.68	5.69	2.29	5.1	4.64	0.32	2.61	4.27	4.35	1.4	1.47	3.62	0.48	1.75	5.61	1.25	1.7	3.48	32.44	3.72	0.27	2.24	0.52	1.62	1.99	2.52
UQCRBP1	0	0	0	0	0	0	0	0	0	0	1.96	0	0	0	0	1.61	0	0	1.43	0	0	0	0	1.63	0	0	0	0	0	0	0	0	0	0	1.27	0	0	0	0	0	0	0	1.26	0	0	1.14	0	0	1.04
SKIDA1	0.08	0.11	0.24	0.2	0.14	0.16	0.48	0.31	0.05	0.23	1.38	0.08	0.13	0.07	0.14	0.44	0.05	0.09	0.43	0.1	0.5	0.23	0.31	0.35	0.28	0.08	0.27	0.26	0.1	0.06	0.28	0.16	0.03	0.47	0.95	0.04	0.09	0.78	0.09	0.47	0.37	0.88	0.28	0.01	0.29	0.9	0.18	0.08	0.02
CTB-114C7.3	0	0.31	0.18	0.18	0	0	0.35	0.26	0	0	0	0	0	0	0	0	0	0	0	0	0	0	0	0.24	0	0	0	0	0.12	0.12	0	0	0.27	0	0.19	0.39	0	0.67	0	0	0	0	0	0	0.53	0	0	0	0.16
ZNF503-AS2	6.71	6.34	2.45	4.77	1.59	4.06	5.66	7.3	5.03	3.38	3.81	3.61	8.14	4.68	2.22	5.18	4.72	2.9	12.34	1.33	5.57	2.25	3.58	3.38	4.12	2.21	7.27	4.78	4.98	6.28	2.25	2.24	7.3	4.88	9.52	3.9	3.59	2.41	2.64	3.63	4.58	4.1	4.72	2.23	8.57	2.79	0	7.64	0.99
NFIC	39.39	38.48	49.99	37.32	63.33	77.69	83.47	65.21	76.66	65.34	82.32	68.43	44.03	71.09	29.83	62.03	41.66	37.92	19.78	13.87	35.85	54.03	51.17	61.53	47.33	85.68	108.67	58.64	100.7	95.82	53.64	30.58	37.7	66.61	72.85	44.6	61.4	51.23	33.98	84.5	72.03	39.62	37.05	54.96	41.62	56.71	25.1	48.91	33.05
NFIX	29.35	22	27.42	34.52	16.55	54.93	81.92	66.99	55.52	60.32	87.72	35.53	13.33	38.82	30.81	39.88	30.09	24.06	24.05	7.7	7.09	33.95	15.35	20.69	35.65	31.41	27.9	19.58	27.18	52.92	17.02	11.41	8.66	15.58	60.71	24.83	37	14.45	13.98	60.44	44.95	19.65	14.58	16.88	39.45	55.48	4.11	14.35	5.01
BOC	0.84	5.44	15.34	15.6	6.23	26.16	23.37	30.68	20.59	26.37	44.17	25.75	13.95	11.51	19.62	17.08	0.58	7.7	3.25	1.5	3.23	39.15	6.35	8.81	6.52	21.6	27.02	12.48	3.66	15.08	6.87	2.67	6.15	5.6	55.24	5.43	17.49	13.17	3.68	24.66	31.78	4.27	4.51	2.09	12.35	13.85	0.58	7.73	4.44
PDGFRA	0.07	2.95	6.81	7.63	4.3	8.6	9.05	7.84	9.87	6.31	8.92	4.34	2.64	3.4	3.79	3.21	0.11	3.3	1.74	1.93	3.81	13.64	4.72	11.22	2.91	6.93	36.64	11.27	11.62	5.48	4.14	2.47	12.02	1.53	28.06	3.56	7.62	9.35	3.9	5.6	12.84	0.83	0.82	6.34	8.36	0.32	1.54	1.83	10.01
CD34	1.11	7.23	18.5	10.39	27.47	17.33	30.53	16.96	23.43	12.01	24.55	11.54	12.13	6.14	6.92	4.03	1	3.35	4.17	6.64	5.38	45.95	7.46	12.96	10.17	58.5	24.87	21.64	10.94	15.63	7.33	2.44	34.78	6.98	4.16	6.21	16.44	15.51	27.08	16.6	96.84	5.88	7.12	11.77	13.46	3.34	0.93	6.3	10.04
HSPG2	46.47	63.37	41.24	21.97	48.32	63.87	58.93	38.53	81.85	31.41	75.39	48.24	104.46	29.56	18.47	27.22	52.07	14.04	23.79	68.84	23.86	142.93	44.6	151.69	96.57	175.02	126.5	87.18	51.65	118.32	39.93	37.31	86.83	137.63	160.53	48.51	47.07	117.35	74.49	81.33	146.89	48.25	34.13	59.57	94.83	58.08	5.79	86.66	22.66
MCF2L	16.55	2.74	10.62	6.38	7.87	12.17	11.16	8	20.73	10.28	16.71	9.88	3.62	5.14	4.1	5.65	17.15	3.75	7.86	1.98	12.3	14.95	10.1	5.21	4.08	8.01	17.77	34.36	8.96	23.79	9.66	17.69	4.92	3.71	18.91	16.33	11.22	6.19	6.32	13.59	24.19	39.05	9.97	10.21	21.59	3.48	7.92	8.95	6.02
LZTS2	54.75	45.76	31.57	29.68	18.67	39.63	48.73	35.74	45.9	31.21	38.52	34.86	24.44	33.01	21.02	26.07	51.61	25.19	31.98	52.87	29.43	53.69	25.84	39.01	40.5	46.04	69.03	50.74	62.32	63.4	28.01	22.11	16.19	68.71	100.69	26.38	30.71	45.12	18.65	43.89	45.8	53.58	37.98	54.75	56.5	36.24	14.7	76.27	17.97
LRP5	61.25	20.49	24.87	12.86	9.42	21.16	19.34	14.34	23.04	18.54	20.55	15.83	29.56	19.72	7.73	11.94	65.99	8.14	21.22	10.57	20.21	61.89	8.82	22.3	80.41	15.65	29.16	21.96	52.7	52.62	8.67	8.71	2.44	36.13	62.92	29.38	12.86	22.63	33.54	17.42	42.06	40.7	31.78	40.26	61.59	31.01	0.87	49.46	4.23
SLC12A7	14.82	4.75	13.93	3.64	6.05	7.21	10.15	3.85	12.68	6.06	6.08	6.35	7.12	3.28	1.7	2.06	14.51	1.41	23.56	6.1	17.06	32.12	13.36	29.27	10.25	25.82	21.59	18.47	18.3	130.69	13.67	27.09	4.7	6.89	96.85	13.53	6.63	7.47	7.51	5.64	9.57	19.13	9.98	18.87	71.82	11.65	15.24	15.69	21.01
ATN1	92.4	48.97	54.96	35.78	72.05	60.09	72.54	49.3	73.09	56.32	66.05	69.13	72.59	48.89	29.66	38.51	93.12	22.74	53.06	37.4	55.89	106.35	87.35	94.85	60.8	81.35	127.14	97.7	123.11	211.76	90.36	59.56	40.43	165.66	319.89	56.87	47.12	46.5	34.08	65.27	59.51	99.12	82.99	99.16	361.14	72.64	42.04	144.97	38.75
CHST11	3.66	14.59	2.96	4.44	7.78	6.35	0.96	2.57	8.36	4.32	1.39	5.51	11.92	1.44	2.8	2.12	4.99	1.16	4.98	16.19	3.99	19.84	8.47	24.42	20.36	8.79	6.98	26.59	19.33	35.89	10.2	7.97	7.23	3.82	119.58	1.3	3.94	26.75	6.29	1.86	8.23	6.06	9.39	26.26	74.29	3	20.39	4.28	19.05
TPCN2	6.63	4.86	5.43	5.28	1.97	5.05	6.33	4.6	5.42	4.31	5.05	8.72	5.1	2.36	2.16	1.81	6.36	2.13	8.87	7.29	3.66	15.68	5.55	12.18	31.17	10.35	7.31	10.61	9.15	39.26	6.24	14.44	15.48	3.47	44.3	7.21	6.53	7.48	2.5	6.54	6.4	7.27	5.29	9.48	105.47	22.26	9.06	4.74	5.97
CYP24A1	0.42	5.7	0.05	0.27	3.41	0.48	1.55	0.04	7.19	0.96	0.67	7.96	2.84	3.51	0.92	0.4	1.17	0.18	15.81	5.3	3.21	1.96	3.34	8.41	14.51	1.57	0.22	1.06	5.21	56.17	3.62	8.11	0.63	0	16.27	0.49	1.11	5.93	0.31	0.98	1.12	0.86	1.24	14.79	117.78	0.75	0.04	0.84	0.25
NFIB	2.46	5.64	15.01	10.97	16.08	15.74	17.21	12.47	22.64	9.86	18.01	15.8	8.92	9.85	11.37	8.3	3.61	3.87	0.76	9.72	23.33	16.95	9.86	11.01	10.93	12.38	30.12	7.67	5.8	100.97	9.71	27.67	16.85	5.11	70.63	9.74	15.62	4.99	14.13	11.63	23.21	18.45	6.12	6.22	81.44	12.57	2.72	8.14	12.02
FGF19	0	0	0	0.07	0.24	0.03	0	0	8.27	0	0	3.93	0.06	0	0.02	0.02	0	0	0.19	0.1	0.33	23.02	0.03	0.27	0	0.09	14.7	0.19	0	32.99	0.14	16.5	0.4	0	28.06	0.43	0	0	12.65	0	0	525.78	0	0.18	181.29	0.07	0	0.66	0
FGF3	0	0.11	0	0	0	0	0	0	0	0	0	4.92	0	0	0	0	0	0	0	0	0	2.92	0	0	0	0	0	0	0	28.04	0	49.85	0	0	152.32	0	0.12	0	7.21	0	0	0	0	0.13	261.99	0	0	0.12	0
EDAR	0.43	0.56	1.77	2.08	2.17	2.01	3.13	2.8	2.88	1.54	2.37	2.03	1.3	1.35	0.78	1.01	0.28	0.69	2.37	0.06	0.71	4.34	4.31	0.38	0.6	0.16	1.4	0.47	0.13	5.06	3.9	0.45	0	1.19	39.83	1.18	1.94	0.16	0.28	0.73	0.11	6.57	0.57	0	10.82	0.04	3.62	3.09	1.14
TP73	4.22	9.67	2.47	5.06	2.52	3.14	4.73	6.53	4.69	7.48	4.58	7.43	6.78	3.44	4.19	3.56	4.13	2.42	3.7	16.92	0.84	9.72	5.64	3.95	9.91	2.8	5.48	3.34	2.25	23.87	5.45	13.38	3.09	14.9	44.6	2.73	3.54	14.2	0.26	3.4	1.37	6.12	6.3	3.21	32.08	0.96	1.51	15.67	1.86
ANO1	0.54	18.9	8.71	4.14	11.79	5.38	7.7	4.53	18.19	4	4.69	12.68	20.46	3.68	3.19	2.41	0.6	1.93	2.6	42.14	11.33	56.76	26.29	55.21	292.31	62.3	45.89	59.47	3.16	124.54	25.14	163.69	8.56	93.91	418.79	23.9	3.16	23.15	13.06	4.02	47.72	79.85	31.44	3.79	309.4	97.75	1.81	117.48	0.53
SEMA4C	15.34	16.32	11.29	11.59	7.12	12.65	23.04	11.43	16.86	11.61	14.25	10.64	23.09	8.02	6.46	7.59	16.78	3.54	16.76	22.47	24.28	19.92	15.06	18.66	38.62	23.7	43.22	24.56	12.36	41.17	13.6	7.47	11.43	22.2	69.94	11.97	10.56	25.87	11.99	12.98	17.47	29.3	23.29	17.11	42.98	22.04	17.45	20.84	11.74
FAM86C1	11.22	6.23	2.15	3.57	4.6	3.75	4.07	3.75	3.83	5.99	4.06	3.6	9.99	3	2.52	3.89	10.77	2.95	7.05	16.76	6.4	6.27	7.21	4.91	6.62	12.64	45.92	11.32	12.42	21.28	7.25	43.85	6.48	6.69	31.95	2.62	4.34	10.11	2.31	3.25	1.81	54.37	9.91	9.01	34.34	16.21	5.07	9.84	3.92
PYGB	7.24	43.61	35.27	27.83	22.93	57.96	51.8	48.38	52.1	30.35	58.2	45.81	37.99	49.45	36.86	34.15	9.45	21.84	20.36	111.4	70.71	19.98	41.91	57.09	61.76	55.07	220.3	83.2	33.07	58.66	42.64	58.08	28.58	25.83	192.36	27.29	50.23	61.44	11.89	65.99	22.52	113.9	74.17	25.35	66.45	23.37	18.46	34.83	18
TBX3	0.3	1.79	4.46	0.9	3.78	1.5	2.51	2.04	4.02	1.21	2.71	1.63	2.16	0.43	0.5	0.37	0.37	0.47	3.19	7.95	13.43	3.65	6.66	11.72	3.4	4.28	10.13	8.88	3.48	9.68	7.36	9.45	1.87	1.18	36.06	2.87	1.23	4.4	3.03	1.19	15.35	3.95	18.15	1.85	13.3	6.31	0.13	3.48	2.08
IRX4	0	17.51	4.35	7.65	8.97	22.66	13.37	6.81	14.02	9.66	11.06	9.83	4.43	13.58	9.01	11.14	0	5.08	0.1	14.65	76.04	32.22	14.62	86.54	96.95	0.23	51.79	4.28	26.65	94.74	12.72	13.86	0.09	27	82.51	5.39	15.9	21.78	4.14	9.61	17.84	36.48	4.87	26.63	64.55	0.04	0.26	15.86	0
SOX9	1.49	8.73	13.17	6.16	4.57	10.02	7.9	7.34	18.64	11.07	5.44	14.11	2.39	7.55	5.74	4.57	1.6	3.09	10.48	8.55	26.96	8.93	8.18	20.41	9.05	14.61	12.86	11.58	5.49	26.67	8.04	9.95	0.62	2.57	33.17	21.9	8.78	9.78	4.77	5.12	4.95	24.22	16.33	3.8	60.55	0.92	0.21	5.02	1.56
CCND1	148.82	43.51	28.52	45.74	15.17	72.69	82.36	51.82	65.81	65.49	69.86	54.31	25.48	57.63	35.81	41.9	152.22	32.65	168.69	51.92	4.16	89.08	35.14	70.55	147.39	99.92	346.06	50.2	36.55	305.4	30.61	132.51	106.35	348.38	391.02	45.63	50.36	31.56	17.05	62.36	44.12	333.52	31.32	33.81	437.99	218.55	7.88	431.11	5.88
FADD	23.14	17.81	8.05	6.79	6.16	8.55	10.41	7.3	10.18	10.21	6.27	7.31	11.32	9.37	5.99	6.52	21.02	6.67	16.61	34.24	19.35	13.18	12.37	19.88	98.84	27.35	104.49	21.8	20.14	94.08	14.27	52.94	126.58	117.68	80.34	14.01	7.13	26.66	3.73	9.4	33.81	234.46	14.39	11.55	117.59	94.99	14.46	184.29	15.46
ORAOV1	38.64	8.23	13.99	7.37	5.43	11.42	14.93	12.83	24.82	9.63	19.14	10.94	16.27	10.63	6.15	9.5	39.47	6.46	29.78	23.74	14.78	31.57	12.91	14.09	111.85	18.87	268.33	29.47	25.59	105.29	11.37	111.76	100.49	100.8	96.76	13.14	11.81	20.19	6.11	12.19	30.12	611.23	20.49	20.36	142.33	190.68	20.45	139.3	17.13
CTTN	219.3	103.14	84.27	100.18	45.21	98.66	137.54	113.88	207.11	136.96	106.96	130.44	87.49	94.01	49.05	69.79	213.81	62.99	187.13	104.72	88.84	120.06	80.99	132.8	778.53	167.02	967.83	163.23	205.49	708.59	85.96	423.16	363.12	625.27	690.6	126.41	126.71	134.24	41.96	115.59	135.9	2488.11	109.6	194.87	1140.17	605.14	10.9	1387.07	20.44
GNAS	701.79	319.71	405.38	398.7	343.6	540.8	564.9	512.87	470.44	501.7	560.22	560.06	355.57	463.4	469.89	483.57	701.57	459.34	671.41	429.72	441.33	464.25	421.19	1059.26	431.28	424.22	727.37	462.27	471.58	538.33	428.57	531.85	805.29	512.61	1000.75	1562.37	374.76	548.14	381.25	510.19	530.93	1045.05	548.75	320.06	720.54	747.06	533.83	706.63	484.67
REXO1L2P	0	0	0	0	0	0	0	0	0	0	0	0	0.08	0.07	0	0	0	0	0	0	0	0.59	0	0.35	0	0	0	0	0	0	0	0	0.11	0	0.74	0.45	0	0	0	0.49	0	0	0	0.1	0	0.22	0	0	0
SHANK2	0.03	5.02	4.86	2.87	0.83	5.14	3.53	2.98	12.55	2.71	3.4	4	1	2.91	1.83	0.68	0.02	3.69	6.92	12.17	5.09	4.96	8.91	12.81	4.94	7.49	0.46	2.86	13.14	12.73	3.38	16.08	29.41	21.21	27.26	5.8	4.71	5.83	3.91	2.5	0.18	5.29	9	11.87	22.41	49.07	0.78	28.07	0.94
SHANK2-AS1	0	0.07	0.19	0.15	0	0	0	0.04	0.17	0.05	0	0.1	0	0.06	0	0.02	0	0	0.17	0.08	0.04	0	0	0.3	0.22	0.49	0	0.21	0.35	0.28	0	2.53	0.22	1.54	1.49	0.36	0	0.14	0.03	0	0	0.5	0.42	0.2	0.8	0.58	0	0.77	0
CDKN2C	14.07	7.46	6.97	4.31	9.54	5.16	8	6.99	5.65	6.19	7.07	4.91	6.58	4.38	5.65	3.87	13.38	5.83	23.15	6.89	10.81	6.17	10.84	8.56	6.23	10.9	10.02	9.71	10.43	14.61	12.69	22.12	30.05	20.61	34.31	7.82	5.18	4.35	3.99	5.95	44.48	4.84	5.97	5.07	13.22	8.86	5.95	20.36	16.96
TMEM121	6.47	4.05	1.35	0.36	0.91	0.74	0.92	0.4	0.16	0	0.38	0.41	3.26	0.44	0.52	1.11	6.39	0.55	2.86	3.25	3.64	9.93	1.65	5.87	1.68	0.99	1.4	1.59	0.97	1.58	1.48	1.17	3.94	3.46	12.63	2.38	1.35	4.66	0.47	1.29	2.65	1.12	0.31	1.16	1.4	17.18	1.17	2.59	7.42
C1orf86	245.6	80.98	44.99	40.41	48.56	44.05	43.48	34.11	34.55	43.15	60.92	57.66	85.9	65.85	49.05	63.19	281.76	61.52	104.48	128.65	58.17	91.78	61.61	101.63	58.48	68.87	74.58	78.5	184.97	86.59	70.17	111.67	195.71	204.97	335.12	64.59	51.99	102.88	39.01	50.7	59.91	56.94	81.83	94.72	124.32	78.4	95.77	137.55	69
[truncated: 1 more columns]
