# Supplementary material for: Oncogenic enhancers drive esophageal squamous cell carcinogenesis and metastasis
Source: Nat Commun. 2021 Jul 22;12:4457. doi: 10.1038/s41467-021-24813-2 (PMC8298514; doi:10.1038/s41467-021-24813-2)
Supplement: Supplementary file 17 — Supplementary Data 15 [file 41467_2021_24813_MOESM17_ESM.xlsx]

## Sheet: PDAC.Diff_SE.TPM
Symbol	GSM1843963	GSM1843964	GSM1843965	GSM1843966	GSM1843967	GSM1843968	GSM1843969	GSM1843970	GSM1843971	GSM1843972	GSM1843973	GSM1843974	GSM1843975	GSM1843976	GSM1843977	GSM1843978	GSM1843979	GSM1843980	GSM1843981	GSM1843982	GSM1843983	GSM1843984	GSM1843985	GSM1843986	GSM1843987	GSM1843988	GSM1843989	GSM1843990	GSM1843991	GSM1843992	GSM1843993	GSM1843994	GSM1843995	GSM1843996	GSM1843997	GSM1843998	GSM1843999	GSM1844000	GSM1844001	GSM1844002	GSM1844003	GSM1844004	GSM1844005	GSM1844006	GSM1844007	GSM1844008	GSM1844009	GSM1844010	GSM1844011
PMEPA1	4.589	4.699	5.045	7.102	5.452	5.337	6.882	5.439	6.981	3.962	5.439	5.979	7.442	5.797	5.388	6.923	5.953	5.795	5.143	5.065	5.121	3.899	5.394	7.961	5.729	8.191	6.232	4.582	6.913	4.675	4.941	6.37	4.7	6.459	4.783	6.087	7.114	6.871	5.542	5.075	8.291	5.629	4.763	4.4	4.131	4.399	4.967	5.806	7.671
SPINT2	8.291	7.964	8.039	8.424	9.09	8.382	8.73	5.947	9.359	6.662	7.996	8.952	10.242	8.945	7.799	10.646	6.372	6.292	6.876	6.63	9.154	6.963	9.888	8.439	7.316	10.16	10.417	7.147	9.56	8.284	7.731	9.576	8.485	8.93	8.521	7.252	8.771	9.374	7.479	7.409	9.845	7.841	7.453	7.272	6.725	7.91	10.966	8.991	8.932
MST1R	1.777	2.068	2.767	2.317	2.677	2.602	1.759	2.439	2.525	3.361	2.393	3.115	5.458	3.68	2.263	3.083	2.449	2.24	2.166	2.149	1.983	2.451	3.294	2.733	2.121	3.632	3.654	2.51	3.792	2.773	2.161	2.466	2.95	3.024	2.085	2.155	3.625	3.579	2.592	2.514	3.564	2.099	2.578	2.388	2.379	2.161	1.732	4.736	2.832
AHNAK2	1.209	1.099	1.008	1.293	1.762	1.084	5.175	1.995	1.648	1.583	0.864	1.738	2.554	2.061	1.062	1.747	2.375	1.925	2.748	2.353	1.646	1.025	2.492	2.362	2.538	2.879	2.104	1.597	2.101	1.411	1.094	1.114	1.329	1.821	1.426	1.671	2.7	2.14	1.459	1.346	2.012	1.124	1.047	1.919	2.185	1.182	1.967	2.481	3.472
KLF5	2.202	1.429	2.587	1.777	3.337	2.146	2.184	4.316	2.67	1.701	0.941	3.581	4.306	2.843	1.78	3.274	2.157	3.152	2.431	3.212	1.749	1.871	4.126	3.312	2.257	3.514	4.67	1.651	2.946	1.061	1.509	3.677	3.573	3.518	2.705	2.205	3.848	5.185	2.033	2.416	5.305	1.234	0.959	2.031	2.007	1.297	2.268	7.025	2.275
LGALS3	7.529	7.62	7.32	8.11	8.942	7.883	8.695	7.958	8.32	7.213	7.645	9.532	9.877	8.942	7.167	8.048	9.052	8.513	8.631	7.46	7.715	6.504	9.527	8.912	9.446	9.506	10.18	5.358	9.351	7.462	7.715	8.288	10.164	8.767	8.35	7.833	9.394	9.412	6.449	7.247	8.683	7.251	7.775	7.58	6.884	8.287	8.338	9.29	8.633
MYOF	3.239	3.234	3.778	4.58	4.394	3.708	3.921	4.414	4.378	2.834	3.19	5.027	4.769	4.774	3.333	4.072	5.782	4.829	5.453	4.696	4.157	3.315	4.409	4.799	5.401	5.189	5.377	3.25	4.379	3.733	3.792	4.062	4.671	4.512	5.845	4.196	5.123	5.141	3.681	3.734	5.082	3.556	3.925	4.417	4.143	3.767	4.074	4.766	5.37
EPPK1	2.915	2.039	2.664	2.801	3.446	2.43	1.707	2.436	3.021	2.67	4.148	3.612	5.975	4.18	2.768	2.805	2.757	2.454	1.993	1.842	4.473	2.678	4.399	2.986	2.372	2.702	4.495	2.466	4.007	3.64	2.02	3.694	3.028	3.256	2.86	1.799	3.184	4.848	1.974	1.848	3.818	2.355	3.162	2.406	2.616	2.361	1.663	3.933	2.661
SOX9	2.749	1.376	2.312	1.87	3.058	2.056	2.041	1.893	3.429	2.324	1.456	3.618	5.875	1.519	1.045	3.277	1.852	1.789	2.123	2.255	1.036	2.192	2.185	2.984	2.377	3.064	1.921	2.009	1.807	1.231	1.159	3.518	1.588	3.189	1.287	1.915	2.529	3.208	2.049	2.073	3.989	1.95	1.232	1.444	1.515	1.031	1.848	3.013	1.917
FAM102A	8.949	8.817	8.627	8.254	8.547	9.082	9.657	6.309	8.089	7.282	9.176	8.338	9.98	8.166	9.789	9.425	7.638	6.615	8.186	6.592	8.408	6.822	8.664	8.444	7.775	8.25	8.349	7.926	8.286	7.896	8.211	8.032	7.1	8.666	7.546	8.281	9.023	8.441	6.901	7.276	9.24	9.442	7.876	7.285	6.689	7.389	9.136	8.545	8.005
BCL2L14	1.235	2.407	1.346	1.19	1.918	0.829	1.341	0.562	2.349	1.153	1.041	2.235	3.381	1.063	1.344	1.321	0.811	0.378	0.804	0.733	1.218	0.988	0.993	1.037	1.061	0.995	1.167	0.896	0.724	0.617	1.821	2.42	1.56	1.017	1.577	1.496	2.284	1.941	1.287	1.473	2.134	1.531	1.568	0.86	0.477	1.347	0.855	3.869	0.735
EPB41L1	3.48	2.912	4.247	3.71	4.073	4.385	6.211	3.64	4.664	3.605	2.827	4.113	5.138	4.01	2.769	4.887	4.29	3.668	3.737	3.217	3.881	4.114	4.582	4.273	3.934	4.043	4.635	3.455	4.178	3.153	3.151	4.292	3.772	4.033	4.158	3.395	4.76	4.776	4.261	3.721	5.69	3.134	2.369	3.959	4.13	2.747	4.005	4.153	4.423
CTTN	4.412	2.402	3.16	3.388	4.027	2.918	3.313	3.289	3.419	3.475	3.265	3.642	4.875	3.683	2.97	3.807	3.948	4.105	4.755	4.42	3.051	2.938	3.808	4.328	4.476	3.772	3.49	3.508	4.263	1.96	2.534	2.849	2.676	3.258	3.179	2.633	3.246	2.939	2.41	2.724	3.282	3.419	2.257	3.024	2.953	2.817	2.449	2.469	4.42
ANO1	3.907	1.845	3.753	1.761	3.508	3.443	1.968	2.796	2.961	2.201	0.514	2.563	2.57	2.15	1.595	2.599	3.323	3.101	2.303	2.08	0.84	5.245	3.312	3.587	2.935	3.458	2.698	4.23	3.759	0.558	1.627	2.143	1.076	3.117	1.345	2.508	4.015	3.163	3.388	2.934	3.387	1.936	0.806	3.17	3.624	0.552	2.324	1.355	3.351
PSCA	0.709	0.733	0.825	0.743	2.826	1.025	1.152	1.243	0.869	0.915	0.895	1.464	1.994	1.531	0.792	1.292	0.878	0.953	0.75	0.856	0.69	0.809	3.729	0.871	1.007	2.124	3.151	0.925	2.493	1.075	0.825	0.991	2.042	0.762	0.787	0.92	1.101	2.552	0.951	0.87	2.691	0.603	0.865	1.849	1.359	0.886	1.28	3.116	2.859
MALL	2.528	2.983	3.154	3.97	3.373	3.096	3.322	3.993	3.063	2.486	2.094	4.072	5.371	3.871	2.755	3.305	4.181	3.502	3.558	3.681	2.352	2.343	2.829	3.463	3.749	4.946	5.363	2.792	3.647	2.455	3.035	3.348	4.096	3.079	3.036	3.641	4.405	4.319	2.261	2.658	4.031	3.221	1.735	2.81	2.835	1.686	2.916	4.182	4.027
ITPR3	4.181	5.247	3.886	3.99	5.292	4.587	5.241	3.731	4.866	2.959	6.66	4.837	7.08	5.776	5.768	5.457	4.596	4.185	5.052	4.352	5.644	3.206	5.814	5.428	5.141	6.287	6.652	3.638	5.873	6.485	4.682	3.971	4.959	4.47	5.195	4.195	4.643	4.921	4.201	4.016	5.206	5.449	5.772	3.891	4.083	6.086	5.015	5.951	5.113
C1orf116	2.268	1.475	2.394	1.703	4.492	2.316	0.985	1.975	3.352	1.826	1.722	4.996	4.713	4.927	1.807	3.646	1.769	1.303	1.533	1.333	1.318	1.599	4.871	2.237	1.16	4.659	6.55	1.894	5.885	1.929	1.512	4.031	4.373	2.85	1.275	1.092	3.143	4.52	1.837	1.962	4.732	1.342	1.369	1.207	1.355	0.743	3.027	3.77	2.004
CDH1	7.694	4.151	7.798	5.516	6.231	6.901	6.622	1.384	7.013	6.944	3.644	6.353	8.505	5.33	4.087	7.879	2.043	2.309	1.63	1.881	3.983	6.709	7.229	8.095	2.665	5.657	7.982	7.895	6.644	3.452	4.38	7.872	5.629	7.553	4.762	3.693	5.454	7.141	7.425	6.999	8.182	4.258	2.534	6.81	7.45	3.579	6.981	7.406	4.186
GRHL2	2.306	0.274	1.155	0.634	3.21	1.382	0.425	0.53	2.768	0.985	0.397	2.584	4.438	1.999	0.44	3.106	0.45	0.82	0.457	0.461	0.478	0.908	3.555	2.137	0.707	2.521	2.84	1.339	3.657	0.837	0.353	2.762	1.831	1.65	0.434	0.421	1.152	2.708	0.906	0.829	3.262	0.425	0.425	0.994	0.77	0.396	0.546	2.238	0.694
PERP	8.626	4.885	8.905	6.765	6.857	8.346	7.36	5.708	7.615	8.41	2.461	7.106	7.778	6.463	5.019	7.207	5.337	6.605	6.041	4.944	3.193	8.606	8.366	8.982	6.296	7.405	8.328	8.142	6.907	4.024	5.66	8.04	6.69	8.818	4.307	5.179	7.167	8.517	8.233	7.921	8.639	4.683	3.306	7.899	8.557	2.756	7.428	7.802	6.87
CLDN4	1.408	1.423	2.034	1.85	1.908	2.405	1.208	1.652	2.777	1.488	1.315	2.506	2.307	2.443	1.125	2.048	1.315	1.117	1.147	1.888	1.508	1.776	2.755	2.487	1.293	3.517	4.484	1.679	2.014	1.044	1.201	3.241	2.29	2.51	1.438	1.375	2.189	3.391	2.402	2.634	2.985	1.071	1.374	2.722	2.512	2.469	2.796	4.414	1.336
TRIM29	1.938	1.678	2.187	2.008	1.707	1.975	1.886	1.544	1.82	2.115	2.459	2.346	3.076	1.99	1.473	1.838	1.458	1.752	1.486	1.63	1.553	1.602	2.418	1.831	1.537	2.851	2.419	1.453	1.959	2.401	1.915	2.368	1.778	1.979	1.611	1.701	2.407	3.196	2.085	1.797	2.934	1.635	2.161	1.642	1.853	2.107	1.553	1.483	1.649
MYEOV	3.268	2.892	4.202	3.637	2.26	3.625	2.38	2.605	3.406	4.034	3.426	3.002	3.2	2.839	3.257	2.942	2.229	2.398	2.593	3.604	2.628	2.308	3.1	2.729	2.396	3.395	1.903	2.938	2.365	4.407	2.83	2.911	2.983	3.378	2.808	3.25	3.483	2.542	3.92	3.455	3.076	2.752	4.186	2.239	2.54	3.218	2.003	3.28	3.261
SOX4	6.061	5.095	6.079	7.477	6.343	6.68	5.815	6.139	6.298	5.921	6.235	6.664	7.455	6.856	5.883	6.85	6.883	5.484	7.719	6.105	5.954	5.393	6.847	6.625	6.788	6.838	6.826	5.427	5.949	6.485	5.369	5.55	5.532	6.76	5.725	6.412	6.527	7.075	6.149	5.969	6.252	6.341	5.709	5.776	5.8	5.996	5.709	6.208	7.273
ARNTL2	2.526	2.518	2.623	2.6	1.947	2.864	1.991	2.127	1.811	3.184	1.535	2.719	3.018	2.311	2.308	1.838	2.073	2.211	2.457	4.648	1.446	1.988	1.541	2.759	1.975	2.187	1.715	2.092	1.806	2.315	2.879	2.577	2.696	3.476	1.935	2.491	2.339	2.94	2.79	2.679	1.926	2.218	2.16	2.304	2.526	1.898	1.647	2.398	2.09
OVOL1	0.737	1.102	0.596	0.517	0.898	0.679	0.542	0.504	2.56	1.077	0.449	1.399	2.734	0.824	0.594	1.191	0.539	0.412	0.657	0.569	0.396	0.512	1.072	1.276	1.262	1.783	1.732	0.562	0.872	0.457	0.492	1.778	1.075	0.981	1.294	0.583	1.976	1.662	0.658	0.916	2.128	0.625	0.459	1.031	1.209	0.423	0.647	3.016	1.02
JAG1	5.697	4.283	4.633	5.759	5.95	5.402	5.541	5.899	6.616	3.843	5.673	5.355	4.824	5.488	4.392	5.243	6.458	6.249	6.374	5.367	6.803	3.8	6.036	4.207	6.521	6.7	5.772	3.765	5.99	5.11	4.77	6.159	5.842	5.91	6.741	5.208	6.775	6.371	4.39	4.485	5.852	5.033	5.161	4.489	3.593	4.588	4.761	5.15	7.582
EHF	1.878	0.935	2.733	2.297	1.694	3.076	2.47	1.281	3.847	2.136	0.782	3.481	4.833	3.587	0.84	3.551	0.868	0.855	0.849	0.625	0.529	1.529	3.542	1.383	0.668	2.745	4.441	1.522	1.551	0.923	0.509	3.144	2.89	3.219	0.482	0.382	2.281	4.579	2.312	1.616	4.401	0.642	0.65	2.089	1.811	0.914	2.551	4.383	1.207
EPHA2	2.207	1.767	1.531	1.17	1.684	1.792	1.208	1.394	1.825	1.96	2.167	4.107	1.767	1.115	1.698	1.757	2.574	1.409	1.919	2.459	2.242	1.993	1.779	3.056	2.143	4.187	2.446	1.522	1.957	2.056	1.69	1.217	1.352	1.449	1.671	2.3	1.643	2.403	1.665	1.658	2.019	1.599	1.232	2.184	2.014	2.026	2.489	2.067	1.419
ADAM8	6.641	8.34	6.205	7.486	8.649	6.899	4.623	3.883	6.012	5.174	8.273	7.291	8.114	8.436	8.712	6.614	4.509	3.401	5.045	4.711	6.948	5.078	7.961	8.332	6.64	8.936	5.863	5.158	7.853	7.306	7.242	5.223	7.646	7.954	8.413	7.255	5.762	8.562	5.153	6.271	6.921	8.176	7.327	6.528	5.108	8.042	5.298	7.029	6.055
CTNNBIP1	6.854	5.133	6.853	6.315	6.93	6.695	7.865	5.535	6.958	5.45	5.113	6.893	7.541	6.459	5.647	6.595	6.805	5.549	6.976	6.719	6.041	6.415	8.096	7.584	6.815	8.41	8.839	6.813	7.841	5.427	5.691	6.567	6.702	6.04	5.808	5.464	6.13	6.255	5.849	5.694	7.012	5.378	4.966	5.274	5.247	4.802	6.454	6.864	6.546
IGF2BP3	3.289	3.004	3.193	3.813	3.103	3.484	2.577	2.783	2.863	2.456	3.436	4.912	6.742	3.053	3.413	2.707	2.963	3.546	3.256	4.425	2.514	2.374	2.898	4.379	3.181	4.849	2.699	2.904	3.424	3.944	3.236	2.934	3.978	2.904	2.982	3.324	2.719	2.425	2.655	2.747	2.132	3.12	4.217	2.895	2.602	3.27	1.836	4.387	3.223
VPS37B	4.392	4.973	4.942	5.153	4.335	5.216	4.504	3.826	5.157	4.444	5.762	5.246	6.207	5.005	5.305	5.381	4.602	4.315	3.467	3.64	5.448	3.9	4.944	4.207	4.48	4.983	5.695	4.267	5.474	4.007	5.551	4.883	4.91	4.884	5.52	5.338	4.844	5.793	4.436	4.626	5.403	5.263	6.108	4.255	4.072	5.904	4.193	5.729	5.31
LY6D	1.299	1.392	1.422	1.514	1.552	1.049	1.567	1.231	1.717	1.424	2.18	1.724	2.603	1.519	1.117	2.048	1.582	2.071	1.062	1.816	1.234	1.635	1.351	1.134	1.37	1.596	1.572	1.459	1.493	1.263	1.759	2.594	1.997	1.835	1.585	1.722	1.717	2.619	1.964	1.746	4.505	1.201	3.989	1.498	1.071	2.756	1.476	1.766	1.498
SFN	1.607	1.704	2.062	1.596	1.904	3.484	1.329	1.481	1.862	2.01	1.637	2.531	3.369	2.683	1.568	1.274	1.205	1.384	1.509	2.749	1.605	1.977	1.622	2.483	1.563	3.517	3.324	1.824	2.08	2.642	1.468	1.247	2.446	1.522	1.636	1.661	2.025	2.745	2.839	2.546	2.028	1.488	2.075	2.821	3.438	2.897	1.419	2.764	1.336
HK2	4.744	4.079	4.781	5.45	4.315	4.767	2.931	5.468	3.235	4.847	4.74	4.585	6.209	4.085	3.225	2.892	3.505	5.206	3.687	4.957	4.978	3.661	3.403	3.943	4.225	3.394	3.739	2.602	4.942	4.23	4.328	3.869	5.243	6.565	6.478	3.815	5.078	4.964	3.465	3.662	4.461	4.163	3.793	5.385	4.673	4.653	2.114	3.006	4.945
PPL	2.553	2.024	2.919	2.522	2.818	2.583	2.067	2.222	3.114	2.248	2.089	3.654	3.369	3.92	2.317	3.534	2.567	2.014	3.311	2.626	1.798	2.734	3.688	3.163	2.447	4.283	5.228	3.16	3.242	2.96	2.171	2.703	2.558	2.602	2.19	2.108	2.984	3.779	2.751	2.358	4.538	2.123	2.128	2.586	2.379	1.889	4.407	3.357	2.978
ANXA1	6.287	6.822	6.576	7.848	9.266	6.32	8.299	7.722	7.855	4.342	5.568	9.488	7.829	9.098	6.817	7.135	9.049	8.614	9.589	7.534	6.652	5.503	9.144	8.225	8.788	9.878	9.509	4.532	9.138	6.978	7.182	7.145	9.208	7.647	8.379	7.955	8.925	9.611	5.688	6.693	8.525	7.008	6.494	6.183	4.63	7.596	7.371	7.849	8.3
FAM83D	1.353	1.406	2.693	2.255	2.457	1.335	1.353	1.457	2.391	0.784	0.831	2.435	2.594	1.76	2.188	0.718	2.469	2.598	2.849	3.639	1.234	1.008	2.284	3.241	2.41	2.876	2.461	1.151	1.991	3.37	2.202	0.48	1.937	0.926	3.163	1.722	4.23	3.908	1.193	1.21	1.238	1.704	1.341	0.697	1.159	1.093	1.096	2.818	4.15
SIM2	0.426	0.463	0.667	0.654	0.519	0.454	0.54	0.636	1.605	0.596	0.485	0.686	1.358	0.692	0.663	0.595	0.395	0.5	0.672	1.225	0.503	0.562	0.703	0.756	0.505	0.762	0.482	0.408	0.614	0.684	0.593	0.335	0.552	0.723	0.624	0.312	0.98	0.592	0.606	0.503	0.526	0.414	0.882	0.344	0.481	0.751	0.429	0.626	0.525
SMURF1	1.652	1.099	0.967	1.294	1.64	1.254	1.271	1.241	1.369	0.823	1.353	1.222	1.359	1.313	1.321	1.066	1.247	1.637	1.762	2.001	1.218	1.204	1.803	2.081	1.657	1.713	1.856	1.314	1.935	1.205	1.117	1.025	1.197	1.289	1.499	1.48	1.651	1.778	1.505	1.371	1.934	1.277	0.94	1.799	1.489	0.882	1.527	1.433	2.082
PYGB	4.005	4.074	4.526	4.798	3.794	4.827	4.758	4.242	4.862	4.037	3.92	4.557	6.196	4.45	3.733	4.209	4.907	3.896	3.582	4.368	3.774	3.867	3.946	3.954	3.982	4.429	4.821	4.023	4.078	4.564	3.71	3.911	3.577	4.054	3.442	4.723	4.381	4.007	4.298	3.819	4.194	3.866	4.443	4.06	4.226	4.174	4.297	4.522	5.15
HMGA1	3.277	4.283	4.566	4.343	2.877	4.804	3.596	4.036	4.372	4.043	4.548	3.641	4.296	3.956	3.483	3.894	3.485	3.609	2.626	3.5	3.499	4.051	3.246	3.649	3.091	3.679	3.262	3.786	3.422	5.562	3.857	3.727	3.569	3.757	3.58	4.103	3.374	3.265	4.394	4.023	3.36	3.778	5.084	4.318	4.502	4.992	3.025	4.668	3.767
TMBIM1	4.58	3.857	4.673	4.413	4.773	4.679	4.697	4.624	4.602	4.644	3.494	5.183	4.524	4.799	3.699	4.156	5.158	4.344	5.342	4.95	4.346	5.164	4.113	5.417	4.659	5.632	5.807	4.991	4.054	4.071	3.431	4.744	4.695	4.6	4.323	4.232	4.428	4.619	4.375	4.458	4.584	3.974	3.762	4.614	4.568	4.847	4.954	4.645	4.616
VEGFA	5.917	3.977	5.231	4.27	4.005	5.461	3.086	4.478	4.648	7.506	5.37	3.893	6.607	4.605	3.472	4.12	3.796	4.174	3.551	4.04	5.741	4.839	3.572	5.008	3.717	3.77	3.714	4.863	4.785	4.489	3.055	4.975	3.738	6.314	6.285	4.035	3.567	5.146	5.336	5.674	4.185	4.57	4.659	6.89	6.909	5.303	3.262	3.686	4.229
MUC4	3.222	3.517	3.974	3.797	3.543	3.817	2.934	3.941	3.748	3.253	4.758	3.509	4.279	5.267	3.436	4.089	3.072	3.019	2.253	2.076	2.786	3.125	4.617	2.271	2.454	3.068	3.457	3.005	3.467	5.413	2.923	3.574	3.929	3.062	2.733	2.776	2.926	4.471	3.318	3.169	4.112	2.944	5.235	2.905	3.012	3.967	2.432	3.665	3.338
HDGF	6.282	6.001	6.995	6.418	4.93	7.834	5.08	5.567	5.405	6.667	5.823	6.323	6.922	6.55	5.458	6.515	5.813	5.471	5.58	6.06	5.885	6.638	5.743	6.155	5.5	5.937	6.37	6.594	6.092	5.787	5.47	4.775	5.507	6.052	5.612	6.613	6.365	6.515	7.189	6.496	5.869	6.295	5.706	6.41	7.047	6.157	6.233	6.349	5.593
TMC6	4.018	5.195	3.417	3.667	3.868	4.687	3.397	2.701	3.468	2.874	5.475	4.132	4.547	4.787	6.299	3.901	3.696	3.29	3.484	3.087	3.76	2.858	4.03	3.557	3.666	3.951	3.699	2.808	4.165	5.178	4.379	2.871	4.105	3.175	4.112	4.496	3.443	3.792	3.439	3.819	3.7	5.282	5.442	3.521	3.198	5.09	2.588	4.364	3.189
TMSB10	8.629	8.866	7.835	9.022	8.868	8.598	8.81	7.65	8.443	7.615	7.793	9.237	9.143	8.938	8.639	7.28	8.829	7.876	8.992	8.087	8.297	7.273	9.033	9.082	9.118	9.615	8.863	6.864	8.957	7.46	8.645	8.304	9.118	9.076	8.251	8.783	8.564	7.975	6.746	7.674	7.141	8.434	8.762	7.701	7.202	8.981	7.688	8.825	8.393
ERRFI1	6.503	3.228	6.037	4.505	4.063	6.256	3.134	4.497	6.423	6.96	2.85	3.872	4.583	3.633	3.524	5.016	4.363	4.471	5.606	6.019	3.444	6.539	4.676	7.252	5.02	5.322	4.645	5.954	4.4	2.929	3.654	5.657	4.321	6.279	5.032	3.433	4.449	5.278	5.704	5.664	5.983	3.597	2.828	6.849	6.978	3.064	4.857	3.975	5.194
ADM	9.891	6.93	9.437	7.773	9.033	9.376	8.025	8.673	8.405	10.837	8.79	8.455	8.259	8.403	6.957	6.591	9.456	8.52	10.491	9.506	9.868	9.353	8.305	10.591	9.744	7.983	8.149	7.652	9.228	7.303	8.391	7.555	7.894	10.344	10.303	8.188	7.396	9.265	8.236	8.814	6.771	8.109	6.632	11.351	10.475	7.943	6.779	8.278	8.949
IER5L	6.363	6.129	6.995	6.88	5.617	7.886	6.539	6.856	6.601	6.286	5.057	5.717	7.11	7.211	4.727	7.305	6.998	6.469	6.51	5.221	6.215	6.014	4.816	5.921	6.973	6.638	5.454	6.022	5.738	4.38	4.815	5.458	5.446	6.309	5.988	6.179	7.281	6.33	6.747	6.736	5.898	5.692	5.303	6.652	6.434	6.556	5.861	6.082	7.284
IRX5	2.548	2.214	2.428	3.256	2.686	5.312	2.038	4.367	4.632	2.611	3.574	5.67	5.144	5.265	2.201	4.915	5.529	3.57	2.989	4.082	3.71	2.513	5.284	1.438	5.201	6.684	7.278	3.647	7.041	2.865	2.283	3.106	5.639	4.683	4.824	5.506	5.776	4.65	3.126	3.311	4.085	4.789	3.59	6.329	5.778	4.41	3.989	4.881	6.318
SLC45A4	1.439	1.6	1.118	1.335	1.796	2.222	2.071	1.257	2.633	1.013	1.456	2.878	3.663	1.853	1.884	3.346	3.409	2.111	1.807	2.467	1.738	0.827	2.633	1.266	3.604	4.217	3.624	1.048	5.495	0.837	1.394	1.16	3.179	2.389	2.819	3.377	3.685	2.389	1.246	1.477	3.146	2.391	1.296	4.129	2.704	1.955	2.879	3.031	3.699
FOXA1	5.019	0.608	5.398	2.857	3.216	4.22	0.542	0.654	0.854	5.942	0.717	3.573	4.288	3.574	0.798	0.855	0.623	0.712	0.903	0.894	0.727	5.241	5.351	4.16	0.769	2.704	4.956	5.707	3.388	1.395	0.616	0.716	3.815	3.918	0.624	0.888	1.801	5.539	6.079	5.746	2.447	0.679	0.744	5.014	5.495	0.75	0.912	3.853	0.763
LGALS7B	2.464	2.01	3.087	2.474	2.099	2.396	1.761	2.761	2.63	3.629	3.359	2.458	3.647	2.752	1.723	2.467	2.362	2.623	1.387	1.894	2.491	3.364	3.345	2.167	1.815	2.285	3.615	2.822	2.294	2.962	2.055	2.338	2.302	2.707	2.464	2.255	2.497	5.03	3.044	2.873	5.354	2.064	6.709	2.816	2.979	5.587	1.729	2.27	2.366
AHSA2	7.694	6.958	3.65	3.6	7.156	5.968	5.257	4.043	7.039	4.617	7.778	4.792	8.054	7.251	7.794	7.236	4.832	4.426	6.668	5.887	5.757	4.54	7.58	6.883	6.271	6.873	6.498	6.612	7.526	7.15	5.73	5.413	6.519	6.031	6.419	5.034	5.129	6.612	4.566	6.58	7.412	6.964	7.547	5.803	5.457	7.447	4.134	6.941	7.404
SRGN	4.978	5.731	5.719	6.355	5.868	6.139	4.77	4.549	4.925	4.354	5.594	5.979	3.637	5.859	5.664	4.052	5.048	4.458	5.353	4.556	6.035	5.165	5.237	4.544	4.895	5.766	4.895	3.815	5.213	5.317	5.317	5.275	6.67	5.688	6.519	5.322	5.41	6.45	4.82	5.743	4.631	5.382	7.327	6.655	5.415	7.669	5.004	5.172	5.209
ID2	9.166	6.641	8.706	6.766	7.294	8.795	5.49	5.245	6.615	10.511	6.017	6.782	5.832	6.506	6.072	5.985	6.025	6.329	6.582	4.686	6.587	9.184	5.763	7.768	7.311	6.295	5.419	8.205	6.961	5.759	5.96	6.128	6.268	8.166	7.264	7.062	7.406	7.296	9.999	9.831	6.679	6.246	7.076	9.263	9.224	7.367	5.744	6.468	6.532
KLF9	8.033	7.572	7.988	7.168	9.027	8.184	8.802	8.274	7.685	7.431	7.383	8.207	6.047	7.534	6.975	7.983	8.64	8.475	9.643	8.932	9.358	8.823	8.944	7.69	8.244	7.937	8.387	7.606	8.482	7.174	6.59	6.546	8.084	7.146	8.371	7.525	8.677	9.369	8.019	8.024	8.308	6.671	6.479	8.31	7.695	7.675	8.142	7.883	8.779
CDKN2C	5.326	5.167	5.274	5.766	6.351	4.738	6.636	5.024	6.844	4.577	6.729	6.294	5.388	5.772	6.419	5.813	6.78	5.884	6.61	6.138	6.969	5.759	6.21	6.043	5.818	6.594	5.785	4.776	5.495	6.106	6.404	5.961	5.95	5.213	6.732	6.41	6.88	5.766	5.047	5.557	6.499	5.641	6.66	5.41	4.333	7.001	6.227	6.291	7.084
SOCS3	5.65	5.854	5.699	5.451	6.085	6.319	4.894	5.243	4.752	5.321	5.337	5.521	4.752	5.528	4.579	4.641	5.532	5.656	5.726	4.317	5.539	5.047	4.996	4.314	5.443	5.218	3.995	5.056	5.218	4.657	4.739	4.78	5.164	5.046	5.636	6.075	5.727	6.673	5.563	5.959	5.086	5.73	6.26	5.397	4.789	5.691	4.152	3.6	5.224
CD74	3.52	6.884	5.638	6.096	5.282	4.677	5.857	4.465	3.897	2.308	4.536	5.637	3.386	4.751	5.018	3.173	4.59	2.455	4.163	3.105	5.572	4.229	3.35	4.118	4.503	5.372	5.873	2.532	2.821	1.435	5.854	4.141	5.781	3.758	5.629	6.075	4.043	5.132	3.759	4.642	5.009	6.264	5.051	4.778	3.689	5.283	5.687	6.065	3.454
BCL2	3.434	5.797	3.806	3.61	4.372	3.745	6.106	3.578	3.925	1.887	5.051	3.814	2.22	3.149	5.966	3.424	4.048	4.334	3.86	3.398	4.716	2.478	3.734	2.949	3.57	3.043	3.167	2.363	4.009	4.845	5.002	3.434	3.747	3.628	5.352	5.418	5.631	4.305	3.464	3.479	4.505	5.688	4.712	3.377	2.735	4.591	3.226	4.816	4.262
HCST	6.902	9.188	8.238	9.451	7.938	8.898	7.033	6.952	7.519	5.758	8.201	7.946	6.401	8.146	7.67	7.236	7.326	6.165	6.715	4.884	8.813	6.361	5.973	5.374	7.903	7.367	6.53	5.467	7.612	7.812	8.549	6.436	8.231	6.51	8.42	8.599	7.699	7.503	5.955	6.509	7.465	7.739	8.081	6.839	6.089	8.26	6.355	7.942	7.015
HLA-DRB1	8.71	9.868	9.803	10.246	9.838	9.366	10.487	8.687	8.117	7.693	9.313	10.416	8.814	9.985	9.169	8.158	9.198	8.026	8.688	7.143	10.019	8.664	9.012	7.899	8.344	9.964	10.19	6.693	9.558	7.685	9.036	7.965	9.452	7.83	9.06	10.154	8.565	9.438	8.205	8.809	9.036	10.255	9.063	9.332	8.226	9.551	9.1	9.951	8.929
SOCS1	5.019	5.026	5.698	5.068	2.721	6.292	2.25	3.195	3.696	5.391	3.704	3.647	3.772	4.098	3.773	4.362	3.085	2.775	2.524	2.24	2.95	4.225	2.73	2.471	2.439	3.114	2.89	4.797	3.088	3.489	3.889	3.816	3.188	4.3	3.361	4.655	3.511	4.332	5.501	5.997	4.117	4.863	4.579	3.284	3.488	3.004	3.171	3.618	2.923
HLA-DMA	4.505	6.829	5.782	6.698	5.613	5.615	6.481	5.192	5.428	3.149	5.844	6.408	5.377	6.308	5.396	4.652	5.454	4.395	4.876	3.688	6.124	4.948	4.727	4.359	5.209	6.294	6.186	3.185	5.255	3.75	6.097	4.976	6.657	4.662	5.952	6.041	5.432	5.633	4.534	5.137	5.473	6.144	6.02	5.662	4.415	6.135	5.097	6.715	5.012
RASSF2	5.914	7.375	6.074	7.021	6.58	6.323	6.943	4.756	5.27	4.087	7.014	6.946	5.086	7.062	7.969	5.667	6.335	5.342	6.746	4.904	6.484	4.77	5.844	5.509	6.306	6.309	6.429	4.182	6.819	5.825	7.307	5.135	7.252	5.469	7.267	7.151	6.363	6.839	4.302	4.973	5.966	8.254	6.073	5.593	4.201	6.314	5.29	6.069	5.983
IMPA2	7.417	5.423	7.303	6.728	6.866	7.896	5.671	8.408	8.219	7.688	5.544	7.162	7.431	7.414	5.384	7.103	5.803	8.15	7.244	8.65	6.279	9.385	7.255	7.32	6.316	7.238	7.929	8.378	6.877	6.742	6.089	8.18	7.057	6.644	5.82	5.847	6.076	6.483	7.273	7.152	8.273	5.473	6.21	7.576	8.302	6.382	6.075	7.4	6.107
RCSD1	5.522	6.248	4.941	5.508	5.937	5.063	4.035	4.639	4.144	3.392	6.292	5.189	3.807	4.602	7.491	3.667	5.27	4.956	5.256	4.423	6.781	4.441	4.902	4.5	5.739	5.419	5.098	3.682	6.063	5.794	6.813	3.681	5.138	4.47	6.295	5.84	4.168	3.979	3.283	3.373	3.59	6.717	5.24	4.489	3.58	5.962	4.55	5.037	4.871
LAPTM5	4.106	6.615	5.22	6.572	5.417	4.327	4.141	3.181	3.441	3.063	5.115	5.613	2.947	4.971	6.394	2.766	4.27	3.008	5.936	3.424	6.31	4.404	4.112	5.661	5.005	6.12	5.604	3.087	4.585	4.105	6.009	3.667	6.504	4.475	6.009	6.1	4.069	5.095	3.697	4.603	4.159	6.479	5.862	5.118	3.624	6.57	4.345	5.039	4.215
CD2	7.126	8.982	7.545	8.803	7.536	7.941	5.13	4.839	6.069	4.58	7.751	8.307	7.188	7.211	8.991	7.136	5.569	4.817	4.793	4.102	7.708	5.255	5.941	5.222	6.863	5.979	4.923	5.198	7.08	8.002	8.068	4.945	6.28	5.23	6.924	8.346	6.654	6.94	5.641	6.633	6.547	8.932	7.844	5.938	5.12	7.708	6.283	8.536	5.65
CD34	3.102	3.961	2.785	4.43	5.35	2.889	4.201	5.251	4.961	1.411	2.992	5.402	3.604	5.043	3.709	4.383	5.967	5.116	5.529	4.55	5.4	2.38	4.483	3.052	5.749	4.372	5.8	1.858	4.346	2.234	4.654	3.731	3.574	3.444	5.18	4.99	4.923	4.514	2.494	2.406	4.552	4.482	2.024	2.963	2.175	4.095	4.89	4.329	4.884
LSP1	4.917	8.194	6.07	7.439	7.021	7.043	5.675	6.085	6.33	4.177	9.024	6.545	5.284	6.416	7.111	5.884	6.313	5.159	5.948	5.091	8.431	4.729	6.368	5.408	5.662	6.278	5.454	4.103	6.82	7.072	7.806	4.651	7.013	6.752	8.217	8.179	6.56	6.594	6.265	4.964	6.162	7.598	7.765	6.054	5.288	8.454	5.821	7.17	5.091
CYTIP	5.719	8.396	5.726	6.653	7.935	6.16	3.36	4.288	5.335	5.053	7.679	7.073	5.066	6.469	8.462	5.026	4.923	3.319	5.424	4.035	8.003	5.512	6.082	6.589	6.618	6.637	4.797	4.065	7.426	6.248	7.845	4.692	7.55	6.196	7.881	7.615	5.556	7.419	4.944	5.758	5.185	8.248	7.848	6.73	5.427	8.488	5.652	6.742	5.262
ZNF831	2.607	5.501	2.767	3.637	3.246	3.189	1.423	0.953	2.338	1.545	5.168	4.558	3.473	3.782	6.642	3.86	2.682	2.204	1.914	1.593	4.093	1.688	2.63	1.615	3.186	1.893	1.403	1.679	2.756	4.011	5.333	1.4	2.871	2.143	3.564	4.733	2.828	3.238	1.562	2.384	3.496	5.56	3.486	1.768	1.445	3.71	3.772	4.09	2.153
[truncated: 291 more columns]

## Sheet: CA. Diff_SE.TPM
Symbol	GSM1012304	GSM1012306	GSM1012315	GSM1012318	GSM1012327	GSM1012330	GSM1012333	GSM1012335	GSM1012337	GSM1012340	GSM1012342	GSM1012345	GSM1012347	GSM1012351	GSM1012355	GSM1012357	GSM1012359	GSM1012369	GSM1012380	GSM1012459	GSM1012465	GSM1012466	GSM1012483	GSM1012487	GSM1012498	GSM1012530	GSM1012534	GSM1012537	GSM1012540	GSM1012548	GSM1012550	GSM1012554	GSM1012563	GSM1012568	GSM1012573	GSM1012575	GSM1012581	GSM1012585	GSM1012590	GSM1012592	GSM1012594	GSM1012603	GSM1012606	GSM1012612	GSM1012621	GSM1012625	GSM1012628	GSM1012630	GSM1012636
FRAT1	76.8	69.1	48.1	42.5	68.6	47.2	50	61.9	47.5	67.3	52.7	55.5	52.8	68.7	50.4	51.6	56.6	56.4	51.3	60.8	59.2	63	64.8	68.5	61.8	61.8	68.2	61.1	55.8	55.2	54.2	53.3	65.9	65.5	76.4	71.8	61.9	60	58.5	51.3	59	45.4	63.2	67.5	70.2	65.2	75.9	54.8	62.8
ATP5D	327.5	374	434	348	401.5	338	269.5	343	262	292.5	228	381.5	198.5	305.5	283	342.5	291	210.5	350.5	309	387.5	303.5	425	380.5	387	315	367.5	261.5	248	283.5	325.5	235.5	285	338.5	309.5	296.5	269	278.5	290.5	262.5	299.5	349.5	308.5	312	368.5	342.5	438.5	226.5	190
C21orf33	178.8	159.25	157.75	129.1	188	154.9	141.15	196.3	117.15	196	136.8	164.9	127.4	140	113.75	163.25	123.3	104.55	206	151.7	155.15	153.6	202.2	186.5	149.25	181.75	227.35	225.4	149.6	138.95	166.9	102.05	153	159.75	163	144.8	155.75	184.75	178.5	137	158.95	175.75	153.85	209.5	201.3	161.45	218.5	148.25	165.2
BCL2L14	123	129	124	104	121	130	54.5	104	121	143	56.7	172	36.8	74.7	52.8	103	121	30.5	122	77.2	155	117	143	119	133	116	110	94.8	67.4	124	134	62.5	103	112	153	99.2	118	145	94.3	75.3	98.6	133	99.1	137	96.7	130	133	87.6	48.6
FOXA1	190	165	162	141	134	166	107	134	67.4	148	52.4	206	28	22.6	79.8	137	143	34.3	146	92.1	160	158	148	134	185	258	309	326	144	93.4	256	77.4	161	179	200	176	178	253	213	184	178	123	286	286	228	150	171	131	154
FBXL14	185	166	235	137	203	181	150	172	137	202	96.3	178	76.1	130	115	161	134	109	134	123	156	158	165	168	145	225	183	215	170	112	250	151	202	208	199	199	195	216	172	226	197	114	245	231	248	173	209	203	133
IMPA2	337	307	365	241	335	282	263	272	172	320	152	324	108	58	176	230	236	135	277	166	283	297	306	374	272	311	435	404	218	170	286	192	241	322	360	215	227	396	312	319	278	200	451	398	367	329	317	386	185
EMP1	326	241	618	547	466	604	535	308	77.3	405	141	184	136	52.8	269	263	276	267	284	201	317	296	523	369	380	427	546	156	213	130	365	154	222	379	354	188	316	274	371	469	294	314	190	259	298	124	357	746	157
MALL	794	780	868	787	866	754	596	600	291	867	220	731	106	433	319	622	591	119	643	258	1060	628	837	1030	1200	1020	1010	460	313	1090	1050	241	411	967	761	699	803	795	715	743	966	823	472	680	1080	944	676	813	194
CWH43	91.9	91.2	35.15	48	97.35	67.55	45.05	62.85	27.75	64.55	46.05	72.3	34.185	17.385	28.64	66.05	65.95	34.75	57.95	46.7	77.9	63.7	84.25	73.85	52.35	118.5	124	120	50.85	27.63	100.75	45.55	74.6	103	125	60.05	100.5	113.4	73.7	79.8	87.6	78.25	61.85	87.5	135.5	75.85	82.25	51.4	65.2
IL1R2	322	499	411	394	226.5	286.5	288.5	218.5	61.25	268.5	116.4	156.5	51.1	19.39	130.9	148.35	233.5	74.65	177	75.45	459	218	158.5	145	677	246.5	203	200	141.5	24.7	143	95.1	272.5	416	164.5	223.5	260.5	491.5	128.5	106.05	201	73.9	100.2	214	262.5	379	162.35	146.5	147
MUC4	302	401	470	278	340	346	159	297	141	252	128	325	31.8	10.3	145	297	236	85.1	147	163	347	356	390	334	367	341	453	349	237	34.1	406	210	288	578	298	386	349	403	314	268	311	268	274	417	449	365	559	290	177
LINC00675	16.4	21.4	33.5	16.7	19.3	14.9	13.4	27.1	14.2	19.7	15	12.4	13.5	16.3	15.9	17.6	19.1	13.3	21.9	12.6	17.9	21.7	21.3	19.9	20.7	20.9	19	22.2	15	19.9	23.9	16.2	22.5	20.7	26.8	15.5	15.1	24.9	15.9	16.9	17.1	22.2	13.1	12.7	20.7	23.7	21.4	15.6	14
HK2	181.15	203.3	278.15	190.6	211.2	169.2	113.5	205.25	148.1	240.35	44.55	188.35	32.3	24.95	83.7	163.3	108.15	47.6	131	89.2	278.1	157.75	185.7	308.8	237.55	232.5	251.45	200.55	120.45	54.25	287.55	102.1	123.6	214.75	171.1	175.85	181.05	201.65	239.2	191.95	164.2	222.65	181.5	188.9	205.45	238.1	353.35	164.55	73.75
LGALS3	3150	3360	4820	3300	4580	3700	2900	3530	2300	3760	2310	4340	1120	1220	2450	3720	4050	1330	3700	1910	3180	4190	3850	3510	3850	3470	3170	2760	2450	3040	3230	1520	2730	3270	4320	2620	3410	2840	3150	3380	3170	4280	2190	3200	2830	4140	3130	3440	2070
GFOD1	82.7	72.3	87.5	112	47.3	77.1	84.4	83.8	59.8	63.3	97.5	59.5	74.6	85.8	158	84	63.6	81.6	69.5	111	70	71.1	77.4	90.2	77.9	75.6	81.9	81.3	124	123	85.6	114	125	62.4	92.6	84	101	134	91	120	84.5	89.2	65.7	117	91.7	75.4	73	99.2	118
ST3GAL4	70.2	52.85	85.7	78.2	37.9	22.7	54.2	27.7	38.9	36.35	49.6	39.15	33.25	28.1	68.3	30.6	24.1	37.15	48.8	39.9	81.05	28.55	24.55	51.2	97.7	70.1	48.75	25.6	34.95	33.05	50.35	40.75	59.45	65.65	61.85	57.7	71.7	60.3	42.65	40.3	54.95	64.9	26.55	35.2	86.2	55.55	28.15	51.2	47.85
PLLP	81.7	115	98.4	126	60.7	44.8	51.5	54.6	54.5	36.3	48.2	42.3	30.7	127	67.3	41.4	62.5	31.1	46	43.9	102	78.7	66.4	50.3	154	78.5	41.6	32.7	42.9	112	49.9	61.5	109	70.8	58.3	77.6	93.7	45.6	48.1	39.2	74.9	50.6	42.5	47.9	82.2	132	52.4	48.8	52.1
BDKRB2	75.4	69.4	89.4	96	70.9	65.8	96.4	70.2	65	73.5	62.8	60.1	68.1	41.2	85.1	80.6	79.2	87.3	69.5	77.9	99.2	73.3	114	94.1	98.6	104	104	84.2	53.4	85.2	125	46.2	98.3	110	84.2	91	67.9	89.5	76.1	89.9	114	80.2	54.3	70.4	137	63.6	129	59.3	59.5
VPS37B	175	174	325	161	167	185	116	168	101	173	89.3	145	55.1	106	121	147	172	75.2	172	108	163	159	235	155	217	209	231	172	92.8	120	225	71.2	118	197	205	185	138	184	154	161	214	141	156	213	314	215	224	232	62.1
WIPF1	73	59.6	74.2	59	60.9	77.7	50.5	59.6	66.5	83.7	60.8	58.1	77.2	141	65.5	53.5	54.5	86.8	60.7	60.2	58.2	61.3	64.7	66.2	67.5	61.3	62.1	56.5	64.7	59.5	72.2	78.1	60.5	65.5	67.5	52.6	54.4	54.5	65.4	75.6	51.5	80.4	74.4	65.2	56.3	59.6	56.8	65.2	66.2
RASSF2	74	59.8	61.1	68	35.7	63.8	144	58.6	56.9	76.4	54.4	57.7	159	272	67.3	58.4	45.2	204	62.3	69.8	61	51.9	67	47.8	48.4	40.6	55	62.2	85.4	66.6	52.3	106	121	53.1	46.9	89.1	57.3	46.2	63.5	74.1	70.6	140	70.3	64.9	50.8	66.3	67.6	79.4	81.2
SLAMF1	32.4	35.2	28.1	23.9	22.7	39	22.4	31	26.8	31.8	31.7	26.5	20.6	67.3	22	28.9	29.7	35.4	26.5	30.4	40.3	25.4	24.6	29.8	26.5	23.1	26.9	28.7	23.5	30.2	21.6	28.8	19.9	22.8	34.1	41.6	25.1	19.4	28.2	33.1	27.1	39	32.9	22.1	21	34.3	40.6	24.1	25.2
IL16	85.35	70.9	60.8	55.7	67.3	79.95	60.2	63.2	56.3	81.35	63.55	76.2	61.35	237.95	67.5	62.75	70.7	99.1	65.65	84.8	68.6	69.95	81.15	66.9	67.9	75.65	74.05	67.85	69.25	68.9	78.5	92	79.05	82.3	82	82.35	74	61.6	71.95	84.95	63.8	86.1	85.5	80.65	60.15	72.05	90.6	75.75	73.3
SPOCK2	67.8	67.25	76.55	48.9	54.7	86.15	76.4	89.5	57	80.55	74.6	81.95	79.6	290.55	87.4	68.8	71.6	91.3	69.75	81.05	59.25	68.3	83.4	61.95	60.75	75.9	71.05	78.7	74.15	94.85	71.85	79.35	78.85	77.5	66	90.85	69.45	65.8	75.75	99.5	84	93.25	69.5	81.9	67.85	73.75	81.35	65.9	74.45
RUNX3	72.15	58.5	48.75	27.75	33.2	72.25	35.05	50.85	45.5	83.25	26.7	46.4	33.95	311	29.05	36.95	44.95	50.35	27.15	49.85	46.15	50.15	80.05	54.5	38.85	41.8	73.6	76.3	41.25	63.2	71.4	30.85	54.8	51.25	62.25	88.6	41.25	45.3	49.1	58.6	53.95	58.45	63.1	85.65	72	56.25	116.5	48.2	25.2
PVRIG	35.9	33.6	30.8	23.5	26.9	36.8	21.5	36.7	28.3	37.5	25.7	23.4	26.6	94.2	27.6	21.6	31.4	31.2	22.2	35.3	27.2	27.3	40.7	22.8	25.5	30.1	30.4	33.7	22.7	26.7	29.8	46	27.3	24.9	35.3	33.7	24.7	27.9	26.2	37.1	22.5	31	44.8	34.4	32.1	36.2	41.8	25.5	26
RHOH	61.4	47	53.1	42.2	38.3	57.9	35.9	56.1	47.4	64.7	40.4	44.2	33.6	153	35.1	41.8	46.2	60.4	38.1	41.1	47.3	35.3	45.5	44.7	46.2	34.8	54	53.8	36.6	40.8	47.7	48.4	45.7	48.5	53.5	58.2	42.2	47	45.1	44.6	35.3	67.8	60.7	49.8	46.1	45.4	57.9	44	37.6
CYTIP	67.9	62.5	58.3	41.4	40.3	91	51	43.3	45.2	73.3	28.9	34.1	37.1	244	18.2	29.6	40.5	76.6	20.9	35.7	48.3	50	65	59.3	44.8	49.2	66.4	96.3	45.3	56.9	89.7	37.6	49.3	60.8	65.9	80.9	49.4	48	46.6	52.6	51.9	56.2	106	75.7	49.1	44.2	97.3	55.4	28.9
LSP1	161	82.2	64.3	57.1	81.7	88	101	86.4	51.8	97.3	50.7	97.6	69.6	670	51.5	72.1	58.2	112	50.3	150	67	85.7	99	87.2	74.9	81.4	83.9	74.4	71.4	97.9	103	58.1	77.1	89.9	75.5	159	97.2	52.6	81.6	74.4	88.2	81.8	64.8	84.8	68.8	77.8	205	65.4	66.3
TRAF3IP3	44.5	42.1	39	27.7	31.1	43.6	27.6	34.5	37.1	35.6	21.1	24.7	23.8	291	27.4	20.6	36.7	41.5	23.1	28.1	25.3	27.3	34	35.2	27.1	26.5	39.7	43.3	22.5	33.8	30.9	30.6	27.1	27.7	38.1	48.1	28	32.9	28.4	37.1	26.7	36.7	49	35	35	33.5	47.4	28.8	26.1
IKZF1	21.4	19.2	25.5	17.7	15.6	23.4	13.85	20.35	19.1	23.95	14.95	15.95	18.7	69.65	10.89	17.15	14.45	23.7	16	16.3	15.05	15.55	21.8	15.865	17.8	21.6	21.85	25.8	18.85	20.75	20.195	27.1	22.45	21.9	16.05	27.4	18.5	25.7	21.9	20.4	18.7	24.95	21.05	29.8	26.55	17.1	28.7	22.15	20.4
CD2	88.8	92.2	81.3	55.7	73.5	117	45.8	73.2	75.9	142	47.1	67	74.1	328	36.3	51.3	84.2	96.5	61.2	69.9	74.2	66.8	82.5	69.3	79.4	87.5	87.7	88	59.8	112	92.6	64.2	79.7	85.8	95.8	104	68.2	86.5	69.9	77.3	78.5	89	106	143	68	78	116	70.3	54.1
IL10RA	96.8	74.4	56.7	57.8	53.4	76.7	64.4	66.5	53	94.4	78.2	78.3	117	282	39.3	52.9	57.9	101	33.6	71.6	64.8	59.5	79.6	67.4	71.8	83	81.9	98.7	55.8	82.2	87	59.4	77.9	83.5	70.7	114	65.6	59.5	61.5	71.2	56.6	64.7	97.6	96.2	82.4	60.9	118	77.4	58.9
LMNA	236	265.5	292.5	335.5	330	249.5	594	240.5	176	275	344.5	282	236	149.5	527	357.5	411	394	330	417	289	279	333.5	344.5	314	292	233	268	226.5	214	292.5	279.5	305.5	342.5	320	313.5	299.5	294	331.5	304.5	315	308.5	225.5	225	296	278.5	278.5	496	318
AHNAK	586.3	606.35	498.05	734.05	494.2	478	797.6	726.4	279.7	429.85	791.35	527.65	913.3	487.15	1107.75	664.75	374.3	743.75	779.2	977.8	805.1	476.8	561.05	480.45	583.3	513.1	346.65	430.1	727.7	630.05	429.35	795.95	391.5	403.5	277.15	670.7	577.85	508.1	402.9	487.5	663.6	717.35	230.5	348.3	383.25	661.5	476.5	473.05	714.3
GSN	590.65	625.5	272.1	680.9	404.9	350.95	673	509	135.85	326.75	782	486.45	983	241.8	701.5	536	273.65	782	599	915.75	828.5	293.8	480.1	392.9	564	493	321.95	328.4	616	511.3	316.65	717	598	479	265.45	693.3	524.5	405.85	527.5	431.15	541.5	581.5	224.2	385	320.3	482	354.55	443	614
KLF2	177	133	214	306	170	242	451	252	96.7	193	362	123	209	384	243	264	186	392	252	889	206	167	173	241	160	251	150	232	393	291	218	364	232	124	182	165	192	98.4	251	207	240	200	207	143	234	137	195	426	322
LYST	62.1	65.9	71.9	72.3	61.6	76.7	70.8	76.8	50	79.6	81.9	64.4	107	107	83.3	60.9	54.6	72.1	60.7	86.9	77.5	66.6	66.1	69.4	60.3	76.6	69.9	72.3	93.6	72.2	71.9	77	60.9	61.8	71.1	79	70.6	64.3	69	68.5	56.2	72.4	79.4	65.4	63.1	64.3	65	66.9	87.5
MYOF	237	202	257	288	144	141	195	122	101	147	207	109	199	35.2	190	139	204	280	139	142	198	122	98.8	147	248	190	101	90	137	91.8	124	209	189	192	115	155	178	151	149	144	135	153	118	109	196	197	88.5	188	180
LMO4	118.45	90.6	96.85	113.15	81.55	131.8	137.5	144.05	76.55	132.7	158.4	103.8	162.7	179.1	120.25	155.2	177.85	119.35	118.8	172.15	125	111	158.9	119.8	98.05	134.65	108.6	130.15	170.3	239.85	160.45	197.5	166.2	100.8	78.6	143.55	109.35	114	107.25	157	124.75	137.9	120.9	89	94.135	136.25	116.15	78.5	160.95
C9orf3	68.4	66.8	51.1	116	55.1	78.9	177	105	66.2	62.9	161	71.5	214	38.6	196	126	132	218	77.7	168	81.9	93.3	86.2	58.3	54.2	66.1	55.9	77.6	150	103	66.9	218	78	56.4	80.4	94.4	84.8	57.9	87.2	71.9	112	119	74.3	73.8	64.7	76.7	82.5	47	149
CD34	69.9	67	43.4	77.6	93	68	90.6	97.3	50.8	51.6	127	101	99.5	65.5	73.7	82.2	67.1	168	78.3	117	78.7	82.9	96.8	71.8	62.3	60.5	56.8	63.1	93.3	91.9	53.8	80.8	121	59.3	58.8	83.1	96.2	58.7	101	101	80.1	71.9	69.3	70.1	57.3	49.6	73.6	72.7	115
BAG3	319	360	339	748	292	332	1430	624	362	376	778	292	1010	277	1760	551	346	1050	649	977	459	318	300	323	455	330	237	265	673	333	286	733	629	348	389	463	377	303	572	565	593	476	349	289	326	444	316	712	851
AHNAK2	98.4	85.7	32.4	254	74	28.6	546	174	22	34.9	631	58	717	72.2	575	240	169	529	327	539	221	128	93.5	29.9	78.3	127	35.1	63.2	301	225	58.6	486	290	90.6	25.2	169	171	53.9	200	268	306	279	66.7	85.2	62.5	134	36.6	240	771
ITGA5	224	160	128	898	178	118	1390	251	145	137	1160	150	867	129	2610	249	184	1690	401	337	246	254	194	190	179	215	112	124	1660	209	137	1100	555	178	146	206	221	127	395	252	202	1050	108	159	123	291	127	304	573
MEIS1	128	143	69.1	317	100	81.2	378	241	49.2	77.8	453	150	586	111	343	268	132	468	321	470	214	177	92.5	57.7	116	186	103	130	484	291	102	394	269	145	69.7	183	155	119	225	288	281	364	93.2	123	80.7	123	81.9	227	582
ROCK1	177	139.85	130.45	196	157.3	161.7	179.5	176	128.8	171.35	242	131.45	255.5	211.75	211.5	183.5	180.55	256.5	180.5	200	154.65	164.35	126.6	143	141.2	127.25	143.75	160.6	188	153.75	141.1	224	177.4	130	157.45	165.35	161.75	125.15	133.55	141	179.65	162	147.7	164.1	132.25	133.5	131.75	157	209.6
SMCHD1	101	108	115	105	93	131	120	93.2	72.4	120	84.2	121	117	134	116	105	111	113	102	106	131	90.5	89.1	90.3	81.8	107	152	108	126	122	150	104	83.4	109	129	109	105	83.7	111	94.2	108	124	80.5	106	93	84.9	84.7	111	109
CDKN2C	48.45	53.65	46.05	54.35	44.05	54.95	48.75	49.15	34.8	42.1	83.15	48.9	101.75	55.2	44.05	53.1	54.2	73.8	47.55	72.9	51.9	59.6	55.8	43.75	45.95	38.8	51.45	52.55	58.45	65.35	46.45	75.25	52.2	43.6	45.5	50.15	49.35	52.5	44.8	51.1	57.6	42.95	73.45	42.1	47.75	51.55	45.75	48.15	58.6
CAPZB	405	446	451	390.5	401.5	374.5	398.5	449	283.5	409	374	396.5	432	485	423	427.5	310.5	413	443	398.5	440	338.5	436.5	440	442.5	344	299	310	337.5	300.5	366	418	442	413	309	321	343	412	348	389.5	402.5	421	408.5	377	373	426	348.5	418.5	347.5
WASF2	236	204	258	229	202	192	239	222	137	158	329	154	243	218	298	228	221	276	211	306	219	230	242	204	210	217	217	171	262	259	194	347	189	246	198	254	211	218	196	336	250	184	187	255	244	236	208	245	277
CCDC85C	24.7	29.7	36.4	31.8	26.3	27.6	24.3	32.6	22	29.4	26.2	26.7	30.7	23.1	28.2	31.5	31.3	30.3	23.4	29.9	25.9	26.9	30.8	21.3	22.8	25.7	24.4	20.8	21.5	20.9	26.8	32.9	20.6	20.8	31.2	22.2	29.6	34.2	25.6	24.5	24.9	26.8	39	20	28.2	33.8	26.9	25.8	25.4
C14orf159	171	149	146	140	191	151	157	159	108	154	189	165	174	123	151	197	132	170	150	155	154	162	204	138	96.5	159	181	222	134	166	198	189	138	162	198	163	143	191	173	206	168	155	168	183	196	142	181	178	217
CCDC88C	14.5	16.8	18	18.6	17.2	14.8	10	10.2	15.4	25.4	13.8	10.5	11.2	29.3	8.69	14.8	16.9	11.6	10.5	13.3	22.8	21.3	19.1	22.8	18.8	14.1	23.6	19.4	13.2	23.4	22.5	12.2	12.9	15.5	12.8	22.8	14.8	20.9	12.3	7.98	21.3	15.6	33.1	22.4	22.7	14	30.5	8.5	8.82
LITAF	456.5	459.5	452	385.5	472	459	388	387.5	325.5	506	276.5	347.5	202.5	288.5	276.5	436	412.5	367.5	362.5	300	525	376.5	560	438	508.5	594	604	448	305	241.5	695	352	355	563.5	444.5	442.5	353.5	507	520	595.5	534	379	424	595.5	569	383.5	476	486	269
MAT2B	443	434	371	310	335	401	279	354	348	479	352	389	361	501	259	344	408	281	366	397	356	355	334	350	395	503	509	504	383	512	429	428	351	423	397	357	422	439	406	453	452	351	505	570	317	367	369	371	459
FKBP5	19.4	26.1	34.5	45.9	53.9	27.4	46.9	47.6	18.5	39.3	36.8	13.4	26.2	16.1	59.2	23.3	17	29.4	22.7	21.9	20.2	30.1	13.9	35.1	30.8	23.6	15.8	21.9	156	9.91	15.5	11.7	76.3	10.7	6.58	6.26	50.6	50.4	30.1	18.7	21.5	26.4	34.3	53.5	17.9	12.1	4.55	37	31
MTUS1	227	167	126	181	142	206	108	169	90.1	184	155	172	101	61.6	107	142	135	109	133	95.1	122	214	111	168	193	168	148	176	139	129	151	110	157	172	203	91.5	155	164	157	174	119	124	196	225	139	152	80.7	207	133
ID2	201	157	134	195	166	149	174	187	232	142	294	183	225	106	172	245	159	272	205	254	193	180	103	124	207	170	177	142	182	189	243	182	224	207	182	237	196	199	158	187	241	218	163	140	172	207	139	170	334
FAM117A	156	152	67.6	137	102	142	161	146	109	131	226	134	264	554	154	142	110	220	182	263	153	129	150	124	100	131	132	136	164	173	113	206	129	135	142	142	121	121	149	166	140	171	151	142	112	138	132	129	240
CEBPD	272.9	294.3	252.6	519	461.65	302.55	1040.5	456.6	189.85	370.35	588	330.7	511.65	178.45	990	478.2	324.3	594.85	367.55	652	244.6	319.15	262.7	340.5	320.7	317.75	277.3	351.85	621.3	415.55	305.05	379.5	465.45	319.5	303.75	331.9	309.5	276.05	474.5	416.6	305.2	282.45	348.95	350.2	283.55	168.6	344.55	446.45	422.05
CITED2	144	116.5	80.3	161.5	63.1	102.7	182	156	60.5	102.85	171	100.25	234.5	81.55	144.5	178.5	74.2	171.5	133.5	297.5	126	150.5	87.2	102.45	78.2	110	127.5	114	278.5	164	107.5	157	143	102.55	127.35	109.45	88.2	105.95	120.5	93.1	187	120.5	111.5	142.5	67.8	64.5	90.95	103	204.5
KLF9	68.4	104	98.4	172	148	91	277	192	45.9	112	182	91.2	229	47.3	390	151	76	182	128	202	93.1	108	74.3	125	95	114	67.1	98.2	140	88.8	89.1	119	242	102	85.1	66.1	154	104	132	124	125	115	88.6	105	66.7	58	62.6	169	230
CELF2	98.8	89.9	127	118	100	99.9	141	134	97.6	118	131	112	213	228	195	117	76.1	168	130	145	94.2	95.2	85.3	72.1	98.3	83	75.7	99.6	141	109	82.7	128	143	88.4	75.3	114	104	132	85.9	131	97.6	123	113	95	96.3	121	86.1	121	116
NFIB	54.6	50	50	82.6	50.9	54.6	60	69.1	42	54.8	95.4	60.4	127	50.2	71.4	76	51.1	74.1	87	85.2	52.8	58.9	54.3	44.6	43.8	63.1	44.9	62.9	86.4	80.7	49.9	95.3	61.5	64.3	41.3	57	53.1	50.5	60.1	62	56.9	71.3	52.2	42.5	40.1	47.5	51.9	45.2	92.4
SMARCA2	88.55	83.85	62.55	87.5	70.85	79.5	98.9	82.4	61.35	88.55	81.35	86.35	128	95.8	75.3	81.15	51.8	87.6	91.8	86.8	74.5	63.2	51.85	80.45	68.2	80.85	84.7	103	85.85	100.15	64.4	52	81.35	79.75	54.7	63.75	61.4	80.6	85.85	54.75	81.55	78.4	78.15	87.5	60.25	59.15	49.3	85.8	93.1
MFHAS1	59.3	70.8	90.1	76.1	54.9	83.5	120	57.7	99.9	72	139	88.8	129	124	128	108	143	123	125	89	84.2	83.1	59	63.2	78.4	116	70.9	98.5	81.9	54.5	91	63.1	80.2	79.8	101	88.2	70.1	129	74.8	66.5	104	86.3	133	52.2	40.5	112	36.4	54.1	81.1
VDAC2	1030	924	1160	1230	930	1220	815	960	839	1000	967	848	848	574	941	1000	1000	835	1060	922	1220	1240	970	1200	1200	1010	1100	1080	884	852	1000	1120	619	1050	1120	1090	811	1090	1100	1180	1040	860	1160	887	1140	1040	904	1280	932
TUBA1C	2435	2765	4080	3175	2245	2660	2750	2545	2750	2420	3380	2370	3320	1580	3355	2720	2045	3820	2585	3010	3125	2810	2795	2685	3550	2265	2050	2135	2245	2020	2615	2770	2135	2140	1840	2545	2380	2640	3140	3095	2455	2910	2835	2205	2935	3325	2215	3515	2620
MRPL33	211	208	124	244	163	214	253	225	338	189	292	170	312	183	293	240	202	324	211	263	236	207	177	212	228	163	186	177	243	181	184	265	218	171	201	260	212	181	166	162	235	205	241	187	187	200	246	184	241
SYPL1	309	297.5	278.5	330.5	276.5	331	309	322	343.5	311.5	319.5	303	439.5	332	321.5	290.5	257	363	340	330.5	278	277	204.5	286	341.5	257.5	255	308	306	248	235	291.5	318.5	267	243	219.5	261	246	268	285	258	315.5	350.5	267.5	170	239	199.5	257	304
TRA2B	337	285	385	349	275	358	286	289	343	319	230	226	215	325	363	273	247	245	257	323	266	265	202	248	364	227	246	292	242	210	233	255	212	224	231	292	227	243	253	230	245	260	327	238	282	278	261	344	264
HSPE1-MOB4	160	152	166	198	136	190	135	139	198	134	98.8	115	160	97.4	103	125	112	151	158	111	143	116	105	137	176	114	112	132	129	94.1	121	123	147	123	143	98.7	120	128	106	94	121	129	179	91.9	119	111	108	123	114
ARF6	256	263.5	178	272	259	272.5	187	236.5	183	309.5	120.95	223	148.5	203	202	216.5	149.25	135.4	241.5	185	292	186.5	269.5	313	317.5	191.5	192	158.5	155.5	159	227.5	95.55	160.5	200	197	224	175.5	187.5	195	161	154	290.5	162	164.5	200.5	237	240	184.5	160.65
DAD1	459	452	360	513	413	444	343	467	364	443	323	438	369	364	320	380	315	343	404	382	469	356	388	522	496	407	414	422	342	361	341	176	393	317	264	355	357	323	387	233	396	417	415	342	357	492	430	275	320
PDE4B	64.9	50.6	44	54.5	24.6	68.7	108	52.8	49	83.9	57	43.7	85.2	127	28.5	43.3	46.6	84.7	38.3	65.8	40.4	42.6	43.7	69.6	63.4	48.8	52.5	91.5	33.4	58.6	84.4	61	104	42.3	52.5	42	48.1	23.1	64	54.7	54.2	40.9	88.8	50.4	47.2	37.5	37	103	42.5
STK17B	24.3	18.1	25.6	26.7	17.8	30.15	22.55	18.3	19.05	33.55	12.5	13.3	16.75	51.85	11.595	18.15	16.3	18.2	19.7	15.55	18.6	18.2	26.2	20	21.1	17.35	22.75	32.1	18.05	23.6	28.1	15.2	19.4	17.65	23.3	21.1	14.8	18.15	21.85	17.45	22.25	21.15	32.4	20.65	21	15.15	25.45	24.25	9.795
SGMS1	43.2	48	19.4	74.7	40.8	41.8	56.4	47.4	44.3	49.6	48.7	43	93.9	48.8	47.5	44.6	42.7	63.7	49.4	65.3	59.2	34.1	31.7	45	47.9	38	29.6	40	61.2	74.7	33.7	51.2	62.5	36.1	31.5	59.9	50.4	34	40.3	26.5	48	39.1	56.3	41.2	26.1	52.1	41.4	23.1	61.1
COTL1	152	156	204	154	117	221	105	141	211	224	113	109	146	536	93	124	134	181	119	114	128	129	158	151	140	112	151	151	145	107	126	84.6	146	80.4	121	155	107	133	124	94.4	115	157	259	115	113	162	227	104	73
NRP2	26	38.2	26.8	38.4	29.5	28.1	48.1	41	19.7	27.1	47.5	31.9	56.4	26	39.3	43.7	38.2	49.5	51.9	42.8	31.5	41.9	20.1	19.4	31.2	32.7	25.6	26.9	34.3	37	21.2	25.7	40.9	32.9	20.3	28.6	27.6	24	33.2	23.5	44.5	42.3	24.3	33.1	22.2	31.5	21	32.5	49.8
SPSB1	50.7	70.1	81.6	56.4	88.6	58	114	60.8	43.8	75.5	58.3	63.9	70.2	46.1	100	67.1	82.7	111	66.7	52.2	55.3	66.2	69.4	68.3	70.3	69.1	57.9	52.2	54.9	64.1	47.1	54.2	75.3	67.2	73.3	45.8	69.7	52.7	66.5	48.8	60.7	72.3	45.4	64.7	65.6	58.5	52.3	95.7	64.6
ANO1	19.2	31.6	33.7	76.3	23.3	23.7	56.6	34.1	21.7	24.9	39.6	34.6	59.4	12.5	41.7	30.4	176	42.2	38.8	65.6	35.8	33.7	28.4	23	24.9	31.7	31.9	35.6	45.8	41.3	43.6	62.7	27.8	36.4	21	30.9	36.9	33.4	38.9	44.1	41.9	32.8	24.7	32.9	21.4	45.9	21.7	27.9	54.2
SPHK1	49.9	47.8	49.6	50.8	54.8	41.3	71.6	50.2	58.1	49.4	59.3	51.2	49.2	68.1	75.5	45.9	74.1	68.6	48.7	62.2	34.1	42.6	63.7	50.9	50.6	47.3	50.6	39.9	40.1	53.4	41.8	34.1	41.3	39.3	49.4	53.1	53.6	41.4	45.3	57	46.7	50.2	44.4	50.4	46.8	52.8	52.3	61.9	48.3
ADAM8	18.65	17.6	14.35	19.25	12.21	18.1	25.05	21.35	20.6	17.4	14.65	14.05	16.005	70.5	13.71	11.4	38.65	20.7	11.55	21.15	14.9	17.145	20.1	12.85	11.3	12.4	22.2	26.375	15.45	17.98	16.2	16.3	16.15	11.9	15.55	28.4	16.15	12.505	17.375	18.55	16.5	16.85	23.7	23.15	21.55	23.3	32.75	20	14.55
FSCN1	48	39.85	35.15	57.7	35.85	53.05	67.15	42.65	66.1	58.55	63.7	41.65	58.95	123.75	29.25	41.25	128.65	105.45	26.1	50.25	44	42.45	84.15	46.6	31.3	34.65	44.75	63.85	47.35	49.05	38.3	60.35	75.2	32	37.4	50.95	51.6	21.4	46.55	54.65	51.75	51.45	86.95	41.65	44.95	74.85	55.95	34.3	60.8
SIRPA	44.9	48.8	33.1	54.6	42.2	33	52.5	49.3	46.8	39.5	61.6	48.2	63.2	60.1	49.9	36.6	43.9	65.5	35.6	58.2	52.8	44.2	38.8	51.9	33.8	43.7	36.2	36.9	43.6	57.8	37.7	34.8	51.2	36.9	23.6	45.1	42.3	33.5	48	33.2	47.4	38.1	41.1	44.3	41.7	35.7	50.2	33.4	48.3
LBH	122	106	88.1	119	66.2	111	218	111	128	127	68.5	96.1	177	403	130	91.2	116	164	127	170	115	74.5	137	76.4	96.5	93.6	104	149	149	179	92.8	130	143	95.4	66.9	176	109	74.6	147	91.9	134	150	94.4	90.9	105	102	137	106	134
LIMS1	134.95	162.5	161	188	169.5	165.5	212	179	219	192	257.5	163	336.5	223	273	194.5	222.5	298	244	218.5	161.5	150.5	127.5	162	169.5	166	174.5	178.5	233	187.5	171	258	185.5	191	134	163.5	190	185.5	182	175.5	220	187	170	166.5	132	161.5	143.5	213	290
HDGF	445	502	718	505	547	456	475	431	931	478	383	480	391	479	442	492	607	334	539	448	532	521	549	544	609	507	541	463	455	501	512	488	451	472	442	494	418	548	483	534	453	547	570	500	450	669	496	573	440
HMGA1	141.55	213.15	298.2	145.15	206.3	252.6	143.75	185.85	362.4	193.3	72.85	193.3	41.35	274.9	110.5	140.75	228.4	100.75	117.9	127.15	190.6	178.2	209	190.7	207.25	231.2	168	152.65	102.8	164.25	233.9	164.25	169.5	238.55	114.85	140.7	139.7	201.15	210.75	251	181.7	102.75	256.6	261.45	220.55	205.9	171.55	201.35	100.65
FADD	78.2	74.2	122	82	75.4	78.9	44.1	61.7	80.3	89.6	67.7	70.4	68.6	73	55	69.9	76.1	77.1	59.2	55.6	85.6	101	102	60.9	72.5	66.6	75.1	71.8	62.6	60.6	80.8	71.2	68.2	59.6	84.4	85.2	66.7	88.4	61.6	80.1	57.5	63.9	106	82.9	109	89.1	91.9	66.4	49.3
SHB	39.85	41.6	64.1	47.85	38.6	35.55	39.8	44.65	41.7	36.6	29.7	42.85	36.7	25.6	48.05	37.5	46.2	36.95	37.95	35.65	43.5	50.45	42	44.3	40.05	42.95	32.75	30.85	34.25	29.4	47.9	42.2	30.75	35.5	32	49.55	32.35	35.3	34.3	40.45	33.9	37.4	37.1	38.55	44.9	50.35	36.35	32	29.8
ARNTL2	15.3	19.5	26.6	20	17.6	23.2	24.7	18.7	41.1	18.7	34.6	11.9	33.9	26	26.8	17.3	28.2	40.1	22.5	19	13.6	20.4	20.5	24.3	35.4	15.6	18.4	17	22.1	15.8	19.1	20.4	18.3	20	19.1	25.8	18	17.3	18.3	20	18	23.4	23.6	17.7	15.7	28	23.4	23.5	13.7
CD44	140	122.5	105.05	127	105.75	131.5	214	108.8	161	119.35	127.5	89.2	170	261	141	109.55	157	201.5	135	117.5	126.5	129	100.6	113.5	121.95	113	93.3	146.5	90.95	94.65	94.3	124.95	134.5	136	87.6	95.1	111.75	87.95	129	109.5	102.65	123.5	140	104.6	124	109.15	92.3	176	138.5
HSP90AA1	901	853	1545	1017	671	1355	754.5	1130	1115	711.5	855	721.5	855	892.5	1003.5	885	1265	869.5	736	774.5	846.5	925.5	732	636	1000	853.5	652	833.5	799	817.5	764	803.5	821	748.5	699	866.5	743	883	792	814	732	655	832.5	581.5	864	812.5	918	881	603.5
SYNCRIP	96.7	103	246	151	118	187	116	160	202	152	202	136	170	140	204	154	198	236	144	83.3	133	236	90.1	123	175	129	105	175	155	91.9	147	101	132	101	127	104	120	146	121	91.7	123	113	187	92.6	124	143	98.7	130	123
SMURF1	24.4	26.8	29.3	21.7	21.4	29	20.5	18.6	26.4	20.5	23	17.2	20.5	14.8	22.8	20.8	20.2	23.5	22.2	18	18.2	19.4	25.7	21.3	25.1	20.1	13.9	15.9	14.4	15.7	14.4	11.7	11.9	17.1	19.5	12.8	18.6	20.4	19	21.4	16.8	15.5	20.5	16	18.6	20.2	18.3	23	15.9
AZIN1	196	209	186	212.5	185	202.5	175	188	252	195	260	164	216	206	225	178	198.5	264	199.5	192.5	199.5	196	127.45	197.5	226	163	171	187	219.5	249.5	163.5	172.95	188.5	145.5	177	209	202.5	166.5	175	169.95	177	158.5	191	182.5	171	184.5	171.5	183	224
SLC7A1	20.2	36.3	32.5	23.6	16.4	31.8	23.6	29	33.8	26.7	23.9	19.7	26.8	23.2	30.9	24.1	21.5	27.8	20.9	24.3	23.8	24.1	23.3	32.6	41.7	22.1	19	23	18.5	16.5	23.6	27.5	27.9	24.9	23.1	27.8	20.2	25.4	26.6	32.1	19.7	25.3	36.6	19	23.9	34.6	21.6	28.8	23.1
LDHA	1450	1440	1700	2200	1790	1600	1490	1470	2450	1760	926	1560	1390	1120	1750	1700	1830	1440	1130	1140	1740	1780	1850	2130	1800	1550	1450	1300	1240	2320	1780	1530	1120	1630	2080	1390	1240	1590	1780	1560	1570	1790	1680	1560	1420	2120	1390	1480	1260
TMSB10	3070	3080	3540	3520	3390	2860	2320	3170	3620	3150	1610	3070	1420	1890	1890	2790	2830	1720	3080	2160	3330	2530	3360	2910	3120	2750	3460	3300	3010	2420	3130	798	2760	3090	2040	2660	2990	3480	2870	1440	2370	3030	3070	2550	3540	3420	3190	2980	2600
ZNF267	23.8	28.5	33.8	34.5	23.3	40.4	29.7	28.6	54.2	34.5	23.6	16.9	33.9	60.7	23.8	23.9	32.7	34	17.9	19.9	31	21.7	33	24.7	25.9	21.4	23.6	35.2	28	21.3	32.1	26.1	27.5	24.6	28.9	33.2	26.1	26.6	20	25.5	23	21.4	43	19.3	38	25.9	41.6	21.8	19.3
PSMC4	156	186	364	288	180	249	229	195	224	176	201	164	169	214	203	211	208	211	149	165	208	209	226	194	261	183	151	150	146	136	161	264	209	153	170	199	189	173	183	212	189	159	256	157	180	214	198	136	129
FJX1	3.8	6.69	6.62	10.5	6.96	6.3	19.6	5.7	18.2	8.33	13.9	5.53	16.2	9.76	14.3	9.46	10.5	18.7	9.89	10.7	7.27	6.48	8.63	5.18	7.3	9.01	11.1	12.1	9.46	9.66	7.52	7.76	17.3	8.57	7.25	11.9	5.9	5.33	13.2	10.2	11.4	13.8	12.6	12.1	10.9	8.36	4.37	10.8	15
IGF2BP3	17.9	15.6	17.2	13.6	13.2	20.3	13.6	12.3	17.4	14.4	17.2	20	24.1	25.4	24.6	16.3	17.7	20.3	17.5	13.7	16.1	19.1	19	16.7	18.8	16.5	12.8	13.9	14.7	14.8	12.8	22.3	17.5	13.1	13.4	16.5	21	14.5	16.1	16	18.5	18.9	17.3	15.4	14.5	15	17.8	15.6	19.1
ELK2AP	62.1	40.5	47.2	52.5	51.6	42.6	33.7	39.3	51	44.3	30.8	27.7	38.8	42.9	41.5	40.3	27.6	32.7	50.2	39.5	44.6	26.5	47.7	61.6	46.4	39.9	46.5	50.9	41.6	40.1	46	34.7	26.8	45.9	39.8	44.7	42.6	47.6	58.5	41.8	40.9	44.9	33.8	53.5	74.6	43.6	44	55.7	46.5
TBCD	73.1	63.75	72.3	68.35	78.4	56.6	63.9	54.35	84.45	61.8	70.6	57	59.35	77.1	78.1	69.4	64.65	66.8	61.3	70.05	67.55	67.65	71.25	63.3	69.1	59.75	70.55	64.4	56.6	61.5	64.25	81.85	76.95	59.4	64.95	86.75	68.8	75.45	71.85	83.85	67.05	53.05	67.25	76.2	82.75	85.25	82.95	63.95	64.2
TMC6	87.75	94.1	100.8	62.25	90.5	87.25	61.35	78.8	61.55	81.55	58	79.4	42.8	241.5	64.5	72.6	84.8	78.15	59.25	64.3	75	94.85	97.5	94.9	100.1	68.1	72.55	77.15	51.8	59.05	89.35	67.55	67	82.3	89.6	112.65	70	79.35	66.25	67.35	68.25	81.9	76.65	92.8	100.9	126.5	122.35	72.1	56.4
SBNO2	61.675	67.5	85.35	60.35	86.2	74.5	88.95	68.95	64.35	74.75	82.3	69.4	55.6	84.8	130.65	74.15	91.25	93.1	53.15	68.65	61.8	80.5	79.2	90.75	78.45	76.2	65.1	60.4	59.5	69.6	89.75	65.25	65.4	85.45	80.25	58.25	68.7	51.2	98.5	80.5	70.4	69.3	62.15	75.65	64.4	74.05	81.65	86.15	65.45
SH3GL1	102	97.5	97.7	108	86.6	86.3	92.1	68	121	91.7	87.5	83.5	84.1	91.4	98.5	81.2	86.1	83.8	107	89.5	97.9	70	110	112	118	86.1	94.3	70.2	81.8	112	92.7	123	90.2	90.5	99	92.1	73.6	78.6	97.3	129	79.2	109	111	93	97.9	103	95.7	114	97.2
GPR132	7.33	10.6	11.3	6.13	9.94	6.62	8.98	7.81	6.78	8.17	9.79	6.28	9	17.6	8.13	6.14	8.74	8.72	9.07	9.78	5.85	11.1	10.1	5.76	6.01	7.34	5.94	8.1	4.55	4.79	7.23	12.2	6.22	7.44	6.57	8.86	7.09	7.05	8.55	9.37	7.6	5.72	8.09	8	8.28	8.88	8.73	10.4	7.29
FGF3	3.68	8.53	9.22	6.07	6.67	5.36	9.31	7.53	4.68	6.27	8.39	8.23	6.55	12.4	8.28	6.26	7.83	9.67	6.01	7.51	6.25	6.82	6.48	5.42	7.83	7.5	5.94	7.02	4.67	6.26	7.66	8.02	8.41	5.95	7.44	10.4	5.51	5.26	6.74	8.71	9.56	7.83	6.27	5.09	6.72	7.86	11.6	6.88	5.43
OSM	14.4	9.62	14.5	13.5	23.7	13.4	15.9	16.8	14.5	12.4	19.5	13.3	11.2	26.2	21.6	15.6	10.7	12.2	15.2	12.3	8.98	17.5	13.8	10.1	11.9	10.1	11.1	12.9	10.4	12.5	9.91	14.5	14.6	9.93	12.6	22.3	16.1	9.53	13.2	13.6	15.1	13.8	11.4	10.8	10.9	16.1	16.8	16.1	13.8
CCR6	14.5	6.16	16.2	9.35	7.34	14	8.17	8.22	11.9	7.83	11.1	8.56	5.51	82.6	7.39	10.8	4.55	15.3	3.51	6.36	10.8	7.46	15.5	5.62	6.27	4.17	13.9	11.4	10.5	10.3	9.11	13	4.99	9.15	8.65	15.5	7.37	11.5	7.3	19.8	16	12.1	12.9	7.08	12.8	11.6	11.3	10.5	5.12
KIAA1551	80.2	80.6	104	66.3	82	134	90.6	87.4	117	111	92.2	88.1	89.8	268	73.1	74.2	97.4	102	81.4	87.3	82.6	101	84.7	100	69.1	75.9	94.2	124	93.1	176	95.6	102	74.8	93.2	99.6	109	112	94.1	79	131	102	99.6	112	99.5	121	86.6	124	100	94
DUSP2	16.6	18.4	34.4	23	20.8	39.1	79.7	29.2	52.8	53.7	29.4	15.8	23	166	34.6	17.4	29.8	50.4	18.9	42.4	9.75	27.3	28.2	20.3	21.2	17.5	26.4	50.4	27	23.7	54.5	51.4	28.6	20.3	29.6	39.7	14.9	19.6	26.4	40.6	30.8	26.9	83.9	39.6	72.9	33.1	38.4	75.3	28.9
HAAO	39.5	44.9	31.6	33.5	32	35.3	42.1	33.8	55.9	45.7	33.1	48.7	34.6	48.9	40.7	42.1	38.5	35.6	39.6	35.5	34.5	40.6	49	43.6	45.3	43	45.8	35.1	38	59.2	45.8	40.2	43.5	41.3	47.1	42.1	36.1	40	38	45.6	28.9	37.7	40.9	41.8	41.3	34.6	52.8	40.7	33
ST3GAL1	36.3	30.9	35.5	37	21.4	30.1	28.6	35.2	38.6	34	35.1	28	32.5	51.5	37.4	29.3	41.6	34.4	30.4	29.5	25.7	22.1	28.6	33.6	28.4	36.5	36.3	42.2	49	36	22.5	38.2	29	23.3	36.9	34.4	32.4	38	49.6	33.8	29.6	37.2	28.6	36.3	25.2	33.4	36.3	27.4	29.6
CEBPA	167	153	232	148	203	208	96.6	141	215	199	62.2	211	43.6	103	89.3	191	135	60.9	142	106	192	212	236	220	180	180	283	242	125	226	282	81.8	118	217	160	180	119	194	219	273	162	182	166	231	250	173	193	161	79.9
CLDN4	320	387	507	260	435	383	211	251	451	384	102	291	47.2	82	228	289	259	115	300	158	407	258	400	470	637	382	366	274	177	227	454	109	264	366	407	410	367	257	262	288	339	300	212	232	295	435	517	341	138
CDH1	636.5	511	571	536.5	543.5	635	352.5	430	743.5	644.5	166.85	586.5	76.35	222.5	216.25	430	492.8	128	516	215.3	526	546	510.5	647	615	642.5	572	559.5	347.9	493.5	611.5	242.1	374	667.5	625.5	477.5	511	620.5	528.5	542.5	527.5	447	369	564.5	592.5	567	491.9	461	250.35
MRPS18B	139.5	138	150	121.5	156.5	139	106.5	124.5	151	135.5	115	140.5	98.5	135	89	125	125	94.8	147.5	106.5	114.5	143	148	139.5	121.15	133	143	140.5	111.7	113	129	87.85	151	132	151.5	116.5	145	151	142	113.5	130.5	110.5	188	183	164.5	135.5	155	123	111.5
RPL35	1810	1560	1530	1990	1370	1760	1400	1680	2070	1510	1270	1670	1260	1980	1400	1440	1570	1370	1880	1570	1650	1660	1590	1500	1620	1510	1810	1770	1800	1260	1500	1120	1650	1740	1340	1690	1500	1920	1470	1290	1350	1530	2150	1530	1870	1610	1940	1520	1300
EPPK1	105	85.7	147	88.7	65.9	93.9	99.7	83.7	79.2	101	56.1	57.3	62.1	41.9	132	83.7	61.5	134	112	60.7	87.6	83.7	73.9	126	106	63.3	121	86.6	150	95	103	102	98.8	128	106	87.5	122	145	90.7	106	112	144	96.1	122	123	117	93.1	118	150
SLC7A5	37.8	32.7	78.9	53.8	27.9	44.1	179	41.9	309	40.6	49.4	17.9	62.1	52.9	134	33.8	40.2	79.1	39.1	68.7	40.6	68.2	36.2	79.6	59.1	30.6	26.7	39.8	38.1	28.2	47.4	67.2	82.4	22.3	20.7	61.2	41.1	26.7	76.8	62.7	34.7	46.2	58.2	36.3	57.7	67.2	38.6	135	42.9
GRHL2	61	72.3	76.8	40.4	67.5	81.2	34	66.2	97.6	70.9	26.2	68.5	17.6	19.4	29.1	42.3	60.9	18.3	56.7	38	64.5	54	79.2	76.9	60.3	74.3	94	76.9	46.7	63.1	82.5	55.4	52.4	94.3	78.7	74.7	67.8	104	52.3	51.3	80.4	51.2	72.9	101	97.3	92.5	82.1	49	52.9
WDR74	59.35	46.9	59.55	52.05	46.25	52.5	54.05	53.65	94.9	47.5	61.25	57.3	48.4	69.65	59.4	52.75	59.6	48.2	42.85	57.8	46.6	48.95	50.7	44.45	50.25	50.1	55.4	59.55	52.75	49.6	56.75	44.25	58.5	44.6	35.65	71.7	67.25	63.3	57.2	55.25	50.65	36.35	73.5	59.85	91	54.2	63.3	48.75	49.95
ETS2	307	295	219.5	226.5	253.5	247	299	237.5	334	273.5	201	262	149	103.35	309.5	233	262.5	170	195.5	282.5	214.5	242.5	223.5	477.5	233.5	230.5	220	238	163.5	219	229.5	151.5	258	225.5	339.5	277	210	186.5	207.5	203.5	187.5	122.5	243.5	245	237.5	297.5	287.5	417	158.5
SIM2	13.8	17.25	13.1	13.05	16.3	12.85	15.85	12.35	21.85	15.65	17.75	16.15	16.15	12.1	15.85	14.6	18.7	16.75	15.7	13	14.1	12.66	12.1	14.65	17.65	14.9	15.75	12.68	16.4	15.2	15.6	21.7	13.7	18.55	22.5	13.77	15	14.05	13.355	16.4	14.2	19.25	10.45	16	12.515	18.1	14.65	13.715	14.25
CBX3	293.5	286	354	291	266	336.5	239.5	275	689	296.5	239	274.5	235	402.5	259.5	250.5	301.5	261	256.5	260.5	298	245.5	236	257	292	254	251	277	241.5	253.5	243.5	282	266.5	254	265.5	310	280.5	271	260.5	288.5	239	241	386.5	291.5	299.5	339	274	281.5	281
PERP	253	276	436	311	198	303	185	211	495	215	166	162	234	83.2	149	180	352	157	242	147	278	237	171	241	286	273	236	191	186	272	242	153	255	330	284	152	245	254	239	232	259	224	212	256	185	294	115	266	174
CTBP2	378	362	337	323	315	374	275	353.5	468	345.5	282.5	391	229.5	135	272.5	341	385.5	254.5	324.5	317	347.5	320	315	348	288.5	382	338	370	344.5	301.5	373	316.5	389	390.5	393	340	326	419	335.5	370	337.5	321	397	392	437	372	322	318	303.5
ITPR3	128	150	122	106	163	162	80.3	114	114	131	61.1	144	40.6	93	85.7	93.1	130	54.4	70.5	55.7	121	140	133	141	122	134	155	148	83	138	166	85.1	79.7	153	99.6	94.3	108	124	122	122	96.2	79.7	108	146	158	124	93.2	137	58.6
EDAR	76.2	70.1	58.5	50.6	59.8	70.3	55.7	62.3	59.1	58.2	63	72.7	60.4	69.5	69.6	63.4	107	70.4	72.3	61.1	59.4	57.8	56.6	74.3	74	69.3	64.8	56.1	54.9	78.3	80.1	103	49.8	76.2	82.1	71	88.9	67.5	71.8	72.2	63.2	59.8	52.1	56.4	73.2	81.1	74.9	92.3	72.8
TTC9	17.95	14.7	17	16.6	14.2	17.5	20	14.65	16.4	15.75	17.55	9.515	21.1	48.5	13.17	12.27	32.4	25.6	13.765	15.2	16.2	12.15	17.5	13.55	13.75	15.08	15.9	16.3	16.25	19.25	20.2	31.3	22.3	14.505	12.6	19.7	13.8	16.35	16.055	26.45	16.95	20.5	19.15	14.8	18.715	18.4	18.65	20.15	16.35
C1orf116	30.5	29	45.95	35.05	26.1	36.7	28.95	21.3	29.2	28.1	15.55	18.35	10.95	19.2	17.55	28.6	41.7	14.8	30.8	19.45	44.1	35.1	47.4	43.3	39.45	40.7	33.2	26.25	18.75	46.95	34.45	26.75	24.5	32.9	34.3	24.8	33.8	37.5	22.9	33.45	34.95	20.15	20.9	25.25	38.75	33.3	38.25	36	20.75
TRIM29	27.5	30	38.3	24.4	26.8	22.8	25.4	25.3	30.6	26.9	20.4	28.8	23.1	23.3	27.4	24.7	215	31	24.2	22.4	27.5	29.1	28.1	23.3	28.2	34.3	26.9	22.3	25.2	24.5	28.7	23.5	30.3	31.9	28.6	25.7	27.8	27.2	28.8	28.8	21.3	21.2	21.6	27	35.6	26.4	29.9	30.7	21.5
NR1D1	23.1	13.3	18.8	22	13.8	16.2	14.4	9.48	17.8	26.6	22.3	7.38	22.8	16.9	40.5	15.7	18.8	11.2	11.8	26.8	34.5	19.5	19	20.9	17.7	13.9	9.52	18	25	22.2	28.2	17.5	23.3	16.3	13	19.8	12.9	24.4	19.3	45.8	35.6	24.3	19.5	37.8	12.1	18.8	17.4	23.4	53.6
CTTN	23.45	29.4	35.4	31.35	26.45	28.5	35.95	27.8	29.55	32.05	33.55	27.5	38.65	20.4	32.45	29.95	36.3	30.85	35.7	28.5	30.15	31.8	30.25	30.6	40.4	38.1	27.3	28.4	26.65	28.8	36.45	34.8	44.7	43.95	30.65	14.65	31	35.95	35.35	28.25	34.8	21.65	26.55	36.4	50.35	25.6	27.5	48.8	33.05
EPHA2	74	87	192	110	124	105	128	70	122	81.9	24.4	39.8	23.8	28.3	85.1	66.6	93.5	51.7	74.4	82	95.2	38.4	98.6	212	122	123	77.4	52.1	41.8	71.3	150	44.7	46	84.5	83.8	117	64.2	46.1	63.5	68.8	80.8	74.7	39.4	45.8	180	127	201	220	32.6
PPL	123	85.3	21.2	108	92.3	37.4	66.9	95.8	92	59	119	41.3	93.4	68.3	76.4	98.8	160	50	81.2	174	129	65.2	74.6	59.9	70.4	75.6	64.5	61.9	86.3	114	56	101	37.3	62.1	59.6	148	136	75.7	57.1	66.6	118	46.9	90.4	74.5	61.6	78.4	89.3	74.9	190
TOB1	258	275	232	267	221	340	218	277	294	282	135	320	194	114	138	287	276	158	282	344	300	174	258	337	276	296	287	304	296	277	422	243	247	239	274	235	256	228	212	233	268	289	261	263	200	226	293	172	240
PYGB	323	384	173	326	295	176	639	308	239	350	332	309	432	97.5	403	397	362	310	460	395	383	368	407	340	364	596	333	330	343	207	507	547	526	399	464	332	546	546	568	579	568	489	271	577	662	399	343	415	610
SQSTM1	218.4	198.55	149.5	204.8	220.9	192.2	248	213.05	206.3	216.95	286.1	213.05	276.35	228.1	256.05	244.3	310.2	231.15	231.95	330.65	242.3	246.45	248.8	233.5	240.05	224.35	236.75	218.35	245.8	232.8	306.15	269.2	242.6	208.8	225.25	266.3	223.75	200.5	235.35	281.6	292.4	197.95	164.85	259.8	261.9	196.2	209.7	265.55	273.5
RASA3	9.135	11.97	14.685	10.705	15.445	11.915	19.15	11.835	8.875	12	12.725	12.555	12.39	11.97	13.42	11.335	13.95	15.64	12.105	10.555	10.22	12.72	12.375	9.76	10.515	9.815	11.305	12.97	9.355	9.7	12.935	9.945	9.035	12.155	12.37	8.95	11.47	10.49	11.63	13.5	13.74	11.42	9.935	13.18	11.635	11.715	8.9	13.365	14.915
MAML3	32.1	27.5	29.1	25.8	27.7	26	26	22.4	24.3	28.7	34.8	28.9	27.8	31.5	30.7	28.3	26.8	26.2	30.9	25.3	27.6	30.1	28.4	22.6	27.8	33.5	32.3	30.2	29.1	24	24.6	21	22.2	22	27.8	22.1	25.4	20.6	29.6	18.9	32.8	24.9	17.4	27	22.4	25.3	20.6	25.1	31.5
PROC	16.4	15.1	18.7	14.8	18.7	11.9	33.7	16.7	11.1	13.5	17.1	18.1	15.8	14.2	19.6	16.5	18	12.8	15.6	17.2	16.3	16.5	22.8	16	19.1	14.4	19.7	16.8	7.68	16	11.9	12.5	15.1	12.8	14.2	18.3	15.3	13.1	13.1	10.9	29.8	15.9	9.74	16.5	10.6	16.4	16.9	10.2	14.6
PAX9	28.3	26.9	32.9	18.7	22.8	29.4	21.2	26.9	19.8	30.6	21.6	29.7	16.5	24.3	24.4	17.8	26	23.3	46.7	21.9	34.3	24.9	26.9	39.3	23	37.2	27.5	23.3	27.8	29.5	28.4	36.4	43.8	43	21.2	17.6	18.8	27.4	32.9	59.7	23.8	29	31.1	29.6	27.5	24.6	22.3	33.6	25.3
ZFP36L2	202	189	245	146	315	284	274	257	214	332	189	318	136	445	200	310	257	226	208	349	192	210	396	361	248	350	227	251	201	190	356	183	350	579	278	281	255	279	180	245	381	139	208	468	521	222	310	454	195
CRYAA	17	15.9	17.2	11.9	14.5	14.6	16.1	18.6	14.1	18.1	15.1	17.8	12.9	13.1	12.4	11.8	23.5	14.3	15.8	20.2	17.8	18.3	18.8	20.3	22.2	15.9	22.2	17.7	16.4	23	17.4	22.4	21.3	20.8	20.5	12.2	13.1	13.4	17.3	16.3	15.9	15.5	16.7	28.6	15.4	24	18	23.5	15.3
ZXDA	22.5	17.85	17	18.8	20.8	21.9	19.55	16.85	22.15	24.2	19.3	23.7	20.3	22.45	18.8	19.4	19.8	18.45	18.7	20.2	18.2	18.05	21.85	22	24.55	22.6	23.45	22.15	22.95	21.05	20.55	19.3	23.65	26.6	20.2	22.8	24.25	22.8	21.1	25.5	23.15	20.95	23.8	28.55	27.7	17.1	22.15	26.65	22.15
GNAS	1830	1740	1270	1880	1790	1490	1630	1600	1710	1500	1840	1590	1600	1850	2190	1800	1750	1930	1670	1840	1660	1550	1570	1730	1880	1660	1280	1360	1440	1520	1440	1750	1650	1490	1560	1770	1770	1640	1630	1640	2210	1680	1710	1790	1720	1650	1460	1990	1800
STX16	191	125	119	159	180	174	178	196	121	155	215	169	244	235	210	156	130	178	122	226	142	142	170	140	130	133	139	166	172	181	123	159	116	122	145	227	185	176	118	162	163	145	127	147	156	135	151	132	181
KBTBD2	124	127	123	124	144	121	118	112	174	92.6	118	123	114	108	129	105	142	126	118	116	112	106	101	118	117	106	119	115	105	113	115	125	85.7	114	137	127	96.4	99.2	119	117	106	123	97.4	101	114	133	136	111	108
SDC4	342	287	278	325	332	255	354	289	539	283	399	351	362	121	595	372	382	274	364	397	279	249	411	382	302	309	387	314	450	293	367	328	313	288	318	412	269	375	403	257	287	387	166	255	366	338	451	284	494
VEGFA	106.75	104.55	92.25	88.9	132.5	109.6	132.9	104.1	182	118.2	90.05	133.2	84.15	70.6	106.5	116.6	151.9	123.75	75.4	88.55	78.6	127.35	76.95	182	107	112.55	120.3	121.6	85.3	160.75	146.65	80.8	82.2	125.75	140.45	95.95	91.8	78.1	118.55	112.9	100.75	93.25	86.65	116.05	107.1	95.15	86.05	139.05	93.3
SORL1	391.5	337	224	174	329.5	248	222	237.5	494	260.5	217.5	308.5	147	427.5	189	248.5	385.5	182	324.5	219	219	242	281	329	221	333	490.5	364.5	294.5	587.5	351.5	313.5	257	408.5	642.5	414	293	472.5	287	319.5	387	364.5	238	350.5	390.5	383	421.5	319.5	265.5
FNDC3B	249	202	136	174	177	167	238	187	305	279	260	284	266	94.1	166	282	419	375	192	223	288	260	177	238	295	205	111	306	290	145	313	396	390	354	315	292	416	342	296	354	401	156	337	353	319	237	230	389	334
EPB41L1	55.15	36.8	66.7	45.05	44.35	43.6	54.4	43.9	56.9	38.85	39.8	53.25	45	15.9	42.25	50.7	52.45	29.2	45.55	62.1	41.5	41.95	61.7	43.9	28.5	62.05	63.85	66.3	54.45	59	73.15	51.5	41.5	62.65	34.6	38.15	43.45	52.15	54.95	73.35	56.4	41.05	40.6	54.6	39.05	37.15	49	44.75	62.6
LRP5	100	73.3	122	91.7	105	117	99.9	121	134	95	74.1	111	83.4	66.4	84.9	108	170	68.5	101	108	90	81.7	116	149	101	106	84.9	83.7	68.8	117	84	101	71.5	115	80.6	85.3	77.9	84.5	77.1	160	110	98.5	82.8	123	113	70.3	93.9	70.4	47.9
SEMA3F	10.8	13.5	18.9	18.2	13.9	10.5	15.8	21.3	22.5	8.66	18.1	14.6	16.7	12.6	16.1	11.8	12.6	12.1	7.74	21.8	22.4	10.2	13.9	13.5	7.2	11.3	11	16.6	6.71	18.4	12.3	8.83	18.3	17.7	5.64	7.32	10.6	11.6	13.6	15.4	18.8	7.75	13.9	18.2	24.1	17.9	16	5.62	11.5
JARID2	86.25	86.15	76.6	77.8	81.6	75.95	78.9	81.35	126.5	82.75	78.9	92.65	76.65	130.55	99.4	81.65	97.15	88	72.1	88.55	67.7	85.65	100.2	69.85	70.65	97.55	96.9	103.2	82.55	89.3	93.3	99.45	88.85	93.4	95.2	98.55	96.75	94.65	89.5	102.9	97.1	70.75	88.9	99.75	98.1	94.8	115.25	122.6	96.3
SOX4	43.5	56	41.8	40.2	67.9	57.2	31.4	65.3	181	50.8	48.9	69.1	34.5	62	37.4	73	167	48.3	89.3	66	45	76.7	71.2	44.6	32.3	95.9	111	109	58.5	82.1	64.2	35.6	50.5	71.2	57.2	75.6	62.8	118	58.6	38.8	55.8	63.4	78.8	74.6	119	78.9	94.3	46.3	51.6
SOX9	139.75	124.05	148	85.45	232	205.5	149	167.5	471	212.5	62.75	218.5	33.4	78	76.8	173	445	76.5	194	170	176	183.5	225.5	306	164.5	253	155.5	366	112.45	129	356	155.5	281	267	258.5	128.3	320.5	402	157	169	284	69.3	353	303.5	257	199	202	276.5	183
CCND1	34.75	58.3	83.8	59.1	53.35	56.95	62	58.4	140.9	69.1	85.05	46.2	117	35.85	64.3	72.15	104.05	111	60.9	66.85	61.95	77.15	58.6	63.5	61.45	67.25	35.95	64.95	62.4	58.3	90.85	91.65	104.9	89.4	37.6	68.3	70	68.65	72.2	65.1	51.9	31.75	56.35	41.45	76.15	65.7	53.65	66.6	80.65
PMEPA1	9.14	9.48	11.1	19.4	8.37	12.2	22.6	4.74	53.7	25.8	24.9	17.8	35.9	7.53	31.7	16.5	76.4	28.9	20.2	22.7	16.1	16	11.2	14.1	6.85	15.2	11.5	19.1	23	15.4	26.6	11.7	39.3	14.7	11.6	26.8	15	12.2	16.1	16.4	19.2	17.9	16.9	9.29	15.4	29.6	13.3	14.3	16.1
BRD2	171	313	427	276	381	326	267	378	284	317	329	387	284	546	445	366	497	306	336	323	271	307	358	194	298	325	303	399	320	345	399	296	289	332	397	275	271	417	298	318	283	376	306	237	368	428	370	336	285
RNF19A	51	50.9	68.6	38	60.6	60.6	49.8	70.2	47.3	124	74.6	61.9	62.5	99.6	79.9	72.4	80.5	78.9	76.4	47.8	44.3	45.2	53	46.5	44.9	59.9	72.7	70.6	65.7	64.1	66.2	58.3	56.5	62.7	74.2	51.7	62.7	66.4	66.5	53.7	59	70	52.5	61.8	62.7	67.3	54.7	85.4	73.7
TP73	10.9	9.2	6.79	11.5	8.46	7.18	8.3	10.9	11.9	6.74	12.2	3.58	9.76	11.6	11.7	8.35	12.4	16.1	10.3	11	9.43	10.9	10.7	7.21	7.51	7.9	8.67	9.76	6.76	10.1	10.1	7.17	9.99	6.97	11.7	14.4	9.74	10.4	7.39	6.87	8.59	7.47	9.94	12.6	12.6	12.3	15.6	7.28	11
CSNK1E	44	42.7	50.3	66.25	54.6	44.55	61.1	50.9	66.75	52.7	74.01	50.6	71.4	50.1	82.3	60.85	53	48.55	61.8	84.8	60.1	57.35	60.65	51.45	47.95	40.65	50.65	53.55	70.25	65.05	57.8	82.65	65.1	55.75	49.9	69.65	56.9	56.8	43.45	53.5	58.25	56.55	47.35	50.85	84.05	59.95	65.9	63.925	68.12
RALGDS	114.6	106	127.15	112.95	136.8	147	165.25	123.95	107.7	121.6	157.4	110.35	116.35	194	175.65	120.5	136.7	127.85	115.5	147.75	101.45	129.5	186	129.25	106.7	121	145.4	115.35	114.75	152.35	133.1	113.3	79.3	136.25	144.1	145.4	96.05	97.05	122.7	134.2	125.95	126.9	94.2	115.15	113.75	95.1	142.4	188.1	112.25
SLC1A2	47.4	30.1	44.9	28.8	43.5	33.4	48.1	35.4	34.9	35.4	38.3	41.3	34.6	52.9	42.3	41.3	39.7	39.3	44	31.8	38.1	40.3	34.3	38.2	33.6	41.5	56	38.7	41.2	51.7	40.7	56.8	36.9	47.5	52.5	44.1	45.6	41.5	35.8	44.7	34.7	60.2	29.7	29.4	31.2	41.1	39.8	35.9	40.4
TCF7	305.8	258.55	227.85	170.8	346.36	350.5	249.185	367.8	457.2	209.55	323.3	242.95	178.1	517.9	311.45	281.4	322.15	317.25	285.85	276.85	208.95	313.95	328.55	222.35	185.3	244.4	295.2	391.85	253.05	314.4	235.4	355.455	252.075	262.6	323.45	401.55	286.05	272.85	244.1	240.55	229.15	352.35	196.6	270.6	278	283.1	319.72	232.3	234.025
ATP8B1	234	266	399	209	454	398	269	484	258	243	436	373	161	476	315	321	387	334	271	245	209	488	349	195	199	278	307	371	288	423	265	305	362	278	375	341	467	242	241	292	409	294	168	371	440	220	265	308	226
IRX4	9.45	13.4	14.6	7.7	12.8	10.5	8.68	9.87	13.6	10.8	7.73	11.5	10.4	11.9	12.5	11	12.2	10.6	11.4	8.72	9.81	7.47	11.8	11.2	8.7	10.1	10.3	9.95	11.1	7.58	10.9	10.8	9.56	11.5	9.24	11.8	9.97	9.65	10.2	11.5	6.88	8.78	9.54	10.7	10.6	7.36	11.3	10.8	8.35
INTS1	52.6	53	58.95	45.6	45.4	51	55.6	59.2	61.3	38.85	60.3	49.35	43.3	73.6	61.85	54.35	55.25	51.9	52.15	53	51.1	48	57.95	52.25	47.45	56.9	59.4	58.9	54.45	58.9	49.4	63.6	52.9	48.7	53.05	60.4	47.15	47.65	59.15	57.85	52.95	46.8	44.85	53.85	60.9	54.335	70.1	51.15	42.35
PRKAR1B	33.4	32.4	43	30	32.55	32.8	42.4	36.5	37.9	20.9	40.35	32.7	39.25	32.1	40.85	34.8	29.6	42.9	36	47.3	32.8	32.1	32.7	34.6	33	34.15	33.05	31.45	39.95	47.05	37.8	58.15	35.85	37.05	22.1	38.95	28.2	32.2	40.15	50.6	39	39.3	33.5	33.9	32.75	36	38.5	30.65	44.25
IRX5	13.9	22.8	16.9	18.2	26	18	14.5	14.4	24	14.8	18	17.4	15.5	15.8	19.2	18.8	20.2	17.5	18.4	14.1	18.9	17.5	19.7	22	14.6	20.6	22.6	16.2	17.3	19	17.3	26.1	17.6	22.7	23.8	17.7	18.8	20.6	22.7	21.2	18.3	18.1	15.7	14.3	23.7	14.5	15.4	19.2	25.3
FAM86C1	26.6	25.9	24.6	44.3	36.5	32.6	28.3	25.2	40.4	38.2	34.1	52.5	35	28.6	28.4	29.4	37.4	32.6	34.4	40.8	36.3	41.6	41.4	43.7	29.9	40.7	54.5	37.2	34.2	42.1	50.4	36.7	24.3	36.7	36.9	42.1	44.4	44.9	37.7	49.1	35.8	36.9	37.8	44.5	39.7	36.4	66.4	32.9	51.8
TRMT44	21.5	29.8	16.1	21.3	23.6	30.8	22.8	29	26.7	35.4	21.2	35.7	23.3	24.3	21.3	29.3	27.5	19.3	25.6	24.3	29	16.8	33.2	26.2	25.3	39	22	27.4	29.9	31.7	36.6	26.9	25.1	21.6	31.5	33.7	24.5	33.4	32.2	39.9	30.8	26.6	27.2	40.8	23.6	34.9	38.3	22.1	25.4
EN1	14	14	12.1	9.21	12.8	9.99	13.6	11	12.9	11.6	10.6	14.3	5.95	8.52	9.7	9.51	12.4	9.96	16.4	9.89	9.51	8.31	10.7	12.2	12.5	11.5	11.6	8.2	10.7	12.3	12.5	13	8.34	11.5	13.2	11.2	10.1	12.1	9.83	9.15	11.8	17.4	9.31	12.4	10	14.4	13.6	8.36	10.3
RREB1	27.15	35	36.7	31.5	43	40.25	24.45	36.25	28.15	45.4	27.3	34.05	25.75	34.8	32.5	32.55	32.4	28.3	40.35	31.55	31.8	36.1	37.15	42.15	40.75	39.6	28.95	34.95	30.1	32	46.7	39.85	35.35	50.15	45.6	31	40.65	49.2	37.75	42	42.05	32.8	34.05	38	32.3	31.85	32.8	40.1	35.75
KHDRBS2	55.3	85.7	75.1	58.8	116	80.8	74.3	60.7	71.7	66.8	66.1	91	73.2	67.4	80.8	93.8	92.3	103	81.5	59.6	62.5	73.5	71.9	68.8	78.7	94.9	77.1	73.8	63.7	85.3	87.3	109	65.8	111	99.2	58.1	97.1	77.8	100	86.8	86.1	86.5	62.7	79.2	67	74.2	72.4	88.2	109
SLC35F6	85.2	88.4	99.9	77	116	102	63	70.2	95.2	102	81.9	76.8	79.2	68.7	78.7	83.4	85.7	83	118	76.9	82.6	94.6	104	98.3	94.6	104	99.5	84.3	89.6	90.7	115	107	91	125	117	79.9	94.6	99.8	114	95.7	79.4	104	69.3	100	97.3	78.8	86.2	104	118
RFX2	32.6	44.7	54.2	36.9	50.7	44.2	35.2	47.3	32.2	33	42.4	57.6	35.4	32.8	50.4	39.5	40.7	54.4	34.1	41.5	40.5	41.8	48.2	40.9	38.5	38.4	51.5	40.7	40.7	43.6	43.4	42.9	38.8	42.4	62.9	34.8	40	28.5	39.5	39.6	36.7	36.1	35.4	47.1	51.3	34.2	47.2	53	46.5
TMCC2	52.5	51.6	62	39.2	57.1	48.4	44.7	60	47.2	39.2	56.5	52.3	41.6	74.2	55.6	45.3	47.4	80.4	38.9	52.3	37.3	49.9	44.8	34.4	41.9	41.5	49.7	42.3	47	39.1	38.7	28	43.8	40.4	58.9	50.7	55.2	36.9	40.3	33.2	40.9	52	42.7	39.7	44.8	43.7	60.7	51.1	54.1
CASZ1	119	117	109	113	148	122	115	114	93.5	124	149	118	127	113	121	117	121	131	145	128	121	123	141	123	160	118	111	99.9	115	116	128	162	110	118	151	132	111	107	105	149	103	149	101	107	105	135	131	126	110
H6PD	53.95	44.2	42.65	39.75	50.75	40.1	39.55	51.95	43	42.5	49.6	48.2	53.15	58.25	62.75	49	40.45	56.9	45.35	49.1	47.75	48.3	47.95	48.75	54.2	41.95	49.55	44.35	45.5	49.85	42.8	50.6	42.85	45.8	56.8	46.8	43.15	43.95	45.25	55.15	41.65	49.6	45.35	43.25	45.9	50.6	52.35	46.4	37.65
C5orf66	118	117	93.6	69.3	129	100	74.6	105	113	97	94.4	115	71.4	120	126	106	131	109	102	97.6	85.4	100	109	112	111	94	89.9	71.6	63.4	87	93.3	88.1	76.2	94.5	155	112	101	85.3	91.2	91.5	74.4	90.5	79.5	83.2	85.6	103	120	109	99.5
DDX6	36.1	35.6	35.2	29.9	43.8	34.7	29.3	41.7	36.8	37	35.7	33	32.3	33.4	39.5	32.5	36.2	31.8	34.1	35.4	31.8	29.6	36.3	33.4	37.6	27.6	30.9	26.8	27.7	27	34.1	48.6	27.7	24.8	45.2	36	30.4	30.2	20	39.3	23.4	35.8	31.9	21.3	21.9	43.9	37.8	20.7	24.9
MMP25	47.35	46.35	49.65	39.15	48.35	41.3	52	41.65	43.9	43.85	45.45	45.15	40.3	44.8	46.65	44.5	43.35	49.45	48.85	40.4	42.7	45.45	42.15	52.85	53.25	44.1	47.3	36.55	47.15	37.75	43.75	49.85	34.15	45.65	52.4	44.35	45.5	40.15	47	42.7	37.4	47.6	35.3	45.9	44.8	41.25	45.7	45.9	43.45
ZFP36L1	54.35	26.35	29.6	40.9	40.7	34.4	117.7	65.35	35.75	33.95	53.95	68.15	134.15	115.15	94.4	102.35	34.2	68.35	51.1	159.05	54.5	28.65	52.8	50.95	27.8	46.8	52.4	57.95	147.15	135.95	96.4	142.7	84.9	72.75	23.75	61.35	51.05	68.8	69.55	105.9	59.25	39.6	39.2	85	34.7	28.1	56.9	107.05	119.2
AMOTL2	41.9	63.2	20.3	79.9	38.7	52.9	78.3	74.8	139	45.8	99.2	60.8	167	61.3	85	55.5	82.2	149	89.6	147	57	40.4	65.5	45.9	32.2	44.5	47.6	76.5	140	95.7	38.9	250	77.3	52.4	44.9	79.8	68.6	63.4	70.1	70.6	88.3	57.8	67.1	35.1	42.5	46.4	68.7	62.6	122
SEMA4C	101.75	86.45	71.15	143.2	87.5	86.05	153.75	133.45	154.9	66.75	214.15	103.95	263.5	95.6	211.6	175.2	112.15	192.25	140.4	240	121.45	90.55	83.3	73.9	95.4	106.2	95.75	93.05	164.9	152.6	102.4	170.2	126.7	80.15	85.3	139	107.45	89.7	118	156.85	130.45	120.6	83	103.8	105.75	118.3	116.35	109.85	218.5
ZFHX3	27.3	30.9	26.3	44.8	26.8	23	66.9	36.1	34.8	21	54.9	36	57.4	17.8	66.7	41.4	40	52.5	36.6	77.9	42.3	32.9	33.2	27.4	26.4	35.5	24.9	27.5	61	31.7	31.1	77.3	77.5	49.3	15.5	27	34.6	33.3	36	58.8	58.5	26	28.2	43.9	33.5	23	19.7	44.3	61.4
CUEDC1	14.8	20.3	16.6	26.8	34.6	23.7	41.1	34.3	22.8	27.5	48.7	31.2	62.6	23	37.7	37.5	27.8	32.2	28.8	45.3	24.1	26.3	28.8	17.7	24.7	24.7	20.9	21.7	28.4	24.5	23.9	35.7	46.2	28	23.7	25.3	29.9	33.8	26.3	33.5	44.6	32.9	24	19.5	19	31.3	27.6	27	54.9
ATF4	530	495	558	778	528	468	789	672	516	424	1050	604	1230	582	1010	672	467	969	655	972	500	570	520	458	443	482	404	437	839	530	425	777	567	443	501	631	508	442	530	573	566	782	398	466	534	593	512	671	788
PPM1F	68.35	78.1	43.95	86.7	79.3	66.25	106.95	79.7	80.45	66.65	135	92.4	118.6	90.8	124.85	91.65	86	129.1	90.05	104.9	69.9	73.25	77.75	68.45	70.85	85.35	79.1	67.25	103.8	92.2	72.05	131.6	76.65	73.8	90.15	103.75	75.05	64.9	81.25	105.6	77.95	106.4	65.4	71.3	68.85	73.9	87.75	74.1	108.75
IQSEC1	75.1	70.85	52.55	75.85	50.6	63.3	94.85	75.95	77.05	65.3	96.35	67.95	111.3	120	91.25	76	73.5	95.75	83.45	105.95	78	62.55	78.7	64.3	60.7	71.35	67.1	64.95	83	86.45	77.3	99	86.35	78.8	68.95	87.05	83.85	72.65	76.95	94.35	71.6	82.3	58.4	76.55	67.2	66.5	85.65	78.15	106.85
TPCN1	207	193	161	141	227	165	158	214	172	201	165	230	143	192	129	183	197	135	168	223	168	203	255	228	142	234	250	236	177	256	220	174	156	223	238	219	198	242	184	173	195	221	175	224	238	201	284	166	159
IL4R	186	203	174	240	245	190	545	245	258	206	322	265	277	344	342	251	234	247	190	349	194	219	222	185	188	212	282	207	243	230	204	320	211	220	239	275	196	186	256	277	217	298	159	234	197	191	278	240	294
ARHGEF1	94.6	111	81.4	68.8	92.1	102	87.9	94.6	96.7	89.8	82.4	123	74.6	247	88.6	88.9	119	92.1	66	101	101	71.8	113	102	92.9	91.6	94.2	95.5	89.6	96.6	106	87.2	86.2	107	92.8	125	93.7	90.3	101	101	104	106	78.3	86.2	65.3	109	131	75.6	86.5
ARID5A	46.4	35	49.9	67.3	48.6	40.7	127	44.5	50.8	56	74.7	45.9	60.8	91.6	119	40	52.1	65.1	41.4	77.8	39.7	46.8	67.6	45.1	35.4	42.1	30.7	49.4	40.3	46.7	45.7	33.5	50.2	33.5	40.7	44.3	46.4	38.7	68.9	42.8	50.5	53.3	56.9	45.8	58.4	43.4	57.9	81.4	78.8
KLF5	573.5	472	603.5	330	590	620.5	204.5	510.5	483	704.5	224.5	804.5	92.2	206	242.5	637.5	1140.5	169	516.5	290	443.5	673	596	538	509	680.5	640.5	875	477.5	581	811	253.5	610	736.5	802	486.5	586	702	588.5	471.5	628.5	524	485	719	674.5	661.5	480.5	465	393.5
MCF2L	41.8	90.3	66.6	87.8	60.7	48.5	50.3	44.1	57	40.7	47.5	74.2	27.5	19.5	39.6	49.4	65.2	30.4	34.8	50	67.8	60	61.1	71.4	67.8	97	60.1	67.9	55.6	73.8	83.6	37.4	80.8	93.1	58.3	83.1	95.3	113	63.8	53.8	78.3	52.2	35.2	73.2	113	86.6	85.4	67.2	46
ARHGEF10L	187	201	210	144	209	170	149	170	150	176	127	234	109	85.6	122	155	173	127	156	151	156	168	188	181	179	198	200	168	135	121	159	124	180	198	172	169	201	155	150	133	158	192	147	208	193	209	218	172	147
RAPGEF5	47.7	69.55	63.8	46.5	66.15	58.15	43.8	59.05	58.65	79.1	45.65	64.05	39.45	63.35	50.4	57.25	74.6	43.1	65	48.85	51.25	61.75	51.7	58.7	62.15	65.9	69.7	68	59.3	70.75	76.8	44.85	56.45	89.45	72.75	50.6	76.8	89.8	50.55	59.45	68.75	69.6	77.8	74.85	61.35	63.7	77.15	55.8	55.05
ADAP1	227.5	236	326.5	258	256	260.5	155.05	219.75	258	249.4	122.95	244.6	137.65	113.3	164.05	223	262	140.05	242	156.4	242.5	222	265.5	302.5	283.5	208.85	235.5	183.65	156.7	153	201.5	115.1	197.85	234	255.5	262	202	224.9	202.5	186.15	190	291	195.35	195.5	293	282.5	273	195.55	130.75
SLC12A7	222	210	210	175	163	193	150	167	231	237	184	203	123	203	167	198	242	143	139	202	210	228	240	273	186	223	258	247	182	305	265	202	176	209	252	246	210	256	237	272	209	214	203	251	260	232	276	236	179
MYO18A	181	175	175	133	131	142	135	139	109	128	85.8	103	99.1	167	110	120	125	89.1	133	148	169	104	185	164	140	186	195	174	150	183	173	142	141	186	154	147	136	170	179	156	149	174	87.7	179	222	171	177	166	140
ZBTB7A	26.1	57.3	96.1	43.55	72.85	52.85	40.75	64.1	47.05	55.1	36.65	63.25	42.75	64.1	58.7	66.15	54.7	35.05	53.25	38.75	47.95	46.35	73.25	43.85	56.65	70.4	57.9	57.95	46.55	45.8	59.25	34.1	51.55	86	47.05	51.3	47.25	87.25	54.35	52.75	62.65	75.85	42.9	42.1	64.9	69.5	57.35	57.1	54.5
[truncated: 238 more columns]
