# Supplementary material for: Oncogenic enhancers drive esophageal squamous cell carcinogenesis and metastasis
Source: Nat Commun. 2021 Jul 22;12:4457. doi: 10.1038/s41467-021-24813-2 (PMC8298514; doi:10.1038/s41467-021-24813-2)
Supplement: Supplementary file 18 — Supplementary Data 16 [file 41467_2021_24813_MOESM18_ESM.xlsx]

## Sheet: PDAC.GSE71729
Symbol	GSM1843963	GSM1843964	GSM1843965	GSM1843966	GSM1843967	GSM1843968	GSM1843969	GSM1843970	GSM1843971	GSM1843972	GSM1843973	GSM1843974	GSM1843975	GSM1843976	GSM1843977	GSM1843978	GSM1843979	GSM1843980	GSM1843981	GSM1843982	GSM1843983	GSM1843984	GSM1843985	GSM1843986	GSM1843987	GSM1843988	GSM1843989	GSM1843990	GSM1843991	GSM1843992	GSM1843993	GSM1843994	GSM1843995	GSM1843996	GSM1843997	GSM1843998	GSM1843999	GSM1844000	GSM1844001	GSM1844002	GSM1844003	GSM1844004	GSM1844005	GSM1844006	GSM1844007	GSM1844008	GSM1844009	GSM1844010	GSM1844011
ANO1	3.907	1.845	3.753	1.761	3.508	3.443	1.968	2.796	2.961	2.201	0.514	2.563	2.57	2.15	1.595	2.599	3.323	3.101	2.303	2.08	0.84	5.245	3.312	3.587	2.935	3.458	2.698	4.23	3.759	0.558	1.627	2.143	1.076	3.117	1.345	2.508	4.015	3.163	3.388	2.934	3.387	1.936	0.806	3.17	3.624	0.552	2.324	1.355	3.351
ADAM8	6.641	8.34	6.205	7.486	8.649	6.899	4.623	3.883	6.012	5.174	8.273	7.291	8.114	8.436	8.712	6.614	4.509	3.401	5.045	4.711	6.948	5.078	7.961	8.332	6.64	8.936	5.863	5.158	7.853	7.306	7.242	5.223	7.646	7.954	8.413	7.255	5.762	8.562	5.153	6.271	6.921	8.176	7.327	6.528	5.108	8.042	5.298	7.029	6.055
TMSB10	8.629	8.866	7.835	9.022	8.868	8.598	8.81	7.65	8.443	7.615	7.793	9.237	9.143	8.938	8.639	7.28	8.829	7.876	8.992	8.087	8.297	7.273	9.033	9.082	9.118	9.615	8.863	6.864	8.957	7.46	8.645	8.304	9.118	9.076	8.251	8.783	8.564	7.975	6.746	7.674	7.141	8.434	8.762	7.701	7.202	8.981	7.688	8.825	8.393
IGF2BP3	3.289	3.004	3.193	3.813	3.103	3.484	2.577	2.783	2.863	2.456	3.436	4.912	6.742	3.053	3.413	2.707	2.963	3.546	3.256	4.425	2.514	2.374	2.898	4.379	3.181	4.849	2.699	2.904	3.424	3.944	3.236	2.934	3.978	2.904	2.982	3.324	2.719	2.425	2.655	2.747	2.132	3.12	4.217	2.895	2.602	3.27	1.836	4.387	3.223
EPPK1	2.915	2.039	2.664	2.801	3.446	2.43	1.707	2.436	3.021	2.67	4.148	3.612	5.975	4.18	2.768	2.805	2.757	2.454	1.993	1.842	4.473	2.678	4.399	2.986	2.372	2.702	4.495	2.466	4.007	3.64	2.02	3.694	3.028	3.256	2.86	1.799	3.184	4.848	1.974	1.848	3.818	2.355	3.162	2.406	2.616	2.361	1.663	3.933	2.661
GRHL2	2.306	0.274	1.155	0.634	3.21	1.382	0.425	0.53	2.768	0.985	0.397	2.584	4.438	1.999	0.44	3.106	0.45	0.82	0.457	0.461	0.478	0.908	3.555	2.137	0.707	2.521	2.84	1.339	3.657	0.837	0.353	2.762	1.831	1.65	0.434	0.421	1.152	2.708	0.906	0.829	3.262	0.425	0.425	0.994	0.77	0.396	0.546	2.238	0.694
ITPR3	4.181	5.247	3.886	3.99	5.292	4.587	5.241	3.731	4.866	2.959	6.66	4.837	7.08	5.776	5.768	5.457	4.596	4.185	5.052	4.352	5.644	3.206	5.814	5.428	5.141	6.287	6.652	3.638	5.873	6.485	4.682	3.971	4.959	4.47	5.195	4.195	4.643	4.921	4.201	4.016	5.206	5.449	5.772	3.891	4.083	6.086	5.015	5.951	5.113
CTTN	4.412	2.402	3.16	3.388	4.027	2.918	3.313	3.289	3.419	3.475	3.265	3.642	4.875	3.683	2.97	3.807	3.948	4.105	4.755	4.42	3.051	2.938	3.808	4.328	4.476	3.772	3.49	3.508	4.263	1.96	2.534	2.849	2.676	3.258	3.179	2.633	3.246	2.939	2.41	2.724	3.282	3.419	2.257	3.024	2.953	2.817	2.449	2.469	4.42
PYGB	4.005	4.074	4.526	4.798	3.794	4.827	4.758	4.242	4.862	4.037	3.92	4.557	6.196	4.45	3.733	4.209	4.907	3.896	3.582	4.368	3.774	3.867	3.946	3.954	3.982	4.429	4.821	4.023	4.078	4.564	3.71	3.911	3.577	4.054	3.442	4.723	4.381	4.007	4.298	3.819	4.194	3.866	4.443	4.06	4.226	4.174	4.297	4.522	5.15
SOX4	6.061	5.095	6.079	7.477	6.343	6.68	5.815	6.139	6.298	5.921	6.235	6.664	7.455	6.856	5.883	6.85	6.883	5.484	7.719	6.105	5.954	5.393	6.847	6.625	6.788	6.838	6.826	5.427	5.949	6.485	5.369	5.55	5.532	6.76	5.725	6.412	6.527	7.075	6.149	5.969	6.252	6.341	5.709	5.776	5.8	5.996	5.709	6.208	7.273
SOX9	2.749	1.376	2.312	1.87	3.058	2.056	2.041	1.893	3.429	2.324	1.456	3.618	5.875	1.519	1.045	3.277	1.852	1.789	2.123	2.255	1.036	2.192	2.185	2.984	2.377	3.064	1.921	2.009	1.807	1.231	1.159	3.518	1.588	3.189	1.287	1.915	2.529	3.208	2.049	2.073	3.989	1.95	1.232	1.444	1.515	1.031	1.848	3.013	1.917
PMEPA1	4.589	4.699	5.045	7.102	5.452	5.337	6.882	5.439	6.981	3.962	5.439	5.979	7.442	5.797	5.388	6.923	5.953	5.795	5.143	5.065	5.121	3.899	5.394	7.961	5.729	8.191	6.232	4.582	6.913	4.675	4.941	6.37	4.7	6.459	4.783	6.087	7.114	6.871	5.542	5.075	8.291	5.629	4.763	4.4	4.131	4.399	4.967	5.806	7.671
HSP90AA1	7.864	8.819	9.206	8.823	8.202	9.893	10.042	8.386	8.929	10.26	9.718	9.636	10.346	9.984	8.341	10.356	9.165	8.914	7.605	8.986	8.462	7.836	8.398	8.008	6.944	8.166	9.129	8.927	9.281	7.545	8.24	7.588	7.656	8.692	10.488	9.307	8.78	9.708	10.198	8.924	8.932	9.086	8.046	9.53	9.628	10.149	8.954	8.388	8.391
CD44	6.244	8.464	6.574	8.105	8.762	6.416	7.556	6.731	7.582	5.087	7.535	8.561	7.475	8.55	8.386	7.391	7.462	7.6	8.732	7.469	8.189	5.636	7.536	7.75	8.022	8.149	7.462	4.581	8.372	7.151	8.403	8.024	8.762	7.493	9.028	8.032	7.64	9.025	5.528	6.421	8.254	8.563	7.088	6.272	5.118	7.533	5.976	7.36	7.714
FGF3	5.734	6.997	6.863	6.708	5.594	6.689	6.246	6.793	8.024	6.114	7.088	5.976	7.232	6.501	6.362	7.046	6.209	5.313	5.638	5.129	6.697	5.861	6.411	4.876	5.842	5.868	5.569	5.505	5.381	7.403	6.601	8.668	6.329	6.344	6.573	7.323	6.2	5.921	8.24	6.828	7.504	6.613	7.868	5.68	5.856	6.867	6.704	7.531	6.949
CEBPA	7.059	6.258	7.873	6.907	4.908	8.108	5.929	6.438	5.943	7.243	5.2	6.212	5.167	6.016	5.6	5.361	6.025	5.651	5.161	6.64	4.46	7.429	5.2	6.222	4.83	5.819	6.473	8.075	5.022	5.144	5.815	5.533	6.246	6.837	5.039	7.081	5.605	5.052	9.147	8.151	5.912	6.338	5.936	7.294	8.057	5.885	4.87	7.392	4.278
CCND1	4.105	2.757	4.974	3.738	3.465	4.173	4.088	3.152	4.768	4.32	2.863	4.329	4.688	3.741	2.224	3.565	3.678	3.033	3.245	2.985	3.599	4.038	3.66	4.365	2.954	4.632	5.127	4.776	4.764	3.311	2.46	3.936	3.501	3.465	3.834	3.391	4.336	4.142	4.032	3.723	4.036	2.863	2.93	3.391	4.314	3.553	3.734	3.808	3.882
VEGFA	5.917	3.977	5.231	4.27	4.005	5.461	3.086	4.478	4.648	7.506	5.37	3.893	6.607	4.605	3.472	4.12	3.796	4.174	3.551	4.04	5.741	4.839	3.572	5.008	3.717	3.77	3.714	4.863	4.785	4.489	3.055	4.975	3.738	6.314	6.285	4.035	3.567	5.146	5.336	5.674	4.185	4.57	4.659	6.89	6.909	5.303	3.262	3.686	4.229
KHDRBS2	0.795	2.281	1.531	1.11	4.235	1.107	1.694	1.119	1.515	0.393	4.499	3.496	1.316	3.717	2.704	1.207	0.914	1.835	0.796	0.799	4.228	0.211	3.558	0.453	1	2.977	3.221	0.516	4.601	2.414	1.812	0.528	2.112	0.382	2.38	2.552	1.292	3.107	0.296	0.423	0.978	2.665	5.243	0.899	0.531	5.377	1.799	1.23	1.056
IQSEC1	3.292	3.413	3.322	3.109	2.827	3.229	2.42	2.42	2.564	3.166	3.121	2.737	2.71	3.17	3.724	2.751	2.702	2.37	2.91	2.388	3.139	2.879	3.198	2.728	2.89	2.524	2.703	3.055	2.529	2.919	3.276	2.397	2.787	2.57	2.717	3.047	2.354	2.469	2.529	2.545	2.666	3.44	2.919	2.286	2.259	3.086	2.588	3.103	2.905
ARHGEF1	2.425	3.629	2.643	2.762	2.467	3.07	1.863	2.059	2.68	2.872	3.414	2.478	2.586	2.982	3.631	2.642	2.156	1.73	2.406	2.224	2.876	2.684	2.729	2.356	2.266	2.669	2.819	2.57	2.482	2.053	2.774	1.964	2.368	2.314	2.276	3.203	2.27	2.318	2.366	2.608	2.413	3.494	3.033	2.632	2.982	3.304	2.246	3.061	2.588
ARID5A	5.616	7.374	5.704	5.68	6.377	6.45	5.5	6.775	5.821	6.083	5.823	5.376	5.266	5.998	6.33	5.383	6.43	5.978	5.451	4.907	5.847	5.783	5.631	5.133	6.03	5.697	5.376	5.126	6.74	4.433	6.219	4.735	5.986	5.828	6.679	6.184	6.396	7.553	5.461	5.802	5.76	6.595	6.639	5.908	5.84	6.281	4.933	5.52	7.667
IRX5	2.548	2.214	2.428	3.256	2.686	5.312	2.038	4.367	4.632	2.611	3.574	5.67	5.144	5.265	2.201	4.915	5.529	3.57	2.989	4.082	3.71	2.513	5.284	1.438	5.201	6.684	7.278	3.647	7.041	2.865	2.283	3.106	5.639	4.683	4.824	5.506	5.776	4.65	3.126	3.311	4.085	4.789	3.59	6.329	5.778	4.41	3.989	4.881	6.318
TMC6	4.018	5.195	3.417	3.667	3.868	4.687	3.397	2.701	3.468	2.874	5.475	4.132	4.547	4.787	6.299	3.901	3.696	3.29	3.484	3.087	3.76	2.858	4.03	3.557	3.666	3.951	3.699	2.808	4.165	5.178	4.379	2.871	4.105	3.175	4.112	4.496	3.443	3.792	3.439	3.819	3.7	5.282	5.442	3.521	3.198	5.09	2.588	4.364	3.189
ATP5D	6.599	6.374	7.825	6.71	4.787	7.967	6.308	7.096	6.874	7.26	5.822	5.854	6.07	5.98	5.333	6.552	5.954	6.201	5.018	5.727	5.906	7.095	5.191	5.858	5.654	5.465	5.527	7.255	5.262	4.602	6.447	6.385	5.833	6.899	6.035	6.831	6.098	5.527	7.561	6.897	6.429	6.097	6.699	6.935	7.579	6.553	6.601	7.112	5.796
MEIS1	3.349	2.665	2.617	3.166	5.339	3.141	4.611	3.168	6.134	2.456	4.475	5.405	5.079	5.206	3.541	6.319	4.545	3.868	5.475	4.065	5.776	2.883	5.762	2.838	6.053	5.591	5.181	2.941	6.409	3.84	3.278	5.24	4.584	3.528	4.871	4.197	4.838	5.546	3.168	2.788	6.324	3.465	3.612	3.153	2.193	4.963	5.982	4.51	5.532
FOXA1	5.019	0.608	5.398	2.857	3.216	4.22	0.542	0.654	0.854	5.942	0.717	3.573	4.288	3.574	0.798	0.855	0.623	0.712	0.903	0.894	0.727	5.241	5.351	4.16	0.769	2.704	4.956	5.707	3.388	1.395	0.616	0.716	3.815	3.918	0.624	0.888	1.801	5.539	6.079	5.746	2.447	0.679	0.744	5.014	5.495	0.75	0.912	3.853	0.763
IMPA2	7.417	5.423	7.303	6.728	6.866	7.896	5.671	8.408	8.219	7.688	5.544	7.162	7.431	7.414	5.384	7.103	5.803	8.15	7.244	8.65	6.279	9.385	7.255	7.32	6.316	7.238	7.929	8.378	6.877	6.742	6.089	8.18	7.057	6.644	5.82	5.847	6.076	6.483	7.273	7.152	8.273	5.473	6.21	7.576	8.302	6.382	6.075	7.4	6.107
EMP1	4.017	5.792	4.357	5.164	6.245	4.293	5.814	5.661	5.93	3.69	5.001	6.141	5.542	6.359	5.122	5.952	7.227	5.688	7.433	7.65	5.278	3.574	6.029	5.628	5.896	6.555	5.943	3.751	5.574	4.567	4.75	5.171	6.649	5.336	6.688	5.342	6.931	7.16	4.118	4.147	5.825	5.697	4.675	4.073	3.329	4.576	4.371	4.628	6.244
MALL	2.528	2.983	3.154	3.97	3.373	3.096	3.322	3.993	3.063	2.486	2.094	4.072	5.371	3.871	2.755	3.305	4.181	3.502	3.558	3.681	2.352	2.343	2.829	3.463	3.749	4.946	5.363	2.792	3.647	2.455	3.035	3.348	4.096	3.079	3.036	3.641	4.405	4.319	2.261	2.658	4.031	3.221	1.735	2.81	2.835	1.686	2.916	4.182	4.027
CWH43	NA	NA	NA	NA	NA	NA	NA	NA	NA	NA	NA	NA	NA	NA	NA	NA	NA	NA	NA	NA	NA	NA	NA	NA	NA	NA	NA	NA	NA	NA	NA	NA	NA	NA	NA	NA	NA	NA	NA	NA	NA	NA	NA	NA	NA	NA	NA	NA	NA
LGALS3	7.529	7.62	7.32	8.11	8.942	7.883	8.695	7.958	8.32	7.213	7.645	9.532	9.877	8.942	7.167	8.048	9.052	8.513	8.631	7.46	7.715	6.504	9.527	8.912	9.446	9.506	10.18	5.358	9.351	7.462	7.715	8.288	10.164	8.767	8.35	7.833	9.394	9.412	6.449	7.247	8.683	7.251	7.775	7.58	6.884	8.287	8.338	9.29	8.633
CITED2	6.072	4.536	5.947	4.311	5.664	5.782	4.552	4.625	5.206	8.96	5.791	6.316	4.113	5.74	4.535	5.441	5.922	5.481	5.686	5.706	6.495	6.997	5.787	6.764	5.917	5.786	6.122	5.704	6.296	5.302	4.628	5.09	5.877	6.372	6.893	5.561	4.582	4.452	6.872	6.576	4.565	3.764	5.855	6.955	7.577	6.938	6.755	5.816	4.642
VPS37B	4.392	4.973	4.942	5.153	4.335	5.216	4.504	3.826	5.157	4.444	5.762	5.246	6.207	5.005	5.305	5.381	4.602	4.315	3.467	3.64	5.448	3.9	4.944	4.207	4.48	4.983	5.695	4.267	5.474	4.007	5.551	4.883	4.91	4.884	5.52	5.338	4.844	5.793	4.436	4.626	5.403	5.263	6.108	4.255	4.072	5.904	4.193	5.729	5.31
AHNAK	3.787	3.931	4.414	4.112	4.472	4.703	5.29	4.648	4.849	2.692	3.469	4.796	3.845	5.104	3.413	4.552	4.96	4.192	4.409	4.706	4.055	4.041	5.05	4.238	4.463	5.106	5.661	3.917	4.837	4.25	3.702	3.657	4.232	4.373	4.694	4.459	5.43	4.72	4.62	4.139	4.756	3.799	3.137	4.249	4.024	4.079	3.659	5.078	5.663
WASF2	4.21	5.324	5.404	5.845	3.904	6.031	5.244	4.672	5.732	4.618	5.877	5.782	5.451	6.068	5.102	5.758	5.782	4.398	4.646	3.894	5.572	4.722	5.204	4.235	4.965	5.449	6.069	4.33	5.474	3.985	4.987	4.301	4.914	4.893	5.57	5.561	5.385	4.87	4.524	4.507	5.094	5.392	5.186	4.501	4.646	5.518	5.065	5.862	6.104
CCDC85C	NA	NA	NA	NA	NA	NA	NA	NA	NA	NA	NA	NA	NA	NA	NA	NA	NA	NA	NA	NA	NA	NA	NA	NA	NA	NA	NA	NA	NA	NA	NA	NA	NA	NA	NA	NA	NA	NA	NA	NA	NA	NA	NA	NA	NA	NA	NA	NA	NA
SMARCA2	3.793	4.298	3.959	3.962	4.954	3.944	4.128	4.185	4.405	2.838	4.314	4.543	3.249	3.918	4.434	4.867	4.401	3.59	4.48	4.128	4.816	4.09	4.494	3.794	4.612	4.192	4.438	4.017	4.727	3.067	4.628	3.727	3.871	3.708	4.8	4.453	4.804	4.679	4.253	3.668	5.065	4.53	3.064	3.7	3.667	4.096	5.094	3.869	4.619
RASSF2	5.914	7.375	6.074	7.021	6.58	6.323	6.943	4.756	5.27	4.087	7.014	6.946	5.086	7.062	7.969	5.667	6.335	5.342	6.746	4.904	6.484	4.77	5.844	5.509	6.306	6.309	6.429	4.182	6.819	5.825	7.307	5.135	7.252	5.469	7.267	7.151	6.363	6.839	4.302	4.973	5.966	8.254	6.073	5.593	4.201	6.314	5.29	6.069	5.983
CD34	3.102	3.961	2.785	4.43	5.35	2.889	4.201	5.251	4.961	1.411	2.992	5.402	3.604	5.043	3.709	4.383	5.967	5.116	5.529	4.55	5.4	2.38	4.483	3.052	5.749	4.372	5.8	1.858	4.346	2.234	4.654	3.731	3.574	3.444	5.18	4.99	4.923	4.514	2.494	2.406	4.552	4.482	2.024	2.963	2.175	4.095	4.89	4.329	4.884
CDKN2C	5.326	5.167	5.274	5.766	6.351	4.738	6.636	5.024	6.844	4.577	6.729	6.294	5.388	5.772	6.419	5.813	6.78	5.884	6.61	6.138	6.969	5.759	6.21	6.043	5.818	6.594	5.785	4.776	5.495	6.106	6.404	5.961	5.95	5.213	6.732	6.41	6.88	5.766	5.047	5.557	6.499	5.641	6.66	5.41	4.333	7.001	6.227	6.291	7.084
KLF9	8.033	7.572	7.988	7.168	9.027	8.184	8.802	8.274	7.685	7.431	7.383	8.207	6.047	7.534	6.975	7.983	8.64	8.475	9.643	8.932	9.358	8.823	8.944	7.69	8.244	7.937	8.387	7.606	8.482	7.174	6.59	6.546	8.084	7.146	8.371	7.525	8.677	9.369	8.019	8.024	8.308	6.671	6.479	8.31	7.695	7.675	8.142	7.883	8.779
[truncated: 291 more columns]

## Sheet: CA.GSE41258
Symbol	GSM1012304	GSM1012306	GSM1012315	GSM1012318	GSM1012327	GSM1012330	GSM1012333	GSM1012335	GSM1012337	GSM1012340	GSM1012342	GSM1012345	GSM1012347	GSM1012351	GSM1012355	GSM1012357	GSM1012359	GSM1012369	GSM1012380	GSM1012459	GSM1012465	GSM1012466	GSM1012483	GSM1012487	GSM1012498	GSM1012530	GSM1012534	GSM1012537	GSM1012540	GSM1012548	GSM1012550	GSM1012554	GSM1012563	GSM1012568	GSM1012573	GSM1012575	GSM1012581	GSM1012585	GSM1012590	GSM1012592	GSM1012594	GSM1012603	GSM1012606	GSM1012612	GSM1012621	GSM1012625	GSM1012628	GSM1012630	GSM1012636
ANO1	19.2	31.6	33.7	76.3	23.3	23.7	56.6	34.1	21.7	24.9	39.6	34.6	59.4	12.5	41.7	30.4	176	42.2	38.8	65.6	35.8	33.7	28.4	23	24.9	31.7	31.9	35.6	45.8	41.3	43.6	62.7	27.8	36.4	21	30.9	36.9	33.4	38.9	44.1	41.9	32.8	24.7	32.9	21.4	45.9	21.7	27.9	54.2
ADAM8	18.65	17.6	14.35	19.25	12.21	18.1	25.05	21.35	20.6	17.4	14.65	14.05	16.005	70.5	13.71	11.4	38.65	20.7	11.55	21.15	14.9	17.145	20.1	12.85	11.3	12.4	22.2	26.375	15.45	17.98	16.2	16.3	16.15	11.9	15.55	28.4	16.15	12.505	17.375	18.55	16.5	16.85	23.7	23.15	21.55	23.3	32.75	20	14.55
TMSB10	3070	3080	3540	3520	3390	2860	2320	3170	3620	3150	1610	3070	1420	1890	1890	2790	2830	1720	3080	2160	3330	2530	3360	2910	3120	2750	3460	3300	3010	2420	3130	798	2760	3090	2040	2660	2990	3480	2870	1440	2370	3030	3070	2550	3540	3420	3190	2980	2600
IGF2BP3	17.9	15.6	17.2	13.6	13.2	20.3	13.6	12.3	17.4	14.4	17.2	20	24.1	25.4	24.6	16.3	17.7	20.3	17.5	13.7	16.1	19.1	19	16.7	18.8	16.5	12.8	13.9	14.7	14.8	12.8	22.3	17.5	13.1	13.4	16.5	21	14.5	16.1	16	18.5	18.9	17.3	15.4	14.5	15	17.8	15.6	19.1
EPPK1	105	85.7	147	88.7	65.9	93.9	99.7	83.7	79.2	101	56.1	57.3	62.1	41.9	132	83.7	61.5	134	112	60.7	87.6	83.7	73.9	126	106	63.3	121	86.6	150	95	103	102	98.8	128	106	87.5	122	145	90.7	106	112	144	96.1	122	123	117	93.1	118	150
GRHL2	61	72.3	76.8	40.4	67.5	81.2	34	66.2	97.6	70.9	26.2	68.5	17.6	19.4	29.1	42.3	60.9	18.3	56.7	38	64.5	54	79.2	76.9	60.3	74.3	94	76.9	46.7	63.1	82.5	55.4	52.4	94.3	78.7	74.7	67.8	104	52.3	51.3	80.4	51.2	72.9	101	97.3	92.5	82.1	49	52.9
ITPR3	128	150	122	106	163	162	80.3	114	114	131	61.1	144	40.6	93	85.7	93.1	130	54.4	70.5	55.7	121	140	133	141	122	134	155	148	83	138	166	85.1	79.7	153	99.6	94.3	108	124	122	122	96.2	79.7	108	146	158	124	93.2	137	58.6
CTTN	23.45	29.4	35.4	31.35	26.45	28.5	35.95	27.8	29.55	32.05	33.55	27.5	38.65	20.4	32.45	29.95	36.3	30.85	35.7	28.5	30.15	31.8	30.25	30.6	40.4	38.1	27.3	28.4	26.65	28.8	36.45	34.8	44.7	43.95	30.65	14.65	31	35.95	35.35	28.25	34.8	21.65	26.55	36.4	50.35	25.6	27.5	48.8	33.05
PYGB	323	384	173	326	295	176	639	308	239	350	332	309	432	97.5	403	397	362	310	460	395	383	368	407	340	364	596	333	330	343	207	507	547	526	399	464	332	546	546	568	579	568	489	271	577	662	399	343	415	610
SOX4	43.5	56	41.8	40.2	67.9	57.2	31.4	65.3	181	50.8	48.9	69.1	34.5	62	37.4	73	167	48.3	89.3	66	45	76.7	71.2	44.6	32.3	95.9	111	109	58.5	82.1	64.2	35.6	50.5	71.2	57.2	75.6	62.8	118	58.6	38.8	55.8	63.4	78.8	74.6	119	78.9	94.3	46.3	51.6
SOX9	139.75	124.05	148	85.45	232	205.5	149	167.5	471	212.5	62.75	218.5	33.4	78	76.8	173	445	76.5	194	170	176	183.5	225.5	306	164.5	253	155.5	366	112.45	129	356	155.5	281	267	258.5	128.3	320.5	402	157	169	284	69.3	353	303.5	257	199	202	276.5	183
PMEPA1	9.14	9.48	11.1	19.4	8.37	12.2	22.6	4.74	53.7	25.8	24.9	17.8	35.9	7.53	31.7	16.5	76.4	28.9	20.2	22.7	16.1	16	11.2	14.1	6.85	15.2	11.5	19.1	23	15.4	26.6	11.7	39.3	14.7	11.6	26.8	15	12.2	16.1	16.4	19.2	17.9	16.9	9.29	15.4	29.6	13.3	14.3	16.1
HSP90AA1	901	853	1545	1017	671	1355	754.5	1130	1115	711.5	855	721.5	855	892.5	1003.5	885	1265	869.5	736	774.5	846.5	925.5	732	636	1000	853.5	652	833.5	799	817.5	764	803.5	821	748.5	699	866.5	743	883	792	814	732	655	832.5	581.5	864	812.5	918	881	603.5
CD44	140	122.5	105.05	127	105.75	131.5	214	108.8	161	119.35	127.5	89.2	170	261	141	109.55	157	201.5	135	117.5	126.5	129	100.6	113.5	121.95	113	93.3	146.5	90.95	94.65	94.3	124.95	134.5	136	87.6	95.1	111.75	87.95	129	109.5	102.65	123.5	140	104.6	124	109.15	92.3	176	138.5
FGF3	3.68	8.53	9.22	6.07	6.67	5.36	9.31	7.53	4.68	6.27	8.39	8.23	6.55	12.4	8.28	6.26	7.83	9.67	6.01	7.51	6.25	6.82	6.48	5.42	7.83	7.5	5.94	7.02	4.67	6.26	7.66	8.02	8.41	5.95	7.44	10.4	5.51	5.26	6.74	8.71	9.56	7.83	6.27	5.09	6.72	7.86	11.6	6.88	5.43
CEBPA	167	153	232	148	203	208	96.6	141	215	199	62.2	211	43.6	103	89.3	191	135	60.9	142	106	192	212	236	220	180	180	283	242	125	226	282	81.8	118	217	160	180	119	194	219	273	162	182	166	231	250	173	193	161	79.9
CCND1	34.75	58.3	83.8	59.1	53.35	56.95	62	58.4	140.9	69.1	85.05	46.2	117	35.85	64.3	72.15	104.05	111	60.9	66.85	61.95	77.15	58.6	63.5	61.45	67.25	35.95	64.95	62.4	58.3	90.85	91.65	104.9	89.4	37.6	68.3	70	68.65	72.2	65.1	51.9	31.75	56.35	41.45	76.15	65.7	53.65	66.6	80.65
VEGFA	106.75	104.55	92.25	88.9	132.5	109.6	132.9	104.1	182	118.2	90.05	133.2	84.15	70.6	106.5	116.6	151.9	123.75	75.4	88.55	78.6	127.35	76.95	182	107	112.55	120.3	121.6	85.3	160.75	146.65	80.8	82.2	125.75	140.45	95.95	91.8	78.1	118.55	112.9	100.75	93.25	86.65	116.05	107.1	95.15	86.05	139.05	93.3
KHDRBS2	55.3	85.7	75.1	58.8	116	80.8	74.3	60.7	71.7	66.8	66.1	91	73.2	67.4	80.8	93.8	92.3	103	81.5	59.6	62.5	73.5	71.9	68.8	78.7	94.9	77.1	73.8	63.7	85.3	87.3	109	65.8	111	99.2	58.1	97.1	77.8	100	86.8	86.1	86.5	62.7	79.2	67	74.2	72.4	88.2	109
IQSEC1	75.1	70.85	52.55	75.85	50.6	63.3	94.85	75.95	77.05	65.3	96.35	67.95	111.3	120	91.25	76	73.5	95.75	83.45	105.95	78	62.55	78.7	64.3	60.7	71.35	67.1	64.95	83	86.45	77.3	99	86.35	78.8	68.95	87.05	83.85	72.65	76.95	94.35	71.6	82.3	58.4	76.55	67.2	66.5	85.65	78.15	106.85
ARHGEF1	94.6	111	81.4	68.8	92.1	102	87.9	94.6	96.7	89.8	82.4	123	74.6	247	88.6	88.9	119	92.1	66	101	101	71.8	113	102	92.9	91.6	94.2	95.5	89.6	96.6	106	87.2	86.2	107	92.8	125	93.7	90.3	101	101	104	106	78.3	86.2	65.3	109	131	75.6	86.5
ARID5A	46.4	35	49.9	67.3	48.6	40.7	127	44.5	50.8	56	74.7	45.9	60.8	91.6	119	40	52.1	65.1	41.4	77.8	39.7	46.8	67.6	45.1	35.4	42.1	30.7	49.4	40.3	46.7	45.7	33.5	50.2	33.5	40.7	44.3	46.4	38.7	68.9	42.8	50.5	53.3	56.9	45.8	58.4	43.4	57.9	81.4	78.8
IRX5	13.9	22.8	16.9	18.2	26	18	14.5	14.4	24	14.8	18	17.4	15.5	15.8	19.2	18.8	20.2	17.5	18.4	14.1	18.9	17.5	19.7	22	14.6	20.6	22.6	16.2	17.3	19	17.3	26.1	17.6	22.7	23.8	17.7	18.8	20.6	22.7	21.2	18.3	18.1	15.7	14.3	23.7	14.5	15.4	19.2	25.3
TMC6	87.75	94.1	100.8	62.25	90.5	87.25	61.35	78.8	61.55	81.55	58	79.4	42.8	241.5	64.5	72.6	84.8	78.15	59.25	64.3	75	94.85	97.5	94.9	100.1	68.1	72.55	77.15	51.8	59.05	89.35	67.55	67	82.3	89.6	112.65	70	79.35	66.25	67.35	68.25	81.9	76.65	92.8	100.9	126.5	122.35	72.1	56.4
ATP5D	327.5	374	434	348	401.5	338	269.5	343	262	292.5	228	381.5	198.5	305.5	283	342.5	291	210.5	350.5	309	387.5	303.5	425	380.5	387	315	367.5	261.5	248	283.5	325.5	235.5	285	338.5	309.5	296.5	269	278.5	290.5	262.5	299.5	349.5	308.5	312	368.5	342.5	438.5	226.5	190
MEIS1	128	143	69.1	317	100	81.2	378	241	49.2	77.8	453	150	586	111	343	268	132	468	321	470	214	177	92.5	57.7	116	186	103	130	484	291	102	394	269	145	69.7	183	155	119	225	288	281	364	93.2	123	80.7	123	81.9	227	582
FOXA1	190	165	162	141	134	166	107	134	67.4	148	52.4	206	28	22.6	79.8	137	143	34.3	146	92.1	160	158	148	134	185	258	309	326	144	93.4	256	77.4	161	179	200	176	178	253	213	184	178	123	286	286	228	150	171	131	154
IMPA2	337	307	365	241	335	282	263	272	172	320	152	324	108	58	176	230	236	135	277	166	283	297	306	374	272	311	435	404	218	170	286	192	241	322	360	215	227	396	312	319	278	200	451	398	367	329	317	386	185
EMP1	326	241	618	547	466	604	535	308	77.3	405	141	184	136	52.8	269	263	276	267	284	201	317	296	523	369	380	427	546	156	213	130	365	154	222	379	354	188	316	274	371	469	294	314	190	259	298	124	357	746	157
MALL	794	780	868	787	866	754	596	600	291	867	220	731	106	433	319	622	591	119	643	258	1060	628	837	1030	1200	1020	1010	460	313	1090	1050	241	411	967	761	699	803	795	715	743	966	823	472	680	1080	944	676	813	194
CWH43	91.9	91.2	35.15	48	97.35	67.55	45.05	62.85	27.75	64.55	46.05	72.3	34.185	17.385	28.64	66.05	65.95	34.75	57.95	46.7	77.9	63.7	84.25	73.85	52.35	118.5	124	120	50.85	27.63	100.75	45.55	74.6	103	125	60.05	100.5	113.4	73.7	79.8	87.6	78.25	61.85	87.5	135.5	75.85	82.25	51.4	65.2
LGALS3	3150	3360	4820	3300	4580	3700	2900	3530	2300	3760	2310	4340	1120	1220	2450	3720	4050	1330	3700	1910	3180	4190	3850	3510	3850	3470	3170	2760	2450	3040	3230	1520	2730	3270	4320	2620	3410	2840	3150	3380	3170	4280	2190	3200	2830	4140	3130	3440	2070
CITED2	144	116.5	80.3	161.5	63.1	102.7	182	156	60.5	102.85	171	100.25	234.5	81.55	144.5	178.5	74.2	171.5	133.5	297.5	126	150.5	87.2	102.45	78.2	110	127.5	114	278.5	164	107.5	157	143	102.55	127.35	109.45	88.2	105.95	120.5	93.1	187	120.5	111.5	142.5	67.8	64.5	90.95	103	204.5
VPS37B	175	174	325	161	167	185	116	168	101	173	89.3	145	55.1	106	121	147	172	75.2	172	108	163	159	235	155	217	209	231	172	92.8	120	225	71.2	118	197	205	185	138	184	154	161	214	141	156	213	314	215	224	232	62.1
AHNAK	586.3	606.35	498.05	734.05	494.2	478	797.6	726.4	279.7	429.85	791.35	527.65	913.3	487.15	1107.75	664.75	374.3	743.75	779.2	977.8	805.1	476.8	561.05	480.45	583.3	513.1	346.65	430.1	727.7	630.05	429.35	795.95	391.5	403.5	277.15	670.7	577.85	508.1	402.9	487.5	663.6	717.35	230.5	348.3	383.25	661.5	476.5	473.05	714.3
WASF2	236	204	258	229	202	192	239	222	137	158	329	154	243	218	298	228	221	276	211	306	219	230	242	204	210	217	217	171	262	259	194	347	189	246	198	254	211	218	196	336	250	184	187	255	244	236	208	245	277
CCDC85C	24.7	29.7	36.4	31.8	26.3	27.6	24.3	32.6	22	29.4	26.2	26.7	30.7	23.1	28.2	31.5	31.3	30.3	23.4	29.9	25.9	26.9	30.8	21.3	22.8	25.7	24.4	20.8	21.5	20.9	26.8	32.9	20.6	20.8	31.2	22.2	29.6	34.2	25.6	24.5	24.9	26.8	39	20	28.2	33.8	26.9	25.8	25.4
SMARCA2	88.55	83.85	62.55	87.5	70.85	79.5	98.9	82.4	61.35	88.55	81.35	86.35	128	95.8	75.3	81.15	51.8	87.6	91.8	86.8	74.5	63.2	51.85	80.45	68.2	80.85	84.7	103	85.85	100.15	64.4	52	81.35	79.75	54.7	63.75	61.4	80.6	85.85	54.75	81.55	78.4	78.15	87.5	60.25	59.15	49.3	85.8	93.1
RASSF2	74	59.8	61.1	68	35.7	63.8	144	58.6	56.9	76.4	54.4	57.7	159	272	67.3	58.4	45.2	204	62.3	69.8	61	51.9	67	47.8	48.4	40.6	55	62.2	85.4	66.6	52.3	106	121	53.1	46.9	89.1	57.3	46.2	63.5	74.1	70.6	140	70.3	64.9	50.8	66.3	67.6	79.4	81.2
CD34	69.9	67	43.4	77.6	93	68	90.6	97.3	50.8	51.6	127	101	99.5	65.5	73.7	82.2	67.1	168	78.3	117	78.7	82.9	96.8	71.8	62.3	60.5	56.8	63.1	93.3	91.9	53.8	80.8	121	59.3	58.8	83.1	96.2	58.7	101	101	80.1	71.9	69.3	70.1	57.3	49.6	73.6	72.7	115
CDKN2C	48.45	53.65	46.05	54.35	44.05	54.95	48.75	49.15	34.8	42.1	83.15	48.9	101.75	55.2	44.05	53.1	54.2	73.8	47.55	72.9	51.9	59.6	55.8	43.75	45.95	38.8	51.45	52.55	58.45	65.35	46.45	75.25	52.2	43.6	45.5	50.15	49.35	52.5	44.8	51.1	57.6	42.95	73.45	42.1	47.75	51.55	45.75	48.15	58.6
KLF9	68.4	104	98.4	172	148	91	277	192	45.9	112	182	91.2	229	47.3	390	151	76	182	128	202	93.1	108	74.3	125	95	114	67.1	98.2	140	88.8	89.1	119	242	102	85.1	66.1	154	104	132	124	125	115	88.6	105	66.7	58	62.6	169	230
[truncated: 238 more columns]
