# Supplementary material for: Oncogenic enhancers drive esophageal squamous cell carcinogenesis and metastasis
Source: Nat Commun. 2021 Jul 22;12:4457. doi: 10.1038/s41467-021-24813-2 (PMC8298514; doi:10.1038/s41467-021-24813-2)
Supplement: Supplementary file 19 — Supplementary Data 17 [file 41467_2021_24813_MOESM19_ESM.xlsx]

## Sheet: CRC_mean_scores
TF	EC1001	EC1101	EC1201	EC1301	EC1401	EC1701	EC1901	EC2001	EC2101	EC701	LN1003	LN1103	LN1203	LN1303	LN1403	LN1903	LN2003	LN2103	Means
BHLHE40	45.5098	72.5693	80.1038	72.3283	63.911	51.9401	81.3918	72.0772	88.4186	77.8997	77.3735	86.5714	74.0587	88.1774	74.7258	64.4238	66.6486	69.3615	72.6383
FOSL2	44.7238	72.5693	79.2869	70.8514	64.6582	52.7953	77.9758	70.6801	92.2791	77.8997	74.3207	86.5714	71.8039	88.4333	73.6316	62.5202	66.7179	69.3615	72.06
MNT	65.8206	100	100	0	91.9454	67.8943	100	0	0	85.9027	100	0	100	0	100	100	90.6136	100	66.7876
JUNB	43.9738	71.0973	73.1488	68.4224	57.725	50.8296	76.4133	70.4287	0	57.8308	73.4035	86.5714	69.9436	88.1774	70.2921	57.8963	67.4774	54.5937	63.2347
KLF13	45.7665	72.5693	79.4528	72.8094	63.4111	51.4255	77.0212	71.0972	92.2791	69.0595	76.7965	0	71.6684	0	74.109	63.8996	68.5256	69.3615	62.1807
ZBTB7A	51.3687	83.6894	90.9138	79.9974	82.3952	67.5008	84.5212	73.5186	100	0	0	0	85.1124	0	90.2997	77.0885	69.0859	82.4721	62.1091
SMAD3	43.793	60.4434	75.3755	70.0893	53.9462	51.3922	81.0757	73.4982	0	62.2342	77.3735	86.5714	68.1841	0	76.1179	55.4019	71.1798	62.8062	59.4157
TGIF1	40.4464	52.6169	73.2251	67.3863	50.49	50.439	80.9208	75.5853	0	74.7077	73.8797	73.1429	67.4115	86.5191	72.2495	48.7791	68.014	0	58.6563
HIF1A	50.1005	87.7173	95.4684	0	78.8601	59.0368	91.8017	0	0	86.7111	0	100	94.5453	0	86.0772	72.8075	74.2884	0	54.3008
RXRA	44.4582	72.5693	78.6931	70.8514	63.911	51.8345	81.7031	0	0	77.8997	77.3735	0	71.8039	0	75.4856	61.8641	70.8593	69.3615	53.8149
SREBF1	41.6097	0	76.9225	0	50.621	50.97	81.658	73.8363	88.4186	57.8308	75.5836	0	71.2432	0	74.1168	56.3899	70.1543	53.0002	51.2419
ZBTB7B	43.5791	60.226	70.6669	69.3436	50.8773	50.8741	77.8939	0	0	0	75.775	0	67.8582	88.1264	68.7182	53.1193	69.6772	54.0422	50.0432
BCL6	42.0907	0	77.7368	67.7187	51.2211	52.1266	81.4562	76.6749	0	0	78.134	0	71.9506	88.1774	76.3283	55.4242	71.6008	0	49.48
ELF3	44.3122	0	74.8592	0	58.8753	51.6038	81.6477	74.765	92.2791	0	77.3735	0	70.2609	0	75.2727	61.8641	0	69.3615	46.2486
RUNX1	41.668	54.5449	0	68.402	49.7305	51.1967	81.682	74.467	0	50.4	76.9209	0	68.686	84.9943	74.6666	51.2781	0	0	46.0354
NR4A1	42.8015	0	0	0	54.0265	51.0802	80.3379	73.6755	92.2791	0	76.4627	0	0	88.5614	74.3151	57.4038	69.7997	54.0422	45.2659
MEF2D	39.4615	71.0549	71.9786	0	51.7085	50.7436	75.7604	73.7617	0	0	0	0	69.1126	0	70.9451	57.3092	69.6023	52.8471	41.9047
MYC	42.2421	0	75.6385	0	0	51.5962	81.2099	74.0185	0	49.8462	80.4071	0	70.4189	82.179	76.0881	0	70.5233	0	41.8982
HIVEP2	0	61.0649	0	67.3701	52.0968	50.4542	75.3569	0	0	0	0	86.5714	69.8673	89.6808	71.9255	53.5939	66.3534	0	41.352
RARA	41.3417	0	76.3405	68.4224	62.2282	51.0688	81.7045	75.3989	0	0	0	0	68.5011	0	75.0938	61.6616	70.8993	0	40.7034
FOS	44.9282	0	83.3482	0	71.0664	52.6918	77.6027	0	92.2791	0	0	0	75.5991	0	73.2751	66.4206	65.8625	0	39.0596
MAFK	0	0	76.3405	0	64.0814	51.0092	81.8678	0	92.2791	0	0	0	69.6719	0	75.0808	57.2827	71.2606	54.0422	38.4953
TFAP2A	41.1237	0	78.6931	66.4017	61.2673	0	81.1213	74.5524	0	0	0	0	71.8039	82.7143	74.0461	56.0975	0	0	38.2123
NR4A2	39.8265	50.8386	0	62.7283	49.7491	52.0188	83.0003	76.7722	0	0	0	0	69.1667	0	76.4606	49.9848	72.4134	0	37.9422
ETS2	0	0	98.7754	0	100	76.6251	92.9093	0	0	100	0	0	91.9592	0	99.1433	0	0	0	36.634
HES1	0	0	76.9248	0	65.2985	0	77.0113	65.2924	0	0	67.9926	0	71.1886	89.3088	74.7912	65.9399	0	0	36.3193
CEBPA	49.0528	68.9976	0	0	68.7257	56.2439	81.586	0	95.1499	0	78.4908	0	79.6182	0	0	0	0	55.2373	35.1723
SP3	38.0794	0	0	0	50.4048	53.0542	84.2002	79.0667	0	0	0	0	0	75.8883	75.4923	52.07	71.0085	0	32.1814
ARID5B	48.5136	60.8098	0	100	0	59.5327	83.6116	0	0	0	0	0	0	0	83.6147	69.0891	65.3217	0	31.6941
SP1	41.2344	0	71.4849	0	47.2903	51.3313	82.6537	0	0	0	0	0	65.1586	0	75.6694	55.9882	71.5423	0	31.2418
CEBPB	0	0	71.3918	66.696	0	52.4169	78.5334	74.744	0	0	0	0	67.5746	84.6376	0	62.8267	0	0	31.0456
RARG	42.9215	0	0	0	53.4654	50.6953	82.0115	0	0	0	76.9209	0	0	0	74.6956	52.3757	71.0524	54.0422	31.01
RREB1	0	0	78.6931	0	63.911	51.8345	81.2506	0	0	0	0	0	71.8039	0	75.4856	61.8641	70.8015	0	30.8691
TFEB	0	83.7418	0	0	82.8571	58.2873	81.7358	0	0	0	0	0	0	0	89.9532	82.513	69.633	0	30.4845
SPI1	0	0	72.8303	0	50.878	50.98	80.5824	0	0	0	0	0	68.7401	0	73.5786	54.9989	70.5103	0	29.061
JUN	0	0	85.474	0	52.4533	53.9057	93.7066	0	0	0	0	0	0	0	85.1668	55.4448	78.5837	0	28.0408
ETV6	0	0	0	74.8289	0	51.8858	74.6673	71.6433	0	0	0	0	0	88.4333	72.9309	64.4238	0	0	27.7118
HOXA2	46.1567	71.3054	91.7264	0	63.439	57.5737	77.291	0	0	0	0	0	78.7404	0	0	0	0	0	27.0129
FOXO3	0	0	70.0146	0	0	51.4072	82.3362	0	0	0	0	0	0	81.9083	74.1798	55.0201	71.1284	0	26.9997
SOX4	38.9241	0	0	64.8911	0	0	81.4338	73.3439	0	0	0	0	67.716	80.5064	74.7781	0	0	0	26.7552
PITX1	0	0	78.5495	0	56.6104	50.2845	81.7344	0	0	0	0	0	72.266	0	72.7333	57.0802	0	0	26.0699
FOXP1	0	0	0	0	0	56.7266	87.5732	74.7738	0	0	0	0	0	87.8179	86.1803	0	73.3619	0	25.913
FOXA1	40.9599	0	71.6234	0	0	0	79.177	0	0	0	0	0	68.7026	81.7897	71.8351	49.7723	0	0	25.77
IRF2	0	0	0	0	55.8942	51.8345	81.7069	0	0	0	0	0	67.1955	0	75.3733	55.4242	70.93	0	25.4644
PRDM1	0	63.9472	73.1117	0	54.0039	50.6466	80.837	0	0	0	0	0	0	0	75.2821	54.2046	0	0	25.1129
EGR3	0	0	0	76.96	0	53.6582	80.3963	71.8731	0	0	0	0	0	88.7076	0	0	70.025	0	24.5345
ETS1	0	75.4037	0	0	0	51.7558	79.5688	0	0	0	0	86.5714	0	0	73.7097	0	68.7084	0	24.2065
SOX2	43.1601	0	0	0	0	0	81.6808	0	0	0	77.3735	86.5714	0	84.9943	0	57.2468	0	0	23.9459
EHF	0	0	78.6931	0	55.0714	0	79.0466	0	0	0	0	0	71.8039	0	73.4254	61.8641	0	0	23.328
RUNX3	0	0	0	68.4224	0	51.7797	80.054	74.765	0	0	0	0	0	0	73.8221	0	68.3004	0	23.1746
KLF7	0	0	0	0	0	50.1086	88.0077	83.5967	0	0	0	0	0	0	74.729	47.9	66.6227	0	22.8314
XBP1	48.8605	0	0	0	0	57.2894	80.6918	0	0	0	0	0	0	0	80.3001	66.1865	64.5705	0	22.1055
NR2F2	44.8386	59.0191	0	0	0	51.456	78.7994	68.998	0	0	0	73.1429	0	0	0	0	0	0	20.903
PAX5	0	63.2131	0	0	0	0	0	0	0	0	0	86.5714	0	0	75.2144	58.2951	70.8096	0	19.6724
NFIB	48.4679	0	0	78.5258	0	53.6563	0	69.6946	0	0	0	0	0	100	0	0	0	0	19.4636
JUND	0	0	0	0	0	53.1825	82.0708	0	0	0	0	0	0	0	79.5079	49.234	75.0689	0	18.8369
IKZF1	0	0	0	0	0	51.5218	80.3292	0	0	0	0	0	0	0	73.0973	61.3777	69.8843	0	18.6783
NR3C1	0	0	0	0	0	53.7286	88.7755	0	0	0	0	0	0	0	85.4579	0	75.7005	0	16.8701
EN1	0	0	0	0	0	49.5278	0	73.7691	0	0	78.7859	0	0	87.5022	0	0	0	0	16.0881
FOXO1	0	0	0	0	0	50.4919	84.407	0	0	0	0	0	0	0	78.5318	0	69.546	0	15.7209
SP2	0	0	0	0	0	49.9474	83.0854	77.0228	0	0	0	0	0	0	0	0	70.6644	0	15.5956
IRF1	0	0	0	0	0	50.9374	82.3625	0	0	0	0	0	0	0	74.5642	0	70.9097	0	15.4874
NFATC1	0	0	0	0	0	50.7593	81.061	0	0	0	0	0	0	0	73.6681	0	66.7319	0	15.1233
DBP	0	0	0	0	0	53.8591	81.0824	0	0	0	0	0	0	0	0	69.2965	67.4805	0	15.0955
MEIS1	44.319	63.2131	75.625	0	0	0	80.1866	0	0	0	0	0	0	0	0	0	0	0	14.6302
ELF1	0	0	0	64.4874	0	50.7202	75.2748	0	0	0	0	0	0	0	69.0438	0	0	0	14.4181
ZBTB7C	46.1096	0	0	0	0	0	77.8705	0	0	0	76.9209	0	0	0	0	51.1937	0	0	14.0053
HOXD13	0	0	0	0	0	0	85.2507	78.1575	0	0	0	0	0	84.2106	0	0	0	0	13.7566
NFIX	0	0	0	0	0	0	0	72.6535	0	0	74.1863	0	0	96.6257	0	0	0	0	13.5259
PAX9	0	0	0	0	0	0	79.9654	0	0	0	0	0	0	0	87.8921	73.3084	0	0	13.3981
NFKB2	0	0	0	0	0	0	80.3249	0	0	0	0	0	0	0	76.4758	0	81.6373	0	13.2466
RUNX2	0	0	0	0	0	0	87.0575	0	0	0	0	73.1429	0	0	0	0	74.1139	0	13.0175
FOXC1	0	0	0	68.4224	0	0	0	74.4083	0	0	0	0	0	88.1774	0	0	0	0	12.8338
SOX9	0	0	0	68.402	0	0	0	75.1066	0	0	0	0	0	82.7143	0	0	0	0	12.5679
TCF7	0	0	0	0	0	0	0	0	0	77.8997	0	0	0	0	74.6732	0	66.6487	0	12.179
TP63	0	0	0	0	0	50.703	0	72.484	0	0	0	0	0	91.9186	0	0	0	0	11.9503
NFE2L2	0	0	0	0	0	0	0	74.765	0	0	0	0	69.8981	0	0	0	68.8001	0	11.8591
CEBPD	100	0	0	0	0	100	0	0	0	0	0	0	0	0	0	0	0	0	11.1111
NFATC2	0	0	0	0	0	51.3502	0	0	0	0	0	0	0	0	74.6064	0	63.2984	0	10.5142
FLI1	0	0	0	0	0	47.6565	0	0	0	0	0	0	0	0	70.1842	0	67.8202	0	10.3145
HOXA9	36.7465	0	75.1772	0	0	0	0	0	0	0	0	0	67.6464	0	0	0	0	0	9.97612
KLF5	42.0611	0	0	0	0	0	81.5921	0	0	0	0	0	0	0	0	52.8668	0	0	9.80666
SOX13	42.4842	0	0	0	0	0	0	0	0	0	81.3976	0	0	0	0	49.1321	0	0	9.61188
GRHL1	0	0	0	0	0	0	88.31	83.2136	0	0	0	0	0	0	0	0	0	0	9.52909
MAF	0	0	0	0	0	0	84.6435	0	0	0	0	0	0	0	78.1266	0	0	0	9.04279
GATA5	0	0	0	0	0	0	0	0	86.5373	0	0	0	0	0	0	0	0	72.3057	8.82461
MYCN	0	0	0	65.7666	0	0	0	0	0	0	0	0	0	89.8331	0	0	0	0	8.64443
USF2	0	0	0	0	0	0	80.9094	0	0	0	0	0	0	0	0	0	73.5456	0	8.58083
IRX5	0	0	77.0614	0	0	0	0	0	0	0	0	0	71.5539	0	0	0	0	0	8.2564
IRF6	0	0	0	0	0	0	74.1054	0	0	0	0	0	0	0	0	67.8521	0	0	7.88653
FOXK1	0	0	0	0	0	49.6851	83.946	0	0	0	0	0	0	0	0	0	0	0	7.42395
TFCP2L1	50.4326	0	0	0	0	0	78.8585	0	0	0	0	0	0	0	0	0	0	0	7.18284
TFAP2C	0	0	0	0	0	50.5378	0	74.765	0	0	0	0	0	0	0	0	0	0	6.96127
OSR1	0	0	0	0	0	0	0	100	0	0	0	0	0	0	0	0	0	0	5.55556
FOXJ2	0	0	0	0	0	0	0	0	0	0	0	0	0	0	0	0	100	0	5.55556
EN2	0	0	0	0	0	0	0	0	0	0	0	0	0	91.4683	0	0	0	0	5.08157
TCF7L2	0	0	0	0	0	0	86.8886	0	0	0	0	0	0	0	0	0	0	0	4.82715
KLF4	0	0	0	0	0	0	85.8013	0	0	0	0	0	0	0	0	0	0	0	4.76674
MEIS2	0	0	0	0	0	0	84.2126	0	0	0	0	0	0	0	0	0	0	0	4.67848
MAFB	0	0	0	0	0	0	83.3907	0	0	0	0	0	0	0	0	0	0	0	4.63282
FOXP2	0	0	0	0	0	0	83.3903	0	0	0	0	0	0	0	0	0	0	0	4.6328
NR2F6	0	0	0	0	0	0	82.5667	0	0	0	0	0	0	0	0	0	0	0	4.58704
ATF4	0	0	0	0	0	0	81.5282	0	0	0	0	0	0	0	0	0	0	0	4.52934
KLF12	0	0	0	0	0	0	79.1901	0	0	0	0	0	0	0	0	0	0	0	4.39945
ELF2	0	0	0	0	0	0	78.173	0	0	0	0	0	0	0	0	0	0	0	4.34294
MECOM	0	0	0	0	0	0	0	0	0	0	77.7356	0	0	0	0	0	0	0	4.31864
GLI2	0	0	0	0	0	0	0	0	0	0	77.3735	0	0	0	0	0	0	0	4.29853
GATA3	0	0	0	0	0	0	0	0	0	0	0	0	0	0	0	0	76.3616	0	4.24231
SOX10	0	0	0	0	0	0	0	75.4286	0	0	0	0	0	0	0	0	0	0	4.19048
SNAI2	0	0	0	0	0	0	0	0	0	0	74.8569	0	0	0	0	0	0	0	4.15872
PATZ1	0	0	0	0	0	0	0	0	0	0	0	0	0	0	0	0	74.7571	0	4.15317
MAFF	0	0	0	0	0	0	73.9306	0	0	0	0	0	0	0	0	0	0	0	4.10725
GFI1	0	0	0	0	0	0	0	0	0	0	0	0	0	0	0	0	73.0182	0	4.05657
RFX1	0	0	0	0	0	0	0	0	0	0	0	0	0	0	0	0	72.7513	0	4.04174
IRF8	0	0	0	0	0	0	0	0	0	0	0	0	0	0	0	0	72.0299	0	4.00166
TCF3	0	0	0	0	0	0	0	0	0	0	0	0	0	0	0	0	71.6366	0	3.97981
TEF	0	0	0	0	0	0	0	0	0	0	0	0	0	0	0	0	71.1639	0	3.95355
EGR1	0	0	0	0	0	0	0	0	0	0	0	0	0	0	0	0	70.5382	0	3.91879
YY1	0	0	0	0	0	0	0	0	0	0	0	0	0	0	0	0	68.9952	0	3.83307
DLX2	0	0	0	0	0	0	0	68.4018	0	0	0	0	0	0	0	0	0	0	3.8001
POU2F2	0	0	0	0	0	0	0	0	0	0	0	0	0	0	0	0	67.5305	0	3.7517
FOXJ1	0	0	0	0	0	0	0	0	0	0	0	0	0	0	0	0	65.5311	0	3.64061
ZBTB16	0	0	0	0	0	0	0	0	0	0	0	0	0	0	0	0	64.7422	0	3.59679
ELF4	0	0	0	0	0	0	0	0	0	0	0	0	0	0	0	0	58.1936	0	3.23298
ZNF217	51.4799	0	0	0	0	0	0	0	0	0	0	0	0	0	0	0	0	0	2.85999
SOX1	0	0	0	0	0	49.6314	0	0	0	0	0	0	0	0	0	0	0	0	2.7573
