# Supplementary material for: Oncogenic enhancers drive esophageal squamous cell carcinogenesis and metastasis
Source: Nat Commun. 2021 Jul 22;12:4457. doi: 10.1038/s41467-021-24813-2 (PMC8298514; doi:10.1038/s41467-021-24813-2)
Supplement: Supplementary file 20 — Supplementary Data 18 [file 41467_2021_24813_MOESM20_ESM.xlsx]

## Sheet: TF.exp.TPM
TF	Adj202	Adj302	Adj402	Adj502	Adj602	Adj702	Adj802	Adj902	Adj1002	Adj1102	Adj1202	Adj1302	Adj1402	Adj1702	Adj1802	Adj1902	Adj2002	Adj2102	EC201	EC301	EC401	EC501	EC601	EC701	EC801	EC901	EC1001	EC1101	EC1201	EC1301	EC1401	EC1701	EC1801	EC1901	EC2001	EC2101	LN203	LN303	LN403	LN603	LN803	LN1003	LN1103	LN1203	LN1303	LN1403	LN1803	LN1903	LN2003
BHLHE40	66.23	386.17	75.19	747.44	33.84	182.31	267.66	172.1	485.94	262.25	131.5	574.57	86.25	240.12	261.98	221.12	63.76	101.39	213.58	28.39	78.28	77.45	60.22	142.32	84.53	127.56	40.47	93.62	190.54	130.69	60.42	56.32	69.38	136.54	36.96	133.59	219.4	64.11	61.23	137.25	27.25	75.31	86.74	111.15	28.44	21.79	24.56	50.1	31.53
FOSL2	220.3	96.43	55.28	160.07	21.97	101.15	108.6	132.96	154.98	111.32	144.42	145.3	75.02	57.66	64.39	66.23	209.69	60.85	158.58	44.07	75.47	35.14	50.31	162.67	85.48	118.59	65.23	45.69	105	73.8	53.16	30.73	75.16	61.23	29.78	58.33	98.11	69.81	33.65	99.27	24.49	42.36	65.97	71.26	19.87	46.97	4.12	36.54	12.27
MNT	14.55	26.32	11.89	24.8	6.92	21.09	20.52	11.78	45.72	20.99	13.17	24.42	15.36	20.75	8.02	19.01	12.3	7.86	14.31	8.72	20.76	11.93	18.24	36.78	18.4	21.14	32.79	27.12	49.1	17.19	17.8	20.26	7.67	27.98	14.78	11.9	20.69	20.83	4.58	27.75	5	38.82	23.15	43.8	13.2	26.71	14.56	22	9.23
JUNB	263.27	1662.4	168.09	999.64	134.02	346.94	418.05	206.13	566.27	398.46	173.76	931.57	251.91	865.94	903.88	663.56	269.62	258.88	789.66	238.62	260.85	273.71	278.63	435.86	416.88	359.68	83.27	147.05	339.57	211	284.41	99	314.84	683.61	104.58	308.27	574.56	446.25	247.19	496.03	202.73	246.09	152.98	284.72	84.28	286.66	141	219.56	148.8
KLF13	28.53	15.12	19.5	10.53	21.27	25.98	29.01	21.89	21.05	13.82	16.27	9.8	16.4	16.34	7.11	10.95	30.21	8.41	12.73	25.85	22.06	31.08	31.26	49.89	17.87	30.22	18.93	36.34	27.42	31.72	30.23	14.17	7.21	13.37	22.01	17.29	15.78	22.24	9.97	23.82	23.3	31.28	27.37	9.64	22.21	12.88	47.08	28.43	55.33
ZBTB7A	17.92	37.86	31.66	67.73	18.99	61.8	76.77	43.52	51.63	56.37	62.75	52.14	34.6	66.66	37.59	53.79	17.84	47.59	11.12	39.31	27.55	17.09	30.02	31.63	36.54	34.32	30.28	25.4	60.55	49.98	29.85	30.91	12.45	80.68	29.92	47.25	47.64	32.59	7.14	78.63	19.08	22.11	28.96	33.64	22.69	26.1	37.16	51.31	25.45
SMAD3	28.4	50.54	16.43	31.3	15.12	49.79	48.23	36.61	71.45	45.34	38.26	28.3	16.18	49.14	18.33	21.99	29.83	20.53	62.67	29.57	84.65	16.78	32.27	33.01	12.51	38.21	82.74	44.47	17.39	30.27	26.26	34.34	5.54	17.38	24.01	25.75	28.83	26.84	16.27	48.32	16.3	147.55	26.03	17.36	13.83	33.87	20.34	30.75	16.55
TGIF1	38.31	43.13	26.18	17.93	66.39	31.41	39.7	21.51	67.15	57.09	28.02	30.32	64.78	17.62	34.36	24.54	38	14.66	78.44	76.78	149.02	38.21	70.26	113.36	37.07	67.92	85.5	60.77	66.32	56.4	75.02	44.99	60.5	49.56	68.52	31.06	29.53	92.75	29.57	36.45	17.3	75.89	58.56	65.65	41.41	135.76	19.01	68.23	22.68
HIF1A	22.97	25.74	28.5	54.69	55.69	45.7	56.22	82.93	81.63	44.94	66.89	81.86	24.28	42.21	40.84	24.58	22.8	25.81	62.64	48.03	92.55	39.51	158.35	85.18	118.09	40.73	75.14	126.3	121.34	43.53	158.56	72.98	137.62	18.63	25.84	47.69	74.72	40.54	42.9	21.09	22.73	36.31	84.72	135.13	36.34	12.61	39.11	18.85	46.71
RXRA	122.81	33.16	23.62	35.32	12.81	42.92	58.56	54.1	38.53	48.51	54.11	33.09	21.86	40.78	24.5	26.35	124.22	30.25	32.98	37.61	44.75	8.71	25.49	61.06	29.97	21.15	29.38	17.2	42.68	34.85	25.24	17.3	15.55	17.62	13.09	25.4	36.91	31.85	6.97	49.82	30.28	55.54	13.53	24.38	14.26	21.25	5.66	44.83	8.09
SREBF1	164.74	178.85	44.28	287.47	42.31	96.33	117.96	73.09	163.03	143.35	85.68	218.46	99.38	109.17	65.97	85.09	174.9	56.51	151.94	35.67	207.41	42.81	84.22	286.01	106.55	107.25	202.07	136.47	388.57	133.04	89.04	156.04	16.23	186.03	97.82	145.95	110.32	76.19	30.18	95.1	81.91	314.76	140.02	424.37	99	88.58	63.76	187.46	26.04
ZBTB7B	228.77	94.07	46.1	116.54	37.01	112.81	106.45	116.63	95.41	90.93	79.69	83.26	45.89	101.54	49.79	65.06	226.19	49.67	100.94	26.9	33.53	16.35	75.4	68.94	44.69	35.22	57.84	75.82	107.35	66.3	72.89	24.22	7.84	57.61	21.58	51.72	99.76	29.51	10.95	117.92	26.04	51.2	72.07	56.2	25.35	45.2	50.46	85.69	25.05
BCL6	113.7	38.04	18.48	33.24	24.41	27.41	24.49	24.7	58.98	30.95	25.69	60.91	22.48	17.26	20.06	9.38	109.48	11.8	90.48	14.25	58.81	31.51	32.24	38.06	39.64	64.19	85.7	49.65	99.12	37.57	33.54	55.2	13.43	18.77	60.9	26.46	39.09	36.1	14.62	29.7	29.88	56.1	33.11	109.75	47.36	56.94	28.34	64.56	38.2
ELF3	103.37	522.3	267.15	832.75	29.26	331.35	303.61	354.58	669.39	481.39	293.98	686.54	187.36	418.36	386.97	293.47	110.12	273.77	340.41	4.07	230.29	13.33	74.09	49.05	54.53	273.21	83.87	10.44	259.65	114.58	77.98	104.62	0.68	353.51	33.49	463.3	366.45	68.77	23.19	411.82	9.28	96.34	76.99	135.53	6.32	348.58	4.99	244.51	1.87
RUNX1	3.56	18.15	7.42	5.49	8.02	11.4	6.93	3.19	16.34	6.4	8.76	9.69	18.05	4.52	2.32	5.02	1.87	2.66	55.51	26.75	20.4	47.27	14.32	51.67	17.15	26.71	39.74	36.81	44.44	18.23	15.41	20.48	20.2	33.17	32.55	10.64	4.18	58.61	14.25	6.27	4.52	26.25	16.61	26.83	21.2	49.24	20.84	19.4	10.97
NR4A1	0.41	85.76	14.59	58.92	7.41	42.4	71.31	3.3	40.71	7.17	5.28	84.51	62.58	15.7	65.13	29.35	1.77	2.37	111.62	15.95	86.71	51.01	9.83	258.17	12.75	131.57	34.3	22.07	14.03	22.75	10.42	7.96	26.78	71.18	53.43	31.21	34.45	60.67	328.46	14.77	156.82	53.1	23.55	14.16	43.98	11.92	12.95	18.06	31.55
MEF2D	21.71	15.06	16.62	11.15	12.97	17.85	27.13	15.53	26.24	21.26	22.75	22.74	14.02	19.86	15.58	11.57	21.41	8.88	29.18	18.75	10.54	24.86	22.89	26.48	15.29	30.57	29.46	29.91	42.07	17.57	24.2	19.97	20.51	13.51	14.39	12.73	26.83	21	13.32	26.11	13.36	15.54	24.29	25.17	23.28	17.53	34.6	15.96	24.91
MYC	160.61	172.92	15.4	57.85	43.37	65.51	61.87	37.96	187.5	44.61	48.75	137.61	116.33	106.66	73.96	38.35	160.1	22.19	234.13	103.83	143.12	23.47	84.05	186.83	92.54	85.31	143.61	46.8	117.49	49.03	87.16	99.21	37.45	23.48	83.32	22.54	86.51	86.42	33.18	68.71	32.26	118.39	103.42	153.87	25.37	207.12	38.55	35.06	43.69
HIVEP2	4.33	1.89	3.44	5.3	1.15	4.36	5.11	5.17	10.11	6.87	4.91	5.33	2.17	2.73	2.56	1.3	4.13	1.52	6.77	3.68	3.34	4.38	4.08	6.3	10.38	5.03	6.2	6.34	5.99	5.13	3.96	1.54	1.63	1	2	2.75	4.43	4.59	2.1	3.09	2.89	3.89	7.28	5.11	6.29	2.88	15.18	2.29	8.46
RARA	6.53	15.85	10.36	8.95	13.33	16.37	16.93	6.04	16.52	7.53	10.38	17	13.17	12.79	8.71	6.53	6.02	5.16	4.24	20.09	21.48	25.52	23.1	33.67	15.54	41.4	25.62	21.03	32.22	22.93	23.95	15.18	27.67	17.89	34.07	13.24	14.82	23.93	17.24	13.96	23.33	16.73	10.55	19.81	24.43	13.69	37.53	17.82	15.37
FOS	88.69	1107.94	45.22	537.95	19.76	53.24	71.46	10.29	159.56	32.08	16.43	438.79	104.6	149.89	254.73	50.83	87.1	3.08	1783.66	36.95	264.78	264.49	35.24	541.71	88.09	146.09	21.28	27.34	184.55	64.34	37.52	178.75	146.31	91.05	16.91	184.79	104.39	209.1	219.52	65.05	200.74	130.7	88.62	488.35	12.2	26.62	26.54	56.83	75.65
MAFK	34.78	27.41	16.04	17.32	10.35	23.4	24.16	15.2	35.06	18.28	18.64	28.08	28.11	17.97	9.3	17.55	37.97	7.4	42.58	18.05	24.53	27.12	23.03	42.93	19.25	46.82	22.3	28.05	123.7	15.77	24.23	31.89	6.78	58.58	10.35	19.89	23.19	46.57	19.08	31.07	8.85	23.28	51.75	82.03	12.14	44.24	22.58	31.65	12.04
TFAP2A	77.43	45.4	13.08	26.44	28.28	25.59	41.03	36.74	26.9	51.51	46.21	40.36	43.97	30.22	25.42	29.29	77.01	22.47	31.67	76.62	34.93	25.18	41.98	52.73	42.31	13.21	39.63	74.19	59.26	105.87	44.5	34.17	8.13	59.38	96.31	15.89	22.1	54.28	5.73	22.84	9.75	22.63	27.68	53.07	135.32	69.7	0.37	39.98	0.45
NR4A2	0.68	9.66	2.04	5.67	1.12	2.51	7.66	1.96	7.61	2.37	1.96	4.75	12.1	1.51	3.79	2.17	0.6	0.53	10.33	0.75	6.74	3.09	3.23	6.06	2.56	11.46	2.13	4.02	10.94	2.05	3.91	3.93	2.23	2.88	4.39	2.68	2.21	3.03	40.51	1.77	5.95	2.33	2.47	11.26	2.77	6.86	2.91	5.21	2.04
ETS2	58.38	173.47	22.51	113.14	13.15	38.09	42.63	31.15	152.66	41.42	29.46	84.63	44.32	33.12	34.76	29.42	53.87	15.56	89.26	116.49	82.09	30.23	19.36	208.2	28.34	98.78	35.77	51.92	64.23	40.69	20.91	31.67	68.09	30.25	29.93	26.38	57.73	67.47	25.68	40.84	20.07	43.83	32.07	70.93	13.58	40.12	9.72	20.12	24.62
HES1	163.39	168.72	51.4	244.93	36.21	64.25	69.86	52.79	109.79	77.69	59.77	196.55	57.78	112.54	138.36	136.09	174.36	81.49	208.86	22.98	52.04	30	43.93	62.79	32.05	42.07	17.65	42.49	109.71	66.71	44.22	24.3	46.16	195.63	40.79	106.36	61.84	38.93	26.82	69.19	23.62	57.19	48.84	75.78	18.82	69.36	4.25	102.03	4.7
CEBPA	10.71	14.62	7.18	8.46	8.57	9.9	12.03	5.19	2.53	7.06	13.02	8.01	21.18	20.46	7.35	9.84	13.19	7.75	6.92	5.14	14.59	4.42	11.33	2.14	22.61	3.11	9.87	12.35	6.83	3.05	13.69	3.04	2.16	8.98	8.42	38.75	14.53	6.79	2.68	15.52	59.29	5.8	8.74	1.93	4.56	23.21	7.78	7.55	6.84
SP3	8.58	3.84	12.79	14.4	8.22	11.07	18.53	12.01	16.38	14.02	13.47	9.84	8.73	8.08	12.54	3.58	10.09	4.02	23.73	28.35	19.56	9.12	20.93	15.31	14.13	8.07	38.75	21.54	14.07	9.99	20.73	16.01	10.77	3.49	33.86	9.04	12.1	13.01	8.27	7.21	8.58	25.65	17.43	7.09	22.77	11.6	29.61	9.05	22.99
ARID5B	18.88	8.62	10.2	14.91	2.93	17.39	11.35	13.47	35.43	18.87	14.98	20.82	9.92	10.95	11.45	9.21	19.66	7	14.61	6.65	16.54	16.98	4.74	19.81	10.91	16.66	39.11	11.47	24.76	16.97	4.51	9.09	10.11	17.56	12.76	7.63	18.32	19.84	11.08	11.84	3.96	5.29	20.36	23.12	15.04	10.38	11.69	16.06	21.9
SP1	16.33	20.08	17.43	34.01	7.57	26.55	51.6	53.05	37.23	38.66	44.48	23.88	21.74	22.73	16.66	14.53	16.78	10.8	23.86	17.86	17.61	15.05	12.99	15.62	27.02	17.64	31.93	31.9	40	22.52	12.72	19.29	8.23	12.98	26.72	36.33	23.06	22.29	8.45	22.57	12.54	31.35	31.04	36.81	21.82	51.79	22.71	20.86	18.93
CEBPB	80.92	101.52	14.8	35.81	54.32	30.15	20.26	8.59	32.03	14.37	15.97	48.32	42.07	34.73	21.68	26.68	81.31	12.45	200.83	69.41	51.47	63.57	84.94	113.97	98.94	44.51	25.61	46.44	142.96	71.77	89.9	76.13	81.78	69.26	192.87	33.23	35.49	125.28	27.69	27.2	89.32	63.72	38.81	99.49	99.36	32.28	22.26	47.76	27.22
RARG	45.9	108.8	59.38	108.15	18.84	120.37	169.06	121.03	85.99	130.07	118.69	94.49	44.73	129.05	86.92	99.16	43.78	96.79	54.26	66.64	40.89	22.04	32.87	29.88	70.51	38.68	42.68	33.84	64.75	98.22	32.78	30.34	12.55	94.76	51.35	71.34	120.56	44.48	10.59	131.64	27.41	74.29	46.38	32.51	21.67	49.88	11.92	83.62	8.01
RREB1	22.92	28.82	11.04	32.56	6.62	18.34	30.04	27.13	42.63	38.11	28.43	28.66	12.25	14.39	7.87	7.54	22.03	9.17	16.66	13.52	9.27	5.9	14.25	14.43	16.12	11.06	14.01	13.52	41.74	16.64	13.67	11.41	3.38	9.98	10.92	14.54	19.37	13.32	3.52	20.63	5.66	7.23	10.33	31.65	11.86	20.7	11.44	12.78	9.11
TFEB	23.9	12.59	16.45	9.26	5.99	15.02	11.48	10	11.91	10.88	8.73	10.12	11.18	11.39	8	8.42	23.27	6.43	14.92	19.46	5	12.68	10.51	8.64	12.29	17.44	18.3	16.1	21.22	15.77	11.51	8.93	7.95	16.42	8.5	9.12	13.93	43.23	8.01	13.78	9.08	10.41	10.56	10.21	12.26	15.57	38.07	18.78	67.28
SPI1	11.05	13.73	19.3	11.19	20.91	13.68	11.38	9.37	13.52	12.38	10.45	14	17.23	12.31	9.45	6.22	15.85	9.84	15.88	19.71	2.2	47.9	26.66	20.31	35.04	64.17	30.39	43.8	106.92	25.4	25.11	26.05	84.36	22.16	13.78	15.4	8.13	63.82	26.54	8.66	44.23	13.53	31.43	65.34	41.25	28.2	105.56	45.31	75.11
JUN	27.53	259.85	45.63	146.89	19.61	54.02	53.5	28.93	168.36	34.03	33.47	198.66	118.73	83.69	82.61	42.23	26.82	19.07	417.74	123.48	126.01	75.42	40.55	501.83	97.29	163.67	43.36	71.62	41.43	50.91	39.22	53.06	130.59	142.3	23.94	61.79	84.38	153.1	58.29	58.43	171.65	65.02	81.3	56.51	15.07	63.16	14.44	65.08	30.4
ETV6	12.58	5.44	8.2	5.95	4.5	6.47	9.41	6.38	12.11	9.02	8.01	7.06	8.56	5	3.53	5.21	12.73	3.25	11.78	3.77	5.9	11.92	7.16	8.55	10.59	9.92	11.51	11.46	17.13	42.55	7.38	7.12	7.54	19.93	42.57	9.1	5.09	9.23	6.01	5.38	4.37	5.91	10.9	12.02	38.03	13.13	16.52	23.34	13.71
HOXA2	1.93	0.64	1.49	1.04	0.73	1.6	1.96	1.21	0.79	1.52	2.75	0.95	0.52	1.71	1.52	1.29	2.32	1.77	1.85	1	1.22	1.4	1.61	0.57	0.24	1.05	4.17	0.78	1.54	1.17	1.3	1.25	0.58	1.54	0.94	1.42	1.18	1.71	1.4	1.41	2.06	1.65	0.65	1.21	2.07	1.12	0.81	1.09	0.69
FOXO3	18.53	4.48	11.52	12.7	2.76	20.37	13.23	14.39	21.84	14.58	20.62	15.53	7.65	12.06	8.43	6.01	18.34	7.13	9.33	8.83	9.7	11.67	5.69	19.9	8.81	9.01	19.54	9.88	11.07	10.92	5.2	6.56	6.42	7.03	9.84	8.26	21.83	11.63	3.97	15.15	8.2	11.65	10.06	7.53	15.8	7.76	5.15	11.74	14.78
SOX4	9.85	12.75	8.69	7.92	17.59	4.38	6.39	5.4	11.83	7.38	7.22	7.25	22.8	5.09	6.34	5.68	9.66	5.04	4.66	26.89	57.61	41.5	27.83	47.4	20.25	27.22	71.18	27.78	31.23	73.08	27.46	13.07	45.05	96.82	69.64	16.89	8.53	74.97	34.7	5.05	10	45.7	51.6	18.14	56.48	45.5	4.13	46.29	7.14
PITX1	275.46	661.91	395.62	835.94	29.09	748.38	807.22	753.87	546.5	875.88	898.71	725.87	461.88	822.16	615.1	796.37	267.99	985.84	361.38	80.59	136.11	26.22	47.74	90.22	62.33	112.28	41.49	62.95	1138.09	421.32	44.19	51.41	25.92	583.04	83.87	373.52	702.95	51.08	10.27	819.94	11.84	74.07	98.6	418.7	18.14	346.65	3.98	259.92	1.36
FOXP1	3.06	11.59	18.1	21.04	7.52	18.87	26.93	23.48	36.24	25.6	24.88	26.05	12.26	15.15	11.53	10.21	2.7	5.71	4.95	23.66	6.12	22.27	5.68	18	15.63	32.63	28.55	20.3	29.17	21.66	7.81	19.26	12.54	7.11	31.27	17.98	19.41	28.63	11.58	19.43	9.46	8.67	9.78	20.35	36.17	34.46	50.93	13.05	30.55
FOXA1	16.71	12.84	12.3	12.14	1.66	11.97	17.76	15.25	15.16	12.55	19.77	9.12	9.92	8.51	8.43	5.61	14.62	6.26	15.55	0.05	7.39	0.59	3.12	4.39	1.67	96.02	22.6	3.57	18.36	4.2	2.46	4.19	0.04	12.34	1.7	23.39	8.11	0.26	0.36	10.6	0.97	9.24	1.79	13.69	5.07	87.65	0.6	42.13	0
IRF2	14.62	11.19	17.71	15.46	9.79	15.1	22.12	14.97	21.41	21.73	11.92	15.28	8.01	11.42	15.6	9.02	12.19	8.83	32.42	10.16	26.34	18.52	14.1	17.79	13.7	15.16	16.65	16.07	18.59	20.92	15.61	20.27	23.11	7.42	14.84	14.92	10.03	14.18	7.56	12.41	16.31	13.09	19.25	15.95	22.63	8.88	40.27	19.85	30.61
PRDM1	7.57	24.04	14.47	55.98	3.15	33.95	42.69	43.05	85.41	55.43	53.61	38.11	7.72	36.61	31.83	20.16	8.35	23.82	20.39	6.23	7.98	13.42	7.92	16.91	12.28	8.54	7.09	17.74	33.96	15.4	6.76	2.4	12.82	7.15	6.52	22.9	36.27	14.16	5.43	35.15	2.89	3.61	7.07	21.48	9.08	2.78	10.04	6.32	19.25
EGR3	0.54	6.13	1.63	8.62	0.32	4.29	3.38	1.32	8.72	1.03	0.5	5.37	1.86	3.5	4.19	2.29	0.17	0.54	0.64	1.96	4.02	4.68	1.14	23.04	2.54	17.17	3.95	4.7	3.5	5.73	1.48	1.52	1.73	3.32	12.22	2.5	6.04	4.78	12.79	2.88	5.59	10.53	6.94	3.38	15.02	0.89	22.16	2.64	13.19
ETS1	2.9	6.31	18.09	6.56	5.5	9.23	8.82	6.67	19.36	5.87	8.73	10.18	7.78	2.1	2.41	1.2	3.25	1.04	10.53	24.42	6.74	28.4	8.47	29.39	10.02	44.85	17.33	31.19	10.59	25.34	8.33	3.9	16.95	1.38	6.23	3.99	8.95	20.99	18.28	5.46	18.28	3.54	9.2	13.17	52.2	4.46	152.41	6.13	156.31
SOX2	0.38	13.26	14.69	21.46	37.87	26.85	29.75	39.93	10.49	35.56	37.98	13.11	16.1	16.52	17.59	18.33	0.36	35.82	13.51	41.1	211.64	13.26	72.15	3.3	2.34	10.7	120.97	152.28	2.91	28.55	71.36	51.53	12.81	157.54	3.18	27.66	12.33	8.18	34.61	16.94	1.58	243.07	325.13	3.24	25.73	45.95	2.23	180.79	0.27
EHF	43.2	32.06	44.79	168.03	12.12	109.05	142.91	178.55	155.07	146.75	156.76	104.51	31.45	157.24	130.81	74.73	40.89	119.46	104.41	10.39	7.76	4.67	28.51	12.98	19.54	13.31	9.04	3.67	86.49	43.13	28.17	6.53	1.78	54.8	16.11	70.16	129.4	11.09	1.28	93.61	2.18	1.49	5.69	49.09	3.02	61.25	1.22	37.75	1.29
RUNX3	6.08	11.23	10.3	4.11	5.47	7.55	6.99	3.66	9.73	7.27	6.74	8.91	7.26	4.98	2.29	4.11	7.56	3.98	4.98	17.85	13.03	25.45	4.5	14.84	9.75	29.94	22.19	27.87	8.57	44.04	4.85	19.35	12.32	12.5	81.77	6.26	3.95	19.46	7.77	6.52	2.77	21.77	20.54	8.71	50.98	6.5	91.84	19.75	62.08
KLF7	2.46	6.38	7.4	4.56	10.26	5.27	3.93	3.53	16.54	2.9	5.28	9.59	5.92	5.05	3.32	2.37	2.86	4.04	6.2	14.7	9.76	6.98	15.05	33.2	30.91	10.77	5.98	10.09	8.67	3.82	18.58	9.12	9.1	7.26	8.65	3.37	5.75	8.97	4.75	4.85	5	9.3	9.96	7.15	4.96	4.7	7.65	6.97	10.47
XBP1	73.02	82.43	158.55	89.91	41.9	104.99	63.95	50.52	106.76	66.48	52.99	51.65	103.14	45.03	40.48	45.33	73.84	40.35	69.45	103.52	127.98	223.72	51.98	96.1	73.66	107.63	145.35	221.89	108.5	177.01	54.23	65.37	116.03	79.18	48.92	221.4	53.17	159.43	59.33	51.45	48.04	70.66	91.52	83.31	153.5	126.31	155.89	156.53	188.16
NR2F2	3.1	6.19	23.13	6.9	14.8	7.24	20.14	13.35	10.11	8.5	14.76	8.21	6.71	4.55	4.57	6.05	9.7	4.06	2.48	12.77	14.93	34.61	7.26	13.72	6.41	21.93	24.19	18.44	9.43	12.58	8.09	2.7	16.9	10.1	21.62	21.52	7.18	18.94	29.99	10.93	31.09	8.17	6.95	8.81	30.68	17.97	4.59	17.14	15.41
PAX5	0.79	1.19	8.02	0.56	0.12	1.02	0.03	0.44	0.17	1.05	1.12	2.25	1.92	0.01	0.06	0.11	1.29	0.29	0.18	0.44	0	0.57	0.19	0.1	0.5	2.06	1.28	9.75	0.08	3.6	0.16	0.55	0.01	0.02	0.26	0.05	1.24	1.08	0.22	0.39	0.06	0.15	6.97	0.04	3.82	0.25	29.61	6.3	42.37
NFIB	2.46	5.64	15.01	10.97	16.08	15.74	17.21	12.47	22.64	9.86	18.01	15.8	8.92	9.85	11.37	8.3	3.61	3.87	0.76	9.72	23.33	16.95	9.86	11.01	10.93	12.38	30.12	7.67	5.8	100.97	9.71	27.67	16.85	5.11	70.63	9.74	15.62	4.99	14.13	11.63	23.21	18.45	6.12	6.22	81.44	12.57	2.72	8.14	12.02
JUND	63.83	221.56	73.8	102.76	51.47	154.46	99.19	31.02	115.95	53.05	82.24	157.84	165.52	109.93	101.5	153.8	68.63	80.54	131.87	59.73	93.38	110.7	54.26	155.11	63.45	228.43	101.16	101.95	80.61	84.34	59.19	66.87	92.05	173.16	47.79	78.58	108.02	131.67	84.21	122.95	146.56	119.35	75.92	58.16	58.18	148.72	123.87	82.57	114.51
IKZF1	1.61	0.9	9.56	2.04	1.62	2.69	1.73	2.16	3.28	2.01	2.16	2.86	1.99	1.06	0.69	0.37	1.34	0.47	2.53	1.09	0.33	7.28	1.6	0.75	2.38	12	4.78	10.31	5.61	5.86	1.34	2.18	2.03	0.7	2.49	1.22	2.2	3.96	3.03	1.69	0.59	0.97	2.29	3.19	19.89	3.34	101.8	2.78	60.59
NR3C1	17.39	2.75	9.26	9.34	3.78	4.65	7.81	8.01	8.82	8.05	9.24	7.48	5.86	3.7	6.85	2.95	15.33	3.15	13.48	13.03	6.57	8.56	5.49	9.33	6.4	6.77	19.86	15.26	6.2	5.03	6.17	7.48	6.88	5	6.81	4.98	6.05	8.79	5.37	5.01	12.84	6.07	12.02	5.13	5.5	6.49	23.76	4.77	21.25
EN1	0	2.46	0.24	0	16.39	0	0	0	1.33	0.13	0	0.38	0.43	0	0.02	0.52	0	0.05	3.56	13.05	6.92	1.58	23.39	0.7	0.45	0.12	0.95	13.81	0.16	0.39	25.99	12.96	5.63	2.18	11.09	2.54	0.1	10.68	1.2	0	1.15	14.64	2.49	0.26	5.22	0.32	0.04	2.24	0.1
FOXO1	7.74	2.24	4.8	3.37	4.48	5.84	4.71	3.42	6.9	3.55	4.99	4.07	2.04	2.07	2.53	1.23	7.32	1.3	3.64	3.09	10.55	6.58	5.62	12.39	5.19	7.22	10.27	9.73	3.49	4.89	5.34	7.15	4.82	3.31	4.17	2.67	5.86	10.2	4.26	3.98	7.64	7.04	6.34	2.47	5.32	2.44	25.19	4.19	21.14
SP2	11.2	8.55	9.54	9.09	9.25	10.52	14.01	9.81	11.78	13.24	13.39	10.71	8.41	8	5.54	7.32	11.25	6.36	10.32	7.27	7.32	6.56	13.19	11.29	9.17	11.82	13.47	17.53	14.46	12.53	14.16	12.61	6.96	9.55	11.29	12.61	8.41	13.72	4.21	11.16	6.2	14.15	15.64	9.76	14.79	13.69	21.55	12.18	12.3
IRF1	69.32	46.39	35.86	16	25.26	23.33	29.26	17.45	64.83	39.81	15.58	32.85	40.84	13.14	15.18	10.91	67.81	14.09	233.11	58.33	31.15	51.07	45.52	87.35	53.95	88.22	45.6	71.33	148.7	98.3	37.97	73.37	22.49	44.15	33.2	59.22	25.09	59.8	26.04	22.01	28.77	28.93	92.79	87.7	83.73	89.37	152.69	82.62	83.32
NFATC1	2.93	3.72	5.96	2.28	5.09	5.47	4	2.15	6.42	1.5	3.59	3.89	5.21	1.71	2.24	1.23	3.78	0.96	3.55	2.19	5.03	8.95	5.32	11.47	7.01	22.47	9.81	8.71	2.11	9.52	4.8	15.71	5.12	15.04	26.9	5.87	3.75	5.36	5.28	3.01	5.04	6.28	6.41	2.32	16.31	3.53	44.02	17.34	36.82
DBP	42.39	7.72	14.7	6.64	9.19	10.94	17.59	9.83	6.65	24.64	15.12	10.05	15	12.46	17.6	18.48	39.32	12.93	28.23	4.92	4.04	8.07	13.54	4.71	14.01	10.6	9.17	7.44	16.44	11.77	14.22	23.67	6.14	45.42	11.87	14.93	9.67	8.76	3.69	32.37	22.31	13.94	7.86	9.28	8.23	7.7	30.47	19.77	17.38
MEIS1	11.53	5.64	13.39	17.81	2.1	10.52	16.71	15.16	11	15.08	17.5	14.08	5.8	8.37	8.57	8.12	12.77	6.83	25.37	5.17	5.43	8.96	5.16	14.55	4.89	8.28	16.66	12.17	14.32	7.83	4.36	2.04	7.58	9.54	9.59	11.55	9.67	7.34	1.88	13.6	6.05	3.02	2.72	9.18	4.41	11.61	0.6	13.99	3.06
ELF1	30.04	10.43	20.47	33.58	6.21	24.1	37.33	30.33	36.27	29.75	24.56	18.97	7.03	15.86	15.95	8.57	25.6	8.94	24.2	15.62	27.59	12.53	14.5	27.3	15.48	14.32	35.64	26.16	14.87	18.1	14.75	22.58	8.79	4.09	9.84	16.31	23.27	21.04	11.27	16.91	10.1	23.47	23.15	12.59	16.63	11.8	41.81	9.38	38.19
ZBTB7C	21.5	21.64	20.92	32.67	4.6	34.13	41.85	42.91	29.25	37.3	42.28	27.55	10.77	26.94	18.28	29.72	22.4	25.91	21.18	3.94	19.22	1.85	6.17	3.79	3.29	6.98	50.96	19.67	6.49	17.88	6.97	0.89	1.25	38.78	2.36	14.81	25.08	1.4	2.3	36.1	2.33	29.93	34.15	2.52	0.97	14.8	0.45	44.03	0.28
HOXD13	6.29	0.58	0	0	3.13	0	0	0	0.24	0.14	0	0	0.48	0	0.08	0	7.01	0	4.13	1.47	4.15	3.78	4.78	0.39	0.4	0.46	6.83	2.21	1.1	9.81	4.66	8.27	7.33	3.02	21.37	0	0	1.28	0.41	0	0	3.55	7.17	1.39	7.43	0.43	0	1.87	0
NFIX	29.35	22	27.42	34.52	16.55	54.93	81.92	66.99	55.52	60.32	87.72	35.53	13.33	38.82	30.81	39.88	30.09	24.06	24.05	7.7	7.09	33.95	15.35	20.69	35.65	31.41	27.9	19.58	27.18	52.92	17.02	11.41	8.66	15.58	60.71	24.83	37	14.45	13.98	60.44	44.95	19.65	14.58	16.88	39.45	55.48	4.11	14.35	5.01
PAX9	2.42	32.71	40.08	84.96	2.25	93.5	107.34	105.9	115.16	138.48	129.89	108.75	7.86	127.1	111.16	60.57	2.97	83.89	29.61	5.78	19.04	5.19	5.88	8.29	5.65	40.29	12.57	5.29	15.69	48.75	6.08	9.34	2.13	54.75	9.89	29.89	119.39	0.49	2.09	101.69	1.1	6.9	10.65	7.12	18.08	307.1	0.73	53.87	0.21
NFKB2	16.87	25.41	18.84	12.25	14.11	14.55	20.38	9.28	28.31	18.03	13.22	24.49	32.78	13.9	8.81	11.17	18.8	8.04	17.01	30.21	13.08	40.95	23.08	27.85	22.47	47.82	26.37	29.97	50.22	117.71	23.02	16.41	20.28	56.19	83.19	21.75	9.67	39.31	10.67	16.68	11.07	10.42	15.61	43.15	131.03	15.43	53.29	43.99	51.81
RUNX2	1.94	1.74	3.49	2.05	3.46	1.41	0.58	0.67	2.47	1.45	0.79	1.16	1	0.55	0.41	0.22	2.38	0.24	4.13	6.2	0.51	3.53	11.74	9.91	3.4	1.93	3.56	9.7	4.01	2.81	11.11	2.17	17.81	1.59	5.94	2.64	0.73	9.26	2.21	0.95	0.51	3.2	19.26	1.99	5.9	0.72	5.6	1.9	7.3
FOXC1	0.71	4.48	2.22	7.67	3.88	4.37	5.28	0.98	6.48	1.41	2.4	3.97	3.72	2.3	2.08	1.18	0.57	1.09	3.39	5.96	1.04	11.68	5.6	8.26	3.82	6.4	2.42	8.19	1.03	8.89	5.57	3.26	2.34	2.42	21	6.79	3.52	5.52	7.64	2.49	4.93	4.16	7.14	1.08	25.05	0.44	0.32	2.68	1.86
SOX9	1.49	8.73	13.17	6.16	4.57	10.02	7.9	7.34	18.64	11.07	5.44	14.11	2.39	7.55	5.74	4.57	1.6	3.09	10.48	8.55	26.96	8.93	8.18	20.41	9.05	14.61	12.86	11.58	5.49	26.67	8.04	9.95	0.62	2.57	33.17	21.9	8.78	9.78	4.77	5.12	4.95	24.22	16.33	3.8	60.55	0.92	0.21	5.02	1.56
TCF7	1.87	3.84	14.18	7.21	3.79	5.99	4.54	4.05	3.78	4.06	6.89	7.98	7.81	3.51	2.89	2.55	2.31	2.87	1.59	1.91	0.53	10.19	3.47	7.57	10.94	13.99	9.22	12.63	1.93	12.49	4.81	1.71	10.19	1.42	11.46	11.12	4.6	7.83	7.07	4.29	2.57	6.01	2.12	2.52	35.23	3.57	385.22	9.42	107.62
TP63	31.29	56.4	7.26	43.07	68.87	27.49	46.83	51.66	101.37	56.63	47.78	48.41	69.05	29.86	34.47	23.36	30.69	11.18	22.8	136.63	309.94	10.57	164.67	79.07	107.66	83.48	266.54	166.07	30.71	49.92	157.6	128.75	29.42	40.21	31.54	14.64	39.74	96.4	38.41	30	15.15	264.64	127.86	26.12	57.6	68.46	0.88	51.31	0.47
NFE2L2	68.5	42.27	72.17	142.72	58.46	114.54	146.28	151.78	147.33	142.91	131.34	116.36	76.46	136.03	167.44	103.65	68.94	89.7	177.09	102.34	170.47	34.65	123.39	58.04	54.82	34.41	226.58	76.18	36.14	62.29	124.14	98.5	41.35	67.29	51.56	62.66	95.05	81.12	45.36	93.38	25.99	183.94	166.4	31.13	26.59	35.95	42.76	94.62	45.15
CEBPD	161.09	107.02	30.48	83.68	42.69	72.04	36.98	12.25	164.27	31.07	30.12	102.74	118.25	52.76	43.75	33.37	160.01	25.21	294.35	77.95	113.28	83.59	56.29	233.43	27.33	90.14	91.88	30.04	82.15	45.5	59.78	223.99	69.64	140.54	26.67	54.87	61.23	65.98	34.73	57.2	34.55	34.9	28.34	94.11	26.11	33	11.15	54.44	60.89
NFATC2	0.52	0.93	3.49	1.13	0.58	4.33	1.85	1.21	3.77	1.25	2.35	1.42	1.01	0.75	0.64	0.32	0.37	0.45	0.83	0.96	0.71	3.75	0.94	2.14	1.27	11.89	2.39	4.87	1.44	3.71	1.08	0.92	2.77	0.19	1.26	3.61	2.33	3.15	4.28	0.92	2.12	0.76	4.97	1.68	7.38	0.88	20.35	1.63	16.48
FLI1	1.83	1.82	11.63	3.79	5.3	3.59	7.49	5.39	8.87	4.36	9.28	4.51	3.99	1.29	1.45	0.86	2.05	1	4.17	4.47	1.27	12.18	3.25	4.21	4.11	10.71	6.39	12.8	9.08	8.41	2.59	4.5	9.79	1.27	1.57	1.79	4.46	8.45	4.66	4.26	14.86	0.89	4.57	10.61	13.59	4.86	52.54	3.62	30.11
HOXA9	3.93	3.41	1.31	0.15	23.06	1.77	1.38	2.15	3.06	0.34	1.6	0.64	27.83	0.6	0.04	1.38	3.18	0.52	3.43	0.92	25.64	6.96	42.13	6.98	35.54	1.45	66.11	4.09	62.53	11.19	49.39	1.09	4.06	22.15	17.87	0.62	3.57	1.55	5.86	0.77	6.96	4.63	3.16	57.99	11.96	18.14	0.38	15.15	0.89
KLF5	183.74	142.77	83.73	198.75	55.42	185.56	304.42	256.16	364.54	251.86	241.31	187.43	97.08	289.11	152.3	126.47	165.35	126.84	209.83	105.12	295.39	6.67	133.88	95.74	76.04	61.67	276.79	64.75	135.6	108.8	134	91.92	8.49	169.17	30.97	123.78	201.1	66.9	31.49	220.85	9.97	137.86	101.79	77.63	10.08	78.95	3.52	257.29	1.62
SOX13	4.5	7.11	13.12	10.33	13.52	13.49	12.47	10.13	16.88	11.98	8.92	9.49	11.23	9.75	4.54	5.41	5.58	4.98	12.61	15.18	42.42	9.96	18.73	14.58	9.52	15.03	45.39	36.11	11.7	6.85	19.5	21.83	2.53	34.93	12.86	12.66	11.01	11.78	14.41	11.84	16.1	48	38.98	9.47	24.48	25.62	1.37	38.48	4.09
GRHL1	46.24	23.35	26.35	128.11	3.19	72.39	103.89	109.72	101.16	101.76	91.67	66.99	25.73	81.39	59.01	36.92	46.33	54.88	55.94	7.95	26.21	4.2	8.08	10.74	16.31	5.47	19.05	8.11	43.7	27.96	8.82	2.74	1.3	6.65	27.36	33.83	90.34	5.32	3.82	57.8	3.05	10.07	24.04	19.42	6.28	17.43	1.51	14.13	1.02
MAF	3.17	7.62	8.43	8.74	4.93	7.82	10.38	15.03	5.89	13.57	15.44	13.73	5.94	6.57	7.25	6.69	2.71	6.33	3.26	13.28	3.76	8.4	8.57	13.79	32.45	7.86	7.97	13.78	6.31	16.17	10.16	6.46	14.58	10.19	3.37	5.21	7.98	23.75	4.69	5.98	18.29	9.87	13.43	5.11	8.8	30.02	22.15	9.83	18.16
GATA5	0	0	6.12	0	0.08	0.18	0.08	0	0	0	0	0.03	0.08	0.05	0.04	0.02	0	0	0	0.06	0	0.35	0.07	0.11	0	0.03	0.11	0	0.07	0.03	0	0.37	0	0.09	0.44	342.63	0.03	0.04	0.05	0.06	0.02	0.25	0	0	0	0	0	0	0.6
MYCN	0	0	1.11	0.03	0.1	0.42	0.69	0.83	0.26	0.16	0.43	1.22	0.08	0.9	0.43	0.13	0	0.29	0.61	0	0.07	3.94	0.15	0.9	0.57	0.44	0.41	0.21	0.37	29.59	0.03	1.16	0.26	0.45	11.34	2.05	0.22	0.24	0.32	0.34	1.18	0	0.67	0.65	67.2	0.03	0.37	0.43	0.41
USF2	143.85	81.48	81.65	64.04	121.22	79.63	75.45	77.1	69.56	82.64	85.19	81.31	92.03	60.37	53.47	73.34	140	62.9	131.77	76.69	87.36	102.18	204.03	119.53	57.21	91.8	111.35	116.21	140.96	120.56	213.32	98.19	63.41	118.58	99.86	109.49	65.35	88.98	51.1	81.88	86.54	104.73	93.87	110.42	142.47	110.71	160.9	122.64	155.29
IRX5	36.13	10.78	5.72	4.58	0.74	6.42	6.84	10.33	1.73	6.99	10.66	4.67	3.48	5.27	3.4	4.9	35.63	6.07	22.69	4.61	7.36	0.95	3.78	5.17	2.13	2.21	5.05	5.32	18.12	5.31	3.44	2.75	4.52	3.08	12.14	7.78	3.55	3.92	0.69	3.92	0	5.03	11.08	18.42	6.96	8.16	0	3.07	0.25
IRF6	90.11	104.18	20.64	73.19	31.34	45.69	60.59	56.17	126.73	55.9	43.81	62.88	48.56	56.77	45.8	44.79	89.22	26.43	67.3	129.65	131.02	11.99	67.76	105.36	54.06	55.17	45.41	103.04	109.55	41.29	63.54	79.52	2.39	58.24	89	39.63	54.6	53.84	16.05	60.38	7.44	94.75	96.69	72.19	44.46	52.9	0.98	48.92	0.76
FOXK1	20.06	12.44	3.57	6.19	5.92	6.41	10.25	8.68	20.64	7.52	9.44	10.65	13.57	7.22	3.93	6.53	20.65	2.28	16.75	11.44	23.27	7.83	15.06	18.12	20.93	29.97	18.25	13.19	24.11	15.57	12.73	17.86	3.87	22.81	17.46	9.17	7.98	16.41	4.89	11.01	3.55	22.05	31.47	25.76	15.9	16.5	13.94	16.23	10.21
TFCP2L1	7.03	3.45	6.26	2.91	3.4	15.87	4.24	4.29	12.53	3.89	6.83	4.34	12.71	2.57	2.17	1.82	7.21	1.12	46.67	4.48	4.37	2.45	9.78	8.65	9.76	1.11	11.22	4.24	5.03	6.39	9.61	5.34	0.05	1.61	13.24	5.96	7.81	6.89	1.06	4.44	1.4	6.56	8.12	2.87	1.84	2.34	0.1	1.89	0.25
TFAP2C	41.24	21.58	6.08	19.43	5.49	19.1	15.19	17.76	15.41	19.07	19.92	17.89	19.9	16.21	16.43	10.84	39.35	9.77	28.02	17.58	17.63	6.42	13.36	29.51	43.28	4.88	59.82	13.6	30.12	16.54	13.59	11.19	4.21	8.35	98.61	14.36	14.59	16.25	2.27	13.32	10.26	17.09	39.03	21.31	13.7	73.85	0.2	23.59	0
OSR1	3.75	0.69	3.93	0.52	7.23	6.18	2.08	0.94	2.07	0.22	1.55	0.76	1.63	0.41	1.26	0.38	1.78	1.26	6.67	2.91	2.19	4.7	1.83	1.81	1.35	13.83	18.45	2.51	3.83	0.97	1.89	1.07	2.78	1.63	139.16	1.49	2.64	1.24	1.4	1.67	10.88	0.35	0.57	2.36	4.48	5.37	0.05	1.84	0.13
FOXJ2	12.3	4.59	5.76	5.88	3.91	6.11	8.86	6.66	9.65	7.12	8.35	6.49	4.7	3.7	3.77	2.21	12.62	1.62	9.99	5.32	5.75	6.31	9.9	7.56	9.25	10.17	13.49	12.95	6.11	7.13	8.58	6.37	4.21	7.73	9.85	5.68	5.76	5.61	2.9	7.09	6.4	7.6	13.59	6.1	9.97	5.07	15.03	10.32	8.13
EN2	1.04	0.15	0.02	0	0.02	0.02	0	0	0.22	0	0	0.12	0.44	0	0	0	0.58	0	0.26	0.05	0.1	0.47	0.11	0.7	0.02	1.07	1.05	1.49	0.3	0.22	0.02	2.03	0.22	0.64	0.7	0.05	0.02	0.33	0	0.07	0	6.93	7.11	0.15	3.13	0.27	0	0.69	0
TCF7L2	10.53	9.23	12.84	6.89	2.93	10.44	10.42	10.99	15.8	8.08	15.54	12.49	3.11	9.68	5.95	4.3	13.69	2.49	9.51	12.77	7.06	15.14	9.7	18.4	11.12	13.49	15.48	14.12	10.66	13.61	6.89	15.46	4.41	6.26	20.3	9.18	12.81	21.83	5.88	12.51	6.39	10.01	9.46	8.99	16.27	16.13	1.58	19.87	5.35
KLF4	55.04	139.45	45.46	132.22	39.5	91.01	107.04	92.4	147.79	103.26	101.84	75.58	25.66	84.74	68.47	69.43	62.61	43.22	83.53	67.47	97.39	11.89	80.55	84.45	53.94	70.35	41.41	36.2	12.58	47.41	85.78	17.75	5.23	52.98	26.05	63.99	76.58	35.19	26.27	77.76	40.08	4.21	89.77	11.16	3.29	55.74	2.38	57.75	10.81
MEIS2	7.07	3.54	9.98	9.94	4.29	6.57	17.18	7.18	10.87	10.69	14.6	4.9	2.91	6.04	7.74	3.86	4.77	3.68	2.79	5.88	6.48	5.76	5.21	7.43	2.88	4.2	18.53	9.09	10.51	5.9	7.41	3.1	6.8	4.93	3.71	10.05	6.51	8.95	3.16	13.18	7.85	3.87	10.97	2.91	11.41	2.44	2.57	4.99	4.86
MAFB	139.36	49.52	12.59	22.03	11.83	21.88	21.54	26.99	12.89	19.66	28.91	28.33	29.18	14.29	11.54	11.43	140.02	9.98	22.41	22.81	30.14	34.31	21.7	114.01	83.28	43.9	40.19	48.74	47.02	25.84	22.42	18.45	40.22	25.86	19.22	8.77	18.81	81.26	9.92	15.47	37.63	11.32	31.33	36.99	25.97	33.78	10.56	36.19	28.31
FOXP2	0.64	0.12	2.01	2.11	1.68	2.01	3	2.82	4.01	2.36	3.45	3	2.23	1.39	2.16	1.85	0.46	0.83	2.31	0.67	4.73	2.24	3.28	1	7.16	2.8	3.23	2.37	2.44	2.08	3.27	2.71	1.44	4.11	2.36	0.61	1.37	0.17	1.12	1.57	1.41	1.96	1.33	2.35	0.02	3.44	0.11	3.37	0.2
NR2F6	51.78	47.72	36.25	29.45	25	40.65	39.03	26.34	18.49	37.89	36.33	23.78	40.25	36.83	15.15	25.57	53.46	39.46	41.34	31.63	29.41	8.93	41.55	16.47	34.39	17.69	24.72	23.31	86.37	22.13	43.55	14.48	12.18	70.15	26.37	51.92	28.09	22.43	6.05	44.14	21.48	31.14	26.87	37.4	9.8	53.55	3.34	52.89	5.9
ATF4	317.96	152.05	198.02	134.76	155.97	189.51	178.27	152.35	190.92	157.87	161.07	126.13	163.64	169.37	200.87	157.09	311.94	145.1	238.81	269.01	385.84	164.32	190.22	292.06	153.91	216.27	329.4	237.5	225.77	207.96	194.29	270.9	344.34	305.61	292.9	156.22	183.41	288.91	137.51	200.26	181.73	398.58	306.61	181.6	170.6	216.4	209.17	292.85	233.21
KLF12	0.65	0.06	1.66	1.33	1.43	0.57	0.89	0.58	1.49	0.68	0.93	1.93	0.66	0.16	0.31	0.09	0.72	0.22	4.03	0.52	4.64	2.49	2.02	1.65	0.8	1.33	3.14	3.43	0.6	1.64	1.58	1.72	1.49	1.24	3.08	0.59	0.85	1.96	2.38	0.83	0.64	2.3	2.7	0.49	2.66	1.03	11.72	0.91	8.43
ELF2	9.25	4.13	11.3	11.38	3.98	11.68	15.76	12.23	15.72	13.93	12.4	8.67	7.12	6.19	8.96	5.42	10.18	4.5	13.47	14.38	12.68	10.98	10.25	9.74	11.63	5.41	20.36	13.14	13.25	8.5	9.17	7.12	8.24	4.57	13.11	10.96	9.17	16.17	7.49	7.66	5.48	8.73	9.49	13.55	12.6	13.86	16.3	9.59	14.04
MECOM	12.4	3.32	17.94	17.69	3.51	7.75	18.29	16.02	11.46	14.56	9.42	6.13	1.4	10.8	8.29	6.03	12.42	9.05	21.02	4.19	2.97	4.45	3.94	2.83	1.13	5.09	5.09	2.76	5.21	5.6	5.66	8.18	8.37	10.03	2.84	19.25	10.45	1.7	5.2	5.53	2.46	6.5	2.47	6.91	4.1	1.5	0.69	7.05	1.78
GLI2	0.02	1.47	1.52	0.63	2.11	1.02	0.62	0.28	4.3	0.64	1.4	0.76	0.13	0.34	0.56	0.21	0.09	0.06	0.34	2.37	24.29	6.05	4.42	21.11	0.72	5.21	29.59	9.78	2.32	1.95	4.07	0.39	0.66	3.57	3.95	1.43	1.81	2.31	3.57	3.72	0.51	58.92	3.12	1.37	2.41	1.23	0.07	8.55	0.38
GATA3	54.26	3.24	2.19	0.7	0.77	0.65	0.66	1.16	1.69	0.6	1.77	1.38	3.05	0.57	0.34	0.5	49.63	0.26	1.93	2.72	0.13	4.91	0.77	8.01	2.99	3.07	6.23	2.92	5.3	5.98	0.57	0.83	1.19	0.5	1.71	1.23	1.77	6.19	1.53	1.4	4.58	4.06	4.38	3.89	9.22	0.79	26.42	3.24	12.09
SOX10	1.05	0.08	2.19	1.1	0.46	2.68	3.16	1.25	2.13	0.5	2.29	0.93	0.54	0.71	0.25	0.28	1.04	0.6	0.12	0.36	0.22	0.43	0	0.69	0.71	3.76	1.8	0.65	0.52	1.07	0.08	0.8	0.15	0.05	290.08	0.06	2.57	0.45	0.02	2.73	10.01	0.2	0.34	0.13	2.48	0.52	1.8	0.36	0.96
SNAI2	35.62	30.66	4.45	7.07	22.55	10.74	10.63	11.56	14	8.15	10.31	10.37	5.85	3.92	7.4	2.58	34.35	3.17	50.72	96.3	47.55	12.41	37.9	158	35.25	12.14	22.68	22.6	15.66	16.32	37.36	47.74	79.2	7.8	39.34	3.49	14.02	51.02	13.3	6.86	18.54	18.51	24.62	14.95	20.11	6.44	0.31	15.67	2.58
PATZ1	15.82	5.26	11.38	3.05	8.93	4.84	6.44	6.4	10.62	5.27	6.56	3.06	7.66	2.89	3.35	3.09	18.31	2.56	13.08	7.78	9.25	8.64	12.15	8.47	9.85	11.4	32.57	15.03	7.02	10.97	12.3	5.78	5.67	8.72	18.37	6.42	3.41	16.97	5.41	6.95	7.4	24.06	17.22	5.76	17.52	41.61	26.01	17.12	20.97
MAFF	10.18	22.63	14.24	47.5	4.91	29.63	40.84	26.74	60.23	59.52	26.43	43.63	8.07	31.99	38.51	32.17	9.55	34.59	24.1	12.52	35.79	8.43	10.06	45.86	4.69	28.08	17.1	8.72	12.63	12.53	10.51	12.79	7.64	24.63	8.84	37.29	25.41	11.47	9.89	37.4	4.28	10.75	12.72	6.23	5.76	5.58	3.52	17.28	3.42
GFI1	2.45	0.42	2.82	0.94	0.2	0.49	0.7	0.23	1.14	1	0.75	0.52	1.89	0.08	0.33	0.06	3.1	0.74	1.42	0.49	0.23	2.76	0.67	1.04	1.34	3.87	2.04	4.88	3.09	3.88	0.28	0.8	0.43	1	0.63	1.89	0.6	3.93	0.76	0.39	0.3	0.53	1.55	1.42	4.12	0.76	8.86	1.46	5.94
RFX1	9.72	7.66	4.9	6.7	3.49	7.91	7.58	41.38	9.78	7.76	10.02	7.45	6.68	5.01	4.74	7.32	9.43	4.21	6.61	6.45	6.48	5.4	18.02	7.95	9.49	7.44	9.67	8.2	11.79	8.54	6.25	6.39	3.19	9.32	12.27	6.3	5.25	7.55	3.86	7.07	4.37	11.25	7.75	7.27	7.98	10.32	14.95	9.61	8.76
IRF8	2.28	3.73	15.84	5.57	4.24	3.86	4.16	2.53	5.96	5.95	3.87	5.98	3.61	1.89	2.09	0.57	2.48	0.97	3.81	4.41	1.54	14.23	2.1	2.54	5.81	16.23	10.56	23.18	4.01	8.25	2.13	4.77	8.06	1.2	3.36	4.88	4.29	9.62	6.73	2.56	5.64	4.81	7.44	6.45	20.96	5.69	87.48	7.37	114.95
TCF3	40.98	35.59	31.39	18.89	22.39	24.33	20.69	21.17	30.12	21.3	21.61	23.65	54.88	19.09	8.77	13.87	43.79	10.55	35.27	70.94	63.98	39.73	49.5	58.71	42.43	69.28	75.14	93.31	39.24	60.25	46.48	29.9	31.94	49.98	106.8	36.48	22.49	49.41	16.64	23.07	13.65	75.78	51.3	28.19	62.1	51.73	92.33	33.59	76.6
TEF	19.04	1.57	5.2	4.25	3.23	5.14	11.75	8.24	4.99	12.82	4.9	6.63	2.67	4.3	5.54	5.29	17.89	2.85	10.13	1.95	8.36	2.2	6.5	4.74	4.7	5.38	5.12	3.42	1.76	3.7	6.2	5.16	4.25	4.87	4.32	5.18	6.53	5.17	2.15	10.59	11.92	3.58	4.32	0.64	3.03	1.45	4.38	6.76	2.91
EGR1	10.4	372.92	29.95	289.58	10.73	54.59	78.18	17.8	135.24	46.01	11.24	292.12	19.45	200.66	265.04	225.12	10.27	5.77	288.07	14.82	56.39	96.8	14.69	475.03	26.07	90.79	46.03	34.96	44.29	17.49	14.53	17.37	68.45	71.65	41.11	69.78	139.48	84.66	150.21	83.43	151.88	137.35	164.94	75.17	30.06	7.2	22.7	23.24	55.52
YY1	16.39	9.86	13.6	12.77	17.55	12.71	24.29	14.07	20.97	13.73	18.22	15.18	15.63	13.33	13.68	11.43	18.09	11.08	21.79	28.61	22.63	11.65	33.06	27.57	31.98	15.31	42.99	24.81	23.77	19.15	34.37	17.4	23.67	27.63	36.78	16.74	15.44	22.97	7.67	13.23	12.08	29	23.2	18.11	22.49	21.61	24.66	27.03	25.72
DLX2	0	0.98	0	0	0.19	0	0	0	0	0.06	0.09	0	24.26	0	0	0.19	0	0	0	4.14	0.04	3.22	1.25	6.21	4.32	0.34	0.68	0.41	0.04	0.18	0.88	0.11	0.99	0.03	21.88	0	0	4.31	0.13	0	0.39	2.84	1.06	0	1.38	0.35	0	0.13	0
POU2F2	3.24	4.87	14.99	3.83	2.07	2.13	1.22	1.76	2.96	3.2	5.02	4.55	5.16	1.2	1.59	1.74	2.9	2.27	1.58	15.97	0.83	10.6	2.09	18.72	3.44	12.35	6.96	27.93	7.39	10.44	3.19	1.34	9.91	6.95	2.19	1.48	1.61	12.67	6.64	2.8	2.67	3.82	4.1	4.52	13.82	5.67	87.65	14.87	76.16
FOXJ1	0.96	0	0.45	0.03	0	0.44	0.08	0.59	0.48	1.02	0.63	0	4.25	0.67	0.27	0.23	0.56	0.31	0.03	0	0.03	0.53	0.02	0	2.36	0.16	0.07	0	0.04	0.27	0.05	0.23	0	0.73	0.32	0.19	0.18	0	0	0.4	0	0.46	0.11	0.27	0.1	20.21	0.25	2.8	0
ZBTB16	40.66	0.28	13.98	1.91	3.73	22.42	0.85	0.7	11.85	0.46	3.22	5.86	5.45	2.82	1.43	1.26	40.74	1.34	13.13	0	0.28	3.99	0.3	8.32	1.1	1.85	10.08	0.35	1.04	1.06	0.16	0.03	0	0.03	0.5	0.15	11.34	0.07	1.22	9.3	17.78	0	0.03	0.04	2.52	0.06	2.29	0.11	24.82
ELF4	11.99	14.14	10.33	6.35	13.27	9.83	16.96	9.31	12.93	11.52	7.97	6.36	17.38	9.1	4.96	4.99	11.42	4.45	9.27	31.74	14.84	9.03	17.34	21.92	23.23	23.32	13.19	21.87	19.63	15.1	19.7	8.8	12.08	27.39	9.07	15.53	7.46	28.8	5.43	9.62	6.9	28.46	16.46	11.05	16.19	20.03	30.77	22.95	16.9
ZNF217	16.25	7	6.86	10.4	4.38	6.38	8.79	8.78	15.15	10.35	7.79	10.44	4.88	7.98	7.52	3.7	15.6	2.62	35.76	9.44	28.71	5.03	9.92	9.95	15.3	10.67	30.81	16.13	12.48	8.06	9.63	21.15	3.65	2.71	15.13	203.49	12.38	8.58	6.27	8.84	3.42	17.33	15.69	11.36	13.88	10.84	29.49	6.6	16.09
SOX1	0	0	0	0	0.75	0	0	0	0.02	0	0	0	0	0	0	0.03	0	0.01	0	0	0	0.02	1.43	0	0	0	0.16	0.66	0	0	1.39	2.48	0.02	0	1.94	0	0	0	0	0	0	0.53	0.44	0	0	0	0	0	0
ZNF519	3.06	0.18	1.39	2.03	0.48	1.98	3.89	5.05	2.12	3.63	2.16	2.34	0.95	2.1	1.02	0.88	2.6	0.95	2.6	2.95	2.9	1.93	3.38	1.36	0.6	0.37	4.32	4.19	0.3	4.99	2.4	1.79	1.73	0.15	3.84	1.87	1.51	1.87	0.65	1.42	0.46	4.99	2.95	0.41	10.32	3.25	4.78	1.4	3.64
ESRRA	55.81	51.28	24.26	32.44	13.96	44.84	45.52	37.92	33.84	38.32	32.65	29.87	39.2	38.3	24.22	33.77	53.97	27.28	43.04	50.03	28.48	11.41	33.4	30.41	23.82	28.98	28.86	26.67	76.39	40.68	29	22.6	12.33	35.93	24.36	38.57	38.59	62.54	10.08	38.63	28.14	32.43	28.72	49.64	27.63	45.61	22.77	50.14	19.66
RELA	62.84	65.53	35.46	57.61	26.3	58.07	68.49	55.5	85.76	67.87	55.51	64.23	45.32	58.77	37.24	46.17	67	44.44	40.46	79.18	37.57	34.6	32.41	51.73	73.28	60.52	60.47	56.95	92.04	80.61	30.93	26.73	34.72	58.1	45.63	53.1	50.76	89.77	20.62	67.01	42.53	53.95	61.89	59.83	66.72	55.34	69.55	58.11	50.67
TCF4	4	4.29	16.88	15.19	12.38	10.45	12.48	9.63	20.33	9.94	12.73	11.42	13.02	7.04	5.49	5.01	4.24	4.7	9.81	12.28	29.8	35.69	17.53	31.77	17.97	28.48	71.73	42.79	15.57	19.45	17.35	12.11	33.21	23.27	18.67	4.33	12.03	33.3	34.99	10.2	17.31	18.19	33.38	12.6	19.3	8.23	23.28	22.15	41.41
SOX12	30.93	8.29	4.8	2.61	5.72	4.13	5.25	4.58	5.8	6.56	6.68	9.79	17.7	5.88	3.96	6.76	30.88	3.04	8.6	18.48	9.32	6.14	10.49	12.8	16.27	4.7	21.51	13.38	16.34	15.05	10.91	12.14	17.61	12.08	22.17	7.64	4.51	23.09	3.59	6.67	2.13	24.1	15.42	8.82	24.26	26.85	7.46	8.45	4.84
ZEB1	0.35	0.28	4.93	2.37	2.35	2.54	3.11	2.53	5.46	1.64	3.6	2.34	1.8	1.32	1.78	0.81	0.28	1.06	1.96	2.17	3.5	17.26	3.49	7.39	3.03	5.77	13.76	12.18	4.8	3.08	2.99	4.48	5.17	1.51	3.12	1.51	4.37	5.57	14.87	2.19	4.62	5.95	2.14	3.12	5.9	0.68	9.06	1.92	11.8
[truncated: 1 more columns]
