# Supplementary material for: Oncogenic enhancers drive esophageal squamous cell carcinogenesis and metastasis
Source: Nat Commun. 2021 Jul 22;12:4457. doi: 10.1038/s41467-021-24813-2 (PMC8298514; doi:10.1038/s41467-021-24813-2)
Supplement: Supplementary file 21 — Supplementary Data 19 [file 41467_2021_24813_MOESM21_ESM.xlsx]

## Sheet: TFs.CytoscapeInput-edges
from	to	weight(correlation)	pvalue	interaction
EBF1	MEF2C	0.852286	4e-15	inter
EBF1	ZEB2	0.840061	2.4e-14	inter
RELA	GBF1	0.779112	2.67e-11	inter
EBF2	ZEB2	0.777602	3.09e-11	inter
ERG	BCL6B	0.772986	4.78e-11	inter
EBF1	FLI1	0.771988	5.25e-11	inter
NRF1	MEF2A	0.771399	5.54e-11	inter
TCF3	ZNF691	0.763764	1.11e-10	inter
GFI1	BATF	0.763519	1.13e-10	inter
HOXD13	E2F6	0.756676	2.06e-10	inter
GFI1	IRF1	0.752473	2.96e-10	inter
RORC	PRDM1	0.750516	3.48e-10	inter
TCF4	ARID5A	0.745786	5.16e-10	inter
RHD	MEF2B	0.745287	5.37e-10	inter
TEAD4	CEBPB	0.743547	6.19e-10	inter
HOXD11	CEBPB	0.743116	6.41e-10	inter
NR4A1	ATF3	0.742137	6.94e-10	inter
TEAD3	GBF1	0.741369	7.38e-10	inter
STAT4	IRF8	0.741116	7.53e-10	inter
EBF1	NFATC2	0.740894	7.66e-10	inter
NRF1	ZNF691	0.740636	7.82e-10	inter
STAT4	SPI1	0.7403	8.04e-10	inter
MYBL1	ZNF691	0.737904	9.72e-10	inter
MZF1	ZNF740	0.73761	9.95e-10	inter
ERG	ZEB2	0.737082	1.04e-09	inter
RFX7	MEF2A	0.727155	2.23e-09	inter
SIX1	RORC	-0.726691	2.31e-09	inter
HOXD13	RORC	-0.726604	2.32e-09	inter
TBP	SMAD4	0.726295	2.38e-09	inter
NRF1	TCF3	0.722418	3.17e-09	inter
SIX1	E2F6	0.721799	3.32e-09	inter
YY1	ATF1	0.720738	3.59e-09	inter
TBX21	BATF	0.720732	3.59e-09	inter
KLF7	GLIS3	0.719572	3.91e-09	inter
ZFX	ATF1	0.713116	6.22e-09	inter
IRF3	ZNF691	0.711854	6.8e-09	inter
GFI1	GATA3	0.708206	8.78e-09	inter
EBF2	ZEB1	0.704585	1.13e-08	inter
NRF1	MYBL1	0.70455	1.13e-08	inter
HOXD13	SOX12	0.702708	1.28e-08	inter
STAT4	FLI1	0.702091	1.34e-08	inter
TBP	ATF1	0.700427	1.49e-08	inter
TCF4	ZEB2	0.699993	1.54e-08	inter
MXI1	PLAGL1	0.699849	1.55e-08	inter
EBF1	ZEB1	0.699484	1.59e-08	inter
STAT4	ARID5A	0.698569	1.69e-08	inter
NFATC1	ARID5A	0.694406	2.23e-08	inter
TEAD2	RARA	0.69399	2.29e-08	inter
OTX1	ZNF692	0.691061	2.77e-08	inter
NFIA	PLAGL1	0.690629	2.85e-08	inter
NRF1	ZNF692	0.687315	3.53e-08	inter
ZFX	GABPA	0.687263	3.54e-08	inter
TCF3	ZNF692	0.685762	3.9e-08	inter
STAT4	MEF2C	0.685075	4.07e-08	inter
NF1	YY1	0.681665	5.05e-08	inter
TBP	ZNF740	0.681282	5.17e-08	inter
HOXD13	OTX1	0.681072	5.24e-08	inter
NRF1	ZNF8	0.679841	5.65e-08	inter
ZNF354C	ZNF740	0.67921	5.88e-08	inter
TEAD3	ESRRA	0.679136	5.91e-08	inter
ERG	ZEB1	0.678745	6.05e-08	inter
NRF1	ZNF740	0.678488	6.15e-08	inter
EBF2	BCL6B	0.676451	6.97e-08	inter
TEAD3	RXRA	0.675582	7.35e-08	inter
STAT5A	MEF2C	0.67491	7.65e-08	inter
BCL6B	ZEB2	0.674631	7.78e-08	inter
RBPJ	ARID5A	0.67443	7.88e-08	inter
HOXD13	ZIC2	0.674381	7.9e-08	inter
TCF12	ATF1	0.671005	9.69e-08	inter
MZF1	IRF3	0.66982	1.04e-07	inter
NF1	E2F6	0.669052	1.09e-07	inter
NF1	ZNF8	0.668644	1.12e-07	inter
IRF3	ZNF692	0.668379	1.13e-07	inter
ELF3	ZBTB7A	0.667899	1.17e-07	inter
POU5F1	ZNF691	0.666987	1.23e-07	inter
TBX21	STAT5A	0.664778	1.4e-07	inter
STAT4	SP100	0.664762	1.4e-07	inter
NF1	SP100	0.66457	1.42e-07	inter
BATF	ZNF691	0.662777	1.57e-07	inter
STAT4	STAT5B	0.662313	1.62e-07	inter
HOXD11	SOX12	0.659346	1.92e-07	inter
IRF3	MEF2B	0.659175	1.94e-07	inter
RFX7	ZNF519	0.659159	1.94e-07	inter
TEAD2	RUNX1	0.658503	2.01e-07	inter
TCF3	SOX12	0.657623	2.12e-07	inter
NRF1	USF2	0.655574	2.38e-07	inter
HOXD13	ZIC1	0.655463	2.4e-07	inter
GFI1	IRF3	0.655316	2.42e-07	inter
NF1	TCF3	0.654533	2.52e-07	inter
EBF1	TCF4	0.653525	2.67e-07	inter
ELF3	JUNB	0.652917	2.76e-07	inter
ERG	ETV1	0.65162	2.97e-07	inter
SOX13	SOX2	0.648419	3.55e-07	inter
EBF1	IRF8	0.648386	3.56e-07	inter
TCF4	GLIS3	0.648018	3.63e-07	inter
EBF2	GLIS3	0.647516	3.73e-07	inter
TFAP2C	MYC	0.647443	3.75e-07	inter
ZNF416	MAX	0.647009	3.84e-07	inter
EBF2	TCF4	0.6467	3.9e-07	inter
GFI1	IRF8	0.64648	3.95e-07	inter
IRF3	GATA3	0.646032	4.05e-07	inter
ELF3	PRDM1	0.644178	4.48e-07	inter
RFX7	GABPA	0.643984	4.52e-07	inter
YY1	ZNF692	0.64389	4.55e-07	inter
NFATC1	GATA6	0.643706	4.59e-07	inter
NRF1	IRF1	0.643425	4.66e-07	inter
RARA	ARID5A	0.643185	4.72e-07	inter
E2F6	SOX12	0.641744	5.11e-07	inter
POU6F2	ZIC1	0.639874	5.64e-07	inter
TCF3	MEF2A	0.639664	5.71e-07	inter
YY1	MEF2A	0.639568	5.74e-07	inter
HOXD11	RORC	-0.638789	5.98e-07	inter
OTX1	SOX12	0.638335	6.13e-07	inter
NF1	SMAD4	0.637966	6.25e-07	inter
REL	ZNF8	0.63795	6.25e-07	inter
ERG	TCF4	0.637614	6.36e-07	inter
STAT5B	IRF8	0.635342	7.18e-07	inter
ZFX	MEF2A	0.635274	7.2e-07	inter
ZNF740	ZNF691	0.634115	7.65e-07	inter
TCF3	ARID5A	0.633998	7.7e-07	inter
STAT4	TCF4	0.633932	7.73e-07	inter
ZBTB7A	PRDM1	0.632461	8.34e-07	inter
ZNF322	MEF2A	0.63233	8.4e-07	inter
RFX7	SMAD4	0.632269	8.43e-07	inter
ERG	NR2F2	0.631564	8.74e-07	inter
ZNF322	MYBL1	0.630709	9.14e-07	inter
TCF3	USF2	0.63054	9.22e-07	inter
TEAD4	SOX12	0.630267	9.35e-07	inter
SIX1	ZBTB7A	-0.629891	9.53e-07	inter
RFX7	TCF12	0.629019	9.97e-07	inter
HOXD13	CEBPB	0.628449	1.03e-06	inter
EBF2	MEF2C	0.628191	1.04e-06	inter
TCF4	NFATC2	0.62777	1.06e-06	inter
BATF	GATA3	0.627398	1.08e-06	inter
RBPJ	MEF2B	0.62729	1.09e-06	inter
GABPA	ATF1	0.627287	1.09e-06	inter
STAT4	ZEB2	0.627176	1.1e-06	inter
ZNF354C	ZNF519	0.627062	1.1e-06	inter
TBP	ZNF8	0.626999	1.11e-06	inter
REL	ZNF692	0.626891	1.11e-06	inter
REL	MEF2A	0.626218	1.15e-06	inter
EBF1	NR2F2	0.624808	1.24e-06	inter
NRF1	IRF3	0.624793	1.24e-06	inter
POU6F1	MEF2C	0.624793	1.24e-06	inter
POU6F2	SOX12	0.624565	1.25e-06	inter
POU5F1	SOX12	0.623944	1.29e-06	inter
ELF3	SPI1	-0.623433	1.32e-06	inter
ERG	NFATC2	0.623271	1.34e-06	inter
ZNF322	ZNF692	0.623157	1.34e-06	inter
STAT4	STAT5A	0.622119	1.42e-06	inter
TEAD4	E2F6	0.621879	1.43e-06	inter
MEIS1	PLAGL1	0.621335	1.47e-06	inter
HOXD13	ZNF692	0.619465	1.62e-06	inter
NF1	NFATC1	0.618805	1.67e-06	inter
RFX7	ATF1	0.618262	1.72e-06	inter
MYBL1	ZNF692	0.61677	1.85e-06	inter
ZNF740	ATF1	0.616179	1.9e-06	inter
YY1	SOX12	0.615846	1.93e-06	inter
ZNF8	ZNF691	0.615828	1.93e-06	inter
TBP	IRF2	0.615795	1.94e-06	inter
RFX7	ZNF8	0.614997	2.01e-06	inter
GFI1	ARID5A	0.613822	2.13e-06	inter
HOXD11	ZNF691	0.613342	2.18e-06	inter
ZNF354C	MEF2A	0.611771	2.36e-06	inter
HOXD13	PRDM1	-0.611361	2.4e-06	inter
RFX7	SMAD2	0.610771	2.47e-06	inter
MZF1	ZNF692	0.609796	2.59e-06	inter
TEAD3	RELA	0.609796	2.59e-06	inter
BCL6	MEF2A	0.608451	2.77e-06	inter
SOX13	ETV4	0.60813	2.81e-06	inter
HOXD11	RUNX1	0.608103	2.81e-06	inter
BCL6	ZNF692	0.607395	2.91e-06	inter
RFX7	YY2	0.607315	2.92e-06	inter
ELF3	RBPJ	-0.607107	2.95e-06	inter
TBX21	STAT5B	0.606998	2.96e-06	inter
ZNF354C	STAT5B	0.606777	3e-06	inter
ZNF322	E2F6	0.606123	3.09e-06	inter
ZNF740	MEF2A	0.605983	3.11e-06	inter
NRF1	YY1	0.605681	3.16e-06	inter
REL	YY1	0.604706	3.3e-06	inter
ZIC2	ZNF692	0.602671	3.64e-06	inter
IRF3	SOX12	0.602497	3.67e-06	inter
REL	IRF1	0.602401	3.68e-06	inter
TCF4	IRF8	0.602401	3.68e-06	inter
RBPJ	GATA6	0.601052	3.92e-06	inter
TEAD2	BCL6B	0.60001	4.12e-06	inter
EBF1	NR2F1	0.599914	4.14e-06	inter
TCF4	GATA6	0.599851	4.15e-06	inter
SP100	IRF8	0.599712	4.18e-06	inter
EBF1	BCL6B	0.599414	4.23e-06	inter
EBF2	FLI1	0.599217	4.27e-06	inter
MXI1	SPI1	-0.59904	4.31e-06	inter
ZFX	IRF2	0.599015	4.31e-06	inter
TBX21	RHD	0.599015	4.31e-06	inter
STAT5B	ZEB2	0.598862	4.34e-06	inter
STAT4	NFATC2	0.598747	4.37e-06	inter
EBF2	NFATC2	0.59852	4.41e-06	inter
ZNF143	SMAD4	0.597983	4.52e-06	inter
STAT5A	NFATC2	0.597085	4.72e-06	inter
GFI1	MEF2B	0.596931	4.75e-06	inter
GFI1	ZNF691	0.596451	4.85e-06	inter
PLAGL1	PRDM1	0.596413	4.86e-06	inter
HOXD11	ZIC2	0.595475	5.08e-06	inter
STAT4	RBPJ	0.595275	5.12e-06	inter
SIX1	CEBPB	0.595071	5.17e-06	inter
REL	TCF3	0.594334	5.35e-06	inter
TEAD2	TCF4	0.594238	5.37e-06	inter
ZFX	TCF12	0.592931	5.7e-06	inter
MZF1	ZNF8	0.592859	5.72e-06	inter
TEAD4	PRDM1	-0.592475	5.82e-06	inter
EBF1	NR2F6	-0.590761	6.29e-06	inter
GFI1	SPI1	0.590577	6.34e-06	inter
MXI1	THRB	0.589368	6.7e-06	inter
STAT4	IRF1	0.589368	6.7e-06	inter
OTX1	USF2	0.589162	6.76e-06	inter
NF1	RUNX1	0.589046	6.79e-06	inter
ELF3	TCF4	-0.588571	6.94e-06	inter
EBF1	ARID5A	0.588312	7.02e-06	inter
STAT5A	ZEB2	0.587961	7.13e-06	inter
FOXA1	NR2F6	0.587707	7.21e-06	inter
STAT5B	NFATC2	0.586953	7.46e-06	inter
TEAD4	OTX1	0.586343	7.67e-06	inter
NRF1	ATF1	0.585622	7.91e-06	inter
ZNF322	SMAD2	0.585064	8.11e-06	inter
RFX7	STAT5B	0.58425	8.41e-06	inter
STAT5A	IRF8	0.58425	8.41e-06	inter
TEAD4	ZIC2	0.5839	8.54e-06	inter
NFATC1	NFATC2	0.58388	8.55e-06	inter
STAT5A	USF2	0.583481	8.7e-06	inter
GFI1	STAT5B	0.583181	8.81e-06	inter
MZF1	USF2	0.582233	9.19e-06	inter
EBF1	GATA6	0.58213	9.23e-06	inter
TCF12	MEF2A	0.581527	9.48e-06	inter
TBP	MEF2A	0.581506	9.49e-06	inter
IRF3	USF2	0.580984	9.71e-06	inter
MXI1	RXRA	0.580696	9.83e-06	inter
MYBL1	MEF2A	0.580272	1e-05	inter
RFX7	YY1	0.579928	1.02e-05	inter
E2F6	ZNF692	0.57951	1.03e-05	inter
SP1	E2F2	0.579428	1.04e-05	inter
ERG	MEF2C	0.579414	1.04e-05	inter
POU6F2	CEBPB	0.578569	1.08e-05	inter
TCF12	GLIS3	0.578327	1.09e-05	inter
PRDM10	SMAD2	0.578193	1.1e-05	inter
SIX1	TCF4	0.578118	1.1e-05	inter
NRF1	SMAD4	0.577781	1.12e-05	inter
TCF4	MEF2C	0.577623	1.12e-05	inter
REL	ATF1	0.574948	1.26e-05	inter
ELF3	SP100	-0.574166	1.3e-05	inter
REL	BCL6	0.573301	1.35e-05	inter
GFI1	STAT5A	0.572567	1.39e-05	inter
FOXA1	ESRRA	0.572341	1.41e-05	inter
ZNF322	ZNF691	0.572194	1.42e-05	inter
RFX7	MYBL1	0.571435	1.46e-05	inter
ERG	MITF	0.571353	1.47e-05	inter
TEAD4	YY1	0.570482	1.52e-05	inter
NF1	STAT5B	0.5704	1.53e-05	inter
ZFX	YY2	0.569991	1.55e-05	inter
NRF1	BCL6	0.569762	1.57e-05	inter
SIX1	YY1	0.569594	1.58e-05	inter
EBF2	NR2F2	0.56906	1.62e-05	inter
NR5A2	NFATC2	0.56847	1.66e-05	inter
ELF3	RORC	0.568218	1.67e-05	inter
ERG	GATA6	0.56797	1.69e-05	inter
HOXD13	ZBTB7A	-0.566297	1.81e-05	inter
E2F6	ZNF691	0.566078	1.83e-05	inter
POU6F2	E2F6	0.565438	1.88e-05	inter
ZNF711	OTX1	0.565405	1.88e-05	inter
ZNF740	E2F2	0.565336	1.89e-05	inter
MZF1	IRF1	0.56533	1.89e-05	inter
TEAD2	ETV4	0.565056	1.91e-05	inter
BATF	ARID5A	0.564658	1.94e-05	inter
TBP	SP100	0.564218	1.98e-05	inter
ZNF143	GABPA	0.563162	2.07e-05	inter
GFI1	NFATC2	0.562928	2.09e-05	inter
HOXD11	POU5F1	0.562722	2.1e-05	inter
CEBPB	SOX12	0.562353	2.14e-05	inter
NRF1	SMAD2	0.561948	2.17e-05	inter
RBPJ	ZNF691	0.561214	2.24e-05	inter
STAT4	GATA3	0.561079	2.25e-05	inter
NFATC1	IRF8	0.560912	2.27e-05	inter
TBP	IRF3	0.560665	2.29e-05	inter
NRF1	E2F6	0.559739	2.38e-05	inter
MEIS1	PRDM1	0.558415	2.51e-05	inter
TEAD2	CEBPB	0.558415	2.51e-05	inter
NRF1	GATA3	0.557944	2.56e-05	inter
TBP	SMAD2	0.557509	2.6e-05	inter
REL	IRF3	0.557263	2.63e-05	inter
MZF1	TCF3	0.557167	2.64e-05	inter
HOXD11	MAFB	0.557024	2.65e-05	inter
ZNF416	RARA	-0.556884	2.67e-05	inter
NFIA	RORC	0.556404	2.72e-05	inter
MZF1	ZNF691	0.556364	2.73e-05	inter
MZF1	BCL6	0.556014	2.76e-05	inter
MZF1	OTX1	0.555836	2.78e-05	inter
RHD	ZNF691	0.555435	2.83e-05	inter
STAT4	MEF2B	0.555382	2.83e-05	inter
REL	NFKB1	0.554574	2.93e-05	inter
TCF3	MEF2B	0.554203	2.97e-05	inter
ZNF740	GATA3	0.554115	2.98e-05	inter
RBPJ	ZEB2	0.553579	3.05e-05	inter
GFI1	ZNF740	0.552951	3.12e-05	inter
ZNF354C	ZNF8	0.552903	3.13e-05	inter
STAT5B	MEF2C	0.552173	3.22e-05	inter
TEAD2	TCF3	0.551885	3.26e-05	inter
HOXD11	E2F6	0.550573	3.43e-05	inter
BATF	MEF2B	0.550553	3.44e-05	inter
TEAD4	ZNF692	0.550121	3.5e-05	inter
ERG	FLI1	0.550086	3.5e-05	inter
MAFB	GATA3	0.550078	3.5e-05	inter
JUNB	PRDM1	0.549964	3.52e-05	inter
TBP	FOXO1	0.549379	3.6e-05	inter
RARA	GLIS3	0.549176	3.63e-05	inter
ZFX	ZNF740	0.549072	3.64e-05	inter
ZNF354C	E2F6	0.549013	3.65e-05	inter
GFI1	IRF7	0.548939	3.66e-05	inter
RARA	ZEB2	0.548934	3.66e-05	inter
GFI1	SP100	0.548266	3.76e-05	inter
NF1	ZNF691	0.547939	3.81e-05	inter
REL	ZNF691	0.547768	3.83e-05	inter
ZNF322	ZNF8	0.547725	3.84e-05	inter
REL	SP100	0.547371	3.89e-05	inter
HOXD13	ZNF691	0.545609	4.17e-05	inter
STAT5B	GATA3	0.544603	4.34e-05	inter
EBF2	TCF12	0.544218	4.4e-05	inter
NF1	TCF4	0.544132	4.42e-05	inter
NRF1	STAT5B	0.543783	4.48e-05	inter
ZNF416	RXRA	0.543424	4.54e-05	inter
NFIA	PRDM1	0.542569	4.69e-05	inter
HOXD11	ZNF692	0.54251	4.7e-05	inter
GFI1	RHD	0.542293	4.74e-05	inter
ZFX	SMAD2	0.541254	4.94e-05	inter
MEIS1	RXRA	0.541224	4.94e-05	inter
IRF7	GATA3	0.541193	4.95e-05	inter
ZNF711	ZNF519	0.540643	5.05e-05	inter
GFI1	TCF3	0.54015	5.15e-05	inter
E2F6	PRDM1	-0.540085	5.16e-05	inter
POU3F1	YY2	-0.539618	5.26e-05	inter
RFX7	SP100	0.539496	5.28e-05	inter
ZNF8	ATF1	0.539426	5.29e-05	inter
TCF3	ATF1	0.539125	5.36e-05	inter
TCF3	GATA3	0.538648	5.45e-05	inter
TFAP2C	BCL6	0.538535	5.48e-05	inter
MZF1	GATA3	0.538072	5.57e-05	inter
NF1	MEF2A	0.538033	5.58e-05	inter
ERG	GLIS3	0.537867	5.62e-05	inter
RHD	GATA3	0.537717	5.65e-05	inter
STAT5B	USF2	0.537575	5.68e-05	inter
STAT5B	MEF2A	0.537479	5.7e-05	inter
GFI1	RBPJ	0.537076	5.79e-05	inter
RFX7	ZNF740	0.537025	5.8e-05	inter
NF1	ATF1	0.536749	5.86e-05	inter
FOXO1	GLIS3	0.536461	5.93e-05	inter
TFAP2C	ESRRA	0.535462	6.15e-05	inter
ELF3	ZEB1	-0.535405	6.17e-05	inter
STAT4	USF2	0.532847	6.79e-05	inter
POU6F1	NFATC2	0.532703	6.82e-05	inter
ZNF354C	GABPA	0.532493	6.88e-05	inter
NRF1	OTX1	0.531934	7.02e-05	inter
NRF1	BATF	0.531681	7.09e-05	inter
NRF1	SP100	0.531537	7.13e-05	inter
RBPJ	GATA3	0.531396	7.16e-05	inter
GFI1	NFATC1	0.531313	7.19e-05	inter
ELF3	RARA	-0.531297	7.19e-05	inter
RFX7	ZNF692	0.531236	7.21e-05	inter
NRF1	SOX12	0.530673	7.36e-05	inter
BCL6B	GLIS3	0.530653	7.37e-05	inter
TFAP2C	SP1	0.530372	7.44e-05	inter
HOXD13	ETV4	0.529717	7.63e-05	inter
PRDM10	GABPA	0.529715	7.63e-05	inter
YY1	ZNF691	0.529424	7.71e-05	inter
TBP	YY1	0.529402	7.71e-05	inter
ELF3	E2F6	-0.529376	7.72e-05	inter
ZIC1	SOX12	0.528833	7.88e-05	inter
TBX21	IRF3	0.527797	8.19e-05	inter
TEAD2	GATA6	0.527704	8.21e-05	inter
SIX1	RARA	0.527442	8.29e-05	inter
ZNF354C	ZNF691	0.527256	8.35e-05	inter
EBF1	POU6F1	0.527217	8.36e-05	inter
RHD	ARID5A	0.526799	8.49e-05	inter
ZNF416	SPI1	-0.526665	8.53e-05	inter
ELF3	FOXO1	-0.526627	8.54e-05	inter
STAT4	BATF	0.526268	8.66e-05	inter
ZNF711	ZNF8	0.524779	9.14e-05	inter
SIX1	ZIC2	0.524528	9.23e-05	inter
ZIC2	SOX12	0.523446	9.6e-05	inter
MEIS1	THRB	0.523386	9.62e-05	inter
NF1	ZNF519	0.523174	9.69e-05	inter
REL	FOXO1	0.523169	9.69e-05	inter
TEAD4	RARA	0.523074	9.73e-05	inter
POU6F1	IRF8	0.52251	9.93e-05	inter
PRDM10	ATF1	0.522174	0.000100483	inter
HOXD11	IRF1	0.522084	0.000100811	inter
NRF1	NFKB1	0.521549	0.000102778	inter
ZNF8	MEF2A	0.521501	0.000102956	inter
TEAD2	GLIS3	0.521094	0.000104478	inter
FOXA1	THRB	0.520505	0.000106716	inter
STAT5B	ARID5A	0.52048	0.000106812	inter
TBP	TCF3	0.52047	0.000106852	inter
HOXD13	TCF3	0.519964	0.00010881	inter
ELF3	ETV2	0.519701	0.000109842	inter
POU6F2	MYC	0.519646	0.000110062	inter
MZF1	E2F2	0.519593	0.00011027	inter
TBP	E2F6	0.519546	0.000110456	inter
RFX7	BCL6	0.51952	0.000110559	inter
NF1	ZNF740	0.519474	0.000110742	inter
REL	ZNF740	0.519161	0.000111991	inter
ZNF322	BCL6	0.518705	0.000113831	inter
ZNF354C	SMAD4	0.518118	0.000116243	inter
ZNF8	USF2	0.517659	0.000118161	inter
ZNF8	SOX12	0.517419	0.000119176	inter
ZNF354C	SP100	0.517302	0.000119676	inter
FOXO1	GATA3	0.516845	0.000121638	inter
SP100	ZNF691	0.516795	0.000121853	inter
MZF1	MYBL1	0.516784	0.0001219	inter
FOXA1	SP1	0.516735	0.000122115	inter
POU6F2	ZIC2	0.516722	0.000122168	inter
NRF1	RUNX1	0.516567	0.000122843	inter
SIX1	KLF7	0.516425	0.000123466	inter
EBF2	RARA	0.516238	0.000124288	inter
BATF	USF2	0.515774	0.000126348	inter
BATF	IRF8	0.515774	0.000126348	inter
NR5A2	MEF2C	0.514979	0.000129955	inter
ZIC2	USF2	0.514654	0.000131458	inter
IRF7	IRF8	0.514526	0.000132052	inter
ZNF354C	FOXO1	0.514468	0.000132321	inter
ERG	TCF12	0.514166	0.000133737	inter
REL	MYBL1	0.514095	0.000134074	inter
NFATC1	GLIS3	0.513891	0.000135044	inter
GFI1	USF2	0.513687	0.000136013	inter
TBX21	SP100	0.513196	0.000138384	inter
STAT4	TCF3	0.51311	0.000138804	inter
TEAD4	RORC	-0.513051	0.000139093	inter
KLF9	FOXO1	0.512797	0.000140338	inter
ZNF711	NR1D2	0.51263	0.000141165	inter
ZFX	ZNF519	0.512548	0.000141568	inter
ELF3	ARID5A	-0.512125	0.000143686	inter
TBP	ZNF691	0.511886	0.000144893	inter
RFX7	TCF3	0.511357	0.000147601	inter
NR5A2	NR2F1	0.511064	0.000149119	inter
ZNF354C	JUNB	-0.511058	0.000149147	inter
STAT4	ZNF691	0.510913	0.000149905	inter
EBF2	GATA6	0.510905	0.00014995	inter
STAT5A	GATA3	0.510602	0.000151544	inter
TEAD3	SMAD3	0.510396	0.000152632	inter
STAT5A	ARID5A	0.510204	0.000153657	inter
YY1	USF2	0.510108	0.000154172	inter
EBF1	STAT5A	0.510036	0.000154556	inter
RORC	SOX12	-0.509773	0.000155981	inter
EBF2	ETV2	-0.509412	0.000157952	inter
SP100	USF2	0.509148	0.000159406	inter
SP100	MEF2B	0.508824	0.000161208	inter
MEIS1	SP1	0.508571	0.000162624	inter
GFI1	FLI1	0.508417	0.000163497	inter
ZNF322	YY1	0.508284	0.00016425	inter
POU6F1	ARID5A	0.508151	0.000165006	inter
HOXD13	POU5F1	0.507539	0.000168539	inter
EBF2	MITF	0.507356	0.000169603	inter
ZNF740	ZNF692	0.507155	0.000170785	inter
MYBL1	MEF2B	0.507144	0.000170853	inter
STAT4	MYBL1	0.506988	0.000171774	inter
TEAD2	ETV1	0.506771	0.000173062	inter
ZNF322	RORC	-0.506676	0.00017363	inter
ERG	NR2F1	0.506591	0.000174138	inter
RBPJ	IRF8	0.506459	0.000174935	inter
NF1	TCF12	0.506303	0.000175874	inter
RFX7	E2F6	0.506183	0.000176604	inter
NF1	SOX12	0.505859	0.000178582	inter
TEAD2	SOX12	0.50569	0.000179618	inter
SIX1	RBPJ	0.505203	0.000182644	inter
RARA	GATA6	0.505044	0.000183647	inter
NR5A2	ZEB2	0.504925	0.000184395	inter
TEAD2	SPI1	0.504442	0.000187472	inter
TBP	GABPA	0.504298	0.000188394	inter
BCL6	USF2	0.50425	0.000188707	inter
REL	BATF	0.504058	0.00018995	inter
BCL6B	MEF2C	0.50401	0.00019026	inter
MYBL1	SOX12	0.50377	0.000191826	inter
MXI1	PRDM1	0.503097	0.000196278	inter
NFIC	NR2F1	0.502881	0.000197727	inter
ZNF143	SMAD2	0.502869	0.000197808	inter
NF1	KLF7	0.502497	0.000200329	inter
GFI1	MYBL1	0.502354	0.000201309	inter
ZNF740	GBF1	0.502017	0.000203624	inter
SP100	GLIS3	0.500588	0.000213723	inter
SP100	GATA3	0.500036	0.000217748	inter
ELF3	ZEB2	-0.500036	0.000217748	inter
RFX7	FOXO1	0.499544	0.000221392	inter
TCF12	ZEB2	0.498799	0.000227009	inter
BCL6	GATA3	0.498643	0.000228204	inter
ZFX	ZEB1	0.498607	0.000228481	inter
MZF1	GBF1	0.497911	0.000233882	inter
SOX13	OTX1	0.497491	0.000237199	inter
NF1	RBPJ	0.497263	0.000239017	inter
TEAD2	RBPJ	0.496951	0.000241524	inter
MZF1	SOX12	0.496759	0.00024308	inter
STAT4	ZEB1	0.496698	0.000243571	inter
ELF3	TCF3	-0.496663	0.000243861	inter
FOXA1	RXRA	0.496663	0.000243861	inter
REL	E2F6	0.496627	0.000244155	inter
E2F6	USF2	0.496483	0.000245333	inter
TEAD2	ARID5A	0.496375	0.000246218	inter
SP1	GBF1	0.496279	0.000247008	inter
NFIA	KLF7	-0.49599	0.000249393	inter
TEAD2	NFATC1	0.495894	0.000250193	inter
SP100	ATF1	0.495666	0.000252102	inter
ZNF711	BCL6	0.49557	0.000252909	inter
EBF1	MITF	0.495438	0.000254028	inter
ETV1	NFATC2	0.495282	0.000255347	inter
FOXO1	MEF2A	0.495222	0.000255855	inter
ZNF354C	GATA3	0.495149	0.00025648	inter
HOXD11	OTX1	0.495086	0.000257016	inter
FOXO1	ATF1	0.494754	0.000259868	inter
STAT4	NFATC1	0.49467	0.000260595	inter
TEAD2	KLF7	0.494454	0.000262468	inter
ZNF322	OTX1	0.494273	0.000264046	inter
HOXD13	RUNX1	0.494198	0.000264707	inter
TEAD3	ZBTB7A	0.494166	0.000264988	inter
POU6F2	RORC	-0.4941	0.000265565	inter
TFAP2C	OTX1	0.494081	0.000265728	inter
TCF4	ETV2	-0.493289	0.000272792	inter
HOXD11	IRF3	0.4932	0.000273597	inter
STAT4	RHD	0.493132	0.00027421	inter
NR5A2	MITF	0.493092	0.000274567	inter
TEAD3	NR2F6	0.493013	0.000275287	inter
ZNF8	ZNF692	0.492113	0.000283587	inter
ERG	RARA	0.491452	0.000289818	inter
MZF1	STAT5B	0.491381	0.000290501	inter
TBP	POU5F1	0.491343	0.000290855	inter
MXI1	NFE2L2	0.491188	0.00029234	inter
NRF1	ZNF519	0.491055	0.000293625	inter
MYBL1	USF2	0.490996	0.000294198	inter
NF1	IRF1	0.490636	0.00029769	inter
FOXA1	SMAD3	0.490612	0.00029792	inter
TBP	IRF1	0.490359	0.000300399	inter
TBX21	RBPJ	0.490334	0.000300649	inter
ELF3	GATA3	-0.490095	0.000303013	inter
RBPJ	GLIS3	0.490023	0.000303724	inter
SP100	MEF2A	0.489844	0.000305511	inter
ERG	IRF8	0.489135	0.000312667	inter
TBP	GATA3	0.489122	0.000312808	inter
BCL6B	GATA6	0.488867	0.000315417	inter
TEAD4	ETV4	0.488859	0.000315499	inter
MYBL1	ATF1	0.488558	0.000318609	inter
ELF3	GLIS3	-0.488294	0.000321356	inter
ZFX	SMAD4	0.487886	0.000325658	inter
EBF2	ETV1	0.487524	0.000329505	inter
TBP	MYBL1	0.486997	0.000335197	inter
ZNF322	SP100	0.486817	0.000337149	inter
NF1	POU5F1	0.486625	0.000339254	inter
EBF2	ARID5A	0.486563	0.000339935	inter
HOXD13	YY1	0.486521	0.000340408	inter
NRF1	FOXO1	0.486206	0.000343889	inter
ELF3	ZNF691	-0.48611	0.000344959	inter
ZNF740	SOX12	0.485882	0.000347516	inter
STAT4	POU6F1	0.485749	0.000349005	inter
MXI1	TCF4	-0.485714	0.0003494	inter
TEAD3	MAX	0.485714	0.0003494	inter
SIX1	OTX1	0.485229	0.000354921	inter
TEAD3	HOMEZ	0.485138	0.000355958	inter
RFX7	OTX1	0.485102	0.000356376	inter
NRF1	ZIC2	0.484541	0.000362866	inter
TEAD2	E2F6	0.484381	0.000364739	inter
TBX21	ZNF740	0.484354	0.000365065	inter
STAT4	YY2	0.483969	0.000369611	inter
MZF1	ZNF519	0.483959	0.000369722	inter
SP100	NFATC2	0.483949	0.000369842	inter
RARA	NFATC2	0.483673	0.00037314	inter
TFAP2C	SOX12	0.483217	0.000378631	inter
TEAD4	RUNX1	0.482616	0.00038599	inter
BCL6B	NFATC2	0.482555	0.000386747	inter
POU6F1	ZEB2	0.482328	0.000389563	inter
GFI1	ZNF8	0.481858	0.00039546	inter
ZNF322	POU5F1	0.481606	0.000398649	inter
NF1	ARID5A	0.48156	0.000399238	inter
ELF3	MEF2B	-0.481548	0.000399385	inter
MXI1	SMAD3	0.481393	0.000401372	inter
ERG	ARID5A	0.48126	0.00040307	inter
IRF3	ARID5A	0.480816	0.000408805	inter
TBX21	MYBL1	0.480654	0.000410919	inter
ZNF354C	TCF3	0.480561	0.000412139	inter
TEAD3	SP1	0.480144	0.000417635	inter
MXI1	GLIS3	-0.480083	0.000418451	inter
ZNF519	ATF1	0.479961	0.000420074	inter
ETV1	GATA6	0.479909	0.000420767	inter
TEAD2	MAX	-0.479184	0.000430549	inter
MZF1	MEF2A	0.479088	0.00043186	inter
ZFX	HDX	0.478231	0.000443719	inter
NF1	ZNF692	0.47767	0.000451635	inter
MXI1	RARA	-0.477466	0.000454541	inter
E2F6	MEF2A	0.477466	0.000454541	inter
ZNF740	USF2	0.47743	0.000455065	inter
NR5A2	FLI1	0.477249	0.000457667	inter
TFAP2C	RXRA	0.476975	0.000461629	inter
CEBPB	ZNF692	0.476975	0.000461629	inter
NFKB1	GBF1	0.476783	0.000464425	inter
EBF1	RARA	0.476673	0.000466029	inter
SP100	ARID5A	0.476591	0.000467237	inter
REL	POU5F1	0.476037	0.000475423	inter
FOXO1	ZEB2	0.476026	0.000475593	inter
POU6F2	ZBTB7A	-0.475573	0.000482394	inter
EBF2	IRF8	0.47517	0.000488516	inter
TBP	ZNF519	0.475157	0.000488716	inter
SOX13	PRDM1	-0.47515	0.000488817	inter
ZNF416	ZNF519	0.475085	0.000489818	inter
ELF3	NFATC1	-0.475054	0.000490287	inter
MEIS1	RORC	0.474956	0.000491799	inter
SIX1	ETV4	0.474874	0.000493057	inter
ZNF322	ATF1	0.473958	0.000507343	inter
PRDM10	MEF2A	0.473876	0.000508644	inter
ZNF416	NFE2L2	0.473455	0.000515352	inter
ZNF416	PLAGL1	0.473179	0.000519807	inter
MAFB	SOX12	0.473037	0.000522098	inter
NFIC	ZBTB7A	0.472845	0.000525223	inter
NRF1	IRF2	0.471656	0.000544946	inter
NF1	GLIS3	0.471509	0.000547426	inter
SIX1	TCF3	0.471491	0.000547732	inter
RFX7	ZEB1	0.47115	0.000553532	inter
NFIA	GLIS3	-0.471102	0.000554354	inter
STAT4	RARA	0.47103	0.000555589	inter
ZNF322	ZBTB7A	-0.470489	0.000564941	inter
MXI1	SP1	0.470444	0.000565729	inter
TBP	IRF7	0.470286	0.000568494	inter
ERG	NR2F6	-0.470263	0.00056889	inter
HOXD11	PRDM1	-0.470178	0.00057038	inter
TFAP2C	GBF1	0.47006	0.000572465	inter
MAX	PRDM1	0.47006	0.000572465	inter
REL	SOX12	0.469964	0.00057416	inter
ZNF143	ATF1	0.469927	0.00057481	inter
BCL6	ZNF691	0.469831	0.000576512	inter
HOXD13	USF2	0.469677	0.00057926	inter
ZNF322	FOXO1	0.469673	0.000579325	inter
PLAGL1	THRB	0.468845	0.000594244	inter
MXI1	BCL6B	-0.468616	0.00059843	inter
TFAP2C	MAFB	0.468427	0.000601907	inter
ZNF416	ATF3	-0.468365	0.000603058	inter
JUNB	ZNF691	-0.46815	0.000607034	inter
ELF3	MYBL1	-0.467944	0.00061088	inter
TBP	TCF12	0.467704	0.000615383	inter
ELF3	NR2F6	0.467467	0.000619857	inter
SOX13	ZNF8	0.466806	0.000632491	inter
ZNF322	ZIC2	0.466798	0.000632643	inter
SOX13	E2F6	0.466614	0.000636205	inter
FOXO1	ARID5A	0.466411	0.000640157	inter
ZNF322	IRF1	0.466359	0.000641157	inter
NRF1	POU5F1	0.465652	0.000655105	inter
TBP	SOX12	0.465532	0.000657499	inter
NFATC1	ZNF691	0.465509	0.000657945	inter
POU6F2	OTX1	0.465154	0.000665072	inter
OSR1	NR2F2	0.465136	0.000665437	inter
OTX1	ZNF691	0.46504	0.000667378	inter
SIX1	NFATC1	0.465038	0.000667433	inter
GATA2	NR2F1	0.464848	0.000671276	inter
PRDM10	SP1	0.4648	0.000672254	inter
RBPJ	NFATC2	0.464549	0.000677391	inter
ETV1	ZEB2	0.464331	0.000681872	inter
ZNF354C	SMAD2	0.464267	0.0006832	inter
GFI1	MEF2C	0.463884	0.000691149	inter
MYC	SOX12	0.462953	0.000710847	inter
EBF2	NR2F6	-0.462718	0.000715892	inter
ZNF354C	YY1	0.462359	0.000723687	inter
EBF1	GLIS3	0.462192	0.000727316	inter
STAT4	RUNX1	0.46169	0.000738378	inter
MZF1	SMAD4	0.461321	0.000746607	inter
NFIA	TCF3	-0.461224	0.00074876	inter
TCF4	ATF1	0.460947	0.000755003	inter
TBX21	IRF7	0.460171	0.000772736	inter
ZNF322	TCF12	0.459839	0.000780446	inter
EBF1	ETV1	0.459828	0.000780703	inter
TBP	GBF1	0.459721	0.000783202	inter
ELF3	YY1	-0.4594	0.000790743	inter
HOXD11	TCF3	0.459076	0.000798398	inter
ZNF416	TCF4	-0.458809	0.000804792	inter
NR5A2	NR2F2	0.458523	0.000811667	inter
ELF3	THRB	0.458509	0.000811985	inter
EBF2	KLF7	0.458248	0.000818331	inter
SP1	PRDM1	0.458055	0.000823018	inter
TBP	RUNX1	0.458051	0.000823116	inter
KLF7	MEF2A	0.457863	0.000827724	inter
ELF3	SMAD3	0.457767	0.000830086	inter
FOXO1	NFATC2	0.45749	0.000836936	inter
STAT4	JUNB	-0.457069	0.000847444	inter
POU5F1	PRDM1	-0.457021	0.00084865	inter
TFAP2C	NR2F6	0.456423	0.000863796	inter
ZNF416	PRDM1	0.456359	0.00086541	inter
NFIA	SPI1	-0.45623	0.000868711	inter
NF1	IRF8	0.45606	0.000873086	inter
SP100	ZNF692	0.455654	0.000883606	inter
BCL6B	ARID5A	0.455362	0.000891252	inter
ZNF519	MEF2A	0.455192	0.00089573	inter
HOXD11	SP100	0.454991	0.000901027	inter
ZNF354C	TCF12	0.454973	0.000901503	inter
ZNF354C	USF2	0.454914	0.000903067	inter
PRDM10	TCF12	0.454823	0.000905506	inter
MZF1	MEF2B	0.454561	0.000912505	inter
NR5A2	IRF8	0.454487	0.000914495	inter
NRF1	GBF1	0.454081	0.000925461	inter
TBX21	TCF3	0.454024	0.000927005	inter
POU3F1	VDR	0.453825	0.00093242	inter
BATF	ZNF692	0.453061	0.000953511	inter
TEAD2	NR2F2	0.452581	0.000966987	inter
ELF3	RXRA	0.452581	0.000966987	inter
ZBTB7A	ETV2	0.45247	0.000970139	inter
ZNF354C	ZNF692	0.452369	0.000972993	inter
KLF9	SOX2	-0.452304	0.000974845	inter
HOXD11	BCL6	0.452252	0.000976325	inter
POU3F1	ZBTB7A	0.451808	0.000989038	inter
ZNF416	GLIS3	-0.451806	0.000989104	inter
GFI1	ZNF692	0.451734	0.000991182	inter
TBX21	NFE2L2	-0.451718	0.000991629	inter
STAT4	MEF2A	0.451546	0.000996608	inter
PRDM10	ZNF8	0.451509	0.000997687	inter
ZFX	YY1	0.450954	0.00101391	inter
NRF1	YY2	0.450886	0.00101593	inter
NFIA	E2F6	-0.450863	0.00101661	inter
ZNF322	TCF3	0.450656	0.00102276	inter
ZNF354C	HDX	0.450539	0.00102622	inter
GATA2	NR2F2	0.450276	0.00103408	inter
TBP	NFKB1	0.449924	0.00104468	inter
REL	USF2	0.449796	0.00104857	inter
MZF1	RHD	0.449717	0.00105098	inter
KLF7	ARID5A	0.449604	0.00105442	inter
RBPJ	MEF2C	0.449316	0.00106324	inter
ZNF354C	ATF1	0.449066	0.00107095	inter
RARA	MEF2C	0.44851	0.00108827	inter
PRDM10	SMAD4	0.448377	0.00109246	inter
NF1	JUNB	-0.447897	0.00110769	inter
ZFX	ZNF8	0.447363	0.00112481	inter
MAFB	ZNF691	0.447214	0.00112967	inter
HOXD13	SP100	0.447169	0.00113111	inter
ETV1	MITF	0.447075	0.00113417	inter
NF1	MYBL1	0.446979	0.0011373	inter
EBF1	RBPJ	0.446936	0.0011387	inter
OSR1	SPDEF	0.446676	0.00114724	inter
HOXD11	BATF	0.446485	0.00115356	inter
NFIA	RXRA	0.445954	0.00117121	inter
NFATC1	GATA3	0.445816	0.00117586	inter
TCF3	PRDM1	-0.445474	0.00118741	inter
NFKB1	ZNF691	0.445437	0.00118868	inter
POU6F2	RUNX1	0.445377	0.00119073	inter
SIX1	POU5F1	0.445313	0.00119289	inter
TEAD2	YY1	0.445186	0.00119722	inter
OTX1	E2F2	0.44493	0.00120601	inter
TFAP2C	E2F2	0.444871	0.00120803	inter
RELA	E2F2	0.444343	0.00122636	inter
ZNF354C	YY2	0.444322	0.00122711	inter
TCF4	MEF2A	0.44413	0.00123384	inter
NFIA	NFATC1	-0.444034	0.00123722	inter
ZNF416	SMAD3	0.44397	0.00123947	inter
OTX1	MEF2A	0.443612	0.00125214	inter
SIX1	FOXO1	0.44351	0.00125578	inter
KLF9	POU6F1	0.44342	0.00125899	inter
ZFX	FOXO1	0.443174	0.0012678	inter
NF1	YY2	0.443116	0.00126993	inter
HOXD11	ZIC1	0.44302	0.00127338	inter
NF1	SPI1	0.44295	0.00127589	inter
TEAD4	TCF3	0.442796	0.0012815	inter
KLF9	PLAGL1	0.442123	0.00130613	inter
MZF1	YY2	0.441989	0.00131109	inter
GABPA	MEF2A	0.441953	0.00131246	inter
NFIA	SP100	-0.441825	0.00131722	inter
MZF1	SP1	0.441729	0.0013208	inter
POU5F1	ZNF692	0.44127	0.00133803	inter
NFIC	RORC	0.440763	0.00135731	inter
ELF3	TCF12	-0.440299	0.00137515	inter
TEAD2	ZEB1	0.440272	0.00137619	inter
SOX13	RUNX1	0.440251	0.00137701	inter
REL	OTX1	0.439818	0.00139385	inter
NFIA	YY1	-0.439808	0.00139426	inter
EBF2	FOXO1	0.439546	0.00140454	inter
RORC	ZNF691	-0.439284	0.00141491	inter
EBF1	NFATC1	0.439253	0.00141617	inter
IRF3	MEF2A	0.438848	0.00143235	inter
ZNF711	MYBL1	0.43818	0.00145937	inter
MAFB	GBF1	0.438175	0.00145955	inter
ELF3	ESRRA	0.438079	0.00146348	inter
EBF1	SPI1	0.438052	0.00146458	inter
ETV1	ARID5A	0.43786	0.00147247	inter
ZNF354C	MYBL1	0.437643	0.00148144	inter
TEAD4	ZIC1	0.437521	0.00148647	inter
RBPJ	ATF1	0.437321	0.00149478	inter
ZNF416	BCL6B	-0.437312	0.00149515	inter
ZNF322	SMAD4	0.437305	0.00149547	inter
HOXD13	MYBL1	0.437154	0.00150178	inter
ERG	ETV2	-0.437137	0.00150249	inter
TEAD4	MAFB	0.437033	0.00150683	inter
ZNF740	ARID5A	0.436756	0.00151853	inter
EBF1	FOXO1	0.435747	0.0015617	inter
BCL6	SOX12	0.435582	0.00156887	inter
ZNF711	E2F2	0.435373	0.00157798	inter
TBP	NFATC1	0.435229	0.00158429	inter
IRF7	NFATC2	0.435064	0.00159155	inter
TBP	ETV1	0.434938	0.00159713	inter
MEIS1	ESRRA	0.434718	0.0016069	inter
STAT4	GATA6	0.434178	0.00163106	inter
TBP	BATF	0.434029	0.0016378	inter
ZNF711	ZNF740	0.434029	0.0016378	inter
GABPA	NFATC2	0.433439	0.00166467	inter
ZNF143	TCF12	0.433384	0.00166721	inter
NFATC1	USF2	0.432989	0.00168542	inter
ZNF322	IRF3	0.432647	0.00170139	inter
STAT5B	ZNF691	0.432183	0.00172319	inter
ZNF711	ZNF692	0.432135	0.00172546	inter
POU3F1	RELA	0.431974	0.0017331	inter
REL	SMAD4	0.431549	0.00175345	inter
REL	RUNX1	0.431463	0.00175758	inter
HOXD11	MYBL1	0.431411	0.00176009	inter
NF1	ZEB1	0.43124	0.00176833	inter
NF1	GABPA	0.431192	0.00177066	inter
NFKB1	MEF2A	0.431164	0.001772	inter
EBF2	SPI1	0.431085	0.00177585	inter
NF1	FOXO1	0.431041	0.001778	inter
TEAD4	PLAGL1	-0.430849	0.00178736	inter
NFATC1	MEF2B	0.430406	0.00180912	inter
TCF12	ETV2	-0.430149	0.00182186	inter
SP100	MEF2C	0.430108	0.00182392	inter
POU6F2	PRDM1	-0.429577	0.0018505	inter
STAT4	IRF7	0.429504	0.00185418	inter
STAT4	RXRA	-0.429456	0.00185661	inter
POU5F1	MEF2B	0.429371	0.00186095	inter
TBP	YY2	0.429364	0.00186129	inter
ZIC2	ZNF691	0.429337	0.00186267	inter
FOXA1	PLAGL1	0.42911	0.0018742	inter
TEAD2	PRDM1	-0.429052	0.00187718	inter
YY1	GLIS3	0.428986	0.00188051	inter
TBP	IRF8	0.428746	0.00189283	inter
TBP	TCF4	0.428506	0.00190521	inter
NFE2L2	ARID5A	-0.428187	0.00192178	inter
NR5A2	GATA6	0.428122	0.0019252	inter
ELF3	NFE2L2	0.428091	0.0019268	inter
MYBL1	ARID5A	0.427988	0.00193218	inter
TEAD4	KLF7	0.427765	0.00194389	inter
ELF3	BCL6B	-0.427748	0.0019448	inter
GFI1	TCF4	0.427673	0.00194878	inter
NFATC1	MEF2C	0.427611	0.00195204	inter
NFE2L2	GATA3	-0.427374	0.00196459	inter
BCL6B	IRF8	0.427316	0.0019677	inter
GATA2	NFATC2	0.427093	0.00197959	inter
SP100	ZEB2	0.426709	0.00200026	inter
REL	TCF12	0.426517	0.00201066	inter
BATF	NFATC2	0.426277	0.00202373	inter
NFIA	TCF4	-0.42521	0.00208271	inter
ZNF143	ZNF519	0.425079	0.00209005	inter
HOXD11	YY1	0.424953	0.00209714	inter
RBPJ	ZNF692	0.424922	0.0020989	inter
KLF9	HDX	0.424771	0.00210745	inter
NRF1	ARID5A	0.424116	0.0021448	inter
RFX7	IRF1	0.423866	0.00215923	inter
MEIS1	GBF1	0.423866	0.00215923	inter
RARA	MEF2A	0.423732	0.00216699	inter
NR5A2	GABPA	0.423502	0.00218034	inter
GFI1	GBF1	0.423398	0.0021864	inter
REL	STAT5B	0.423385	0.00218716	inter
HOXD13	ZNF8	0.423378	0.00218758	inter
ZNF740	MEF2B	0.423272	0.00219381	inter
NFATC1	ZEB2	0.423107	0.00220347	inter
NFE2L2	MEF2B	-0.423059	0.0022063	inter
ZNF322	ZNF740	0.423038	0.00220755	inter
HOXD13	IRF3	0.423002	0.00220969	inter
FOXA1	SPDEF	0.422969	0.00221162	inter
SP100	SOX12	0.422905	0.00221541	inter
POU6F2	ZNF692	0.422801	0.00222159	inter
MYC	MEF2A	0.422233	0.0022555	inter
NFIC	POU6F1	0.421715	0.00228683	inter
ZFX	SP100	0.421467	0.00230194	inter
SIX1	SP100	0.421452	0.00230284	inter
RORC	ZNF692	-0.421265	0.00231435	inter
NFIA	ETV4	-0.421139	0.00232213	inter
GATA2	ZEB2	0.420995	0.00233103	inter
NFATC1	PRDM1	-0.420696	0.00234956	inter
HOXD13	IRF1	0.420219	0.00237947	inter
GATA2	MEF2C	0.419448	0.00242852	inter
GFI1	BCL6	0.419316	0.00243699	inter
STAT4	NR2F2	0.419276	0.00243958	inter
JUNB	GATA6	-0.419243	0.00244173	inter
NF1	ETV4	0.418998	0.00245756	inter
PRDM10	ZNF740	0.418936	0.00246158	inter
ZNF322	SOX12	0.418912	0.00246314	inter
STAT4	FOXO1	0.418171	0.00251168	inter
TEAD2	ZNF691	0.417873	0.00253146	inter
NFKB1	ATF1	0.417681	0.00254428	inter
ELF3	SP1	0.417527	0.0025546	inter
ETV1	GLIS3	0.417361	0.00256577	inter
STAT5B	GLIS3	0.417317	0.00256874	inter
SOX2	GATA3	-0.416843	0.0026009	inter
POU3F1	RXRA	0.416799	0.0026039	inter
NF1	OTX1	0.416789	0.00260459	inter
POU6F1	GATA3	0.416651	0.00261403	inter
MZF1	BATF	0.416375	0.002633	inter
FOXA1	RORC	0.416174	0.00264683	inter
TBX21	NFATC1	0.416128	0.00265002	inter
PRDM10	BCL6	0.416106	0.00265155	inter
RFX7	SP1	0.41599	0.00265961	inter
GFI1	RUNX1	0.415964	0.00266142	inter
ZNF322	NR1D2	0.415776	0.00267454	inter
ZNF416	CEBPB	-0.415444	0.00269785	inter
ZNF711	YY2	0.415222	0.00271355	inter
EBF2	STAT5A	0.41498	0.00273069	inter
ZFX	STAT5B	0.414888	0.00273729	inter
HOXD13	YY2	0.414274	0.00278137	inter
RFX7	IRF2	0.414166	0.00278924	inter
RHD	MEF2C	0.414033	0.00279886	inter
ELF3	MEF2A	-0.413397	0.00284548	inter
NFIA	CEBPB	-0.413301	0.00285257	inter
RFX7	USF2	0.413205	0.00285969	inter
TEAD4	SPI1	0.412831	0.00288756	inter
TEAD4	USF2	0.412735	0.00289476	inter
ZBTB7A	GBF1	0.412533	0.00290994	inter
ZNF143	IRF2	0.412245	0.00293171	inter
FOXO1	MEF2C	0.412245	0.00293171	inter
ZNF416	KLF7	-0.411986	0.00295136	inter
HOXD13	BCL6	0.411675	0.0029752	inter
MXI1	KLF7	-0.411573	0.00298307	inter
E2F6	ATF1	0.411544	0.00298524	inter
TBP	RBPJ	0.411314	0.00300302	inter
ELF3	KLF7	-0.411285	0.00300532	inter
MXI1	RORC	0.4107	0.00305094	inter
STAT4	ETV2	-0.410541	0.00306339	inter
MXI1	ZBTB7A	0.410516	0.00306538	inter
RXRA	PRDM1	0.410324	0.00308056	inter
RHD	GBF1	0.410143	0.00309493	inter
STAT4	IRF2	0.409912	0.00311339	inter
SIX1	PLAGL1	-0.409807	0.00312173	inter
NF1	GATA6	0.409655	0.00313393	inter
STAT4	ZNF692	0.409624	0.0031365	inter
ZNF8	E2F2	0.409537	0.00314344	inter
MXI1	RUNX1	-0.40947	0.0031489	inter
RELA	GATA3	0.409365	0.00315737	inter
NF1	USF2	0.408999	0.00318709	inter
ZNF354C	IRF1	0.408616	0.00321849	inter
ETV1	ATF1	0.408577	0.00322173	inter
REL	MYC	0.408499	0.00322811	inter
SOX13	GLIS3	0.408433	0.00323362	inter
RFX7	NR1D2	0.408317	0.00324319	inter
CEBPB	USF2	0.407923	0.00327599	inter
NR5A2	ETV1	0.4079	0.00327796	inter
ZNF711	POU5F1	0.407352	0.00332403	inter
IRF7	ZNF691	0.407117	0.00334405	inter
NFIA	RUNX1	-0.407069	0.00334814	inter
MYBL1	GATA3	0.407051	0.00334966	inter
ELF3	GATA6	-0.406754	0.00337508	inter
NFIA	ZBTB7A	0.406579	0.00339013	inter
ZNF322	TCF4	0.40657	0.00339091	inter
NFIA	RARA	-0.406396	0.00340588	inter
JUNB	USF2	-0.406387	0.00340672	inter
ZNF416	RUNX1	-0.40633	0.00341166	inter
STAT4	E2F6	0.40632	0.00341251	inter
MAFB	MEF2A	0.406194	0.00342338	inter
REL	ARID5A	0.406002	0.00344012	inter
REL	GATA3	0.405715	0.00346529	inter
NR5A2	ZEB1	0.405651	0.00347092	inter
YY2	MEF2A	0.405245	0.00350679	inter
ZNF416	RBPJ	-0.405071	0.00352226	inter
ZNF8	GBF1	0.405004	0.00352828	inter
SIX1	BCL6B	0.404924	0.0035354	inter
YY2	ZNF692	0.404429	0.00357996	inter
PRDM10	NR1D2	0.404399	0.00358264	inter
TBP	BCL6	0.404351	0.00358699	inter
YY2	IRF8	0.4039	0.00362802	inter
TEAD4	MAX	-0.403659	0.00365013	inter
TCF4	MEF2B	0.403371	0.00367671	inter
RHD	USF2	0.403323	0.00368112	inter
ZBTB7A	ZNF691	-0.403035	0.00370795	inter
IRF3	ATF1	0.402891	0.0037214	inter
HOXD11	RBPJ	0.402605	0.00374822	inter
HOXD11	ZBTB7A	-0.402365	0.00377091	inter
ZNF143	NR1D2	0.402315	0.00377566	inter
EBF2	STAT5B	0.40176	0.00382855	inter
RFX7	ZNF691	0.40121	0.0038816	inter
RFX7	POU6F1	0.400874	0.00391436	inter
RXRA	GBF1	0.400528	0.00394831	inter
NRF1	MEF2B	0.400307	0.00397013	inter
SOX13	TCF4	0.40024	0.00397679	inter
RHD	ZNF692	0.399433	0.00405753	inter
PRDM10	ZNF519	0.399356	0.00406529	inter
FOXO1	IRF8	0.39928	0.00407306	inter
ZFX	MYBL1	0.399246	0.00407648	inter
GFI1	FOXO1	0.399001	0.00410137	inter
REL	GBF1	0.398992	0.00410233	inter
KLF7	ETV2	-0.398924	0.0041092	inter
NF1	RARA	0.3989	0.00411165	inter
REL	NFATC1	0.3988	0.00412195	inter
ELF3	FLI1	-0.398617	0.00414067	inter
ZFX	E2F6	0.398137	0.0041903	inter
RXRA	IRF8	-0.398127	0.00419127	inter
PRDM10	MYC	0.398002	0.00420427	inter
EBF2	RBPJ	0.397962	0.00420848	inter
ZNF322	STAT5B	0.397829	0.00422232	inter
SOX13	YY1	0.397359	0.00427174	inter
HOMEZ	GBF1	0.397359	0.00427174	inter
SIX1	ZIC1	0.397307	0.00427726	inter
NRF1	RBPJ	0.397128	0.00429616	inter
YY2	USF2	0.396455	0.00436813	inter
SOX13	KLF7	0.395918	0.00442629	inter
HOXD13	RBPJ	0.39571	0.00444906	inter
MEIS1	ZBTB7A	0.395534	0.00446832	inter
NFE2L2	MEF2C	-0.394862	0.00454272	inter
RARA	IRF8	0.394775	0.00455238	inter
NR5A2	SP1	0.394715	0.00455915	inter
RHD	IRF8	0.394439	0.00459013	inter
MXI1	RBPJ	-0.394382	0.00459653	inter
MXI1	NFATC1	-0.394382	0.00459653	inter
IRF7	GBF1	0.393998	0.00463998	inter
TEAD3	PLAGL1	0.392903	0.0047658	inter
FOXA1	TCF4	-0.392845	0.00477248	inter
RBPJ	MEF2A	0.392653	0.00479488	inter
SIX1	BCL6	0.392556	0.00480623	inter
MEIS1	SMAD3	0.392077	0.00486265	inter
RXRA	ARID5A	-0.392077	0.00486265	inter
TEAD3	E2F2	0.391808	0.00489461	inter
YY1	GBF1	0.391789	0.00489685	inter
TEAD2	MAFB	0.391597	0.00491976	inter
TEAD2	IRF7	0.391309	0.00495431	inter
TEAD3	NFE2L2	0.391212	0.00496587	inter
TEAD4	ZNF691	0.391087	0.00498099	inter
ZNF322	ZNF519	0.390754	0.00502139	inter
MXI1	MAX	0.390636	0.00503574	inter
GFI1	RELA	0.390596	0.0050406	inter
ZNF354C	ZBTB7A	-0.390366	0.00506884	inter
ZNF354C	RHD	0.389774	0.00514197	inter
MYBL1	IRF8	0.389665	0.00515543	inter
RFX7	SOX12	0.389484	0.00517808	inter
TEAD3	PRDM1	0.388812	0.00526272	inter
NRF1	SPI1	0.388341	0.00532273	inter
ARID3A	RELA	0.388331	0.00532392	inter
OSR1	MITF	0.388243	0.00533522	inter
KLF9	BATF	0.388139	0.00534857	inter
SOX13	POU5F1	0.388062	0.00535854	inter
SOX13	ETV1	0.387774	0.00539576	inter
TCF4	ZNF691	0.387764	0.00539697	inter
TBP	HDX	0.387604	0.00541778	inter
FOXO1	ETV2	-0.387159	0.00547598	inter
EBF2	NR2F1	0.386683	0.00553876	inter
IRF7	MEF2B	0.38666	0.00554181	inter
NF1	NFATC2	0.38663	0.00554572	inter
ZNF322	YY2	0.386214	0.00560131	inter
TEAD4	GLIS3	0.386112	0.00561498	inter
POU3F1	OTX1	-0.386097	0.00561696	inter
EBF1	RHD	0.385764	0.00566173	inter
KLF7	ZEB2	0.385652	0.005677	inter
FOXA1	ZBTB7A	0.38545	0.00570434	inter
FOXO1	USF2	0.38497	0.00577	inter
CEBPB	ZNF691	0.384883	0.00578194	inter
ELF3	MEF2C	-0.384874	0.00578321	inter
ERG	GABPA	0.384695	0.00580792	inter
ETV4	PRDM1	-0.384595	0.00582172	inter
TFAP2C	MEF2A	0.384394	0.00584966	inter
SIX1	YY2	0.384278	0.00586582	inter
POU6F2	POU5F1	0.384105	0.00588989	inter
IRF7	ARID5A	0.383818	0.00593027	inter
ZNF711	ZIC1	0.383674	0.00595046	inter
HOMEZ	ETV2	0.383557	0.00596704	inter
HOXD11	IRF7	0.383477	0.00597839	inter
FOXA1	TCF12	-0.383154	0.00602424	inter
TEAD2	PLAGL1	-0.382914	0.00605859	inter
GFI1	IRF2	0.382672	0.0060934	inter
RBPJ	USF2	0.382473	0.00612216	inter
TEAD2	ZEB2	0.382146	0.00616964	inter
SOX13	NFATC1	0.381513	0.00626252	inter
TEAD4	SPDEF	0.381379	0.0062823	inter
REL	IRF7	0.381321	0.00629093	inter
ZNF711	BCL6B	-0.380838	0.00636278	inter
TEAD2	OTX1	0.380801	0.00636825	inter
GFI1	POU6F1	0.380664	0.00638883	inter
RFX7	TCF4	0.380552	0.00640567	inter
GFI1	MEF2A	0.380319	0.00644088	inter
ZNF143	NFE2L2	0.380264	0.00644917	inter
STAT5A	MEF2B	0.380033	0.00648423	inter
ELF3	CEBPB	-0.379976	0.00649293	inter
RFX2	ESRRA	0.379976	0.00649293	inter
NR5A2	BCL6B	0.379832	0.00651484	inter
NFIC	GBF1	0.379784	0.00652224	inter
NR5A2	RORC	0.379448	0.00657379	inter
TBP	ZNF692	0.379379	0.0065844	inter
STAT4	ZBTB7A	-0.379274	0.00660063	inter
NF1	ETV1	0.37922	0.00660895	inter
POU6F2	BCL6	0.378968	0.00664801	inter
TBX21	JUNB	-0.378905	0.00665778	inter
MYC	MEF2C	-0.378824	0.00667054	inter
REL	SMAD2	0.378352	0.00674436	inter
POU3F1	PRDM1	0.378284	0.0067552	inter
TEAD2	RORC	-0.378092	0.00678554	inter
NFIC	VDR	0.377863	0.00682177	inter
ETV1	MEF2C	0.377641	0.00685714	inter
EBF1	STAT5B	0.377497	0.00688019	inter
IRF3	GBF1	0.377479	0.00688309	inter
STAT4	NR2F6	-0.377449	0.00688788	inter
ZNF322	PRDM1	-0.377371	0.00690039	inter
ZNF711	USF2	0.377152	0.00693568	inter
MXI1	CEBPB	-0.376903	0.00697597	inter
GATA2	PLAGL1	0.376816	0.00699009	inter
TEAD2	ATF1	0.375663	0.00717946	inter
FOXA1	E2F2	0.375336	0.00723402	inter
TFAP2C	ZEB2	-0.375327	0.00723553	inter
JUNB	IRF8	-0.375174	0.00726119	inter
ZNF354C	IRF3	0.374709	0.00733965	inter
ZNF322	RUNX1	0.374427	0.0073876	inter
MZF1	RUNX1	0.374175	0.00743066	inter
ZNF322	ZIC1	0.373885	0.00748048	inter
GATA2	MITF	0.373817	0.00749206	inter
ETV1	MEF2A	0.373703	0.00751175	inter
FOXA1	BCL6	0.373637	0.00752316	inter
TEAD2	SP100	0.373445	0.00755647	inter
ERG	KLF7	0.373358	0.00757162	inter
REL	TCF4	0.373349	0.00757318	inter
ELF3	ATF1	-0.37307	0.00762192	inter
TFAP2C	RELA	0.372965	0.00764033	inter
ERG	RBPJ	0.372734	0.00768098	inter
ELF3	USF2	-0.372389	0.00774201	inter
ZNF322	USF2	0.372377	0.00774419	inter
YY1	PRDM1	-0.372293	0.00775907	inter
ZNF322	GABPA	0.372163	0.00778214	inter
TEAD4	RBPJ	0.372158	0.00778314	inter
HOXD11	SPI1	0.372038	0.00780445	inter
REL	GABPA	0.372032	0.00780566	inter
HOXD11	MEF2B	0.371735	0.00785885	inter
GFI1	YY2	0.371652	0.00787372	inter
SIX1	TCF12	0.371615	0.0078804	inter
HOXD13	MAX	-0.371591	0.00788471	inter
FOXA1	ZEB1	-0.371407	0.00791795	inter
RBPJ	PRDM1	-0.371236	0.00794892	inter
ZIC1	ZNF692	0.371092	0.00797514	inter
NF1	GATA3	0.371011	0.00799	inter
MZF1	ATF1	0.371005	0.00799099	inter
CEBPB	GATA3	0.370993	0.00799325	inter
MEIS1	NR2F6	0.370756	0.00803653	inter
MXI1	SMAD2	0.370669	0.00805252	inter
PRDM10	GBF1	0.37063	0.0080597	inter
GATA2	FLI1	0.370573	0.00807017	inter
NF1	PRDM1	-0.370486	0.00808622	inter
STAT5B	ZNF692	0.370084	0.00816059	inter
ZNF416	ETV2	0.370017	0.008173	inter
TBP	STAT5B	0.369967	0.00818243	inter
POU6F2	ZNF691	0.369942	0.00818711	inter
POU6F1	MEF2B	0.369814	0.00821095	inter
IRF7	SOX12	0.3697	0.00823223	inter
ELF3	IRF8	-0.369604	0.00825022	inter
REL	KLF7	0.369508	0.00826825	inter
ZIC2	MITF	-0.36945	0.00827905	inter
POU5F1	ATF1	0.369318	0.00830392	inter
TBP	ARID5A	0.368766	0.00840864	inter
RFX7	HDX	0.368631	0.00843446	inter
RARA	ZNF691	0.368565	0.00844703	inter
EBF1	ESRRA	-0.368085	0.00853938	inter
NF1	SMAD2	0.367998	0.00855625	inter
JUNB	GATA3	-0.367775	0.0085994	inter
REL	MEF2B	0.3675	0.00865308	inter
TCF3	GBF1	0.367491	0.00865481	inter
ELF3	PLAGL1	0.367452	0.00866247	inter
ZBTB7A	MEF2B	-0.367164	0.00871899	inter
TBP	NFATC2	0.367046	0.00874216	inter
MYC	ZNF692	0.366723	0.00880612	inter
CEBPB	PRDM1	-0.366435	0.00886346	inter
POU3F1	E2F6	-0.366407	0.00886905	inter
NFIA	SP1	0.366339	0.00888264	inter
NFIC	MITF	0.365942	0.00896232	inter
ELF3	SOX12	-0.365666	0.00901792	inter
TCF3	IRF8	0.36557	0.00903739	inter
RXRA	GATA6	-0.365348	0.00908256	inter
IRF7	ATF1	0.365147	0.00912367	inter
YY2	ATF1	0.365099	0.00913342	inter
ZNF711	IRF1	0.365003	0.00915318	inter
POU6F1	MEF2A	0.364811	0.00919267	inter
TCF4	GATA3	0.364654	0.00922506	inter
EBF2	ESRRA	-0.364598	0.00923654	inter
KLF7	ATF1	0.36433	0.00929202	inter
EBF1	ETV2	-0.364173	0.00932473	inter
ELF3	RUNX1	-0.363946	0.00937217	inter
ZNF711	E2F6	0.363907	0.0093804	inter
REL	RBPJ	0.363649	0.00943451	inter
POU6F1	MITF	0.363429	0.00948105	inter
STAT4	ZNF8	0.363243	0.00952036	inter
TEAD4	BCL6	0.36313	0.00954447	inter
MAFB	MEF2B	0.362986	0.00957516	inter
SOX13	TCF3	0.362785	0.00961808	inter
MXI1	NR1D2	0.362602	0.00965741	inter
SOX13	NR2F2	0.362593	0.00965928	inter
YY1	E2F2	0.362562	0.00966586	inter
TFAP2C	ZEB1	-0.362235	0.00973651	inter
TEAD3	MYC	0.362113	0.00976297	inter
GFI1	GATA6	0.362038	0.00977924	inter
HOXD13	BATF	0.362022	0.00978268	inter
ERG	FOXO1	0.361929	0.00980282	inter
REL	ZNF519	0.361925	0.00980382	inter
ZNF416	ARID5A	-0.361611	0.00987243	inter
GFI1	NFKB1	0.361397	0.00991941	inter
ZNF354C	POU5F1	0.361207	0.00996129	inter
POU3F1	USF2	-0.361043	0.00999742	inter
