# Supplementary material for: Oncogenic enhancers drive esophageal squamous cell carcinogenesis and metastasis
Source: Nat Commun. 2021 Jul 22;12:4457. doi: 10.1038/s41467-021-24813-2 (PMC8298514; doi:10.1038/s41467-021-24813-2)
Supplement: Supplementary file 22 — Supplementary Data 20 [file 41467_2021_24813_MOESM22_ESM.xlsx]

## Sheet: ENCODE data number
TFs	cell line	Sample	filetype
RXRA	HepG2	ENCFF934ZXS	bam1
		ENCFF190IKA	optimal IDR thresholded peaks bed
		ENCFF489SNI	conservative IDR thresholded peaks bed
		ENCFF539DZV	bam2
NFE2L2	HepG2	ENCFF876KIY	bam1
		ENCFF266HXY	conservative IDR thresholded peaks bed
		ENCFF297BXM	optimal IDR thresholded peaks bed
		ENCFF423SVA	bam2
ZNF519	HEK293	ENCFF994WEA	bam1
		ENCFF484ULT	conservative IDR thresholded peaks bed
		ENCFF496DFA	optimal IDR thresholded peaks bed
		ENCFF449TVZ	bam2
ESRRA	HepG2	ENCFF000XRD	bam1
		ENCFF000XRE	bam2
		ENCFF002CUA	optimal IDR thresholded peaks bed
		ENCFF001VKD	peaks
RELA	GM12878	ENCFF000VZF	bam1
		ENCFF000VZG	bam2
		ENCFF000VZI	bam3
		ENCFF000VZJ	bam4
		ENCFF002CPA	optimal IDR thresholded peaks bed
		ENCFF001VET	peaks
ETS1	HepG2	ENCFF172WFR	bam1
		ENCFF653JVV	conservative IDR thresholded peaks bed
		ENCFF244ORA	optimal IDR thresholded peaks bed
		ENCFF434WMV	bam2
IRF2	HepG2	ENCFF291ZML	bam1
		ENCFF565FCW	conservative IDR thresholded peaks bed
		ENCFF239IZV	optimal IDR thresholded peaks bed
		ENCFF651LLF	bam2
ZEB1	GM12878	ENCFF287GUR	bam1
		ENCFF621OAS	conservative IDR thresholded peaks bed
		ENCFF997NGJ	optimal IDR thresholded peaks bed
		ENCFF013JXB	bam2

## Sheet: IRF2.H3K27ac
Group	location	SYMBOL	Adj702	Adj1002	Adj1102	Adj1202	Adj1302	Adj1402	Adj1702	Adj1902	Adj2002	Adj2102	EC701	EC1001	EC1101	EC1201	EC1301	EC1401	EC1701	EC1901	EC2001	EC2101	LN1003	LN1103	LN1203	LN1303	LN1403	LN1903	LN2003	LN2103
Common gain	chr10:102105929-102109123	SCD	1.64881	0.1	1.64881	1.01424	2.37514	3.10579	4.11203	3.3636	4.10094	0.594548	3.50334	5.4759	11.0633	22.6465	9.54842	4.75748	8.9539	15.2691	9.06324	6.95227	2.65518	1.64141	10.3842	17.1882	6.83921	7.60782	5.92863	3.18838
Common gain	chr10:121074941-121076293	MIR4681	0.1	1.55563	1.11238	0.225836	1.35545	0.1	5.9968	6.51414	0.887226	0.1	16.1577	15.9983	17.5421	6.36074	3.554	8.45226	17.4052	15.0373	4.98095	7.85495	15.4364	6.838	13.2792	0.1	3.16566	3.83939	2.58456	2.70317
Common gain	chr10:77909473-77910008	LRMDA	0.1	0.1	0.699458	0.1	0.1	0.1	0.190216	0.610335	5.30085	0.1	1.21199	1.56016	3.19427	0.1	1.59325	0.112052	0.1	2.35237	10.6091	5.49552	2.71945	10.3507	2.14526	19.9973	0.853029	9.95234	0.0865749	2.33811
Common gain	chr10:98431752-98434158	PIK3AP1	0.526768	9.06678	2.57219	1.82399	8.99031	3.83726	1.77236	1.44745	3.01669	2.77326	1.62925	3.35584	9.74753	9.99652	2.75375	7.74778	7.56165	2.90754	1.00937	1.79848	0.1	5.91619	14.953	1.07358	9.10902	5.99498	6.90698	7.83511
Common gain	chr1:110304194-110309206	EPS8L3	2.46166	0.0940911	0.631515	0.346587	0.0920364	1.76646	0.235639	0.1	19.4557	2.01274	2.6315	0.206415	1.78896	1.15486	0.836758	0.470442	1.13945	1.21403	0.691872	26.1745	0.639408	3.45129	1.39856	0.794139	0.1	2.87038	1.50374	17.9839
Common gain	chr11:14600332-14601037	PSMA1	0.1	0.374526	0.1	0.1	1.8763	8.94933	1.58873	1.21489	0.117798	0.1	4.10918	0.185782	6.03557	14.6426	4.3948	7.50776	7.52535	2.05411	0.866581	2.84298	0.1	9.94539	17.4465	4.64209	15.2337	9.23599	3.47367	14.7071
Common gain	chr1:12664716-12665058	DHRS3	0.1	0.1	0.1	0.824849	4.3003	0.1	1.24201	1.97361	2.1585	0.1	1.49546	1.60253	5.40835	0.696317	0.1	1.12674	15.5795	8.26908	0.754876	3.02862	3.24123	2.39027	0.629889	0.1	2.66935	4.24068	8.93981	11.2691
Common gain	chr11:34393305-34394148	ABTB2	4.56423	2.76295	0.1	0.472996	3.24538	0.1	0.24423	0.1	0.1	0.1	0.104466	1.65669	1.5482	21.0963	0.1	8.53843	4.11341	3.44774	1.88754	0.1	9.01509	4.94889	21.6143	4.42665	2.24485	2.60247	1.70254	0.858307
Common gain	chr1:156783371-156786556	NTRK1	2.47859	7.87863	3.46648	0.1	2.29959	9.45448	5.12787	4.92216	9.81057	0.1	4.72083	8.0997	17.2501	4.25361	13.5017	12.9875	13.45	11.2286	8.74804	5.90815	5.19111	1.94501	7.90361	12.5028	25.8386	12.8843	24.1363	20.5199
Common gain	chr1:166458765-166461208	FMO9P	1.11788	2.57766	1.57165	4.63154	2.74445	10.2344	2.85888	5.19618	3.84819	4.04494	4.42665	3.01971	11.2365	12.9206	9.90635	5.96033	11.1152	7.09755	10.4837	5.61577	5.28959	10.1558	17.5085	10.0651	14.4762	11.9875	10.8496	10.6658
Common gain	chr1:168323331-168325176	MIR557	0.1	1.12621	0.724325	0.319528	0.1	3.24512	0.1	0.206992	0.1	2.86182	9.73533	10.0621	4.99009	15.8895	10.2631	12.5783	12.4512	1.38382	19.0198	2.67982	16.5757	6.85994	13.7293	16.6331	8.20988	10.4968	0.118247	0.0315135
Common gain	chr1:183970993-183971423	COLGALT2	1.21806	0.1	1.82248	0.1	1.64346	2.125	0.519994	0.00242154	2.77964	0.1	6.82093	4.61001	1.63055	2.9617	8.03242	0.913522	7.31784	1.74524	21.714	1.60671	12.9148	5.05084	0.90496	11.6248	1.08543	0.9167	0.118247	0.72347
Common gain	chr1:200589422-200590241	KIF14	1.0128	1.97631	4.2675	8.86452	5.38139	9.50061	5.72716	6.17146	13.2792	6.95935	16.0162	25.0378	13.6073	8.15126	13.9695	14.1673	13.3717	8.99549	14.6564	15.0946	25.2661	20.6167	19.2724	16.1093	20.2177	22.2571	9.76505	15.4609
Common gain	chr1:202087007-202088138	GPR37L1	8.79037	0.611925	0.629762	9.71835	0.1	0.1	1.62361	3.84853	4.35133	3.86605	0.104466	3.66281	1.55743	5.7229	1.69975	3.86099	7.96008	11.0821	5.99226	11.7513	8.66972	1.56016	2.15163	2.02948	2.36477	14.8699	2.51472	8.51205
Common gain	chr1:202310270-202311066	UBE2T	1.60878	0.1	0.0561035	2.28999	0.38192	0.1	3.43258	4.27285	7.4568	2.89869	4.1487	12.2923	3.69687	5.69872	14.9473	2.69094	10.0518	6.50648	15.9381	6.10746	11.2286	3.53197	3.99385	15.6998	9.98225	9.20826	7.99836	13.328
Common gain	chr1:205416848-205420802	MIR135B	6.54693	4.74472	1.45771	2.02459	3.38808	0.817734	7.27999	5.40937	5.41939	2.194	20.8723	1.42964	10.8432	9.04758	17.7297	6.92093	18.4513	15.2428	32.5318	14.299	23.4439	2.21209	12.9409	34.399	4.78105	23.7552	3.13588	17.5836
Common gain	chr1:207378171-207378464	C4BPA	1.9279	6.51098	0.0982757	2.83	0.293013	0.1	2.52083	0.1	0.137109	0.1	1.18652	0.274611	1.90122	3.49318	0.687976	3.19407	17.1248	2.03674	0.979716	7.79225	9.58698	2.9043	6.58856	1.10409	2.84884	1.94255	3.51854	2.5696
Common gain	chr12:122125177-122125644	MORN3	0.1	1.64654	0.1	0.1	0.869022	0.588039	7.32354	2.41447	11.74	0.1	0.104466	7.91862	8.35818	5.90231	15.673	12.2552	9.75834	3.91052	13.1316	12.5709	6.55845	0.127591	13.6538	2.34287	8.30711	10.7696	8.6862	17.3554
Common gain	chr12:125337090-125337629	SCARB1	0.68342	0.374085	0.592891	0.444042	0.390935	1.19227	0.117166	0.896409	1.88709	0.1	2.83493	1.21209	2.70018	8.86048	1.60908	10.099	8.29465	8.42655	1.68843	2.58472	1.97743	7.28262	5.46097	2.38481	3.64587	1.65669	4.47632	7.20022
Common gain	chr12:132345074-132345930	MMP17	4.78553	1.36754	0.1	1.7769	0.1	8.05661	4.24206	0.524968	0.638893	1.44291	5.11394	36.1056	0.954963	9.35042	6.52195	11.6248	9.81952	9.94816	6.35556	14.2265	15.4652	2.83912	9.45312	2.87931	4.28122	3.45584	3.8302	5.50181
Common gain	chr1:234906967-234908840	LINC01132	8.18124	5.73445	3.60412	5.07617	6.30263	17.5169	4.07223	5.82031	6.63782	5.18721	8.06166	4.70015	12.5565	14.0328	12.5652	21.022	21.7395	15.1423	30.4896	10.6117	8.87375	9.11337	16.23	18.0291	15.4888	12.4864	13.4774	11.2892
Common gain	chr1:25258517-25258881	RUNX3	0.1	0.1	0.744832	0.0925636	1.05616	0.425852	0.228811	0.1	1.01464	0.1	0.104466	0.1	0.1	0.975928	0.1	1.05072	5.63079	4.93314	20.9539	1.11855	6.48128	4.38308	1.32112	11.88	6.63431	0.852454	6.97375	4.43342
Common gain	chr12:93638344-93638775	LOC643339	0.785517	0.1	3.26708	1.49756	0.553609	8.26518	1.47569	0.426103	0.222091	0.1	0.738455	0.736365	0.0866868	11.0764	0.0953847	3.33752	3.90362	1.32649	2.84759	1.26761	4.58606	22.4214	11.5016	8.29531	4.02102	4.38559	3.33462	6.5682
Common gain	chr1:40845951-40857395	SMAP2	1.39798	11.4079	2.36511	2.6117	5.38763	25.2126	4.3498	3.70169	10.8277	1.17518	9.59452	6.66179	18.1305	5.82683	23.7552	11.6075	11.9863	8.53286	12.3387	1.79264	0.678783	13.4621	15.9336	10.8842	28.3159	15.0404	27.3179	14.8566
Common gain	chr14:81769951-81770283	STON2	9.79193	0.793602	0.381824	0.304172	0.1	0.744597	0.262826	1.19314	5.71529	0.1	0.104466	7.49767	0.1	5.01406	0.931151	2.85225	0.170668	9.82299	0.1	4.57118	14.6022	11.6954	1.27797	0.1	3.45708	14.3883	0.118247	5.35802
Common gain	chr15:101611272-101612099	LRRK1	0.1	3.38496	1.34988	0.337038	0.1	0.1	0.148361	0.422879	0.118891	0.1	5.57638	3.27576	5.56372	1.31083	3.82086	1.09223	6.31566	5.45217	11.2459	7.59071	3.40071	9.70854	7.14184	8.98528	1.47871	0.357489	1.92405	2.45759
Common gain	chr15:49267836-49268862	SHC4	0.1	0.894317	0.1	2.25268	0.1	1.32923	0.766157	0.878195	3.54501	0.1	0.104466	5.61189	2.17894	3.2033	1.08623	0.168851	2.3411	5.90544	21.0475	3.52846	3.71208	12.9559	3.43977	7.37745	3.42837	2.36054	5.08816	2.76362
Common gain	chr15:63772227-63773782	USP3	2.63737	1.83951	1.31848	1.94837	0.721876	10.7314	1.64497	1.30096	3.02212	0.706123	4.55827	5.7225	17.6813	2.76868	3.27472	5.93784	7.89436	3.93841	2.02011	1.88287	5.73068	6.05413	1.71667	3.64903	12.9004	10.1861	18.1005	9.94754
Common gain	chr15:70820157-70822058	UACA	0.1	0.1	0.1	0.782549	0.1	0.1	0.561663	0.316108	4.00336	0.1	4.48987	1.17767	2.00131	2.50061	4.15331	0.631158	2.5427	1.29731	2.92338	1.40534	5.89574	1.54288	2.21729	3.42882	5.49717	1.80458	12.0128	7.08403
Common gain	chr16:11420847-11423038	RMI2	0.1	0.1	0.1	1.45388	1.00208	5.30176	0.517643	2.0493	1.14175	0.508355	3.6157	5.30277	12.728	2.65541	2.63492	3.91806	11.1648	4.81749	3.97957	1.04295	6.94185	16.6579	4.76688	6.99152	11.2853	7.38449	17.5745	9.26381
Common gain	chr16:19010375-19011436	TMC7	0.600333	0.1	0.1	0.474774	1.24834	0.872556	0.86335	1.25776	5.10613	0.1	4.10754	6.81818	2.47197	8.87504	1.85115	9.65825	6.35209	6.02844	1.39476	7.33801	11.2355	13.9231	10.2179	1.01106	3.62462	7.2783	0.118247	16.5914
Common gain	chr16:19017432-19018146	TMC7	1.64414	1.71226	5.52858	1.60927	3.21983	0.744409	3.49065	1.6192	0.130104	0.605015	2.2133	4.04112	9.25095	4.32153	2.53217	13.9807	7.72749	7.04013	1.95992	14.007	16.8201	6.63961	10.1742	0.1	2.67982	4.00937	1.83665	18.7396
Common gain	chr16:29721456-29721781	QPRT	1.19479	0.00287725	0.467617	3.914	1.45123	0.1	1.38615	0.40943	0.417486	0.1	3.82122	3.66812	1.38591	1.43539	4.13007	0.481383	2.99915	1.93971	1.87481	1.00627	3.32775	7.41501	2.28893	19.3292	1.82795	0.766709	4.10852	1.20956
Common gain	chr16:29796177-29796519	KIF22	0.1	0.1	0.1	0.0127617	0.1	1.72478	0.170968	3.2994	1.65788	0.1	2.58661	1.1093	9.36796	4.11341	6.31374	9.21395	2.13463	7.12135	1.42647	0.680557	3.0674	4.20108	6.6689	3.66606	3.64311	10.5034	11.9538	6.58148
Common gain	chr16:3232656-3234008	OR1F1	0.1	0.1	0.1	0.1	0.1	1.73495	0.1	0.1	0.1	0.675859	0.104466	5.31611	0.453661	21.6309	0.1	8.39543	0.1	1.83884	4.60164	6.39733	5.30776	1.93632	15.2642	1.80282	3.99899	3.14645	4.89774	1.13545
Common gain	chr16:73104508-73105326	ZFHX3	2.99254	0.1	0.1	0.1	0.1	0.1	0.494127	4.50002	6.80663	0.1	0.104466	12.0973	0.0880832	5.63594	3.38827	4.14698	2.05449	8.02287	8.12703	4.99439	27.6625	12.4447	11.3506	8.16157	4.33369	12.0821	1.48959	2.58997
Common gain	chr17:1501372-1502386	SLC43A2	0.1	1.35306	0.647633	0.1	0.1	2.02099	0.5976	2.02816	42.699	0.1	6.78985	12.2408	3.2599	2.99774	0.1	0.292566	4.37031	3.22405	0.532179	3.48358	12.8048	1.7291	1.06228	3.13609	1.81027	6.8878	3.31895	5.765
Common gain	chr17:36571226-36571579	ARHGAP23	0.1	0.1	0.1	1.44291	0.0917955	0.719669	0.1	0.0176211	2.20061	0.458871	0.104466	9.87163	0.539549	0.471836	0.1	3.19171	1.91616	0.762814	20.5021	1.69625	21.4509	2.8908	1.68803	1.65481	4.57692	0.758641	4.75497	0.1
Common gain	chr17:3697854-3698865	ITGAE	0.1	0.1	0.0273205	0.1	0.1	1.9124	2.68623	1.42647	3.88661	0.955183	21.5539	4.29229	8.61769	1.93086	4.1456	10.122	2.73983	12.3286	2.56147	0.1	6.95488	6.61966	2.47829	4.50286	8.37262	3.02167	8.61769	8.19824
Common gain	chr17:38573534-38574189	TOP2A	3.41074	0.324198	6.38909	0.448151	7.23373	9.44491	2.59793	4.61917	7.42607	0.0236865	3.25951	41.2956	5.67776	4.5805	28.6929	13.2901	8.87597	10.1731	33.2677	8.46941	15.2592	6.42718	3.17926	35.2974	21.2672	10.4004	8.08662	12.1533
Common gain	chr17:40518762-40519140	STAT3	0.1	0.1	3.37489	0.1	0.1	0.826763	0.1	0.1	0.1	4.12456	2.24654	4.71961	8.58544	12.5255	4.53793	2.55456	12.8133	1.78945	6.66125	2.69418	2.78923	7.94108	12.4864	2.28687	2.98249	1.31799	4.1588	1.92178
Common gain	chr17:46095105-46095791	MIR152	0.1	1.25073	0.0716661	0.1	0.215912	0.932174	2.28662	0.0275344	4.22988	1.08645	0.104466	0.1	13.5649	16.5371	11.4677	2.81957	8.00797	2.5406	1.22848	4.05352	4.86658	10.2869	19.6972	4.47883	7.03578	2.33088	12.9612	11.1029
Common gain	chr17:7117370-7117665	ACADVL	0.1	0.1	0.1	0.1	1.52974	0.1	0.761777	5.63234	0.436319	2.41664	10.577	10.8455	1.32623	0.877774	1.19412	0.532179	0.261816	1.48676	3.96856	4.9243	9.39368	2.63585	1.92852	5.4364	8.17372	2.89869	8.75261	4.30507
Common gain	chr17:72776379-72776969	TMEM104	1.63169	0.512062	1.2465	2.25942	0.1	0.0648195	2.78822	1.02313	2.5315	2.18709	0.104466	4.31679	3.34009	5.09114	1.15791	1.80077	4.72906	2.90852	0.378912	0.516244	1.8814	16.8284	4.33503	3.23009	5.53671	3.92672	13.5017	5.29497
Common gain	chr17:73290698-73293487	SLC25A19	0.1	0.986226	2.50883	0.1	2.86542	14.8252	2.3462	1.47417	2.89657	0.1	7.61283	8.64174	25.1321	13.76	10.5998	12.2007	21.0416	11.6413	3.55356	2.73689	3.75963	17.5616	18.5467	5.00335	21.5284	14.2092	16.6932	15.0578
Common gain	chr17:74476466-74479578	RHBDF2	0.1	0.1	0.1	0.1	0.438333	8.63832	0.712444	0.1	1.33742	0.1	1.92693	5.87844	10.9537	1.97455	5.20402	3.39345	5.96049	2.96778	1.3563	0.1	2.66935	0.127591	2.42894	2.29511	10.6397	10.1499	16.4461	7.70709
Common gain	chr17:76587209-76589712	DNAH17	1.2349	1.38226	0.608201	1.5748	3.52894	2.99318	1.49566	0.814863	0.522311	0.489297	1.67857	1.49978	1.02573	10.3946	2.71285	8.15432	13.2465	7.91397	8.48441	5.51218	5.24102	6.466	12.7303	5.54091	4.64966	2.55178	2.09925	2.94075
Common gain	chr17:76627306-76628155	DNAH17	0.1	0.1	0.1	0.1	0.466818	6.1007	0.1	0.681209	0.563147	0.413291	12.4112	2.23587	2.3665	3.39923	2.25942	22.2228	35.6624	2.21178	0.882569	12.7211	0.1	2.97751	5.10043	2.78188	17.4634	6.19036	5.82827	9.03494
Common gain	chr17:77965637-77968280	TBC1D16	1.38748	0.1	0.1	0.569119	1.04673	3.81991	1.15229	0.813879	3.90452	2.65571	3.68984	15.4931	7.10882	8.64174	1.55362	10.4548	6.14986	7.23578	13.4659	24.7977	15.4422	1.88009	11.8115	5.27829	12.9691	11.5713	10.7503	19.2605
Common gain	chr1:8212261-8215011	ERRFI1	0.1	0.503238	0.1	0.1	0.1	4.08527	0.736047	0.5429	4.56366	0.1	3.62317	0.642335	3.27348	4.63948	2.90718	4.55653	2.94429	2.84572	14.7115	1.53802	0.1	0.127591	4.86658	6.67138	8.62605	1.9081	15.9825	2.64857
Common gain	chr1:8270384-8273868	SLC45A1	0.39775	1.97487	0.419017	0.333684	1.53565	2.81541	2.54805	0.441293	0.726946	0.1	6.4515	0.296495	2.23619	17.8689	0.682565	11.1329	9.92319	6.83016	15.6404	3.46106	2.63887	6.80532	16.7129	4.42347	2.7781	2.31352	1.48063	1.39408
Common gain	chr1:92947954-92952673	GFI1	0.1	1.89653	0.1	0.1	1.06487	15.3173	1.10741	2.09515	6.48672	0.1	0.104466	7.79266	8.96057	3.36217	8.99465	11.6504	15.1271	12.9835	4.37568	3.87775	1.22023	1.74126	8.34904	8.02528	20.3947	5.96425	19.5041	13.2868
Common gain	chr19:33769117-33773267	CEBPA	1.3985	0.0792414	0.1	0.93818	0.1	0.280781	1.48174	0.664528	1.54363	0.1	0.839893	3.69196	2.62761	5.07584	0.755308	2.44817	3.11928	0.94393	0.849171	19.4827	3.57973	1.60769	4.98837	1.79673	1.3229	0.545295	2.62696	18.3639
Common gain	chr19:33896374-33897818	PEPD	0.1	0.846079	0.1	0.1	0.1	0.77766	0.0172001	0.861517	1.36007	0.0830983	0.0910773	1.98987	0.793036	0.1	0.916557	0.0349127	2.44354	2.14362	0.1	11.4451	2.80043	1.52437	2.32979	3.3204	2.84129	1.69776	4.58606	17.1016
Common gain	chr19:3552688-3553519	MFSD12	2.83894	6.31129	1.73146	1.17385	0.978334	14.9473	4.63992	1.74821	5.44715	3.34542	7.72219	7.51637	26.4383	10.0956	4.86301	17.7399	22.4214	11.0913	2.52924	5.60602	0.1	18.6257	13.8114	2.59556	14.835	9.12873	12.95	13.3887
Common gain	chr19:46580600-46580865	IGFL4	0.1	0.1	0.1	0.1	0.1	0.1	4.16858	4.52768	0.1	1.39153	1.25279	13.9784	3.7348	0.340025	6.7548	0.1	3.17848	1.94898	3.06661	3.17577	22.4109	9.18422	1.87981	8.29397	1.98448	4.39407	2.66217	0.786398
Common gain	chr19:50738071-50739005	MYH14	1.63354	0.0910546	0.1	0.1	0.1	0.1	0.1	0.1	1.75876	0.1	3.39251	15.0417	1.89128	2.94369	0.1	0.443256	8.99507	9.46364	0.145902	1.17447	25.0665	1.99903	3.91237	0.0149497	0.696746	17.1856	2.0395	2.24712
Common gain	chr20:48595734-48596070	SNAI1	3.0219	0.1	0.620897	1.31199	0.589441	0.1	0.1	1.93855	2.62965	1.52445	15.1798	14.1424	8.94762	2.63069	12.394	4.9837	5.38059	6.65704	16.5115	8.67341	12.1369	11.1435	5.71008	11.2386	6.4724	2.9369	6.07442	8.22033
Common gain	chr20:48645966-48647121	TRERNA1	0.1	3.8081	0.1	0.1	1.53576	8.72505	1.21553	0.800463	0.1	0.1	4.02902	4.85921	13.0897	11.3472	0.1	3.96253	3.51188	6.79331	0.1	5.08774	8.52479	28.3159	9.00135	4.08268	3.54261	0.966644	1.72612	4.39993
Common gain	chr20:56133670-56134138	PCK1	1.16822	0.1	0.1	1.51172	0.00776375	0.1	0.1	0.346352	0.96466	0.1	9.30972	2.13142	0.497194	0.689892	1.49141	0.709358	1.63655	1.45373	2.88735	9.41484	1.6506	1.59165	0.1	1.90763	0.904682	0.564335	2.45163	2.0316
Common gain	chr20:60605494-60606649	TAF4	1.38777	0.1	0.1	0.1	0.1	7.8677	2.82437	0.290205	0.710666	0.1	4.81772	1.18296	5.15736	5.28835	6.22184	7.68247	1.71541	1.08414	0.972696	3.38411	0.62513	0.127591	6.00018	0.726351	2.80397	2.17338	11.3002	8.35024
Common gain	chr20:60760576-60760945	MTG2	0.1	0.1	0.1	0.1	0.1	1.01347	1.33515	0.606128	1.37575	0.1	6.01966	1.71986	2.09363	11.0178	3.38699	0.859749	6.78985	0.488494	0.1	1.33515	5.68668	4.34758	13.4449	2.97047	2.86796	0.621444	3.93376	3.34957
Common gain	chr20:61491106-61494085	TCFL5	2.61266	0.669013	0.1	0.650397	0.287169	0.52744	1.59348	4.29194	2.12905	3.06842	2.13005	8.1395	1.45138	1.42951	0.1	2.05141	2.06364	3.77387	5.58478	55.5183	9.86963	1.32734	3.06351	2.65479	2.92548	2.92528	5.58659	8.53686
Common gain	chr2:113383920-113385149	FLJ42351	0.381022	3.88025	0.750497	2.24302	1.60415	3.38654	12.811	7.63766	4.2699	0.1	3.06421	8.74954	7.71936	4.75005	0.623798	15.1798	11.1519	10.4885	8.24026	3.54645	11.4546	16.2785	10.688	3.77142	9.55961	5.65585	13.9402	7.21292
Common gain	chr2:120995313-120997839	RALB	0.404139	2.46442	0.1	0.786699	0.1	3.90213	1.29396	3.10509	7.50205	0.1	1.10629	4.14614	6.06641	5.17096	0.1	12.1844	7.7322	7.29504	0.1	26.4788	9.8404	4.57874	3.1769	1.07221	5.25615	6.7336	1.32244	21.7395
Common gain	chr2:176952807-176953144	EVX2	2.30898	0.1	0.1	0.271286	0.1	5.97349	0.1	0.1	0.437497	0.0982468	2.62236	3.71329	0.1	1.2397	5.32516	4.73492	4.95618	2.66429	19.3728	0.1	5.72664	2.20188	2.39946	9.05983	2.51057	2.47845	2.16724	0.820951
Common gain	chr2:200327715-200328949	SATB2	0.1	0.1	0.1	0.1	0.1	0.1	0.1	0.1	0.1	0.1	0.0993789	0.462274	2.69958	0.734398	0.1	8.57715	4.81881	4.17931	15.9442	14.7342	1.78356	3.37374	1.23695	0.0344318	0.743678	1.89978	1.93518	2.2892
Common gain	chr2:232276610-232277647	B3GNT7	0.1	1.99988	0.1	0.260831	0.1	0.260905	0.189187	2.46219	8.32212	1.765	0.104466	0.591087	0.531226	1.42151	1.127	3.36938	0.165814	8.97642	25.7867	19.8285	7.32354	1.93197	1.47715	5.80306	1.95787	0.820433	4.51731	10.5963
Common gain	chr22:32533373-32534504	AP1B1P1	5.48283	0.1	3.69353	3.75981	0.1	2.74311	1.97858	2.93593	4.95571	0.764029	6.53572	2.90528	6.25834	7.67353	5.70341	14.4503	14.8835	4.14093	8.74884	6.30603	8.60862	19.4646	7.39583	4.92138	20.6773	11.7719	16.5311	14.7156
Common gain	chr2:237879846-237881513	COPS8	0.398033	5.81882	0.389594	1.12992	0.792278	0.922866	2.0386	0.844347	1.66655	0.1	6.0686	12.844	0.805013	9.21154	5.12032	8.6152	25.2851	12.8732	7.86144	0.1	25.0454	6.4724	27.0126	12.9267	1.79999	5.22662	2.88418	1.13332
Common gain	chr22:37908032-37908446	CARD10	0.1	0.500731	0.1	0.1	0.1	2.52623	2.20709	0.948087	1.83834	0.1	12.0529	4.77378	2.02525	0.530503	0.1	0.97198	3.05851	2.46825	4.64619	7.94617	1.38444	3.37759	1.26859	0.785772	1.02741	2.26134	2.2232	9.22211
Common gain	chr2:238512030-238513439	RAB17	0.0295849	4.05747	0.1	1.1037	7.13024	5.51058	2.43383	2.04703	2.0913	2.21398	9.99143	2.39015	12.1597	6.43575	1.19314	6.90972	13.1321	4.96701	4.336	1.60811	2.29753	11.7703	2.25707	1.35604	12.5028	7.62072	14.6846	14.5579
Common gain	chr2:238586842-238587263	LRRFIP1	0.1	0.1	0.1	0.697327	0.1	0.718489	0.1	2.35999	4.25677	0.927408	4.9047	3.96274	9.34314	8.39671	4.34758	15.0665	11.1922	5.80449	3.96159	1.92732	5.37729	21.5318	20.127	5.5647	10.6377	2.74225	6.82604	9.35929
Common gain	chr2:27974930-27976664	MRPL33	3.17642	1.40865	1.05719	2.4331	2.31778	3.1537	2.17894	1.58911	22.1051	1.55279	14.7473	6.20503	2.37009	13.0543	18.5885	10.8959	9.67086	6.3442	20.8391	16.6075	6.33042	4.62747	13.1418	30.3972	4.22738	6.40752	0.118247	8.16406
Common gain	chr2:3306835-3307376	EIPR1	1.93012	0.727646	1.56214	1.43804	0.420515	5.10184	0.514581	0.293013	2.44441	0.473411	4.53139	2.54664	10.7595	2.97212	2.77548	5.77348	6.00199	5.97047	23.6482	18.5865	12.4295	0.127591	6.11376	8.40451	5.00971	7.11079	5.16309	5.3879
Common gain	chr2:47536658-47539175	EPCAM	0.1	1.93956	0.1	0.1	0.760815	9.49971	0.124896	0.38798	6.89375	2.34951	3.95999	3.84391	8.18683	3.30153	2.80954	0.701861	4.2024	1.91209	19.3381	4.63136	8.8256	2.99892	7.49474	4.21214	4.35353	3.65167	7.64009	12.8656
Common gain	chr2:78768339-78769153	REG3G	0.1	0.0783938	0.530339	0.240181	0.1	3.21274	0.1	0.1	0.173338	0.1	3.20099	25.9773	6.25266	16.0827	10.6191	15.7544	7.66646	0.521491	1.64414	24.2271	27.178	20.744	12.4916	0.1	10.8117	0.1	2.65561	5.70726
Common gain	chr2:85146044-85146706	TMSB10	0.1	0.1	0.1	0.424162	0.1	9.23477	4.42533	4.0145	0.1	0.1	7.27007	4.34559	15.151	4.11977	1.16811	6.7098	8.4963	11.2348	4.26096	2.40012	12.2734	13.5847	8.68534	7.63429	9.16844	10.2397	16.3845	7.88664
Common gain	chr2:85153169-85154244	TMSB10	1.74161	3.2001	0.1	1.82022	0.1	0.67333	4.3407	3.53462	2.76289	4.54118	0.104466	10.067	0.748636	2.08669	2.4276	6.19412	8.58243	7.52617	6.9626	2.51347	9.53085	3.61096	1.45662	5.40835	11.5501	9.19903	16.1376	9.82299
Common gain	chr2:8724280-8724700	ID2	0.1	1.04577	0.1	0.1	0.602691	4.96793	0.45176	0.720731	10.5026	0.1	2.26164	1.08557	2.68136	3.85775	1.32715	12.0407	10.0894	2.09006	11.2884	7.46723	9.4252	5.91929	6.32156	9.1247	4.162	3.14817	3.7144	9.58848
Common gain	chr3:126190932-126191161	ZXDC	0.087829	0.1	0.1	0.1	0.1	0.1	3.18556	3.17948	1.73041	0.1	14.8252	9.43476	11.5622	11.0021	0.1	5.70915	4.57801	6.71397	2.89681	5.6406	9.59249	3.72674	10.0417	1.4611	5.25081	10.3525	4.15161	12.7166
Common gain	chr3:17734785-17735097	TBC1D5	2.0061	6.95935	0.732433	2.19329	0.1	0.617742	0.149148	0.363941	2.441	5.98352	4.61322	3.26836	3.82538	4.94103	0.1	4.07356	2.54762	6.09867	0.867756	17.0129	6.2243	15.373	6.52395	4.3956	4.64237	3.76283	5.74925	8.31678
Common gain	chr3:187607323-187608676	BCL6	2.62297	2.40637	1.41695	2.82631	3.14062	19.527	1.17531	0.390129	5.26555	1.13154	1.9279	13.6896	0.1	15.9588	8.55136	25.6738	20.8057	20.07	22.9642	17.991	38.3715	4.21214	13.7965	19.3978	18.7909	38.2889	0.0722861	9.21822
Common gain	chr3:41159140-41159674	CTNNB1	0.1	0.1	0.1	1.82008	4.72414	2.33594	0.49605	0.308889	2.89587	2.34677	12.4257	5.50369	9.14832	2.49167	15.0033	9.11267	13.2125	10.84	17.0832	5.31369	5.3713	13.3076	14.3781	8.12961	7.73901	6.26992	9.09679	11.2459
Common gain	chr3:47829905-47831102	SMARCC1	0.363007	3.12851	1.50788	0.888806	2.35085	21.4114	3.24763	4.74629	16.2647	0.1	5.45838	17.4878	21.8627	5.68366	16.9338	18.3639	20.0407	16.1682	7.89813	14.1041	13.8444	18.485	14.5061	12.6993	24.6564	14.4551	21.2672	21.4652
Common gain	chr4:159741573-159742146	FNIP2	0.1	0.1	0.1	0.1	0.1	0.456	0.960333	0.1	8.88443	0.1	2.23561	4.43383	9.9353	1.6602	3.64539	4.45067	4.96525	13.9293	0.1	2.85972	2.36972	12.4995	2.32264	0.640267	5.61577	1.03318	0.118247	1.14175
Common gain	chr4:4463378-4463717	NSG1	0.1	0.1	0.1	0.1	0.1	0.1	0.1	0.448841	3.22007	0.1	7.82441	1.39234	8.54957	1.00842	6.60855	2.24987	3.557	2.15457	0.336149	0.1	4.60375	1.46287	0.211821	0.57619	3.57973	3.55426	10.8379	3.87575
Common gain	chr5:1106424-1107852	SLC12A7	0.1	0.1	0.1	0.439982	6.3886	0.911587	0.88944	0.814143	7.18256	0.401182	6.77047	0.952145	2.00191	1.43041	13.652	2.75266	2.85697	2.81419	6.91663	5.94613	0.755576	8.84545	2.33039	5.40981	6.1276	1.75447	6.51961	13.6237
Common gain	chr5:172443839-172444725	SNORA74B	0.1	0.1	0.1	0.1	0.1	0.1	0.1	0.1	1.31277	0.1	12.6478	9.67154	15.6798	3.8825	8.05937	12.2137	17.193	12.6396	7.34455	4.0373	9.79354	4.99318	10.8739	7.38645	6.85402	2.37788	0.118247	2.2831
Common gain	chr5:5025601-5025970	LINC01020	0.1	6.26663	0.486924	0.1	1.37768	3.03339	0.1	0.1	0.512869	0.1	37.2968	1.39454	3.37161	5.95953	27.9263	21.1498	13.3609	2.69692	16.918	10.1844	7.9351	4.3463	8.24097	8.51531	5.38177	1.74071	4.10392	7.52953
Common gain	chr6:107996330-107996733	SCML4	0.1	0.1	0.1	0.1	0.1	0.1	0.1	0.1	20.9082	0.1	1.34169	0.1	9.35202	0.776786	0.612571	4.01835	1.25674	1.94736	6.24967	5.24832	0.752537	0.127591	0.963675	3.29786	11.0604	3.15051	17.1118	4.54828
Common gain	chr6:1316135-1317247	FOXQ1	2.7551	0.1	0.737797	0.881338	0.992162	4.65517	7.44986	4.19512	7.91104	4.64738	16.5801	3.65509	12.9768	1.34784	6.33286	9.14572	4.51281	10.9878	2.91844	15.5654	1.09903	1.63779	0.1	5.03057	13.152	10.4979	0.00867039	11.374
Common gain	chr6:24505292-24505536	ALDH5A1	0.1	0.1	0.1	0.1	0.1	0.799268	0.1	0.1	0.1	0.1	4.7686	2.31624	1.17104	6.40107	13.9461	3.78351	3.8318	1.1398	1.47749	3.70988	3.13899	13.0225	3.75512	7.89436	0.1	3.87342	1.23568	4.79607
Common gain	chr6:25070819-25071092	RIPOR2	1.4106	0.1	0.1	0.1	0.1	11.7869	0.498792	0.1	0.845137	1.40111	0.104466	2.4305	3.72037	1.43998	4.53964	0.686362	1.0343	0.1	6.3951	0.1	2.17783	13.2915	1.60379	4.71217	13.1435	3.29963	13.7856	11.1771
Common gain	chr6:26568381-26569038	ABT1	0.1	0.0689896	8.20664	0.1	0.357075	1.35443	0.320033	3.87155	0.423223	0.1	1.79512	10.1696	3.17046	1.76451	6.24722	3.02341	2.87541	1.25762	2.25212	1.47648	0.650484	1.51291	1.93632	2.4815	9.33465	5.63234	11.0597	7.82371
Common gain	chr6:41288618-41288884	NCR2	3.29238	0.1	1.45312	0.1	0.1	0.1	0.454305	0.748636	3.26529	0.672041	2.57885	3.12625	9.74417	2.68544	3.14907	3.43211	0.467358	0.1	2.98408	6.95022	19.301	8.09103	1.61474	2.87541	3.36986	0.86872	1.86671	4.73941
Common gain	chr6:42011359-42012045	CCND3	8.28961	0.1	0.1	0.395722	0.1	1.05145	1.67873	2.8292	1.97046	0.1	3.60412	5.80263	3.90556	2.79242	2.37906	3.21983	1.85409	2.11295	4.17894	3.59341	4.92651	0.127591	2.04026	0.639574	4.94042	2.26611	12.6254	4.20329
Common gain	chr6:43692460-43693566	MRPS18A	0.1	2.30279	0.1	0.059705	1.15322	0.688634	6.6301	4.91225	6.78396	2.52975	1.59415	10.0312	1.73451	6.1276	0.1	5.9059	4.36794	10.3547	6.50319	6.83692	11.117	39.7145	5.4969	5.40937	5.16059	6.2838	4.79051	8.09319
Common gain	chr6:43771980-43772253	VEGFA	1.20552	0.1	0.1	3.29238	0.1	1.30111	0.1	0.1	6.5935	0.77212	3.50814	0.768296	4.62259	3.26117	1.45529	1.92534	1.12252	0.228017	0.404813	7.45789	3.41821	36.0481	1.75889	2.66108	4.10852	4.10181	3.15561	11.0169
Common gain	chr7:1559009-1563584	MAFK	1.45278	0.1	0.1	0.1	0.236997	0.681844	0.588039	0.751133	0.114465	0.738455	0.104466	0.1	1.40924	27.988	0.1	3.55232	10.8209	17.6298	0.1	32.6015	9.23667	10.0551	14.4051	0.1	2.68927	6.5766	1.03393	15.1778
Common gain	chr7:23514171-23514757	IGF2BP3	4.07244	0.1	0.591668	0.362295	0.1	2.60182	0.942078	0.162151	0.1	1.99934	0.104466	27.405	2.17201	1.12397	3.32677	15.3436	0.1	10.4648	0.1	0.62513	1.71822	3.57583	0.340901	18.7054	8.21531	1.15268	5.31723	0.736778
Common gain	chr7:55767078-55769175	FKBP9P1	1.55053	0.460551	0.1	0.1	0.1	0.550451	0.462373	0.1	0.1	0.357216	5.31611	0.606128	2.33875	2.21449	4.45304	3.17602	18.2718	4.7682	14.6426	0.554177	9.85568	7.00698	1.89147	25.319	1.55752	0.533022	1.75889	0.465411
Common gain	chr7:771493-771866	PRKAR1B	11.9298	0.387381	0.904151	1.73131	0.1	0.778495	0.1	1.56801	6.29925	4.82292	0.104466	0.1	0.1	4.46576	2.19313	1.97974	1.07424	5.47805	0.0548678	13.5888	2.78886	17.043	3.85005	0.761672	1.97974	0.1	2.42209	22.6671
Common gain	chr8:101426663-101430825	MIR4471	1.63271	0.544759	0.710315	1.08659	3.91946	4.97452	3.56241	2.78783	3.9122	0.092231	11.899	6.29206	0.950632	5.71529	4.47196	5.21222	8.60704	6.74224	3.92724	11.7709	6.06356	6.18554	11.4684	10.5485	9.92884	11.6998	4.84984	6.16356
Common gain	chr8:11760021-11760377	CTSB	0.045566	0.1	0.1	0.1	0.1	0.835852	0.887131	3.21397	2.10547	0.468807	3.09201	7.03631	4.23637	1.68451	0.1	6.02747	7.49708	3.68712	15.541	5.3713	11.7334	6.17784	2.56821	4.29533	4.62837	5.1395	7.54266	2.00305
Common gain	chr8:126522017-126522737	TRIB1	0.439616	1.87371	0.722696	0.1	0.1	2.94513	1.41711	1.49088	2.68927	0.0981486	5.50079	3.09216	9.02061	2.56531	3.21205	2.41247	6.87595	7.45311	0.0131364	0.1	4.17484	1.60054	1.69867	3.92434	9.38537	3.49787	9.36347	8.74735
Common gain	chr8:20058661-20059551	ATP6V1B2	0.00594224	0.1	0.557035	1.04755	0.625075	9.68766	0.820433	0.1	0.1	0.1	0.104466	1.29029	4.42436	8.41177	1.14159	5.3591	7.19895	3.05644	0.753065	1.52832	1.53838	16.7594	4.40333	1.84312	3.07779	1.61222	0.118247	0.65444
Common gain	chr8:24228685-24228976	ADAMDEC1	0.1	1.79972	0.1	0.424743	0.1	0.33034	0.992309	0.1	4.63504	0.1	3.45334	1.21622	16.2686	2.2658	1.30417	2.37891	2.71383	3.56792	3.70535	1.68612	1.37519	0.127591	3.59435	6.8279	9.6628	7.46286	10.0556	5.76132
Common gain	chr8:40030728-40031140	TCIM	1.48995	0.1	0.1	1.16765	0.41755	0.1	0.503771	1.2872	0.1	0.1	6.82429	4.08161	14.4847	9.17788	1.9535	3.9254	6.20653	6.80875	4.07799	2.01357	11.6398	23.2781	7.10741	4.80542	3.55807	2.86542	1.7257	0.584783
Common gain	chr8:80997629-80998102	TPD52	6.26617	0.1	0.1	0.1	0.1	1.61803	1.61169	2.56545	9.00692	0.1	7.2101	8.51061	14.6095	3.12133	4.02697	8.34431	3.09163	9.49495	4.3814	1.21953	0.704515	7.80068	5.89387	1.12914	14.6744	19.0229	7.80068	8.70915
Common gain	chr8:81015699-81016029	TPD52	0.586968	0.1	0.1	0.589441	0.758411	3.92899	0.1	0.315593	10.1088	0.1	11.0021	9.18476	7.87863	4.04904	4.39281	9.23767	3.11328	8.55322	8.22238	4.52606	2.11169	11.1987	4.92255	0.484169	12.37	8.53483	4.22857	5.7638
Common gain	chr9:137335453-137336293	RXRA	7.89376	0.608494	0.1	6.23617	2.76926	6.12379	4.38559	1.51514	2.18308	0.809795	17.5836	4.4012	8.51305	14.351	2.69283	5.15873	5.58205	7.7348	0.865604	5.9812	8.26518	3.45078	13.3745	1.10881	5.26481	4.80077	6.47698	6.14986
Common gain	chr9:139266650-139267346	CARD9	14.1996	0.1	0.1	1.7026	1.54101	4.21433	2.49571	1.53792	0.217846	0.0842637	3.09565	1.64622	1.68957	3.97447	0.1	6.44582	1.88237	3.26228	5.65495	11.3013	3.17506	3.54779	6.8279	0.1	1.82714	4.45097	1.48748	4.38828
Common gain	chr9:94157679-94158056	NFIL3	0.1	0.1	0.1	0.871013	5.18018	0.1	0.1	2.29236	0.1	0.1	16.2521	7.23942	25.2046	9.27742	14.3846	13.2004	18.4224	12.0144	7.00465	1.6242	8.37536	19.9907	7.54408	9.46038	6.55372	2.35783	3.29732	1.72211
Common gain	chr9:99160957-99162167	SLC35D2	0.1	0.494495	1.27882	0.1	3.63539	5.89475	1.77763	1.76646	6.74813	1.97713	2.87336	3.52807	3.75902	1.41474	7.07228	5.33566	7.5372	5.80157	1.89408	1.51498	0.949433	5.90471	4.28261	6.16319	13.6887	10.0417	19.4853	11.2374
Common gain	chrX:64754347-64754627	LAS1L	0.1	0.421258	0.1	0.1	0.213156	0.0829509	4.63036	5.34369	5.02426	0.1	5.63211	9.34866	9.51383	4.23305	5.8054	3.3608	5.9531	5.40148	1.8446	7.40785	8.22714	0.127591	9.38537	4.04112	12.1955	6.56101	14.2005	14.0914
LNC-specific gain	chr1:24347143-24347444	SRSF10	0.1	0.1	0.1	0.573448	0.1	2.389	0.0851926	0.1	8.354	0.888973	0.104466	0.375533	1.07383	0.188117	0.1	0.118927	0.913729	0.755891	6.36008	5.5775	1.38182	2.83252	1.71776	1.81795	0.880646	1.68469	0.0358776	6.8451
LNC-specific gain	chr12:46979310-46979682	SLC38A2	11.4404	0.1	1.47708	0.45176	0.1	8.08561	0.1	0.201791	5.5834	0.1	0.104466	3.18985	1.43322	0.1	0.1	0.313	2.54993	2.80369	0.1	3.80667	8.68485	3.85085	0.1	2.34998	3.86134	7.33139	13.652	8.57319
LNC-specific gain	chr12:57443117-57443848	MYO1A	0.1	0.1	0.1	0.1	0.1	0.1	0.1	0.1	4.13566	0.1	0.104466	0.1	0.1	0.1	0.1	0.1	0.1	0.1	0.1	9.54557	5.02014	12.8656	0.81506	2.69512	0.835427	0.94731	1.42611	22.7077
LNC-specific gain	chr14:24577940-24578127	DCAF11	5.23614	1.53757	0.668627	0.1	3.11306	1.13881	2.1063	0.516782	2.55534	5.85287	1.2828	1.24253	1.47749	1.06143	1.00784	1.11215	5.07917	0.937794	0.1	2.82794	3.63907	9.74108	8.00797	3.12133	14.2814	2.59329	6.92065	8.53616
LNC-specific gain	chr16:27386244-27386458	IL21R	2.30533	15.984	4.84114	2.14373	1.84282	3.72907	2.42675	2.76592	0.542543	0.1	0.104466	0.1	0.1	2.15715	0.1	8.51772	9.01558	2.143	0.1	0.1	3.64121	14.1785	4.44818	9.03494	15.3059	5.9372	12.8732	8.62856
LNC-specific gain	chr16:88553818-88554532	MIR5189	0.1	0.1	0.1	0.384823	0.1	0.1	0.1	0.1	8.26718	0.1	0.104466	0.1	0.1	0.1	0.1	0.1	0.1	0.1	0.1	18.3776	1.85308	3.68489	2.98296	2.3313	0.375344	1.14336	4.39407	16.8033
LNC-specific gain	chr16:9083372-9083707	USP7	0.1	0.1	0.1	0.0910546	0.496274	0.1	0.1	0.1	6.93138	0.1	0.0992825	1.68824	0.1	0.1	0.0717874	0.317452	1.34696	1.44291	0.1	9.75416	4.09401	3.84819	2.53164	2.52337	1.86684	1.87203	2.97296	10.2456
LNC-specific gain	chr17:38019657-38021203	IKZF3	0.990106	0.717412	1.40991	0.1	1.72662	13.7705	0.913155	4.36346	6.74224	1.2093	0.104466	0.359278	9.96227	0.977767	7.76242	4.30679	9.40039	3.85574	10.4325	0.1	2.24559	19.7614	4.12813	10.6504	21.8484	19.7233	26.8057	21.1401
LNC-specific gain	chr17:43889-44457	DOC2B	0.1	0.1	0.1	0.1	0.900353	0.1	0.1	0.1	1.42647	0.526475	0.104466	2.72455	0.1	0.1	0.1	0.1	0.422255	0.1	0.1	10.798	9.0902	10.4439	1.49358	1.45826	0.769382	1.50044	4.06278	7.25842
LNC-specific gain	chr17:75327749-75328418	SEPT9	2.62926	5.5434	1.36592	1.86949	4.55288	0.1	4.53445	3.46292	5.69941	4.42347	0.104466	13.2239	1.71554	2.77922	0.687279	5.31889	5.6493	3.09036	6.19316	2.83114	8.47931	5.35745	5.99441	6.83362	11.3574	10.0976	19.2681	16.4283
LNC-specific gain	chr17:77979818-77980328	TBC1D16	0.1	0.1	0.930017	0.512264	0.1	0.428824	0.398748	0.395173	5.94467	1.42611	0.104466	0.213042	0.1	0.1	0.1	0.1	0.1	0.1	0.1	8.23168	9.29089	4.63561	1.86915	1.87403	2.55771	0.351006	4.17448	16.4199
LNC-specific gain	chr18:20965387-20965686	TMEM241	0.1	0.1	0.1	3.21792	2.21441	1.5764	0.1	0.686203	0.1	0.1	1.0541	0.870199	0.776672	0.1	0.881985	0.1	0.1	0.33778	0.1	1.16279	4.37832	6.52813	2.29862	6.11437	3.08024	4.46473	9.82747	3.82154
LNC-specific gain	chr19:2315667-2315921	LINGO3	1.56159	0.1	5.13879	0.1	0.249784	0.1	0.709242	0.847994	0.1	0.1	0.104466	0.1	0.43591	9.93439	0.1	0.661468	1.25588	2.22505	0.1	0.1	1.70903	10.067	10.9606	1.98919	2.4389	1.9105	6.08084	4.11521
LNC-specific gain	chr20:31109309-31111324	NOL4L	0.1	0.1	0.398175	0.461133	0.529568	0.0531086	0.313059	0.802159	1.91345	0.1	2.2965	0.372734	0.719632	0.1	0.1	0.161793	0.1	0.1	2.55101	0.1	1.45009	0.0818275	0.55772	3.29604	3.45902	1.93863	12.9449	4.49568
LNC-specific gain	chr2:12003500-12003767	MIR4262	0.1	2.33168	0.1	0.1	0.1	0.563747	0.1	0.991018	0.1	0.1	0.844093	1.42016	5.33374	0.322437	1.2952	0.1	2.71502	1.70288	5.51426	0.1	8.12195	22.6641	1.71915	13.652	4.13856	4.76347	5.65963	2.24539
LNC-specific gain	chr2:216370617-216370877	FN1	0.1	0.1	0.731052	0.1	0.1	0.1	0.1	0.1	11.9946	0.1	0.104466	0.1	0.1	0.1	0.1	0.803396	0.1	0.1	0.1	2.55359	4.36194	11.8452	2.16237	1.81977	2.13885	1.45601	0.118247	3.97841
LNC-specific gain	chr2:218654198-218655428	TNS1	0.1	0.1	0.1	0.509813	0.1	0.0854207	1.2243	0.711934	2.1551	0.1	0.104466	0.1	0.1	1.21835	0.1	0.460278	0.743421	2.94327	1.64836	0.1	3.77062	3.24398	4.61366	3.8318	7.27934	3.60958	10.4102	2.64511
LNC-specific gain	chr2:239202660-239203167	PER2	0.0383229	0.1	0.1	0.285748	0.1	0.275583	0.1	0.1	9.58096	0.1	0.104466	0.1	0.1	0.1	0.1	0.1	0.00314389	0.1	0.1	13.4287	2.68179	15.9013	1.85523	1.8503	2.00854	2.06701	2.48746	14.8722
LNC-specific gain	chr4:235656-236166	ZNF876P	0.641184	0.820574	4.10565	3.26678	0.1	0.979352	0.245942	0.742052	3.34523	3.97957	0.104466	0.233993	1.36408	2.62566	0.1	1.87403	1.9214	0.335601	0.1	0.713303	3.52152	2.71428	3.61052	3.31544	7.80429	3.89013	12.2767	8.50349
LNC-specific gain	chr5:178961321-178961659	RUFY1	0.1	6.62258	1.31212	0.1	0.218262	9.44341	1.14914	0.712226	2.97963	0.473294	2.41725	0.1	7.11836	0.1	4.40433	0.1	1.95421	0.1	0.385723	5.25928	0.897876	5.06267	1.08177	3.15585	2.21703	3.64391	8.03497	13.0436
LNC-specific gain	chr6:43244170-43244616	TTBK1	0.1	0.1	0.1	0.1	0.1	0.1	0.1	0.414901	0.731487	0.1	0.104466	0.1	2.47773	0.1	0.1	0.1	0.1	0.1	1.37939	13.8632	2.97822	5.0376	2.52214	4.13748	2.38646	0.402632	5.1536	12.2096
LNC-specific gain	chr6:52254620-52254961	PAQR8	0.1	2.0534	0.1	0.309029	1.99884	5.7726	9.533	4.7408	6.86118	0.476086	1.41474	10.9112	1.13677	2.34385	0.689892	1.04713	2.72296	1.83172	4.04071	0.1	4.55178	11.399	1.69017	3.72743	13.2868	10.7069	9.21346	9.78526
LNC-specific gain	chr7:107497158-107497596	DLD	0.1	0.673992	0.1	2.57606	0.1	3.27775	0.1	0.0357931	2.54485	0.1	2.14355	0.1	0.1	0.1	1.87769	0.368669	0.831124	3.087	0.1	0.1	2.38678	11.7447	0.379152	4.76649	7.33866	4.81177	18.8869	12.4357
LNC-specific gain	chr7:656672-658101	PRKAR1B	0.1	1.25929	2.88381	0.764085	2.56924	2.92738	0.64294	1.94187	7.3006	3.26295	1.2064	0.1	2.35286	1.50942	8.87203	3.85085	5.0645	5.55585	0.555166	5.46913	1.08738	5.50639	3.27134	6.17747	12.361	10.4843	38.3349	15.3263
LNC-specific gain	chr7:997330-997697	ADAP1	0.1	0.1	0.1	0.1	0.1	6.4898	0.123175	0.1	2.50684	0.937794	0.104466	0.1	0.1	6.51203	0.1	0.1	0.282949	0.1	0.1	3.5446	1.76549	1.26949	10.1252	0.558202	2.27477	1.86607	5.24102	18.5518
LNC-specific gain	chr8:142411434-142411853	PTP4A3	0.1	0.1	0.1	2.84068	0.287288	6.11199	2.53429	1.45826	1.05415	0.1	0.104466	2.01378	1.14236	3.72807	0.1	5.00019	2.66644	11.7306	0.1	0.1	6.01871	6.49332	9.82828	10.2773	5.22662	4.10813	9.27662	4.54772
LNC-specific gain	chr8:71543916-71544227	LACTB2-AS1	0.1	0.1	0.1	0.1	0.1	0.1	0.1	0.1	0.1	1.45454	0.104466	0.202591	0.1	0.1	0.1	0.1	0.1	0.1	0.1	0.1	3.56655	4.58114	0.328221	2.23459	1.74054	2.40777	12.2837	0.1
LNC-specific gain	chr9:112956877-112957650	C9orf152	0.666582	0.928539	0.1	0.1	0.1	0.0100429	0.213603	0.383424	11.6429	1.17338	0.104466	0.1	0.1	0.1	0.1	0.1	0.149609	0.1	0.1	5.94554	0.899649	5.1259	2.18484	1.27965	1.1539	2.0969	1.84669	3.83423
LNC-specific gain	chr9:114882135-114882640	SUSD1	1.1037	0.1	0.1	0.87785	3.91424	0.1	1.90164	4.71282	19.6895	0.1	21.4395	0.1	3.18985	0.1	5.23018	0.1	3.65197	0.748811	0.312277	4.59734	4.65001	12.083	2.43976	8.84343	1.75379	2.84387	2.95691	8.08335
LNC-specific gain	chr9:117670170-117671608	TNFSF8	0.1	0.1	0.1	0.1	0.1	4.23606	2.1092	2.53793	6.01428	0.1	0.0986344	1.51023	0.1	1.02212	9.66203	3.02112	5.96845	1.94976	2.28751	0.866474	1.33141	4.39606	2.43992	5.88706	9.79002	6.72343	12.8469	9.08333

## Sheet: IRF2.TF
Group	IRF2 signal
Common gain	6.96779
Common gain	4.86698
Common gain	6.44571
Common gain	7.57592
Common gain	3.8758
Common gain	3.41639
Common gain	3.89483
Common gain	1.67013
Common gain	3.85156
Common gain	5.66342
Common gain	2.47781
Common gain	7.99241
Common gain	5.4742
Common gain	4.59622
Common gain	3.89676
Common gain	3.50458
Common gain	4.09617
Common gain	5.85145
Common gain	7.80585
Common gain	15.9109
Common gain	6.16341
Common gain	3.39459
Common gain	4.05458
Common gain	3.11879
Common gain	7.84866
Common gain	6.11604
Common gain	5.38845
Common gain	4.65257
Common gain	8.06129
Common gain	4.00494
Common gain	5.93646
Common gain	10.5279
Common gain	6.13881
Common gain	9.14334
Common gain	5.35267
Common gain	11.8
Common gain	5.0835
Common gain	9.67603
Common gain	9.89487
Common gain	7.66975
Common gain	3.0712
Common gain	3.14539
Common gain	9.29195
Common gain	2.52834
Common gain	6.15577
Common gain	2.36424
Common gain	8.52661
Common gain	4.10113
Common gain	13.6773
Common gain	3.68907
Common gain	8.01796
Common gain	3.31031
Common gain	3.18988
Common gain	2.90009
Common gain	10.7773
Common gain	8.01637
Common gain	2.78361
Common gain	12.3309
Common gain	10.226
Common gain	6.33982
Common gain	7.3225
Common gain	13.1776
Common gain	7.44027
Common gain	7.89487
Common gain	5.95756
Common gain	7.57918
Common gain	6.89646
Common gain	7.13965
Common gain	24.1368
Common gain	4.61243
Common gain	9.09469
Common gain	5.22035
Common gain	3.505
Common gain	8.54567
Common gain	4.80734
Common gain	5.69318
Common gain	12.2205
Common gain	5.16002
Common gain	9.85228
Common gain	3.53707
Common gain	5.03494
Common gain	6.41057
Common gain	7.76405
Common gain	7.09484
Common gain	4.98561
Common gain	4.60279
Common gain	6.31229
Common gain	7.78287
Common gain	3.43842
Common gain	34.1117
Common gain	7.52596
Common gain	9.26175
Common gain	7.84887
Common gain	2.42459
Common gain	9.28406
Common gain	3.56901
Common gain	5.77225
Common gain	7.87688
Common gain	10.2951
Common gain	4.6953
Common gain	10.1569
Common gain	2.76384
Common gain	4.34961
Common gain	3.71087
Common gain	7.80596
Common gain	7.68464
Common gain	1.1411
Common gain	7.29608
Common gain	3.51187
Common gain	4.26509
Common gain	10.0805
Common gain	2.40653
Common gain	6.96997
Common gain	5.58043
Common gain	3.96704
Common gain	3.8259
LNC-specific gain	3.61641
LNC-specific gain	5.98942
LNC-specific gain	3.63038
LNC-specific gain	16.2614
LNC-specific gain	13.6785
LNC-specific gain	17.0891
LNC-specific gain	13.3325
LNC-specific gain	4.57504
LNC-specific gain	4.86668
LNC-specific gain	4.64658
LNC-specific gain	7.70794
LNC-specific gain	8.00637
LNC-specific gain	3.42039
LNC-specific gain	10.6349
LNC-specific gain	5.97327
LNC-specific gain	1.93275
LNC-specific gain	10.1082
LNC-specific gain	6.06887
LNC-specific gain	5.37074
LNC-specific gain	5.63657
LNC-specific gain	7.38048
LNC-specific gain	10.8535
LNC-specific gain	10.7638
LNC-specific gain	4.66645
LNC-specific gain	12.9708
LNC-specific gain	13.7044
LNC-specific gain	4.46018
LNC-specific gain	3.68785
LNC-specific gain	5.29742
LNC-specific gain	3.99987

## Sheet: RELA.H3K27ac
Group	location	SYMBOL	Adj702	Adj1002	Adj1102	Adj1202	Adj1302	Adj1402	Adj1702	Adj1902	Adj2002	Adj2102	EC701	EC1001	EC1101	EC1201	EC1301	EC1401	EC1701	EC1901	EC2001	EC2101	LN1003	LN1103	LN1203	LN1303	LN1403	LN1903	LN2003	LN2103
Common gain	chr10:11205408-11210095	CELF2	0.36031	11.463	4.19624	3.64259	5.61875	19.7915	6.17403	6.03893	8.60517	1.15408	2.87712	7.66703	18.8531	12.0704	17.5169	16.6167	17.2236	12.8512	19.6293	1.91329	2.28448	12.3484	14.9501	11.2417	28.7687	17.1448	34.0899	18.0835
Common gain	chr10:11288383-11289626	CELF2	0.1	0.1	0.1	0.1	0.1	0.036107	0.131627	0.1	0.1	0.1	2.49509	1.01695	3.34915	0.639574	23.8029	0.1	0.125354	1.28392	29.2362	0.1	1.16926	4.36693	2.06073	15.0813	2.77431	1.86637	5.23018	2.58023
Common gain	chr10:121464175-121464967	INPP5F	1.11215	0.948623	0.384076	0.1	0.0117949	0.1	2.62089	0.995909	2.61349	0.1	0.888169	2.79725	10.3555	1.03705	7.84419	4.18572	20.0506	5.37291	2.15235	0.1	1.40526	16.9369	1.69524	3.64441	18.4786	13.6039	13.3503	9.82047
Common gain	chr10:26719097-26719910	APBB1IP	0.1	0.446338	2.50426	0.1	3.79557	1.51568	0.26509	0.841346	2.52906	0.892338	0.104466	0.922866	8.17818	15.6067	4.97255	4.90003	10.4453	2.52282	0.630039	2.1017	0.718615	10.3328	14.0338	4.54245	11.3506	4.91342	6.72223	5.86364
Common gain	chr10:30818093-30819245	MAP3K8	0.1	3.69776	0.792114	1.36843	2.63132	15.2972	1.17683	2.98906	6.83362	6.20957	1.98051	2.4826	13.3989	6.98735	8.04117	27.9418	9.21292	8.27987	4.07037	2.71881	1.01403	6.15895	9.1176	9.14572	26.9155	18.1755	37.2687	18.9194
Common gain	chr10:81077752-81078329	ZMIZ1	3.11791	0.1	0.1	0.571596	3.087	5.38668	7.02782	3.31349	2.99279	4.01915	11.9538	4.23997	14.3548	9.28751	8.39102	15.1603	16.9868	9.25904	8.29778	1.40209	14.5444	4.70203	7.22733	8.9	11.0576	3.0117	7.52617	11.0094
Common gain	chr10:89825686-89826642	PTEN	0.1	1.77434	0.1	0.1	0.1	6.6516	0.1	0.1	0.258459	0.1	2.10206	2.89196	4.2743	5.13775	4.16314	5.78997	2.03998	3.38232	2.79892	2.6436	0.1	3.98654	17.6749	1.11436	2.44199	1.49308	4.90935	3.00478
Common gain	chr11:10480293-10481491	AMPD3	1.90218	0.918427	3.49802	0.792278	1.61684	5.67865	3.47738	4.21781	3.51188	3.72175	4.62097	2.09756	14.1738	11.7362	7.86436	10.9821	7.66072	9.35996	0.370623	2.61814	1.64269	10.6123	20.5862	7.81096	19.0402	8.98765	18.6467	12.4059
Common gain	chr11:118711820-118712665	CXCR5	0.1	0.0893237	0.1	0.461793	0.1	4.70924	0.386034	0.1	1.81625	0.1	1.09968	2.72974	3.22612	0.618159	3.83939	3.80728	9.04604	3.21839	0.1	0.96273	0.1	0.127591	1.33777	4.00414	13.7871	4.52575	11.5896	9.46485
Common gain	chr11:128352244-128353816	ETS1	1.14733	1.53514	3.32546	1.05495	1.86807	11.5318	2.89215	3.6025	5.31058	1.40475	7.34732	3.55256	19.5637	3.13325	4.32052	5.70616	7.96997	12.8748	2.30825	0.892608	3.13519	9.48277	4.38104	2.79014	18.3639	12.2137	17.8781	16.336
Common gain	chr11:128421502-128424149	ETS1	0.1	0.1	0.1	0.1	0.486704	3.59093	0.775285	0.1	0.965018	0.570436	1.95041	1.52404	15.6642	0.813232	5.73489	2.83	3.3414	3.89119	3.43487	0.745659	0.0564163	7.84295	2.71428	3.71848	15.087	8.77897	11.8615	9.26302
Common gain	chr1:12112348-12112570	TNFRSF8	0.705391	8.38822	1.28753	0.1	5.62041	1.02664	4.40529	2.1044	4.05056	0.0689896	0.104466	1.01079	21.0586	2.22854	11.6379	6.00724	10.9432	8.54269	11.1355	3.06781	7.9858	23.333	7.62395	9.92884	13.5903	7.35925	8.25984	10.3391
Common gain	chr1:157696460-157696800	FCRL3	0.1	0.99736	0.1	0.1	1.63055	7.9921	0.1	0.873652	0.128873	0.1	1.00177	3.76147	14.836	0.674158	8.68355	3.52185	3.6716	5.72588	2.08894	0.885126	2.49912	3.55038	0.295449	3.76809	11.353	11.2638	13.4581	5.83413
Common gain	chr1:160492145-160493084	SLAMF6	1.28055	9.75213	3.01971	1.20427	3.05177	14.0914	0.186898	3.55256	6.5501	0.1	5.14893	3.37018	19.303	2.90937	14.342	7.13433	9.04758	6.76778	2.73491	2.60732	2.18975	12.7719	3.91651	10.2897	19.5041	15.5294	20.7866	14.7256
Common gain	chr1:160615102-160617503	SLAMF1	0.083843	5.98578	1.28625	0.465598	3.48913	20.3649	2.62906	2.64872	5.6666	0.1	4.20094	5.39772	12.4419	1.8216	16.2904	7.9921	15.8216	12.0653	2.87295	1.34904	2.85399	19.3115	4.204	7.72944	24.3834	14.941	29.8754	17.3939
Common gain	chr11:60930529-60935280	VPS37C	3.72786	2.07937	0.932731	1.2572	2.42245	13.1961	1.08636	0.62761	2.49509	1.83687	2.0967	10.189	5.59189	20.6704	14.6594	22.2873	10.9052	17.1307	16.2531	5.70726	8.36978	14.6883	20.4712	10.8209	12.0478	14.6033	5.02097	1.82195
Common gain	chr1:166458765-166461208	FMO9P	1.11788	2.57766	1.57165	4.63154	2.74445	10.2344	2.85888	5.19618	3.84819	4.04494	4.42665	3.01971	11.2365	12.9206	9.90635	5.96033	11.1152	7.09755	10.4837	5.61577	5.28959	10.1558	17.5085	10.0651	14.4762	11.9875	10.8496	10.6658
Common gain	chr1:175177819-175179047	KIAA0040	0.41115	0.882569	2.20216	0.483034	0.1	18.4744	1.43878	1.39707	5.3606	0.61681	3.52675	2.93387	15.7544	1.88546	14.239	2.46309	10.8986	3.5638	3.1038	2.74483	0.1	8.23235	2.95932	3.04176	12.9936	9.20104	18.6752	12.8262
Common gain	chr11:78138581-78139745	GAB2	0.689046	0.1	0.1	0.302188	0.1	1.31212	1.41298	1.55609	0.108096	0.1	3.53576	1.30433	2.84357	11.5649	3.71822	5.16714	3.53478	0.885251	0.1	0.532741	1.18697	16.0401	11.8907	1.2019	4.6944	2.80675	2.70157	2.64389
Common gain	chr1:192515161-192515407	RGS1	1.6523	7.00465	2.14649	0.309464	1.37911	2.5867	2.16153	1.3087	1.18663	0.1	2.22432	3.60438	16.2427	1.74147	10.0275	2.8307	11.259	5.9981	4.67178	0.621313	7.4306	5.09358	1.84391	5.84439	8.24629	6.65622	4.72045	4.58959
Common gain	chr1:198602708-198603092	PTPRC	0.383646	0.1	2.15492	0.718615	0.1	5.45637	0.310269	0.0715596	1.41999	1.30507	9.98418	5.5978	8.57103	9.73533	6.34357	5.63693	4.90524	3.18173	3.39307	3.52275	1.99325	1.16411	10.8463	4.96618	5.34448	6.5422	7.7216	5.57601
Common gain	chr1:200123494-200123884	NR5A2	0.1	0.1	0.1	0.1	0.1	9.3572	0.1	0.221595	0.1	0.1	0.104466	1.49868	0.929739	2.67394	4.73308	1.3729	4.57513	0.1793	4.31495	1.53994	1.02801	3.36431	3.87809	2.56413	8.64936	4.62183	12.2979	9.00614
Common gain	chr1:200838635-200839963	GPR25	0.1	0.81034	0.560167	0.1	0.823364	5.11226	1.59063	0.315197	6.71515	1.20396	3.58804	3.49376	7.77044	1.39861	8.1395	4.84812	11.9221	3.29981	3.75454	0.0503148	3.34957	5.93439	3.42882	4.47286	10.8834	4.76572	13.229	7.11725
Common gain	chr1:200856329-200858220	INAVA	0.1	0.97198	0.1	0.1	0.1	1.02199	1.48248	0.70804	6.5682	0.1	7.79592	2.97003	5.16268	2.90914	10.0345	5.04554	13.3038	4.9138	6.81735	3.34427	0.1	0.127591	2.94644	6.22846	8.52905	6.34075	13.2465	8.08662
Common gain	chr1:204389072-204389869	PPP1R15B	0.992562	0.1	0.1	0.1	0.288305	0.1	0.1	0.1	0.805502	0.1	1.45787	1.87524	1.4229	0.803147	11.0466	0.1	1.69163	2.92538	11.0936	3.02499	7.47253	1.13491	0.498792	16.4064	0.792923	3.88294	4.16482	2.91539
Common gain	chr1:209938395-209942708	TRAF3IP3	0.68277	4.5722	1.10564	1.39621	3.97661	4.73797	1.28679	1.306	1.98835	1.4691	2.43097	2.57467	8.26518	10.5826	11.7553	5.6782	10.608	5.60886	30.9964	0.0479482	0.898347	7.56718	8.97887	29.1113	6.52395	3.64587	8.41895	6.68873
Common gain	chr12:109010042-109011697	SELPLG	0.1	3.32065	0.1	0.1	0.440277	10.5954	0.914784	0.300433	3.94746	0.1	4.03562	2.95487	12.0728	2.57332	7.97642	11.3246	8.01762	9.80908	1.2031	0.1	5.65668	12.7456	2.81876	5.85528	13.9332	6.18286	15.0011	7.63512
Common gain	chr12:113646216-113647080	IQCD	0.1	0.824581	0.1	0.1	0.0710701	2.20401	0.1	0.667056	0.322855	0.1	2.67417	4.8058	10.5705	4.18423	8.74735	10.8478	8.64683	7.5346	0.907723	0.79986	0.1	1.71476	4.89741	1.27406	8.3635	8.99607	14.1222	10.6348
Common gain	chr12:11902571-11903438	ETV6	2.50005	0.428824	2.5506	0.1	0.1	6.87379	1.9257	1.71059	2.38662	0.1	0.104466	4.38199	13.773	3.35456	3.19755	8.1079	2.63028	11.8854	7.97826	0.1	0.1	0.127591	5.94897	1.07828	14.7975	4.07723	9.66203	7.03787
Common gain	chr12:120450670-120451665	BICDL1	9.63697	0.1	0.1	2.08222	0.1	2.79298	0.655404	1.37823	1.69933	0.1	1.57431	4.87818	8.76897	2.4752	20.2691	6.48595	15.7635	8.59672	1.39692	2.54931	0.967032	9.71526	2.98208	5.62635	11.2145	8.32212	15.0813	11.3943
Common gain	chr12:124978793-124979202	NCOR2	0.646118	0.0966038	0.1	1.12914	1.9656	1.51717	0.1	2.94497	0.52396	0.442449	2.03685	1.20821	15.0975	0.435832	3.73209	12.083	3.94381	3.73888	0.539431	1.78442	1.36536	6.57702	2.72885	6.20025	6.30449	2.63106	9.59513	7.25251
Common gain	chr1:221927800-221928102	DUSP10	8.38475	2.0552	6.01904	0.940127	0.1	1.25562	1.87616	0.318199	1.6242	0.471734	9.52386	5.7298	4.27947	2.64407	7.30607	4.46943	6.19697	1.19093	2.42964	2.17016	7.62797	18.7657	10.985	7.32596	10.1875	1.76908	10.3794	10.043
Common gain	chr1:221966595-221967024	DUSP10	2.81753	0.1	1.89156	0.1	0.485932	1.70192	0.793036	0.212226	1.90728	0.36557	8.71243	0.915469	15.7251	1.91589	15.825	5.14242	1.38267	4.22074	5.25349	0.1	1.2669	2.352	0.81828	7.53411	6.227	4.81881	12.3897	8.64276
Common gain	chr1:221967166-221967776	DUSP10	2.87601	0.1	0.635704	0.1	0.1	0.959739	0.985161	0.1	2.35868	0.960964	1.94882	0.1	14.697	2.65175	34.9359	2.97939	4.31679	4.52686	9.69036	1.78561	9.03187	17.6414	5.79766	17.9018	11.7869	9.67478	10.0902	13.8066
Common gain	chr1:230239508-230240462	GALNT2	0.1	0.569119	0.1	0.268628	2.80073	0.1	0.114003	1.27573	2.47467	0.1	1.303	3.6745	3.50713	5.14383	0.1	5.07669	7.41988	3.54284	2.5458	4.91506	11.2059	9.0433	6.60166	1.86261	5.27507	2.73056	3.73525	4.30195
Common gain	chr1:234866466-234866914	LINC01132	2.0939	2.64563	0.454089	0.1	1.53731	0.228747	3.03828	2.11807	2.58521	0.797578	0.104466	3.77424	1.50302	2.71054	4.48235	2.73208	0.642429	2.03122	7.43423	3.01144	8.89242	0.127591	3.41493	7.58376	5.63	1.5207	9.22322	6.43699
Common gain	chr1:234906967-234908840	LINC01132	8.18124	5.73445	3.60412	5.07617	6.30263	17.5169	4.07223	5.82031	6.63782	5.18721	8.06166	4.70015	12.5565	14.0328	12.5652	21.022	21.7395	15.1423	30.4896	10.6117	8.87375	9.11337	16.23	18.0291	15.4888	12.4864	13.4774	11.2892
Common gain	chr1:234980177-234980468	LINC01132	0.586544	0.1	0.1	0.1	2.93262	0.1	0.0130057	1.29349	1.04767	0.1	2.07083	3.51907	7.97469	2.93218	1.53638	2.89364	1.85193	3.84733	5.74232	9.52102	2.06045	4.76039	4.99029	3.07995	3.71987	1.29952	5.50439	8.21134
Common gain	chr1:236117629-236118391	NID1	0.1	1.56143	0.1	0.1	0.1	1.68631	0.122835	0.510656	0.203504	0.726226	1.31165	2.42245	6.89499	4.20586	14.3028	0.118483	1.67429	1.91885	11.8979	3.02982	1.57495	2.84298	2.90937	20.0287	3.76666	2.89231	8.83657	7.55346
Common gain	chr1:236322746-236323368	GPR137B	0.1	0.1	0.1	0.1	0.1	2.63002	0.1	0.1	2.97859	0.1	3.51321	1.22813	7.70592	0.511307	9.40414	5.44157	13.2717	0.311829	3.89861	5.86995	5.38868	10.4989	2.84004	6.14112	9.9239	1.38705	7.57904	7.70438
Common gain	chr12:4324266-4325119	CCND2	0.1	0.1	2.26134	0.748303	0.232297	6.32596	0.118281	0.1	1.91271	0.1	2.17065	0.1	2.68155	3.96668	7.34774	3.33845	5.12176	5.62635	9.63391	0.1	13.5027	1.4068	1.65421	8.65936	5.37433	4.5442	12.4791	4.49808
Common gain	chr1:247553070-247553718	NLRP3	0.1	0.1	0.1	0.1	0.1	1.92673	0.1	0.1	1.44077	0.1	5.22197	2.11385	8.34904	9.53598	2.49383	1.95973	5.56746	2.00317	4.81489	4.61427	1.31308	0.127591	12.7329	0.1	4.64431	2.31906	6.60574	1.45801
Common gain	chr1:247573150-247573952	NLRP3	0.1	0.1	0.408156	0.666491	1.41048	0.0595922	2.18786	1.42834	2.83182	0.1	8.36978	1.76203	10.0243	3.23278	1.9182	3.84304	2.4325	5.04905	2.47931	0.825329	8.16029	5.22892	5.36018	4.33583	7.80545	3.66884	12.7554	7.43511
Common gain	chr1:25253064-25257627	RUNX3	1.86232	7.03952	0.559532	1.20458	4.82799	20.5082	3.05555	4.34173	5.58112	0.0100429	2.31221	10.9058	17.6999	3.32119	25.3993	12.2419	24.2137	15.6237	27.1341	4.37919	6.3346	13.5057	6.12014	21.1839	29.8891	18.5017	33.9113	22.1248
Common gain	chr1:25347407-25351449	RUNX3	0.1	7.40879	2.93116	0.24441	3.13784	18.3975	4.67522	3.67073	6.7336	1.14733	3.63577	5.64262	19.2724	6.42991	11.5869	12.1791	27.8328	12.457	8.89114	1.68327	7.81405	11.3281	7.98472	7.93713	18.1755	10.6368	23.2133	20.8802
Common gain	chr1:25357591-25358797	RUNX3	0.1	1.61474	3.89651	0.1	3.34651	3.03452	5.22892	2.95514	4.82199	0.1	2.9153	4.0395	20.7631	3.48283	14.2057	6.28713	20.185	2.46525	4.908	0.806979	1.30703	6.13983	1.39621	7.10882	17.6673	10.4162	15.4791	14.5111
Common gain	chr12:54411901-54416038	HOXC6	0.760192	1.72896	0.961873	0.46531	1.81914	3.97251	1.86035	3.30927	1.10314	1.17152	6.13764	3.66009	4.58368	1.75961	47.9762	2.02099	4.21717	4.87002	25.083	8.37622	16.1631	8.614	2.14649	40.4917	2.64666	5.49502	5.05976	5.3274
Common gain	chr12:92933281-92934727	CLLU1OS	6.88893	2.10066	0.967536	3.2989	2.95812	6.41781	2.90147	2.00448	3.2001	0.486071	2.14542	6.79782	7.79744	13.7526	8.69026	2.96912	6.89171	8.23806	4.15563	1.15791	2.20095	6.1266	12.2157	7.40944	11.6407	7.47556	9.42397	5.29812
Common gain	chr13:100071882-100073196	MIR548AN	0.1	2.43778	1.33888	0.323764	0.480872	1.26896	0.430332	0.156385	0.1	1.45908	2.97319	1.19356	3.83713	1.64583	9.66494	2.29472	3.21344	0.683635	0.705481	2.50389	1.45108	1.50163	1.96036	1.88009	7.17331	5.59292	10.4228	6.88433
Common gain	chr13:105791746-105792668	DAOA	0.0543971	0.1	6.58906	2.88226	1.10216	16.6973	0.781791	1.91121	6.01533	3.16172	10.467	4.08854	15.8389	2.92105	18.0956	12.1533	28.1739	5.42229	8.66321	4.76081	8.9236	15.4727	10.1875	10.5636	17.0905	8.75432	21.3234	14.411
Common gain	chr1:31232616-31233879	LAPTM5	0.1	0.1	0.1	0.1	0.259074	10.625	1.68631	1.14041	2.24418	0.1	1.75853	2.28177	2.75898	2.36096	4.67522	0.786699	2.38311	3.23574	9.33968	0.909033	0.1	1.75715	3.07745	3.10684	6.66615	3.6829	13.2868	5.39515
Common gain	chr13:46754076-46758056	LCP1	1.21028	2.96202	3.15033	2.6277	2.98437	8.5476	2.61475	2.81829	2.56954	1.89804	1.73346	3.48283	8.42931	11.1942	12.3931	8.30251	11.1585	5.78852	6.81693	2.20143	0.0918782	10.057	7.19895	9.87941	16.3034	10.4311	7.9572	13.0808
Common gain	chr13:50703532-50705436	DLEU2	0.1	0.1	0.1	0.1	0.278933	6.18876	0.805814	2.90774	1.39234	0.0158269	2.05758	5.05976	10.569	3.07688	6.33338	6.72867	11.1663	13.6291	9.94481	2.70225	5.90176	13.6572	2.78535	7.68049	8.50948	8.31489	12.0821	3.85847
Common gain	chr1:40845951-40857395	SMAP2	1.39798	11.4079	2.36511	2.6117	5.38763	25.2126	4.3498	3.70169	10.8277	1.17518	9.59452	6.66179	18.1305	5.82683	23.7552	11.6075	11.9863	8.53286	12.3387	1.79264	0.678783	13.4621	15.9336	10.8842	28.3159	15.0404	27.3179	14.8566
Common gain	chr1:40864878-40866137	SMAP2	0.1	0.1	0.1	0.698388	0.642218	13.7856	0.741115	0.714429	3.30005	0.1	0.897288	2.63818	5.82261	3.80305	3.68455	1.60594	7.65149	2.04572	3.13043	0.1	0.1	4.96831	9.85652	3.74882	8.18841	2.57107	10.4439	2.78063
Common gain	chr14:105529715-105534609	GPR132	0.971318	8.97106	4.22627	0.0337279	4.23847	18.0743	5.42087	3.58175	7.45267	1.07099	4.80011	4.19724	8.72433	13.8002	8.89737	14.3316	14.0453	14.1922	3.38731	8.59672	1.127	8.76707	19.8368	8.93798	24.8807	18.4154	39.6852	29.5392
Common gain	chr14:106160847-106169915	ELK2AP	0.1	1.48959	0.1	0.353812	1.20945	21.9176	0.464225	0.862419	3.12106	0.1	14.7975	4.41762	24.8386	0.635542	7.2285	1.04843	14.7079	7.104	0.1	3.21955	5.96097	0.0328963	1.05061	5.12108	22.005	20.0537	29.548	13.8191
Common gain	chr14:61570716-61571272	PRKCH	12.2288	4.50353	2.00022	0.48233	0.628241	0.906456	0.177349	0.742572	3.00401	0.1	5.62505	8.85209	33.8047	13.8213	1.79037	2.97212	15.0853	15.2536	4.436	3.06133	13.5168	9.99298	6.947	1.58296	6.62944	9.14126	2.24788	1.67398
Common gain	chr14:77443839-77444450	IRF2BPL	0.1	0.1	0.738129	0.1	0.729253	6.00175	3.47206	3.15117	0.1	0.1	3.55426	0.1	5.39473	3.69569	2.62078	7.77225	6.3675	10.5724	0.163916	15.6617	0.1	4.04507	3.13	6.70617	8.11057	7.32688	6.11199	11.0696
Common gain	chr14:91696375-91697227	GPR68	2.38279	0.0847644	5.3735	1.50832	2.545	10.1174	6.29878	2.37324	6.95022	3.84885	8.83537	0.648365	16.1978	4.23637	9.57455	7.90892	7.65936	10.6743	2.42654	0.1	0.649112	2.17874	8.44986	7.65088	15.6274	13.9423	21.6028	13.0618
Common gain	chr15:45174428-45175016	TERB2	0.1	1.23351	0.1	0.1	0.430552	0.1	0.1	0.1	0.1	0.1	3.84911	2.02225	11.6248	0.90185	3.10245	2.41221	10.6648	6.84308	5.11301	1.13186	1.21448	2.48967	2.34049	7.13841	7.30468	2.29418	7.54652	2.16273
Common gain	chr15:55569539-55570087	RAB27A	0.480983	0.1	2.15163	0.1	3.04316	3.38582	1.97442	1.85014	7.96114	0.1	2.41059	4.44677	11.2459	3.61193	6.14295	4.8401	12.441	13.0975	2.04619	1.04629	3.24855	28.6515	9.46364	3.68671	13.0852	9.34397	12.1112	12.7588
Common gain	chr15:63483769-63485448	RAB8B	0.1	1.00383	2.79262	0.675659	1.89322	2.93947	2.16973	1.50463	2.51213	0.407399	5.36151	1.90686	14.1979	6.04694	6.76662	4.27531	5.70726	3.30856	1.0993	1.71681	4.62897	9.67086	6.70059	3.08551	12.859	9.70854	7.51469	11.132
Common gain	chr15:70047824-70048303	LINC00593	0.1	3.36858	1.05391	0.435361	2.52793	1.30636	1.63385	0.1	2.86162	0.1	10.514	2.33791	0.1	9.63608	3.65397	7.77337	4.81943	5.3879	5.9132	2.65056	0.1	3.77424	8.91872	1.74126	3.89589	1.03439	5.95561	2.45409
Common gain	chr15:70771132-70771459	UACA	0.1	1.62788	0.1	0.554598	0.1	16.3595	4.96468	0.780449	2.86774	1.09168	3.07436	3.75258	0.1	3.16738	5.92533	1.5838	13.878	2.97382	3.18869	2.6645	5.67396	2.5867	5.50332	4.71074	7.80649	3.94699	6.41875	1.78071
Common gain	chr15:75396315-75398766	PPCDC	8.20026	1.88025	0.498746	3.51529	0.829577	3.92182	1.51814	1.34418	1.00741	1.37179	1.93662	3.80554	1.70734	31.3635	0.1	11.9189	10.4483	10.6919	1.38539	15.5111	5.14242	4.69222	32.8629	0.659421	3.30182	11.2059	4.1117	10.8148
Common gain	chr15:80262636-80263604	BCL2A1	0.599388	11.9778	0.087829	2.34385	0.925546	7.1279	1.73054	2.94172	2.03998	0.720963	1.14838	1.46888	7.15571	10.4453	8.82228	5.24356	8.45574	3.87377	9.31715	1.46082	2.57684	11.2747	12.6494	7.1026	16.0627	7.7518	10.7402	12.5041
Common gain	chr16:10402648-10403681	ATF7IP2	0.1	1.92498	12.6962	1.63099	2.77073	0.1	4.25931	4.67872	0.197642	0.648842	1.53354	0.1	4.67835	10.4822	10.1519	8.43412	15.8742	2.96654	5.2367	0.1	6.65851	0.127591	4.55023	12.8748	0.837242	3.55781	2.8973	1.61086
Common gain	chr16:11420847-11423038	RMI2	0.1	0.1	0.1	1.45388	1.00208	5.30176	0.517643	2.0493	1.14175	0.508355	3.6157	5.30277	12.728	2.65541	2.63492	3.91806	11.1648	4.81749	3.97957	1.04295	6.94185	16.6579	4.76688	6.99152	11.2853	7.38449	17.5745	9.26381
Common gain	chr17:1625662-1626472	WDR81	0.773708	2.45441	0.1	2.68136	1.42188	2.95672	5.21104	1.65912	2.63377	1.05538	14.4877	5.32516	14.8548	2.16749	6.29414	2.83385	12.1185	13.349	9.4916	0.55568	13.2792	7.91104	5.96097	3.46996	12.0855	7.80068	16.0578	11.5216
Common gain	chr17:17722302-17726912	SREBF1	9.30612	2.7144	0.468807	2.727	2.45425	1.97231	3.96056	4.60388	4.67835	1.1872	7.17331	11.1993	1.51498	16.8231	6.40691	6.81693	6.35393	11.403	3.23923	18.0051	8.77579	0.127591	15.7758	5.77114	4.77423	12.42	4.72827	13.8975
Common gain	chr17:28049647-28052271	SSH2	0.706907	0.1	0.1	0.1	0.302273	8.85866	1.18429	0.1	0.700053	0.1	0.104466	1.72124	7.74125	6.18724	2.98155	2.31408	2.71285	2.30965	0.608109	0.978334	0.664227	2.07433	8.99858	2.38678	10.3955	7.10181	10.2782	7.03489
Common gain	chr17:30850576-30851078	CDK5R1	0.1	0.1	0.1	0.1	1.41986	0.251848	1.34746	0.494361	1.96509	0.1	0.104466	1.00602	7.52535	0.1	5.4364	1.78967	3.10011	3.81868	3.75258	1.64025	0.1	11.6801	0.629322	4.44064	10.2966	11.2244	15.6899	6.89135
Common gain	chr17:55540056-55541037	MSI2	0.1	2.69201	2.984	0.1	1.10503	0.1	0.189028	0.1	0.722287	0.1	6.61319	4.35583	12.4644	0.993296	11.7604	10.7507	13.8495	6.07232	9.94754	0.814143	6.09914	3.32823	0.320416	10.2992	10.03	3.79879	8.49909	3.70591
Common gain	chr17:57079118-57079299	TRIM37	4.01278	5.12414	2.43853	0.1	0.339227	12.6155	0.1	0.717056	0.1	0.1	6.09128	7.1705	11.7694	3.20714	4.40984	3.30474	8.21912	4.23484	2.56037	0.681502	0.677316	18.1074	5.33455	7.7433	13.5449	11.942	3.10351	4.85585
Common gain	chr17:73290698-73293487	SLC25A19	0.1	0.986226	2.50883	0.1	2.86542	14.8252	2.3462	1.47417	2.89657	0.1	7.61283	8.64174	25.1321	13.76	10.5998	12.2007	21.0416	11.6413	3.55356	2.73689	3.75963	17.5616	18.5467	5.00335	21.5284	14.2092	16.6932	15.0578
Common gain	chr17:74992673-74995397	MGAT5B	0.1	0.649557	0.0991054	0.254806	0.1	3.19866	0.317369	0.793646	3.04205	1.53792	0.913218	1.49855	2.75117	0.1	3.29379	2.61795	1.92377	2.14423	0.327344	1.35844	2.0805	0.127591	0.645157	2.97296	8.38475	4.63036	19.6972	7.24678
Common gain	chr17:76151193-76151938	C17orf99	1.52213	0.1	4.13007	0.905068	4.0889	4.13007	4.97223	0.739842	2.12722	1.02237	2.92548	6.53252	15.4214	2.61349	13.2267	18.8375	23.8123	10.1417	3.73358	0.1	11.4936	17.1651	4.2636	7.70899	7.6884	10.0759	7.64891	5.65176
Common gain	chr17:76333196-76336474	SOCS3	0.0481656	0.361756	0.631943	0.1	1.27821	4.01617	3.60504	3.86814	9.75762	0.1	3.30745	2.90624	6.43071	3.13609	2.74888	3.3023	18.2001	6.69282	2.60515	15.3868	7.02412	6.83103	8.27729	1.66529	11.0209	9.80199	5.13303	8.62803
Common gain	chr17:76642266-76643112	CYTH1	0.70804	3.57784	1.60735	0.1	3.06062	9.70245	0.811778	0.443644	1.03295	0.1	4.39166	4.41843	16.0355	6.89821	11.1007	15.7595	27.8389	11.3565	2.94206	7.42797	6.10223	19.3703	5.62592	6.93678	10.0596	3.14012	4.22549	3.99475
Common gain	chr17:8837852-8838597	PIK3R5	0.1	0.1	0.0117405	1.24029	0.1	1.97939	1.16492	0.350436	0.204838	0.570672	13.2843	1.89723	7.48375	14.3742	2.43515	14.1222	11.9585	3.66112	3.17506	2.32694	5.15267	5.38139	15.9252	2.84522	4.37505	1.61416	4.60361	2.06447
Common gain	chr1:8227625-8228278	ERRFI1	0.897702	0.1	1.75889	2.24404	1.56759	0.343766	1.30828	0.1	5.3973	0.1	12.88	1.23695	6.89135	7.43944	5.6971	5.49744	3.65933	2.13173	4.68491	5.37637	0.727047	9.1922	8.67455	2.66358	5.09236	2.20455	7.54341	5.05212
Common gain	chr18:2957653-2958132	LOC727896	0.1	0.648248	0.1	0.1	6.33338	1.71502	0.10479	1.60187	0.226664	0.1	0.822538	1.47934	2.10509	1.45885	2.45254	1.85294	3.14929	4.3	0.1	0.1	6.92428	21.9846	1.14653	2.59105	10.7607	5.604	7.8794	14.3316
Common gain	chr19:10346357-10347704	S1PR2	1.13275	7.57904	1.60095	0.1	0.09595	16.3447	3.41998	3.03873	5.76246	0.1	2.6944	6.95869	15.8275	3.04703	6.77141	15.2603	11.2331	11.3382	4.05002	0.848099	2.73086	16.4494	6.15397	5.64971	18.9983	11.1275	22.0759	13.283
Common gain	chr19:33769117-33773267	CEBPA	1.3985	0.0792414	0.1	0.93818	0.1	0.280781	1.48174	0.664528	1.54363	0.1	0.839893	3.69196	2.62761	5.07584	0.755308	2.44817	3.11928	0.94393	0.849171	19.4827	3.57973	1.60769	4.98837	1.79673	1.3229	0.545295	2.62696	18.3639
Common gain	chr19:36201471-36202855	ZBTB32	0.1	0.692686	0.1	0.236305	1.45496	5.65873	1.02177	1.30368	3.23217	0.1	1.90523	0.507359	5.85792	0.533143	3.03909	4.98881	5.06887	3.83483	0.594991	2.58615	1.54195	8.79071	1.72235	6.71088	12.441	4.98334	10.5432	5.13879
Common gain	chr19:38465271-38466739	SIPA1L3	0.1	0.1	0.1	0.1	0.1	0.286291	0.1	0.0730449	0.947411	0.1	2.08256	2.88705	5.64716	0.679732	3.60527	0.170757	1.43283	1.1321	0.1	1.69913	1.46617	17.0462	0.310194	1.21974	3.59007	2.47369	8.37468	2.74396
Common gain	chr19:38536168-38540712	SIPA1L3	0.0979746	2.29191	1.70041	2.02908	1.23878	11.7728	1.79569	0.876191	5.3466	0.408743	2.89139	1.74161	10.2289	2.88226	3.52504	3.25709	7.55952	4.50989	3.57306	1.368	1.88958	34.2468	5.74659	4.80445	14.1182	9.93439	20.8057	13.4613
Common gain	chr19:42625169-42628290	POU2F2	0.0726597	4.86772	0.536543	0.1	0.1	13.5253	2.05216	1.25393	3.46315	0.979126	13.8993	3.26807	22.6671	1.24157	10.569	7.7433	9.79616	11.594	1.89952	0.804116	1.17104	6.74647	1.93417	5.40148	17.9373	12.6524	30.0883	16.6273
Common gain	chr1:9485315-9487289	SPSB1	0.879167	0.1	1.44462	1.46824	0.1	7.18334	1.29043	1.40465	0.94753	1.41583	13.5708	4.50259	16.4442	1.86017	7.10882	4.07194	18.0117	10.9432	2.99059	1.64945	1.60699	3.21043	1.52861	4.24643	9.34247	7.27007	15.8375	9.58698
Common gain	chr19:49836242-49840631	CD37	0.1	6.23724	0.385447	1.02664	1.28021	16.0214	2.66256	1.88845	5.37094	0.680386	2.31906	4.43142	16.0675	11.4578	8.06924	11.3438	9.86877	6.4323	0.94393	1.49105	3.00752	3.18445	13.9412	6.87837	17.853	14.0972	27.8389	17.3265
Common gain	chr19:50398997-50401504	IL4I1	0.547728	2.97296	3.61695	0.801172	2.02313	9.54055	4.92111	3.67256	2.72991	0.1	8.94037	4.20825	17.0926	2.5414	17.976	13.7306	16.7794	14.3284	12.2932	2.03998	6.0006	13.8606	4.10787	17.5685	12.4791	10.3336	11.1738	10.8478
Common gain	chr20:20805942-20806188	RALGAPA2	0.1	0.1	0.1	0.1	0.1	0.1	0.1	0.447056	0.171825	0.1	0.104466	2.11752	4.01792	1.68586	22.928	1.69975	0.666582	0.951353	11.0711	1.42626	1.90571	3.3987	2.33314	16.2832	1.73603	1.71488	3.2085	3.46198
Common gain	chr20:36723095-36724124	RPRD1B	0.1	1.80389	0.1	0.1	0.986117	9.75905	1.25848	0.389969	4.28871	0.805013	5.0404	4.56331	22.7393	15.9381	1.96588	13.5017	18.149	12.5672	2.43539	1.51581	0.1	11.0178	14.582	3.06679	18.4444	14.2265	10.1431	9.30612
Common gain	chr20:47439619-47440985	PREX1	0.1	5.22342	0.578908	0.1	1.85669	8.87963	5.34712	2.05607	3.8115	0.1	3.02569	0.428071	2.57028	11.7325	4.84114	7.53639	13.542	6.39637	3.90422	1.08177	3.87575	7.89008	14.6306	4.91663	15.2924	9.11941	13.162	11.88
Common gain	chr20:49158037-49158339	PTPN1	0.1	0.1	0.1	0.476641	2.11289	0.516244	2.26986	0.270003	0.1	1.32923	5.58659	2.25064	6.29018	1.39034	4.12712	2.50426	5.98067	1.37346	0.1	3.35871	4.59509	22.2699	2.57862	3.14062	9.63504	6.73265	7.78352	6.28315
Common gain	chr20:50016155-50018563	MIR3194	0.442449	4.6674	1.76564	0.491747	1.86232	11.8368	3.24855	1.96896	9.56435	0.1	5.94659	4.20129	10.0481	2.11016	11.0717	8.26406	11.605	9.21346	1.98944	1.44965	1.13514	8.85036	5.18683	8.19247	22.25	15.698	26.1691	21.1969
Common gain	chr20:50019172-50022722	MIR3194	0.1	0.39775	0.506266	0.0191101	1.44893	8.84545	2.03813	2.91558	5.09494	0.401273	4.42475	2.36816	4.16019	1.52011	7.41574	4.35744	5.48793	5.28878	1.80064	0.843391	1.33868	5.95691	3.85608	6.42991	14.1785	11.7115	17.647	14.9378
Common gain	chr20:62361629-62362155	LIME1	0.1	0.1	0.1	0.1	0.1	12.8915	0.908729	1.03943	0.570326	3.30307	1.59692	5.54091	4.43993	0.629762	5.83566	1.45908	7.32477	4.20761	1.82511	0.1	1.77939	1.63895	3.19257	5.08854	10.7345	7.01039	17.2501	9.83222
Common gain	chr2:102239030-102239380	MAP4K4	2.11636	0.1	0.46956	0.1	0.1	0.83844	0.25868	1.22878	0.0525461	2.17639	1.46561	3.6993	2.05876	1.96069	13.4337	0.695456	2.04746	0.929235	4.00691	2.77178	1.37799	0.127591	3.13944	2.08157	4.164	4.29357	8.65779	5.83914
Common gain	chr2:109191472-109193501	LIMS1	0.1	1.00371	0.0375003	0.1	0.247216	1.64233	0.1	0.1	1.303	0.1	9.60009	11.5136	17.2406	0.567526	5.31209	1.20821	8.01485	5.64262	2.42869	0.1	37.614	9.51055	0.899649	2.41187	3.80701	1.3789	1.84101	1.02243
Common gain	chr2:109209665-109210961	LIMS1	2.78153	2.14961	0.378672	2.03674	0.1	2.23091	1.12792	2.23946	0.68277	0.730708	20.849	5.68833	22.8821	4.46504	7.7313	12.1068	13.366	14.759	5.54703	0.1	23.3966	23.4649	5.30346	1.91281	7.49767	4.58182	0.118247	1.73041
Common gain	chr2:111800347-111801408	BCL2L11	0.0660583	0.327559	2.74842	0.1	0.279988	0.511605	0.140216	0.154922	0.552935	0.1	2.39039	1.05678	1.75019	0.384651	2.39747	1.72726	1.2372	0.176904	13.5987	1.14208	4.88924	3.13556	2.05014	5.00717	1.79066	0.1	4.85921	0.799186
Common gain	chr21:19155860-19157593	C21orf91-OT1	0.1	3.46503	0.1	0.1	2.53861	4.59649	2.11448	1.79894	0.586109	0.623234	1.45513	2.67621	7.57904	4.04785	12.1979	8.18551	6.08416	5.50484	2.23208	1.75798	0.1	1.84986	2.89548	4.5122	16.1134	11.032	1.62463	11.3117
Common gain	chr21:34757441-34757700	IFNGR2	0.1	0.1	0.1	0.532821	0.1	0.1	3.33934	1.76998	1.64414	0.1	1.90458	0.67353	4.35317	3.12165	6.4695	4.38828	1.71313	3.86922	4.5219	1.73603	2.36775	0.127591	6.54954	5.05552	2.87252	0.130494	10.4294	4.20895
Common gain	chr2:136809706-136810212	CXCR4	0.1	0.1	0.1	0.1	0.239064	0.1	0.1	0.806889	0.1	0.640188	1.44995	1.12663	4.48837	0.743753	5.76132	3.77076	4.30594	3.80973	3.73672	0.1	0.1	3.03382	0.0743891	7.75251	10.6658	4.89094	15.1711	9.09859
Common gain	chr2:136814606-136815204	CXCR4	1.07323	9.49628	0.391427	0.1	1.20582	2.95955	1.05223	0.49022	0.419017	0.1	1.89259	0.436319	5.50079	0.81506	13.8124	2.22304	14.445	6.4192	7.70994	1.25393	0.1	9.00032	3.2274	10.553	18.9371	6.82556	14.5078	10.4784
Common gain	chr2:136869874-136877318	CXCR4	0.416696	4.34949	0.421818	0.679285	0.747368	15.3016	1.86278	1.33948	7.11079	0.734537	1.05543	4.29418	13.5912	19.4462	20.8802	13.7886	11.8493	8.97231	15.1532	3.06943	2.07523	12.7747	16.0892	21.6677	26.43	11.8727	51.6518	12.2749
Common gain	chr21:43883594-43886163	RSPH1	0.916617	0.1	0.1	0.1	0.534782	0.1	0.1	0.436513	17.4975	1.20515	0.104466	0.0127617	1.07792	1.18677	0.825759	2.90673	0.797578	1.40162	1.50125	6.53867	1.02479	2.09857	3.41445	1.23955	2.89486	0.872307	5.26521	4.34494
Common gain	chr2:143898478-143898751	ARHGAP15	2.34273	0.1	1.50749	0.1	0.1	0.589883	2.09211	0.0760516	3.22907	0.394689	2.56742	2.9172	8.4108	2.65615	8.96644	1.63228	2.05989	2.40802	3.52998	0.1	1.38417	4.23763	4.4805	5.32825	9.10172	6.55746	9.1233	2.91498
Common gain	chr21:45592228-45593711	GATD3A	0.468429	2.53706	0.1	0.669595	5.84806	5.38704	3.76118	4.30957	3.91838	3.82951	0.960333	5.32556	12.6275	4.23549	16.305	20.1622	17.8351	16.8605	15.1301	4.26952	4.26899	18.662	4.1464	23.0764	11.7623	7.55848	9.24708	9.49919
Common gain	chr2:161080899-161081581	ITGB6	0.1	1.11884	0.1	1.18574	0.499702	1.47842	8.26462	11.8537	5.86671	0.1	15.1157	9.08806	10.1174	3.82045	22.5541	16.9716	15.6254	11.8287	12.2419	2.10821	9.1038	9.45448	5.14606	16.1134	6.23023	5.42862	1.20261	2.73445
Common gain	chr2:172177717-172177977	TLK1	0.1	0.1	0.1	0.1	0.1	1.43393	0.1	0.1	2.64524	0.1	9.18476	5.27673	5.20819	1.10397	8.59307	0.770745	7.42214	3.49742	2.33722	0.681844	3.33752	4.19226	1.78891	7.99404	4.84879	4.39031	8.50818	3.1971
Common gain	chr2:192069095-192069304	STAT4	3.23923	4.19477	0.1	0.1	1.85538	0.1	1.6982	2.10821	1.30383	0.1	4.65001	0.1	10.9249	3.45947	17.2517	17.8215	15.1039	10.3053	5.25928	0.1	0.1	18.9494	4.09093	11.7703	13.4102	8.89737	1.50192	4.68491
Common gain	chr2:192481738-192483444	NABP1	2.46805	0.462867	0.1	1.66933	0.1	4.58745	0.816535	1.6121	0.262211	2.30913	0.983464	1.1049	8.76328	12.3963	7.25516	5.34219	17.838	6.62686	2.54842	0.711112	0.1	0.127591	10.7129	0.696627	11.6548	9.56373	6.41543	14.3618
Common gain	chr2:198123688-198124210	ANKRD44	1.38575	0.1	1.02541	0.1	0.294121	8.25616	0.1	0.969525	0.471079	0.369001	3.87488	1.46846	6.71482	7.57017	1.52505	11.4638	10.1929	7.60332	1.99774	1.84927	2.28835	3.31329	9.36267	1.09179	8.25059	3.75166	1.63185	2.41424
Common gain	chr2:19986633-19987087	LINC00954	2.38799	1.82084	0.1	0.642819	0.453138	0.772725	4.70273	0.1	0.119584	1.64219	0.104466	7.3119	2.95211	4.86837	6.85959	0.959819	0.175137	1.22023	3.4092	0.1	33.1308	1.44867	6.99257	4.88924	0.682565	1.07486	3.85808	0.751133
Common gain	chr22:24829561-24833435	ADORA2A	1.59051	3.92698	2.28941	0.254081	3.18103	14.3346	2.69201	2.143	3.64052	0.800085	3.11142	3.52462	13.5449	5.29746	10.0375	10.4426	12.8332	4.78914	2.38728	2.47917	1.51158	4.71217	8.41483	6.46292	14.0373	6.20417	17.7664	12.9778
Common gain	chr2:231532303-231533860	LINC01907	0.941848	0.1	0.396994	0.0912979	1.00426	7.70046	1.479	0.559444	0.935603	1.63743	9.34139	2.2887	12.4528	9.59183	5.79515	18.1984	12.0704	8.86227	3.66169	1.63915	1.62088	3.80633	8.94572	4.0198	8.02179	2.5717	6.66773	3.92125
Common gain	chr2:237446886-237447278	ACKR3	0.1	1.44568	0.1	0.1	0.472004	0.1	1.6652	0.599213	1.68196	0.1	1.63105	1.09223	10.0046	0.722897	4.34374	2.28653	0.27734	1.63111	3.43845	0.1	0.1	1.41611	2.20358	4.09672	7.16718	3.55852	12.8368	6.21542
Common gain	chr22:37701448-37704381	CYTH4	1.27634	9.22138	5.12414	2.36662	7.01178	16.2232	5.62861	3.41547	5.0376	2.85466	14.6864	5.70341	15.1205	7.21931	19.3276	14.1029	16.6403	13.4201	13.6386	3.00064	2.72919	15.3406	8.10034	17.8191	15.4156	9.35413	29.1113	13.3115
Common gain	chr2:47536658-47539175	EPCAM	0.1	1.93956	0.1	0.1	0.760815	9.49971	0.124896	0.38798	6.89375	2.34951	3.95999	3.84391	8.18683	3.30153	2.80954	0.701861	4.2024	1.91209	19.3381	4.63136	8.8256	2.99892	7.49474	4.21214	4.35353	3.65167	7.64009	12.8656
Common gain	chr2:61034548-61034832	PAPOLG	0.749995	0.701665	3.38411	0.1	0.0150091	0.1	0.244598	0.305527	1.4326	0.1	2.94845	7.47397	6.94219	1.34514	0.1	2.36036	0.941499	3.83423	3.54316	0.91978	3.48535	12.0653	3.43432	7.80943	8.51161	3.14309	10.8931	2.6944
Common gain	chr2:61885734-61886080	XPO1	0.1	0.1	0.35268	0.1	0.1	2.21011	0.1	2.03489	10.8881	0.1	2.21011	8.43263	7.1965	7.58455	4.77274	2.07523	3.4084	7.27536	2.83385	5.58737	3.82752	2.77002	4.29418	4.83134	4.18102	6.18417	2.52727	1.1255
Common gain	chr2:69945208-69945455	ANXA4	0.1	0.1	0.1	0.1	0.1	0.1	0.1	1.17614	0.1	0.1	1.23681	1.58304	1.29335	7.20303	8.06724	0.86406	2.27477	3.45049	4.5794	0.1	6.09017	3.2764	6.82093	7.09664	2.04211	1.12243	2.13831	1.42834
Common gain	chr2:74412288-74413760	MOB1A	0.1	12.0523	0.755003	0.0264319	0.1	8.09599	1.61735	0.761999	1.96386	0.1	1.36408	1.39861	5.73202	17.3236	4.26865	8.13402	11.0648	9.7162	2.13128	2.61309	0.63181	6.03328	13.523	2.84927	11.0078	4.51586	6.8122	10.3933
Common gain	chr2:85165377-85165668	KCMF1	0.1	0.1	0.1	1.68121	0.1	0.00731292	0.1	0.951636	0.73376	0.1	0.104466	2.74776	0.565295	1.96976	1.42451	0.538728	2.22704	3.65958	0.652911	1.68843	4.86509	2.54352	2.87601	3.6304	6.58965	2.13426	9.38586	5.89849
Common gain	chr2:85165980-85167630	KCMF1	1.28365	1.29952	0.0944432	4.05867	1.69509	11.2348	2.6476	2.2089	14.1582	1.53247	0.104466	2.25659	7.63556	6.5904	10.2044	25.7227	14.0882	15.5351	5.14383	13.3147	4.18023	17.9283	7.50738	10.5644	23.0099	24.4935	20.342	26.1745
Common gain	chr3:121714007-121715086	ILDR1	8.38822	0.0907707	0.636948	2.63678	0.1	3.43258	1.13194	0.327933	1.08403	0.1	9.78449	2.71846	10.6061	9.89858	0.76893	10.747	12.1781	22.8357	2.05722	1.72158	0.1	9.65902	5.30124	0.1	7.71127	16.1181	6.16356	1.7227
Common gain	chr3:121951982-121952519	CASR	1.48396	0.1	2.34273	0.747859	1.5689	1.46211	1.86982	0.1	1.911	0.1	0.0936281	0.1	4.84211	9.07313	0.1	4.57487	2.34273	1.93818	3.99145	2.22248	9.2969	16.2959	13.9544	3.49091	4.85846	4.93389	7.35724	4.22074
Common gain	chr3:171851405-171852333	FNDC3B	0.1	0.1	0.663092	0.706066	3.77655	0.337378	0.909867	1.42379	0.799268	0.1	0.104466	0.245412	1.09343	14.2057	18.6915	8.96502	23.7083	4.20046	19.3762	0.1	10.939	8.73884	17.7639	37.9187	6.33233	2.87336	1.65912	3.12451
Common gain	chr3:17192981-17193957	TBC1D5	0.1	0.31511	0.1	0.1	0.1	1.24157	0.1	0.1	3.0481	0.1	1.70872	0.963675	2.37387	1.39781	2.42943	3.28552	0.412101	2.92321	0.172173	0.1	0.68277	2.08503	0.749744	2.03892	3.05663	2.22157	10.7647	3.26912
Common gain	chr3:183253810-183259459	KLHL6	0.1	0.851302	0.1	0.1	0.279773	4.20987	0.125764	0.1	2.96634	0.1	0.104466	3.19804	14.9044	0.973601	0.1	2.08491	12.2111	4.4632	10.3148	0.1	93.2826	18.191	2.06576	2.93218	4.83221	2.46284	4.26295	4.44189
Common gain	chr3:196000536-196002486	PCYT1A	1.30857	1.9005	8.76019	0.299672	9.39234	4.04421	4.35952	4.12456	3.10599	0.402257	1.13231	3.87314	2.81114	8.63118	0.0305992	15.4227	28.7139	10.7386	0.1	4.92075	5.65367	3.02286	3.98056	3.09089	22.5355	14.3178	7.71059	11.3041
Common gain	chr3:36917610-36918542	TRANK1	0.1	9.25095	0.529489	0.1	0.766844	12.4183	0.1	1.28599	3.98186	0.1	4.18271	2.44354	9.29629	3.80391	3.80218	6.51459	6.03357	2.61052	3.51719	0.1	0.1	7.5488	11.1826	3.29917	13.7328	7.53981	11.584	10.4102
Common gain	chr3:46134504-46135846	XCR1	0.1	2.01591	0.1	0.1	0.492282	2.32264	0.745595	0.1	1.31432	0.1	0.104466	1.39426	0.42605	11.117	3.71531	9.00831	7.98144	2.10051	1.23473	3.42165	0.1	1.44102	9.81892	0.996327	3.77161	1.21089	5.29585	3.43409
Common gain	chr4:114486385-114486890	ANK2	2.7987	1.38327	0.00131904	0.281479	0.542484	6.09442	2.02449	0.226893	1.96191	0.1	7.88524	0.728786	17.1231	1.05719	2.125	0.635105	9.43062	5.98155	3.56729	0.1	1.74933	6.25937	2.14658	2.63797	9.45312	8.37073	18.0442	8.35334
Common gain	chr4:185191108-185191445	ENPP6	2.12675	0.1	0.1	0.1	1.41505	17.698	2.78114	0.1	3.04549	0.537218	0.104466	1.64991	5.65764	1.66915	4.22222	4.57025	17.043	5.70976	6.47044	2.46723	3.94087	2.37764	4.35353	7.80131	8.128	2.58684	6.39677	2.36292
Common gain	chr4:185341805-185342622	IRF2	0.377499	2.74333	0.1	0.1	1.74781	5.5171	0.84424	1.93645	1.94421	0.1	1.96298	5.56014	5.32658	1.85308	5.60046	2.95812	8.93633	2.64971	1.27247	0.836468	1.46904	8.00634	3.02609	3.24247	13.4435	5.16386	4.75005	5.63383
Common gain	chr4:38762653-38765048	TLR10	0.1	0.1	0.1	0.294433	0.779045	9.61923	1.61233	0.396752	2.92599	0.1	3.09581	0.884434	11.535	8.23014	5.83028	5.31689	6.10905	2.01057	1.74491	1.61573	2.55178	1.24543	11.6355	2.5257	7.80765	8.18479	11.4537	8.04759
Common gain	chr4:40197860-40209566	RHOH	0.926981	8.23093	2.7772	0.37317	3.60055	18.9511	3.22023	2.71521	5.12502	1.11939	4.83773	3.9458	16.6932	6.2161	16.2158	12.5828	18.6257	9.36996	2.78215	1.7523	2.26544	14.299	9.21822	7.80826	22.6286	14.1654	15.7926	15.4871
Common gain	chr4:74601278-74601686	CXCL8	0.1	0.1	0.1	0.1	0.553017	0.623427	0.185051	0.1	1.94353	0.0927152	3.80088	0.350002	0.897876	13.1909	0.1	8.40157	4.65954	3.06421	2.09045	0.627207	0.1	17.2105	15.3189	1.811	4.06408	0.674469	3.2814	1.16183
Common gain	chr4:78508430-78509244	CXCL13	4.26642	1.26229	2.13173	2.16439	0.1	4.23279	0.782207	0.426652	1.56527	4.60677	2.16333	0.779531	10.3833	9.3085	15.8681	19.7815	7.97701	6.37987	1.52842	0.1	8.67849	10.2705	14.3837	9.38719	9.361	5.22342	5.10467	2.97413
Common gain	chr5:10577810-10578243	ANKRD33B	0.1	1.83057	0.614747	0.1	4.36369	11.0347	1.32175	0.1	0.117341	5.19647	10.3925	4.52837	1.06943	0.1	37.0754	2.67024	4.9243	6.37845	8.20664	0.658329	6.70135	19.739	2.54233	27.9263	3.92498	2.56093	5.68209	0.907098
Common gain	chr5:10607033-10607885	ANKRD33B	0.1	0.811549	1.45329	0.1	0.1	3.41477	0.1	0.172599	0.336457	0.0327714	1.10243	2.19236	4.8028	6.60673	1.7165	4.19074	5.44666	1.63124	0.182358	1.29587	4.49148	2.61073	8.18683	2.03349	3.31611	1.47177	4.65889	4.64579
Common gain	chr5:10631869-10634251	ANKRD33B	0.1	0.524547	0.1	0.1	0.1	5.62331	0.430758	0.207108	0.637217	0.1	6.07334	0.361956	5.02965	4.22524	4.61952	2.24696	10.7571	1.91063	1.5722	0.648751	0.742962	1.58873	3.98559	7.65313	5.92575	4.80698	11.6533	6.40588
Common gain	chr5:130714404-130717959	RAPGEF6	0.0279777	5.02218	1.49803	1.59779	2.04789	11.2741	1.71695	1.54101	4.74331	1.02141	10.2667	2.65479	13.9896	9.76234	11.3506	11.1817	21.2264	7.85721	4.67012	2.80865	2.97562	29.9231	10.4866	7.66762	23.7886	13.8708	8.53354	15.742
Common gain	chr5:151128735-151129188	ATOX1	0.1	0.1	0.1	0.896967	0.462519	9.27662	0.1	0.1	0.1	0.1	2.4425	4.11748	17.4419	2.56054	2.73745	11.4207	11.6243	10.2552	5.33093	0.664762	1.96545	21.4613	2.69692	5.00971	13.6751	3.40792	7.19457	7.51637
Common gain	chr5:151129459-151129870	ATOX1	1.14535	1.29396	0.1	0.369357	0.884538	7.16204	1.86003	0.303846	0.81438	0.1	0.104466	1.60525	8.31557	2.08784	8.7852	5.36524	11.9485	13.8547	2.18989	0.1	0.780583	6.9946	1.88469	3.19384	11.4103	6.27421	4.94317	7.24588
Common gain	chr5:36724285-36725318	SLC1A3	0.1	0.1	0.1	0.1	0.1	11.3447	0.1	0.727846	0.165848	0.1	10.6046	3.68804	10.1805	6.88722	3.7865	10.6285	8.37622	6.46982	0.264117	3.75166	0.1	1.40659	7.84343	1.95056	16.9307	6.42302	10.0323	10.2646
Common gain	chr5:55452464-55453676	ANKRD55	0.1	0.687976	0.86788	0.752537	0.856627	3.39416	0.834117	0.430552	2.6615	1.51185	5.97189	4.42315	3.62722	4.45156	4.74256	1.85554	5.78483	2.47554	4.28909	1.30573	1.92941	6.6528	8.33218	2.11922	4.75668	2.1089	8.37689	3.16023
Common gain	chr5:56467453-56467683	GPBP1	12.7401	0.1	0.1	0.1	0.302117	14.2557	0.1	1.34476	1.45123	0.1	0.104466	11.117	0.1	10.4948	0.1	14.6185	11.7831	6.15854	5.80926	10.3946	7.17574	0.127591	10.0163	5.49744	2.54931	2.93404	4.89564	6.6408
Common gain	chr6:12061122-12061463	HIVEP1	0.1	2.79974	0.1	7.01423	0.722141	2.97472	3.36908	2.57377	2.95156	2.31174	7.29902	6.38088	15.598	3.63312	1.84913	11.6302	4.97194	7.274	2.02357	2.70517	6.00199	5.01697	17.5893	6.08024	10.8072	8.96708	7.09616	2.32979
Common gain	chr6:138111795-138112155	TNFAIP3	3.91237	2.66738	2.04168	0.1	0.609618	2.24372	0.57119	1.70946	3.36121	0.578759	3.33274	2.87959	10.2256	3.58746	7.38547	9.61809	18.5416	6.93419	1.85679	0.1	0.563002	10.6855	1.09625	3.37356	7.66762	8.29731	7.26196	3.86134
Common gain	chr6:150259438-150260038	ULBP2	7.23578	2.19596	0.1	0.042756	3.31815	4.44677	2.95109	2.94538	0.1	0.831857	18.1049	6.6644	2.12956	5.80857	9.97182	7.81291	7.66703	10.4334	23.8242	4.74699	0.675859	3.43797	17.152	9.16728	0.642335	17.5482	2.96189	1.93632
Common gain	chr6:16474338-16474993	GMPR	0.1	0.1	0.1	0.1	0.430195	7.46591	0.241189	1.3719	1.37334	0.1	6.14236	3.34651	4.39185	0.635863	9.00032	4.04507	7.83647	4.50424	5.09941	1.33523	0.0878965	10.7053	0.717659	7.34689	10.9361	3.98744	9.73938	3.40899
Common gain	chr6:167516979-167517449	CCR6	0.1	0.617926	0.591222	0.1	0.1	6.51243	0.1	0.1	3.00737	0.1	3.12961	0.1	2.88936	0.1	1.57061	4.02902	1.11928	1.42421	0.1	6.91032	0.1	2.03448	1.47191	2.82012	6.99541	6.20957	11.4876	8.29731
Common gain	chr6:22025484-22026862	CASC15	1.41524	0.1	1.48384	2.24853	2.03232	5.28227	2.16404	3.17146	0.728914	0.1	13.6751	13.364	17.3738	1.52754	13.793	6.17641	5.65913	10.2686	16.0028	0.734051	12.9756	10.0306	5.20443	23.5792	2.95883	4.35908	4.44156	2.42675
Common gain	chr6:32405479-32409147	HLA-DRA	0.1	5.23718	2.33039	0.829671	2.39864	11.5614	3.43328	1.48444	5.42705	1.32895	2.06804	3.81923	18.0913	3.94381	23.9276	5.47745	13.262	5.39342	5.5494	1.78872	0.0176211	10.2229	5.25175	20.4559	24.9884	19.6526	14.4639	18.5044
Common gain	chr6:45888406-45889079	CLIC5	0.1	0.1	0.728197	0.1	0.1	0.879398	0.102785	0.1	0.1	0.1	6.64203	2.33722	10.2693	1.23297	7.73959	2.36326	5.4364	3.56938	2.1551	0.869688	3.82835	43.2923	1.31708	6.84308	4.5777	1.44185	3.07211	2.27321
Common gain	chr6:52170938-52172465	MCM3	0.1	0.1	0.1	0.1	0.685793	6.29251	1.88546	2.10325	3.62537	0.1	1.17545	4.70168	9.6628	1.81251	4.37881	11.8706	4.77423	4.39441	3.35408	2.26883	0.00680936	9.87941	2.72207	1.70118	17.7664	12.0922	18.8262	13.9372
Common gain	chr6:90067248-90067446	UBE2J1	0.1	0.1	0.1	0.1	1.73299	2.19959	0.1	0.67915	0.1	0.1	0.104466	1.02368	0.877504	2.45781	8.01152	0.210392	1.81534	3.26968	0.1	0.1	0.1	1.78858	0.140305	4.39234	15.9664	5.20518	8.22833	9.24871
Common gain	chr7:102064662-102068587	ORAI2	2.48657	8.16432	4.47963	0.701028	6.00018	23.6649	5.99065	3.01715	6.57216	0.885251	3.09966	6.7336	20.0825	19.7995	18.8653	14.6231	16.3987	12.8143	3.08039	1.89329	0.1	9.61133	21.9435	12.8356	26.3145	22.7578	36.8938	23.6482
Common gain	chr7:111724880-111725384	DOCK4	1.31634	3.81214	3.79523	0.621595	0.1	1.43421	0.287021	1.72255	2.07242	0.0687685	1.0287	2.66429	15.5654	8.59045	3.61766	10.957	4.65268	8.82491	5.21465	1.82714	1.88801	8.13134	7.37813	3.42779	8.0699	4.46999	0.118247	2.13774
Common gain	chr7:148611252-148611989	EZH2	4.3814	1.97613	0.1	0.1	0.1	0.1	0.1	0.1	2.6351	1.73018	12.6815	2.57398	4.46187	4.02945	3.58328	3.12903	2.01169	2.29602	4.84088	2.82855	2.08716	1.21565	2.75604	1.87769	5.57938	3.85331	8.75561	3.89401
Common gain	chr7:21391888-21392497	SP4	0.1	3.26892	1.99791	0.1	0.0446339	9.48759	0.852732	1.73323	1.32191	0.1	3.47307	2.62675	15.3138	2.00632	6.60284	11.3699	11.9538	10.3123	3.19082	1.18535	0.1	5.3081	3.43763	4.40792	18.7075	9.82448	5.82504	12.8823
Common gain	chr7:50320913-50321146	IKZF1	0.1	0.1	0.1	0.1	0.1	0.1	0.1	0.1	0.0278745	0.1	15.3278	5.2579	20.9539	1.62894	1.44543	5.3735	4.626	3.17201	0.983846	0.1	2.52692	12.2913	1.87539	2.25268	13.4995	9.69131	5.32999	4.84302
Common gain	chr7:50419036-50420102	IKZF1	0.1	0.737611	3.76861	0.1	2.27211	18.9339	0.295883	2.77119	2.43097	1.26236	3.08039	3.03717	12.1781	4.39834	16.4477	8.91745	11.0764	6.02371	0.740545	3.17665	4.84916	12.8512	8.76963	4.62231	23.5297	10.2517	10.4453	15.0301
Common gain	chr7:7984130-7984919	GLCCI1	2.36311	0.0979925	0.895949	0.696217	0.1	5.51769	1.96577	1.49579	2.6454	5.70915	3.86797	3.19014	11.1753	1.70872	9.10172	2.06642	7.84521	4.46187	2.38758	2.716	1.26587	10.0933	1.42817	3.86039	12.2837	4.87724	8.05462	11.8738
Common gain	chr7:8164548-8166113	ICA1	0.446506	0.1	0.0997207	0.1	3.04647	14.1694	2.19049	1.11215	4.81651	0.1	1.79862	1.31736	7.44389	2.66935	8.86171	4.95781	3.91107	5.21728	0.690853	0.1	0.993713	9.90889	5.94006	5.90003	17.3801	12.4192	26.1284	17.5782
Common gain	chr7:87104011-87104265	ABCB4	0.1	0.475895	1.99409	0.625828	0.552633	0.1	0.112171	0.602919	0.1	0.1	0.104466	1.29013	10.6586	0.1	0.1	1.70978	1.26568	5.10235	14.3217	1.9585	1.57866	8.06496	1.04381	6.64251	4.23388	2.16453	5.95844	1.54848
Common gain	chr8:101443403-101444223	MIR4471	3.16537	0.662709	0.1	0.1	4.31948	14.3217	1.62624	1.00949	6.62348	0.0526725	3.58517	4.24747	2.26676	1.99634	24.6678	3.43524	10.6943	4.30156	6.76451	4.69745	0.894488	11.6815	3.40037	20.2777	17.8492	8.66494	23.2292	12.3601
Common gain	chr8:123485590-123485979	ZHX2	0.1	0.1	0.1	0.1	0.1	0.1	0.1	0.1	0.1	0.1	8.48441	2.37599	0.796021	0.819215	23.4761	0.13748	0.569996	1.02714	8.69441	0.661599	7.32896	0.127591	1.56388	15.2399	0.904478	1.36542	0.118247	0.849491
Common gain	chr8:29347313-29349322	DUSP4	0.1	3.54408	1.04193	1.02163	0.1	3.42756	1.04416	1.4257	5.81222	0.1	0.746499	1.68889	2.17562	2.08881	9.85233	4.50353	8.40014	5.9968	0.689892	0.1	0.1	4.1161	4.50818	5.23183	12.6381	6.79618	13.3857	9.40039
Common gain	chr8:61841301-61842475	LOC100130298	0.771245	0.455563	3.1781	0.996922	2.22026	8.13261	1.52393	1.39251	2.47279	0.1	2.1497	1.12851	5.56746	3.41806	0.686288	1.88964	5.80926	3.39	5.21039	0.685793	2.42563	5.68127	2.5895	7.33411	4.13478	5.73106	11.0975	5.32999
Common gain	chr8:6547810-6548520	AGPAT5	0.1	0.1	0.1	0.1	0.1	1.5062	0.1	0.191585	2.70707	0.1	0.104466	2.81179	1.29875	1.154	1.62272	4.0897	1.72991	0.441856	0.605892	0.1	1.56955	1.33932	0.1	2.34332	5.99065	2.96202	8.06056	3.44546
Common gain	chr8:80997629-80998102	TPD52	6.26617	0.1	0.1	0.1	0.1	1.61803	1.61169	2.56545	9.00692	0.1	7.2101	8.51061	14.6095	3.12133	4.02697	8.34431	3.09163	9.49495	4.3814	1.21953	0.704515	7.80068	5.89387	1.12914	14.6744	19.0229	7.80068	8.70915
Common gain	chr8:81015699-81016029	TPD52	0.586968	0.1	0.1	0.589441	0.758411	3.92899	0.1	0.315593	10.1088	0.1	11.0021	9.18476	7.87863	4.04904	4.39281	9.23767	3.11328	8.55322	8.22238	4.52606	2.11169	11.1987	4.92255	0.484169	12.37	8.53483	4.22857	5.7638
Common gain	chr8:8745758-8746679	MFHAS1	0.1	1.23903	3.5195	1.1539	3.83452	9.2781	0.698619	1.97393	0.304333	0.754088	2.63476	13.799	15.82	2.16226	8.45947	7.96335	16.9541	15.4364	5.61043	0.1	13.0668	9.63185	2.05081	12.0939	15.9548	4.68942	2.57332	1.87184
Common gain	chr9:102015878-102016310	SEC61B	0.1	9.4779	0.485685	0.1	2.33943	3.50259	2.26789	0.49444	3.15561	0.1	17.2501	1.66201	17.1759	1.64754	20.7782	2.77326	10.1994	5.6666	8.60974	0.1	0.1	7.41801	2.21579	17.3293	11.1161	3.61424	7.39715	2.21169
Common gain	chr9:107814894-107816566	ABCA1	2.00231	0.385517	0.774253	0.1	0.67049	0.33112	1.07721	0.492488	0.491496	0.475753	5.38552	1.37408	9.47428	12.2263	1.34275	10.6919	9.49283	9.4252	1.20062	3.51596	1.33256	16.3188	7.97772	2.16153	2.93157	0.470518	1.57155	0.71415
Common gain	chr9:114783391-114783839	MIR4668	12.5247	0.1	0.1	1.62755	0.1	2.97067	0.102106	0.1	4.07329	1.57799	3.03073	5.2844	8.15838	8.64626	2.02287	5.4969	2.65786	5.39077	1.20078	7.62846	3.41686	19.9192	11.9485	2.50251	3.09539	2.32595	5.90911	4.90199
Common gain	chr9:124012129-124012810	GSN	0.1	0.1	0.634111	0.1	0.1	0.1	0.1	0.1	0.1	0.1	0.104466	0.1	1.69659	10.3059	1.56759	8.51161	2.23759	0.41041	0.674158	0.1	1.03611	20.6502	15.2728	0.1	1.16619	1.88904	4.76525	1.9118
Common gain	chr9:129174148-129174604	NRON	0.347181	1.83183	2.82774	2.8319	3.13427	1.21251	8.74884	5.77394	0.557646	0.1	4.11465	3.788	3.84097	2.57937	27.8922	3.42629	3.96498	2.08738	6.33922	0.819419	4.35353	12.7329	2.8928	15.5124	13.1636	4.40924	7.41574	8.6987
Common gain	chr9:130793521-130794524	NAIF1	2.48746	0.686571	0.1	0.675773	0.717551	4.53376	0.275417	0.77919	1.16255	0.1	3.21223	2.99126	0.821134	1.5701	3.4146	1.60908	1.95532	2.07909	1.49214	0.950508	2.48599	1.90331	2.1551	3.30603	7.52481	6.55905	16.2361	7.79785
Common gain	chr9:132801596-132801943	FNBP1	0.404981	0.1	0.0905282	0.1	0.940634	0.1	2.0827	2.84044	1.37782	0.1	11.0658	0.561449	0.0529954	3.43211	8.77512	1.80165	8.98138	2.26511	2.06364	3.37615	6.29535	3.12961	4.71282	7.05468	11.4596	3.68712	12.7063	9.56613
Common gain	chrX:13003373-13004355	TMSB4X	1.40526	0.1	2.28823	1.61416	2.45909	0.634111	1.5217	2.41725	5.77348	2.14911	5.96787	1.95514	6.98366	4.63992	6.59749	1.81902	5.59003	1.41986	0.83743	8.27882	2.47459	13.1089	3.8768	5.42631	8.11324	4.6712	8.71359	10.3401
Common gain	chrX:13108156-13108337	FAM9C	1.98265	1.05939	0.451063	0.1	2.08554	1.77177	2.01248	0.00379239	0.617523	2.79725	2.29418	0.62761	9.71835	3.52807	5.49744	9.64471	12.2913	4.18785	3.80609	3.92238	5.55647	4.60719	14.9787	5.92223	14.6627	8.7962	4.81943	8.42038
Common gain	chrX:1586655-1588034	ASMTL	0.1	1.35891	0.1	0.0636428	0.1	12.5577	0.1	0.0513768	1.6711	0.1	2.95883	3.82951	6.37418	2.85998	12.2178	7.87425	14.5403	5.08407	1.79894	1.20045	0.1	3.76307	3.74113	3.18938	18.7931	5.85528	13.4209	12.8639
Common gain	chrX:1600010-1601433	ASMTL	0.0115877	7.56497	3.94539	1.38672	3.27786	24.8628	3.00193	2.73391	6.02844	2.84449	3.42096	4.78105	15.0853	9.50796	12.149	14.6426	16.8057	9.32081	3.02098	3.74882	0.1	21.4114	8.9561	7.0493	20.6558	13.3609	22.7249	17.477
Common gain	chrX:39299222-39300016	LINC01281	0.0773215	0.380019	0.1	0.1	0.1	4.72083	0.1	0.1	4.86867	0.1	6.46104	1.83853	3.88109	0.818661	10.7824	4.79682	6.63255	6.1899	1.62862	5.77713	3.39768	13.3593	1.70267	2.49639	9.92182	5.17096	11.4266	8.56579
Common gain	chrX:39713216-39715551	BCOR	0.735673	1.84371	0.354058	1.18709	1.3643	12.0037	4.19117	2.87577	6.13411	5.20935	4.49888	4.39948	4.29152	2.42016	9.08869	5.64323	9.3076	7.25391	3.37983	17.0806	1.74126	4.80354	4.15788	7.09845	15.7346	5.96845	15.4278	11.6908
Common gain	chrX:39719414-39720395	BCOR	0.1	0.1	0.1	0.1	0.1	6.33007	0.1	0.150823	1.87387	0.552633	0.830442	1.04107	6.52716	1.13706	2.30242	2.73266	3.07211	2.17517	0.468365	9.83664	1.62931	3.6025	1.83012	2.17352	5.30862	1.79278	6.60236	2.71285
Common gain	chrX:40159416-40159754	BCOR	0.1	0.1	0.1	0.1	0.1	0.402257	0.1	0.249425	0.199722	0.1	1.38827	0.1	2.60645	0.725903	0.1	1.10151	2.07875	0.602734	0.1	8.37073	2.82319	1.11171	1.95495	1.22522	4.18243	0.1	3.48358	1.90713
Common gain	chrX:42792993-42794228	PPP1R2C	0.095275	0.458345	0.1	0.0924694	0.375096	3.98675	0.159885	0.313547	3.53311	1.18985	1.64654	0.1	5.76693	1.29887	2.16153	4.22011	2.2406	1.6432	2.31174	1.3789	0.1	0.127591	0.933088	4.24511	8.75754	2.22874	12.1204	8.96057
LNC-specific gain	chr11:121333431-121333802	SORL1	0.1	0.77766	0.1	0.1	1.21472	2.194	1.86211	2.16288	3.33333	0.1	4.30763	0.854689	0.1	0.1	0.1	0.171878	0.0503148	1.62078	0.1	0.1	1.70704	2.99974	2.66998	4.2024	2.43291	5.09067	7.18915	4.49451
LNC-specific gain	chr1:160596541-160596801	SLAMF1	2.71723	0.1	4.59466	4.83348	1.95106	0.1	0.23252	0.820688	0.156309	0.1	0.104466	0.1	14.3139	0.1	0.1	0.1	2.06241	5.5842	0.1	0.1	4.62293	6.3071	2.16052	6.25834	14.5444	5.32865	10.1417	8.83537
LNC-specific gain	chr1:181100280-181100557	IER5	1.29284	9.33762	0.1	0.60385	0.499807	0.1	1.74147	0.422316	3.49277	2.7328	2.9514	0.1	3.1039	3.26167	0.0167027	0.130439	6.08722	1.10163	1.49141	0.900964	6.82429	12.0135	5.50135	5.39077	9.69131	4.38962	10.0121	9.75905
LNC-specific gain	chr12:103834865-103836336	C12orf42	0.869688	0.1	0.683221	0.233857	0.967122	4.71282	1.47998	0.1	0.989572	0.1	1.44356	0.976552	5.95844	0.320795	8.1975	0.575194	2.49273	0.750497	0.161662	0.555166	2.53884	1.60329	0.94393	3.99475	15.9178	10.622	9.88224	10.5989
LNC-specific gain	chr12:113512559-113513330	DTX1	0.1	0.0974373	0.1	0.1	3.29972	4.88623	0.112399	0.1	0.33034	1.44264	0.104466	0.1	2.35237	0.1	0.1	0.1	1.4743	0.1	0.1	0.1	0.797578	1.85182	1.08773	2.9162	4.64901	4.08302	9.32613	5.04873
LNC-specific gain	chr12:92578770-92578965	BTG1	0.1	0.1	0.714585	0.1	0.313682	1.05598	1.28267	0.1	2.24973	2.26693	4.38678	0.57652	4.8346	0.492282	9.96888	1.08751	3.41027	1.81863	1.97137	1.23878	2.48854	1.99426	3.61233	3.64213	13.176	7.03077	7.14957	8.93509
LNC-specific gain	chr13:100026809-100029455	MIR623	0.1	3.96021	0.497086	0.589299	0.0347968	6.43461	2.16264	2.26093	3.03963	0.0363673	1.91271	1.65434	9.13215	3.35699	1.75186	3.73061	3.82296	2.31888	1.22824	1.56372	1.26275	2.34882	8.68854	3.85695	13.8056	8.77274	17.1248	11.0859
LNC-specific gain	chr13:114912070-114916136	RASA3	0.1	0.430552	0.1	0.0566346	2.12956	3.51382	0.398175	0.757354	2.32524	0.1	0.0988357	0.873911	3.02035	0.1	2.96522	0.461689	2.0518	0.375146	0.789956	1.3892	6.91727	1.43569	1.22228	2.72124	10.415	2.91871	20.8335	5.77214
LNC-specific gain	chr13:50811260-50811575	ST13P4	2.16453	1.40756	4.87028	0.0423019	0.290022	2.22974	1.33888	1.10794	4.38693	3.65663	0.104466	0.210525	0.1	0.500731	9.6805	0.300562	3.76556	1.83057	0.94413	2.00003	1.39046	1.15968	1.61055	3.71877	8.63324	6.95998	11.1801	9.27519
LNC-specific gain	chr16:15733259-15733626	MARF1	2.68383	1.19356	1.84913	0.1	2.19434	9.48922	2.22813	0.449867	1.99504	1.20731	2.1766	0.530185	7.58258	0.623798	0.1	0.1	3.43046	3.41048	0.658981	0.1	3.28552	7.43423	2.12574	1.31821	10.3877	8.93033	15.2791	8.47818
LNC-specific gain	chr16:17509994-17510682	XYLT1	0.1	2.06087	0.1	0.216109	0.1	9.87414	2.28157	1.33461	2.8484	0.1	0.104466	2.85429	3.7821	1.14713	0.1	5.10911	11.5777	7.50684	0.87009	0.1	4.58652	18.9087	6.82682	5.1338	10.3382	5.057	16.9098	11.1306
LNC-specific gain	chr16:18057672-18058017	MIR3180-3	0.1	1.96191	0.984942	0.1	0.1	0.1	0.1	0.00202018	0.1	0.1	0.104466	0.1	0.1	0.1	0.1	0.1	0.1	0.1	23.234	0.1	4.93695	3.87085	2.54993	18.2701	1.68707	2.12821	1.80926	0.0765
LNC-specific gain	chr16:71875817-71876131	ATXN1L	0.0980075	0.1	0.1	0.1	0.1	5.19499	0.1	2.97729	1.91666	1.38837	0.104466	0.1	0.1	0.1	0.1	2.65191	0.1	2.92504	0.1	0.1	10.2406	2.76716	2.23304	2.06412	2.81518	9.40039	10.8578	3.6449
LNC-specific gain	chr16:81841846-81842639	PLCG2	0.1	1.66433	0.1	0.473664	0.1	3.8251	0.121953	0.193995	3.93399	2.01013	0.104466	0.279845	3.25762	0.920394	2.84884	0.460848	2.81289	1.92852	0.1	0.1	7.64955	2.35898	2.91399	2.28751	9.70188	4.58114	14.4503	10.7097
LNC-specific gain	chr16:88079079-88079746	BANP	0.1	2.52358	0.0855263	0.1	0.1	3.93695	0.1	0.705334	0.40136	0.1	0.104466	0.1	0.1	0.1	0.1	0.1	0.118831	0.20234	0.1	0.1	0.1	1.93698	1.55191	1.60606	7.87082	4.26952	11.5282	3.21578
LNC-specific gain	chr17:30842158-30842772	CDK5R1	1.93264	0.1	0.1	2.06685	0.374354	1.9118	0.847994	0.1	1.01818	0.1	2.34599	0.1	3.45049	0.1	2.42464	0.545086	0.1	0.1	0.1	0.1	7.14184	5.63728	1.99934	5.21881	3.0967	2.45441	10.5756	2.10187
LNC-specific gain	chr17:38019657-38021203	IKZF3	0.990106	0.717412	1.40991	0.1	1.72662	13.7705	0.913155	4.36346	6.74224	1.2093	0.104466	0.359278	9.96227	0.977767	7.76242	4.30679	9.40039	3.85574	10.4325	0.1	2.24559	19.7614	4.12813	10.6504	21.8484	19.7233	26.8057	21.1401
LNC-specific gain	chr17:70001031-70001386	SOX9	0.1	0.1	4.28464	0.1	0.0343481	0.326097	0.1	0.326974	0.1	0.1	0.104466	0.1	0.1	0.241373	0.1	0.294978	0.1	0.1	4.73053	0.1	3.22192	14.0031	0.599002	14.8598	0.874163	0.709242	3.83532	1.5794
LNC-specific gain	chr17:75327749-75328418	SEPT9	2.62926	5.5434	1.36592	1.86949	4.55288	0.1	4.53445	3.46292	5.69941	4.42347	0.104466	13.2239	1.71554	2.77922	0.687279	5.31889	5.6493	3.09036	6.19316	2.83114	8.47931	5.35745	5.99441	6.83362	11.3574	10.0976	19.2681	16.4283
LNC-specific gain	chr19:1660716-1661319	TCF3	0.1	0.1	0.1	0.1	2.94955	3.77968	0.666295	0.1	2.4034	0.1	0.104466	0.1	0.813123	0.1	0.1	0.1	2.34599	0.1	0.1	0.1	3.75809	6.13007	0.989234	2.85531	7.5114	4.61478	11.6125	3.9254
LNC-specific gain	chr19:18208588-18210643	MAST3	0.1	0.865389	0.1	0.356312	1.08168	4.46612	3.92393	2.54412	4.85953	0.1	0.104466	0.603027	3.38365	2.51799	0.1	0.332235	3.71796	1.10085	0.667159	0.571596	3.51529	1.64851	2.79587	3.94172	11.9338	8.6656	11.7065	9.93163
LNC-specific gain	chr19:39048254-39048547	RYR1	0.1	0.1	0.695331	1.41564	0.1	2.64614	2.98693	0.829095	1.17754	0.1	0.104466	4.93932	0.1	0.1	0.1	0.255072	19.6805	0.1	0.1	3.49499	14.4099	15.8878	1.15982	3.62851	3.34465	5.32424	6.63255	6.57702
LNC-specific gain	chr19:46005027-46005469	PPM1N	0.1	1.49828	0.1	0.1	0.1	0.1	0.212948	0.1	0.1	0.1	2.10372	0.1	0.393187	13.0344	0.1	0.1	3.13759	0.1	0.1	0.1	3.02309	5.31058	11.4468	2.74467	2.80954	0.530185	3.80032	4.75242
LNC-specific gain	chr1:9847388-9848455	CLSTN1	0.1	0.1	0.0960707	0.1	0.306164	5.29534	0.1	0.694776	2.2162	2.61585	1.56696	0.619513	0.1	0.1	5.36107	0.145758	2.17171	0.961946	0.410222	0.1	0.1	1.64123	1.46531	2.82165	11.5804	7.48983	13.2212	8.80188
LNC-specific gain	chr20:35222944-35223436	RAB5IF	0.705334	0.1	0.1	0.568316	1.52393	1.12002	0.594991	1.46441	2.42913	1.73671	0.856517	1.2471	2.85357	0.760768	1.20396	3.18695	4.83177	2.78499	0.1	0.1	5.02281	7.24429	3.81748	4.54926	7.92683	3.2246	9.36996	12.1387
LNC-specific gain	chr20:35223695-35224906	RAB5IF	1.13465	0.0516589	7.01246	2.29176	3.51529	7.24845	2.31187	1.48045	6.17252	2.85756	1.46094	1.94567	1.29804	4.21781	0.956383	4.62812	19.4557	5.19401	0.996985	0.0562121	3.71307	19.7286	10.5879	6.17493	16.9521	12.6517	18.8375	16.2324
LNC-specific gain	chr20:48439639-48440163	SLC9A8	22.1435	5.66904	0.835086	8.87963	1.61573	3.31574	3.77288	8.74804	2.72773	1.23919	0.104466	4.72797	3.46539	4.06685	9.27196	0.647768	9.60648	8.84976	8.3587	3.6826	9.53164	12.6877	1.08168	28.4114	9.13126	23.4374	6.23269	10.2602
LNC-specific gain	chr2:108918333-108918965	SULT1C2	0.1	0.776729	0.1	0.347525	0.1	0.1	0.144792	0.1	7.60285	0.994458	0.104466	1.69616	0.1	0.1	0.1	1.03556	0.1	0.444805	0.890588	9.33831	4.44444	8.0191	2.21077	1.4424	2.16782	1.95734	1.44208	3.82852
LNC-specific gain	chr22:19348295-19349455	CLTCL1	0.00543339	2.31019	0.877774	0.1	0.1	3.8237	0.939374	0.1	1.12635	0.506781	0.0830416	0.0196953	12.7945	0.234125	0.1	0.337196	0.1	0.1	0.1	0.1	0.737204	2.39882	0.370164	1.19239	11.9283	9.96368	28.5504	9.14832
LNC-specific gain	chr22:29598299-29598863	EMID1	0.1	0.1	0.1	0.1	0.731708	5.53185	0.770104	2.88777	4.09639	2.37081	0.104466	0.400493	4.96024	0.1	0.1	0.386564	0.114881	4.2654	2.3411	0.1	8.15706	19.8908	2.05483	3.8457	8.05336	4.63879	9.60163	5.82324
LNC-specific gain	chr22:33695011-33695619	MIR4764	1.02264	0.1	0.1	0.384651	4.61571	0.540113	1.92474	0.1	1.94031	0.1	0.104466	0.390129	7.40087	0.1	0.1	0.1	0.191713	0.1	2.60328	0.1	4.05408	1.911	0.311239	2.21703	3.70423	5.89042	8.48085	2.69397
LNC-specific gain	chr22:33695929-33696834	MIR4764	0.1	0.1	0.1	0.1	0.1	0.1	0.1	0.1	2.89383	0.1	0.104466	0.1	0.1	0.1	0.1	0.1	0.1315	0.1	0.1	0.1	0.595058	1.54091	0.1	0.904563	6.23382	4.48002	12.5369	8.02127
LNC-specific gain	chr22:39462275-39464879	APOBEC3G	0.931447	0.456644	1.25079	0.907764	2.45353	10.4426	1.33948	1.23998	2.95065	0.482815	0.0202627	0.670604	10.6482	0.1	20.5534	1.65998	8.27389	2.01903	6.72282	0.1	1.69229	10.6579	0.783394	14.5032	13.364	13.4638	15.3116	11.903
LNC-specific gain	chr22:50454879-50456462	IL17REL	0.429647	0.1	0.1	0.1	0.777931	7.104	0.1	0.144386	13.5116	0.1	0.104466	0.0647807	0.1	0.1	2.20264	2.73357	3.55092	4.5438	1.3161	0.1	2.22026	1.6877	1.09476	3.51452	7.9063	2.16598	6.99794	2.68475
LNC-specific gain	chr3:186718737-186719266	ST6GAL1	0.0182044	11.6105	3.44687	1.09757	2.71972	8.45574	3.14484	1.40441	4.18526	1.04982	0.104466	0.1	5.08407	0.1	3.66784	0.221595	2.38969	3.20042	0.0151201	0.1	3.38875	26.852	5.24356	4.46038	18.9248	15.5601	14.0204	8.5301
LNC-specific gain	chr3:187636319-187636901	BCL6	2.07242	3.35015	4.56893	8.09176	1.83243	2.07848	2.08194	3.95762	2.15421	2.83233	0.104466	2.64023	4.84789	5.21264	0.1	6.10024	3.70753	11.9585	1.95532	0.1	7.47397	0.0988871	9.45878	4.75564	12.4016	24.7977	7.37564	9.10782
LNC-specific gain	chr3:187653451-187654040	BCL6	0.1	0.323793	1.02999	1.36273	1.21251	2.41747	2.70033	0.150273	2.62696	0.543759	0.104466	0.821732	0.1	2.18989	0.1	0.303934	0.1	0.1	2.29059	0.1	10.2577	0.127591	2.51799	6.27275	9.65246	6.26663	11.7719	6.01155
LNC-specific gain	chr3:72806393-72806829	SHQ1	7.32533	0.0901986	2.29259	1.41611	0.631745	2.42137	0.434617	1.01205	2.67506	0.1	4.55877	2.81457	0.0637653	0.380617	4.33349	1.00343	1.48461	0.598445	0.1	0.1	2.20205	2.04158	1.65979	1.43126	5.69172	3.62348	12.9068	5.35573
LNC-specific gain	chr4:25877302-25877616	SEL1L3	0.1	1.09139	0.1	0.1	1.79482	9.53988	1.1872	0.1	2.13314	0.1	1.72612	2.03622	14.5523	1.05185	0.963958	0.1	6.89821	2.80043	0.310836	0.1	4.22125	1.10308	0.716986	2.40394	12.2979	8.8217	7.49474	13.1316
LNC-specific gain	chr4:38822254-38822593	TLR1	1.22342	3.44458	1.20002	0.419415	0.1	5.32961	0.1	0.1	0.322058	0.1	0.104466	0.1	0.792814	0.1	9.03494	0.519994	0.1	0.1	1.9455	0.1	2.5118	10.4675	1.89382	15.81	3.63507	1.90987	5.58737	1.05356
LNC-specific gain	chr5:142814135-142814979	NR3C1	0.920142	2.54003	5.98155	0.1	1.64092	3.12106	0.56131	0.657685	5.16386	0.1	0.104466	0.1	1.67459	0.97103	4.7686	0.1	2.83412	0.837515	0.1	1.73018	2.40992	11.753	2.34541	4.98514	14.2837	10.0179	15.2536	13.2076
LNC-specific gain	chr5:150532427-150533077	ANXA6	0.1	1.44335	0.1	0.669442	2.91054	6.96108	0.899798	1.45814	2.66998	0.1	0.104466	0.1	0.1	0.1	0.0876361	0.66496	5.01406	0.855898	0.1	0.1	3.18173	10.3501	2.96676	4.5438	5.78328	4.33916	9.51383	10.9896
LNC-specific gain	chr6:106969579-106969983	CRYBG1	4.33503	13.0015	0.1	1.68882	1.67796	12.0922	4.78258	3.46814	4.17027	4.07827	3.77968	4.1727	5.6863	2.40281	3.54528	6.4426	4.04967	0.271802	1.29187	0.1	0.1	12.7004	4.86066	4.66011	14.2975	9.37145	18.5299	11.7073
LNC-specific gain	chr6:135335792-135336187	HBS1L	0.1	0.1	0.1	0.1	0.1	1.61539	0.1	0.1	1.06306	0.940208	0.104466	0.1	0.1	0.1	0.941109	1.2296	1.03515	0.1	0.1	0.1	2.55416	5.58242	0.934565	4.66549	6.49175	3.5495	13.4401	3.24205
LNC-specific gain	chr6:14093588-14097051	CD83	0.680155	0.8102	1.05124	0.597974	1.56421	5.41197	1.62736	1.07666	1.18946	0.1	0.104466	0.0722233	10.8263	0.638537	1.21004	1.39426	1.35216	2.11295	1.93328	0.1	1.1968	17.8564	2.39323	3.92978	14.0899	10.7366	21.1466	8.51718
LNC-specific gain	chr6:149817695-149818331	ZC3H12D	0.1	1.18385	0.865182	0.1	0.1	0.1	0.1	0.360373	1.83969	0.1	0.104466	0.1	0.1	0.1	0.1	0.298947	1.32258	1.48568	0.1	0.1	1.20601	4.51281	2.35408	3.99217	5.85609	3.36196	8.03838	4.71103
LNC-specific gain	chr6:157983242-157984487	ZDHHC14	2.67785	0.1	0.1	3.08331	0.300145	7.48755	0.914275	2.50718	2.91906	0.1	4.32693	0.325939	1.87794	0.829095	4.01251	1.55643	1.60095	0.81855	0.1	0.1	1.93139	5.06725	2.50291	1.31308	3.3344	5.22512	8.79681	7.98242
LNC-specific gain	chr6:159488615-159489199	TAGAP	0.1	0.1	0.784301	0.1	0.1	0.1	0.1	0.1	0.1	0.666227	0.104466	0.196932	0.615067	6.86786	0.1	0.772237	3.89617	1.04026	0.1	0.1	0.718139	12.2462	9.34987	2.60328	1.77137	2.18257	4.63561	2.27044
LNC-specific gain	chr6:52254620-52254961	PAQR8	0.1	2.0534	0.1	0.309029	1.99884	5.7726	9.533	4.7408	6.86118	0.476086	1.41474	10.9112	1.13677	2.34385	0.689892	1.04713	2.72296	1.83172	4.04071	0.1	4.55178	11.399	1.69017	3.72743	13.2868	10.7069	9.21346	9.78526
LNC-specific gain	chr7:144515311-144515633	TPK1	0.754413	0.1	0.0183972	0.1	0.902809	1.72255	0.1	0.75142	4.12303	0.1	0.104466	0.1	0.1	1.10417	0.1	0.171059	0.1	0.155629	1.6133	3.55987	3.90532	3.74327	0.328092	3.32416	4.87909	5.22303	9.61592	6.97868
LNC-specific gain	chr7:22752081-22752650	IL6	0.1	1.33704	0.0521405	0.1	0.1	1.89962	0.0231646	0.1	0.1	2.28999	1.43444	0.1	3.59857	0.1	1.42921	0.1	0.1	0.1	0.1	0.1	1.19917	15.5654	0.883259	4.20217	6.40588	1.19441	13.7715	7.38255
LNC-specific gain	chr7:26003957-26004224	MIR148A	0.1	0.1	0.1	0.1	0.1	4.03458	0.1	0.1	4.52686	0.1	0.104466	0.1	0.1	0.1	13.7112	1.39798	1.27777	0.1	3.53759	0.1	2.29353	9.43767	3.93634	18.4968	4.28516	4.19359	3.50388	1.55475
LNC-specific gain	chr7:35768151-35768991	HERPUD2	0.1	3.40714	0.885762	1.19031	2.85277	7.60595	1.67237	1.55643	5.26481	1.91535	1.08078	1.98782	6.24162	0.803313	1.44417	3.00248	3.77446	0.182605	0.1	0.1	0.1	6.40588	4.61284	4.9275	18.1321	13.1505	11.6557	12.7041
LNC-specific gain	chr7:5372773-5373449	TNRC18	0.548043	0.1	0.1	0.1	0.1	0.1	0.1	0.1	4.54961	0.1	0.104466	0.1	0.1	0.1	0.1	0.1	0.1	0.1	0.1	13.3419	1.64916	2.04244	2.52108	2.06988	0.398829	5.76246	2.69397	23.8549
LNC-specific gain	chr7:74064599-74065106	GTF2I	0.1	0.635768	1.56973	0.553243	3.9002	5.40581	4.21904	4.28971	7.32688	2.73664	1.2765	0.1	5.90204	3.09637	1.86118	1.70764	8.0823	2.55787	1.59115	6.46821	2.1954	22.5498	8.11165	6.04751	10.8687	12.0005	7.34774	12.3931
LNC-specific gain	chr7:99994003-99994271	ZCWPW1	0.1	0.1	0.1	0.1	1.0069	10.3076	0.100426	0.1	2.81876	0.1	0.104466	0.1	11.2016	1.73584	0.1	0.1	4.223	0.1	0.1	0.1	1.17586	8.05175	6.8685	7.54408	11.8414	10.6342	13.2004	11.0585
LNC-specific gain	chr8:101449701-101451646	MIR4471	2.98249	0.502321	0.1	1.80458	0.1	2.49256	1.60699	1.39072	3.91137	0.1	0.104466	0.1	0.660067	0.1	0.1	0.1	2.28287	0.157894	0.808184	2.92442	0.1	2.10547	0.421818	2.47536	6.88832	6.94134	11.6626	10.4507
LNC-specific gain	chr8:11356699-11357199	BLK	0.1	2.96061	0.643279	0.1	1.56739	1.99389	2.63695	2.04271	4.23579	0.1	0.723718	0.686476	9.17984	1.04577	4.57923	1.96014	2.06016	0.217781	2.90972	1.57689	1.51998	3.33405	2.55267	4.2496	8.61888	5.45881	11.8154	11.0771
LNC-specific gain	chr8:128991846-128992984	MIR1205	1.3406	1.89112	0.1	0.1	0.652229	1.34075	0.50153	0.377665	3.21344	0.1	0.729253	0.0152306	0.1	1.28392	0.1	0.49455	0.120078	0.211087	0.176258	0.1	3.48358	3.15466	2.0924	1.26645	8.22767	3.8825	13.8213	8.64936
LNC-specific gain	chr8:27244517-27245200	PTK2B	0.0315135	0.1	0.1	0.1	0.1	13.9372	0.434511	3.346	1.8148	0.729898	0.104466	0.1	3.31103	0.1	0.1	0.1	0.245621	0.0610407	0.1	0.1	1.68988	2.26258	1.89993	4.78456	11.3912	5.44216	13.7756	5.7197
LNC-specific gain	chr8:82008824-82009803	PAG1	0.734183	1.00914	1.4544	3.39479	2.68746	4.31737	2.0761	1.62168	3.74908	0.1	0.104466	0.341698	0.765162	1.62351	0.1	2.33722	3.56241	1.93698	0.1	0.1	3.31636	10.0067	3.71121	6.02747	11.9696	4.1117	15.0721	10.914
LNC-specific gain	chr9:37370339-37372234	GRHPR	0.573366	0.364624	0.547494	0.299801	0.353926	2.4868	0.682053	0.1	1.46162	0.787476	0.104466	0.465411	6.87646	0.1	0.1	0.1	0.1	0.1	0.1	0.1	4.04309	3.74666	1.44745	3.08293	7.71822	6.30449	15.1637	7.06617
LNC-specific gain	chrX:13093007-13093421	FAM9C	0.49198	10.6345	0.931447	0.1	1.9467	5.85609	1.04331	1.13933	4.4154	2.41609	0.104466	0.1	0.765729	1.90763	0.845217	1.68256	1.61489	2.53793	0.1	1.75531	3.86276	2.43383	5.63383	4.80642	11.8623	6.76945	15.5516	4.38891

## Sheet: RELA.TF
Group	RELA signal
Common gain	2.20146
Common gain	5.28989
Common gain	4.17637
Common gain	2.8754
Common gain	2.17805
Common gain	2.33305
Common gain	2.83558
Common gain	5.63639
Common gain	3.54393
Common gain	8.00384
Common gain	4.33956
Common gain	6.14474
Common gain	2.83779
Common gain	2.8727
Common gain	4.58433
Common gain	2.06011
Common gain	3.01418
Common gain	2.24888
Common gain	4.35043
Common gain	4.26221
Common gain	0.302049
Common gain	2.94245
Common gain	3.23157
Common gain	3.71058
Common gain	1.73863
Common gain	1.82416
Common gain	14.7881
Common gain	4.63796
Common gain	4.73379
Common gain	1.44423
Common gain	2.99147
Common gain	1.87953
Common gain	1.73226
Common gain	8.32253
Common gain	1.02643
Common gain	5.67517
Common gain	4.76555
Common gain	3.7583
Common gain	4.65465
Common gain	6.119
Common gain	5.19594
Common gain	3.49272
Common gain	6.5336
Common gain	2.61928
Common gain	3.17872
Common gain	6.47181
Common gain	1.62934
Common gain	5.15843
Common gain	2.96916
Common gain	3.66377
Common gain	3.38203
Common gain	4.17666
Common gain	1.46202
Common gain	2.74202
Common gain	1.29751
Common gain	2.40113
Common gain	4.19182
Common gain	1.40489
Common gain	1.93191
Common gain	2.09805
Common gain	7.27407
Common gain	2.19148
Common gain	3.31008
Common gain	10.4508
Common gain	6.82406
Common gain	2.44192
Common gain	4.31039
Common gain	1.19784
Common gain	4.78362
Common gain	3.72811
Common gain	1.25354
Common gain	2.53401
Common gain	4.50445
Common gain	16.6924
Common gain	1.76649
Common gain	5.75267
Common gain	1.90685
Common gain	9.05605
Common gain	2.50972
Common gain	1.95945
Common gain	2.07078
Common gain	1.34081
Common gain	4.7186
Common gain	3.964
Common gain	1.25942
Common gain	8.63644
Common gain	1.88751
Common gain	3.93429
Common gain	3.10627
Common gain	4.18139
Common gain	2.9971
Common gain	11.7366
Common gain	2.45343
Common gain	2.13367
Common gain	3.60454
Common gain	1.32893
Common gain	2.87214
Common gain	1.86493
Common gain	1.95335
Common gain	2.83003
Common gain	1.44581
Common gain	1.99703
Common gain	3.19636
Common gain	5.04451
Common gain	0.269488
Common gain	4.74269
Common gain	13.747
Common gain	1.09979
Common gain	4.13171
Common gain	2.69956
Common gain	6.33095
Common gain	1.44634
Common gain	3.28854
Common gain	4.18186
Common gain	1.76166
Common gain	2.14922
Common gain	1.30904
Common gain	2.62557
Common gain	5.37873
Common gain	2.27806
Common gain	4.56244
Common gain	2.71717
Common gain	8.61625
Common gain	0.780208
Common gain	4.50675
Common gain	2.60514
Common gain	4.10574
Common gain	13.325
Common gain	3.3333
Common gain	4.25292
Common gain	2.47539
Common gain	3.31277
Common gain	1.25283
Common gain	1.18435
Common gain	2.54736
Common gain	2.02763
Common gain	2.46954
Common gain	5.69108
Common gain	9.51493
Common gain	3.44316
Common gain	2.93085
Common gain	0
Common gain	1.56613
Common gain	5.40714
Common gain	7.39526
Common gain	8.60274
Common gain	5.13015
Common gain	1.18618
Common gain	5.56173
Common gain	3.93334
Common gain	2.90315
Common gain	0.845692
Common gain	3.04318
Common gain	5.91626
Common gain	3.05877
Common gain	5.48476
Common gain	2.37827
Common gain	2.41935
Common gain	1.88399
Common gain	2.97559
Common gain	1.90196
Common gain	7.56866
Common gain	3.94556
Common gain	2.65569
Common gain	3.9212
Common gain	3.69027
Common gain	4.50442
Common gain	5.6242
Common gain	8.50484
Common gain	4.04048
Common gain	3.27731
Common gain	1.76622
Common gain	0.945953
Common gain	1.81069
Common gain	4.80868
Common gain	8.81866
Common gain	2.74078
Common gain	5.41055
Common gain	1.0972
Common gain	9.85329
Common gain	0.787628
Common gain	1.35063
Common gain	0.483825
Common gain	1.42935
Common gain	1.36312
Common gain	3.6014
Common gain	1.1597
Common gain	2.44133
Common gain	2.51212
Common gain	3.70901
Common gain	1.96496
Common gain	6.29136
Common gain	3.72174
Common gain	2.48409
Common gain	3.42838
LNC-specific gain	3.90515
LNC-specific gain	2.19302
LNC-specific gain	5.32857
LNC-specific gain	2.7667
LNC-specific gain	15.5383
LNC-specific gain	5.15849
LNC-specific gain	2.06043
LNC-specific gain	1.28216
LNC-specific gain	9.50673
LNC-specific gain	0.686619
LNC-specific gain	2.09016
LNC-specific gain	1.82973
LNC-specific gain	2.0071
LNC-specific gain	2.11241
LNC-specific gain	1.15262
LNC-specific gain	1.3006
LNC-specific gain	5.89636
LNC-specific gain	3.24411
LNC-specific gain	2.81541
LNC-specific gain	4.17468
LNC-specific gain	3.09304
LNC-specific gain	0.949362
LNC-specific gain	3.14316
LNC-specific gain	2.10963
LNC-specific gain	2.99794
LNC-specific gain	2.93733
LNC-specific gain	1.37707
LNC-specific gain	1.29685
LNC-specific gain	1.20562
LNC-specific gain	3.0611
LNC-specific gain	1.82074
LNC-specific gain	1.11433
LNC-specific gain	4.33002
LNC-specific gain	2.43932
LNC-specific gain	4.47149
LNC-specific gain	2.61988
LNC-specific gain	3.51671
LNC-specific gain	2.39305
LNC-specific gain	1.67694
LNC-specific gain	3.16408
LNC-specific gain	4.57639
LNC-specific gain	2.9585
LNC-specific gain	2.15323
LNC-specific gain	0.181899
LNC-specific gain	5.1627
LNC-specific gain	4.19289
LNC-specific gain	1.39991
LNC-specific gain	1.85778
LNC-specific gain	4.92899
LNC-specific gain	0.83039
LNC-specific gain	0.936238
LNC-specific gain	4.11919
LNC-specific gain	3.30659
LNC-specific gain	3.15902
LNC-specific gain	2.96492
LNC-specific gain	2.86674
LNC-specific gain	4.19281
LNC-specific gain	1.59713
LNC-specific gain	2.5255
LNC-specific gain	3.93216
LNC-specific gain	2.20384
LNC-specific gain	9.48409
LNC-specific gain	6.30737

## Sheet: RXRA.H3K27ac
Group	location	SYMBOL	Adj702	Adj1002	Adj1102	Adj1202	Adj1302	Adj1402	Adj1702	Adj1902	Adj2002	Adj2102	EC701	EC1001	EC1101	EC1201	EC1301	EC1401	EC1701	EC1901	EC2001	EC2101	LN1003	LN1103	LN1203	LN1303	LN1403	LN1903	LN2003	LN2103
Common gain	chr10:102105929-102109123	SCD	1.64881	0.1	1.64881	1.01424	2.37514	3.10579	4.11203	3.3636	4.10094	0.594548	3.50334	5.4759	11.0633	22.6465	9.54842	4.75748	8.9539	15.2691	9.06324	6.95227	2.65518	1.64141	10.3842	17.1882	6.83921	7.60782	5.92863	3.18838
Common gain	chr10:121074941-121076293	MIR4681	0.1	1.55563	1.11238	0.225836	1.35545	0.1	5.9968	6.51414	0.887226	0.1	16.1577	15.9983	17.5421	6.36074	3.554	8.45226	17.4052	15.0373	4.98095	7.85495	15.4364	6.838	13.2792	0.1	3.16566	3.83939	2.58456	2.70317
Common gain	chr10:125823764-125825214	CHST15	1.20235	1.2779	0.1	0.878905	0.893838	17.2875	1.0839	2.23963	5.31611	0.1	2.55578	5.68975	16.1324	2.08969	9.71324	13.5611	11.3026	8.60082	6.6352	8.26908	0.1	2.32665	2.53217	2.60803	14.4203	5.24102	16.0513	3.0999
Common gain	chr10:29229502-29230439	LINC00837	0.1	0.1	0.1	0.0533636	0.1	0.1	0.1	0.520487	0.00220829	0.1	1.64373	1.97758	1.20396	0.504396	3.14108	0.1	0.73534	1.20045	14.2573	2.77964	3.28575	2.4234	1.7697	6.38429	1.67659	4.2945	0.118247	1.10436
Common gain	chr10:5325172-5327233	UCN3	0.1	0.1	0.1	0.1	0.1	0.368146	0.1	0.375869	0.209481	0.1	0.104466	18.4154	5.82504	2.46007	0.1	2.1058	1.5709	2.73983	1.59115	2.31174	12.9349	1.67687	2.46077	2.21011	3.68888	0.911091	1.07926	0.280737
Common gain	chr10:98431752-98434158	PIK3AP1	0.526768	9.06678	2.57219	1.82399	8.99031	3.83726	1.77236	1.44745	3.01669	2.77326	1.62925	3.35584	9.74753	9.99652	2.75375	7.74778	7.56165	2.90754	1.00937	1.79848	0.1	5.91619	14.953	1.07358	9.10902	5.99498	6.90698	7.83511
Common gain	chr1:110304194-110309206	EPS8L3	2.46166	0.0940911	0.631515	0.346587	0.0920364	1.76646	0.235639	0.1	19.4557	2.01274	2.6315	0.206415	1.78896	1.15486	0.836758	0.470442	1.13945	1.21403	0.691872	26.1745	0.639408	3.45129	1.39856	0.794139	0.1	2.87038	1.50374	17.9839
Common gain	chr11:118711820-118712665	CXCR5	0.1	0.0893237	0.1	0.461793	0.1	4.70924	0.386034	0.1	1.81625	0.1	1.09968	2.72974	3.22612	0.618159	3.83939	3.80728	9.04604	3.21839	0.1	0.96273	0.1	0.127591	1.33777	4.00414	13.7871	4.52575	11.5896	9.46485
Common gain	chr1:12664716-12665058	DHRS3	0.1	0.1	0.1	0.824849	4.3003	0.1	1.24201	1.97361	2.1585	0.1	1.49546	1.60253	5.40835	0.696317	0.1	1.12674	15.5795	8.26908	0.754876	3.02862	3.24123	2.39027	0.629889	0.1	2.66935	4.24068	8.93981	11.2691
Common gain	chr11:34393305-34394148	ABTB2	4.56423	2.76295	0.1	0.472996	3.24538	0.1	0.24423	0.1	0.1	0.1	0.104466	1.65669	1.5482	21.0963	0.1	8.53843	4.11341	3.44774	1.88754	0.1	9.01509	4.94889	21.6143	4.42665	2.24485	2.60247	1.70254	0.858307
Common gain	chr1:156783371-156786556	NTRK1	2.47859	7.87863	3.46648	0.1	2.29959	9.45448	5.12787	4.92216	9.81057	0.1	4.72083	8.0997	17.2501	4.25361	13.5017	12.9875	13.45	11.2286	8.74804	5.90815	5.19111	1.94501	7.90361	12.5028	25.8386	12.8843	24.1363	20.5199
Common gain	chr1:168482342-168482813	XCL2	0.1	0.1	0.43358	1.04169	0.298131	0.79904	0.135897	1.01478	4.65088	2.13109	2.97453	5.36468	6.98207	2.57573	10.2609	8.47818	3.2792	2.22666	2.42245	3.42296	2.65248	7.69986	3.62462	2.71623	6.02982	3.32619	10.8455	9.34139
Common gain	chr1:169083071-169083394	ATP1B1	0.92329	2.01631	0.1	0.1	1.22228	0.1	0.415703	3.91946	7.3737	1.55065	6.99299	4.65915	8.55523	2.04211	1.0217	6.3951	18.1819	12.9238	4.23695	5.47212	4.08913	3.22185	2.80026	5.0715	2.44136	10.1136	0.118247	5.51806
Common gain	chr11:75919425-75921565	WNT11	0.1	0.1	0.1	0.1	0.848315	0.877504	0.912321	2.18057	0.794318	0.1	2.52764	1.67016	1.70577	14.4947	0.894616	1.08157	2.01328	2.34208	0.177915	2.78273	7.75015	1.01464	11.5713	0.1	5.98306	0.74166	5.13826	1.24892
Common gain	chr1:202087007-202088138	GPR37L1	8.79037	0.611925	0.629762	9.71835	0.1	0.1	1.62361	3.84853	4.35133	3.86605	0.104466	3.66281	1.55743	5.7229	1.69975	3.86099	7.96008	11.0821	5.99226	11.7513	8.66972	1.56016	2.15163	2.02948	2.36477	14.8699	2.51472	8.51205
Common gain	chr1:205416848-205420802	MIR135B	6.54693	4.74472	1.45771	2.02459	3.38808	0.817734	7.27999	5.40937	5.41939	2.194	20.8723	1.42964	10.8432	9.04758	17.7297	6.92093	18.4513	15.2428	32.5318	14.299	23.4439	2.21209	12.9409	34.399	4.78105	23.7552	3.13588	17.5836
Common gain	chr1:207378171-207378464	C4BPA	1.9279	6.51098	0.0982757	2.83	0.293013	0.1	2.52083	0.1	0.137109	0.1	1.18652	0.274611	1.90122	3.49318	0.687976	3.19407	17.1248	2.03674	0.979716	7.79225	9.58698	2.9043	6.58856	1.10409	2.84884	1.94255	3.51854	2.5696
Common gain	chr12:118563863-118564411	PEBP1	0.1	0.1	0.1	0.634225	0.1	0.0381751	0.102522	1.67476	15.0285	0.1	2.03424	3.66699	1.49828	3.4475	4.10118	0.171192	0.261241	0.240462	0.1	4.0198	2.91034	2.8973	2.39995	1.3335	2.57447	0.1	3.64922	1.72558
Common gain	chr12:122460438-122462254	BCL7A	0.1	3.01187	0.864334	2.32645	6.34969	16.4623	4.70372	5.12414	6.71876	0.480483	6.21939	14.1849	14.3578	2.09756	14.4877	4.91569	5.56698	11.8548	21.2532	12.8793	18.2615	3.37805	1.79413	13.3	12.1204	11.8471	13.6887	10.6971
Common gain	chr12:125337090-125337629	SCARB1	0.68342	0.374085	0.592891	0.444042	0.390935	1.19227	0.117166	0.896409	1.88709	0.1	2.83493	1.21209	2.70018	8.86048	1.60908	10.099	8.29465	8.42655	1.68843	2.58472	1.97743	7.28262	5.46097	2.38481	3.64587	1.65669	4.47632	7.20022
Common gain	chr12:132345074-132345930	MMP17	4.78553	1.36754	0.1	1.7769	0.1	8.05661	4.24206	0.524968	0.638893	1.44291	5.11394	36.1056	0.954963	9.35042	6.52195	11.6248	9.81952	9.94816	6.35556	14.2265	15.4652	2.83912	9.45312	2.87931	4.28122	3.45584	3.8302	5.50181
Common gain	chr1:234906967-234908840	LINC01132	8.18124	5.73445	3.60412	5.07617	6.30263	17.5169	4.07223	5.82031	6.63782	5.18721	8.06166	4.70015	12.5565	14.0328	12.5652	21.022	21.7395	15.1423	30.4896	10.6117	8.87375	9.11337	16.23	18.0291	15.4888	12.4864	13.4774	11.2892
Common gain	chr1:235110213-235110844	SNORA14B	1.28184	3.01742	1.67364	4.71103	7.02083	1.69179	4.14311	2.07242	1.34965	3.44687	7.87501	5.58444	11.7276	4.11868	12.2428	3.24081	14.7457	6.79272	6.13007	8.23326	11.0414	13.6215	4.56709	14.1608	4.65915	4.27052	2.77534	3.8457
Common gain	chr1:236108036-236109630	LYST	0.1	0.98507	0.1	0.1	0.1	0.483034	0.451577	0.298406	1.14641	0.1	2.51659	2.02168	5.89966	5.52348	5.15576	2.16453	6.08578	1.45719	13.2329	3.72644	3.60167	5.06565	11.007	14.7071	1.603	1.05246	5.33601	2.06877
Common gain	chr12:52557486-52558381	KRT80	10.3487	0.1	0.1	7.20567	0.1	3.86241	4.58037	4.89804	4.34256	0.756339	25.7398	5.16386	5.70086	18.6187	0.1	11.135	8.68069	13.2717	5.38384	4.10565	12.163	2.60665	9.10102	4.28755	11.5515	13.3755	0.118247	5.65292
Common gain	chr1:25347407-25351449	RUNX3	0.1	7.40879	2.93116	0.24441	3.13784	18.3975	4.67522	3.67073	6.7336	1.14733	3.63577	5.64262	19.2724	6.42991	11.5869	12.1791	27.8328	12.457	8.89114	1.68327	7.81405	11.3281	7.98472	7.93713	18.1755	10.6368	23.2133	20.8802
Common gain	chr12:54387803-54391639	HOXC9	0.1	5.67079	0.1	0.1	2.49367	9.45739	0.976759	1.21778	1.03824	0.433686	13.1316	5.99226	2.13109	15.9861	17.0129	9.3125	12.5629	10.3596	20.9605	35.6014	23.5088	2.73904	16.7465	11.8548	9.95583	15.6295	1.73089	33.931
Common gain	chr1:40845951-40857395	SMAP2	1.39798	11.4079	2.36511	2.6117	5.38763	25.2126	4.3498	3.70169	10.8277	1.17518	9.59452	6.66179	18.1305	5.82683	23.7552	11.6075	11.9863	8.53286	12.3387	1.79264	0.678783	13.4621	15.9336	10.8842	28.3159	15.0404	27.3179	14.8566
Common gain	chr14:103781890-103782192	EIF5	0.681085	0.1	0.667472	0.1	7.34506	0.385907	0.1	1.41048	0.122624	0.0646057	12.394	3.24512	2.95767	10.0459	4.80834	2.69907	4.93849	3.68041	0.29642	5.16386	5.19168	14.9568	15.3313	1.30016	1.98853	0.934035	4.88946	0.796021
Common gain	chr14:61570716-61571272	PRKCH	12.2288	4.50353	2.00022	0.48233	0.628241	0.906456	0.177349	0.742572	3.00401	0.1	5.62505	8.85209	33.8047	13.8213	1.79037	2.97212	15.0853	15.2536	4.436	3.06133	13.5168	9.99298	6.947	1.58296	6.62944	9.14126	2.24788	1.67398
Common gain	chr14:61644963-61645474	PRKCH	2.8415	1.9501	3.73948	5.20267	0.548341	0.1	0.939706	1.32151	5.18282	2.93531	14.7912	8.91798	7.00698	5.35167	14.1436	10.1117	12.4145	17.054	4.10181	4.6927	21.6963	13.5934	10.6832	15.4404	3.86039	7.14554	6.61319	3.68234
Common gain	chr14:81769951-81770283	STON2	9.79193	0.793602	0.381824	0.304172	0.1	0.744597	0.262826	1.19314	5.71529	0.1	0.104466	7.49767	0.1	5.01406	0.931151	2.85225	0.170668	9.82299	0.1	4.57118	14.6022	11.6954	1.27797	0.1	3.45708	14.3883	0.118247	5.35802
Common gain	chr15:101611272-101612099	LRRK1	0.1	3.38496	1.34988	0.337038	0.1	0.1	0.148361	0.422879	0.118891	0.1	5.57638	3.27576	5.56372	1.31083	3.82086	1.09223	6.31566	5.45217	11.2459	7.59071	3.40071	9.70854	7.14184	8.98528	1.47871	0.357489	1.92405	2.45759
Common gain	chr15:23691714-23692306	GOLGA8S	2.48394	1.40255	1.73908	0.804389	0.417932	0.1	0.1	0.1	0.184571	0.1	13.332	1.11436	2.81559	16.4364	1.16755	14.4464	5.31723	5.1162	1.0211	6.14477	4.42979	8.37744	15.0665	2.90027	1.44102	3.0933	2.92669	0.374711
Common gain	chr15:41201925-41202434	VPS18	2.93387	0.401784	1.14634	4.75886	5.7726	0.1	2.3303	1.29977	1.4389	0.830935	6.79685	3.35502	3.14309	0.733958	1.08419	3.36378	1.16356	1.59165	12.4395	2.94578	2.61773	3.91237	1.97819	17.6779	1.60202	0.418029	2.94733	1.74781
Common gain	chr15:61092698-61093134	RORA	0.998417	0.1	1.08146	2.31239	0.249327	3.91704	5.15202	2.27307	2.95883	0.1	8.4055	2.80397	30.7834	3.80106	2.02082	1.80251	13.8066	12.0717	3.60928	1.40364	6.90057	8.76585	1.01767	4.47356	9.02061	6.38088	12.0046	5.79291
Common gain	chr15:63772227-63773782	USP3	2.63737	1.83951	1.31848	1.94837	0.721876	10.7314	1.64497	1.30096	3.02212	0.706123	4.55827	5.7225	17.6813	2.76868	3.27472	5.93784	7.89436	3.93841	2.02011	1.88287	5.73068	6.05413	1.71667	3.64903	12.9004	10.1861	18.1005	9.94754
Common gain	chr15:70820157-70822058	UACA	0.1	0.1	0.1	0.782549	0.1	0.1	0.561663	0.316108	4.00336	0.1	4.48987	1.17767	2.00131	2.50061	4.15331	0.631158	2.5427	1.29731	2.92338	1.40534	5.89574	1.54288	2.21729	3.42882	5.49717	1.80458	12.0128	7.08403
Common gain	chr15:75396315-75398766	PPCDC	8.20026	1.88025	0.498746	3.51529	0.829577	3.92182	1.51814	1.34418	1.00741	1.37179	1.93662	3.80554	1.70734	31.3635	0.1	11.9189	10.4483	10.6919	1.38539	15.5111	5.14242	4.69222	32.8629	0.659421	3.30182	11.2059	4.1117	10.8148
Common gain	chr15:85950331-85952241	AKAP13	3.46198	0.975304	0.1	0.1	4.21922	0.601624	1.86527	2.86018	0.334885	0.1	1.71901	1.85728	8.72964	16.7577	0.653388	1.67551	4.53964	9.46623	0.1	3.45645	3.82045	2.36826	6.23839	1.27461	7.80712	9.82747	4.31075	3.4135
Common gain	chr15:89942885-89943658	MIR9-3HG	0.935603	0.1	0.1	0.1	0.1	1.12469	0.110362	0.1	2.50468	0.1	9.76661	15.6421	9.68909	2.67188	1.96434	5.79796	11.7166	9.84258	9.19599	7.84419	26.9865	8.02989	0.867756	5.84924	8.28616	2.87985	7.02978	2.40955
Common gain	chr16:10402648-10403681	ATF7IP2	0.1	1.92498	12.6962	1.63099	2.77073	0.1	4.25931	4.67872	0.197642	0.648842	1.53354	0.1	4.67835	10.4822	10.1519	8.43412	15.8742	2.96654	5.2367	0.1	6.65851	0.127591	4.55023	12.8748	0.837242	3.55781	2.8973	1.61086
Common gain	chr16:19017432-19018146	TMC7	1.64414	1.71226	5.52858	1.60927	3.21983	0.744409	3.49065	1.6192	0.130104	0.605015	2.2133	4.04112	9.25095	4.32153	2.53217	13.9807	7.72749	7.04013	1.95992	14.007	16.8201	6.63961	10.1742	0.1	2.67982	4.00937	1.83665	18.7396
Common gain	chr16:27254692-27254991	FLJ21408	0.1	0.916497	4.00382	1.23013	1.3651	0.0848889	5.07223	1.75186	2.54374	5.74079	1.52398	3.2274	11.0027	4.05091	1.25839	20.3321	10.3662	9.2693	0.668627	0.1	9.30912	31.6739	6.7213	2.89342	7.95107	4.78297	6.49654	2.96472
Common gain	chr16:73104508-73105326	ZFHX3	2.99254	0.1	0.1	0.1	0.1	0.1	0.494127	4.50002	6.80663	0.1	0.104466	12.0973	0.0880832	5.63594	3.38827	4.14698	2.05449	8.02287	8.12703	4.99439	27.6625	12.4447	11.3506	8.16157	4.33369	12.0821	1.48959	2.58997
Common gain	chr16:86697575-86699054	FOXL1	1.75701	0.818438	2.16273	0.485496	0.315788	0.1	0.0632938	0.1	6.57592	0.525068	12.9835	0.1	9.561	16.6853	2.58003	2.85782	19.5637	7.10076	2.68656	12.7945	33.1585	12.6534	19.7043	3.22441	3.59533	3.25149	4.37568	10.7061
Common gain	chr16:87524109-87524635	ZCCHC14	0.816535	0.0505962	1.01888	0.972101	5.34249	0.284046	2.4864	4.20761	3.3169	3.94815	4.19852	6.4199	11.7764	2.27533	1.50858	4.27688	2.2834	17.2644	2.84551	2.74888	10.8268	5.79323	4.39683	3.58717	2.30336	11.0178	10.9266	3.131
Common gain	chr17:1501372-1502386	SLC43A2	0.1	1.35306	0.647633	0.1	0.1	2.02099	0.5976	2.02816	42.699	0.1	6.78985	12.2408	3.2599	2.99774	0.1	0.292566	4.37031	3.22405	0.532179	3.48358	12.8048	1.7291	1.06228	3.13609	1.81027	6.8878	3.31895	5.765
Common gain	chr17:3667964-3669312	ITGAE	0.1	0.1	0.0446339	0.1	0.1	5.23141	1.98363	2.78712	5.04995	0.1	2.8833	3.20099	2.79399	2.09504	8.89541	7.14957	3.97251	3.61492	2.52195	2.06642	4.67904	4.54884	7.56165	9.08716	12.6161	5.23375	11.7984	12.7572
Common gain	chr17:3697854-3698865	ITGAE	0.1	0.1	0.0273205	0.1	0.1	1.9124	2.68623	1.42647	3.88661	0.955183	21.5539	4.29229	8.61769	1.93086	4.1456	10.122	2.73983	12.3286	2.56147	0.1	6.95488	6.61966	2.47829	4.50286	8.37262	3.02167	8.61769	8.19824
Common gain	chr17:57933309-57934021	MIR21	0.890835	0.1	0.1	0.242417	0.779782	5.94398	0.154434	0.1	21.8924	0.695858	1.64881	4.48355	16.7393	5.70054	2.06257	2.49356	19.637	9.94661	4.87082	15.9144	2.93626	1.53	12.1254	2.364	3.14336	8.46882	2.31668	7.38842
Common gain	chr17:73290698-73293487	SLC25A19	0.1	0.986226	2.50883	0.1	2.86542	14.8252	2.3462	1.47417	2.89657	0.1	7.61283	8.64174	25.1321	13.76	10.5998	12.2007	21.0416	11.6413	3.55356	2.73689	3.75963	17.5616	18.5467	5.00335	21.5284	14.2092	16.6932	15.0578
Common gain	chr17:73307369-73310060	SLC25A19	0.1	2.72349	0.0578372	0.42338	1.19757	3.93532	1.47624	0.972101	0.932303	0.559117	0.104466	4.25425	7.80235	15.4838	0.817343	15.7858	9.40839	10.2406	0.722396	2.24987	6.88152	12.3718	16.4839	3.35361	9.41338	2.99298	6.26159	4.90687
Common gain	chr17:73310293-73310691	SLC25A19	5.06332	2.97882	1.14762	0.1	0.1	11.9409	3.05177	2.38543	0.0423575	3.52152	5.81443	5.92575	3.27703	11.132	0.681085	19.7043	14.0588	12.5488	2.86993	3.31502	9.17898	4.94017	16.4922	3.71691	10.9399	4.79959	6.17493	5.30469
Common gain	chr17:74992673-74995397	MGAT5B	0.1	0.649557	0.0991054	0.254806	0.1	3.19866	0.317369	0.793646	3.04205	1.53792	0.913218	1.49855	2.75117	0.1	3.29379	2.61795	1.92377	2.14423	0.327344	1.35844	2.0805	0.127591	0.645157	2.97296	8.38475	4.63036	19.6972	7.24678
Common gain	chr17:76587209-76589712	DNAH17	1.2349	1.38226	0.608201	1.5748	3.52894	2.99318	1.49566	0.814863	0.522311	0.489297	1.67857	1.49978	1.02573	10.3946	2.71285	8.15432	13.2465	7.91397	8.48441	5.51218	5.24102	6.466	12.7303	5.54091	4.64966	2.55178	2.09925	2.94075
Common gain	chr17:76627306-76628155	DNAH17	0.1	0.1	0.1	0.1	0.466818	6.1007	0.1	0.681209	0.563147	0.413291	12.4112	2.23587	2.3665	3.39923	2.25942	22.2228	35.6624	2.21178	0.882569	12.7211	0.1	2.97751	5.10043	2.78188	17.4634	6.19036	5.82827	9.03494
Common gain	chr17:77965637-77968280	TBC1D16	1.38748	0.1	0.1	0.569119	1.04673	3.81991	1.15229	0.813879	3.90452	2.65571	3.68984	15.4931	7.10882	8.64174	1.55362	10.4548	6.14986	7.23578	13.4659	24.7977	15.4422	1.88009	11.8115	5.27829	12.9691	11.5713	10.7503	19.2605
Common gain	chr17:79197174-79197654	CEP131	0.1	0.1	0.1	0.1	0.1	0.1	7.3138	2.96327	4.00382	0.1	3.15748	5.17255	0.381581	2.06642	8.99277	10.0779	3.6745	1.37302	13.5079	7.44557	7.68453	2.85277	4.52531	21.3234	9.82523	3.96856	11.2165	13.3621
Common gain	chr17:80306210-80306663	TEX19	0.329678	0.1	0.1	0.223068	0.1	0.1	0.1	0.1	0.1	0.1	0.798855	2.38279	1.68524	0.7281	0.1	1.46266	0.22537	2.05838	0.604078	8.55322	2.98027	11.9988	2.35542	4.45645	0.690279	1.49961	3.09216	2.49042
Common gain	chr1:8212261-8215011	ERRFI1	0.1	0.503238	0.1	0.1	0.1	4.08527	0.736047	0.5429	4.56366	0.1	3.62317	0.642335	3.27348	4.63948	2.90718	4.55653	2.94429	2.84572	14.7115	1.53802	0.1	0.127591	4.86658	6.67138	8.62605	1.9081	15.9825	2.64857
Common gain	chr1:8270384-8273868	SLC45A1	0.39775	1.97487	0.419017	0.333684	1.53565	2.81541	2.54805	0.441293	0.726946	0.1	6.4515	0.296495	2.23619	17.8689	0.682565	11.1329	9.92319	6.83016	15.6404	3.46106	2.63887	6.80532	16.7129	4.42347	2.7781	2.31352	1.48063	1.39408
Common gain	chr18:46399490-46399791	SMAD7	2.45254	2.25415	0.387101	0.1	1.06012	0.52818	3.26396	3.62566	0.576421	0.1	4.27713	6.49569	24.547	3.50279	10.9794	11.9322	8.87765	26.6621	4.44478	0.1	17.5421	23.5409	1.39344	2.82814	6.98816	3.06699	4.58559	2.26392
Common gain	chr18:46422832-46423783	SMAD7	0.49916	0.1	0.0984314	0.1	2.36783	3.09855	0.183247	0.190351	2.19633	0.672173	0.00659868	2.9605	6.47635	9.68556	3.07485	14.3139	5.52626	5.82827	1.52281	3.95554	3.89424	1.28786	11.6731	0.659099	5.61189	4.05143	5.69335	11.4404
Common gain	chr18:7921452-7922353	PTPRM	1.30358	0.598935	0.849067	0.733587	1.86476	0.1	0.112476	0.1	2.03448	0.811655	0.104466	0.960221	7.3719	5.37459	2.32334	0.382447	0.885311	1.71582	6.70386	14.72	3.79407	2.49796	3.85145	4.29299	1.8809	0.1	0.118247	2.22802
Common gain	chr19:10346357-10347704	S1PR2	1.13275	7.57904	1.60095	0.1	0.09595	16.3447	3.41998	3.03873	5.76246	0.1	2.6944	6.95869	15.8275	3.04703	6.77141	15.2603	11.2331	11.3382	4.05002	0.848099	2.73086	16.4494	6.15397	5.64971	18.9983	11.1275	22.0759	13.283
Common gain	chr19:10840429-10843225	MIR638	7.34506	7.75106	2.05607	3.54977	4.17516	6.71582	4.99318	1.99085	8.0823	1.45504	5.93911	4.00551	8.49025	19.8026	2.10187	17.7192	13.7189	10.2845	3.54034	4.23973	2.55639	9.49352	20.0287	4.53938	14.4731	6.02219	20.646	18.0154
Common gain	chr19:18334861-18335287	PDE4C	2.72794	0.1	0.384397	2.23438	2.13792	0.703474	1.36408	3.16998	0.1	6.18663	1.3563	0.848099	2.44522	12.963	0.1	12.8244	5.63934	12.0621	6.56101	9.32146	9.67018	20.4679	6.54874	5.52626	6.65033	2.63529	5.35425	15.615
Common gain	chr19:18488064-18490950	GDF15	0.635105	0.0967425	0.1	0.802244	0.854435	0.491134	2.10492	0.971898	9.37671	1.8446	2.09651	6.06748	1.92912	1.65068	1.88589	2.15137	2.08987	3.37571	1.01288	10.9649	10.1069	6.61873	1.75067	0.839741	1.4334	3.29758	1.76167	4.64901
Common gain	chr19:18842153-18842494	CRTC1	0.1	0.1	0.1	0.1	0.378598	0.345992	0.1	0.1	0.1	0.1	3.46814	2.12219	0.530607	0.948303	1.9915	2.20756	1.3504	1.10256	3.24721	10.947	5.61043	1.24169	0.785656	1.35047	0.368311	0.351803	3.43182	8.35741
Common gain	chr1:92947954-92952673	GFI1	0.1	1.89653	0.1	0.1	1.06487	15.3173	1.10741	2.09515	6.48672	0.1	0.104466	7.79266	8.96057	3.36217	8.99465	11.6504	15.1271	12.9835	4.37568	3.87775	1.22023	1.74126	8.34904	8.02528	20.3947	5.96425	19.5041	13.2868
Common gain	chr19:33769117-33773267	CEBPA	1.3985	0.0792414	0.1	0.93818	0.1	0.280781	1.48174	0.664528	1.54363	0.1	0.839893	3.69196	2.62761	5.07584	0.755308	2.44817	3.11928	0.94393	0.849171	19.4827	3.57973	1.60769	4.98837	1.79673	1.3229	0.545295	2.62696	18.3639
Common gain	chr19:3458608-3459661	SMIM24	0.1	6.56525	0.398302	3.62095	0.661134	0.512947	3.27421	1.22023	1.22655	0.701581	4.10813	9.24708	31.0825	1.53065	0.77212	10.2155	8.15237	21.7731	0.19804	4.25321	6.50141	29.3408	3.29963	1.42865	6.92174	2.48318	2.86993	6.11339
Common gain	chr19:3552688-3553519	MFSD12	2.83894	6.31129	1.73146	1.17385	0.978334	14.9473	4.63992	1.74821	5.44715	3.34542	7.72219	7.51637	26.4383	10.0956	4.86301	17.7399	22.4214	11.0913	2.52924	5.60602	0.1	18.6257	13.8114	2.59556	14.835	9.12873	12.95	13.3887
Common gain	chr20:31325976-31326295	COMMD7	0.1	0.1	2.56563	0.608854	12.8086	0.1	0.1	4.79995	0.669526	0.1	1.71394	2.26611	19.3622	2.22631	13.6562	4.97994	2.87525	7.54086	4.17448	0.1	3.21839	11.0742	4.81881	1.96577	10.553	7.72685	9.7249	6.75073
Common gain	chr20:36034832-36035337	SRC	0.0373912	0.61681	0.548919	0.1	2.3109	0.1	4.30794	5.48177	0.1	0.489433	15.7386	3.89064	3.74509	3.01834	7.78352	5.2848	6.1438	3.50306	17.2664	1.32867	9.15094	0.127591	3.33934	8.27831	3.23439	2.14438	1.91666	1.22984
Common gain	chr20:36723095-36724124	RPRD1B	0.1	1.80389	0.1	0.1	0.986117	9.75905	1.25848	0.389969	4.28871	0.805013	5.0404	4.56331	22.7393	15.9381	1.96588	13.5017	18.149	12.5672	2.43539	1.51581	0.1	11.0178	14.582	3.06679	18.4444	14.2265	10.1431	9.30612
Common gain	chr20:36824638-36824984	KIAA1755	0.1	0.1	3.04629	0.1	0.218688	5.52441	0.1	0.201707	0.1	1.14126	7.03235	1.1506	1.56656	8.04607	0.1	17.3497	3.59317	6.52545	2.27006	3.50128	9.58417	5.26875	10.2505	1.26832	2.05449	0.995437	3.15051	4.61001
Common gain	chr20:4062970-4064608	SMOX	0.1	0.679732	0.1	0.1	0.1	5.24451	1.86579	0.392901	1.36178	0.1	3.01275	2.55232	13.8831	12.2501	3.26892	8.77385	10.7882	6.29368	13.7079	2.96848	1.40196	0.127591	12.2212	3.14669	5.51218	1.63886	7.77525	2.18709
Common gain	chr20:48595734-48596070	SNAI1	3.0219	0.1	0.620897	1.31199	0.589441	0.1	0.1	1.93855	2.62965	1.52445	15.1798	14.1424	8.94762	2.63069	12.394	4.9837	5.38059	6.65704	16.5115	8.67341	12.1369	11.1435	5.71008	11.2386	6.4724	2.9369	6.07442	8.22033
Common gain	chr20:48645966-48647121	TRERNA1	0.1	3.8081	0.1	0.1	1.53576	8.72505	1.21553	0.800463	0.1	0.1	4.02902	4.85921	13.0897	11.3472	0.1	3.96253	3.51188	6.79331	0.1	5.08774	8.52479	28.3159	9.00135	4.08268	3.54261	0.966644	1.72612	4.39993
Common gain	chr20:49030135-49030688	PTPN1	0.1	0.1	0.1	0.1	0.1	0.1	0.1	0.1	0.1	0.1	2.52924	0.781791	1.57342	7.64849	2.48584	0.564437	1.28778	0.1	0.564656	2.70956	3.04295	3.79462	7.49518	1.8845	0.1	4.97917	3.34523	2.34062
Common gain	chr20:5036848-5038267	SLC23A2	0.628978	0.35938	0.884886	0.1	3.39232	1.62606	2.22885	1.55384	2.05577	1.16888	2.10698	0.586968	4.13272	16.8626	0.95288	5.28809	5.38293	2.34287	2.65581	3.79523	2.49079	16.0162	11.16	2.8271	5.09067	4.84462	5.95896	4.92635
Common gain	chr20:56133670-56134138	PCK1	1.16822	0.1	0.1	1.51172	0.00776375	0.1	0.1	0.346352	0.96466	0.1	9.30972	2.13142	0.497194	0.689892	1.49141	0.709358	1.63655	1.45373	2.88735	9.41484	1.6506	1.59165	0.1	1.90763	0.904682	0.564335	2.45163	2.0316
Common gain	chr20:60605494-60606649	TAF4	1.38777	0.1	0.1	0.1	0.1	7.8677	2.82437	0.290205	0.710666	0.1	4.81772	1.18296	5.15736	5.28835	6.22184	7.68247	1.71541	1.08414	0.972696	3.38411	0.62513	0.127591	6.00018	0.726351	2.80397	2.17338	11.3002	8.35024
Common gain	chr20:60760576-60760945	MTG2	0.1	0.1	0.1	0.1	0.1	1.01347	1.33515	0.606128	1.37575	0.1	6.01966	1.71986	2.09363	11.0178	3.38699	0.859749	6.78985	0.488494	0.1	1.33515	5.68668	4.34758	13.4449	2.97047	2.86796	0.621444	3.93376	3.34957
Common gain	chr20:61491106-61494085	TCFL5	2.61266	0.669013	0.1	0.650397	0.287169	0.52744	1.59348	4.29194	2.12905	3.06842	2.13005	8.1395	1.45138	1.42951	0.1	2.05141	2.06364	3.77387	5.58478	55.5183	9.86963	1.32734	3.06351	2.65479	2.92548	2.92528	5.58659	8.53686
Common gain	chr20:61863319-61864632	BIRC7	0.0260636	0.561547	0.1	0.338655	1.35341	1.05246	0.0761656	0.1	0.1	0.829577	10.4648	0.971431	2.44612	7.29902	0.786398	1.12663	3.05107	6.31566	0.0344318	17.3199	1.62173	2.31843	6.04218	1.16535	0.1	1.58592	1.24157	1.9252
Common gain	chr2:10422903-10423432	HPCAL1	3.12306	0.1	2.12364	0.1	0.302045	1.40006	0.413568	0.655028	3.13759	0.1	0.104466	3.50641	11.8452	2.68041	0.1	7.79744	4.27824	2.77326	4.2657	15.8614	6.17493	5.04416	3.86847	1.32867	4.62929	0.449867	0.118247	12.476
Common gain	chr2:113383920-113385149	FLJ42351	0.381022	3.88025	0.750497	2.24302	1.60415	3.38654	12.811	7.63766	4.2699	0.1	3.06421	8.74954	7.71936	4.75005	0.623798	15.1798	11.1519	10.4885	8.24026	3.54645	11.4546	16.2785	10.688	3.77142	9.55961	5.65585	13.9402	7.21292
Common gain	chr2:12085475-12085737	MIR4262	0.1	0.1	0.1	0.1	0.1	5.66613	1.39765	1.96976	4.6772	0.1	5.18912	1.64764	18.2097	3.57995	19.1483	4.05867	6.14477	6.75539	3.96233	0.76378	1.57327	1.53514	3.51564	1.71148	11.7313	9.02354	14.1199	4.24876
Common gain	chr2:120995313-120997839	RALB	0.404139	2.46442	0.1	0.786699	0.1	3.90213	1.29396	3.10509	7.50205	0.1	1.10629	4.14614	6.06641	5.17096	0.1	12.1844	7.7322	7.29504	0.1	26.4788	9.8404	4.57874	3.1769	1.07221	5.25615	6.7336	1.32244	21.7395
Common gain	chr2:129294376-129294727	HS6ST1	0.0966204	1.52393	0.1	0.1	0.267197	0.1	0.109082	0.1	0.108012	0.1	7.88336	1.40364	2.84411	0.534355	1.58208	1.99648	1.5153	0.455888	3.42801	7.63429	7.00798	11.1275	3.33845	0.870846	1.50585	1.08358	1.21651	5.09236
Common gain	chr21:40144906-40145308	LINC00114	7.90421	1.7899	0.1	2.54854	0.1	1.91	0.1	0.1	0.1	0.1	22.4952	4.32107	9.93027	5.91381	0.954737	30.5922	6.60346	7.52117	4.86509	3.69809	13.7636	20.1819	10.0518	0.1	4.76191	1.73547	4.06183	1.15688
Common gain	chr2:176961264-176962773	HOXD12	0.1	0.1	0.1	0.1	0.1	1.47547	0.1	0.1	0.920625	0.1	1.04482	13.2901	1.90364	3.96562	17.8054	13.5304	13.4049	7.26513	23.1726	0.998417	16.9307	10.9058	9.43401	16.5223	2.00408	8.5356	4.41055	0.408743
Common gain	chr2:191624763-191625220	NAB1	0.1	0.1	0.1	1.07249	0.991018	0.317614	1.29676	1.15033	3.10823	1.46252	18.0658	0.248188	3.04566	1.59233	2.00408	7.32354	18.6957	5.46641	0.4077	18.2701	10.5954	10.6629	2.57818	4.92306	2.08987	7.41988	3.011	15.2937
Common gain	chr2:200327715-200328949	SATB2	0.1	0.1	0.1	0.1	0.1	0.1	0.1	0.1	0.1	0.1	0.0993789	0.462274	2.69958	0.734398	0.1	8.57715	4.81881	4.17931	15.9442	14.7342	1.78356	3.37374	1.23695	0.0344318	0.743678	1.89978	1.93518	2.2892
Common gain	chr2:232230229-232231301	MIR4777	0.1	0.650133	0.0976096	0.0890169	1.5417	1.21611	0.110994	0.1	0.1	0.0476296	0.104466	6.28315	2.49838	0.348881	1.47635	0.112606	2.96396	2.21729	19.5584	21.7987	19.8118	0.0971036	1.63017	4.72482	0.862844	1.04439	2.23809	8.13061
Common gain	chr2:237879846-237881513	COPS8	0.398033	5.81882	0.389594	1.12992	0.792278	0.922866	2.0386	0.844347	1.66655	0.1	6.0686	12.844	0.805013	9.21154	5.12032	8.6152	25.2851	12.8732	7.86144	0.1	25.0454	6.4724	27.0126	12.9267	1.79999	5.22662	2.88418	1.13332
Common gain	chr2:238512030-238513439	RAB17	0.0295849	4.05747	0.1	1.1037	7.13024	5.51058	2.43383	2.04703	2.0913	2.21398	9.99143	2.39015	12.1597	6.43575	1.19314	6.90972	13.1321	4.96701	4.336	1.60811	2.29753	11.7703	2.25707	1.35604	12.5028	7.62072	14.6846	14.5579
Common gain	chr2:238586842-238587263	LRRFIP1	0.1	0.1	0.1	0.697327	0.1	0.718489	0.1	2.35999	4.25677	0.927408	4.9047	3.96274	9.34314	8.39671	4.34758	15.0665	11.1922	5.80449	3.96159	1.92732	5.37729	21.5318	20.127	5.5647	10.6377	2.74225	6.82604	9.35929
Common gain	chr22:39239958-39240385	NPTXR	0.1	0.1	0.1	0.1	0.1	0.1	0.176951	1.5288	2.56247	0.1	0.104466	3.23664	0.1	0.1	0.617523	0.96466	2.32349	8.58598	6.89708	10.7988	4.87002	0.127591	0.77359	4.21858	2.60645	3.37489	4.76755	5.09114
Common gain	chr2:242799247-242803382	PDCD1	0.1	5.95	4.93202	0.834117	1.54141	10.2316	2.18419	3.80774	6.81779	0.1	2.69332	5.69027	17.9881	2.85657	16.1631	11.9067	13.0436	10.4057	6.06972	2.57906	3.03047	13.8191	7.37255	11.1408	17.4941	7.98285	21.3897	12.8705
Common gain	chr22:43139173-43141507	A4GALT	4.90003	3.914	0.359616	3.539	3.98307	10.7966	3.19464	2.02985	0.28182	0.446021	5.81645	15.0708	8.76841	7.23023	0.1	19.7184	15.4306	12.2875	2.91276	13.7636	11.9255	3.55058	8.71243	0.582822	2.77057	9.06958	1.48396	1.47606
Common gain	chr2:27974930-27976664	MRPL33	3.17642	1.40865	1.05719	2.4331	2.31778	3.1537	2.17894	1.58911	22.1051	1.55279	14.7473	6.20503	2.37009	13.0543	18.5885	10.8959	9.67086	6.3442	20.8391	16.6075	6.33042	4.62747	13.1418	30.3972	4.22738	6.40752	0.118247	8.16406
Common gain	chr2:3306835-3307376	EIPR1	1.93012	0.727646	1.56214	1.43804	0.420515	5.10184	0.514581	0.293013	2.44441	0.473411	4.53139	2.54664	10.7595	2.97212	2.77548	5.77348	6.00199	5.97047	23.6482	18.5865	12.4295	0.127591	6.11376	8.40451	5.00971	7.11079	5.16309	5.3879
Common gain	chr2:43369371-43370182	ZFP36L2	0.1	0.1	0.586762	0.615487	1.90092	0.1	2.79219	1.51595	1.2985	0.1	5.38293	0.96466	3.34935	2.24467	4.42881	1.92673	0.89541	0.380558	6.30151	1.53014	1.3172	3.01018	5.14503	3.38517	3.00945	1.84913	10.2422	3.95584
Common gain	chr2:60712279-60712571	BCL11A	0.1	0.1	0.1	0.1	0.1	0.1	0.749647	0.1	0.207857	0.1	1.39234	8.70915	8.54896	3.78293	3.49981	0.1	1.84992	0.0572184	3.31103	0.610423	3.00351	0.0806465	4.56331	3.98511	3.32775	4.38351	8.52765	1.46531
Common gain	chr2:63635280-63636252	WDPCP	2.38917	0.1	2.86279	0.1	1.58079	0.377665	0.165135	0.437713	1.97743	0.570542	1.78018	14.9089	3.77711	2.80461	3.72964	4.72534	0.92349	1.41945	5.43942	11.7422	7.84723	15.3972	4.70448	2.7436	1.3892	3.13043	1.7013	1.77016
Common gain	chr2:78768339-78769153	REG3G	0.1	0.0783938	0.530339	0.240181	0.1	3.21274	0.1	0.1	0.173338	0.1	3.20099	25.9773	6.25266	16.0827	10.6191	15.7544	7.66646	0.521491	1.64414	24.2271	27.178	20.744	12.4916	0.1	10.8117	0.1	2.65561	5.70726
Common gain	chr3:115509335-115509704	GAP43	0.1	1.01695	0.1	0.448045	0.1	0.1	0.1	0.1	0.1	1.09047	1.13747	3.10351	0.705826	2.27877	1.51061	1.1058	11.1144	2.97238	2.50291	4.48542	26.9428	15.7887	1.00208	2.63751	1.78858	2.37229	0.00936773	1.49185
Common gain	chr3:171542942-171543312	PLD1	2.30709	4.57923	0.1	0.1	0.608058	0.1	0.1	0.1	0.378381	0.497745	1.58358	1.17238	18.5823	5.53795	2.32264	10.6139	19.6293	10.0481	3.57169	1.37757	12.8512	16.2944	6.04694	3.97694	2.08312	2.90551	2.66187	1.75566
Common gain	chr3:187607323-187608676	BCL6	2.62297	2.40637	1.41695	2.82631	3.14062	19.527	1.17531	0.390129	5.26555	1.13154	1.9279	13.6896	0.1	15.9588	8.55136	25.6738	20.8057	20.07	22.9642	17.991	38.3715	4.21214	13.7965	19.3978	18.7909	38.2889	0.0722861	9.21822
Common gain	chr3:195890773-195891374	LINC00885	1.45534	0.1	0.421384	1.2731	0.1	0.249261	1.93012	4.34871	1.63837	1.51265	0.104466	2.34714	0.1	4.68681	0.1	16.5821	12.2149	15.4683	1.31597	14.8174	14.2545	0.0974182	9.8585	0.816535	5.41939	19.739	3.07436	9.60988
Common gain	chr3:41159140-41159674	CTNNB1	0.1	0.1	0.1	1.82008	4.72414	2.33594	0.49605	0.308889	2.89587	2.34677	12.4257	5.50369	9.14832	2.49167	15.0033	9.11267	13.2125	10.84	17.0832	5.31369	5.3713	13.3076	14.3781	8.12961	7.73901	6.26992	9.09679	11.2459
Common gain	chr4:38081688-38081970	TBC1D1	0.1	0.1	0.1	0.1	0.1	0.1	0.1	0.1	1.18562	1.73299	3.38496	3.92274	7.49956	1.86807	1.10397	1.5457	2.25693	2.52505	1.01818	7.48934	3.00167	1.8377	1.11687	1.03812	3.9145	3.66112	3.95272	8.42817
Common gain	chr4:4463378-4463717	NSG1	0.1	0.1	0.1	0.1	0.1	0.1	0.1	0.448841	3.22007	0.1	7.82441	1.39234	8.54957	1.00842	6.60855	2.24987	3.557	2.15457	0.336149	0.1	4.60375	1.46287	0.211821	0.57619	3.57973	3.55426	10.8379	3.87575
Common gain	chr4:57947725-57948273	IGFBP7-AS1	0.1	2.27432	0.1	0.1	2.10451	0.449749	0.1	3.46346	0.1	0.1	13.799	2.39717	7.51234	2.12605	13.6073	5.31645	10.2422	8.42885	12.5156	2.51019	9.68249	22.7339	3.08464	13.3717	2.545	2.07731	1.61762	1.03526
Common gain	chr4:77222803-77223694	STBD1	2.24467	0.1	0.565156	0.789101	0.1	1.59917	0.1	0.167215	1.46206	1.32275	0.104466	0.365128	3.08024	6.97254	1.39483	11.0951	2.56247	0.0623851	0.1	3.9099	2.31575	1.25674	3.89901	0.874048	3.47155	1.73829	0.118247	0.580878
Common gain	chr5:1106424-1107852	SLC12A7	0.1	0.1	0.1	0.439982	6.3886	0.911587	0.88944	0.814143	7.18256	0.401182	6.77047	0.952145	2.00191	1.43041	13.652	2.75266	2.85697	2.81419	6.91663	5.94613	0.755576	8.84545	2.33039	5.40981	6.1276	1.75447	6.51961	13.6237
Common gain	chr5:124287504-124288017	ZNF608	0.1	0.1	1.6799	0.1	0.1	5.55032	0.1	0.575973	3.08263	0.735607	3.31815	1.70961	5.27541	1.52854	4.2781	2.14362	3.52185	1.72745	0.612281	1.78713	1.81233	11.3912	0.939113	3.17123	4.8456	4.96525	12.9861	8.29597
Common gain	chr5:137794290-137795893	EGR1	0.1	1.5183	0.850059	1.48514	0.323823	2.54164	2.25637	2.79313	6.24411	2.11503	5.14069	4.51095	9.11173	2.8307	14.2618	12.9253	11.7623	9.29629	2.38521	1.89817	4.45616	12.8886	6.19974	7.06101	13.3204	6.77586	13.773	9.32004
Common gain	chr5:172443839-172444725	SNORA74B	0.1	0.1	0.1	0.1	0.1	0.1	0.1	0.1	1.31277	0.1	12.6478	9.67154	15.6798	3.8825	8.05937	12.2137	17.193	12.6396	7.34455	4.0373	9.79354	4.99318	10.8739	7.38645	6.85402	2.37788	0.118247	2.2831
Common gain	chr6:129993151-129994120	ARHGAP18	2.57028	6.90744	1.31083	3.78661	0.438255	1.98093	4.7534	3.27322	1.78682	1.81351	2.03319	4.96397	4.29357	10.8903	3.70967	12.2971	10.0112	11.5143	0.461133	2.84733	2.50354	22.1819	11.2305	7.80068	13.7625	11.319	8.97323	9.79273
Common gain	chr6:1316135-1317247	FOXQ1	2.7551	0.1	0.737797	0.881338	0.992162	4.65517	7.44986	4.19512	7.91104	4.64738	16.5801	3.65509	12.9768	1.34784	6.33286	9.14572	4.51281	10.9878	2.91844	15.5654	1.09903	1.63779	0.1	5.03057	13.152	10.4979	0.00867039	11.374
Common gain	chr6:167516979-167517449	CCR6	0.1	0.617926	0.591222	0.1	0.1	6.51243	0.1	0.1	3.00737	0.1	3.12961	0.1	2.88936	0.1	1.57061	4.02902	1.11928	1.42421	0.1	6.91032	0.1	2.03448	1.47191	2.82012	6.99541	6.20957	11.4876	8.29731
Common gain	chr6:24505292-24505536	ALDH5A1	0.1	0.1	0.1	0.1	0.1	0.799268	0.1	0.1	0.1	0.1	4.7686	2.31624	1.17104	6.40107	13.9461	3.78351	3.8318	1.1398	1.47749	3.70988	3.13899	13.0225	3.75512	7.89436	0.1	3.87342	1.23568	4.79607
Common gain	chr6:2542628-2543074	LINC01600	12.4466	0.1	0.1	5.51675	0.1	0.1	0.445829	0.402821	0.566572	5.16577	3.2808	1.4473	5.28052	10.7831	0.944466	15.9898	7.18755	4.24411	0.212014	8.97642	4.44712	12.2119	3.42165	2.69154	1.66469	12.9349	3.75702	7.14227
Common gain	chr6:26568381-26569038	ABT1	0.1	0.0689896	8.20664	0.1	0.357075	1.35443	0.320033	3.87155	0.423223	0.1	1.79512	10.1696	3.17046	1.76451	6.24722	3.02341	2.87541	1.25762	2.25212	1.47648	0.650484	1.51291	1.93632	2.4815	9.33465	5.63234	11.0597	7.82371
Common gain	chr6:43692460-43693566	MRPS18A	0.1	2.30279	0.1	0.059705	1.15322	0.688634	6.6301	4.91225	6.78396	2.52975	1.59415	10.0312	1.73451	6.1276	0.1	5.9059	4.36794	10.3547	6.50319	6.83692	11.117	39.7145	5.4969	5.40937	5.16059	6.2838	4.79051	8.09319
Common gain	chr6:43894700-43895083	LINC01512	0.1	0.1	0.1	0.1	0.729898	0.1	0.511419	0.0308671	8.83657	0.745723	3.35041	3.95851	10.5571	3.79752	11.132	4.92465	3.66215	4.35994	19.7476	6.14743	14.4625	40.9002	0.1	16.3205	2.2632	1.53374	0.118247	3.57389
Common gain	chr7:100539248-100540117	ACHE	0.1	0.1	0.1	0.313219	0.1	1.48766	0.1	0.1	1.15709	0.1	1.45534	0.1	1.04879	12.6134	0.685512	0.27336	7.06053	0.173265	0.1	5.40029	3.03809	0.127591	7.51072	1.75254	2.32845	3.70591	2.61838	2.31302
Common gain	chr7:111571893-111572166	DOCK4	0.1	0.1	0.1	0.1	0.1	0.889543	1.42439	0.1	0.1	0.1	14.6373	2.12066	4.51912	1.88305	2.01232	1.22417	3.24538	1.82697	14.6292	0.1	7.65886	9.36868	1.73983	10.8447	1.02416	0.685684	1.42636	0.264696
Common gain	chr7:127775473-127776541	MIR593	1.96089	0.1	0.1	0.1	0.1	0.281387	2.04068	2.01974	2.70191	4.91413	1.90364	7.38573	2.23602	2.84411	0.767256	1.79917	1.95809	6.1952	13.6724	3.51382	3.74374	0.127591	2.18603	5.89387	8.71296	8.4908	7.0503	1.3056
Common gain	chr7:151113180-151115147	WDR86	0.1	1.39021	0.1	0.1	0.1	0.1	0.1	0.1	0.1	0.1	2.66282	0.1	1.45388	14.8049	0.0733805	4.626	1.86933	1.81233	0.318903	4.44128	4.16832	7.66374	8.91059	1.25562	2.81419	0.798104	2.38778	0.959126
Common gain	chr7:1559009-1563584	MAFK	1.45278	0.1	0.1	0.1	0.236997	0.681844	0.588039	0.751133	0.114465	0.738455	0.104466	0.1	1.40924	27.988	0.1	3.55232	10.8209	17.6298	0.1	32.6015	9.23667	10.0551	14.4051	0.1	2.68927	6.5766	1.03393	15.1778
Common gain	chr7:23514171-23514757	IGF2BP3	4.07244	0.1	0.591668	0.362295	0.1	2.60182	0.942078	0.162151	0.1	1.99934	0.104466	27.405	2.17201	1.12397	3.32677	15.3436	0.1	10.4648	0.1	0.62513	1.71822	3.57583	0.340901	18.7054	8.21531	1.15268	5.31723	0.736778
Common gain	chr7:4671532-4672236	FOXK1	2.85609	1.57673	1.38988	0.386217	6.53435	0.237962	1.86842	0.672691	0.422879	0.1	1.97592	6.33338	9.65578	11.2365	0.1	8.82707	41.9881	5.71381	2.97859	3.41001	15.9066	8.02731	2.89571	0.757354	1.72376	2.48333	0.118247	2.1918
Common gain	chr7:47486343-47486838	TNS3	0.1	0.399566	0.1	0.1	0.1	0.1	0.672908	0.1	13.9784	1.12443	3.492	0.741115	1.25814	1.89962	0.1	1.68006	1.75165	2.3906	0.1	5.73142	1.26464	1.43347	4.1561	2.357	1.14989	0.0133017	3.32747	2.7657
Common gain	chr7:55767078-55769175	FKBP9P1	1.55053	0.460551	0.1	0.1	0.1	0.550451	0.462373	0.1	0.1	0.357216	5.31611	0.606128	2.33875	2.21449	4.45304	3.17602	18.2718	4.7682	14.6426	0.554177	9.85568	7.00698	1.89147	25.319	1.55752	0.533022	1.75889	0.465411
Common gain	chr7:65635534-65636083	TPST1	2.94685	0.0945432	0.1	5.34234	0.922248	0.1	0.90117	0.16084	0.1	0.1	0.818438	0.310269	9.58993	6.88623	5.32424	3.02692	0.105491	2.73314	2.34519	6.18921	3.63705	1.02299	3.58692	1.776	0.719473	1.82482	2.35618	4.95149
Common gain	chr7:73256065-73257340	METTL27	7.61174	6.4451	4.50754	2.78153	5.98964	4.32538	8.2183	8.78554	9.91591	2.80112	14.9243	14.0531	12.533	14.0992	8.69535	11.6592	17.2911	13.89	23.1379	9.2735	20.2867	4.26096	9.72043	15.2158	12.1052	21.7606	8.05821	13.7036
Common gain	chr7:771493-771866	PRKAR1B	11.9298	0.387381	0.904151	1.73131	0.1	0.778495	0.1	1.56801	6.29925	4.82292	0.104466	0.1	0.1	4.46576	2.19313	1.97974	1.07424	5.47805	0.0548678	13.5888	2.78886	17.043	3.85005	0.761672	1.97974	0.1	2.42209	22.6671
Common gain	chr8:11760021-11760377	CTSB	0.045566	0.1	0.1	0.1	0.1	0.835852	0.887131	3.21397	2.10547	0.468807	3.09201	7.03631	4.23637	1.68451	0.1	6.02747	7.49708	3.68712	15.541	5.3713	11.7334	6.17784	2.56821	4.29533	4.62837	5.1395	7.54266	2.00305
Common gain	chr8:119560508-119561436	SAMD12-AS1	0.1	0.1	0.1	0.1	0.1	2.7896	0.118684	0.1	3.14645	0.1	19.3468	6.90698	5.48669	1.09655	12.9318	4.99669	12.5672	9.3085	3.65898	11.6674	25.7227	1.7431	1.23903	22.5635	2.18849	15.478	5.47374	10.2053
Common gain	chr8:126522017-126522737	TRIB1	0.439616	1.87371	0.722696	0.1	0.1	2.94513	1.41711	1.49088	2.68927	0.0981486	5.50079	3.09216	9.02061	2.56531	3.21205	2.41247	6.87595	7.45311	0.0131364	0.1	4.17484	1.60054	1.69867	3.92434	9.38537	3.49787	9.36347	8.74735
Common gain	chr8:129551869-129552478	MIR1208	3.14309	1.73784	0.0443347	0.1	0.1	8.81639	0.714385	1.10946	7.18	0.1	8.27506	3.80106	1.40581	0.92318	4.00899	3.85808	3.32392	2.26207	1.37334	1.10641	1.67706	2.57593	3.12194	2.44147	10.6267	9.92811	20.7375	11.6105
Common gain	chr8:134151227-134152335	SLA	0.0358776	0.1	2.81897	1.88069	0.886138	10.1397	1.5709	0.1	4.97312	2.37229	14.3816	4.87554	15.2911	7.99404	5.08854	10.8602	14.9518	9.73456	1.86035	0.1	3.31749	8.7192	13.2491	6.71397	14.9993	4.867	12.0024	7.92325
Common gain	chr8:141598676-141599169	AGO2	1.3606	0.1	0.1	2.09857	5.35573	0.1	1.98709	4.58522	3.17377	0.46858	9.81343	7.7433	2.3458	4.58391	1.76892	1.93728	1.54601	7.07713	6.94425	2.46739	11.2518	8.13708	14.0008	5.46166	10.5718	4.93157	7.43322	7.04514
Common gain	chr8:80997629-80998102	TPD52	6.26617	0.1	0.1	0.1	0.1	1.61803	1.61169	2.56545	9.00692	0.1	7.2101	8.51061	14.6095	3.12133	4.02697	8.34431	3.09163	9.49495	4.3814	1.21953	0.704515	7.80068	5.89387	1.12914	14.6744	19.0229	7.80068	8.70915
Common gain	chr8:8745758-8746679	MFHAS1	0.1	1.23903	3.5195	1.1539	3.83452	9.2781	0.698619	1.97393	0.304333	0.754088	2.63476	13.799	15.82	2.16226	8.45947	7.96335	16.9541	15.4364	5.61043	0.1	13.0668	9.63185	2.05081	12.0939	15.9548	4.68942	2.57332	1.87184
Common gain	chr9:117631780-117632886	TNFSF8	0.634859	0.621745	0.1	1.361	0.0947371	1.68925	1.23078	0.1	3.80067	1.12574	2.06841	1.78004	6.26201	0.656695	6.64922	1.02264	1.67033	0.73463	0.697047	4.37455	1.79641	14.6478	2.64272	3.95584	5.40029	3.50022	10.5171	5.81989
Common gain	chr9:136603081-136603456	SARDH	0.1	0.1	0.456124	0.1	1.19459	0.1	1.24609	0.780293	8.62132	0.1	2.2834	0.612871	8.07062	0.41115	7.14816	4.4625	3.02048	5.31974	4.70804	3.27518	8.35602	0.127591	0.720036	5.46442	5.19302	1.66833	7.22509	3.21223
Common gain	chr9:139266650-139267346	CARD9	14.1996	0.1	0.1	1.7026	1.54101	4.21433	2.49571	1.53792	0.217846	0.0842637	3.09565	1.64622	1.68957	3.97447	0.1	6.44582	1.88237	3.26228	5.65495	11.3013	3.17506	3.54779	6.8279	0.1	1.82714	4.45097	1.48748	4.38828
Common gain	chr9:99160957-99162167	SLC35D2	0.1	0.494495	1.27882	0.1	3.63539	5.89475	1.77763	1.76646	6.74813	1.97713	2.87336	3.52807	3.75902	1.41474	7.07228	5.33566	7.5372	5.80157	1.89408	1.51498	0.949433	5.90471	4.28261	6.16319	13.6887	10.0417	19.4853	11.2374
Common gain	chrX:122964527-122964949	XIAP	0.1	0.1	0.1	0.1	0.1	0.1	0.1	0.1	0.1	0.1	2.14329	1.05145	1.75842	0.971742	2.61329	0.969375	0.451063	4.50069	0.983942	13.485	5.46913	0.127591	1.82084	3.08521	0.1	1.56224	1.11011	3.40096
Common gain	chrX:1600010-1601433	ASMTL	0.0115877	7.56497	3.94539	1.38672	3.27786	24.8628	3.00193	2.73391	6.02844	2.84449	3.42096	4.78105	15.0853	9.50796	12.149	14.6426	16.8057	9.32081	3.02098	3.74882	0.1	21.4114	8.9561	7.0493	20.6558	13.3609	22.7249	17.477
LNC-specific gain	chr10:14627045-14628225	FAM107B	6.758	1.67237	2.28904	0.453523	2.34796	2.15262	0.134015	0.279914	14.4373	0.47278	3.25416	0.934722	2.71383	1.3725	2.64971	3.15628	3.43003	1.79109	3.1889	3.88025	0.1	10.9399	4.38664	5.72716	6.38796	4.24876	8.47017	9.30511
LNC-specific gain	chr12:117479637-117480190	TESC	0.1	4.86192	0.1	0.210592	0.1	0.1	0.4099	0.1	5.475	0.1	0.104466	0.584948	0.1	0.1	0.1	0.1	0.331236	0.1	0.1	11.6094	3.60462	3.47553	1.06888	2.01282	1.13438	0.751679	3.24343	17.3352
LNC-specific gain	chr1:24054733-24055787	ELOA	2.43229	0.1	0.1	0.792588	0.1	3.63632	0.129163	0.1	21.9225	0.58398	2.46257	0.1	1.14943	1.17798	0.1	0.1	0.614091	0.434191	1.12178	3.12106	1.16937	3.34804	1.41999	2.58903	8.33093	2.01631	7.61076	6.40752
LNC-specific gain	chr12:46979310-46979682	SLC38A2	11.4404	0.1	1.47708	0.45176	0.1	8.08561	0.1	0.201791	5.5834	0.1	0.104466	3.18985	1.43322	0.1	0.1	0.313	2.54993	2.80369	0.1	3.80667	8.68485	3.85085	0.1	2.34998	3.86134	7.33139	13.652	8.57319
LNC-specific gain	chr12:57443117-57443848	MYO1A	0.1	0.1	0.1	0.1	0.1	0.1	0.1	0.1	4.13566	0.1	0.104466	0.1	0.1	0.1	0.1	0.1	0.1	0.1	0.1	9.54557	5.02014	12.8656	0.81506	2.69512	0.835427	0.94731	1.42611	22.7077
LNC-specific gain	chr14:35266914-35267221	BAZ1A	0.1	0.1	0.1	0.1	0.1	0.1	0.1	0.1	0.1	0.840148	0.104466	0.1	0.1	0.1	0.1	0.1	0.1	0.1	0.1	0.1	3.11451	4.88269	1.98429	1.60891	3.45155	16.6863	3.78866	3.35557
LNC-specific gain	chr16:27386244-27386458	IL21R	2.30533	15.984	4.84114	2.14373	1.84282	3.72907	2.42675	2.76592	0.542543	0.1	0.104466	0.1	0.1	2.15715	0.1	8.51772	9.01558	2.143	0.1	0.1	3.64121	14.1785	4.44818	9.03494	15.3059	5.9372	12.8732	8.62856
LNC-specific gain	chr16:88553818-88554532	MIR5189	0.1	0.1	0.1	0.384823	0.1	0.1	0.1	0.1	8.26718	0.1	0.104466	0.1	0.1	0.1	0.1	0.1	0.1	0.1	0.1	18.3776	1.85308	3.68489	2.98296	2.3313	0.375344	1.14336	4.39407	16.8033
LNC-specific gain	chr16:9083372-9083707	USP7	0.1	0.1	0.1	0.0910546	0.496274	0.1	0.1	0.1	6.93138	0.1	0.0992825	1.68824	0.1	0.1	0.0717874	0.317452	1.34696	1.44291	0.1	9.75416	4.09401	3.84819	2.53164	2.52337	1.86684	1.87203	2.97296	10.2456
LNC-specific gain	chr17:17579506-17579790	RAI1	2.06412	0.1	2.27608	11.1738	0.1	0.1	6.1403	0.1	1.3563	0.0894819	0.104466	0.1	0.1	0.1	0.1	0.1	0.290205	0.1	0.1	0.1	21.1757	5.55095	2.4955	8.01597	1.98987	0.78706	4.70998	2.87525
LNC-specific gain	chr17:37247161-37249503	PLXDC1	0.1	1.61697	1.69601	1.40553	0.404083	2.0651	0.859572	1.11647	1.79468	1.0272	0.104466	4.55117	0.1	1.38457	0.1	0.886696	1.00772	0.496455	0.146481	0.1	3.18501	8.30969	2.0591	2.78499	5.66001	4.01814	12.1533	5.57104
LNC-specific gain	chr17:38019657-38021203	IKZF3	0.990106	0.717412	1.40991	0.1	1.72662	13.7705	0.913155	4.36346	6.74224	1.2093	0.104466	0.359278	9.96227	0.977767	7.76242	4.30679	9.40039	3.85574	10.4325	0.1	2.24559	19.7614	4.12813	10.6504	21.8484	19.7233	26.8057	21.1401
LNC-specific gain	chr17:43889-44457	DOC2B	0.1	0.1	0.1	0.1	0.900353	0.1	0.1	0.1	1.42647	0.526475	0.104466	2.72455	0.1	0.1	0.1	0.1	0.422255	0.1	0.1	10.798	9.0902	10.4439	1.49358	1.45826	0.769382	1.50044	4.06278	7.25842
LNC-specific gain	chr17:75327749-75328418	SEPT9	2.62926	5.5434	1.36592	1.86949	4.55288	0.1	4.53445	3.46292	5.69941	4.42347	0.104466	13.2239	1.71554	2.77922	0.687279	5.31889	5.6493	3.09036	6.19316	2.83114	8.47931	5.35745	5.99441	6.83362	11.3574	10.0976	19.2681	16.4283
LNC-specific gain	chr17:77979818-77980328	TBC1D16	0.1	0.1	0.930017	0.512264	0.1	0.428824	0.398748	0.395173	5.94467	1.42611	0.104466	0.213042	0.1	0.1	0.1	0.1	0.1	0.1	0.1	8.23168	9.29089	4.63561	1.86915	1.87403	2.55771	0.351006	4.17448	16.4199
LNC-specific gain	chr18:20965387-20965686	TMEM241	0.1	0.1	0.1	3.21792	2.21441	1.5764	0.1	0.686203	0.1	0.1	1.0541	0.870199	0.776672	0.1	0.881985	0.1	0.1	0.33778	0.1	1.16279	4.37832	6.52813	2.29862	6.11437	3.08024	4.46473	9.82747	3.82154
LNC-specific gain	chr19:18633383-18633690	ELL	0.1	0.1	0.1	3.87125	0.1	3.09237	3.14381	3.13917	1.58634	0.1	0.104466	3.62417	0.1	4.01792	0.1	0.932303	2.13173	3.15137	6.03947	4.42776	12.6449	2.00284	0.0109807	1.30645	6.37758	6.55259	16.4739	8.91282
LNC-specific gain	chr20:31109309-31111324	NOL4L	0.1	0.1	0.398175	0.461133	0.529568	0.0531086	0.313059	0.802159	1.91345	0.1	2.2965	0.372734	0.719632	0.1	0.1	0.161793	0.1	0.1	2.55101	0.1	1.45009	0.0818275	0.55772	3.29604	3.45902	1.93863	12.9449	4.49568
LNC-specific gain	chr20:35597067-35598570	SAMHD1	0.1	0.752336	0.1	0.1	1.16116	3.41328	0.364119	0.421005	2.14085	2.15976	1.27269	0.680486	2.31539	1.25163	0.0941682	2.5182	2.63585	2.68593	2.27865	0.1	2.40263	2.5037	2.75012	2.19215	7.59714	3.76496	13.8796	4.46683
LNC-specific gain	chr2:218654198-218655428	TNS1	0.1	0.1	0.1	0.509813	0.1	0.0854207	1.2243	0.711934	2.1551	0.1	0.104466	0.1	0.1	1.21835	0.1	0.460278	0.743421	2.94327	1.64836	0.1	3.77062	3.24398	4.61366	3.8318	7.27934	3.60958	10.4102	2.64511
LNC-specific gain	chr2:235908564-235909921	SH3BP4	2.95227	1.23272	0.66532	0.1	0.246732	0.5548	0.109849	0.356375	10.998	1.05285	0.104466	0.00327929	0.848441	0.1	0.889263	0.1	0.792114	0.165688	0.247839	4.93483	3.28058	4.08407	1.43195	1.14159	0.775799	2.51388	2.97212	5.33053
LNC-specific gain	chr2:99344912-99345195	MGAT4A	0.1	0.1	0.1	0.254553	0.364624	0.1	0.1	0.934035	7.54266	0.1	0.104466	0.672278	0.1	1.78731	0.1	0.1	2.88279	0.1	3.54895	0.1	5.55439	0.127591	2.18364	2.92981	10.4556	6.46705	11.6926	7.40087
LNC-specific gain	chr5:177542896-177543524	N4BP3	10.4957	0.1	0.0153755	0.340222	1.68503	2.62761	3.57169	4.48355	2.18709	0.484457	0.104466	0.1	2.98662	0.360373	0.1	0.479568	1.24812	3.04336	6.71397	4.84627	1.08533	13.8941	1.11634	8.89242	4.50934	5.67972	9.69865	12.2047
LNC-specific gain	chr6:2227848-2228236	GMDS	0.829792	0.1	0.1	0.1	0.1	0.0074125	0.246603	0.1	10.6993	0.1	0.104466	0.1	4.90355	0.273916	1.30507	0.141682	0.314031	0.198559	0.646685	0.0185429	2.27351	3.68118	0.996216	0.753176	1.1912	1.94992	3.26312	2.57486
LNC-specific gain	chr6:52254620-52254961	PAQR8	0.1	2.0534	0.1	0.309029	1.99884	5.7726	9.533	4.7408	6.86118	0.476086	1.41474	10.9112	1.13677	2.34385	0.689892	1.04713	2.72296	1.83172	4.04071	0.1	4.55178	11.399	1.69017	3.72743	13.2868	10.7069	9.21346	9.78526
LNC-specific gain	chr6:8640727-8641167	HULC	0.1	0.1	0.1	0.1	0.1	0.1	0.1	0.1	0.1	0.1	2.46707	0.1	0.1	0.1	3.56792	0.1	0.1	0.1	5.91244	0.1	0.83211	8.21306	2.28462	13.878	1.01721	0.528857	0.118247	0.797906
LNC-specific gain	chr7:107497158-107497596	DLD	0.1	0.673992	0.1	2.57606	0.1	3.27775	0.1	0.0357931	2.54485	0.1	2.14355	0.1	0.1	0.1	1.87769	0.368669	0.831124	3.087	0.1	0.1	2.38678	11.7447	0.379152	4.76649	7.33866	4.81177	18.8869	12.4357
LNC-specific gain	chr7:997330-997697	ADAP1	0.1	0.1	0.1	0.1	0.1	6.4898	0.123175	0.1	2.50684	0.937794	0.104466	0.1	0.1	6.51203	0.1	0.1	0.282949	0.1	0.1	3.5446	1.76549	1.26949	10.1252	0.558202	2.27477	1.86607	5.24102	18.5518
LNC-specific gain	chr8:101449701-101451646	MIR4471	2.98249	0.502321	0.1	1.80458	0.1	2.49256	1.60699	1.39072	3.91137	0.1	0.104466	0.1	0.660067	0.1	0.1	0.1	2.28287	0.157894	0.808184	2.92442	0.1	2.10547	0.421818	2.47536	6.88832	6.94134	11.6626	10.4507
LNC-specific gain	chr8:142411434-142411853	PTP4A3	0.1	0.1	0.1	2.84068	0.287288	6.11199	2.53429	1.45826	1.05415	0.1	0.104466	2.01378	1.14236	3.72807	0.1	5.00019	2.66644	11.7306	0.1	0.1	6.01871	6.49332	9.82828	10.2773	5.22662	4.10813	9.27662	4.54772
LNC-specific gain	chr9:114882135-114882640	SUSD1	1.1037	0.1	0.1	0.87785	3.91424	0.1	1.90164	4.71282	19.6895	0.1	21.4395	0.1	3.18985	0.1	5.23018	0.1	3.65197	0.748811	0.312277	4.59734	4.65001	12.083	2.43976	8.84343	1.75379	2.84387	2.95691	8.08335
LNC-specific gain	chr9:117670170-117671608	TNFSF8	0.1	0.1	0.1	0.1	0.1	4.23606	2.1092	2.53793	6.01428	0.1	0.0986344	1.51023	0.1	1.02212	9.66203	3.02112	5.96845	1.94976	2.28751	0.866474	1.33141	4.39606	2.43992	5.88706	9.79002	6.72343	12.8469	9.08333
LNC-specific gain	chr9:95964230-95964594	WNK2	0.528757	0.1	0.1	0.1	0.1	2.35791	0.1	0.551147	5.667	0.913155	0.870787	0.1	0.1	0.1	0.1	0.1	0.1	0.0516589	7.32299	14.0499	2.53429	2.7148	1.62503	3.04463	0.938883	8.99766	0.118247	8.52819

## Sheet: RXRA.TF
Group	RXRA signal
Common gain	6.98093
Common gain	4.80925
Common gain	4.29035
Common gain	5.75921
Common gain	2.86242
Common gain	4.53879
Common gain	2.83293
Common gain	2.4965
Common gain	16.5432
Common gain	2.49165
Common gain	3.80955
Common gain	2.60803
Common gain	6.02369
Common gain	6.76889
Common gain	5.04143
Common gain	3.41348
Common gain	10.0452
Common gain	23.6792
Common gain	6.54774
Common gain	18.3759
Common gain	43.7263
Common gain	8.32402
Common gain	13.2235
Common gain	3.41764
Common gain	2.98924
Common gain	2.6162
Common gain	1.77932
Common gain	3.5199
Common gain	15.7719
Common gain	5.60796
Common gain	8.29965
Common gain	55.1516
Common gain	13.5625
Common gain	1.61021
Common gain	15.37
Common gain	8.61692
Common gain	4.79077
Common gain	5.46775
Common gain	4.19118
Common gain	2.32597
Common gain	6.16288
Common gain	3.61286
Common gain	28.4522
Common gain	6.07269
Common gain	11.0067
Common gain	10.2149
Common gain	9.59667
Common gain	9.03311
Common gain	4.59536
Common gain	13.3295
Common gain	9.21229
Common gain	10.9924
Common gain	2.27256
Common gain	3.01472
Common gain	3.77989
Common gain	22.852
Common gain	5.40686
Common gain	21.0968
Common gain	6.74979
Common gain	3.40031
Common gain	6.18465
Common gain	12.705
Common gain	3.08854
Common gain	13.47
Common gain	2.50826
Common gain	2.99687
Common gain	1.57751
Common gain	12.0807
Common gain	7.17227
Common gain	15.5415
Common gain	3.14312
Common gain	4.86103
Common gain	1.06509
Common gain	8.08812
Common gain	3.86943
Common gain	11.5994
Common gain	9.51608
Common gain	1.95911
Common gain	6.38666
Common gain	12.262
Common gain	11.6908
Common gain	3.2703
Common gain	3.06666
Common gain	26.7395
Common gain	9.18968
Common gain	22.193
Common gain	6.39761
Common gain	3.50739
Common gain	2.8167
Common gain	5.14308
Common gain	7.16981
Common gain	5.907
Common gain	1.66302
Common gain	3.3337
Common gain	3.79936
Common gain	1.66939
Common gain	4.90075
Common gain	2.39045
Common gain	6.81659
Common gain	5.51393
Common gain	10.1047
Common gain	6.69303
Common gain	2.01953
Common gain	2.99159
Common gain	9.58604
Common gain	5.4816
Common gain	2.20243
Common gain	4.08779
Common gain	2.35786
Common gain	14.1187
Common gain	4.50466
Common gain	7.23001
Common gain	7.49795
Common gain	6.1373
Common gain	7.96694
Common gain	6.68338
Common gain	10.4874
Common gain	5.31788
Common gain	5.19827
Common gain	10.5662
Common gain	3.00868
Common gain	5.40763
Common gain	3.08136
Common gain	3.78538
Common gain	6.46869
Common gain	4.34107
Common gain	6.86338
Common gain	1.41519
Common gain	7.63504
Common gain	11.8971
Common gain	40.8637
Common gain	2.89187
Common gain	3.88025
Common gain	2.35959
Common gain	1.34299
Common gain	5.90295
Common gain	8.52205
Common gain	2.54602
Common gain	11.7986
Common gain	2.44638
Common gain	14.8349
Common gain	5.67853
Common gain	4.38196
Common gain	6.15877
Common gain	5.11591
Common gain	11.4585
Common gain	8.19295
Common gain	7.88201
Common gain	6.95158
Common gain	4.34534
Common gain	9.18279
Common gain	4.94155
Common gain	10.4909
Common gain	5.84729
Common gain	6.39933
Common gain	1.96638
Common gain	12.4681
LNC-specific gain	6.75761
LNC-specific gain	2.59645
LNC-specific gain	2.77646
LNC-specific gain	6.81194
LNC-specific gain	3.74005
LNC-specific gain	5.17957
LNC-specific gain	9.53171
LNC-specific gain	25.1428
LNC-specific gain	34.6416
LNC-specific gain	13.2105
LNC-specific gain	2.43638
LNC-specific gain	5.73667
LNC-specific gain	4.81242
LNC-specific gain	3.15444
LNC-specific gain	4.11653
LNC-specific gain	23.1477
LNC-specific gain	6.40352
LNC-specific gain	15.0184
LNC-specific gain	5.67598
LNC-specific gain	22.9683
LNC-specific gain	36.8331
LNC-specific gain	32.6831
LNC-specific gain	3.04904
LNC-specific gain	4.32684
LNC-specific gain	12.3978
LNC-specific gain	4.83626
LNC-specific gain	19.4724
LNC-specific gain	16.0769
LNC-specific gain	3.40591
LNC-specific gain	33.6189
LNC-specific gain	3.98218
LNC-specific gain	16.4928
LNC-specific gain	10.119

## Sheet: ZEB1.H3K27ac
Group	location	SYMBOL	Adj702	Adj1002	Adj1102	Adj1202	Adj1302	Adj1402	Adj1702	Adj1902	Adj2002	Adj2102	EC701	EC1001	EC1101	EC1201	EC1301	EC1401	EC1701	EC1901	EC2001	EC2101	LN1003	LN1103	LN1203	LN1303	LN1403	LN1903	LN2003	LN2103
Common gain	chr10:11205408-11210095	CELF2	0.36031	11.463	4.19624	3.64259	5.61875	19.7915	6.17403	6.03893	8.60517	1.15408	2.87712	7.66703	18.8531	12.0704	17.5169	16.6167	17.2236	12.8512	19.6293	1.91329	2.28448	12.3484	14.9501	11.2417	28.7687	17.1448	34.0899	18.0835
Common gain	chr10:129924920-129925313	MKI67	2.58436	0.1	0.1	0.1	1.62135	5.56902	2.10384	3.95519	0.639199	1.49972	0.104466	1.09686	13.4546	4.68904	15.2158	10.7264	8.56133	4.12054	22.7483	2.27256	2.81394	13.6724	4.98969	17.2664	14.1424	11.153	10.0275	10.2888
Common gain	chr10:129947911-129948629	MKI67	0.1	0.1	0.1	0.1	0.1	0.1	0.1	0.529834	1.82039	0.1	0.0823142	1.45975	2.50684	2.11557	0.941632	1.54996	2.69418	2.04963	23.5454	14.6846	1.77225	0.127591	5.11394	4.84114	3.39735	0.126531	4.09203	4.72944
Common gain	chr10:26719097-26719910	APBB1IP	0.1	0.446338	2.50426	0.1	3.79557	1.51568	0.26509	0.841346	2.52906	0.892338	0.104466	0.922866	8.17818	15.6067	4.97255	4.90003	10.4453	2.52282	0.630039	2.1017	0.718615	10.3328	14.0338	4.54245	11.3506	4.91342	6.72223	5.86364
Common gain	chr10:30818093-30819245	MAP3K8	0.1	3.69776	0.792114	1.36843	2.63132	15.2972	1.17683	2.98906	6.83362	6.20957	1.98051	2.4826	13.3989	6.98735	8.04117	27.9418	9.21292	8.27987	4.07037	2.71881	1.01403	6.15895	9.1176	9.14572	26.9155	18.1755	37.2687	18.9194
Common gain	chr10:6103810-6104349	IL2RA	0.1	10.4675	1.75836	0.456882	2.43402	4.5777	3.91023	2.52493	3.34633	0.1	5.46999	1.49657	6.06113	2.44911	24.7384	10.1731	11.4846	11.4419	15.4594	0.1	0.1	4.31653	1.41209	17.7746	13.952	9.6805	20.8581	14.367
Common gain	chr11:60788932-60790284	CD6	3.031	1.31049	0.0736312	0.452658	0.000343393	1.122	2.23497	0.954038	1.68662	0.1	1.58347	1.43856	1.31556	0.639016	7.50738	2.41078	2.1252	3.08988	10.6863	1.99409	0.1	1.3868	0.1	12.0867	8.50587	5.3879	11.4951	6.72389
Common gain	chr11:75203098-75203534	GDPD5	0.1	0.1	0.1	0.1	0.1	1.11328	0.1	0.1	2.26757	0.0409833	16.8721	1.85694	2.11344	1.44619	3.25061	7.77182	2.91187	2.65718	3.09659	3.02959	0.761777	3.00193	1.09591	4.37647	6.70844	0.1	9.23823	3.93265
Common gain	chr1:202310270-202311066	UBE2T	1.60878	0.1	0.0561035	2.28999	0.38192	0.1	3.43258	4.27285	7.4568	2.89869	4.1487	12.2923	3.69687	5.69872	14.9473	2.69094	10.0518	6.50648	15.9381	6.10746	11.2286	3.53197	3.99385	15.6998	9.98225	9.20826	7.99836	13.328
Common gain	chr1:209938395-209942708	TRAF3IP3	0.68277	4.5722	1.10564	1.39621	3.97661	4.73797	1.28679	1.306	1.98835	1.4691	2.43097	2.57467	8.26518	10.5826	11.7553	5.6782	10.608	5.60886	30.9964	0.0479482	0.898347	7.56718	8.97887	29.1113	6.52395	3.64587	8.41895	6.68873
Common gain	chr12:109010042-109011697	SELPLG	0.1	3.32065	0.1	0.1	0.440277	10.5954	0.914784	0.300433	3.94746	0.1	4.03562	2.95487	12.0728	2.57332	7.97642	11.3246	8.01762	9.80908	1.2031	0.1	5.65668	12.7456	2.81876	5.85528	13.9332	6.18286	15.0011	7.63512
Common gain	chr1:236117629-236118391	NID1	0.1	1.56143	0.1	0.1	0.1	1.68631	0.122835	0.510656	0.203504	0.726226	1.31165	2.42245	6.89499	4.20586	14.3028	0.118483	1.67429	1.91885	11.8979	3.02982	1.57495	2.84298	2.90937	20.0287	3.76666	2.89231	8.83657	7.55346
Common gain	chr1:247553070-247553718	NLRP3	0.1	0.1	0.1	0.1	0.1	1.92673	0.1	0.1	1.44077	0.1	5.22197	2.11385	8.34904	9.53598	2.49383	1.95973	5.56746	2.00317	4.81489	4.61427	1.31308	0.127591	12.7329	0.1	4.64431	2.31906	6.60574	1.45801
Common gain	chr1:25258517-25258881	RUNX3	0.1	0.1	0.744832	0.0925636	1.05616	0.425852	0.228811	0.1	1.01464	0.1	0.104466	0.1	0.1	0.975928	0.1	1.05072	5.63079	4.93314	20.9539	1.11855	6.48128	4.38308	1.32112	11.88	6.63431	0.852454	6.97375	4.43342
Common gain	chr1:25347407-25351449	RUNX3	0.1	7.40879	2.93116	0.24441	3.13784	18.3975	4.67522	3.67073	6.7336	1.14733	3.63577	5.64262	19.2724	6.42991	11.5869	12.1791	27.8328	12.457	8.89114	1.68327	7.81405	11.3281	7.98472	7.93713	18.1755	10.6368	23.2133	20.8802
Common gain	chr13:100071882-100073196	MIR548AN	0.1	2.43778	1.33888	0.323764	0.480872	1.26896	0.430332	0.156385	0.1	1.45908	2.97319	1.19356	3.83713	1.64583	9.66494	2.29472	3.21344	0.683635	0.705481	2.50389	1.45108	1.50163	1.96036	1.88009	7.17331	5.59292	10.4228	6.88433
Common gain	chr14:106025322-106042993	TMEM121	0.1	0.738081	0.1	0.1	0.1	22.7578	0.177064	0.0622017	3.79165	0.1	5.03555	1.75084	18.6422	0.1	2.2928	0.161701	10.344	1.91078	0.1	2.28527	1.58742	1.99774	0.452804	3.17558	18.4209	16.874	29.3243	15.3173
Common gain	chr14:106145637-106153931	ELK2AP	0.1	0.1	0.1	0.1	0.1	14.0017	0.1	0.1	2.68766	0.1	11.0957	1.93159	14.912	0.1	2.00297	0.1	10.2653	3.06627	0.645157	2.11344	1.67049	1.06969	0.563518	2.66552	17.1651	18.1409	28.4758	16.9216
Common gain	chr14:106160847-106169915	ELK2AP	0.1	1.48959	0.1	0.353812	1.20945	21.9176	0.464225	0.862419	3.12106	0.1	14.7975	4.41762	24.8386	0.635542	7.2285	1.04843	14.7079	7.104	0.1	3.21955	5.96097	0.0328963	1.05061	5.12108	22.005	20.0537	29.548	13.8191
Common gain	chr15:101462784-101463413	LRRK1	0.1	0.400404	3.9395	0.794234	0.277411	15.2619	4.29905	2.61632	3.69687	0.634859	9.98938	6.69522	17.9819	3.8651	7.35124	1.5062	5.36314	3.94151	1.57538	1.94291	5.03487	3.88855	5.56846	5.34351	14.3248	8.05821	12.5509	3.37177
Common gain	chr16:2557154-2558060	ATP6V0C	2.04244	2.13445	0.0999571	2.54953	1.2031	12.1766	1.48879	0.382981	1.01095	0.1	1.68364	3.66112	13.7566	10.3871	2.11016	8.47678	7.52184	10.0551	2.15492	0.760138	0.1	4.18572	8.33425	2.91702	11.179	6.23269	9.99475	10.4141
Common gain	chr16:87201-89669	POLR3K	6.62532	0.1	0.1	0.374953	0.1	4.74933	0.49455	0.594991	6.31955	0.657685	1.14626	1.19134	8.18611	2.63183	1.31542	3.45129	2.34252	1.90344	0.1	5.73553	0.553609	1.16255	2.54623	1.02764	9.68556	12.3191	15.5312	15.3754
Common gain	chr17:46506289-46508040	SKAP1	0.1	5.80398	1.70425	0.1	0.0820177	11.9221	2.56892	4.08755	7.65969	0.902568	1.43664	5.3593	12.2636	2.74787	13.1667	9.41081	12.1988	9.0643	17.5836	4.63077	3.52275	2.61624	3.33658	9.94118	31.5471	19.056	34.2887	16.8575
Common gain	chr17:7117370-7117665	ACADVL	0.1	0.1	0.1	0.1	1.52974	0.1	0.761777	5.63234	0.436319	2.41664	10.577	10.8455	1.32623	0.877774	1.19412	0.532179	0.261816	1.48676	3.96856	4.9243	9.39368	2.63585	1.92852	5.4364	8.17372	2.89869	8.75261	4.30507
Common gain	chr17:79197174-79197654	CEP131	0.1	0.1	0.1	0.1	0.1	0.1	7.3138	2.96327	4.00382	0.1	3.15748	5.17255	0.381581	2.06642	8.99277	10.0779	3.6745	1.37302	13.5079	7.44557	7.68453	2.85277	4.52531	21.3234	9.82523	3.96856	11.2165	13.3621
Common gain	chr18:13615909-13616817	LDLRAD4	0.1	2.78169	0.1	0.1	1.08358	0.720731	1.5727	0.1	5.37582	1.24763	1.16087	0.751	3.56884	1.0287	9.88495	4.91109	3.36217	1.79037	0.188925	0.1	1.54884	9.83611	2.68623	4.87127	6.40691	3.05323	10.4063	4.09894
Common gain	chr19:10346357-10347704	S1PR2	1.13275	7.57904	1.60095	0.1	0.09595	16.3447	3.41998	3.03873	5.76246	0.1	2.6944	6.95869	15.8275	3.04703	6.77141	15.2603	11.2331	11.3382	4.05002	0.848099	2.73086	16.4494	6.15397	5.64971	18.9983	11.1275	22.0759	13.283
Common gain	chr19:18228775-18231173	IL12RB1	3.74348	0.60816	0.0972896	0.906804	2.57885	3.75777	5.62419	5.59718	3.45078	0.974638	1.94336	2.12235	3.57912	4.76217	6.78579	8.46385	4.57362	4.47156	5.08997	2.23619	5.33416	2.17783	8.31978	5.12916	13.6342	10.687	16.2607	15.0959
Common gain	chr1:92947954-92952673	GFI1	0.1	1.89653	0.1	0.1	1.06487	15.3173	1.10741	2.09515	6.48672	0.1	0.104466	7.79266	8.96057	3.36217	8.99465	11.6504	15.1271	12.9835	4.37568	3.87775	1.22023	1.74126	8.34904	8.02528	20.3947	5.96425	19.5041	13.2868
Common gain	chr19:38536168-38540712	SIPA1L3	0.0979746	2.29191	1.70041	2.02908	1.23878	11.7728	1.79569	0.876191	5.3466	0.408743	2.89139	1.74161	10.2289	2.88226	3.52504	3.25709	7.55952	4.50989	3.57306	1.368	1.88958	34.2468	5.74659	4.80445	14.1182	9.93439	20.8057	13.4613
Common gain	chr1:9485315-9487289	SPSB1	0.879167	0.1	1.44462	1.46824	0.1	7.18334	1.29043	1.40465	0.94753	1.41583	13.5708	4.50259	16.4442	1.86017	7.10882	4.07194	18.0117	10.9432	2.99059	1.64945	1.60699	3.21043	1.52861	4.24643	9.34247	7.27007	15.8375	9.58698
Common gain	chr19:49836242-49840631	CD37	0.1	6.23724	0.385447	1.02664	1.28021	16.0214	2.66256	1.88845	5.37094	0.680386	2.31906	4.43142	16.0675	11.4578	8.06924	11.3438	9.86877	6.4323	0.94393	1.49105	3.00752	3.18445	13.9412	6.87837	17.853	14.0972	27.8389	17.3265
Common gain	chr2:113383920-113385149	FLJ42351	0.381022	3.88025	0.750497	2.24302	1.60415	3.38654	12.811	7.63766	4.2699	0.1	3.06421	8.74954	7.71936	4.75005	0.623798	15.1798	11.1519	10.4885	8.24026	3.54645	11.4546	16.2785	10.688	3.77142	9.55961	5.65585	13.9402	7.21292
Common gain	chr2:134976556-134977096	MGAT5	5.46292	0.1	0.1	0.1	0.0747294	0.1	1.70243	0.1	5.27348	0.1	3.36453	1.01342	2.53939	4.626	7.2985	12.7121	2.09756	5.55439	9.31548	2.95487	0.1	2.29902	7.47327	1.73657	8.5469	4.20722	12.5619	8.24026
Common gain	chr2:136869874-136877318	CXCR4	0.416696	4.34949	0.421818	0.679285	0.747368	15.3016	1.86278	1.33948	7.11079	0.734537	1.05543	4.29418	13.5912	19.4462	20.8802	13.7886	11.8493	8.97231	15.1532	3.06943	2.07523	12.7747	16.0892	21.6677	26.43	11.8727	51.6518	12.2749
Common gain	chr21:44772987-44774647	SIK1	0.838638	0.582822	1.29731	0.601527	2.17201	15.663	1.41853	1.02987	4.90355	0.1	4.01142	3.37805	7.97642	4.3715	37.5043	5.0744	28.9138	3.73335	10.9333	3.01389	2.69009	14.5351	11.1897	9.36746	18.1005	7.81865	18.1877	11.0711
Common gain	chr22:24829561-24833435	ADORA2A	1.59051	3.92698	2.28941	0.254081	3.18103	14.3346	2.69201	2.143	3.64052	0.800085	3.11142	3.52462	13.5449	5.29746	10.0375	10.4426	12.8332	4.78914	2.38728	2.47917	1.51158	4.71217	8.41483	6.46292	14.0373	6.20417	17.7664	12.9778
Common gain	chr22:37543595-37546541	IL2RB	0.1	5.95607	0.653686	0.1	1.37408	8.73572	1.8422	3.34472	3.47649	0.497194	6.72223	4.98514	7.06053	2.65035	12.1185	10.2	10.4381	9.34247	1.41788	1.09329	3.4139	10.5914	4.95524	9.02255	18.6707	9.76595	20.3386	15.4525
Common gain	chr2:61034548-61034832	PAPOLG	0.749995	0.701665	3.38411	0.1	0.0150091	0.1	0.244598	0.305527	1.4326	0.1	2.94845	7.47397	6.94219	1.34514	0.1	2.36036	0.941499	3.83423	3.54316	0.91978	3.48535	12.0653	3.43432	7.80943	8.51161	3.14309	10.8931	2.6944
Common gain	chr2:85153169-85154244	TMSB10	1.74161	3.2001	0.1	1.82022	0.1	0.67333	4.3407	3.53462	2.76289	4.54118	0.104466	10.067	0.748636	2.08669	2.4276	6.19412	8.58243	7.52617	6.9626	2.51347	9.53085	3.61096	1.45662	5.40835	11.5501	9.19903	16.1376	9.82299
Common gain	chr4:38762653-38765048	TLR10	0.1	0.1	0.1	0.294433	0.779045	9.61923	1.61233	0.396752	2.92599	0.1	3.09581	0.884434	11.535	8.23014	5.83028	5.31689	6.10905	2.01057	1.74491	1.61573	2.55178	1.24543	11.6355	2.5257	7.80765	8.18479	11.4537	8.04759
Common gain	chr4:40197860-40209566	RHOH	0.926981	8.23093	2.7772	0.37317	3.60055	18.9511	3.22023	2.71521	5.12502	1.11939	4.83773	3.9458	16.6932	6.2161	16.2158	12.5828	18.6257	9.36996	2.78215	1.7523	2.26544	14.299	9.21822	7.80826	22.6286	14.1654	15.7926	15.4871
Common gain	chr6:26568381-26569038	ABT1	0.1	0.0689896	8.20664	0.1	0.357075	1.35443	0.320033	3.87155	0.423223	0.1	1.79512	10.1696	3.17046	1.76451	6.24722	3.02341	2.87541	1.25762	2.25212	1.47648	0.650484	1.51291	1.93632	2.4815	9.33465	5.63234	11.0597	7.82371
Common gain	chr6:43692460-43693566	MRPS18A	0.1	2.30279	0.1	0.059705	1.15322	0.688634	6.6301	4.91225	6.78396	2.52975	1.59415	10.0312	1.73451	6.1276	0.1	5.9059	4.36794	10.3547	6.50319	6.83692	11.117	39.7145	5.4969	5.40937	5.16059	6.2838	4.79051	8.09319
Common gain	chr7:129789535-129789807	TMEM209	0.1	1.90728	0.1	0.25333	0.1	9.3523	0.1	0.1	3.7865	1.17238	5.66557	4.13748	13.7526	3.46614	9.55882	2.68677	3.17348	3.5019	2.90246	0.983232	1.12145	3.60642	2.78169	1.81705	11.7266	6.80626	10.8538	7.09547
Common gain	chr7:5601790-5603081	FSCN1	3.27185	0.835852	0.744976	0.863719	2.40062	0.1	2.80998	3.663	2.08491	1.22848	1.04958	23.9181	6.47698	7.867	4.37249	6.14236	7.104	2.21227	13.424	15.6947	15.8405	10.2661	9.59855	4.44921	2.42964	3.52917	5.27231	4.9778
Common gain	chr8:61841301-61842475	LOC100130298	0.771245	0.455563	3.1781	0.996922	2.22026	8.13261	1.52393	1.39251	2.47279	0.1	2.1497	1.12851	5.56746	3.41806	0.686288	1.88964	5.80926	3.39	5.21039	0.685793	2.42563	5.68127	2.5895	7.33411	4.13478	5.73106	11.0975	5.32999
Common gain	chr8:6547810-6548520	AGPAT5	0.1	0.1	0.1	0.1	0.1	1.5062	0.1	0.191585	2.70707	0.1	0.104466	2.81179	1.29875	1.154	1.62272	4.0897	1.72991	0.441856	0.605892	0.1	1.56955	1.33932	0.1	2.34332	5.99065	2.96202	8.06056	3.44546
Common gain	chr9:130793521-130794524	NAIF1	2.48746	0.686571	0.1	0.675773	0.717551	4.53376	0.275417	0.77919	1.16255	0.1	3.21223	2.99126	0.821134	1.5701	3.4146	1.60908	1.95532	2.07909	1.49214	0.950508	2.48599	1.90331	2.1551	3.30603	7.52481	6.55905	16.2361	7.79785
Common gain	chr9:134113132-134114484	FAM78A	0.1	11.2355	0.923565	0.221682	3.79624	16.3098	3.64539	2.79198	5.27745	0.1	8.40119	2.3209	11.1787	4.4582	5.09286	13.7764	10.6586	8.86535	1.6464	1.13289	4.34871	11.3886	12.0347	7.68792	15.581	8.55011	19.7995	10.0531
Common gain	chr9:92445291-92446013	UNQ6494	0.1	2.25268	0.1	0.1	0.0695137	3.85214	0.103204	1.09429	3.68751	4.43993	18.8818	4.62516	5.74232	1.39607	16.6388	2.32476	7.70769	6.75328	3.7128	1.34159	1.48202	4.91698	1.57767	9.12063	9.97182	11.6018	12.4522	7.8794
Common gain	chrX:39713216-39715551	BCOR	0.735673	1.84371	0.354058	1.18709	1.3643	12.0037	4.19117	2.87577	6.13411	5.20935	4.49888	4.39948	4.29152	2.42016	9.08869	5.64323	9.3076	7.25391	3.37983	17.0806	1.74126	4.80354	4.15788	7.09845	15.7346	5.96845	15.4278	11.6908
LNC-specific gain	chr1:160832161-160832713	CD244	1.52691	0.1	0.1	0.40885	0.1	0.1	1.27269	3.43487	5.80449	2.44612	0.104466	0.0148904	0.1	1.73983	0.1	0.476569	6.83468	3.24812	2.60344	0.1	3.52347	9.48483	5.08678	6.58577	6.55845	3.77189	11.4736	9.56685
LNC-specific gain	chr1:178550688-178551037	C1orf220	2.26662	5.12051	0.1	0.1	0.1	15.0935	0.1	0.1	1.8985	0.1	0.104466	1.70361	6.12161	0.1	0.1	0.1	1.40381	0.1	0.447487	2.48999	3.66215	9.52386	1.67098	2.56112	10.6368	10.9118	17.5497	9.89676
LNC-specific gain	chr12:113512559-113513330	DTX1	0.1	0.0974373	0.1	0.1	3.29972	4.88623	0.112399	0.1	0.33034	1.44264	0.104466	0.1	2.35237	0.1	0.1	0.1	1.4743	0.1	0.1	0.1	0.797578	1.85182	1.08773	2.9162	4.64901	4.08302	9.32613	5.04873
LNC-specific gain	chr12:120548359-120549088	RAB35	14.0246	3.80728	0.1	1.25274	5.26521	1.14914	6.06592	3.61193	5.0607	0.1	0.104466	2.35498	0.822621	6.06212	0.1	11.1029	3.63374	4.36139	0.1	0.1	10.0075	11.319	9.33691	0.854435	11.4914	9.3104	11.5267	10.4084
LNC-specific gain	chr12:65072091-65072363	RASSF3	0.1	0.1	0.1	0.1	0.1	0.248375	0.1	1.00448	3.33535	0.1	2.04434	0.3399	1.46729	0.582948	4.49451	0.1	1.95655	0.171059	0.716648	0.612871	3.44663	14.5277	1.30368	2.80829	5.41488	3.35699	10.2532	2.97689
LNC-specific gain	chr13:100026809-100029455	MIR623	0.1	3.96021	0.497086	0.589299	0.0347968	6.43461	2.16264	2.26093	3.03963	0.0363673	1.91271	1.65434	9.13215	3.35699	1.75186	3.73061	3.82296	2.31888	1.22824	1.56372	1.26275	2.34882	8.68854	3.85695	13.8056	8.77274	17.1248	11.0859
LNC-specific gain	chr13:114912070-114916136	RASA3	0.1	0.430552	0.1	0.0566346	2.12956	3.51382	0.398175	0.757354	2.32524	0.1	0.0988357	0.873911	3.02035	0.1	2.96522	0.461689	2.0518	0.375146	0.789956	1.3892	6.91727	1.43569	1.22228	2.72124	10.415	2.91871	20.8335	5.77214
LNC-specific gain	chr16:81841846-81842639	PLCG2	0.1	1.66433	0.1	0.473664	0.1	3.8251	0.121953	0.193995	3.93399	2.01013	0.104466	0.279845	3.25762	0.920394	2.84884	0.460848	2.81289	1.92852	0.1	0.1	7.64955	2.35898	2.91399	2.28751	9.70188	4.58114	14.4503	10.7097
LNC-specific gain	chr16:84552625-84553194	TLDC1	2.76681	0.1	2.18057	5.60928	0.1	0.0781871	0.1	0.797906	0.577268	7.71889	0.104466	0.1	1.30915	1.89293	0.1	0.1	0.437161	1.55884	0.1	0.1	9.65741	6.947	3.75868	2.34363	3.16942	4.68184	8.95927	3.49091
LNC-specific gain	chr19:18208588-18210643	MAST3	0.1	0.865389	0.1	0.356312	1.08168	4.46612	3.92393	2.54412	4.85953	0.1	0.104466	0.603027	3.38365	2.51799	0.1	0.332235	3.71796	1.10085	0.667159	0.571596	3.51529	1.64851	2.79587	3.94172	11.9338	8.6656	11.7065	9.93163
LNC-specific gain	chr2:65158996-65159695	LINC02245	0.542017	0.488529	0.817343	1.85762	1.73737	4.51586	0.758901	1.51217	1.09354	2.70209	0.104466	0.913402	4.06245	0.223242	2.79892	0.435053	3.91286	0.1	0.542395	0.1	3.02862	4.57984	0.957477	3.72347	9.18374	9.73456	8.74299	5.67776
LNC-specific gain	chr2:86054768-86055231	LOC284950	0.1	0.1	0.1	0.1	0.308495	3.18229	1.58018	1.67191	6.8467	0.1	0.104466	2.75266	0.1	0.913827	0.570489	5.72664	1.29361	0.535296	10.4381	1.66168	9.00455	4.1566	2.42209	6.32284	7.44708	4.08943	11.2772	4.55722
LNC-specific gain	chr3:105974942-105975613	CBLB	0.1	0.584948	2.58885	0.1	0.1	3.04272	0.1	0.709038	1.62633	1.05212	0.104466	0.1	0.1	0.1	0.1	0.1	0.1	0.1	1.06777	0.1	0.1	7.72083	1.33097	0.681085	10.7361	8.36269	21.9176	7.56868
LNC-specific gain	chr3:186718737-186719266	ST6GAL1	0.0182044	11.6105	3.44687	1.09757	2.71972	8.45574	3.14484	1.40441	4.18526	1.04982	0.104466	0.1	5.08407	0.1	3.66784	0.221595	2.38969	3.20042	0.0151201	0.1	3.38875	26.852	5.24356	4.46038	18.9248	15.5601	14.0204	8.5301
LNC-specific gain	chr3:187653451-187654040	BCL6	0.1	0.323793	1.02999	1.36273	1.21251	2.41747	2.70033	0.150273	2.62696	0.543759	0.104466	0.821732	0.1	2.18989	0.1	0.303934	0.1	0.1	2.29059	0.1	10.2577	0.127591	2.51799	6.27275	9.65246	6.26663	11.7719	6.01155
LNC-specific gain	chr4:154391885-154392999	TMEM131L	0.1	0.743975	0.363689	0.1	0.368311	4.64938	2.12807	1.95683	2.3171	0.1	0.104466	0.1	0.1	1.33141	0.1	0.186799	0.111859	0.266934	0.1	0.1	1.35705	4.06229	0.717869	1.76646	8.42517	4.91943	12.1006	9.2585
LNC-specific gain	chr5:177542896-177543524	N4BP3	10.4957	0.1	0.0153755	0.340222	1.68503	2.62761	3.57169	4.48355	2.18709	0.484457	0.104466	0.1	2.98662	0.360373	0.1	0.479568	1.24812	3.04336	6.71397	4.84627	1.08533	13.8941	1.11634	8.89242	4.50934	5.67972	9.69865	12.2047
LNC-specific gain	chr6:14093588-14097051	CD83	0.680155	0.8102	1.05124	0.597974	1.56421	5.41197	1.62736	1.07666	1.18946	0.1	0.104466	0.0722233	10.8263	0.638537	1.21004	1.39426	1.35216	2.11295	1.93328	0.1	1.1968	17.8564	2.39323	3.92978	14.0899	10.7366	21.1466	8.51718
LNC-specific gain	chr6:159488615-159489199	TAGAP	0.1	0.1	0.784301	0.1	0.1	0.1	0.1	0.1	0.1	0.666227	0.104466	0.196932	0.615067	6.86786	0.1	0.772237	3.89617	1.04026	0.1	0.1	0.718139	12.2462	9.34987	2.60328	1.77137	2.18257	4.63561	2.27044
LNC-specific gain	chr6:52254620-52254961	PAQR8	0.1	2.0534	0.1	0.309029	1.99884	5.7726	9.533	4.7408	6.86118	0.476086	1.41474	10.9112	1.13677	2.34385	0.689892	1.04713	2.72296	1.83172	4.04071	0.1	4.55178	11.399	1.69017	3.72743	13.2868	10.7069	9.21346	9.78526
LNC-specific gain	chr7:130809297-130809562	MKLN1	0.1	0.1	0.1	0.1	0.1	0.698619	0.1	0.1	0.695456	0.1	1.20129	0.1	5.86786	0.1	0.583461	0.0537932	0.1	0.1	0.210658	0.1	5.96598	3.22562	3.3636	5.30346	7.56497	4.22393	10.0361	2.85921
LNC-specific gain	chr9:140600127-140600625	EHMT1	0.459596	0.915338	0.956719	0.1	8.59527	6.72973	2.33257	0.182202	3.27054	2.28976	3.43902	2.34348	9.77007	0.469699	10.4311	2.01994	2.14716	2.98105	0.1	0.1	6.73265	18.0354	4.56366	3.66233	10.5341	6.77341	14.0246	9.18975
LNC-specific gain	chr9:37370339-37372234	GRHPR	0.573366	0.364624	0.547494	0.299801	0.353926	2.4868	0.682053	0.1	1.46162	0.787476	0.104466	0.465411	6.87646	0.1	0.1	0.1	0.1	0.1	0.1	0.1	4.04309	3.74666	1.44745	3.08293	7.71822	6.30449	15.1637	7.06617

## Sheet: ZEB1.TF
Group	ZEB1 signal
Common gain	6.09575
Common gain	10.1102
Common gain	8.87428
Common gain	5.82689
Common gain	20.7398
Common gain	12.1079
Common gain	6.6431
Common gain	18.4167
Common gain	7.86175
Common gain	2.94064
Common gain	17.7778
Common gain	19.6959
Common gain	10.1339
Common gain	7.71292
Common gain	5.52047
Common gain	25.3823
Common gain	6.26798
Common gain	2.24885
Common gain	3.51032
Common gain	12.1384
Common gain	22.2347
Common gain	3.08741
Common gain	10.7017
Common gain	13.1015
Common gain	12.1193
Common gain	6.83036
Common gain	8.54756
Common gain	8.62994
Common gain	12.9483
Common gain	9.95592
Common gain	6.41266
Common gain	8.30436
Common gain	4.44385
Common gain	12.1106
Common gain	5.29126
Common gain	8.72071
Common gain	5.47619
Common gain	6.84318
Common gain	18.9317
Common gain	8.0701
Common gain	7.2076
Common gain	2.99774
Common gain	7.65165
Common gain	9.60177
Common gain	22.0112
Common gain	29.2738
Common gain	6.65346
Common gain	12.6678
Common gain	1.45042
Common gain	9.67679
Common gain	15.1525
Common gain	6.58298
LNC-specific gain	10.3193
LNC-specific gain	6.92922
LNC-specific gain	9.91335
LNC-specific gain	7.05944
LNC-specific gain	28.2693
LNC-specific gain	5.83928
LNC-specific gain	5.18317
LNC-specific gain	7.77306
LNC-specific gain	10.2396
LNC-specific gain	18.1325
LNC-specific gain	9.73172
LNC-specific gain	7.06621
LNC-specific gain	8.535
LNC-specific gain	8.49252
LNC-specific gain	10.8593
LNC-specific gain	5.85344
LNC-specific gain	3.45392
LNC-specific gain	5.74984
LNC-specific gain	5.81245
LNC-specific gain	24.5246
LNC-specific gain	11.2793
LNC-specific gain	14.0223
LNC-specific gain	7.08362
