# Supplementary material for: Oncogenic enhancers drive esophageal squamous cell carcinogenesis and metastasis
Source: Nat Commun. 2021 Jul 22;12:4457. doi: 10.1038/s41467-021-24813-2 (PMC8298514; doi:10.1038/s41467-021-24813-2)
Supplement: Supplementary file 23 — Supplementary Data 21 [file 41467_2021_24813_MOESM23_ESM.xlsx]

## Sheet: Common gained SE-classification
search_term	match_term	match_type	category	sources
RELT	RELT	Definite	DRUGGABLE GENOME	HingoraniCasas
IL4R	IL4R	Definite	DRUGGABLE GENOME	HingoraniCasas
CCR3	CCR3	Definite	G PROTEIN COUPLED RECEPTOR	dGene|GO|HopkinsGroom
CCR3	CCR3	Definite	DRUGGABLE GENOME	dGene|HopkinsGroom|RussLampel|HingoraniCasas
SLC1A2	SLC1A2	Definite	TRANSPORTER	GuideToPharmacologyGenes|GO
SLC1A2	SLC1A2	Definite	CELL SURFACE	GO
SLC1A2	SLC1A2	Definite	DRUG RESISTANCE	GO
SLC1A2	SLC1A2	Definite	DRUGGABLE GENOME	HingoraniCasas
MMP25	MMP25	Definite	PROTEASE	GuideToPharmacologyGenes|dGene|GO|HopkinsGroom
MMP25	MMP25	Definite	NEUTRAL ZINC METALLOPEPTIDASE	GuideToPharmacologyGenes|GO
MMP25	MMP25	Definite	DRUGGABLE GENOME	RussLampel|dGene|HopkinsGroom|HingoraniCasas
ADAM8	ADAM8	Definite	DRUGGABLE GENOME	RussLampel|dGene|HingoraniCasas
ADAM8	ADAM8	Definite	PROTEASE	GuideToPharmacologyGenes|GO|dGene
ADAM8	ADAM8	Definite	NEUTRAL ZINC METALLOPEPTIDASE	GuideToPharmacologyGenes|GO
ADAM8	ADAM8	Definite	SERINE THREONINE KINASE	GO
ADAM8	ADAM8	Definite	CELL SURFACE	GO
ADAM8	ADAM8	Definite	KINASE	GO
ADGRE5	ADGRE5	Definite	G PROTEIN COUPLED RECEPTOR	dGene|HopkinsGroom|GuideToPharmacologyGenes|GO
ADGRE5	ADGRE5	Definite	DRUGGABLE GENOME	dGene|HopkinsGroom|RussLampel|HingoraniCasas
PPM1F	PPM1F	Definite	KINASE	GO
PPM1F	PPM1F	Definite	PROTEASE	GO
PPM1F	PPM1F	Definite	DRUG RESISTANCE	GO
PPM1F	PPM1F	Definite	HISTONE MODIFICATION	GO
PPM1F	PPM1F	Definite	PROTEIN PHOSPHATASE	GO
SLC7A5	SLC7A5	Definite	TRANSPORTER	GO|GuideToPharmacologyGenes
SLC7A5	SLC7A5	Definite	DRUGGABLE GENOME	HingoraniCasas|RussLampel
AGTRAP	AGTRAP	Definite	G PROTEIN COUPLED RECEPTOR	GO
FJX1	FJX1	Definite	DRUGGABLE GENOME	HingoraniCasas
CD44	CD44	Definite	DRUGGABLE GENOME	HingoraniCasas
CD44	CD44	Definite	CELL SURFACE	GO
CD44	CD44	Definite	PROTEASE	GO
KBTBD2	KBTBD2	Definite	DRUGGABLE GENOME	HingoraniCasas
LDHA	LDHA	Definite	DRUGGABLE GENOME	HingoraniCasas
LDHA	LDHA	Definite	DRUG RESISTANCE	GO
CTSD	CTSD	Definite	DRUGGABLE GENOME	RussLampel|dGene|HingoraniCasas|HopkinsGroom
CTSD	CTSD	Definite	PROTEASE	GuideToPharmacologyGenes|dGene|GO|HopkinsGroom
FAM20C	FAM20C	Definite	SERINE THREONINE KINASE	GO
FAM20C	FAM20C	Definite	KINASE	GO
FAM20C	FAM20C	Definite	DRUGGABLE GENOME	HingoraniCasas
RUNX1	RUNX1	Definite	CLINICALLY ACTIONABLE	MskImpact|FoundationOneGenes
NEK6	NEK6	Definite	DRUGGABLE GENOME	RussLampel|HopkinsGroom|HingoraniCasas|dGene
NEK6	NEK6	Definite	KINASE	HopkinsGroom|GO|GuideToPharmacologyGenes
NEK6	NEK6	Definite	SERINE THREONINE KINASE	GO|GuideToPharmacologyGenes|dGene
NEK6	NEK6	Definite	TUMOR SUPPRESSOR	GO
NEK6	NEK6	Definite	TRANSCRIPTION FACTOR BINDING	GO
CTSZ	CTSZ	Definite	DRUGGABLE GENOME	HingoraniCasas|RussLampel|dGene
CTSZ	CTSZ	Definite	PROTEASE	GuideToPharmacologyGenes|GO|dGene
CTSZ	CTSZ	Definite	CELL SURFACE	GO
FCGR3A	FCGR3A	Definite	CELL SURFACE	GO
FCGR3A	FCGR3A	Definite	EXTERNAL SIDE OF PLASMA MEMBRANE	GO
FCGR3A	FCGR3A	Definite	DRUGGABLE GENOME	HingoraniCasas
FCGR2A	FCGR2A	Definite	DRUGGABLE GENOME	HingoraniCasas
SOCS3	SOCS3	Definite	KINASE	GO
SOCS3	SOCS3	Definite	TYROSINE KINASE	GO
NNMT	NNMT	Definite	DRUG RESISTANCE	GO
NNMT	NNMT	Definite	DRUGGABLE GENOME	HingoraniCasas
SPSB1	SPSB1	Definite	B30_2 SPRY DOMAIN	HopkinsGroom
SPSB1	SPSB1	Definite	DRUGGABLE GENOME	HopkinsGroom
SPHK1	SPHK1	Definite	DRUGGABLE GENOME	HingoraniCasas
SPHK1	SPHK1	Definite	KINASE	GO|GuideToPharmacologyGenes
SPHK1	SPHK1	Definite	TUMOR SUPPRESSOR	GO
SPHK1	SPHK1	Definite	LIPID KINASE	GO
SPHK1	SPHK1	Definite	G PROTEIN COUPLED RECEPTOR	GO
NRP2	NRP2	Definite	KINASE	GO
NRP2	NRP2	Definite	TYROSINE KINASE	GO
ZNF703	ZNF703	Definite	TUMOR SUPPRESSOR	GO
ZNF703	ZNF703	Definite	TRANSCRIPTION FACTOR BINDING	GO
ZNF703	ZNF703	Definite	CLINICALLY ACTIONABLE	FoundationOneGenes
SOX4	SOX4	Definite	TUMOR SUPPRESSOR	GO
SOX4	SOX4	Definite	TRANSCRIPTION FACTOR COMPLEX	GO
ITGA5	ITGA5	Definite	DRUGGABLE GENOME	RussLampel|HopkinsGroom|HingoraniCasas
ITGA5	ITGA5	Definite	CELL SURFACE	GO
ITGA5	ITGA5	Definite	EXTERNAL SIDE OF PLASMA MEMBRANE	GO
SIRPA	SIRPA	Definite	DRUGGABLE GENOME	HingoraniCasas
PROC	PROC	Definite	PROTEASE	GuideToPharmacologyGenes|dGene|GO|HopkinsGroom
PROC	PROC	Definite	DRUGGABLE GENOME	dGene|RussLampel|HingoraniCasas|HopkinsGroom
VAV2	VAV2	Definite	KINASE	GO
VAV2	VAV2	Definite	LIPID KINASE	GO
LMNA	LMNA	Definite	DRUGGABLE GENOME	HingoraniCasas
DAD1	DAD1	Definite	DRUG RESISTANCE	GO
HSP90AA1	HSP90AA1	Definite	DRUGGABLE GENOME	HopkinsGroom|RussLampel|HingoraniCasas
HSP90AA1	HSP90AA1	Definite	KINASE	GO
HSP90AA1	HSP90AA1	Definite	TUMOR SUPPRESSOR	GO
HSP90AA1	HSP90AA1	Definite	TYROSINE KINASE	GO
HSP90AA1	HSP90AA1	Definite	RNA DIRECTED DNA POLYMERASE	GO
ATF4	ATF4	Definite	TRANSCRIPTION FACTOR COMPLEX	GO
ATF4	ATF4	Definite	TRANSCRIPTION FACTOR BINDING	GO
PHF19	PHF19	Definite	HISTONE MODIFICATION	GO
ZC3HAV1	ZC3HAV1	Definite	DRUGGABLE GENOME	HopkinsGroom
ATP2C1	ATP2C1	Definite	ABC TRANSPORTER	GuideToPharmacologyGenes|GO
ATP2C1	ATP2C1	Definite	TRANSPORTER	GuideToPharmacologyGenes|GO|HopkinsGroom
ATP2C1	ATP2C1	Definite	DRUGGABLE GENOME	HingoraniCasas|RussLampel|HopkinsGroom
HDGF	HDGF	Definite	GROWTH FACTOR	GO
HDGF	HDGF	Definite	TRANSCRIPTION FACTOR BINDING	GO
HDGF	HDGF	Definite	DRUGGABLE GENOME	HingoraniCasas
AZIN1	AZIN1	Definite	DRUGGABLE GENOME	RussLampel|HingoraniCasas|HopkinsGroom
DNMT3A	DNMT3A	Definite	CLINICALLY ACTIONABLE	MskImpact|FoundationOneGenes
DNMT3A	DNMT3A	Definite	DRUGGABLE GENOME	HingoraniCasas
DNMT3A	DNMT3A	Definite	DRUG RESISTANCE	GO
BRD2	BRD2	Definite	SERINE THREONINE KINASE	dGene
BRD2	BRD2	Definite	DRUGGABLE GENOME	dGene|HingoraniCasas
BRD2	BRD2	Definite	KINASE	GuideToPharmacologyGenes
ITPR3	ITPR3	Definite	ION CHANNEL	HopkinsGroom|BaderLabGenes|GO|GuideToPharmacologyGenes
ITPR3	ITPR3	Definite	DRUGGABLE GENOME	HopkinsGroom|RussLampel|HingoraniCasas
ITPR3	ITPR3	Definite	TRANSPORTER	GO|GuideToPharmacologyGenes
SORL1	SORL1	Definite	SERINE THREONINE KINASE	GO
SORL1	SORL1	Definite	KINASE	GO
SORL1	SORL1	Definite	PROTEASE	GO
SORL1	SORL1	Definite	NEUTRAL ZINC METALLOPEPTIDASE	GO
H6PD	H6PD	Definite	DRUGGABLE GENOME	HingoraniCasas
SSC4D	SSC4D	Definite	DRUGGABLE GENOME	HopkinsGroom|RussLampel
PRKAR1B	PRKAR1B	Definite	SERINE THREONINE KINASE	GuideToPharmacologyGenes|GO
PRKAR1B	PRKAR1B	Definite	KINASE	GuideToPharmacologyGenes|GO
PRKAR1B	PRKAR1B	Definite	TYROSINE KINASE	GO
SLC45A4	SLC45A4	Definite	TRANSPORTER	GuideToPharmacologyGenes|GO
MUC4	MUC4	Definite	DRUGGABLE GENOME	HingoraniCasas
CD82	CD82	Definite	DRUGGABLE GENOME	HingoraniCasas
SLC12A7	SLC12A7	Definite	TRANSPORTER	GuideToPharmacologyGenes|GO
SLC12A7	SLC12A7	Definite	DRUGGABLE GENOME	HopkinsGroom|RussLampel|HingoraniCasas
CHST11	CHST11	Definite	DRUGGABLE GENOME	HingoraniCasas
TPCN2	TPCN2	Definite	ION CHANNEL	HopkinsGroom|GO|GuideToPharmacologyGenes|BaderLabGenes
TPCN2	TPCN2	Definite	DRUGGABLE GENOME	HopkinsGroom|HingoraniCasas|RussLampel
TPCN2	TPCN2	Definite	TRANSPORTER	GO|GuideToPharmacologyGenes
CYP24A1	CYP24A1	Definite	DRUGGABLE GENOME	RussLampel|HopkinsGroom|HingoraniCasas
CYP24A1	CYP24A1	Definite	CYTOCHROME P450	HopkinsGroom|GuideToPharmacologyGenes
FGF19	FGF19	Definite	KINASE	GO
FGF19	FGF19	Definite	GROWTH FACTOR	GO
FGF19	FGF19	Definite	CLINICALLY ACTIONABLE	FoundationOneGenes|MskImpact
FGF19	FGF19	Definite	DRUGGABLE GENOME	HingoraniCasas
FGF3	FGF3	Definite	DRUGGABLE GENOME	HingoraniCasas
FGF3	FGF3	Definite	CLINICALLY ACTIONABLE	MskImpact|FoundationOneGenes
FGF3	FGF3	Definite	KINASE	GO
FGF3	FGF3	Definite	TYROSINE KINASE	GO
FGF3	FGF3	Definite	GROWTH FACTOR	GO
EDAR	EDAR	Definite	DRUGGABLE GENOME	HingoraniCasas
TP73	TP73	Definite	SERINE THREONINE KINASE	GO
TP73	TP73	Definite	KINASE	GO
TP73	TP73	Definite	TUMOR SUPPRESSOR	GO
TP73	TP73	Definite	TRANSCRIPTION FACTOR COMPLEX	GO
TP73	TP73	Definite	DRUG RESISTANCE	GO
TP73	TP73	Definite	DNA REPAIR	GO
TP73	TP73	Definite	TRANSCRIPTION FACTOR BINDING	GO
TP73	TP73	Definite	DRUGGABLE GENOME	RussLampel|HopkinsGroom
ANO1	ANO1	Definite	TRANSPORTER	GO|GuideToPharmacologyGenes
ANO1	ANO1	Definite	ION CHANNEL	GO|GuideToPharmacologyGenes
PYGB	PYGB	Definite	DRUGGABLE GENOME	RussLampel|HopkinsGroom
TBX3	TBX3	Definite	CLINICALLY ACTIONABLE	MskImpact
TBX3	TBX3	Definite	TUMOR SUPPRESSOR	GO
TBX3	TBX3	Definite	TRANSCRIPTION FACTOR BINDING	GO
SOX9	SOX9	Definite	KINASE	GO
SOX9	SOX9	Definite	TUMOR SUPPRESSOR	GO
SOX9	SOX9	Definite	TRANSCRIPTION FACTOR COMPLEX	GO
SOX9	SOX9	Definite	TRANSCRIPTION FACTOR BINDING	GO
SOX9	SOX9	Definite	CLINICALLY ACTIONABLE	MskImpact
CCND1	CCND1	Definite	CLINICALLY ACTIONABLE	MskImpact|FoundationOneGenes
CCND1	CCND1	Definite	DRUGGABLE GENOME	HingoraniCasas
CCND1	CCND1	Definite	SERINE THREONINE KINASE	GO
CCND1	CCND1	Definite	KINASE	GO
CCND1	CCND1	Definite	TUMOR SUPPRESSOR	GO
CCND1	CCND1	Definite	DRUG RESISTANCE	GO
CCND1	CCND1	Definite	TRANSCRIPTION FACTOR BINDING	GO
FADD	FADD	Definite	PROTEASE	GO
ORAOV1	ORAOV1	Definite	TUMOR SUPPRESSOR	GO
ORAOV1	ORAOV1	Definite	DNA REPAIR	GO
GNAS	GNAS	Definite	CLINICALLY ACTIONABLE	FoundationOneGenes|MskImpact|CarisMolecularIntelligence
GNAS	GNAS	Definite	DRUGGABLE GENOME	HingoraniCasas
GNAS	GNAS	Definite	DRUG RESISTANCE	GO
CDKN2C	CDKN2C	Definite	CLINICALLY ACTIONABLE	MskImpact|FoundationOneGenes
CDKN2C	CDKN2C	Definite	SERINE THREONINE KINASE	GO
CDKN2C	CDKN2C	Definite	KINASE	GO
CDKN2C	CDKN2C	Definite	TUMOR SUPPRESSOR	GO
CDKN2C	CDKN2C	Definite	TYROSINE KINASE	GO
FAAP20	FAAP20	Definite	DNA REPAIR	GO

## Sheet: Common gained SE-Interaction
search_term	match_term	match_type	gene	drug	interaction_types	sources	pmids
IL4R	IL4R	Definite	IL4R	DUPILUMAB	antagonist	ChemblInteractions
IL4R	IL4R	Definite	IL4R	SILYBIN B	agonist	TdgClinicalTrial|TTD
IL4R	IL4R	Definite	IL4R	CINTREDEKIN BESUDOTOX		TdgClinicalTrial|ChemblInteractions
CCR3	CCR3	Definite	CCR3	GUANINE	agonist	GuideToPharmacologyInteractions
CCR3	CCR3	Definite	CCR3	BICARBONATE	agonist	GuideToPharmacologyInteractions
CCR3	CCR3	Definite	CCR3	ENOXAPARIN	agonist	GuideToPharmacologyInteractions
CCR3	CCR3	Definite	CCR3	CHEMBL2158814	antagonist	GuideToPharmacologyInteractions
CCR3	CCR3	Definite	CCR3	CHEMBL351042	antagonist	GuideToPharmacologyInteractions
CCR3	CCR3	Definite	CCR3	HYPOXANTHINE	antagonist	GuideToPharmacologyInteractions
CCR3	CCR3	Definite	CCR3	CHEMBL486030	antagonist	GuideToPharmacologyInteractions
CCR3	CCR3	Definite	CCR3	CHEMBL20921	antagonist	GuideToPharmacologyInteractions
CCR3	CCR3	Definite	CCR3	BERTILIMUMAB	antagonist	TTD
SLC1A2	SLC1A2	Definite	SLC1A2	DIHYDROKAINATE	inhibitor	GuideToPharmacologyInteractions
SLC1A2	SLC1A2	Definite	SLC1A2	2S,4R-4-METHYLGLUTAMATE	inhibitor	GuideToPharmacologyInteractions
SLC1A2	SLC1A2	Definite	SLC1A2	O-BENZYL-l-SERINE	inhibitor	GuideToPharmacologyInteractions
SLC1A2	SLC1A2	Definite	SLC1A2	CHEMBL1628669	inhibitor	GuideToPharmacologyInteractions
SLC1A2	SLC1A2	Definite	SLC1A2	MESALAMINE		GuideToPharmacologyInteractions
SLC1A2	SLC1A2	Definite	SLC1A2	L-GLUTAMATE		DrugBank	16718509|16959378|16855093|17088867
MMP25	MMP25	Definite	MMP25	MARIMASTAT	inhibitor	DrugBank	10852638|10669951
MMP25	MMP25	Definite	MMP25	CGS-27023A	inhibitor	GuideToPharmacologyInteractions
NCF2	NCF2	Definite	NCF2	PHORBOL MYRISTATE ACETATE		NCI	9794433
CD44	CD44	Definite	CD44	HYALURONIC ACID		TdgClinicalTrial|DrugBank
CD44	CD44	Definite	CD44	STAUROSPORINE		NCI	12867430
CD44	CD44	Definite	CD44	INTERFERON GAMA-1B		NCI	11369659
CD44	CD44	Definite	CD44	MYCOPHENOLIC ACID		NCI	11605071
CD44	CD44	Definite	CD44	GENTAMICIN		NCI	14967965
CD44	CD44	Definite	CD44	MOMETASONE FUROATE		NCI	12877820
LDHA	LDHA	Definite	LDHA	NIACINAMIDE		DrugBank	10592235|17139284|17016423
LDHA	LDHA	Definite	LDHA	OXAMATE		DrugBank	10592235|17139284|17016423
LDHA	LDHA	Definite	LDHA	CHEMBL1161866		DrugBank	17006762|17308685|17555402
CTSD	CTSD	Definite	CTSD	CHEMBL81927	inhibitor	GuideToPharmacologyInteractions
CTSD	CTSD	Definite	CTSD	NAFCILLIN	inhibitor	GuideToPharmacologyInteractions
CTSD	CTSD	Definite	CTSD	GRASSYSTATIN A	inhibitor	GuideToPharmacologyInteractions
CTSD	CTSD	Definite	CTSD	CAL		DrugBank	10592235
CTSD	CTSD	Definite	CTSD	CHEMBL35107		DrugBank	10592235
CTSD	CTSD	Definite	CTSD	INSULIN HUMAN		DrugBank	17139284|17016423
CTSD	CTSD	Definite	CTSD	CHEMBL394875		DrugBank	10592235|17139284|17016423
CTSD	CTSD	Definite	CTSD	CHEMBL214205		DrugBank	10592235|17139284|17016423
CTSD	CTSD	Definite	CTSD	STREPTOZOTOCIN		NCI	3282952
RUNX1	RUNX1	Definite	RUNX1	DOXORUBICIN		CKB	26552700
RUNX1	RUNX1	Definite	RUNX1	CYTARABINE		CIViC	21343560
RUNX1	RUNX1	Definite	RUNX1	METHACHOLINE CHLORIDE		PharmGKB
RUNX1	RUNX1	Definite	RUNX1	DIPHENHYDRAMINE HYDROCHLORIDE		CKB	26837761
TMSB10	TMSB10	Definite	TMSB10	ETRETINATE		NCI	2059565|2169566|1846397|1315216
TMSB10	TMSB10	Definite	TMSB10	MELATONIN		NCI	12188030
TMSB10	TMSB10	Definite	TMSB10	GONADOTROPIN, CHORIONIC		NCI	1989873
CTSZ	CTSZ	Definite	CTSZ	ODANACATIB	inhibitor	GuideToPharmacologyInteractions
FCGR3A	FCGR3A	Definite	FCGR3A	GLOBULIN, IMMUNE	antagonist	DrugBank	20441428|17351760|17911465
FCGR3A	FCGR3A	Definite	FCGR3A	FENTANYL		NCI	11772808
FCGR3A	FCGR3A	Definite	FCGR3A	EFALIZUMAB		DrugBank	17139284|17016423
FCGR3A	FCGR3A	Definite	FCGR3A	CETUXIMAB		PharmGKB|NCI|DrugBank	17139284|17704420|17016423
FCGR3A	FCGR3A	Definite	FCGR3A	INFLIXIMAB		PharmGKB
FCGR3A	FCGR3A	Definite	FCGR3A	VINCRISTINE		PharmGKB
FCGR3A	FCGR3A	Definite	FCGR3A	PENICILLIN G POTASSIUM		NCI	17257217
FCGR3A	FCGR3A	Definite	FCGR3A	NATALIZUMAB		DrugBank	17139284|17016423
FCGR3A	FCGR3A	Definite	FCGR3A	TRASTUZUMAB		PharmGKB|NCI|DrugBank	18089830|17363544
FCGR3A	FCGR3A	Definite	FCGR3A	ALEMTUZUMAB		DrugBank	15217834
FCGR3A	FCGR3A	Definite	FCGR3A	TOSITUMOMAB		DrugBank	17139284|17016423
FCGR3A	FCGR3A	Definite	FCGR3A	ABCIXIMAB		DrugBank	17139284|17016423
FCGR3A	FCGR3A	Definite	FCGR3A	PREDNISOLONE		NCI	17329922
FCGR3A	FCGR3A	Definite	FCGR3A	CHEMBL411250		NCI	1827816
FCGR3A	FCGR3A	Definite	FCGR3A	BEVACIZUMAB		DrugBank	17139284|17016423
FCGR3A	FCGR3A	Definite	FCGR3A	EPOETIN ALFA		NCI	1300984
FCGR3A	FCGR3A	Definite	FCGR3A	CHONDROITIN SULFATE		NCI	18006074
FCGR3A	FCGR3A	Definite	FCGR3A	GEMTUZUMAB OZOGAMICIN		DrugBank	7509291|17139284|17016423
FCGR3A	FCGR3A	Definite	FCGR3A	CYCLOSPORINE		NCI	17852453
FCGR3A	FCGR3A	Definite	FCGR3A	BASILIXIMAB		DrugBank	17139284|17016423
FCGR3A	FCGR3A	Definite	FCGR3A	RITUXIMAB		PharmGKB|DrugBank	17324336|15448014|16609067
FCGR3A	FCGR3A	Definite	FCGR3A	CIMETIDINE		NCI	11556524
FCGR3A	FCGR3A	Definite	FCGR3A	INDOMETHACIN		NCI	17329922
FCGR3A	FCGR3A	Definite	FCGR3A	ETANERCEPT		DrugBank	15526004|15457442
FCGR3A	FCGR3A	Definite	FCGR3A	CYCLOPHOSPHAMIDE		PharmGKB
FCGR3A	FCGR3A	Definite	FCGR3A	CYTARABINE		NCI	17852453
FCGR3A	FCGR3A	Definite	FCGR3A	ALEFACEPT		DrugBank	12795239|11970990|17139284|17016423
FCGR3A	FCGR3A	Definite	FCGR3A	LACTULOSE HYDRATE		NCI	1418064
FCGR3A	FCGR3A	Definite	FCGR3A	HEPARIN		NCI	18492254
FCGR3A	FCGR3A	Definite	FCGR3A	RIZATRIPTAN		NCI	10729215
FCGR3A	FCGR3A	Definite	FCGR3A	PHORBOL MYRISTATE ACETATE		NCI	1827816
FCGR3A	FCGR3A	Definite	FCGR3A	THALIDOMIDE		NCI	15457133
FCGR3A	FCGR3A	Definite	FCGR3A	PENICILLIN G SODIUM		NCI	1371977
FCGR3A	FCGR3A	Definite	FCGR3A	SODIUM CHLORIDE		NCI	17187818
FCGR3A	FCGR3A	Definite	FCGR3A	DACLIZUMAB		DrugBank	17139284|17016423
FCGR3A	FCGR3A	Definite	FCGR3A	MAFOSFAMIDE		NCI	1515095
FCGR3A	FCGR3A	Definite	FCGR3A	PALIVIZUMAB		DrugBank	17139284|17016423
FCGR3A	FCGR3A	Definite	FCGR3A	DIMETHYL SULFOXIDE		NCI	16896803
FCGR3A	FCGR3A	Definite	FCGR3A	TESMILIFENE HYDROCHLORIDE		NCI	11556524
FCGR3A	FCGR3A	Definite	FCGR3A	MUROMONAB-CD3		NCI|DrugBank	11599102|17139284|17016423
FCGR3A	FCGR3A	Definite	FCGR3A	GELDANAMYCIN		NCI	7662976
FCGR3A	FCGR3A	Definite	FCGR3A	HYDROGEN PEROXIDE		NCI	2138680
FCGR3A	FCGR3A	Definite	FCGR3A	DOXORUBICIN		NCI	1830717
FCGR3A	FCGR3A	Definite	FCGR3A	PUROMYCIN		NCI	8423352
FCGR3A	FCGR3A	Definite	FCGR3A	ADALIMUMAB		DrugBank	17139284|17016423
FCGR3A	FCGR3A	Definite	FCGR3A	IBRITUMOMAB TIUXETAN		DrugBank	17139284|17016423
FCGR3A	FCGR3A	Definite	FCGR3A	BROMOACETIC ACID		NCI	1832500
FCGR2A	FCGR2A	Definite	FCGR2A	GLOBULIN, IMMUNE	antagonist	DrugBank	20441428|17351760|17911465
FCGR2A	FCGR2A	Definite	FCGR2A	THIOLACTOMYCIN	antagonist	TTD
FCGR2A	FCGR2A	Definite	FCGR2A	CYCLOPHOSPHAMIDE		PharmGKB
FCGR2A	FCGR2A	Definite	FCGR2A	GEMTUZUMAB OZOGAMICIN		DrugBank	17139284|17016423
FCGR2A	FCGR2A	Definite	FCGR2A	NATALIZUMAB		DrugBank	17139284|17016423
FCGR2A	FCGR2A	Definite	FCGR2A	IBRITUMOMAB TIUXETAN		DrugBank	17139284|17016423
FCGR2A	FCGR2A	Definite	FCGR2A	PACLITAXEL		PharmGKB
FCGR2A	FCGR2A	Definite	FCGR2A	TRASTUZUMAB		PharmGKB|DrugBank	17139284|17704420|17016423
FCGR2A	FCGR2A	Definite	FCGR2A	RITUXIMAB		DrugBank	17324336|16609067
FCGR2A	FCGR2A	Definite	FCGR2A	PALIVIZUMAB		DrugBank	17139284|17016423
FCGR2A	FCGR2A	Definite	FCGR2A	MUROMONAB-CD3		DrugBank	17139284|17016423
FCGR2A	FCGR2A	Definite	FCGR2A	DACLIZUMAB		DrugBank	17139284|17016423
FCGR2A	FCGR2A	Definite	FCGR2A	ABCIXIMAB		DrugBank	17139284|17016423
FCGR2A	FCGR2A	Definite	FCGR2A	BASILIXIMAB		DrugBank	17139284|17016423
FCGR2A	FCGR2A	Definite	FCGR2A	TOSITUMOMAB		DrugBank	17139284|17016423
FCGR2A	FCGR2A	Definite	FCGR2A	ALEFACEPT		DrugBank	17139284|17016423
FCGR2A	FCGR2A	Definite	FCGR2A	ADALIMUMAB		DrugBank	17139284|17016423
FCGR2A	FCGR2A	Definite	FCGR2A	ETANERCEPT		DrugBank	15526004|15457442
FCGR2A	FCGR2A	Definite	FCGR2A	ALEMTUZUMAB		DrugBank	15217834
FCGR2A	FCGR2A	Definite	FCGR2A	BEVACIZUMAB		DrugBank	17139284|17016423
FCGR2A	FCGR2A	Definite	FCGR2A	EFALIZUMAB		DrugBank	17139284|17016423
FCGR2A	FCGR2A	Definite	FCGR2A	CETUXIMAB		DrugBank	17139284|17704420|17016423
NNMT	NNMT	Definite	NNMT	NIACIN	binder	TdgClinicalTrial|DrugBank	17139284|18996527|17016423
SPHK1	SPHK1	Definite	SPHK1	CHEMBL2376441	inhibitor	GuideToPharmacologyInteractions
SPHK1	SPHK1	Definite	SPHK1	PHENYLEPHRINE	inhibitor	GuideToPharmacologyInteractions
SPHK1	SPHK1	Definite	SPHK1	CHEMBL2158685		TdgClinicalTrial
SPHK1	SPHK1	Definite	SPHK1	IDRONOXIL		TdgClinicalTrial
ITGA5	ITGA5	Definite	ITGA5	VOLOCIXIMAB	antagonist|antibody	TALC|ChemblInteractions
ITGA5	ITGA5	Definite	ITGA5	ETARACIZUMAB	antibody	TALC
ITGA5	ITGA5	Definite	ITGA5	PF-04605412	antibody	TALC
ITGA5	ITGA5	Definite	ITGA5	DIMETHYL SULFOXIDE		NCI	9678720
ITGA5	ITGA5	Definite	ITGA5	CILENGITIDE		TdgClinicalTrial
ITGA5	ITGA5	Definite	ITGA5	CILMOSTIM		NCI	11061591
PROC	PROC	Definite	PROC	MENADIONE	activator	TEND|DrugBank	17215245|17139284|17016423
PROC	PROC	Definite	PROC	SODIUM TETRADECYL SULFATE	inhibitor	TdgClinicalTrial|TEND|DrugBank|TTD	11752352|1344580|17016423|19442540
PROC	PROC	Definite	PROC	WARFARIN		FDA
HSP90AA1	HSP90AA1	Definite	HSP90AA1	ALVESPIMYCIN HYDROCHLORIDE	inhibitor	TTD
HSP90AA1	HSP90AA1	Definite	HSP90AA1	NVP-AUY922	inhibitor	MyCancerGenome|CancerCommons|MyCancerGenomeClinicalTrial
HSP90AA1	HSP90AA1	Definite	HSP90AA1	GANETESPIB	inhibitor	MyCancerGenome|TdgClinicalTrial|ChemblInteractions|CancerCommons|TTD
HSP90AA1	HSP90AA1	Definite	HSP90AA1	RETASPIMYCIN	inhibitor	MyCancerGenome|TdgClinicalTrial
HSP90AA1	HSP90AA1	Definite	HSP90AA1	ONALESPIB	inhibitor	TdgClinicalTrial|CancerCommons|TTD
HSP90AA1	HSP90AA1	Definite	HSP90AA1	TANESPIMYCIN	inhibitor	MyCancerGenome|TdgClinicalTrial|ChemblInteractions|TTD
HSP90AA1	HSP90AA1	Definite	HSP90AA1	CHEMBL553939	inhibitor	TdgClinicalTrial|DrugBank|TTD
HSP90AA1	HSP90AA1	Definite	HSP90AA1	CHEMBL2204502	inhibitor	TdgClinicalTrial|CancerCommons
HSP90AA1	HSP90AA1	Definite	HSP90AA1	RETASPIMYCIN HYDROCHLORIDE (CHEMBL377559)	inhibitor	ChemblInteractions
HSP90AA1	HSP90AA1	Definite	HSP90AA1	CHEMBL399530		DrugBank	10592235
HSP90AA1	HSP90AA1	Definite	HSP90AA1	CHEMBL360563		DrugBank	10592235|17139284|17016423
HSP90AA1	HSP90AA1	Definite	HSP90AA1	CHEMBL410448		DrugBank	10592235
HSP90AA1	HSP90AA1	Definite	HSP90AA1	CHEMBL326523		DrugBank	10592235
HSP90AA1	HSP90AA1	Definite	HSP90AA1	CHEMBL383189		DrugBank	10592235
HSP90AA1	HSP90AA1	Definite	HSP90AA1	CHEMBL252124		DrugBank	10592235
HSP90AA1	HSP90AA1	Definite	HSP90AA1	CHEMBL113194		DrugBank	10592235
HSP90AA1	HSP90AA1	Definite	HSP90AA1	CHEMBL563168		DrugBank	10592235
HSP90AA1	HSP90AA1	Definite	HSP90AA1	RIFABUTIN		DrugBank	10701840|11306472|11358819|10759403|10919672
HSP90AA1	HSP90AA1	Definite	HSP90AA1	CHEMBL486921		DrugBank	10592235
HSP90AA1	HSP90AA1	Definite	HSP90AA1	CHEMBL109612		DrugBank	10592235
HSP90AA1	HSP90AA1	Definite	HSP90AA1	CHEMBL326082		DrugBank	10592235
HSP90AA1	HSP90AA1	Definite	HSP90AA1	CHEMBL109822		DrugBank	10592235
HSP90AA1	HSP90AA1	Definite	HSP90AA1	CHEMBL324951		DrugBank	10592235
HSP90AA1	HSP90AA1	Definite	HSP90AA1	CHEMBL361078		DrugBank	10592235
HSP90AA1	HSP90AA1	Definite	HSP90AA1	CHEMBL1234416		DrugBank	10592235
HSP90AA1	HSP90AA1	Definite	HSP90AA1	CHEMBL554496		DrugBank	10592235
HSP90AA1	HSP90AA1	Definite	HSP90AA1	CHEMBL207701		DrugBank	10592235
HSP90AA1	HSP90AA1	Definite	HSP90AA1	CHEMBL563327		DrugBank	10592235
HSP90AA1	HSP90AA1	Definite	HSP90AA1	CHEMBL513225		DrugBank	10592235
HSP90AA1	HSP90AA1	Definite	HSP90AA1	CHEMBL200469		DrugBank	10592235
HSP90AA1	HSP90AA1	Definite	HSP90AA1	CHEMBL326564		DrugBank	10592235
HSP90AA1	HSP90AA1	Definite	HSP90AA1	CHEMBL208239		DrugBank	10592235
HSP90AA1	HSP90AA1	Definite	HSP90AA1	CHEMBL113690		DrugBank	10592235
HSP90AA1	HSP90AA1	Definite	HSP90AA1	GELDANAMYCIN		DrugBank	17139284|17016423
HSP90AA1	HSP90AA1	Definite	HSP90AA1	CHEMBL404630		DrugBank	10592235
HSP90AA1	HSP90AA1	Definite	HSP90AA1	ALVESPIMYCIN		TdgClinicalTrial
HSP90AA1	HSP90AA1	Definite	HSP90AA1	CHEMBL112834		DrugBank	10592235
HSP90AA1	HSP90AA1	Definite	HSP90AA1	CHEMBL200255		DrugBank	10592235
HSP90AA1	HSP90AA1	Definite	HSP90AA1	CHEMBL380888		DrugBank	10592235
HSP90AA1	HSP90AA1	Definite	HSP90AA1	CHEMBL112896		DrugBank	10592235
HSP90AA1	HSP90AA1	Definite	HSP90AA1	CHEMBL549340		DrugBank	10592235
HSP90AA1	HSP90AA1	Definite	HSP90AA1	CHEMBL470365		DrugBank	10592235
HSP90AA1	HSP90AA1	Definite	HSP90AA1	CHEMBL326651		DrugBank	10592235
HSP90AA1	HSP90AA1	Definite	HSP90AA1	CHEMBL2170470		TdgClinicalTrial
HSP90AA1	HSP90AA1	Definite	HSP90AA1	CHEMBL178130		DrugBank	10592235|17139284|17016423
HSP90AA1	HSP90AA1	Definite	HSP90AA1	CHEMBL398346		DrugBank	10592235
HSP90AA1	HSP90AA1	Definite	HSP90AA1	CHEMBL365617		DrugBank	10592235
HSP90AA1	HSP90AA1	Definite	HSP90AA1	CHEMBL112953		DrugBank	10592235
HSP90AA1	HSP90AA1	Definite	HSP90AA1	CHEMBL538937		DrugBank	10592235
ATF4	ATF4	Definite	ATF4	VITAMIN E		NCI	11043924
ATP2C1	ATP2C1	Definite	ATP2C1	ENFLURANE	inhibitor	TdgClinicalTrial|TEND|DrugBank	7873420|8214757
ATP2C1	ATP2C1	Definite	ATP2C1	METHOXYFLURANE	inhibitor	DrugBank	7499320|17139284|17016423
ATP2C1	ATP2C1	Definite	ATP2C1	DESFLURANE	inhibitor	TdgClinicalTrial|TEND|DrugBank	17139284|17016423
ATP2C1	ATP2C1	Definite	ATP2C1	SEVOFLURANE	inhibitor	TdgClinicalTrial|TEND|DrugBank	17139284|17016423
ATP2C1	ATP2C1	Definite	ATP2C1	ISOFLURANE		TdgClinicalTrial|TEND
ATP2C1	ATP2C1	Definite	ATP2C1	HALOTHANE		DrugBank	17139284|17016423
DNMT3A	DNMT3A	Definite	DNMT3A	AZACITIDINE	inhibitor	ChemblInteractions
DNMT3A	DNMT3A	Definite	DNMT3A	DECITABINE	inhibitor	CKB|ChemblInteractions|CIViC	22124213|27418649
DNMT3A	DNMT3A	Definite	DNMT3A	DAUNORUBICIN		CGI
DNMT3A	DNMT3A	Definite	DNMT3A	IDARUBICIN		CIViC	22081665
BRD2	BRD2	Definite	BRD2	APABETALONE	antagonist	GuideToPharmacologyInteractions
BRD2	BRD2	Definite	BRD2	CHEMBL1738777	inhibitor	GuideToPharmacologyInteractions
BRD2	BRD2	Definite	BRD2	CHEMBL1828986	inhibitor	GuideToPharmacologyInteractions
BRD2	BRD2	Definite	BRD2	CHEMBL2153434	inhibitor	GuideToPharmacologyInteractions
BRD2	BRD2	Definite	BRD2	CHEMBL2017291	inhibitor	GuideToPharmacologyInteractions
BRD2	BRD2	Definite	BRD2	CHEMBL1232461	inhibitor	GuideToPharmacologyInteractions
BRD2	BRD2	Definite	BRD2	LY-294002	inhibitor	GuideToPharmacologyInteractions
BRD2	BRD2	Definite	BRD2	PHORBOL MYRISTATE ACETATE		NCI	9528865
ITPR3	ITPR3	Definite	ITPR3	cA2	activator	GuideToPharmacologyInteractions
ITPR3	ITPR3	Definite	ITPR3	INS(1,4,5)P3	activator	GuideToPharmacologyInteractions
ITPR3	ITPR3	Definite	ITPR3	SODIUM ORTHOVANAD	antagonist	GuideToPharmacologyInteractions
H6PD	H6PD	Definite	H6PD	CHEMBL1161866		DrugBank	17298031|17531229|16898590|17171348|17269701
PISD	PISD	Definite	PISD	DEXFOSFOSERINE		DrugBank	14660568|16246067|15522832|15273086|15522831
SLC12A7	SLC12A7	Definite	SLC12A7	POTASSIUM CHLORIDE		DrugBank	16949074|16943364|17418819
CHST11	CHST11	Definite	CHST11	CHONDROITIN SULFATE		NCI	16079159|11056388
TPCN2	TPCN2	Definite	TPCN2	CLOFAZIMINE	activator	GuideToPharmacologyInteractions
TPCN2	TPCN2	Definite	TPCN2	VERAPAMIL	channel blocker	GuideToPharmacologyInteractions
CYP24A1	CYP24A1	Definite	CYP24A1	CHEMBL255088	inhibitor	GuideToPharmacologyInteractions
CYP24A1	CYP24A1	Definite	CYP24A1	LUNACALCIPOL		TdgClinicalTrial|DrugBank
FGF3	FGF3	Definite	FGF3	SORAFENIB		CIViC	22890726
FGF3	FGF3	Definite	FGF3	DOVITINIB		CGI
FGF3	FGF3	Definite	FGF3	LUCITANIB		CGI
TP73	TP73	Definite	TP73	EPIGALOCATECHIN GALLATE		NCI	17369354
TP73	TP73	Definite	TP73	CISPLATIN (CHEMBL2068237)		NCI	11689148
TP73	TP73	Definite	TP73	TRETINOIN		NCI	10809758
TP73	TP73	Definite	TP73	TAZAROTENE		NCI	15610529
TP73	TP73	Definite	TP73	REGRAMOSTIM		NCI	15126418
TP73	TP73	Definite	TP73	CARBOPLATIN		NCI	12499281
TP73	TP73	Definite	TP73	CYTARABINE		NCI	16505115
TP73	TP73	Definite	TP73	VINCRISTINE		NCI	12007564
TP73	TP73	Definite	TP73	BEVACIZUMAB		NCI	11704858
ANO1	ANO1	Definite	ANO1	cA2	activator	GuideToPharmacologyInteractions
ANO1	ANO1	Definite	ANO1	ANTHRACENE-9-CARBOXYLIC ACID	channel blocker	GuideToPharmacologyInteractions
ANO1	ANO1	Definite	ANO1	METRONIDAZOLE	channel blocker	GuideToPharmacologyInteractions
ANO1	ANO1	Definite	ANO1	FLUFENAMIC ACID	channel blocker	GuideToPharmacologyInteractions
ANO1	ANO1	Definite	ANO1	FLUOXETINE	channel blocker	GuideToPharmacologyInteractions
ANO1	ANO1	Definite	ANO1	CHEMBL23050	channel blocker	GuideToPharmacologyInteractions
ANO1	ANO1	Definite	ANO1	MIBEFRADIL	channel blocker	GuideToPharmacologyInteractions
ANO1	ANO1	Definite	ANO1	NIFLUMIC ACID	channel blocker	GuideToPharmacologyInteractions
ANO1	ANO1	Definite	ANO1	5-NITRO-2-PHENYLPROPYLAMINOBENZOIC ACID [NPPB]	channel blocker	GuideToPharmacologyInteractions
ANO1	ANO1	Definite	ANO1	CHEMBL1162149	channel blocker	GuideToPharmacologyInteractions
ANO1	ANO1	Definite	ANO1	TANNIC ACID	channel blocker	GuideToPharmacologyInteractions
ANO1	ANO1	Definite	ANO1	CROFELEMER	inhibitor|antagonist|blocker	GuideToPharmacologyInteractions|ChemblInteractions|DrugBank	19808995
PYGB	PYGB	Definite	PYGB	PYRIDOXAL PHOSPHATE	cofactor	DrugBank	17139284|17016423
PYGB	PYGB	Definite	PYGB	SIVELESTAT	inhibitor	TdgClinicalTrial|TTD
CCND1	CCND1	Definite	CCND1	ARSENIC TRIOXIDE	antagonist	TdgClinicalTrial|DrugBank	12480548|16387740|17370311|17005224|16230390
CCND1	CCND1	Definite	CCND1	PALBOCICLIB	inhibitor	ClearityFoundationBiomarkers|ChemblInteractions
CCND1	CCND1	Definite	CCND1	BRICICLIB	inhibitor	ChemblInteractions
CCND1	CCND1	Definite	CCND1	NIFEDIPINE		NCI	10051745
CCND1	CCND1	Definite	CCND1	TAMOXIFEN		NCI|CIViC	12469160|12602925|15138475
CCND1	CCND1	Definite	CCND1	URACIL		NCI	10607743
CCND1	CCND1	Definite	CCND1	METHOTREXATE		NCI	12972956
CCND1	CCND1	Definite	CCND1	VITAMIN E		NCI	14871472
CCND1	CCND1	Definite	CCND1	ABEMACICLIB		ClearityFoundationBiomarkers
CCND1	CCND1	Definite	CCND1	Ribociclib		ClearityFoundationBiomarkers
CCND1	CCND1	Definite	CCND1	TROGLITAZONE		NCI	14764597
CCND1	CCND1	Definite	CCND1	CYTARABINE		NCI	15936818
CCND1	CCND1	Definite	CCND1	MYCOPHENOLIC ACID		NCI	16123159
CCND1	CCND1	Definite	CCND1	ACETAMINOPHEN		NCI	11896290
CCND1	CCND1	Definite	CCND1	GOSSYPOL		NCI	11510695
CCND1	CCND1	Definite	CCND1	Roniciclib		ClearityFoundationBiomarkers
FADD	FADD	Definite	FADD	RIZATRIPTAN		NCI	11384965
GNAS	GNAS	Definite	GNAS	COLFORSIN		DrugBank	10592235
GNAS	GNAS	Definite	GNAS	FLUOROURACIL		CIViC	19274060

## Sheet: LNC gained SE-calssification
search_term	match_term	match_type	category	sources
CD74	CD74	Definite	SERINE THREONINE KINASE	GO
CD74	CD74	Definite	CELL SURFACE	GO
CD74	CD74	Definite	KINASE	GO
CD74	CD74	Definite	EXTERNAL SIDE OF PLASMA MEMBRANE	GO
CD74	CD74	Definite	DRUGGABLE GENOME	HingoraniCasas
RAPGEF1	RAPGEF1	Definite	SERINE THREONINE KINASE	GO
RAPGEF1	RAPGEF1	Definite	KINASE	GO
ARID5A	ARID5A	Definite	TRANSCRIPTION FACTOR BINDING	GO
IL10RA	IL10RA	Definite	DRUGGABLE GENOME	HingoraniCasas
BCL2	BCL2	Definite	CLINICALLY ACTIONABLE	MskImpact|FoundationOneGenes
BCL2	BCL2	Definite	DRUGGABLE GENOME	RussLampel|HopkinsGroom|HingoraniCasas
BCL2	BCL2	Definite	TUMOR SUPPRESSOR	GO
BCL2	BCL2	Definite	DRUG RESISTANCE	GO
BCL2	BCL2	Definite	TRANSPORTER	GO
BCL2	BCL2	Definite	TRANSCRIPTION FACTOR BINDING	GO
RUNX3	RUNX3	Definite	TUMOR SUPPRESSOR	GO
ORAI2	ORAI2	Definite	TRANSPORTER	GO
ORAI2	ORAI2	Definite	ION CHANNEL	GO
SLA	SLA	Definite	KINASE	GO
SLA	SLA	Definite	TYROSINE KINASE	GO
RASSF2	RASSF2	Definite	KINASE	GO
GNAI2	GNAI2	Definite	SERINE THREONINE KINASE	GO
GNAI2	GNAI2	Definite	KINASE	GO
HCST	HCST	Definite	CELL SURFACE	GO
SRGN	SRGN	Definite	DRUGGABLE GENOME	HingoraniCasas
RASA3	RASA3	Definite	TRANSPORTER	GO
RASA3	RASA3	Definite	ION CHANNEL	GO
ID2	ID2	Definite	TUMOR SUPPRESSOR	GO
ROCK1	ROCK1	Definite	SERINE THREONINE KINASE	GO|dGene|GuideToPharmacologyGenes
ROCK1	ROCK1	Definite	KINASE	GO|HopkinsGroom|GuideToPharmacologyGenes
ROCK1	ROCK1	Definite	PROTEIN PHOSPHATASE	GO
ROCK1	ROCK1	Definite	DRUGGABLE GENOME	dGene|RussLampel|HopkinsGroom|HingoraniCasas
CCND2	CCND2	Definite	CLINICALLY ACTIONABLE	MskImpact|FoundationOneGenes
CCND2	CCND2	Definite	DRUGGABLE GENOME	HingoraniCasas
CCND2	CCND2	Definite	SERINE THREONINE KINASE	GO
CCND2	CCND2	Definite	KINASE	GO
CCND2	CCND2	Definite	TUMOR SUPPRESSOR	GO
PDE4B	PDE4B	Definite	DRUGGABLE GENOME	HingoraniCasas|RussLampel|HopkinsGroom
PDE4B	PDE4B	Definite	DRUG RESISTANCE	GO
PDE4B	PDE4B	Definite	TRANSPORTER	GO
PDE4B	PDE4B	Definite	ION CHANNEL	GO
RNF19A	RNF19A	Definite	TRANSCRIPTION FACTOR BINDING	GO
CIITA	CIITA	Definite	KINASE	GO
CIITA	CIITA	Definite	TRANSCRIPTION FACTOR BINDING	GO
SMCHD1	SMCHD1	Definite	DRUGGABLE GENOME	HopkinsGroom
DUSP2	DUSP2	Definite	PROTEIN PHOSPHATASE	HopkinsGroom|dGene|GO
DUSP2	DUSP2	Definite	DRUGGABLE GENOME	HopkinsGroom|dGene|RussLampel
DUSP2	DUSP2	Definite	SERINE THREONINE KINASE	GO
DUSP2	DUSP2	Definite	KINASE	GO
SOCS1	SOCS1	Definite	KINASE	GO
SOCS1	SOCS1	Definite	TYROSINE KINASE	GO
SOCS1	SOCS1	Definite	CLINICALLY ACTIONABLE	FoundationOneGenes
JADE2	JADE2	Definite	HISTONE MODIFICATION	GO
EGLN2	EGLN2	Definite	DRUGGABLE GENOME	HingoraniCasas
CXCR4	CXCR4	Definite	DRUGGABLE GENOME	RussLampel|dGene|HopkinsGroom|HingoraniCasas
CXCR4	CXCR4	Definite	G PROTEIN COUPLED RECEPTOR	dGene|HopkinsGroom|GO
CXCR4	CXCR4	Definite	SERINE THREONINE KINASE	GO
CXCR4	CXCR4	Definite	CELL SURFACE	GO
CXCR4	CXCR4	Definite	KINASE	GO
STK10	STK10	Definite	SERINE THREONINE KINASE	GuideToPharmacologyGenes|GO|dGene
STK10	STK10	Definite	KINASE	GuideToPharmacologyGenes|HopkinsGroom|GO
STK10	STK10	Definite	DRUGGABLE GENOME	HopkinsGroom|HingoraniCasas|dGene|RussLampel
STK10	STK10	Definite	TUMOR SUPPRESSOR	GO
SELPLG	SELPLG	Definite	DRUGGABLE GENOME	HingoraniCasas
KLHL6	KLHL6	Definite	CLINICALLY ACTIONABLE	FoundationOneGenes
KLHL6	KLHL6	Definite	DRUGGABLE GENOME	HingoraniCasas
SPOCK2	SPOCK2	Definite	PROTEASE INHIBITOR	dGene|GO
SPOCK2	SPOCK2	Definite	DRUGGABLE GENOME	dGene|HingoraniCasas
SPOCK2	SPOCK2	Definite	PROTEASE	GO
SPOCK2	SPOCK2	Definite	NEUTRAL ZINC METALLOPEPTIDASE	GO
GPR132	GPR132	Definite	G PROTEIN COUPLED RECEPTOR	HopkinsGroom|dGene|GO
GPR132	GPR132	Definite	DRUGGABLE GENOME	HopkinsGroom|RussLampel|dGene|HingoraniCasas
GPR132	GPR132	Definite	TUMOR SUPPRESSOR	GO
PTPN7	PTPN7	Definite	DRUGGABLE GENOME	HingoraniCasas|RussLampel|HopkinsGroom|dGene
PTPN7	PTPN7	Definite	PROTEIN PHOSPHATASE	HopkinsGroom|dGene|GO
CD2	CD2	Definite	DRUGGABLE GENOME	HingoraniCasas
CD2	CD2	Definite	CELL SURFACE	GO
CD2	CD2	Definite	EXTERNAL SIDE OF PLASMA MEMBRANE	GO
CCR6	CCR6	Definite	G PROTEIN COUPLED RECEPTOR	dGene|GO|HopkinsGroom
CCR6	CCR6	Definite	DRUGGABLE GENOME	dGene|HingoraniCasas|HopkinsGroom|RussLampel
CCR6	CCR6	Definite	CELL SURFACE	GO
PAX5	PAX5	Definite	CLINICALLY ACTIONABLE	MskImpact|FoundationOneGenes
PAX5	PAX5	Definite	HISTONE MODIFICATION	GO
TNFRSF13C	TNFRSF13C	Definite	DRUGGABLE GENOME	HingoraniCasas
TNFRSF13C	TNFRSF13C	Definite	CELL SURFACE	GO
TNFRSF13C	TNFRSF13C	Definite	EXTERNAL SIDE OF PLASMA MEMBRANE	GO
SLAMF1	SLAMF1	Definite	DRUGGABLE GENOME	HingoraniCasas
SLAMF1	SLAMF1	Definite	CELL SURFACE	GO
SLAMF1	SLAMF1	Definite	EXTERNAL SIDE OF PLASMA MEMBRANE	GO
ITGB7	ITGB7	Definite	DRUGGABLE GENOME	RussLampel|HopkinsGroom|HingoraniCasas
ITGB7	ITGB7	Definite	CELL SURFACE	GO
RHOH	RHOH	Definite	KINASE	GO
STK17B	STK17B	Definite	KINASE	HopkinsGroom|GuideToPharmacologyGenes|GO
STK17B	STK17B	Definite	DRUGGABLE GENOME	HopkinsGroom|HingoraniCasas|RussLampel|dGene
STK17B	STK17B	Definite	SERINE THREONINE KINASE	GuideToPharmacologyGenes|GO|dGene
TCF7	TCF7	Definite	TRANSCRIPTION FACTOR COMPLEX	GO
CD5	CD5	Definite	DRUGGABLE GENOME	HopkinsGroom|HingoraniCasas|RussLampel
CD5	CD5	Definite	CELL SURFACE	GO
CD5	CD5	Definite	EXTERNAL SIDE OF PLASMA MEMBRANE	GO
IKZF1	IKZF1	Definite	CLINICALLY ACTIONABLE	MskImpact|FoundationOneGenes
IL16	IL16	Definite	DRUGGABLE GENOME	HingoraniCasas

## Sheet: LNC gained SE-Interaction
search_term	match_term	match_type	gene	drug	interaction_types	sources	pmids
CD74	CD74	Definite	CD74	MILATUZUMAB	antibody|antagonist	MyCancerGenome|TdgClinicalTrial|GuideToPharmacologyInteractions|ChemblInteractions
BCL2	BCL2	Definite	BCL2	PACLITAXEL	inhibitor	TdgClinicalTrial|ClearityFoundationClinicalTrial|NCI|TEND|DrugBank	16741658|16895478|17230521|10620631|17119350|17062688
BCL2	BCL2	Definite	BCL2	VENETOCLAX	inhibitor|antagonist	MyCancerGenome|GuideToPharmacologyInteractions|ChemblInteractions|DrugBank	23410971|23291630
BCL2	BCL2	Definite	BCL2	ISOSORBIDE	inhibitor	TALC|TdgClinicalTrial|TTD
BCL2	BCL2	Definite	BCL2	NAVITOCLAX	inhibitor|antagonist	TALC|TdgClinicalTrial|GuideToPharmacologyInteractions|ChemblInteractions|DrugBank|TTD
BCL2	BCL2	Definite	BCL2	OBLIMERSEN SODIUM	antisense oligonucleotide	TALC
BCL2	BCL2	Definite	BCL2	OBLIMERSEN	antisense oligonucleotide|inhibitor	TALC|TdgClinicalTrial|TTD
BCL2	BCL2	Definite	BCL2	OBATOCLAX	inhibitor	TALC|TdgClinicalTrial
BCL2	BCL2	Definite	BCL2	BORTEZOMIB	inhibitor	TALC
BCL2	BCL2	Definite	BCL2	OBATOCLAX MESYLATE	inhibitor	ChemblInteractions
BCL2	BCL2	Definite	BCL2	CHEMBL376408	antagonist	GuideToPharmacologyInteractions
BCL2	BCL2	Definite	BCL2	INTERFERON GAMA-1B		NCI	8572591
BCL2	BCL2	Definite	BCL2	ETOPOSIDE		NCI	11350408|14977850
BCL2	BCL2	Definite	BCL2	RALTITREXED		NCI	10785598
BCL2	BCL2	Definite	BCL2	MILATAXEL		TdgClinicalTrial
BCL2	BCL2	Definite	BCL2	CARBOPLATIN		ClearityFoundationBiomarkers
BCL2	BCL2	Definite	BCL2	RIBAVIRIN		PharmGKB|NCI	15902734|16190549
BCL2	BCL2	Definite	BCL2	METHYLPREDNISOLONE		NCI	16141680|16684279
BCL2	BCL2	Definite	BCL2	APRINOCARSEN SODIUM		NCI	11723237|11906253
BCL2	BCL2	Definite	BCL2	VITAMIN E		NCI	15158075
BCL2	BCL2	Definite	BCL2	MITOXANTRONE		NCI	11751483
BCL2	BCL2	Definite	BCL2	RIZATRIPTAN		NCI	10432288
BCL2	BCL2	Definite	BCL2	CILENGITIDE		NCI	12154028
BCL2	BCL2	Definite	BCL2	DOCETAXEL		TdgClinicalTrial|DrugBank	17674353|15277270|15161985|15643508|15714982|15685445
BCL2	BCL2	Definite	BCL2	ORTATAXEL		TdgClinicalTrial
BCL2	BCL2	Definite	BCL2	STREPTOZOTOCIN		NCI	16741044
BCL2	BCL2	Definite	BCL2	URSODIOL		NCI	9141420
BCL2	BCL2	Definite	BCL2	DITIOCARB		NCI	9726816
BCL2	BCL2	Definite	BCL2	VALPROIC ACID		NCI	9098922
BCL2	BCL2	Definite	BCL2	DIETHYLSTILBESTROL		NCI	15545218
BCL2	BCL2	Definite	BCL2	EDARAVONE		TTD
BCL2	BCL2	Definite	BCL2	PENTOXIFYLLINE		NCI	11836847
BCL2	BCL2	Definite	BCL2	FLOXURIDINE		NCI	8324744
BCL2	BCL2	Definite	BCL2	TAZAROTENE		NCI	16109552
BCL2	BCL2	Definite	BCL2	DOXORUBICIN		NCI	16749867
BCL2	BCL2	Definite	BCL2	ERIBULIN MESYLATE		DrugBank	15313917
BCL2	BCL2	Definite	BCL2	DOLASTATIN-10		NCI	9615758
BCL2	BCL2	Definite	BCL2	GONADOTROPIN, CHORIONIC		NCI	7588311
BCL2	BCL2	Definite	BCL2	EPIRUBICIN		NCI	14503796
BCL2	BCL2	Definite	BCL2	ESTRAMUSTINE		NCI	15869997
BCL2	BCL2	Definite	BCL2	DHA PACLITAXEL		DrugBank
BCL2	BCL2	Definite	BCL2	AMINOLEVULINIC ACID		NCI	9868803
BCL2	BCL2	Definite	BCL2	TENIPOSIDE		NCI	9842975
BCL2	BCL2	Definite	BCL2	ANG1005		TdgClinicalTrial
BCL2	BCL2	Definite	BCL2	COMBRETASTATIN		NCI	12171907
BCL2	BCL2	Definite	BCL2	HYPOXANTHINE		NCI	16611376
BCL2	BCL2	Definite	BCL2	ISOTRETINOIN		NCI	10621853|10638174
BCL2	BCL2	Definite	BCL2	OXALIPLATIN		ClearityFoundationBiomarkers|NCI	14977850
BCL2	BCL2	Definite	BCL2	BEAUVERICIN		NCI	16297711
BCL2	BCL2	Definite	BCL2	RAVIDASVIR		NCI	16634840
BCL2	BCL2	Definite	BCL2	TRETINOIN		NCI	9402847
BCL2	BCL2	Definite	BCL2	PHENYLBUTANOIC ACID		NCI	10696460
BCL2	BCL2	Definite	BCL2	TESETAXEL		TdgClinicalTrial
BCL2	BCL2	Definite	BCL2	ERYTHROMYCIN		NCI	17007374
BCL2	BCL2	Definite	BCL2	HYDROQUINONE		NCI	10220568
RUNX3	RUNX3	Definite	RUNX3	LEUCOVORIN		NCI	17372756
RUNX3	RUNX3	Definite	RUNX3	IRINOTECAN		NCI	17372756
SRGN	SRGN	Definite	SRGN	HEPARIN		NCI	8613703
ROCK1	ROCK1	Definite	ROCK1	HYDROXYFASUDIL	inhibitor	DrugBank	10592235|11752352
ROCK1	ROCK1	Definite	ROCK1	METHYL NONYL KETONE	inhibitor	GuideToPharmacologyInteractions
ROCK1	ROCK1	Definite	ROCK1	FASUDIL	inhibitor	GuideToPharmacologyInteractions|DrugBank	10592235
ROCK1	ROCK1	Definite	ROCK1	GSK-269962A	inhibitor	GuideToPharmacologyInteractions
ROCK1	ROCK1	Definite	ROCK1	TOLAZOLINE	inhibitor	GuideToPharmacologyInteractions
ROCK1	ROCK1	Definite	ROCK1	CHEMBL2005186	inhibitor	GuideToPharmacologyInteractions
ROCK1	ROCK1	Definite	ROCK1	SAR-407899 (CHEMBL1667969)	inhibitor	GuideToPharmacologyInteractions|TTD
ROCK1	ROCK1	Definite	ROCK1	VEROSUDIL	inhibitor	GuideToPharmacologyInteractions|ChemblInteractions
ROCK1	ROCK1	Definite	ROCK1	Y-27632	inhibitor	GuideToPharmacologyInteractions|DrugBank	10592235
ROCK1	ROCK1	Definite	ROCK1	Y-39983	inhibitor	ChemblInteractions
ROCK1	ROCK1	Definite	ROCK1	AMA0076	inhibitor	ChemblInteractions
ROCK1	ROCK1	Definite	ROCK1	CHEMBL406821	inhibitor	DrugBank|TTD	10592235
ROCK1	ROCK1	Definite	ROCK1	AT-13148	inhibitor	ChemblInteractions
ROCK1	ROCK1	Definite	ROCK1	QUINACRINE DIHYDROCHLORIDE	inhibitor	TTD
ROCK1	ROCK1	Definite	ROCK1	DE-104	inhibitor	ChemblInteractions
ROCK1	ROCK1	Definite	ROCK1	SAR-407899 (CHEMBL3545341)	inhibitor	ChemblInteractions
CCND2	CCND2	Definite	CCND2	DECITABINE		NCI	12771922
CCND2	CCND2	Definite	CCND2	Ribociclib		ClearityFoundationBiomarkers
CCND2	CCND2	Definite	CCND2	PALBOCICLIB		ClearityFoundationBiomarkers|CGI
CCND2	CCND2	Definite	CCND2	Roniciclib		ClearityFoundationBiomarkers
CCND2	CCND2	Definite	CCND2	ABEMACICLIB		ClearityFoundationBiomarkers
PDE4B	PDE4B	Definite	PDE4B	ADENOSINE PHOSPHATE	product of	DrugBank	16843095|17333137|17088426
PDE4B	PDE4B	Definite	PDE4B	THEOPHYLLINE	inhibitor	TdgClinicalTrial|ChemblInteractions|TEND|DrugBank	15639300
PDE4B	PDE4B	Definite	PDE4B	DYPHYLLINE	inhibitor	TdgClinicalTrial|ChemblInteractions|TEND|DrugBank	7925603|17139284|17016423|225216
PDE4B	PDE4B	Definite	PDE4B	PENTOXIFYLLINE	inhibitor	TdgClinicalTrial|ChemblInteractions|TEND|DrugBank	17139284|17016423
PDE4B	PDE4B	Definite	PDE4B	ENPROFYLLINE	inhibitor	TdgClinicalTrial|TEND|DrugBank	17139284|17016423
PDE4B	PDE4B	Definite	PDE4B	ILOPROST	inducer	DrugBank	12952271|11551870|12441759|2461561
PDE4B	PDE4B	Definite	PDE4B	PAPAVERINE	inhibitor	TdgClinicalTrial|TEND|DrugBank	19231363|12646997|17139284|17016423
PDE4B	PDE4B	Definite	PDE4B	THEOBROMINE	inhibitor	DrugBank	18568240|11692087|15095008|17514358
PDE4B	PDE4B	Definite	PDE4B	INAMRINONE	inhibitor	TdgClinicalTrial|TEND|DrugBank	17139284|17016423
PDE4B	PDE4B	Definite	PDE4B	ROFLUMILAST	inhibitor	TdgClinicalTrial|GuideToPharmacologyInteractions|ChemblInteractions|DrugBank	17726343
PDE4B	PDE4B	Definite	PDE4B	CILOMILAST	inhibitor	DrugBank	17155857
PDE4B	PDE4B	Definite	PDE4B	(-)-ROLIPRAM	inhibitor	DrugBank	11752352|17139284|17016423
PDE4B	PDE4B	Definite	PDE4B	IBUDILAST	inhibitor	TdgClinicalTrial|GuideToPharmacologyInteractions|DrugBank	16313925
PDE4B	PDE4B	Definite	PDE4B	APREMILAST	antagonist|inhibitor	TdgClinicalTrial|GuideToPharmacologyInteractions|ChemblInteractions|DrugBank	25864487|17352685
PDE4B	PDE4B	Definite	PDE4B	PROPOXYPHENE	inhibitor	GuideToPharmacologyInteractions
PDE4B	PDE4B	Definite	PDE4B	CDP840	inhibitor	GuideToPharmacologyInteractions
PDE4B	PDE4B	Definite	PDE4B	CRISABOROLE	inhibitor	TdgClinicalTrial|GuideToPharmacologyInteractions|ChemblInteractions|DrugBank
PDE4B	PDE4B	Definite	PDE4B	SODIUM PHENYLBUTYRATE	inhibitor	GuideToPharmacologyInteractions
PDE4B	PDE4B	Definite	PDE4B	ROLIPRAM	inhibitor	GuideToPharmacologyInteractions|DrugBank	10592235|17139284|17016423
PDE4B	PDE4B	Definite	PDE4B	CHEMBL1232082	inhibitor	GuideToPharmacologyInteractions
PDE4B	PDE4B	Definite	PDE4B	DIPYRIDAMOLE	inhibitor	ChemblInteractions
PDE4B	PDE4B	Definite	PDE4B	THEOPHYLLINE SODIUM GLYCINATE	inhibitor	ChemblInteractions
PDE4B	PDE4B	Definite	PDE4B	FLAVOXATE HYDROCHLORIDE	inhibitor	ChemblInteractions
PDE4B	PDE4B	Definite	PDE4B	AMINOPHYLLINE	inhibitor	ChemblInteractions
PDE4B	PDE4B	Definite	PDE4B	OXTRIPHYLLINE	inhibitor	ChemblInteractions
PDE4B	PDE4B	Definite	PDE4B	AMLEXANOX	inhibitor	ChemblInteractions
PDE4B	PDE4B	Definite	PDE4B	CHEMBL74078		DrugBank	10592235
PDE4B	PDE4B	Definite	PDE4B	CHEMBL521203		DrugBank	10592235
PDE4B	PDE4B	Definite	PDE4B	CAFFEINE		TdgClinicalTrial|TEND
PDE4B	PDE4B	Definite	PDE4B	CHEMBL1230617		DrugBank	17139284|17016423
PDE4B	PDE4B	Definite	PDE4B	RESVERATROL		TdgClinicalTrial
PDE4B	PDE4B	Definite	PDE4B	[R]-Mesopram		DrugBank	10592235|17139284|17016423
PDE4B	PDE4B	Definite	PDE4B	CHEMBL519827		DrugBank	10592235|17139284|17016423
PDE4B	PDE4B	Definite	PDE4B	ETAZOLATE		TdgClinicalTrial
PDE4B	PDE4B	Definite	PDE4B	FILAMINAST		DrugBank	10592235|17139284|17016423
PDE4B	PDE4B	Definite	PDE4B	PICLAMILAST		DrugBank	10592235|15765929
EML4	EML4	Definite	EML4	ALECTINIB		CKB	27009859|28476735|25393796|26849637|27432227|26682573|25228534|21575866|26698910|23344087
EML4	EML4	Definite	EML4	CERITINIB		CKB	26775591|27009859|25173427|27432227|25228534|26698910|27780853|24675041
EML4	EML4	Definite	EML4	X-396		CKB	21613408
EML4	EML4	Definite	EML4	BRIGATINIB		CKB	27009859|27432227|25228534|26698910|27780853
EML4	EML4	Definite	EML4	AFATINIB		CKB	26682573
EML4	EML4	Definite	EML4	SIROLIMUS		CKB	21613408
EML4	EML4	Definite	EML4	ENTRECTINIB		CKB	26939704
EML4	EML4	Definite	EML4	CHEMBL458997		CKB	26090892
EML4	EML4	Definite	EML4	NVP-AUY922		CKB	26698910
EML4	EML4	Definite	EML4	TAE-684		CKB	25228534
EML4	EML4	Definite	EML4	LORLATINIB		CKB	27432227|26698910|26144315|26554404
EML4	EML4	Definite	EML4	CRIZOTINIB		CKB	26775591|27009859|22277784|20979469|22235099|28476735|27354483|27432227|25228534|26698910|21613408|26554404|23344087|21791641|27780853|24675041
EML4	EML4	Definite	EML4	ASP-3026		CKB	27009859|25228534
EGLN2	EGLN2	Definite	EGLN2	DAPRODUSTAT	inhibitor	ChemblInteractions|TTD
EGLN2	EGLN2	Definite	EGLN2	ROXADUSTAT	inhibitor	TdgClinicalTrial|ChemblInteractions|DrugBank|TTD
EGLN2	EGLN2	Definite	EGLN2	CHEMBL426560	inhibitor	TdgClinicalTrial|TTD
EGLN2	EGLN2	Definite	EGLN2	VADADUSTAT		TdgClinicalTrial
EGLN2	EGLN2	Definite	EGLN2	ASCORBATE		DrugBank	17627474|17627521
CXCR4	CXCR4	Definite	CXCR4	FRAMYCETIN	antagonist	DrugBank	14638394|11747436
CXCR4	CXCR4	Definite	CXCR4	ROLOFYLLINE (CHEMBL52333)	agonist	GuideToPharmacologyInteractions
CXCR4	CXCR4	Definite	CXCR4	METHIONINE SULFOXIDE	agonist	GuideToPharmacologyInteractions
CXCR4	CXCR4	Definite	CXCR4	CHEMBL452864	antagonist	GuideToPharmacologyInteractions
CXCR4	CXCR4	Definite	CXCR4	CHEMBL460491	antagonist	GuideToPharmacologyInteractions
CXCR4	CXCR4	Definite	CXCR4	PLERIXAFOR	antagonist|partial agonist	TdgClinicalTrial|GuideToPharmacologyInteractions|ChemblInteractions|TEND|DrugBank|TTD	18847313|23204107
CXCR4	CXCR4	Definite	CXCR4	PHENPROCOUMON	antagonist	GuideToPharmacologyInteractions
CXCR4	CXCR4	Definite	CXCR4	BKT140	antagonist	TdgClinicalTrial|GuideToPharmacologyInteractions|ChemblInteractions
CXCR4	CXCR4	Definite	CXCR4	ULOCUPLUMAB	antibody	TdgClinicalTrial|GuideToPharmacologyInteractions
CXCR4	CXCR4	Definite	CXCR4	MSX-122	antagonist	TdgClinicalTrial|ChemblInteractions|TTD
CXCR4	CXCR4	Definite	CXCR4	Burixafor	antagonist	TdgClinicalTrial|ChemblInteractions
CXCR4	CXCR4	Definite	CXCR4	CTCE-9908	antagonist	ChemblInteractions
CXCR4	CXCR4	Definite	CXCR4	CHEMBL1088913	antagonist	TTD
CXCR4	CXCR4	Definite	CXCR4	POL6326	antagonist	ChemblInteractions
CXCR4	CXCR4	Definite	CXCR4	CHEMBL518924		TdgClinicalTrial|DrugBank
STK10	STK10	Definite	STK10	BOSUTINIB	inhibitor	GuideToPharmacologyInteractions
CD2	CD2	Definite	CD2	ALEFACEPT	inhibitor|antagonist	TdgClinicalTrial|GuideToPharmacologyInteractions|ChemblInteractions|TEND|DrugBank|TTD	14968366|12795770|17555598|11970990|11752352|17403057
CD2	CD2	Definite	CD2	SIPLIZUMAB	inhibitor|antibody	TdgClinicalTrial|ChemblInteractions|TTD
CD2	CD2	Definite	CD2	OCTREOTIDE		NCI	7628916
CD2	CD2	Definite	CD2	ZINC CHLORIDE		NCI	8131214
CD2	CD2	Definite	CD2	STAUROSPORINE		NCI	1359970
CCR6	CCR6	Definite	CCR6	CHLORTHALIDONE	agonist	GuideToPharmacologyInteractions
SLAMF1	SLAMF1	Definite	SLAMF1	METHOTREXATE		NCI	16882589
ITGB7	ITGB7	Definite	ITGB7	VEDOLIZUMAB	antibody|inhibitor	TdgClinicalTrial|GuideToPharmacologyInteractions|ChemblInteractions|DrugBank	19509315
ITGB7	ITGB7	Definite	ITGB7	ETROLIZUMAB	inhibitor|antibody|antagonist	GuideToPharmacologyInteractions|ChemblInteractions|TTD
ITGB7	ITGB7	Definite	ITGB7	FIRATEGRAST	antagonist	ChemblInteractions
ITGB7	ITGB7	Definite	ITGB7	NATALIZUMAB	inhibitor	ChemblInteractions
ITGB7	ITGB7	Definite	ITGB7	SNAP-7941		TdgClinicalTrial|DrugBank
STK17B	STK17B	Definite	STK17B	QUERCETIN		DrugBank	10592235
CD5	CD5	Definite	CD5	DACTINOMYCIN		NCI	7540861
CD5	CD5	Definite	CD5	PHORBOL MYRISTATE ACETATE		NCI	1694132|7540861
CD5	CD5	Definite	CD5	IONOMYCIN		NCI	7540861
CD5	CD5	Definite	CD5	ZOLIMOMAB ARITOX		ChemblInteractions
CD5	CD5	Definite	CD5	INOSITOL		NCI	1371522
CD5	CD5	Definite	CD5	REGRAMOSTIM		NCI	10379842
CD5	CD5	Definite	CD5	HEXAMETHYLENEBISACETAMIDE		NCI	8462662
IKZF1	IKZF1	Definite	IKZF1	LENALIDOMIDE		CKB	24292625
