# Supplementary material for: Oncogenic enhancers drive esophageal squamous cell carcinogenesis and metastasis
Source: Nat Commun. 2021 Jul 22;12:4457. doi: 10.1038/s41467-021-24813-2 (PMC8298514; doi:10.1038/s41467-021-24813-2)
Supplement: Supplementary file 25 — Source Data [file 41467_2021_24813_MOESM25_ESM.xlsx]

## Sheet: Figure 1
		Figure 1b
					Unaltered	Gain	Loss
		Reletive to Nor	EC	Promoter	18879	2917	3027
				Enhancer	39464	8587	9624
			LNC	Promoter	21949	1471	1403
				Enhancer	48652	4399	4624
		Relative to EC	LNC	Promoter	23244	864	715
				Enhancer	52476	2733	2466

## Sheet: Figure 2
		Figure 2b
		EC vs. Nor					LNC vs. Nor
		Group	Class	Num			Group	Class	Num
		Group1	up	174			Group1	up	109
		Group1	down	69			Group1	down	57
		Group2	up	134			Group2	up	187
		Group2	down	49			Group2	down	35
		Group3	up	395			Group3	up	433
		Group3	down	110			Group3	down	75
		Group4	up	84			Group4	up	121
		Group4	down	126			Group4	down	72
		Group5	up	67			Group5	up	32
		Group5	down	106			Group5	down	72
		Group6	up	181			Group6	up	122
		Group6	down	733			Group6	down	557

## Sheet: Figure 3a
	Figure 3a
	1	100	100	100	Typical enhancers
	2	99.8289	99.8513	99.8731
	3	99.5789	99.6413	99.5406
	4	99.2982	99.3482	99.208
	5	99.0482	99.0333	98.4773
	6	98.4912	98.4603	97.3746
	7	97.7499	97.686	95.5456
	8	96.7981	96.6318	90.9119
	9	95.1007	94.7421
	10	92.1707	90.8972
	1	100	100	100	SE
	2	64.2972	58.2423	49.7628
	3	43.613	37.7197	29.9336
	4	32.015	26.2708	17.9791
	5	22.9824	17.8622	10.0569
	6	16.1945	11.6389	6.45161
	7	13.148	8.21853	2.8463
	8	9.72742	5.03563	1.47059
	9	6.68092	2.75534
	10	4.59647	1.14014

## Sheet: Figure 3b
GO_BP	Nor.SE.Pvalue	Nor.SE.FDR	Nor.typical.Pvalue	Nor.typical.FDR	EC.SE.Pvalue	EC.SE.FDR	EC.typical.Pvalue	EC.typical.FDR	LNC.SE.Pvalue	LNC.SE.FDR	LNC.typical.Pvalue	LNC.typical.FDR
system development (GO:0048731)	6.18e-23	9.83e-19	1.7e-14	1.13e-11	4.91e-23	3.4e-20	1.13e-16	1.79e-13	1.38e-22	5.11e-20	8.8e-15	1e-11
multicellular organism development (GO:0007275)	6.89e-23	5.48e-19	1.81e-14	1.15e-11	4.7e-23	3.4e-20	4.38e-16	4.35e-13	1.82e-22	6.42e-20	2.21e-13	1.6e-10
anatomical structure development (GO:0048856)	7.4e-23	3.92e-19	1.62e-14	1.12e-11	1.27e-23	1.01e-20	1.57e-15	1.25e-12	5.2e-22	1.76e-19	2.37e-14	2.36e-11
negative regulation of cellular process (GO:0048523)	9.2e-23	3.66e-19	3.51e-17	7.97e-14	1.18e-32	9.35e-29	1.53e-17	3.47e-14	8.54e-34	6.79e-30	2.51e-15	3.33e-12
developmental process (GO:0032502)	9.36e-23	2.98e-19	9.03e-16	1.1e-12	1.29e-24	1.58e-21	4.01e-18	1.6e-14	4.53e-23	1.89e-20	1.01e-15	1.78e-12
anatomical structure morphogenesis (GO:0009653)	1.01e-22	2.67e-19	5.55e-10	1.13e-07	7.21e-25	1.27e-21	1.36e-11	5.27e-09	1.24e-20	3.51e-18	1.67e-09	3.91e-07
negative regulation of biological process (GO:0048519)	2.83e-21	6.44e-18	3.56e-17	7.07e-14	5.52e-33	8.78e-29	3.23e-17	6.42e-14	6.73e-34	1.07e-29	2.14e-15	3.1e-12
negative regulation of cellular macromolecule biosynthetic process (GO:2000113)	5.02e-20	9.98e-17	6.51e-12	2.03e-09	3.39e-22	1.8e-19	1.24e-11	5.06e-09	5.66e-25	3.6e-22	9.03e-07	0.000103
cellular developmental process (GO:0048869)	6.41e-20	1.13e-16	1.18e-08	1.79e-06	1.15e-19	3.45e-17	1.09e-10	3.22e-08	2e-21	6.49e-19	4.78e-10	1.31e-07
negative regulation of transcription, DNA-templated (GO:0045892)	1.34e-19	2.13e-16	2.32e-12	8.37e-10	1.28e-21	5.35e-19	6.82e-11	2.36e-08	1.41e-24	7.25e-22	1.97e-06	0.000199
negative regulation of biosynthetic process (GO:0009890)	1.54e-19	2.23e-16	3.04e-14	1.67e-11	9.87e-25	1.57e-21	5.06e-12	2.17e-09	1.84e-27	4.89e-24	1.14e-06	0.000126
cell differentiation (GO:0030154)	1.7e-19	2.26e-16	4.11e-08	5.19e-06	6.5e-19	1.78e-16	4.25e-10	1.06e-07	1.63e-20	4.56e-18	5.77e-10	1.53e-07
negative regulation of nucleobase-containing compound metabolic process (GO:0045934)	2.81e-19	3.44e-16	3.54e-11	9.72e-09	8.37e-20	2.56e-17	2.47e-10	6.66e-08	6.56e-23	2.68e-20	1.73e-05	0.00119
negative regulation of nucleic acid-templated transcription (GO:1903507)	3.3e-19	3.75e-16	2.46e-13	1.09e-10	8.23e-22	3.74e-19	6.41e-11	2.32e-08	4.42e-25	3.35e-22	6.27e-06	0.000499
negative regulation of RNA biosynthetic process (GO:1902679)	3.59e-19	3.81e-16	2.54e-13	1.09e-10	9.22e-22	4.07e-19	6.82e-11	2.31e-08	5.04e-25	3.49e-22	6.36e-06	0.000503
animal organ development (GO:0048513)	3.9e-19	3.88e-16	9.79e-10	1.92e-07	7.98e-20	2.49e-17	8.75e-14	4.8e-11	3.35e-19	8.2e-17	1.25e-11	4.73e-09
negative regulation of cellular biosynthetic process (GO:0031327)	7.49e-19	7.01e-16	1.06e-14	8.43e-12	2.4e-24	2.54e-21	2.1e-12	9.81e-10	3.7e-27	7.36e-24	4.94e-07	6.1e-05
negative regulation of RNA metabolic process (GO:0051253)	9.72e-19	8.59e-16	2.52e-12	8.71e-10	3.67e-20	1.19e-17	9.36e-11	2.92e-08	1.35e-23	5.98e-21	4.64e-06	0.000405
negative regulation of macromolecule biosynthetic process (GO:0010558)	1.22e-18	1.02e-15	5.42e-14	2.87e-11	3.43e-23	2.6e-20	3.9e-12	1.72e-09	3.5e-26	5.06e-23	3.32e-06	0.00031
negative regulation of transcription by RNA polymerase II (GO:0000122)	6.31e-18	5.02e-15	1.16e-10	2.77e-08	9.71e-18	2.12e-15	1.88e-12	9.08e-10	5.69e-22	1.88e-19	7.08e-07	8.4e-05
positive regulation of cellular process (GO:0048522)	1.22e-17	9.26e-15	2.38e-24	3.78e-20	2.73e-28	8.67e-25	4.05e-23	6.44e-19	1.5e-30	5.95e-27	3.3e-24	5.24e-20
multicellular organismal process (GO:0032501)	1.88e-17	1.36e-14	1.67e-08	2.39e-06	3.94e-17	7.75e-15	7.88e-09	1.38e-06	3e-16	5.55e-14	5.34e-06	0.00044
positive regulation of biological process (GO:0048518)	1.91e-17	1.32e-14	9.06e-24	7.2e-20	1.39e-28	7.38e-25	2.97e-22	2.36e-18	1.28e-32	6.78e-29	4.06e-23	3.23e-19
negative regulation of nitrogen compound metabolic process (GO:0051172)	1.93e-17	1.28e-14	2.44e-16	3.87e-13	1.91e-24	2.18e-21	3.42e-16	3.89e-13	1.86e-26	3.28e-23	1.76e-11	6.51e-09
regulation of response to stimulus (GO:0048583)	3.68e-17	2.34e-14	3.27e-12	1.11e-09	1.14e-24	1.52e-21	1.6e-14	9.43e-12	2.42e-26	3.85e-23	9.32e-17	2.47e-13
regulation of nitrogen compound metabolic process (GO:0051171)	9.28e-17	5.68e-14	5.55e-14	2.85e-11	6.76e-24	5.66e-21	1.1e-14	6.75e-12	3.97e-25	3.16e-22	7.09e-12	2.75e-09
regulation of developmental process (GO:0050793)	1.24e-16	7.29e-14	2.16e-13	1.01e-10	3.02e-24	3e-21	1.26e-12	6.48e-10	2.95e-25	2.61e-22	3.95e-13	2.51e-10
negative regulation of gene expression (GO:0010629)	1.7e-16	9.67e-14	3.46e-09	5.98e-07	3.11e-17	6.26e-15	1.22e-11	5.1e-09	6.85e-20	1.82e-17	5.21e-07	6.37e-05
negative regulation of cellular metabolic process (GO:0031324)	1.82e-16	1e-13	6.12e-15	5.73e-12	1.01e-24	1.45e-21	6.02e-16	5.32e-13	4.47e-26	5.92e-23	1.25e-10	3.84e-08
regulation of cellular metabolic process (GO:0031323)	1.96e-16	1.04e-13	6.69e-16	9.68e-13	2.25e-28	8.94e-25	5.55e-15	4.01e-12	1.8e-28	5.72e-25	6.01e-12	2.39e-09
regulation of transcription by RNA polymerase II (GO:0006357)	2.43e-16	1.25e-13	1.65e-09	3.06e-07	2.23e-17	4.61e-15	6.78e-10	1.59e-07	4.49e-19	1.07e-16	1.55e-05	0.0011
negative regulation of macromolecule metabolic process (GO:0010605)	2.98e-16	1.48e-13	6.13e-13	2.56e-10	2.15e-21	7.94e-19	7.22e-16	6.04e-13	7.28e-24	3.31e-21	2.4e-10	7.08e-08
negative regulation of metabolic process (GO:0009892)	3.2e-16	1.54e-13	4.38e-12	1.39e-09	9.18e-23	5.84e-20	1.81e-14	1.03e-11	4.01e-24	1.88e-21	1.05e-09	2.61e-07
regulation of primary metabolic process (GO:0080090)	4.66e-16	2.18e-13	2.11e-14	1.24e-11	6.5e-25	1.29e-21	7.68e-15	5.31e-12	1.77e-25	1.76e-22	3.15e-11	1.11e-08
tissue development (GO:0009888)	1.68e-15	7.66e-13	9.27e-08	1.05e-05	8.69e-18	1.92e-15	3.24e-12	1.47e-09	3.07e-15	5.14e-13	1.61e-09	3.82e-07
regulation of macromolecule metabolic process (GO:0060255)	1.89e-15	8.37e-13	5.13e-15	5.1e-12	5.07e-24	4.48e-21	1.99e-16	2.64e-13	8.64e-25	4.91e-22	7.65e-14	6.4e-11
positive regulation of nitrogen compound metabolic process (GO:0051173)	2.3e-15	9.9e-13	5.44e-17	9.62e-14	2.47e-22	1.36e-19	1.5e-16	2.17e-13	7.43e-25	4.54e-22	4.2e-12	1.91e-09
positive regulation of cellular metabolic process (GO:0031325)	2.57e-15	1.07e-12	4.35e-18	1.73e-14	4.48e-24	4.19e-21	3.39e-16	4.15e-13	3.52e-25	2.95e-22	4.98e-12	2.03e-09
regulation of nucleobase-containing compound metabolic process (GO:0019219)	5.18e-15	2.11e-12	9.05e-10	1.8e-07	1.48e-20	5.11e-18	1.14e-08	1.87e-06	3.82e-21	1.22e-18	7.22e-06	0.000554
positive regulation of macromolecule metabolic process (GO:0010604)	5.44e-15	2.16e-12	5.8e-18	1.84e-14	4.07e-22	2.09e-19	5.62e-19	2.98e-15	4.9e-25	3.54e-22	4.87e-15	5.96e-12
regulation of gene expression (GO:0010468)	1.09e-14	4.24e-12	1.56e-09	2.92e-07	1.97e-20	6.66e-18	1.8e-09	3.62e-07	9.94e-21	2.93e-18	1.84e-07	2.59e-05
regulation of signal transduction (GO:0009966)	1.17e-14	4.42e-12	1.29e-12	5.13e-10	7.71e-22	3.72e-19	5.13e-16	4.8e-13	1.17e-22	4.42e-20	1.28e-15	2.03e-12
regulation of metabolic process (GO:0019222)	1.32e-14	4.89e-12	7.14e-16	9.46e-13	5.02e-26	1.33e-22	3.44e-16	3.65e-13	1.27e-25	1.34e-22	2.76e-13	1.91e-10
positive regulation of metabolic process (GO:0009893)	1.47e-14	5.32e-12	2.29e-18	1.21e-14	5.52e-23	3.66e-20	6.55e-18	1.74e-14	1.05e-24	5.79e-22	1.35e-13	1.07e-10
regulation of transcription, DNA-templated (GO:0006355)	3.58e-14	1.26e-11	1.25e-08	1.87e-06	8.08e-19	2.18e-16	1.92e-07	2.1e-05	4.84e-19	1.13e-16	1.44e-05	0.00103
regulation of cellular macromolecule biosynthetic process (GO:2000112)	6.69e-14	2.31e-11	3.26e-08	4.39e-06	4.28e-19	1.24e-16	9.74e-08	1.15e-05	1.35e-19	3.46e-17	6.95e-06	0.000542
regulation of multicellular organismal process (GO:0051239)	7.55e-14	2.56e-11	7.62e-12	2.29e-09	1.62e-21	6.43e-19	1.55e-12	7.7e-10	8.4e-21	2.62e-18	6.08e-14	5.69e-11
regulation of RNA metabolic process (GO:0051252)	8.94e-14	2.96e-11	1.97e-09	3.56e-07	6.41e-19	1.79e-16	1.1e-08	1.87e-06	1.95e-20	5.36e-18	3.47e-06	0.000323
regulation of nucleic acid-templated transcription (GO:1903506)	1e-13	3.26e-11	6.79e-09	1.11e-06	1.54e-18	4.02e-16	1.78e-07	2e-05	5.43e-19	1.25e-16	2e-05	0.00134
regulation of RNA biosynthetic process (GO:2001141)	1.07e-13	3.41e-11	6.95e-09	1.13e-06	2.36e-18	6.04e-16	1.83e-07	2.03e-05	5.97e-19	1.36e-16	2.02e-05	0.00135
regulation of signaling (GO:0023051)	1.37e-13	4.29e-11	1.05e-12	4.27e-10	7.81e-22	3.66e-19	9.3e-15	6.17e-12	1.52e-22	5.51e-20	2.01e-14	2.13e-11
response to stimulus (GO:0050896)	1.64e-13	5.02e-11	7.03e-12	2.15e-09	1.16e-21	4.99e-19	8.43e-13	4.47e-10	3.38e-23	1.45e-20	1.24e-16	2.82e-13
regulation of cell communication (GO:0010646)	1.75e-13	5.25e-11	1.66e-12	6.3e-10	1.32e-21	5.38e-19	9.84e-15	6.26e-12	9e-23	3.49e-20	6.42e-14	5.67e-11
negative regulation of response to stimulus (GO:0048585)	2.98e-13	8.78e-11	3.43e-09	5.99e-07	8.86e-16	1.53e-13	2.15e-10	5.9e-08	3.48e-15	5.77e-13	6.51e-10	1.7e-07
response to chemical (GO:0042221)	3.35e-13	9.69e-11	3.77e-08	4.88e-06	2.56e-18	6.46e-16	2.02e-08	2.97e-06	2.56e-19	6.35e-17	1.24e-06	0.000135
regulation of macromolecule biosynthetic process (GO:0010556)	3.79e-13	1.08e-10	6.07e-09	1.03e-06	1.74e-19	5.12e-17	1.53e-08	2.36e-06	9.77e-21	2.93e-18	3.87e-06	0.00035
negative regulation of cell communication (GO:0010648)	3.81e-13	1.06e-10	1.52e-08	2.27e-06	2.14e-16	3.95e-14	1.13e-08	1.87e-06	4.97e-16	8.98e-14	1.56e-07	2.26e-05
negative regulation of signaling (GO:0023057)	4.33e-13	1.19e-10	1.65e-08	2.39e-06	2.37e-16	4.28e-14	1.23e-08	1.97e-06	9.14e-16	1.61e-13	1.67e-07	2.4e-05
regulation of cellular process (GO:0050794)	4.4e-13	1.19e-10	1.62e-17	4.29e-14	4.85e-25	1.1e-21	4.36e-18	1.39e-14	2.61e-27	5.94e-24	2.13e-22	1.13e-18
regulation of biosynthetic process (GO:0009889)	6.65e-13	1.76e-10	3.23e-09	5.71e-07	3.13e-20	1.04e-17	1.68e-08	2.55e-06	8.69e-21	2.66e-18	2.57e-06	0.000247
regulation of cell differentiation (GO:0045595)	7.26e-13	1.89e-10	1.23e-10	2.83e-08	3.43e-18	8.27e-16	2.07e-10	5.77e-08	5.58e-20	1.51e-17	1.3e-09	3.19e-07
regulation of multicellular organismal development (GO:2000026)	7.4e-13	1.9e-10	1.4e-09	2.68e-07	2.65e-18	6.59e-16	3.61e-10	9.27e-08	2.28e-18	5.04e-16	1.58e-10	4.75e-08
regulation of cellular biosynthetic process (GO:0031326)	7.54e-13	1.9e-10	1.46e-09	2.77e-07	7.23e-20	2.3e-17	1.75e-08	2.62e-06	1.23e-20	3.55e-18	5.14e-06	0.000435
anatomical structure formation involved in morphogenesis (GO:0048646)	1.04e-12	2.57e-10	2.21e-05	0.0013	1.06e-13	1.56e-11	2.36e-07	2.52e-05	1.91e-09	1.4e-07	4.39e-07	5.5e-05
negative regulation of apoptotic process (GO:0043066)	1.42e-12	3.47e-10	2.51e-05	0.00146	5.61e-14	8.5e-12	9.6e-08	1.14e-05	2.25e-13	2.87e-11	9.2e-06	0.000697
regulation of cell adhesion (GO:0030155)	1.53e-12	3.68e-10	1.66e-09	3.04e-07	2.14e-14	3.34e-12	1.44e-10	4.17e-08	2.4e-19	6.05e-17	1.06e-10	3.37e-08
tube morphogenesis (GO:0035239)	1.61e-12	3.83e-10	5.61e-08	6.86e-06	2.64e-17	5.38e-15	3.44e-08	4.6e-06	2.39e-11	2.29e-09	4.2e-09	9.42e-07
negative regulation of programmed cell death (GO:0043069)	2.54e-12	5.94e-10	1.31e-05	0.000825	1.21e-13	1.77e-11	7.78e-08	9.44e-06	5.76e-13	7.05e-11	2.17e-06	0.000212
positive regulation of transcription by RNA polymerase II (GO:0045944)	3.26e-12	7.41e-10	1.36e-10	3.04e-08	2.17e-16	3.97e-14	2.55e-08	3.62e-06	1.25e-15	2.13e-13	3.54e-06	0.000328
regulation of biological process (GO:0050789)	3.49e-12	7.82e-10	1.68e-15	1.91e-12	1.1e-22	6.75e-20	4.44e-17	7.85e-14	1.13e-24	5.98e-22	1.4e-20	4.45e-17
positive regulation of nucleobase-containing compound metabolic process (GO:0045935)	4.16e-12	9.19e-10	2.4e-13	1.09e-10	4.67e-19	1.33e-16	2.82e-10	7.34e-08	7.24e-19	1.62e-16	1.97e-06	0.000198
negative regulation of signal transduction (GO:0009968)	4.81e-12	1.05e-09	7.22e-09	1.16e-06	6.51e-15	1.09e-12	1.35e-09	2.79e-07	3.14e-14	4.46e-12	2.43e-08	4.11e-06
regulation of apoptotic process (GO:0042981)	5.45e-12	1.17e-09	7.34e-08	8.58e-06	3.05e-18	7.47e-16	1.94e-10	5.51e-08	4.9e-18	1.05e-15	2.26e-08	3.9e-06
tube development (GO:0035295)	9.26e-12	1.96e-09	8.28e-09	1.3e-06	1.49e-17	3.21e-15	2.03e-09	3.99e-07	1.69e-11	1.67e-09	1.2e-08	2.32e-06
regulation of cell population proliferation (GO:0042127)	1.16e-11	2.43e-09	3.85e-11	1.02e-08	1.98e-17	4.15e-15	1.26e-11	5.01e-09	2.14e-16	4.11e-14	9.8e-16	1.95e-12
response to organic substance (GO:0010033)	1.3e-11	2.68e-09	3.13e-15	3.32e-12	2.19e-22	1.25e-19	5.52e-11	2.04e-08	5.35e-25	3.55e-22	3.41e-08	5.6e-06
positive regulation of RNA metabolic process (GO:0051254)	1.31e-11	2.67e-09	4.32e-12	1.4e-09	6.89e-18	1.56e-15	1.3e-09	2.72e-07	7.61e-18	1.57e-15	7.12e-07	8.39e-05
regulation of programmed cell death (GO:0043067)	1.34e-11	2.69e-09	2.81e-08	3.88e-06	3.78e-18	8.97e-16	2.47e-10	6.55e-08	6.75e-18	1.41e-15	6.08e-09	1.26e-06
positive regulation of gene expression (GO:0010628)	1.41e-11	2.81e-09	4.01e-12	1.33e-09	5.76e-17	1.12e-14	7.82e-10	1.8e-07	2.05e-16	4.02e-14	5.03e-08	8.08e-06
biological regulation (GO:0065007)	1.48e-11	2.9e-09	6.46e-15	5.71e-12	1.75e-21	6.79e-19	1.89e-15	1.43e-12	3.51e-22	1.21e-19	3.92e-21	1.56e-17
regulation of cell death (GO:0010941)	1.92e-11	3.73e-09	2.81e-08	3.86e-06	4.77e-18	1.1e-15	2.16e-09	4.19e-07	7.91e-18	1.61e-15	1.86e-08	3.4e-06
circulatory system development (GO:0072359)	2.14e-11	4.1e-09	9.66e-07	8e-05	5.49e-16	9.59e-14	8.39e-09	1.45e-06	7.77e-12	8.02e-10	5.21e-07	6.33e-05
animal organ morphogenesis (GO:0009887)	2.14e-11	4.05e-09	0.000372	0.0151	7.81e-13	1.03e-10	4.38e-07	4.44e-05	2.68e-08	1.64e-06	4.41e-06	0.00039
cell development (GO:0048468)	2.24e-11	4.2e-09	1.42e-05	0.000894	5.17e-13	6.92e-11	1.14e-05	0.000838	5.81e-12	6.08e-10	2.91e-06	0.000275
positive regulation of cellular biosynthetic process (GO:0031328)	2.42e-11	4.47e-09	3.97e-11	1.03e-08	1.63e-16	3.04e-14	2.57e-08	3.62e-06	2.91e-16	5.44e-14	1.03e-05	0.000767
nervous system development (GO:0007399)	2.47e-11	4.51e-09	1.22e-06	9.91e-05	3.15e-09	2.51e-07	2.97e-06	0.000258	7.51e-10	5.88e-08	4.52e-06	0.000397
negative regulation of developmental process (GO:0051093)	3.91e-11	7.06e-09	0.00113	0.0377	3.93e-13	5.54e-11	0.000336	0.0156	1.52e-11	1.52e-09	1.56e-06	0.000165
cellular response to organic substance (GO:0071310)	5.28e-11	9.43e-09	1.33e-14	1.01e-11	1.27e-22	7.47e-20	9.05e-10	2.03e-07	8.5e-26	9.66e-23	1.86e-07	2.6e-05
negative regulation of cell death (GO:0060548)	5.82e-11	1.03e-08	1.02e-05	0.00067	3.24e-12	3.91e-10	7.35e-08	8.99e-06	6.66e-12	6.92e-10	3.91e-06	0.000349
positive regulation of biosynthetic process (GO:0009891)	6.48e-11	1.13e-08	1.21e-10	2.84e-08	5.25e-16	9.28e-14	2.29e-08	3.31e-06	8.72e-16	1.56e-13	5.28e-06	0.000438
positive regulation of nucleic acid-templated transcription (GO:1903508)	7.02e-11	1.21e-08	2.29e-12	8.47e-10	1.32e-16	2.53e-14	1.15e-09	2.48e-07	2.1e-16	4.08e-14	2.79e-07	3.64e-05
positive regulation of RNA biosynthetic process (GO:1902680)	7.11e-11	1.22e-08	2.35e-12	8.31e-10	1.36e-16	2.57e-14	1.16e-09	2.47e-07	2.18e-16	4.13e-14	2.82e-07	3.65e-05
cell surface receptor signaling pathway (GO:0007166)	7.66e-11	1.3e-08	1.84e-11	5.23e-09	8.31e-18	1.86e-15	5.84e-09	1.07e-06	1.06e-19	2.77e-17	7.08e-10	1.82e-07
negative regulation of cell population proliferation (GO:0008285)	8.8e-11	1.47e-08	5.51e-07	4.9e-05	6.77e-12	7.81e-10	4.26e-05	0.0027	6.07e-11	5.58e-09	8.52e-06	0.000652
positive regulation of transcription, DNA-templated (GO:0045893)	1.01e-10	1.68e-08	1.51e-12	5.86e-10	1.92e-17	4.08e-15	6.58e-10	1.56e-07	6.19e-17	1.25e-14	9.96e-08	1.51e-05
positive regulation of macromolecule biosynthetic process (GO:0010557)	1.28e-10	2.09e-08	8.88e-11	2.17e-08	4.8e-16	8.59e-14	3.78e-08	4.97e-06	4.51e-16	8.24e-14	2.14e-06	0.000211
cellular response to chemical stimulus (GO:0070887)	1.86e-10	2.99e-08	1.85e-14	1.13e-11	4.41e-22	2.19e-19	4.91e-10	1.18e-07	8.59e-25	5.06e-22	2.39e-08	4.09e-06
cell activation (GO:0001775)	1.93e-10	3.07e-08	2.07e-10	4.51e-08	2.28e-21	8.23e-19	4.88e-09	9.14e-07	7.78e-26	9.53e-23	4.48e-12	1.98e-09
cellular response to cytokine stimulus (GO:0071345)	1.37e-09	2.14e-07	1.05e-10	2.53e-08	1.92e-21	7.29e-19	2.59e-07	2.75e-05	1.65e-24	8.18e-22	1.33e-07	1.96e-05
epithelium development (GO:0060429)	1.43e-09	2.21e-07	8.38e-07	6.98e-05	1.15e-12	1.45e-10	2e-06	0.00018	2.29e-10	1.97e-08	7.86e-07	9.06e-05
regulation of cell-cell adhesion (GO:0022407)	1.64e-09	2.51e-07	6.53e-07	5.55e-05	5.46e-10	4.77e-08	1.4e-05	0.00102	4.05e-14	5.55e-12	7.24e-07	8.46e-05
cell death (GO:0008219)	1.89e-09	2.84e-07	5.73e-05	0.00295	1.33e-13	1.92e-11	4.28e-05	0.0027	9.44e-13	1.1e-10	6.82e-05	0.004
blood vessel development (GO:0001568)	2.06e-09	3.03e-07	5.9e-07	5.13e-05	4.31e-12	5.11e-10	2.46e-08	3.53e-06	2.63e-09	1.89e-07	4.89e-06	0.00042
response to cytokine (GO:0034097)	3.33e-09	4.86e-07	3.73e-11	1.01e-08	4.22e-21	1.49e-18	3.93e-08	5.13e-06	7.67e-23	3.05e-20	8.46e-09	1.73e-06
vasculature development (GO:0001944)	5.27e-09	7.63e-07	3.13e-07	3.17e-05	1.58e-12	1.97e-10	1.26e-08	2.01e-06	1.16e-09	8.9e-08	7.15e-06	0.000555
programmed cell death (GO:0012501)	5.42e-09	7.77e-07	0.000117	0.00558	4.81e-13	6.48e-11	3.15e-05	0.00207	2.79e-12	3.05e-10	5.08e-05	0.00309
regulation of localization (GO:0032879)	6.2e-09	8.8e-07	2.92e-11	8.15e-09	1.21e-14	1.96e-12	1.21e-08	1.96e-06	1.47e-14	2.25e-12	6.53e-11	2.21e-08
cardiovascular system development (GO:0072358)	8.11e-09	1.14e-06	2.24e-07	2.34e-05	3.06e-12	3.71e-10	1.13e-09	2.47e-07	7.5e-10	5.91e-08	5.18e-06	0.000432
regulation of immune system process (GO:0002682)	9.17e-09	1.28e-06	1.12e-05	0.00072	5.75e-14	8.63e-12	1.92e-07	2.12e-05	5.87e-18	1.25e-15	1.03e-10	3.33e-08
blood vessel morphogenesis (GO:0048514)	9.94e-09	1.37e-06	1.31e-06	0.000105	7.02e-12	7.98e-10	7.53e-07	7.22e-05	1.01e-08	6.61e-07	6.19e-06	0.000495
positive regulation of cell adhesion (GO:0045785)	1.09e-08	1.5e-06	5.27e-05	0.00276	3.33e-09	2.63e-07	1.58e-06	0.000144	2.66e-14	3.85e-12	1.39e-07	2.02e-05
leukocyte activation (GO:0045321)	1.1e-08	1.5e-06	2.4e-09	4.29e-07	1.19e-18	3.17e-16	3.44e-08	4.64e-06	3.22e-24	1.55e-21	2.54e-10	7.34e-08
positive regulation of cell differentiation (GO:0045597)	1.71e-08	2.3e-06	7.51e-08	8.73e-06	8.93e-13	1.16e-10	1.2e-07	1.4e-05	4.45e-14	5.99e-12	6.45e-06	0.000508
regulation of response to stress (GO:0080134)	2.14e-08	2.86e-06	2.22e-06	0.000167	2.78e-12	3.41e-10	3.09e-07	3.2e-05	2.9e-12	3.14e-10	3.88e-06	0.000349
response to oxygen-containing compound (GO:1901700)	2.52e-08	3.34e-06	2.61e-07	2.71e-05	3.25e-11	3.44e-09	5.92e-07	5.81e-05	5.73e-12	6.04e-10	0.00108	0.0398
cellular response to stimulus (GO:0051716)	2.59e-08	3.4e-06	7.91e-12	2.33e-09	3.65e-17	7.25e-15	3.99e-10	1.01e-07	3.92e-19	9.46e-17	3.03e-13	2.01e-10
regulation of apoptotic signaling pathway (GO:2001233)	3.5e-08	4.52e-06	0.00064	0.0235	2.59e-09	2.11e-07	9.05e-06	0.000686	2.55e-08	1.57e-06	0.000104	0.00594
embryo development (GO:0009790)	3.56e-08	4.57e-06	6.06e-06	0.000423	6.47e-09	4.88e-07	9.07e-06	0.000684	7.23e-09	4.87e-07	4.9e-06	0.000419
positive regulation of response to stimulus (GO:0048584)	4.67e-08	5.95e-06	0.000142	0.00663	9.82e-14	1.46e-11	1.43e-06	0.000132	2.21e-15	3.74e-13	1.03e-07	1.53e-05
neurogenesis (GO:0022008)	4.73e-08	5.97e-06	5.71e-06	0.0004	5.13e-08	3.15e-06	0.000109	0.00613	1.48e-08	9.49e-07	2.32e-05	0.00153
cytokine-mediated signaling pathway (GO:0019221)	5.17e-08	6.48e-06	1.84e-06	0.000142	1.53e-15	2.62e-13	1.21e-06	0.000113	2.37e-18	5.16e-16	8.92e-07	0.000102
response to wounding (GO:0009611)	6.66e-08	8.27e-06	3.03e-05	0.00171	2.28e-10	2.11e-08	0.000463	0.0203	5.37e-08	3.17e-06	1.16e-06	0.000128
response to endogenous stimulus (GO:0009719)	6.68e-08	8.23e-06	4.09e-08	5.24e-06	2.59e-11	2.81e-09	8.49e-06	0.000656	1.02e-12	1.16e-10	0.000297	0.0143
positive regulation of signal transduction (GO:0009967)	6.96e-08	8.52e-06	6.77e-06	0.000464	7.25e-12	8.18e-10	3.59e-08	4.76e-06	1.72e-12	1.92e-10	2.23e-09	5.13e-07
wound healing (GO:0042060)	7.01e-08	8.51e-06	2.61e-05	0.00151	2.57e-09	2.1e-07	0.000214	0.0109	4.58e-09	3.15e-07	7.2e-06	0.000556
immune system process (GO:0002376)	7.5e-08	9.04e-06	1.57e-08	2.32e-06	4e-18	9.36e-16	1.09e-09	2.41e-07	2.85e-25	2.67e-22	1.1e-12	6.01e-10
response to stress (GO:0006950)	7.77e-08	9.29e-06	1.31e-06	0.000105	4.82e-15	8.15e-13	3.35e-08	4.55e-06	1.12e-15	1.94e-13	7.06e-08	1.11e-05
regulation of cellular component movement (GO:0051270)	9.84e-08	1.16e-05	1.25e-13	6.01e-11	2.69e-14	4.15e-12	4.77e-10	1.17e-07	1.01e-14	1.57e-12	1.32e-12	6.77e-10
regulation of cellular component organization (GO:0051128)	1.34e-07	1.56e-05	5.43e-11	1.39e-08	1.65e-14	2.6e-12	2.68e-08	3.75e-06	1.01e-15	1.77e-13	2.02e-07	2.74e-05
regulation of phosphate metabolic process (GO:0019220)	1.53e-07	1.76e-05	1.13e-07	1.26e-05	4.37e-13	6e-11	1.02e-05	0.000756	3.91e-13	4.9e-11	7.68e-07	8.92e-05
regulation of phosphorus metabolic process (GO:0051174)	1.56e-07	1.78e-05	1.16e-07	1.29e-05	4.59e-13	6.24e-11	7.49e-06	0.000587	4.12e-13	5.12e-11	4.12e-07	5.24e-05
regulation of phosphorylation (GO:0042325)	1.66e-07	1.88e-05	1.38e-07	1.47e-05	4.17e-12	4.98e-10	2.41e-06	0.000215	8.12e-13	9.64e-11	5.53e-07	6.66e-05
regulation of response to external stimulus (GO:0032101)	1.76e-07	1.98e-05	1.05e-05	0.000687	3.31e-10	3.01e-08	3.72e-06	0.000316	1.5e-10	1.3e-08	9.66e-06	0.000725
regulation of molecular function (GO:0065009)	1.78e-07	2e-05	4.84e-10	1e-07	3.52e-13	5e-11	2.59e-09	4.97e-07	1.52e-14	2.27e-12	3.9e-10	1.11e-07
negative regulation of intracellular signal transduction (GO:1902532)	1.82e-07	2.02e-05	2.63e-07	2.7e-05	3.78e-10	3.38e-08	7.32e-05	0.00428	6.64e-09	4.49e-07	1.19e-06	0.00013
regulation of cellular protein metabolic process (GO:0032268)	1.9e-07	2.1e-05	5.57e-08	6.87e-06	1.01e-10	9.98e-09	9.7e-11	2.97e-08	1.23e-12	1.37e-10	1.28e-08	2.45e-06
regulation of locomotion (GO:0040012)	1.91e-07	2.1e-05	8.16e-14	4.06e-11	6.12e-13	8.12e-11	4.54e-11	1.72e-08	3.21e-14	4.52e-12	1.86e-12	9.26e-10
generation of neurons (GO:0048699)	1.92e-07	2.09e-05	6.3e-05	0.00318	6.76e-07	3.49e-05	0.000118	0.00652	1.55e-07	8.37e-06	5.71e-05	0.0034
apoptotic process (GO:0006915)	2.11e-07	2.26e-05	8.12e-05	0.004	9.93e-13	1.26e-10	8.73e-05	0.00505	2.91e-12	3.13e-10	7.08e-05	0.00414
regulation of cell motility (GO:2000145)	2.22e-07	2.37e-05	1.59e-14	1.15e-11	4.28e-14	6.54e-12	7.77e-11	2.58e-08	1.15e-14	1.77e-12	4.49e-13	2.64e-10
regulation of protein modification process (GO:0031399)	2.32e-07	2.46e-05	6.06e-07	5.24e-05	3.75e-10	3.37e-08	1.65e-08	2.52e-06	7.71e-13	9.22e-11	8.66e-06	0.000659
regulation of anatomical structure morphogenesis (GO:0022603)	2.96e-07	3.09e-05	2.62e-07	2.7e-05	1.51e-08	1.06e-06	5.06e-08	6.44e-06	2.03e-09	1.48e-07	1.04e-09	2.62e-07
hematopoietic or lymphoid organ development (GO:0048534)	3.36e-07	3.5e-05	2.33e-06	0.000174	9.18e-09	6.73e-07	1.4e-08	2.2e-06	8.57e-12	8.79e-10	4.83e-12	2.07e-09
positive regulation of cell-cell adhesion (GO:0022409)	3.4e-07	3.51e-05	0.0016	0.0495	1.84e-08	1.25e-06	0.000865	0.0342	3.62e-11	3.39e-09	1.48e-06	0.000158
locomotion (GO:0040011)	3.57e-07	3.66e-05	1.35e-06	0.000107	1.23e-09	1.05e-07	1.02e-06	9.57e-05	6.67e-10	5.36e-08	1.89e-07	2.61e-05
regulation of cell migration (GO:0030334)	3.89e-07	3.94e-05	7.18e-15	6.01e-12	1.47e-14	2.37e-12	1.05e-10	3.14e-08	6.46e-15	1.05e-12	1.48e-13	1.12e-10
immune system development (GO:0002520)	3.89e-07	3.92e-05	6.64e-06	0.000459	1.58e-08	1.1e-06	6.49e-09	1.17e-06	2.84e-11	2.69e-09	1.18e-12	6.26e-10
regulation of T cell activation (GO:0050863)	4.78e-07	4.78e-05	0.000339	0.0139	3.44e-08	2.24e-06	0.000357	0.0164	9.78e-13	1.13e-10	2.42e-06	0.000234
positive regulation of cellular protein metabolic process (GO:0032270)	5.3e-07	5.24e-05	4.55e-07	4.18e-05	3.31e-10	3.02e-08	4.75e-07	4.75e-05	5.85e-11	5.41e-09	2.23e-06	0.000216
hemopoiesis (GO:0030097)	5.99e-07	5.88e-05	1.16e-05	0.000746	1.23e-08	8.83e-07	8.19e-07	7.8e-05	1e-11	1.01e-09	5.32e-10	1.43e-07
regulation of protein metabolic process (GO:0051246)	6.35e-07	6.2e-05	1.01e-09	1.96e-07	5.26e-12	6.2e-10	7.79e-11	2.53e-08	7.66e-15	1.22e-12	1.46e-09	3.53e-07
positive regulation of signaling (GO:0023056)	6.79e-07	6.59e-05	2.71e-05	0.00155	1.33e-10	1.26e-08	4.39e-08	5.68e-06	2.17e-11	2.11e-09	9.64e-09	1.92e-06
regulation of actin filament-based process (GO:0032970)	8.13e-07	7.7e-05	6.35e-05	0.0032	8.94e-09	6.58e-07	3.56e-05	0.0023	2.92e-09	2.09e-07	0.000214	0.0109
regulation of hemopoiesis (GO:1903706)	9.77e-07	9.14e-05	5.68e-06	0.000399	3.96e-13	5.52e-11	5.34e-07	5.28e-05	7.51e-15	1.21e-12	2.03e-06	0.000203
regulation of intracellular signal transduction (GO:1902531)	1.02e-06	9.48e-05	5.78e-08	7.01e-06	1.23e-11	1.36e-09	7.83e-10	1.78e-07	1.58e-13	2.04e-11	3.32e-12	1.6e-09
positive regulation of developmental process (GO:0051094)	1.2e-06	0.000109	4.67e-09	7.99e-07	5.95e-12	6.96e-10	9.01e-08	1.09e-05	8.78e-13	1.03e-10	2.33e-07	3.09e-05
regulation of protein phosphorylation (GO:0001932)	1.22e-06	0.000111	6.89e-07	5.83e-05	4.08e-09	3.18e-07	1.54e-06	0.000142	7.61e-11	6.84e-09	1.81e-06	0.000187
leukocyte differentiation (GO:0002521)	1.45e-06	0.00013	0.000364	0.0148	1.41e-09	1.19e-07	3.75e-05	0.00241	6.29e-13	7.64e-11	7.32e-08	1.13e-05
positive regulation of cell communication (GO:0010647)	1.54e-06	0.000138	3.43e-05	0.00191	1.99e-10	1.86e-08	5.89e-08	7.32e-06	3.26e-11	3.07e-09	1.31e-08	2.48e-06
negative regulation of protein metabolic process (GO:0051248)	1.73e-06	0.000153	4.23e-07	3.94e-05	8.7e-10	7.52e-08	5.29e-08	6.62e-06	2.48e-11	2.36e-09	1.14e-05	0.000844
positive regulation of protein metabolic process (GO:0051247)	1.93e-06	0.00017	3.56e-07	3.52e-05	4.34e-10	3.83e-08	2.83e-07	2.96e-05	2.77e-12	3.04e-10	3.15e-06	0.000296
regulation of leukocyte cell-cell adhesion (GO:1903037)	2.86e-06	0.000246	0.000118	0.00558	3.17e-08	2.09e-06	0.00127	0.0456	9.01e-12	9.19e-10	1.06e-05	0.000787
epithelial cell development (GO:0002064)	3.1e-06	0.000265	9.12e-05	0.00445	7.14e-08	4.22e-06	0.000262	0.0128	1.82e-07	9.73e-06	0.000968	0.0363
cell migration (GO:0016477)	3.93e-06	0.000326	2.05e-08	2.91e-06	6.87e-09	5.16e-07	1.02e-07	1.2e-05	4.22e-10	3.53e-08	1.93e-07	2.65e-05
regulation of leukocyte activation (GO:0002694)	4.21e-06	0.000345	0.00115	0.0381	3.98e-07	2.15e-05	0.000381	0.0173	3.12e-09	2.23e-07	1.19e-08	2.33e-06
response to growth factor (GO:0070848)	4.34e-06	0.000354	1.15e-08	1.77e-06	1.25e-08	8.94e-07	3.13e-06	0.00027	1.35e-09	1.01e-07	2.17e-06	0.000213
regulation of cell activation (GO:0050865)	4.64e-06	0.000377	0.000552	0.0208	2.67e-07	1.46e-05	5.1e-05	0.00316	1.24e-09	9.43e-08	4.47e-09	9.88e-07
signal transduction (GO:0007165)	4.75e-06	0.000382	5.73e-11	1.42e-08	7.99e-13	1.04e-10	5.41e-09	1e-06	7.24e-14	9.59e-12	5.33e-13	3.03e-10
positive regulation of protein modification process (GO:0031401)	5.6e-06	0.000443	0.000114	0.00548	4.9e-08	3.04e-06	9.26e-06	0.000692	3.13e-09	2.22e-07	0.000136	0.00747
regulation of actin cytoskeleton organization (GO:0032956)	5.82e-06	0.000459	3.83e-05	0.00205	6.03e-08	3.61e-06	4.25e-05	0.0027	1.36e-08	8.79e-07	0.000273	0.0133
response to abiotic stimulus (GO:0009628)	5.89e-06	0.000462	5.23e-06	0.00037	2.55e-09	2.09e-07	4.24e-05	0.00271	1.45e-08	9.36e-07	0.000304	0.0145
regulation of organelle organization (GO:0033043)	6.04e-06	0.000471	3.85e-07	3.73e-05	9.66e-12	1.08e-09	0.000226	0.0114	6.36e-11	5.81e-09	0.000142	0.00778
regulation of biological quality (GO:0065008)	7.37e-06	0.000561	5.43e-08	6.75e-06	4.19e-11	4.39e-09	4.6e-09	8.71e-07	2.3e-12	2.55e-10	2.78e-08	4.66e-06
movement of cell or subcellular component (GO:0006928)	7.7e-06	0.00058	3.49e-05	0.00193	8.11e-08	4.72e-06	1.12e-05	0.000832	4.24e-08	2.52e-06	1.79e-05	0.00121
positive regulation of cellular component organization (GO:0051130)	8.23e-06	0.000612	8.09e-07	6.77e-05	2.68e-09	2.16e-07	1.87e-06	0.000169	1.62e-08	1.03e-06	1.06e-06	0.000119
signaling (GO:0023052)	1e-05	0.000724	2.37e-10	5.09e-08	4.34e-13	6e-11	1.12e-08	1.88e-06	1.72e-13	2.21e-11	4.97e-12	2.08e-09
cell communication (GO:0007154)	1.12e-05	0.000802	3.1e-10	6.5e-08	1.2e-12	1.5e-10	2.02e-09	4.02e-07	3.37e-13	4.25e-11	3.96e-12	1.85e-09
transcription by RNA polymerase II (GO:0006366)	1.18e-05	0.000839	7.73e-06	0.000526	4.54e-07	2.42e-05	0.000242	0.0119	1.91e-07	1.01e-05	6.77e-05	0.00399
regulation of cell-matrix adhesion (GO:0001952)	1.18e-05	0.000837	0.000524	0.0199	8.92e-05	0.00283	0.00056	0.0241	8.82e-05	0.00274	0.000644	0.0268
tissue morphogenesis (GO:0048729)	1.2e-05	0.000847	0.000569	0.0212	3.84e-08	2.48e-06	0.00127	0.0456	1.18e-05	0.000468	0.000127	0.00702
negative regulation of cell adhesion (GO:0007162)	1.22e-05	0.000852	3.88e-07	3.74e-05	2.05e-06	9.84e-05	6.15e-05	0.00369	2.22e-06	0.000102	0.00133	0.0472
regulation of lymphocyte differentiation (GO:0045619)	1.63e-05	0.0011	4.92e-05	0.00259	3.6e-08	2.34e-06	1.84e-05	0.00129	2.73e-10	2.33e-08	2.23e-07	2.98e-05
neuron development (GO:0048666)	1.75e-05	0.00118	0.00088	0.031	1.71e-05	0.000661	0.000936	0.0363	1.53e-05	0.000582	0.000754	0.03
regulation of cellular response to stress (GO:0080135)	2.11e-05	0.00138	0.000288	0.012	8.22e-07	4.2e-05	0.000208	0.0106	2.49e-06	0.000114	4.91e-05	0.003
localization of cell (GO:0051674)	2.23e-05	0.00145	6.82e-08	8.1e-06	2.63e-08	1.74e-06	6.37e-07	6.22e-05	3.64e-09	2.56e-07	1.77e-06	0.000185
cell motility (GO:0048870)	2.23e-05	0.00145	6.82e-08	8.04e-06	2.63e-08	1.73e-06	6.37e-07	6.18e-05	3.64e-09	2.55e-07	1.77e-06	0.000184
regulation of protein localization (GO:0032880)	2.73e-05	0.00169	3.96e-07	3.8e-05	1.58e-08	1.1e-06	4.22e-05	0.00271	5.22e-09	3.58e-07	3.48e-05	0.00223
cellular process (GO:0009987)	2.93e-05	0.00182	2.99e-14	1.7e-11	9.07e-13	1.16e-10	6.56e-11	2.32e-08	1.05e-12	1.19e-10	4.2e-13	2.57e-10
regulation of cytokine production (GO:0001817)	3.07e-05	0.00187	7.18e-05	0.00357	1.33e-10	1.26e-08	4.99e-05	0.0031	1.01e-09	7.77e-08	1.68e-05	0.00116
positive regulation of phosphorus metabolic process (GO:0010562)	3.69e-05	0.0022	2.18e-05	0.0013	6.01e-08	3.62e-06	1.65e-05	0.00117	2.32e-08	1.44e-06	3.86e-05	0.00245
positive regulation of phosphate metabolic process (GO:0045937)	3.69e-05	0.00219	2.18e-05	0.00129	6.01e-08	3.61e-06	1.65e-05	0.00117	2.32e-08	1.43e-06	3.86e-05	0.00244
cellular response to growth factor stimulus (GO:0071363)	4.17e-05	0.00242	3.31e-08	4.42e-06	1.64e-07	9.29e-06	5.75e-06	0.000455	1.1e-07	6.2e-06	1.96e-06	0.0002
regulation of cell junction assembly (GO:1901888)	4.56e-05	0.00261	1.09e-05	0.000708	0.000138	0.00412	1.19e-05	0.000865	0.000106	0.00319	5.29e-05	0.0032
positive regulation of molecular function (GO:0044093)	4.9e-05	0.00278	2.98e-10	6.32e-08	3.04e-11	3.27e-09	3.25e-08	4.45e-06	2.1e-11	2.04e-09	5.77e-11	2e-08
regulation of leukocyte differentiation (GO:1902105)	4.94e-05	0.00278	1.45e-05	0.000906	1.12e-10	1.09e-08	4.13e-06	0.000346	9.78e-13	1.12e-10	5.48e-06	0.00045
negative regulation of cellular component movement (GO:0051271)	5.39e-05	0.00298	0.000485	0.0188	0.000163	0.00479	0.000508	0.0221	2.49e-06	0.000113	0.000327	0.0153
regulation of cytoskeleton organization (GO:0051493)	5.66e-05	0.00311	2e-05	0.00121	2.3e-07	1.28e-05	0.000733	0.0297	2.63e-08	1.62e-06	0.00117	0.0423
negative regulation of cellular protein metabolic process (GO:0032269)	5.71e-05	0.00312	6.35e-07	5.43e-05	5.07e-08	3.13e-06	5.21e-08	6.58e-06	1.24e-09	9.43e-08	2.6e-05	0.00171
positive regulation of multicellular organismal process (GO:0051240)	5.77e-05	0.00314	1.2e-07	1.33e-05	7e-12	8.02e-10	9.54e-08	1.14e-05	4.88e-12	5.18e-10	4.34e-07	5.48e-05
regulation of T cell differentiation (GO:0045580)	6.01e-05	0.00324	0.00105	0.0356	1.16e-05	0.000473	0.000143	0.00767	3.5e-09	2.47e-07	5.69e-05	0.0034
angiogenesis (GO:0001525)	7.01e-05	0.00369	5.42e-05	0.00283	9.76e-08	5.67e-06	3.85e-06	0.000326	1e-05	0.000398	4.8e-06	0.000415
leukocyte activation involved in immune response (GO:0002366)	7.06e-05	0.00369	1.54e-05	0.000949	4.36e-11	4.53e-09	2.78e-05	0.00185	4.23e-14	5.75e-12	2.04e-05	0.00136
gland development (GO:0048732)	7.17e-05	0.00374	0.000276	0.0115	4.38e-08	2.78e-06	6.42e-06	0.000506	4.65e-08	2.76e-06	4.18e-05	0.0026
cell activation involved in immune response (GO:0002263)	7.61e-05	0.0039	6.68e-06	0.00046	5.43e-11	5.57e-09	1.78e-05	0.00125	5.54e-14	7.41e-12	1.3e-05	0.00095
negative regulation of protein modification process (GO:0031400)	9.6e-05	0.0048	7.64e-08	8.8e-06	2.06e-08	1.4e-06	9.44e-07	8.93e-05	3.55e-10	3e-08	0.000422	0.0189
positive regulation of cell death (GO:0010942)	0.000108	0.00526	2.81e-07	2.86e-05	1.87e-11	2.05e-09	2.31e-05	0.00158	2.47e-09	1.79e-07	0.000131	0.00724
growth (GO:0040007)	0.000129	0.00615	0.000988	0.0339	4.62e-07	2.46e-05	0.000138	0.00748	7.31e-06	0.000301	1.74e-05	0.00119
embryonic morphogenesis (GO:0048598)	0.000136	0.00641	0.00134	0.043	2.09e-05	0.000782	0.000444	0.0198	0.00067	0.0154	0.000207	0.0107
cellular component organization (GO:0016043)	0.000145	0.00676	1.17e-08	1.79e-06	1.43e-10	1.34e-08	0.000106	0.00596	8.56e-11	7.52e-09	0.000464	0.0202
regulation of catalytic activity (GO:0050790)	0.00016	0.00744	5.52e-11	1.39e-08	8.94e-11	8.88e-09	9.33e-11	2.97e-08	7.13e-13	8.59e-11	8.9e-11	2.95e-08
negative regulation of phosphorylation (GO:0042326)	0.000162	0.00743	1.58e-08	2.31e-06	2.3e-08	1.54e-06	6.72e-07	6.48e-05	1.06e-08	6.91e-07	0.000125	0.00696
positive regulation of hemopoiesis (GO:1903708)	0.000167	0.00757	2.14e-05	0.00127	2.38e-09	1.98e-07	2.37e-05	0.00159	2.28e-11	2.19e-09	0.000216	0.011
myeloid leukocyte activation (GO:0002274)	0.000168	0.00757	3.51e-08	4.62e-06	1.49e-13	2.13e-11	5.69e-06	0.000455	7.72e-17	1.53e-14	0.000159	0.00841
positive regulation of phosphorylation (GO:0042327)	0.000183	0.00819	3.71e-05	0.00203	5.07e-07	2.68e-05	5.3e-05	0.00324	1.68e-07	9e-06	0.000158	0.00845
positive regulation of protein phosphorylation (GO:0001934)	0.000186	0.00827	0.00013	0.00609	3.21e-06	0.000148	9.68e-05	0.0055	2.14e-07	1.12e-05	0.000151	0.00817
intracellular signal transduction (GO:0035556)	0.000224	0.00946	5.62e-10	1.13e-07	5.8e-09	4.42e-07	6.55e-09	1.17e-06	7.01e-10	5.55e-08	2.92e-11	1.05e-08
negative regulation of phosphate metabolic process (GO:0045936)	0.000236	0.00991	2.77e-08	3.86e-06	2.55e-09	2.1e-07	5.66e-06	0.000455	7.99e-09	5.34e-07	2.95e-05	0.00192
negative regulation of phosphorus metabolic process (GO:0010563)	0.00024	0.01	2.86e-08	3.89e-06	2.69e-09	2.16e-07	5.75e-06	0.000457	8.32e-09	5.51e-07	3.01e-05	0.00195
myeloid cell activation involved in immune response (GO:0002275)	0.000263	0.0108	4.74e-07	4.28e-05	3.15e-11	3.36e-09	3.48e-05	0.00226	3.28e-14	4.58e-12	0.000874	0.0337
negative regulation of locomotion (GO:0040013)	0.000278	0.0112	0.000381	0.0152	0.000515	0.0129	0.00023	0.0115	2.23e-05	0.000828	0.000256	0.0127
regulation of MAPK cascade (GO:0043408)	0.000329	0.0128	1.85e-06	0.000142	4.13e-06	0.000185	2.92e-06	0.000255	1.46e-07	7.91e-06	1.4e-05	0.00101
embryonic organ development (GO:0048568)	0.000329	0.0128	0.00094	0.0327	5.22e-05	0.00178	5.62e-06	0.000454	0.00046	0.011	3.62e-06	0.000333
actin cytoskeleton organization (GO:0030036)	0.000367	0.014	7.49e-09	1.19e-06	6.27e-11	6.39e-09	2.17e-07	2.36e-05	1.68e-11	1.67e-09	1.5e-05	0.00107
neutrophil mediated immunity (GO:0002446)	0.000376	0.0143	3.81e-07	3.74e-05	2.23e-11	2.43e-09	2.33e-05	0.00158	1.73e-14	2.58e-12	0.00102	0.0378
positive regulation of leukocyte differentiation (GO:1902107)	0.000386	0.0145	7.9e-06	0.000535	1.72e-08	1.18e-06	8.38e-05	0.00487	8.14e-11	7.27e-09	0.000287	0.0139
negative regulation of protein phosphorylation (GO:0001933)	0.000394	0.0147	6.59e-08	7.88e-06	5.4e-07	2.84e-05	1.57e-05	0.00113	1.76e-07	9.43e-06	0.000264	0.013
localization (GO:0051179)	0.000395	0.0146	6.53e-08	7.87e-06	2.07e-07	1.16e-05	1.45e-09	2.95e-07	1.38e-10	1.2e-08	1.94e-08	3.51e-06
positive regulation of cell migration (GO:0030335)	0.000419	0.0154	8.43e-08	9.65e-06	1.16e-10	1.12e-08	0.00103	0.0394	3.02e-07	1.56e-05	1.35e-08	2.53e-06
positive regulation of locomotion (GO:0040017)	0.000515	0.0185	3.22e-07	3.2e-05	2.42e-09	2.01e-07	0.0012	0.0439	2.93e-07	1.53e-05	2.55e-07	3.35e-05
regulation of cell-substrate adhesion (GO:0010810)	0.000538	0.0192	1.92e-05	0.00116	0.000138	0.00411	5.75e-05	0.00346	8.59e-05	0.00268	0.000252	0.0125
positive regulation of intracellular signal transduction (GO:1902533)	0.00055	0.0195	3.81e-05	0.00205	1.4e-06	6.89e-05	1.34e-06	0.000124	1.69e-06	7.92e-05	5.1e-09	1.1e-06
positive regulation of cell motility (GO:2000147)	0.000614	0.0213	1.38e-07	1.48e-05	4.22e-10	3.75e-08	0.00127	0.0455	4.41e-07	2.23e-05	5.39e-08	8.57e-06
neutrophil degranulation (GO:0043312)	0.000642	0.0219	1.71e-07	1.81e-05	3.55e-11	3.74e-09	1.8e-05	0.00126	2.48e-14	3.62e-12	0.000867	0.0336
neutrophil activation involved in immune response (GO:0002283)	0.000684	0.0232	3.18e-07	3.18e-05	4.58e-11	4.73e-09	1.94e-05	0.00135	3.39e-14	4.69e-12	0.00091	0.0348
positive regulation of apoptotic process (GO:0043065)	0.000754	0.0253	1.32e-06	0.000106	2.05e-10	1.9e-08	9.32e-05	0.00535	5.47e-08	3.21e-06	0.000497	0.0214
positive regulation of immune system process (GO:0002684)	0.000772	0.0256	0.000987	0.0339	1.56e-08	1.1e-06	7.05e-05	0.00414	4.42e-12	4.72e-10	1.69e-07	2.39e-05
neutrophil activation (GO:0042119)	0.000798	0.0264	4.07e-07	3.83e-05	8.03e-11	8.08e-09	5.14e-06	0.000423	2.03e-14	2.99e-12	0.000296	0.0143
cytoskeleton organization (GO:0007010)	0.000808	0.0267	3.66e-08	4.77e-06	2.2e-08	1.48e-06	2.35e-05	0.00159	4.45e-09	3.08e-07	3.81e-05	0.00242
positive regulation of programmed cell death (GO:0043068)	0.000818	0.027	5.7e-07	5.01e-05	2.64e-10	2.43e-08	6.45e-05	0.00381	6.24e-08	3.65e-06	0.00026	0.0129
granulocyte activation (GO:0036230)	0.000858	0.0279	4.71e-07	4.28e-05	1.03e-10	1.01e-08	8.81e-06	0.000674	2.76e-14	3.96e-12	0.000326	0.0153
leukocyte degranulation (GO:0043299)	0.000925	0.0297	5.53e-07	4.89e-05	1.31e-10	1.25e-08	4.42e-05	0.00278	1.24e-13	1.62e-11	0.000767	0.0303
morphogenesis of a branching structure (GO:0001763)	0.000986	0.0313	0.000859	0.0303	7.12e-06	0.000303	0.000924	0.036	0.000955	0.0207	0.000158	0.00842
regulation of cellular protein localization (GO:1903827)	0.00139	0.041	4.92e-05	0.00258	2.17e-05	0.000808	0.000711	0.0291	5.08e-06	0.000217	0.000521	0.0223
vesicle-mediated transport (GO:0016192)	0.00153	0.0444	0.000205	0.00891	1.49e-08	1.05e-06	0.000425	0.019	4.87e-10	4.04e-08	0.000373	0.017
regulation of adherens junction organization (GO:1903391)	0.00162	0.0463	1.25e-05	0.000796	0.00145	0.0294	0.000228	0.0114	0.000837	0.0187	0.000943	0.0356
actin filament-based process (GO:0030029)	0.00176	0.0488	6.27e-09	1.05e-06	4.06e-09	3.18e-07	2.67e-07	2.81e-05	2.41e-09	1.75e-07	4.79e-06	0.000417

## Sheet: Figure 4
	Figure 4e
		Ctrl			sh1			sh2
	RXRA	0.953761	1.02876		0.433266	0.406706		0.429144	0.276718
	NFE2L2	0.916382	1.03035		0.228223	0.21424		0.232889	0.226444
	ZNF519	0.917333	1.05359		0.710458	0.576879		0.884513	0.636258
	ESRRA	1.01233	0.806231		0.261648	0.227758		0.306878	0.496367
	RELA	1.039	0.9985		0.364113	0.455885		0.039278	0.035436
	TCF4	0.960789	1.05005		0.266724	0.270275		0.238263	0.153672
	SOX2	1.03584	0.944616		0.299879	0.314946		0.446326	0.254942
	ETS1	0.989057	0.920697		1.00671	0.991929		0.224294	0.216653
	SOX12	1.0727	0.958745		0.357564	0.289027		0.317072	0.367195
	NFATC2	0.940019	1.06786		0.566722	0.57356		0.774404	0.652954
	IRF2	1.06343	0.872294		0.289559	0.252245		0.142188	0.137498
	ZEB1	1.02855	0.865369		0.496845	0.556901		0.376375	0.338331
	Figure 4f
	Days	Control			ESRRA sh1			ESRRA sh2			IRF2 sh1			IRF2 sh2			RXRA sh1			RXRA sh2			RELA sh1			RELA sh2			SOX12 sh1			SOX12 sh2			NFATC2 sh1			NFATC2 sh2
	0	0.1	0.1	0.1	0.1	0.1	0.1	0.1	0.1	0.1	0.1	0.1	0.1	0.1	0.1	0.1	0.1	0.1	0.1	0.1	0.1	0.1	0.1	0.1	0.1	0.1	0.1	0.1	0.1	0.1	0.1	0.1	0.1	0.1	0.1	0.1	0.1	0.1	0.1	0.1
	2	0.248571	0.322857	0.217143	0.16	0.091429	0.168571	0.097143	0.165714	0.197143	0.254286	0.194286	0.2	0.082857	0.197143	0.188571	0.1	0.177143	0.228571	0.191429	0.237143	0.137143	0.148571	0.171429	0.197143	0.162857	0.242857	0.205714	0.111429	0.268571	0.111429	0.057143	0.157143	0.134286	0.111429	0.085714	0.068571	0.091429	0.045714	0.157143
	3	0.651429	0.514286	0.388571	0.314286	0.231429	0.405714	0.165714	0.205714	0.228571	0.105714	0.374286	0.277143	0.117143	0.182857	0.202857	0.194286	0.382857	0.225714	0.151429	0.214286	0.357143	0.274286	0.348571	0.245714	0.145714	0.385714	0.205714	0.377143	0.294286	0.345714	0.182857	0.205714	0.228571	0.248571	0.28	0.234286	0.225714	0.291429	0.2
	4	0.774286	0.802857	0.728571	0.388571	0.414286	0.357143	0.242857	0.277143	0.202857	0.305714	0.182857	0.251429	0.291429	0.228571	0.262857	0.311429	0.222857	0.437143	0.305714	0.294286	0.325714	0.311429	0.36	0.294286	0.308571	0.411429	0.331429	0.237143	0.374286	0.32	0.425714	0.371429	0.402857	0.282857	0.351429	0.342857	0.234286	0.431429	0.397143
	5	0.854286	1.09714	0.908571	0.437143	0.494286	0.528571	0.24	0.357143	0.291429	0.462857	0.44	0.457143	0.485714	0.365714	0.522857	0.434286	0.702857	0.497143	0.377143	0.314286	0.245714	0.454286	0.517143	0.311429	0.417143	0.568571	0.545714	0.282857	0.494286	0.52	0.371429	0.397143	0.422857	0.334286	0.325714	0.625714	0.434286	0.571429	0.577143
	6	1.01143	0.937143	1.08857	0.522857	0.445714	0.682857	0.442857	0.311429	0.542857	0.477143	0.52	0.54	0.588571	0.537143	0.38	0.437143	0.614286	0.517143	0.66	0.328571	0.525714	0.531429	0.52	0.734286	0.582857	0.454286	0.68	0.402857	0.317143	0.657143	0.542857	0.34	0.391429	0.531429	0.657143	0.725714	0.685714	0.54	0.422857
	Days	Control			ETS1 sh1			ETS1 sh2			ZEB1 sh1			ZEB1 sh2			TCF4 sh1			TCF4 sh2			NFE2L2 sh1			NFE2L2 sh2
	0	0.1	0.1	0.1	0.1	0.1	0.1	0.1	0.1	0.1	0.1	0.1	0.1	0.1	0.1	0.1	0.1	0.1	0.1	0.1	0.1	0.1	0.1	0.1	0.1	0.1	0.1	0.1
	2	0.294286	0.382857	0.274286	0.185714	0.277143	0.248571	0.174286	0.202857	0.188571	0.197143	0.317143	0.2	0.168571	0.26	0.14	0.18	0.148571	0.085714	0.197143	0.197143	0.2	0.191429	0.122857	0.197143	0.142857	0.102857	0.117143
	3	0.602857	0.66	0.591429	0.422857	0.397143	0.377143	0.394286	0.405714	0.52	0.228571	0.38	0.348571	0.288571	0.351429	0.385714	0.337143	0.268571	0.245714	0.408571	0.331429	0.331429	0.28	0.302857	0.32	0.137143	0.145714	0.24
	4	0.637143	0.722857	0.577143	0.602857	0.497143	0.434286	0.408571	0.565714	0.442857	0.368571	0.548571	0.405714	0.302857	0.342857	0.268571	0.265714	0.491429	0.354286	0.48	0.431429	0.414286	0.234286	0.448571	0.451429	0.188571	0.214286	0.254286
	5	0.782857	0.882857	0.957143	1.10857	0.988571	0.737143	0.468571	0.494286	0.417143	0.648571	0.591429	0.602857	0.582857	0.545714	0.514286	0.337143	0.305714	0.397143	0.597143	0.425714	0.531429	0.405714	0.62	0.891429	0.48	0.462857	0.46
	6	1.07429	1.00857	1.17143	0.968571	0.882857	0.985714	0.52	0.402857	0.602857	0.78	0.648571	0.654286	0.731429	0.642857	0.66	0.568571	0.642857	0.374286	0.574286	0.631429	0.805714	0.568571	0.685714	0.588571	0.557143	0.525714	0.662857
	Days	Control1			Control2			Sox2 sh1			Sox2 sh2			ZNF519 sh1			ZNF519 sh2
	0	0.1	0.1	0.1	0.1	0.1	0.1	0.1	0.1	0.1	0.1	0.1	0.1	0.1	0.1	0.1	0.1	0.1	0.1
	2	0.248571	0.322857	0.217143	0.294286	0.382857	0.274286	0.171429	0.142857	0.208571	0.16	0.117143	0.16	0.151429	0.231429	0.28	0.205714	0.271429	0.171429
	3	0.651429	0.514286	0.388571	0.602857	0.66	0.591429	0.374286	0.228571	0.471429	0.254286	0.231429	0.477143	0.231429	0.222857	0.448571	0.302857	0.297143	0.468571
	4	0.774286	0.802857	0.728571	0.637143	0.722857	0.577143	0.488571	0.582857	0.702857	0.465714	0.605714	0.334286	0.545714	0.414286	0.408571	0.391429	0.54	0.565714
	5	0.854286	1.09714	0.908571	0.782857	0.882857	0.957143	0.797143	0.954286	0.874286	0.7	0.848571	0.585714	0.631429	0.577143	0.768571	0.648571	0.817143	0.817143
	6	1.01143	0.937143	1.08857	1.07429	1.00857	1.17143	1.04571	0.802857	1.14286	0.788571	0.822857	0.902857	0.902857	0.748571	0.871429	1.01714	0.851429	1.22
	Figure 4g
		sh1			sh2
	RXRA	100	77.4028	100	100	100	82.2247
	NFE2L2	80.6533	65.6049	86.8379	68.8169	35.5871	30.7263
	ZNF519	76.0952	90.7598	100	91.5714	100	82.8337
	ESRRA	17.9886	34.6524	47.9685	62.7382	41.7811	60.8552
	RELA	100	100	100	88.1966	93.9233	80.2943
	TCF4	63.1501	59.9659	72.2473	85.0672	72.9504	82.6774
	SOX2	41.6086	35.7054	64.5376	66.8535	70.6369	61.7834
	ETS1	86.2906	100	89.8018	70.3282	55.4715	59.3729
	SOX12	75.7688	87.5931	78.9855	88.3469	80.0424	77.0205
	NFATC2	90.7182	82.9792	94.1166	89.5182	80.556	77.8846
	IRF2	60.5221	56.9056	68.5144	54.3932	43.7805	42.8559
	ZEB1	91.1628	85.3296	88.1928	53.531	80.7053	73.2585
	Ctrl	100	100	100

## Sheet: Figure 5
	Figure 5c
	Mock	DMSO		AH			Palbociclib			Endovion			SB297006			Navitoclax			ML-030			Hydroxyfasudil			IT1t			AH+ML-030
				0.2	1		0.3	6.5		2	20		2	20		1	10		0.5	1		2	20		2	20		0.2+0.5
	91.2	103		25	7.8		70.6	55.2		57.6	37.4		65.2	55.2		56.8	35.6		30.2	15.2		95.6	70		99.6	73		7.2
	95.8	108.2		31	17.8		76	42.4		62.4	17.8		55.6	44.2		45	40.6		23	7.6		86.8	87		87	68.2		8.2
	104.8	96.8		34.2	20.2		79.4	38.8		53.4	14.8		51.4	36.8		59	49.2		17.8	8.6		79.6	91.2		88	80.2		15.6
	Figure 5d
		DMSO			AH			Palbociclib			Endovion			SB297006			Navitoclax			ML-030			Hydroxyfasudil			IT1t			AH+ML-030
	0	92.0863	100	95.6834	91.6667	97.7564	100	100	96.1268	95.0704	100	92.2819	90.9396	100	98.4906	95.8491	95.1557	93.0796	100	100	94.0063	90.2208	100	97	97.3333	100	96.7391	94.2029	95.9044	92.8328	100
	24	12.5899	17.2662	18.3453	83.0128	85.8974	75.641	28.5211	36.9718	33.0986	35.2349	31.5436	30.2013	32.8302	35.0943	29.0566	69.5502	64.0138	81.3149	79.1798	89.9054	87.0662	25.3333	40.3333	31.6667	36.9565	30.4348	28.2609	86.6894	74.744	80.5461
	48	0	0.719424	1.07914	80.4487	68.5897	64.4231	23.2394	30.2817	28.5211	31.5436	27.5168	21.4765	24.1509	19.6226	15.4717	19.3772	30.4498	25.9516	58.3596	46.0568	60.8833	4	8.33333	3	9.05797	13.4058	5.7971	81.9113	78.8396	73.3788
	Figure 5e
	Day	DMSO					HSP90AA1 inhibitor					PDE4B inhibitor
	4	18.72	14.04	6.24	28.08	41.6	1.04	8.32	23.4	2.08	4.16	49.92	4.16	1.04	6.24	18.72
	8	149.76	229.32	299.52	463.32	421.2	14.04	41.6	58.24	23.4	6.24	91	14.04	4.16	18.72	41.6
	14	880.88	1069.64	988	2106	2928.64	112.32	229.32	187.2	305.76	366.08	280.28	104	18.72	14.04	463.32
	21	1834.56	2223	2140.32	3538.08	4212	299.52	973.44	817.96	356.72	1142.44	589.68	332.8	49.92	23.4	880.88
	Figure 5g
	DMSO	HSP90AA1 inhibitor	PDE4B inhibitor
	0.51	0.18	0.21
	0.35	0.14	0.17
	0.31	0.12	0.07
	0.27	0.09	0.05
	0.25	0.08	0.04
	Figure 5h						Figure 5i
	Nor	EC	LNC				High	Low
	108.24	430.57	310.32				33.333	66.667
	508.76	834.54	214.86
	47.94	735.5	366.67
	430.66	1131.64	182.9
	140.43	336.38	570.29
	130.46	234.76	677.42
	161.84	651.72	300.16
	199.55	637.99	221.74
	498.41	826.91	441.01
	134.55	635.08	218.11
	166.53	157.91	763.78
	146.87	964.24	220.05
	144.9	185.11	524.26
	147.5	377.61	184.7
	139.32	263.94
	212.98	810.94
	430.34	570.43
	125.23	275.85

## Sheet: Sup Fig. 2
	Figure S2a							Figure S2b
	Patient Number	Nor	EC	LNC				Patient Number	Nor	EC	LNC
	2	93.98	93.21	90.74				2	82.98	84.1	82.89
	3	90.92	90.83	90.91				3	85.39	75.49	83.7
	4	89.86	89.55	89.23				4	83.55	82.5	79.79
	5	89.8	89.14					5	82.88	83.75
	6	90.07	93.7	90.22				6	85.52	84.39	82.79
	7	90.71	91					7	84.08	81.64
	8	90.57	90.42	90.16				8	80.89	83.5	85.43
	9	90.18	90.72					9	75.56	80.9
	10	89.89	90.75	90.09				10	83.98	83.69	83.05
	11	90.11	90.28	90.67				11	83.63	82.75	83.06
	12	90	90.68	89.71				12	85.15	83.78	82.94
	13	90.42	90.77	90.21				13	84.73	84.14	82.29
	14	90.01	90.86	90.47				14	84.12	82.79	80.4
	17	90.34	90.92					17	81.34	83.41
	18	90.61	90.8	90.39				18	84.72	83.15	83.73
	19	90.11	90.73	89.7				19	84.8	83.72	84.7
	20	90.39	93.34	90.14				20	83.92	83.91	85.32
	21	90.62	90.97	89.93				21	83.8	83.18	80.77
	Figure S2c							Figure S2d
	Patient Number	Nor	EC	LNC				Patient Number	Nor	EC	LNC
	7	92.84	93.21					7	85.49	83.9
	10	91.54	93.44	93.25				10	75.81	83.96	81.4
	11	92	90.49	93.09				11	86.76	84.43	95.97
	12	92.28	92.5	92.71				12	85.71	96.57	85.39
	13	92.7	92.57	91.01				13	86.12	84.9	79.74
	14	93.52	92.94	93.58				14	80.43	83.22	82.03
	17	93.85	92.87					17	84.32	84.95
	19	93.84	94.38	92.28				19	85.38	79.69	84.85
	20	91.53	92.58	91.42				20	93.01	93.11	81.97
	21	92.3	92.76	91.98				21	92.89	84.15	80.87

## Sheet: Sup Fig.4
	Figure S4a						Figure S4b
	Patient Number	Nor	EC	LNC			Promoter					Enhancer
	7	91	88				Sample	Peak_Num	Group			Sample	Peak_Num	Group
	10	98	89	87			Nor1002	1211	Nor			Nor1002	2966	Nor
	11	90	95	79			Nor1102	1131	Nor			Nor1102	2185	Nor
	12	98	92	97			Nor1202	1732	Nor			Nor1202	3473	Nor
	13	91	94	88			Nor1302	580	Nor			Nor1302	1262	Nor
	14	97	94	95			Nor1402	2961	Nor			Nor1402	6087	Nor
	17	99	95				Nor1702	8290	Nor			Nor1702	10606	Nor
	19	98	97	95			Nor1902	12954	Nor			Nor1902	11186	Nor
	20	95	89	95			Nor2002	15014	Nor			Nor2002	11473	Nor
	21	92	83	95			Nor2102	869	Nor			Nor2102	2016	Nor
							Nor702	1846	Nor			Nor702	2901	Nor
							EC1001	9173	EC			EC1001	10321	EC
	Figure S4d						EC1101	1729	EC			EC1101	3397	EC
		Gain_enhancer	Loss_enhancer	Gain_promoter	Loss_promoter		EC1201	20650	EC			EC1201	11904	EC
	>=1	50923	50125	19476	20138		EC1301	2458	EC			EC1301	3978	EC
	>=2	40311	40321	14665	14997		EC1401	5848	EC			EC1401	7811	EC
	>=3	29805	30754	10530	10860		EC1701	10322	EC			EC1701	10025	EC
	>=4	20891	22269	7334	7492		EC1901	7629	EC			EC1901	9855	EC
	>=5	13928	15277	4780	4905		EC2001	11171	EC			EC2001	9819	EC
	>=6	8587	9642	2917	3027		EC2101	15786	EC			EC2101	11747	EC
	>=7	4874	5427	1559	1657		EC701	1324	EC			EC701	1977	EC
	>=8	2396	2555	758	767		LNC1003	3907	LNC			LNC1003	3809	LNC
	>=9	924	901	260	242		LNC1103	361	LNC			LNC1103	511	LNC
	>=10	230	169	55	49		LNC1203	7529	LNC			LNC1203	8777	LNC
							LNC1303	9414	LNC			LNC1303	8994	LNC
							LNC1403	13415	LNC			LNC1403	11886	LNC
	Figure S4e						LNC1903	11490	LNC			LNC1903	10294	LNC
		Gain_enhancer	Loss_enhancer	Gain_promoter	Loss_promoter		LNC2003	13934	LNC			LNC2003	10654	LNC
	>=1	0.254895	0.240718	0.213545	0.218691		LNC2103	11365	LNC			LNC2103	11351	LNC
	>=2	0.318697	0.293718	0.213979	0.21671
	>=3	0.420131	0.371984	0.21567	0.219613
	>=4	0.557417	0.481926	0.209163	0.221169
	>=5	0.71087	0.611769	0.213389	0.216514
	>=6	0.840224	0.743414	0.218375	0.213082
	>=7	0.921009	0.852405	0.215523	0.216657
	>=8	0.960351	0.931898	0.241425	0.215124
	>=9	0.991342	0.968923	0.265385	0.243802
	>=10	1	1	0.309091	0.163265
	Figure S4f
		Gain_enhancer	Loss_enhancer	Gain_promoter	Loss_promoter
	>=1	48251	48100	18290	18896
	>=2	35796	35790	12870	12923
	>=3	24588	25051	8562	8516
	>=4	15702	16327	5306	5278
	>=5	9009	9473	2993	2980
	>=6	4399	4624	1471	1403
	>=7	1606	1684	517	470
	>=8	377	345	111	85
	Figure S4g
		Gain_enhancer	Loss_enhancer	Gain_promoter	Loss_promoter
	>=1	0.258212	0.234699	0.211919	0.199672
	>=2	0.344145	0.308466	0.206294	0.198251
	>=3	0.477713	0.415233	0.199486	0.194927
	>=4	0.647879	0.561891	0.203166	0.194202
	>=5	0.807526	0.716035	0.214166	0.192282
	>=6	0.908843	0.853157	0.21278	0.184604
	>=7	0.963885	0.937055	0.210832	0.178723
	>=8	1	0.997101	0.279279	0.211765
	Figure S4h
		Gain_enhancer	Loss_enhancer	Gain_promoter	Loss_promoter
	>=1	45276	47813	17329	18087
	>=2	31549	33072	11178	11635
	>=3	20218	20622	6621	6868
	>=4	11857	11641	3795	3724
	>=5	6079	5822	1935	1813
	>=6	2733	2466	864	715
	>=7	989	800	307	220
	>=8	227	141	72	41
	Figure S4i
		Gain_enhancer	Loss_enhancer	Gain_promoter	Loss_promoter
	>=1	0.215324	0.215046	0.172197	0.182894
	>=2	0.299978	0.298803	0.168724	0.181177
	>=3	0.428183	0.43056	0.166138	0.180693
	>=4	0.592646	0.597371	0.162846	0.184479
	>=5	0.765257	0.772243	0.162791	0.189741
	>=6	0.87596	0.899027	0.15625	0.198601
	>=7	0.955511	0.96875	0.166124	0.213636
	>=8	1	1	0.222222	0.243902

## Sheet: Sup Fig.6a
PC1				PC2
peak_ID	Pearson correlation coefficient	p-value	Gene	peak_ID	Pearson correlation coefficient	p-value	Gene
Merge_Peak_2544	0.831615	4.19e-08	EXO1	Merge_Peak_8332	0.87809	8.3e-10	AEN
Merge_Peak_24330	0.793353	4.76e-07	CLCN4	Merge_Peak_7912	0.817395	1.1e-07	MIR1266
Merge_Peak_1231	0.792365	5.04e-07	HENMT1	Merge_Peak_12913	0.816962	1.14e-07	ZNF790-AS1
Merge_Peak_22464	0.790522	5.58e-07	INSIG1	Merge_Peak_4805	0.813587	1.41e-07	BIRC3
Merge_Peak_10961	0.78449	7.78e-07	MSI2	Merge_Peak_10145	0.809831	1.79e-07	SMCR5
Merge_Peak_11020	0.783511	8.21e-07	HEATR6	Merge_Peak_22566	0.805153	2.38e-07	FDFT1
Merge_Peak_23176	0.7784	1.08e-06	SLA	Merge_Peak_10607	0.803893	2.57e-07	DHX58
Merge_Peak_22441	0.775906	1.23e-06	NUB1	Merge_Peak_8992	0.799299	3.38e-07	KDM8
Merge_Peak_494	0.774658	1.31e-06	RUNX3	Merge_Peak_12520	0.799259	3.39e-07	RFX1
Merge_Peak_1495	0.77234	1.47e-06	PLEKHO1	Merge_Peak_487	0.797433	3.77e-07	RCAN3
Merge_Peak_16205	0.760192	2.69e-06	MIR155HG	Merge_Peak_8932	0.794712	4.41e-07	NPIPB3
Merge_Peak_14023	0.759989	2.71e-06	LBH	Merge_Peak_12611	0.792734	4.93e-07	MYO9B
Merge_Peak_984	0.759964	2.72e-06	SLC25A3P1	Merge_Peak_10962	0.790897	5.47e-07	MRPS23
Merge_Peak_495	0.756019	3.28e-06	RUNX3	Merge_Peak_17059	0.790532	5.58e-07	SERHL2
Merge_Peak_18723	0.755826	3.31e-06	RHOH	Merge_Peak_1296	0.781939	8.93e-07	LINC01160
Merge_Peak_16438	0.753779	3.64e-06	GATD3A	Merge_Peak_4932	0.781201	9.29e-07	CXCR5
Merge_Peak_6782	0.752149	3.92e-06	DAD1	Merge_Peak_3286	0.780844	9.47e-07	PDCD4-AS1
Merge_Peak_13488	0.75156	4.03e-06	MYBPC2	Merge_Peak_11228	0.780153	9.82e-07	LLGL2
Merge_Peak_20463	0.751097	4.12e-06	HLA-F	Merge_Peak_10708	0.779689	1.01e-06	UBTF
Merge_Peak_3385	0.746875	4.99e-06	FANK1	Merge_Peak_12349	0.779309	1.03e-06	DNMT1
Merge_Peak_3708	0.74657	5.06e-06	MICAL2	Merge_Peak_15301	0.775187	1.27e-06	DGKD
Merge_Peak_15020	0.743388	5.83e-06	CCDC150	Merge_Peak_6013	0.771736	1.52e-06	SYCP3
Merge_Peak_23497	0.742219	6.14e-06	CD72	Merge_Peak_16624	0.770797	1.59e-06	VPREB1
Merge_Peak_24434	0.739649	6.88e-06	SPACA5	Merge_Peak_1827	0.770782	1.59e-06	LY9
Merge_Peak_23496	0.739344	6.97e-06	CD72	Merge_Peak_12347	0.767194	1.91e-06	P2RY11
Merge_Peak_16891	0.738912	7.1e-06	CYTH4	Merge_Peak_22726	0.766159	2.01e-06	SARAF
Merge_Peak_14455	0.738807	7.13e-06	CYTOR	Merge_Peak_8333	0.766049	2.02e-06	AEN
Merge_Peak_3116	0.738352	7.28e-06	EXOC6	Merge_Peak_19046	0.765123	2.11e-06	FBXW7
Merge_Peak_3437	0.736694	7.82e-06	MTG1	Merge_Peak_17903	0.764905	2.14e-06	PARP15
Merge_Peak_1161	0.73444	8.61e-06	GFI1	Merge_Peak_5646	0.764275	2.2e-06	SOAT2
Merge_Peak_16197	0.728472	1.11e-05	C21orf91-OT1	Merge_Peak_15522	0.763424	2.3e-06	CDC25B
Merge_Peak_10063	0.726962	1.18e-05	CCDC42	Merge_Peak_7349	0.76199	2.46e-06	TC2N
Merge_Peak_6631	0.726934	1.18e-05	MIR623	Merge_Peak_9424	0.761494	2.52e-06	RIPOR1
Merge_Peak_22906	0.726458	1.2e-05	NCOA2	Merge_Peak_4890	0.761196	2.56e-06	PCSK7
Merge_Peak_4625	0.726452	1.2e-05	CLPB	Merge_Peak_9053	0.760997	2.58e-06	SNX29P2
Merge_Peak_20004	0.725969	1.23e-05	DOCK2	Merge_Peak_9460	0.760984	2.59e-06	SLC7A6
Merge_Peak_2772	0.725623	1.25e-05	APBB1IP	Merge_Peak_3951	0.760098	2.7e-06	ARFGAP2
Merge_Peak_7319	0.72517	1.27e-05	FOXN3	Merge_Peak_12563	0.758767	2.88e-06	CYP4F22
Merge_Peak_14660	0.72516	1.27e-05	PSD4	Merge_Peak_7537	0.757937	2.99e-06	MIR4710
Merge_Peak_2679	0.723248	1.37e-05	CELF2	Merge_Peak_16826	0.757732	3.02e-06	MIR4764
Merge_Peak_9945	0.72323	1.37e-05	SLC52A1	Merge_Peak_20357	0.756813	3.16e-06	RIPOR2
Merge_Peak_1232	0.722738	1.4e-05	HENMT1	Merge_Peak_16785	0.756452	3.21e-06	MORC2-AS1
Merge_Peak_14452	0.722499	1.41e-05	CYTOR	Merge_Peak_9313	0.755322	3.38e-06	NLRC5
Merge_Peak_2110	0.722006	1.44e-05	KIF21B	Merge_Peak_17503	0.754944	3.44e-06	SETD2
Merge_Peak_2265	0.721896	1.45e-05	TRAF3IP3	Merge_Peak_13797	0.753805	3.63e-06	RNF144A
Merge_Peak_5493	0.721128	1.5e-05	VDR	Merge_Peak_8947	0.751928	3.96e-06	IGSF6
Merge_Peak_17083	0.717896	1.7e-05	PARVG	Merge_Peak_20358	0.748992	4.53e-06	RIPOR2
Merge_Peak_22877	0.717112	1.76e-05	LOC100130298	Merge_Peak_12986	0.747546	4.84e-06	RINL
Merge_Peak_23353	0.717105	1.76e-05	DOCK8	Merge_Peak_5006	0.74555	5.3e-06	VSIG2
Merge_Peak_11209	0.717015	1.76e-05	SLC25A19	Merge_Peak_4881	0.74489	5.46e-06	SIK3
Merge_Peak_12675	0.716499	1.8e-05	IFI30	Merge_Peak_21474	0.740455	6.64e-06	ICA1
Merge_Peak_11060	0.715399	1.88e-05	LIMD2	Merge_Peak_4649	0.739883	6.81e-06	RELT
Merge_Peak_20305	0.714932	1.91e-05	LOC100130357	Merge_Peak_5253	0.739576	6.9e-06	MFAP5
Merge_Peak_14200	0.714106	1.98e-05	LOC339803	Merge_Peak_23139	0.738236	7.31e-06	LINC00861
Merge_Peak_19650	0.71374	2e-05	CDC42SE2	Merge_Peak_11282	0.738013	7.39e-06	UBALD2
Merge_Peak_24448	0.712676	2.09e-05	WAS	Merge_Peak_14042	0.737265	7.63e-06	RASGRP3
Merge_Peak_13958	0.712559	2.1e-05	CENPA	Merge_Peak_8616	0.736864	7.76e-06	MAPK8IP3
Merge_Peak_8219	0.712288	2.12e-05	TBC1D2B	Merge_Peak_12341	0.736313	7.95e-06	PIN1
Merge_Peak_18724	0.711756	2.17e-05	RHOH	Merge_Peak_12272	0.735613	8.19e-06	ARHGEF18
Merge_Peak_5030	0.710657	2.26e-05	GSEC	Merge_Peak_4928	0.734255	8.68e-06	TREH
Merge_Peak_17486	0.709989	2.32e-05	CXCR6	Merge_Peak_8742	0.733211	9.07e-06	OR1F2P
Merge_Peak_1350	0.709175	2.39e-05	CD2	Merge_Peak_21382	0.733043	9.14e-06	LFNG
Merge_Peak_17860	0.708775	2.43e-05	TIGIT	Merge_Peak_11053	0.731847	9.61e-06	TACO1
Merge_Peak_12875	0.707766	2.52e-05	IGFLR1	Merge_Peak_7588	0.728809	1.09e-05	FAM30A
Merge_Peak_13809	0.70616	2.68e-05	ID2	Merge_Peak_5282	0.72816	1.12e-05	CLECL1
Merge_Peak_4898	0.705242	2.78e-05	IL10RA	Merge_Peak_23072	0.727794	1.14e-05	EBAG9
Merge_Peak_5980	0.70508	2.79e-05	PLXNC1	Merge_Peak_2875	0.726479	1.2e-05	<NA>
Merge_Peak_5797	0.705034	2.8e-05	ARHGAP9	Merge_Peak_11590	0.726129	1.22e-05	LOC727896
Merge_Peak_14453	0.704827	2.82e-05	CYTOR	Merge_Peak_331	0.724906	1.28e-05	DNAJC16
Merge_Peak_13610	0.704725	2.83e-05	LAIR1	Merge_Peak_8849	0.723676	1.35e-05	TNFRSF17
Merge_Peak_9140	0.704291	2.88e-05	ZNF688	Merge_Peak_8782	0.722123	1.44e-05	NUDT16L1
Merge_Peak_14740	0.702978	3.02e-05	WDR33	Merge_Peak_4187	0.721134	1.49e-05	PYGM
Merge_Peak_14492	0.702554	3.07e-05	DUSP2	Merge_Peak_11986	0.720212	1.55e-05	GZMM
Merge_Peak_16446	0.70082	3.28e-05	TRPM2	Merge_Peak_16906	0.719945	1.57e-05	SH3BP1
Merge_Peak_13436	0.700736	3.29e-05	FLT3LG	Merge_Peak_16573	0.719167	1.62e-05	RTN4R
Merge_Peak_11211	0.700542	3.31e-05	SLC25A19	Merge_Peak_20461	0.718537	1.66e-05	HLA-F
Merge_Peak_17010	0.698431	3.58e-05	MKL1	Merge_Peak_10557	0.717252	1.75e-05	KRTAP16-1
Merge_Peak_11205	0.696168	3.89e-05	SLC25A19	Merge_Peak_23138	0.716735	1.78e-05	LINC00861
Merge_Peak_594	0.695879	3.93e-05	THEMIS2	Merge_Peak_1218	0.716632	1.79e-05	S1PR1
Merge_Peak_12870	0.695534	3.98e-05	ZBTB32	Merge_Peak_5048	0.71591	1.84e-05	ETS1
Merge_Peak_2221	0.695437	3.99e-05	RASSF5	Merge_Peak_7377	0.713144	2.05e-05	ASB2
Merge_Peak_9003	0.695416	3.99e-05	IL21R	Merge_Peak_19312	0.711234	2.21e-05	CPLANE1
Merge_Peak_4695	0.694054	4.2e-05	GDPD5	Merge_Peak_22554	0.709423	2.37e-05	BLK
Merge_Peak_2011	0.693886	4.22e-05	ABL2	Merge_Peak_5055	0.708758	2.43e-05	TMEM45B
Merge_Peak_10096	0.693682	4.25e-05	CDRT1	Merge_Peak_7350	0.705216	2.78e-05	FBLN5
Merge_Peak_21697	0.692666	4.41e-05	OGDH	Merge_Peak_7608	0.704176	2.89e-05	LINC00221
Merge_Peak_8829	0.69257	4.43e-05	SOCS1	Merge_Peak_9756	0.704017	2.91e-05	SPG7
Merge_Peak_7774	0.692316	4.47e-05	NUSAP1	Merge_Peak_11967	0.703954	2.92e-05	NFATC1
Merge_Peak_1534	0.691935	4.53e-05	SETDB1	Merge_Peak_5087	0.701718	3.17e-05	B4GALNT3
Merge_Peak_8426	0.691579	4.59e-05	SLCO3A1	Merge_Peak_22714	0.701654	3.18e-05	PNOC
Merge_Peak_14126	0.691215	4.65e-05	ATP6V1E2	Merge_Peak_17502	0.70022	3.35e-05	SETD2
Merge_Peak_5921	0.690815	4.71e-05	GLIPR1	Merge_Peak_884	0.699305	3.47e-05	KIF2C
Merge_Peak_23478	0.689712	4.9e-05	DNAJB5	Merge_Peak_3365	0.697845	3.66e-05	LHPP
Merge_Peak_2091	0.689602	4.92e-05	PTPRC	Merge_Peak_15245	0.697477	3.71e-05	SP100
Merge_Peak_23519	0.689348	4.97e-05	GLIPR2	Merge_Peak_22418	0.69721	3.74e-05	NOS3
Merge_Peak_13471	0.688573	5.1e-05	IL4I1	Merge_Peak_1330	0.697133	3.75e-05	HIPK1
Merge_Peak_22694	0.688567	5.1e-05	DPYSL2	Merge_Peak_14311	0.696534	3.84e-05	PCBP1
Merge_Peak_4662	0.687846	5.24e-05	UCP2	Merge_Peak_1381	0.695124	4.04e-05	PPIAL4G
Merge_Peak_15638	0.687737	5.26e-05	CST7	Merge_Peak_7607	0.695111	4.04e-05	LINC00221
Merge_Peak_14570	0.686768	5.44e-05	IL18R1	Merge_Peak_9457	0.692804	4.39e-05	SLC7A6
Merge_Peak_1974	0.686426	5.5e-05	DNM3	Merge_Peak_21099	0.692728	4.4e-05	SAMD3
Merge_Peak_4661	0.68628	5.53e-05	UCP2	Merge_Peak_6319	0.692679	4.41e-05	SLC15A4
Merge_Peak_14834	0.68609	5.57e-05	CYTIP	Merge_Peak_8323	0.691773	4.56e-05	AKAP13
Merge_Peak_6802	0.685817	5.62e-05	DAD1	Merge_Peak_4189	0.691509	4.6e-05	SF1
Merge_Peak_20007	0.684863	5.81e-05	LCP2	Merge_Peak_5045	0.69124	4.64e-05	ETS1
Merge_Peak_19320	0.684307	5.93e-05	FYB1	Merge_Peak_4038	0.691197	4.65e-05	TMEM132A
Merge_Peak_21334	0.684006	5.99e-05	PRKAR1B	Merge_Peak_11866	0.690902	4.7e-05	SEC11C
Merge_Peak_3524	0.683957	6e-05	CTSD	Merge_Peak_8772	0.690495	4.77e-05	NMRAL1
Merge_Peak_18584	0.683603	6.07e-05	JAKMIP1	Merge_Peak_11592	0.68988	4.87e-05	LOC727896
Merge_Peak_9066	0.683471	6.1e-05	SMG1P2	Merge_Peak_19921	0.688444	5.13e-05	ANXA6
Merge_Peak_21063	0.683464	6.1e-05	CALHM6	Merge_Peak_9456	0.688094	5.19e-05	SLC7A6
Merge_Peak_8673	0.682651	6.28e-05	CCNF	Merge_Peak_22308	0.687969	5.21e-05	KDM7A-DT
Merge_Peak_4915	0.682476	6.31e-05	CD3D	Merge_Peak_10781	0.68792	5.22e-05	MYL4
Merge_Peak_20172	0.682229	6.37e-05	HEIH	Merge_Peak_4889	0.687846	5.24e-05	TAGLN
Merge_Peak_16464	0.681765	6.47e-05	ITGB2	Merge_Peak_8603	0.687823	5.24e-05	CLCN7
Merge_Peak_5490	0.680694	6.71e-05	HDAC7	Merge_Peak_8951	0.687589	5.28e-05	RRN3P1
Merge_Peak_24096	0.680149	6.84e-05	FNBP1	Merge_Peak_17857	0.687318	5.33e-05	ZNF80
Merge_Peak_12673	0.680122	6.85e-05	IFI30	Merge_Peak_1442	0.687219	5.35e-05	NBPF8
Merge_Peak_11343	0.679907	6.9e-05	SEPT9	Merge_Peak_8162	0.686996	5.39e-05	CLK3
Merge_Peak_13656	0.67981	6.92e-05	BRSK1	Merge_Peak_7577	0.6858	5.63e-05	TMEM121
Merge_Peak_13898	0.679725	6.94e-05	LINC00954	Merge_Peak_12242	0.685435	5.7e-05	RANBP3
Merge_Peak_3677	0.679096	7.09e-05	AMPD3	Merge_Peak_6990	0.68541	5.7e-05	NIN
Merge_Peak_4999	0.679044	7.1e-05	MIR4493	Merge_Peak_12827	0.684806	5.82e-05	GRAMD1A
Merge_Peak_7430	0.678383	7.26e-05	EVL	Merge_Peak_17863	0.684796	5.83e-05	MIR568
Merge_Peak_16877	0.678037	7.35e-05	TMPRSS6	Merge_Peak_4349	0.684595	5.87e-05	CARNS1
Merge_Peak_18046	0.677456	7.49e-05	PXYLP1	Merge_Peak_24336	0.683898	6.01e-05	MSL3
Merge_Peak_23700	0.675528	8e-05	FGD3	Merge_Peak_11520	0.68349	6.1e-05	CCDC57
Merge_Peak_2093	0.674412	8.3e-05	PTPRC	Merge_Peak_24671	0.681813	6.46e-05	RAB33A
Merge_Peak_14025	0.6732	8.65e-05	LBH	Merge_Peak_23394	0.680909	6.66e-05	KDM4C
Merge_Peak_13803	0.672995	8.7e-05	LOC100506274	Merge_Peak_9732	0.680688	6.71e-05	CBFA2T3
Merge_Peak_14794	0.672966	8.71e-05	CXCR4	Merge_Peak_16634	0.680656	6.72e-05	GGTLC2
Merge_Peak_5823	0.672733	8.78e-05	CTDSP2	Merge_Peak_20103	0.679683	6.95e-05	GRK6
Merge_Peak_13107	0.672202	8.94e-05	CEACAM21	Merge_Peak_460	0.679647	6.96e-05	MDS2
Merge_Peak_2136	0.672079	8.97e-05	PTPN7	Merge_Peak_9013	0.679393	7.02e-05	XPO6
Merge_Peak_13427	0.671822	9.05e-05	CD37	Merge_Peak_19051	0.677754	7.42e-05	TMEM154
Merge_Peak_8831	0.671082	9.27e-05	PRM1	Merge_Peak_11476	0.677702	7.43e-05	ACTG1
Merge_Peak_4997	0.671023	9.29e-05	HSPA8	Merge_Peak_12337	0.677507	7.48e-05	FBXL12
Merge_Peak_23685	0.670742	9.38e-05	LOC100129316	Merge_Peak_15428	0.676878	7.64e-05	MTERF4
Merge_Peak_103	0.670561	9.44e-05	SKI	Merge_Peak_9997	0.674528	8.27e-05	ACAP1
Merge_Peak_5136	0.670359	9.5e-05	DYRK4	Merge_Peak_24575	0.674042	8.41e-05	ITM2A
Merge_Peak_10336	0.670321	9.51e-05	SSH2	Merge_Peak_16458	0.67376	8.49e-05	KRTAP12-3
Merge_Peak_5957	0.669965	9.62e-05	LINC01619	Merge_Peak_24650	0.672666	8.8e-05	SOWAHD
Merge_Peak_15489	0.669549	9.75e-05	SIRPG	Merge_Peak_11059	0.672455	8.86e-05	LIMD2
Merge_Peak_6033	0.669376	9.81e-05	CHST11	Merge_Peak_6227	0.672372	8.89e-05	KDM2B
Merge_Peak_20631	0.668675	0.000100386	HLA-DPB1	Merge_Peak_18047	0.672259	8.92e-05	PXYLP1
Merge_Peak_9740	0.668026	0.00010254	ACSF3	Merge_Peak_9446	0.672159	8.95e-05	NFATC3
Merge_Peak_10446	0.667661	0.00010377	YWHAEP7	Merge_Peak_4665	0.67215	8.95e-05	UCP3
Merge_Peak_11208	0.666943	0.000106226	SLC25A19	Merge_Peak_18747	0.670632	9.41e-05	TXK
Merge_Peak_23655	0.666793	0.000106745	DAPK1	Merge_Peak_10002	0.670365	9.5e-05	TNK1
Merge_Peak_6062	0.666775	0.000106805	SELPLG	Merge_Peak_22648	0.66991	9.64e-05	SORBS3
Merge_Peak_4826	0.665194	0.000112425	ATM	Merge_Peak_9131	0.669562	9.75e-05	ITGAL
Merge_Peak_21513	0.664913	0.000113449	LOC100506178	Merge_Peak_22033	0.669192	9.87e-05	PVRIG
Merge_Peak_8728	0.664112	0.000116418	IL32	Merge_Peak_11745	0.668494	0.000100984	TTC39C
Merge_Peak_13102	0.664007	0.000116809	PCAT19	Merge_Peak_9229	0.668044	0.000102481	MYLK3
Merge_Peak_18651	0.663778	0.000117674	CD38	Merge_Peak_19699	0.667396	0.00010467	TCF7
Merge_Peak_18859	0.663738	0.000117824	PRDM8	Merge_Peak_7348	0.66516	0.000112548	TC2N
Merge_Peak_14014	0.662324	0.000123291	TOGARAM2	Merge_Peak_12529	0.664533	0.000114846	LOC100507373
Merge_Peak_11347	0.662273	0.000123491	SEPT9	Merge_Peak_17079	0.664438	0.0001152	PARVB
Merge_Peak_12483	0.662051	0.000124369	LYL1	Merge_Peak_19561	0.66416	0.000116235	LNPEP
Merge_Peak_12153	0.661385	0.000127042	CELF5	Merge_Peak_5044	0.662346	0.000123204	ETS1
Merge_Peak_1820	0.660855	0.000129204	SLAMF6	Merge_Peak_3690	0.662275	0.000123482	MRVI1
Merge_Peak_178	0.660435	0.00013094	TNFRSF25	Merge_Peak_19655	0.662194	0.000123803	RAPGEF6
Merge_Peak_16887	0.66022	0.00013184	CYTH4	Merge_Peak_15251	0.66205	0.000124374	ITM2C
Merge_Peak_8036	0.659829	0.000133484	PARP16	Merge_Peak_8805	0.661652	0.000125964	ABAT
Merge_Peak_19922	0.659726	0.000133919	ANXA6	Merge_Peak_24648	0.661498	0.000126584	MIR766
Merge_Peak_102	0.659186	0.000136227	SKI	Merge_Peak_24340	0.660709	0.000129808	FAM9C
Merge_Peak_2220	0.659085	0.000136665	RASSF5	Merge_Peak_11210	0.660362	0.000131246	SLC25A19
Merge_Peak_23895	0.658584	0.000138842	TMEM268	Merge_Peak_2065	0.660032	0.000132625	IVNS1ABP
Merge_Peak_4043	0.658371	0.000139779	CD6	Merge_Peak_8513	0.659863	0.000133338	LOC100507472
Merge_Peak_14890	0.658046	0.000141219	TLK1	Merge_Peak_11199	0.659411	0.000135263	NUP85
Merge_Peak_10121	0.657966	0.000141576	TNFRSF13B	Merge_Peak_6629	0.659096	0.000136617	MIR623
Merge_Peak_5538	0.657877	0.000141969	FMNL3	Merge_Peak_5131	0.658929	0.000137337	PARP11
Merge_Peak_13612	0.657697	0.000142775	LAIR1	Merge_Peak_10379	0.658924	0.000137359	CDK5R1
Merge_Peak_5580	0.657466	0.000143818	BIN2	Merge_Peak_8602	0.658898	0.000137472	CCDC154
Merge_Peak_20544	0.656804	0.000146839	TNF	Merge_Peak_3689	0.658622	0.000138677	MRVI1
Merge_Peak_10981	0.65673	0.000147177	TSPOAP1-AS1	Merge_Peak_7307	0.658622	0.000138679	FLRT2
Merge_Peak_14968	0.656702	0.000147307	MIR4437	Merge_Peak_16532	0.658342	0.000139905	MICAL3
Merge_Peak_7411	0.656666	0.000147471	VRK1	Merge_Peak_3541	0.657859	0.00014205	LSP1
Merge_Peak_15239	0.656293	0.000149205	SP140	Merge_Peak_4899	0.657702	0.000142754	IL10RA
Merge_Peak_20736	0.655798	0.000151531	PIM1	Merge_Peak_19303	0.657462	0.000143836	IL7R
Merge_Peak_10416	0.654605	0.000157273	CCL4	Merge_Peak_13066	0.656186	0.000149704	EGLN2
Merge_Peak_12021	0.654461	0.000157976	ARHGAP45	Merge_Peak_18608	0.656159	0.000149832	AFAP1-AS1
Merge_Peak_5476	0.654227	0.00015913	RPAP3	Merge_Peak_7746	0.655958	0.000150778	BAHD1
Merge_Peak_3622	0.654164	0.000159443	TPP1	Merge_Peak_1219	0.654943	0.000155629	S1PR1
Merge_Peak_17646	0.654039	0.000160063	TLR9	Merge_Peak_6483	0.654656	0.000157025	RGCC
Merge_Peak_10963	0.653314	0.000163697	MRPS23	Merge_Peak_3278	0.654617	0.000157215	DUSP5
Merge_Peak_4736	0.653102	0.000164775	GAB2	Merge_Peak_242	0.654555	0.000157515	CLSTN1
Merge_Peak_21230	0.652704	0.000166818	TIAM2	Merge_Peak_983	0.653683	0.000161837	LRP8
Merge_Peak_11539	0.652302	0.000168896	CD7	Merge_Peak_1929	0.65303	0.000165145	POU2F1
Merge_Peak_12580	0.652085	0.00017003	RAB8A	Merge_Peak_17810	0.652964	0.00016548	PLCXD2
Merge_Peak_24360	0.651944	0.000170773	CDKL5	Merge_Peak_5622	0.652405	0.000168364	KRT2
Merge_Peak_15580	0.651698	0.000172071	MACROD2	Merge_Peak_18049	0.651541	0.000172902	ZBTB38
Merge_Peak_10400	0.651508	0.000173081	SLFN13	Merge_Peak_17325	0.651202	0.000174717	SH3BP5
Merge_Peak_17862	0.64994	0.000181606	TIGIT	Merge_Peak_16641	0.651073	0.000175411	MIR650
Merge_Peak_6483	0.649714	0.000182863	RGCC	Merge_Peak_18699	0.651068	0.000175437	KLF3
Merge_Peak_6800	0.649697	0.000182957	DAD1	Merge_Peak_12594	0.650945	0.000176101	EPS15L1
Merge_Peak_5049	0.64909	0.000186379	ETS1	Merge_Peak_23702	0.650878	0.000176464	FGD3
Merge_Peak_16892	0.648667	0.000188799	CYTH4	Merge_Peak_18960	0.650378	0.000179185	ARSJ
Merge_Peak_16567	0.648513	0.000189687	TRMT2A	Merge_Peak_3203	0.649961	0.000181489	TLX1NB
Merge_Peak_20888	0.648208	0.000191453	RPS16P5	Merge_Peak_12747	0.649581	0.000183607	ZNF506
Merge_Peak_13459	0.64803	0.000192492	CPT1C	Merge_Peak_7414	0.649121	0.000186204	LINC02291
Merge_Peak_6630	0.647794	0.000193872	MIR623	Merge_Peak_17801	0.648755	0.000188295	CD47
Merge_Peak_11358	0.647631	0.000194833	TMC6	Merge_Peak_6980	0.648109	0.000192028	LINC01599
Merge_Peak_9334	0.647325	0.000196649	ADGRG1	Merge_Peak_11538	0.648043	0.000192415	CD7
Merge_Peak_14625	0.646557	0.000201274	BUB1	Merge_Peak_2862	0.64802	0.000192549	2019-03-08
Merge_Peak_942	0.64646	0.000201864	FOXD2	Merge_Peak_18397	0.647875	0.000193398	XXYLT1
Merge_Peak_722	0.6464	0.000202233	KIAA0319L	Merge_Peak_16636	0.647272	0.000196969	MIR650
Merge_Peak_13143	0.646161	0.000203693	POU2F2	Merge_Peak_781	0.646671	0.000200585	LINC01343
Merge_Peak_16687	0.645524	0.000207646	ADORA2A	Merge_Peak_16366	0.645994	0.000204723	UMODL1
Merge_Peak_5860	0.645489	0.000207864	HELB	Merge_Peak_12370	0.645841	0.000205671	KRI1
Merge_Peak_11107	0.645344	0.000208771	KPNA2	Merge_Peak_11543	0.645527	0.000207626	HEXDC
Merge_Peak_9659	0.644957	0.000211212	IRF8	Merge_Peak_3601	0.645319	0.00020893	TRIM34
Merge_Peak_2524	0.644826	0.000212045	GPR137B	Merge_Peak_10131	0.644169	0.000216271	MPRIP
Merge_Peak_14969	0.644331	0.000215221	ITGA4	Merge_Peak_13129	0.643426	0.000221131	CD79A
Merge_Peak_15804	0.643869	0.000218222	FAM83D	Merge_Peak_7343	0.642928	0.000224445	CCDC88C
Merge_Peak_15005	0.643293	0.000222008	STAT1	Merge_Peak_8748	0.641423	0.000234718	MTRNR2L4
Merge_Peak_4042	0.643195	0.000222662	CD6	Merge_Peak_20728	0.641286	0.000235675	FGD2
Merge_Peak_1756	0.643061	0.000223551	MEF2D	Merge_Peak_24599	0.640139	0.000243813	GPRASP1
Merge_Peak_6801	0.642272	0.000228871	DAD1	Merge_Peak_12547	0.639937	0.000245274	CLEC17A
Merge_Peak_19321	0.642225	0.000229192	FYB1	Merge_Peak_4742	0.639914	0.000245442	RAB30
Merge_Peak_10360	0.6419	0.000231416	EVI2A	Merge_Peak_22035	0.639278	0.000250084	CASTOR3
Merge_Peak_17865	0.641775	0.000232279	ZBTB20-AS1	Merge_Peak_5252	0.639007	0.000252089	MFAP5
Merge_Peak_14830	0.641541	0.0002339	CYTIP	Merge_Peak_22619	0.637906	0.000260373	DMTN
Merge_Peak_19949	0.641536	0.000233931	HAVCR2	Merge_Peak_14055	0.637699	0.000261951	CDC42EP3
Merge_Peak_18780	0.641187	0.000236368	CEP135	Merge_Peak_24771	0.637587	0.000262811	FLNA
Merge_Peak_21543	0.640763	0.000239359	SNX10	Merge_Peak_6124	0.637251	0.000265411	TMEM116
Merge_Peak_8980	0.640593	0.000240564	PRKCB	Merge_Peak_4297	0.637187	0.000265909	PACS1
Merge_Peak_1379	0.64031	0.000242584	PPIAL4G	Merge_Peak_16545	0.63711	0.000266506	SLC25A1
Merge_Peak_2578	0.640192	0.00024343	NLRP3	Merge_Peak_4347	0.63697	0.000267597	TBC1D10C
Merge_Peak_4282	0.639847	0.000245922	CTSW	Merge_Peak_1932	0.636841	0.000268607	CD247
Merge_Peak_4126	0.639364	0.000249448	HRASLS2	Merge_Peak_9660	0.636647	0.000270137	IRF8
Merge_Peak_3441	0.639004	0.000252106	MTG1	Merge_Peak_11931	0.636227	0.00027346	CD226
Merge_Peak_21214	0.638923	0.000252707	MTHFD1L	Merge_Peak_21259	0.635681	0.000277844	FNDC1
Merge_Peak_2861	0.638854	0.000253225	2019-03-08	Merge_Peak_9717	0.635612	0.000278403	RNF166
Merge_Peak_8214	0.638533	0.000255625	PEAK1	Merge_Peak_5433	0.635489	0.000279403	KIAA1551
Merge_Peak_20618	0.638306	0.000257331	HLA-DQA1	Merge_Peak_4915	0.635338	0.000280631	CD3D
Merge_Peak_7008	0.63823	0.000257909	GNG2	Merge_Peak_23524	0.635224	0.000281555	PAX5
Merge_Peak_3523	0.638202	0.000258122	CTSD	Merge_Peak_15192	0.635076	0.000282774	ZFAND2B
Merge_Peak_17612	0.637849	0.000260805	C3orf18	Merge_Peak_11795	0.635014	0.000283278	SLC14A2
Merge_Peak_20614	0.637732	0.0002617	HLA-DRA	Merge_Peak_17447	0.634109	0.000290802	VIPR1
Merge_Peak_39	0.637694	0.000261992	TNFRSF4	Merge_Peak_11591	0.633366	0.000297113	LOC727896
Merge_Peak_3220	0.637256	0.000265373	MIR146B	Merge_Peak_13935	0.633296	0.000297714	POMC
Merge_Peak_2681	0.637136	0.000266306	CELF2	Merge_Peak_20931	0.632669	0.000303137	OOEP
Merge_Peak_12721	0.636962	0.000267662	SLC25A42	Merge_Peak_7617	0.632632	0.000303465	OR4N3P
Merge_Peak_12362	0.636757	0.000269273	PDE4A	Merge_Peak_7337	0.632371	0.000305747	GPR68
Merge_Peak_6110	0.636545	0.000270939	MYL2	Merge_Peak_7590	0.631676	0.00031191	FAM30A
Merge_Peak_14518	0.635999	0.000275289	ZAP70	Merge_Peak_22312	0.631326	0.000315061	SLC37A3
Merge_Peak_8730	0.635845	0.00027652	IL32	Merge_Peak_17384	0.631321	0.0003151	GLB1
Merge_Peak_21151	0.63508	0.000282741	LOC100130476	Merge_Peak_7374	0.631285	0.000315426	ASB2
Merge_Peak_21723	0.635002	0.000283375	IKZF1	Merge_Peak_11826	0.631267	0.000315589	CFAP53
Merge_Peak_6730	0.63487	0.000284468	KLHL33	Merge_Peak_6341	0.631221	0.000316008	GALNT9
Merge_Peak_13942	0.634651	0.00028628	ASXL2	Merge_Peak_12460	0.630855	0.000319333	GCDH
Merge_Peak_4026	0.634599	0.000286711	MS4A14	Merge_Peak_22874	0.630601	0.000321665	CHD7
Merge_Peak_14365	0.634486	0.00028765	MTHFD2	Merge_Peak_7606	0.630259	0.000324819	LINC00221
Merge_Peak_23835	0.634456	0.000287898	AKAP2	Merge_Peak_17032	0.630122	0.000326087	SHISA8
Merge_Peak_20628	0.633875	0.000292781	HLA-DOA	Merge_Peak_13798	0.629957	0.000327631	RNF144A
Merge_Peak_6781	0.633772	0.000293653	DAD1	Merge_Peak_24555	0.628971	0.000336955	CXCR3
Merge_Peak_11697	0.633362	0.000297148	LDLRAD4	Merge_Peak_24224	0.62856	0.000340913	LCN10
Merge_Peak_272	0.633218	0.000298389	FBXO2	Merge_Peak_7550	0.62799	0.00034646	PLD4
Merge_Peak_19677	0.633188	0.000298644	IRF1	Merge_Peak_12113	0.62795	0.000346858	MIR4321
Merge_Peak_15297	0.633145	0.000299015	SCARNA5	Merge_Peak_16884	0.626639	0.000359943	RAC2
Merge_Peak_10730	0.632785	0.000302127	KIF18B	Merge_Peak_8826	0.626467	0.00036169	RMI2
Merge_Peak_20563	0.632783	0.000302146	DDAH2	Merge_Peak_7397	0.626385	0.000362532	TCL6
Merge_Peak_24310	0.631973	0.000309264	ASMTL	Merge_Peak_10124	0.626213	0.00036429	TNFRSF13B
Merge_Peak_20857	0.631757	0.000311188	RUNX2	Merge_Peak_6992	0.625551	0.000371133	NIN
Merge_Peak_17082	0.631466	0.000313794	PARVG	Merge_Peak_3561	0.624994	0.000376975	TSSC4
Merge_Peak_10484	0.631374	0.000314621	STAC2	Merge_Peak_8191	0.62271	0.0004018	SNUPN
Merge_Peak_20265	0.631166	0.000316505	SNRNP48	Merge_Peak_14026	0.621174	0.000419294	LBH
Merge_Peak_15875	0.631125	0.000316874	NCOA5	Merge_Peak_13753	0.621044	0.000420803	ZNF132
Merge_Peak_15766	0.630955	0.000318423	NDRG3	Merge_Peak_11207	0.620913	0.000422324	SLC25A19
Merge_Peak_1783	0.629218	0.000334598	PYHIN1	Merge_Peak_17993	0.620787	0.000423802	CDV3
Merge_Peak_982	0.62904	0.000336296	LRP8	Merge_Peak_23074	0.620745	0.000424291	SYBU
Merge_Peak_2840	0.627834	0.000347997	HNRNPF	Merge_Peak_4666	0.620677	0.00042509	UCP3
Merge_Peak_14965	0.627783	0.000348494	UBE2E3	Merge_Peak_12483	0.620003	0.000433065	LYL1
Merge_Peak_16640	0.627771	0.000348616	MIR650	Merge_Peak_6140	0.619574	0.000438216	DTX1
Merge_Peak_22945	0.627247	0.000353821	PAG1	Merge_Peak_20736	0.617449	0.000464506	PIM1
Merge_Peak_10414	0.627155	0.000354737	CCL3	Merge_Peak_24670	0.616734	0.000473665	RAB33A
Merge_Peak_13136	0.626601	0.000360328	RABAC1	Merge_Peak_13550	0.616597	0.000475435	ZNF610
Merge_Peak_6398	0.625643	0.000370175	SPATA13-AS1	Merge_Peak_12343	0.616133	0.000481472	C19orf66
Merge_Peak_22604	0.625508	0.000371584	NAT1	Merge_Peak_16974	0.615949	0.000483884	APOBEC3H
Merge_Peak_9039	0.625459	0.000372089	LAT	Merge_Peak_9242	0.615594	0.000488572	C16orf78
Merge_Peak_11878	0.625037	0.000376517	BCL2	Merge_Peak_17779	0.615251	0.000493148	FAM172BP
Merge_Peak_21401	0.625024	0.000376656	FOXK1	Merge_Peak_9307	0.614983	0.000496738	NUP93
Merge_Peak_1771	0.624683	0.000380273	NTRK1	Merge_Peak_18686	0.614973	0.000496875	ARAP2
Merge_Peak_1934	0.624606	0.000381091	RCSD1	Merge_Peak_18332	0.614881	0.000498116	ST6GAL1
Merge_Peak_10790	0.624333	0.000384016	TBX21	Merge_Peak_6321	0.614582	0.000502164	SLC15A4
Merge_Peak_14736	0.624176	0.000385712	LIMS2	Merge_Peak_21526	0.613933	0.000511055	IGF2BP3
Merge_Peak_24132	0.624028	0.000387302	NTNG2	Merge_Peak_19302	0.613718	0.000514023	IL7R
Merge_Peak_16161	0.623484	0.000393231	C20orf204	Merge_Peak_16814	0.613225	0.000520902	SFI1
Merge_Peak_14493	0.623441	0.000393698	DUSP2	Merge_Peak_12094	0.61318	0.000521537	CSNK1G2
Merge_Peak_20617	0.623142	0.000397	HLA-DQA1	Merge_Peak_9950	0.612708	0.000528209	SCIMP
Merge_Peak_2153	0.622953	0.000399093	LINC01136	Merge_Peak_24623	0.612123	0.000536567	TSC22D3
Merge_Peak_5539	0.622687	0.000402062	FMNL3	Merge_Peak_14640	0.612115	0.00053668	FBLN7
Merge_Peak_2445	0.622587	0.00040318	CCSAP	Merge_Peak_17893	0.611852	0.000540482	CD86
Merge_Peak_23703	0.622378	0.000405524	SUSD3	Merge_Peak_12358	0.611139	0.000550904	ICAM3
Merge_Peak_24757	0.621837	0.000411659	ARHGAP4	Merge_Peak_9705	0.611049	0.000552232	MIR5189
Merge_Peak_24088	0.621788	0.000412219	USP20	Merge_Peak_12239	0.610935	0.000553919	VMAC
Merge_Peak_14069	0.621754	0.000412604	GALM	Merge_Peak_966	0.610199	0.000564911	SHISAL2A
Merge_Peak_7709	0.621556	0.000414883	C15orf53	Merge_Peak_9731	0.609839	0.00057036	CBFA2T3
Merge_Peak_8838	0.621286	0.000417996	SNN	Merge_Peak_22388	0.609728	0.000572046	ATP6V0E2
Merge_Peak_1283	0.62123	0.000418637	CD53	Merge_Peak_9005	0.609082	0.000581959	IL21R-AS1
Merge_Peak_18722	0.62113	0.000419804	RHOH	Merge_Peak_19047	0.608843	0.000585654	FBXW7
Merge_Peak_883	0.621079	0.000420387	KIF2C	Merge_Peak_8027	0.608369	0.000593065	ZNF609
Merge_Peak_1776	0.620754	0.000424185	FCRL3	Merge_Peak_21193	0.608064	0.000597876	UST-AS1
Merge_Peak_19468	0.620259	0.000430024	IQGAP2	Merge_Peak_12667	0.606989	0.000615118	IL12RB1
Merge_Peak_15227	0.620241	0.000430236	RHBDD1	Merge_Peak_9661	0.606625	0.000621037	IRF8
Merge_Peak_7310	0.619934	0.00043389	GPR65	Merge_Peak_21698	0.606595	0.00062154	OGDH
Merge_Peak_10267	0.619397	0.00044036	KSR1	Merge_Peak_4686	0.606442	0.00062405	TPBGL
Merge_Peak_21696	0.619023	0.0004449	OGDH	Merge_Peak_8334	0.60575	0.000635507	ISG20
Merge_Peak_12358	0.618752	0.00044823	ICAM3	Merge_Peak_7604	0.605479	0.000640051	LINC00221
Merge_Peak_11290	0.61861	0.000449977	RHBDF2	Merge_Peak_1288	0.605354	0.000642147	DENND2D
Merge_Peak_14438	0.617988	0.000457711	POLR1A	Merge_Peak_16646	0.605254	0.000643834	IGLL5
Merge_Peak_21542	0.617721	0.000461061	SNX10	Merge_Peak_272	0.605091	0.000646593	FBXO2
Merge_Peak_18706	0.617291	0.000466517	TMEM156	Merge_Peak_19216	0.60491	0.000649675	LPCAT1
Merge_Peak_16884	0.617243	0.000467125	RAC2	Merge_Peak_4198	0.604499	0.00065669	EHD1
Merge_Peak_7027	0.616961	0.000470742	CDKN3	Merge_Peak_12269	0.603576	0.000672723	ADGRE1
Merge_Peak_5814	0.61676	0.000473324	AGAP2	Merge_Peak_21256	0.602948	0.000683818	TAGAP
Merge_Peak_23811	0.616398	0.000478014	ABCA1	Merge_Peak_11392	0.602698	0.000688281	USP36
Merge_Peak_9468	0.615491	0.000489944	SMPD3	Merge_Peak_5798	0.602256	0.000696247	ARHGAP9
Merge_Peak_15725	0.615193	0.000493929	GGT7	Merge_Peak_9716	0.602164	0.000697899	SNAI3
Merge_Peak_14437	0.615054	0.000495793	POLR1A	Merge_Peak_15127	0.602069	0.000699624	2019-03-04
Merge_Peak_16489	0.614782	0.000499451	SLC19A1	Merge_Peak_6968	0.601696	0.000706429	ARF6
Merge_Peak_10881	0.614513	0.000503098	SGCA	Merge_Peak_16623	0.60158	0.000708555	TOP3B
Merge_Peak_16488	0.614414	0.000504448	SLC19A1	Merge_Peak_9321	0.601523	0.000709611	CPNE2
Merge_Peak_16995	0.61416	0.000507932	GRAP2	Merge_Peak_2649	0.601158	0.000716351	GDI2
Merge_Peak_17491	0.612623	0.000529406	CCR5	Merge_Peak_4222	0.60114	0.000716672	SYVN1
Merge_Peak_19772	0.612433	0.000532122	ECSCR	Merge_Peak_18330	0.600593	0.000726885	ST6GAL1
Merge_Peak_13934	0.611986	0.000538541	POMC	Merge_Peak_17715	0.600512	0.000728411	LRIG1
Merge_Peak_21869	0.611583	0.00054439	RHBDD2	Merge_Peak_4059	0.600247	0.000733414	TMEM138
Merge_Peak_7837	0.611327	0.000548138	SPG11	Merge_Peak_18721	0.600009	0.000737924	RHOH
Merge_Peak_6789	0.611284	0.000548773	DAD1	Merge_Peak_17778	0.599932	0.000739399	FAM172BP
Merge_Peak_24340	0.610302	0.000563359	FAM9C	Merge_Peak_8325	0.599608	0.000745581	MIR1276
Merge_Peak_6438	0.610024	0.000567542	ALOX5AP	Merge_Peak_11355	0.599368	0.000750215	TMC6
Merge_Peak_20317	0.609802	0.000570909	CD83	Merge_Peak_6623	0.599344	0.000750668	UBAC2
Merge_Peak_14502	0.609773	0.000571356	KANSL3	Merge_Peak_18346	0.599307	0.000751384	LPP
Merge_Peak_17430	0.609706	0.000572379	CTNNB1	Merge_Peak_20874	0.599124	0.000754928	TRAM2
Merge_Peak_12094	0.60963	0.000573539	CSNK1G2	Merge_Peak_6977	0.598954	0.000758233	LINC01599
Merge_Peak_3438	0.609588	0.000574182	MTG1	Merge_Peak_18848	0.598755	0.000762129	MRPL1
Merge_Peak_6280	0.60889	0.000584932	MPHOSPH9	Merge_Peak_17495	0.598713	0.000762947	PTH1R
Merge_Peak_7413	0.608186	0.000595953	LINC02291	Merge_Peak_22421	0.598403	0.000769034	ATG9B
Merge_Peak_2800	0.60788	0.000600793	ZEB1-AS1	Merge_Peak_24479	0.598115	0.000774736	PPP1R3F
Merge_Peak_10745	0.607579	0.000605599	FMNL1	Merge_Peak_19144	0.597452	0.000788004	IRF2
Merge_Peak_1064	0.607506	0.000606777	PDE4B	Merge_Peak_4669	0.59695	0.000798162	UCP3
Merge_Peak_2415	0.607	0.000614933	MIR4666A	Merge_Peak_13934	0.596216	0.000813242	POMC
Merge_Peak_21431	0.606778	0.000618549	RNF216-IT1	Merge_Peak_13703	0.595841	0.000821039	ZNF835
Merge_Peak_4025	0.606719	0.000619508	MS4A7	Merge_Peak_7582	0.595573	0.000826642	ELK2AP
Merge_Peak_16716	0.606698	0.00061985	MIAT	Merge_Peak_1271	0.595013	0.000838479	STRIP1
Merge_Peak_6763	0.606514	0.000622857	OR4E2	Merge_Peak_9039	0.594988	0.000839026	LAT
Merge_Peak_11268	0.606269	0.00062689	FBF1	Merge_Peak_20468	0.594962	0.00083958	HLA-G
Merge_Peak_16366	0.606129	0.000629199	UMODL1	Merge_Peak_19465	0.594942	0.000840007	IQGAP2
Merge_Peak_20015	0.605693	0.000636456	LINC01366	Merge_Peak_4934	0.59413	0.000857444	CXCR5
Merge_Peak_239	0.605467	0.000640244	PIK3CD	Merge_Peak_15705	0.593578	0.000869503	CDK5RAP1
Merge_Peak_17147	0.605131	0.000645914	GRAMD4	Merge_Peak_11803	0.593538	0.000870367	EPG5
Merge_Peak_20192	0.604934	0.000649255	IRF4	Merge_Peak_10975	0.593317	0.000875243	OR4D1
Merge_Peak_11692	0.604645	0.000654191	PTPN2	Merge_Peak_18749	0.592106	0.000902337	TXK
Merge_Peak_8500	0.604521	0.000656326	LRRK1	Merge_Peak_1297	0.592038	0.000903867	LINC01160
Merge_Peak_7342	0.604282	0.000660429	CCDC88C	Merge_Peak_2860	0.591846	0.000908241	2019-03-08
Merge_Peak_20737	0.604245	0.000661071	PIM1	Merge_Peak_1934	0.590887	0.000930338	RCSD1
Merge_Peak_4664	0.604245	0.000661079	UCP2	Merge_Peak_14014	0.590458	0.000940373	TOGARAM2
Merge_Peak_19414	0.603827	0.000668333	CCNB1	Merge_Peak_24597	0.590344	0.000943065	BEX5
Merge_Peak_6316	0.603249	0.000678485	LINC02372	Merge_Peak_13735	0.590323	0.000943561	ZNF418
Merge_Peak_24253	0.603175	0.000679795	ABCA2	Merge_Peak_9040	0.589489	0.000963392	LAT
Merge_Peak_17332	0.60308	0.000681484	RFTN1	Merge_Peak_14448	0.589082	0.000973195	ANAPC1P1
Merge_Peak_12683	0.602878	0.000685066	MIR3188	Merge_Peak_12639	0.588997	0.000975275	FAM129C
Merge_Peak_13528	0.602738	0.000687568	SIGLEC8	Merge_Peak_23681	0.588922	0.000977075	SYK
Merge_Peak_14853	0.602711	0.00068806	TANK	Merge_Peak_20656	0.588747	0.000981348	SYNGAP1
Merge_Peak_7108	0.602467	0.000692434	SGPP1	Merge_Peak_4694	0.588565	0.000985784	GDPD5
Merge_Peak_8821	0.602241	0.000696511	CIITA	Merge_Peak_13626	0.587901	0.00100218	LILRB1
Merge_Peak_4916	0.602125	0.000698607	CD3G	Merge_Peak_11858	0.58696	0.00102578	ALPK2
Merge_Peak_6367	0.601205	0.000715466	TPTE2	Merge_Peak_16687	0.586621	0.00103442	ADORA2A
Merge_Peak_16466	0.601095	0.000717512	ITGB2	Merge_Peak_7536	0.586559	0.00103598	MIR4710
Merge_Peak_16556	0.600955	0.000720119	TXNRD2	Merge_Peak_16834	0.586425	0.00103941	MCM5
Merge_Peak_9234	0.600865	0.000721787	NETO2	Merge_Peak_243	0.58638	0.00104059	CLSTN1
Merge_Peak_14222	0.600617	0.000726443	UGP2	Merge_Peak_6548	0.586347	0.00104142	DLEU7-AS1
Merge_Peak_11360	0.600601	0.000726743	TMC8	Merge_Peak_3688	0.58609	0.00104805	MRVI1
Merge_Peak_16198	0.600554	0.000727621	C21orf91-OT1	Merge_Peak_16637	0.585729	0.00105741	MIR650
Merge_Peak_2727	0.600377	0.000730949	VIM	Merge_Peak_24088	0.58479	0.00108208	USP20
Merge_Peak_11048	0.60022	0.000733922	CYB561	Merge_Peak_24309	0.584065	0.00110149	ASMTL
Merge_Peak_22527	0.599611	0.000745529	FAM86B3P	Merge_Peak_15299	0.58294	0.0011322	DGKD
Merge_Peak_19967	0.599039	0.000756588	EBF1	Merge_Peak_15014	0.58236	0.00114831	STK17B
Merge_Peak_2043	0.598815	0.000760951	NPL	Merge_Peak_1379	0.582278	0.00115062	PPIAL4G
Merge_Peak_16463	0.598732	0.000762576	ITGB2-AS1	Merge_Peak_3612	0.581615	0.00116931	APBB1
Merge_Peak_12260	0.598364	0.000769809	GPR108	Merge_Peak_5275	0.581594	0.00116991	CLEC2D
Merge_Peak_1373	0.598245	0.000772158	EMBP1	Merge_Peak_18331	0.581336	0.00117727	ST6GAL1
Merge_Peak_1822	0.598212	0.000772807	SLAMF1	Merge_Peak_6298	0.580931	0.00118886	CCDC92
Merge_Peak_7841	0.59805	0.00077602	PATL2	Merge_Peak_23703	0.580194	0.00121029	SUSD3
Merge_Peak_24285	0.597821	0.000780598	NSMF	Merge_Peak_10976	0.578989	0.001246	MSX2P1
Merge_Peak_4363	0.597704	0.000782926	AIP	Merge_Peak_7598	0.578828	0.00125083	ADAM6
Merge_Peak_16889	0.597676	0.000783488	CYTH4	Merge_Peak_13569	0.578777	0.00125238	ZNF331
Merge_Peak_16834	0.597553	0.000785959	MCM5	Merge_Peak_8729	0.578619	0.00125715	IL32
Merge_Peak_15587	0.596714	0.000802991	SNORD17	Merge_Peak_5279	0.578563	0.00125883	CLEC2D
Merge_Peak_3612	0.59668	0.00080369	APBB1	Merge_Peak_22811	0.578548	0.0012593	POLB
Merge_Peak_13114	0.596524	0.000806883	CEACAM4	Merge_Peak_17338	0.578239	0.00126869	MIR4791
Merge_Peak_1770	0.596358	0.000810295	NTRK1	Merge_Peak_20165	0.578182	0.00127041	FLT4
Merge_Peak_14519	0.596333	0.000810814	ZAP70	Merge_Peak_9443	0.577705	0.00128507	DPEP2
Merge_Peak_17924	0.596184	0.000813914	SLC12A8	Merge_Peak_13449	0.577666	0.00128624	NOSIP
Merge_Peak_22153	0.596148	0.000814647	PIK3CG	Merge_Peak_9757	0.576979	0.00130761	SPG7
Merge_Peak_1267	0.595834	0.000821187	CSF1	Merge_Peak_6978	0.576489	0.001323	LINC01599
Merge_Peak_19506	0.595306	0.00083228	NBPF22P	Merge_Peak_4055	0.576194	0.00133238	CYB561A3
Merge_Peak_24122	0.595073	0.000837221	POMT1	Merge_Peak_16133	0.576192	0.00133244	GMEB2
Merge_Peak_12667	0.594939	0.000840066	IL12RB1	Merge_Peak_7910	0.576147	0.00133388	GNB5
Merge_Peak_4742	0.594752	0.000844046	RAB30	Merge_Peak_21733	0.575869	0.00134275	VOPP1
Merge_Peak_17041	0.594575	0.000847838	WBP2NL	Merge_Peak_24049	0.57542	0.0013572	MIGA2
Merge_Peak_24527	0.594521	0.00084901	VSIG4	Merge_Peak_13427	0.575175	0.00136513	CD37
Merge_Peak_2859	0.594504	0.000849377	ALOX5	Merge_Peak_22729	0.575019	0.00137021	LEPROTL1
Merge_Peak_5997	0.594348	0.000852741	TMPO-AS1	Merge_Peak_3560	0.574884	0.00137461	TSSC4
Merge_Peak_16572	0.594338	0.000852955	RTN4R	Merge_Peak_23912	0.574629	0.00138298	TRAF1
Merge_Peak_9916	0.594337	0.000852962	ARRB2	Merge_Peak_6250	0.574627	0.00138303	DIABLO
Merge_Peak_5046	0.594105	0.000858002	ETS1	Merge_Peak_9740	0.574285	0.00139431	ACSF3
Merge_Peak_10984	0.593726	0.000866261	MIR142	Merge_Peak_21652	0.573422	0.00142313	TRG-AS1
Merge_Peak_177	0.593557	0.000869952	TNFRSF25	Merge_Peak_16805	0.573216	0.00143006	PIK3IP1
Merge_Peak_21644	0.592949	0.00088339	TRG-AS1	Merge_Peak_14469	0.573172	0.00143155	MIR4436A
Merge_Peak_9662	0.592945	0.000883477	IRF8	Merge_Peak_9311	0.572839	0.00144287	HERPUD1
Merge_Peak_2746	0.592813	0.000886431	PIP4K2A	Merge_Peak_7008	0.572407	0.00145765	GNG2
Merge_Peak_7473	0.592628	0.000890575	TRAF3	Merge_Peak_19371	0.572087	0.00146871	ANKRD55
Merge_Peak_3594	0.592394	0.000895829	RRM1	Merge_Peak_9314	0.572004	0.00147157	NLRC5
Merge_Peak_6001	0.59144	0.000917553	APAF1	Merge_Peak_10136	0.571381	0.00149332	NT5M
Merge_Peak_24311	0.591321	0.000920288	ASMTL	Merge_Peak_24365	0.570454	0.00152619	CNKSR2
Merge_Peak_5798	0.591239	0.000922187	ARHGAP9	Merge_Peak_21534	0.57032	0.00153099	OSBPL3
Merge_Peak_9717	0.590902	0.000929994	RNF166	Merge_Peak_13700	0.569918	0.00154547	ZFP28
Merge_Peak_16701	0.590742	0.000933719	KIAA1671	Merge_Peak_20635	0.569593	0.00155724	HLA-DPB2
Merge_Peak_20960	0.590638	0.000936165	SMIM8	Merge_Peak_16635	0.56956	0.00155847	MIR650
Merge_Peak_22693	0.590573	0.000937671	BNIP3L	Merge_Peak_20166	0.56944	0.00156283	FLT4
Merge_Peak_5281	0.589671	0.000959039	CLEC2D	Merge_Peak_12081	0.569386	0.00156483	REXO1
Merge_Peak_16422	0.589601	0.000960713	AATBC	Merge_Peak_12905	0.569044	0.00157736	ZFP14
Merge_Peak_1798	0.589045	0.000974096	SLAMF8	Merge_Peak_13534	0.568661	0.00159153	LINC01530
Merge_Peak_16468	0.588611	0.000984679	ITGB2	Merge_Peak_10484	0.568641	0.00159225	STAC2
Merge_Peak_2064	0.588508	0.000987202	IVNS1ABP	Merge_Peak_7112	0.568541	0.00159597	SYNE2
Merge_Peak_13940	0.588124	0.00099664	DTNB	Merge_Peak_22443	0.567826	0.00162276	NUB1
Merge_Peak_4660	0.588035	0.000998837	UCP2	Merge_Peak_12506	0.567704	0.00162735	LOC284454
Merge_Peak_23141	0.587908	0.00100199	LINC00861	Merge_Peak_18512	0.566657	0.00166738	CTBP1-DT
Merge_Peak_4667	0.58776	0.00100567	UCP3	Merge_Peak_24205	0.566093	0.0016893	SNAPC4
Merge_Peak_1757	0.587462	0.00101312	TTC24	Merge_Peak_1819	0.566002	0.00169285	SLAMF6
Merge_Peak_4046	0.587074	0.00102291	CD5	Merge_Peak_6138	0.565793	0.00170104	DTX1
Merge_Peak_15789	0.586936	0.00102638	TGM2	Merge_Peak_2136	0.565596	0.00170882	PTPN7
Merge_Peak_10513	0.58689	0.00102757	ZPBP2	Merge_Peak_7076	0.565387	0.00171709	PRKCH
Merge_Peak_23498	0.586407	0.00103988	CD72	Merge_Peak_18746	0.565168	0.00172576	TXK
Merge_Peak_6436	0.585691	0.00105838	ALOX5AP	Merge_Peak_7595	0.565156	0.00172627	FAM30A
Merge_Peak_21097	0.585378	0.00106656	ARHGAP18	Merge_Peak_17489	0.564974	0.00173351	CCR2
Merge_Peak_13959	0.585369	0.0010668	CENPA	Merge_Peak_11534	0.564449	0.00175459	CSNK1D
Merge_Peak_6006	0.585249	0.00106996	GAS2L3	Merge_Peak_22649	0.564286	0.00176118	SORBS3
Merge_Peak_19935	0.584805	0.00108168	GALNT10	Merge_Peak_15510	0.56422	0.00176386	UBOX5-AS1
Merge_Peak_11057	0.584765	0.00108276	LIMD2	Merge_Peak_14969	0.564179	0.00176551	ITGA4
Merge_Peak_17864	0.584661	0.00108552	MIR568	Merge_Peak_3559	0.563863	0.00177838	TSSC4
Merge_Peak_20060	0.584127	0.00109982	HRH2	Merge_Peak_16509	0.563015	0.00181331	DIP2A
Merge_Peak_12462	0.584125	0.00109987	CALR	Merge_Peak_3367	0.56233	0.00184196	LHPP
Merge_Peak_24679	0.583249	0.00112368	LINC00629	Merge_Peak_13517	0.56219	0.00184788	VSIG10L
Merge_Peak_19307	0.583235	0.00112408	IL7R	Merge_Peak_10459	0.562102	0.00185157	CISD3
Merge_Peak_13145	0.583206	0.00112488	MIR4323	Merge_Peak_22341	0.561889	0.0018606	PRSS1
Merge_Peak_6710	0.583094	0.00112795	CDC16	Merge_Peak_13081	0.561876	0.00186117	HNRNPUL1
Merge_Peak_5825	0.582964	0.00113153	ATP23	Merge_Peak_18399	0.561875	0.00186123	XXYLT1-AS2
Merge_Peak_5275	0.582478	0.00114502	CLEC2D	Merge_Peak_20663	0.560884	0.00190371	UQCC2
Merge_Peak_19713	0.582457	0.00114559	JADE2	Merge_Peak_7535	0.560877	0.00190402	MIR4710
Merge_Peak_1747	0.581908	0.00116102	TSACC	Merge_Peak_12600	0.56052	0.00191955	SLC35E1
Merge_Peak_17183	0.581748	0.00116552	PLXNB2	Merge_Peak_12380	0.560478	0.00192136	MIR4748
Merge_Peak_11069	0.581184	0.0011816	SMARCD2	Merge_Peak_6280	0.559989	0.00194284	MPHOSPH9
Merge_Peak_6613	0.581066	0.00118499	STK24	Merge_Peak_24225	0.559624	0.00195899	LCN8
Merge_Peak_24336	0.580916	0.0011893	MSL3	Merge_Peak_20686	0.559559	0.00196188	DEF6
Merge_Peak_6499	0.580842	0.00119145	TSC22D1-AS1	Merge_Peak_21383	0.559155	0.00197991	LFNG
Merge_Peak_21193	0.580632	0.00119753	UST-AS1	Merge_Peak_19961	0.559062	0.00198407	ADAM19
Merge_Peak_5645	0.580263	0.00120825	SOAT2	Merge_Peak_4029	0.558902	0.00199124	MS4A1
Merge_Peak_308	0.580115	0.00121259	PRDM2	Merge_Peak_10511	0.55786	0.00203867	GRB7
Merge_Peak_17184	0.579801	0.00122183	DENND6B	Merge_Peak_2816	0.557617	0.00204983	CUL2
Merge_Peak_4822	0.579583	0.00122826	RAB39A	Merge_Peak_16457	0.557471	0.00205662	KRTAP12-3
Merge_Peak_289	0.578924	0.00124796	TNFRSF8	Merge_Peak_15402	0.556887	0.00208377	GPR35
Merge_Peak_20874	0.578689	0.00125502	TRAM2	Merge_Peak_20528	0.556688	0.00209315	TCF19
Merge_Peak_20613	0.577898	0.0012791	HLA-DRA	Merge_Peak_12024	0.556317	0.00211063	ARHGAP45
Merge_Peak_13911	0.577813	0.00128171	GDF7	Merge_Peak_4046	0.556188	0.00211674	CD5
Merge_Peak_16178	0.577026	0.00130613	SAMSN1	Merge_Peak_8339	0.555537	0.00214784	ISG20
Merge_Peak_14967	0.576922	0.00130939	MIR4437	Merge_Peak_6740	0.555434	0.0021528	ANG
Merge_Peak_19302	0.576773	0.00131407	IL7R	Merge_Peak_16528	0.555115	0.00216823	BID
Merge_Peak_22329	0.576706	0.00131617	<NA>	Merge_Peak_16640	0.554837	0.00218172	MIR650
Merge_Peak_15159	0.576371	0.00132674	PNKD	Merge_Peak_20489	0.554576	0.00219447	GNL1
Merge_Peak_20437	0.576285	0.00132949	HIST1H2BO	Merge_Peak_17045	0.554234	0.00221128	CYP2D6
Merge_Peak_11163	0.576145	0.00133392	CD300A	Merge_Peak_4043	0.554007	0.00222246	CD6
Merge_Peak_2245	0.575802	0.00134488	CR1	Merge_Peak_7597	0.553623	0.00224158	ADAM6
Merge_Peak_24660	0.575779	0.00134563	SH2D1A	Merge_Peak_14475	0.552419	0.00230229	MAL
Merge_Peak_2295	0.575151	0.00136592	TATDN3	Merge_Peak_18893	0.551674	0.00234057	MMRN1
Merge_Peak_12419	0.575148	0.00136601	ACP5	Merge_Peak_5075	0.551616	0.00234361	GLB1L3
Merge_Peak_4024	0.574572	0.00138486	MS4A6A	Merge_Peak_21165	0.551585	0.00234521	TXLNB
Merge_Peak_18331	0.574559	0.00138527	ST6GAL1	Merge_Peak_14437	0.551415	0.00235405	POLR1A
Merge_Peak_6016	0.574219	0.00139648	DRAM1	Merge_Peak_7077	0.55129	0.00236053	PRKCH
Merge_Peak_13508	0.574198	0.00139719	SIGLEC9	Merge_Peak_6761	0.55117	0.00236681	OR4E2
Merge_Peak_19603	0.573966	0.00140491	TNFAIP8	Merge_Peak_6144	0.550874	0.00238233	RASAL1
Merge_Peak_21866	0.573853	0.00140866	CCL24	Merge_Peak_6152	0.550189	0.00241853	TPCN1
Merge_Peak_4737	0.573337	0.00142597	GAB2	Merge_Peak_11310	0.550176	0.00241925	MFSD11
Merge_Peak_5500	0.572687	0.00144806	OR10AD1	Merge_Peak_10922	0.550142	0.00242107	TOB1
Merge_Peak_11932	0.572581	0.00145171	CD226	Merge_Peak_3503	0.549972	0.0024301	CRACR2B
Merge_Peak_19117	0.572505	0.00145429	NEIL3	Merge_Peak_3366	0.54937	0.00246248	LHPP
Merge_Peak_7536	0.572285	0.00146188	MIR4710	Merge_Peak_16638	0.548418	0.00251441	MIR650
Merge_Peak_17330	0.572103	0.00146815	OXNAD1	Merge_Peak_15239	0.548371	0.00251699	SP140
Merge_Peak_4929	0.571909	0.00147489	DDX6	Merge_Peak_7603	0.547944	0.00254061	LINC00221
Merge_Peak_10415	0.571848	0.00147701	CCL3	Merge_Peak_8693	0.547763	0.0025507	KCTD5
Merge_Peak_13487	0.571673	0.00148311	SPIB	Merge_Peak_16629	0.547114	0.00258707	VPREB1
Merge_Peak_19374	0.571289	0.00149657	ANKRD55	Merge_Peak_17183	0.547085	0.00258873	PLXNB2
Merge_Peak_18515	0.571048	0.00150505	MAEA	Merge_Peak_21285	0.546365	0.00262967	CCR6
Merge_Peak_15079	0.570871	0.00151133	CD28	Merge_Peak_9640	0.546243	0.00263662	COTL1
Merge_Peak_10618	0.570177	0.00153614	STAT5A	Merge_Peak_8783	0.546177	0.00264042	NUDT16L1
Merge_Peak_4346	0.570041	0.00154102	TBC1D10C	Merge_Peak_16703	0.545899	0.00265641	CRYBB3
Merge_Peak_20781	0.569421	0.00156355	CCND3	Merge_Peak_12847	0.545548	0.00267673	CD22
Merge_Peak_8334	0.569393	0.00156454	ISG20	Merge_Peak_11764	0.5445	0.00273822	RNF125
Merge_Peak_11367	0.569302	0.00156788	C17orf99	Merge_Peak_8214	0.543932	0.00277205	PEAK1
Merge_Peak_22345	0.569246	0.00156994	PRSS3P2	Merge_Peak_6489	0.543822	0.00277865	EPSTI1
Merge_Peak_9130	0.569238	0.00157022	ITGAL	Merge_Peak_11060	0.54373	0.00278418	LIMD2
Merge_Peak_5189	0.568769	0.00158749	IFFO1	Merge_Peak_2375	0.543643	0.00278937	EPHX1
Merge_Peak_2774	0.568416	0.00160064	PDSS1	Merge_Peak_9448	0.543325	0.00280859	ESRP2
Merge_Peak_20764	0.568263	0.00160633	TREM1	Merge_Peak_10984	0.543117	0.00282119	MIR142
Merge_Peak_7300	0.567867	0.0016212	CEP128	Merge_Peak_8272	0.541954	0.00289266	IL16
Merge_Peak_1342	0.567681	0.00162825	CD58	Merge_Peak_8933	0.541875	0.00289755	NPIPB3
Merge_Peak_1779	0.567386	0.00163943	CD1D	Merge_Peak_14013	0.541313	0.00293266	TOGARAM2
Merge_Peak_5115	0.567299	0.00164275	CACNA1C-AS1	Merge_Peak_10861	0.54075	0.00296822	PHB
Merge_Peak_17698	0.567042	0.00165257	PXK	Merge_Peak_1435	0.540266	0.0029991	MIR5087
Merge_Peak_19953	0.566978	0.00165502	ITK	Merge_Peak_22553	0.53927	0.00306349	BLK
Merge_Peak_14649	0.566972	0.00165526	IL36A	Merge_Peak_20888	0.538965	0.00308338	RPS16P5
Merge_Peak_3187	0.56669	0.00166611	SCD	Merge_Peak_21360	0.53895	0.00308443	GPR146
Merge_Peak_8324	0.566662	0.00166721	AKAP13	Merge_Peak_12646	0.538915	0.00308672	FCHO1
Merge_Peak_13255	0.566413	0.00167684	ERCC1	Merge_Peak_177	0.538378	0.00312212	TNFRSF25
Merge_Peak_13675	0.566379	0.00167815	FIZ1	Merge_Peak_12875	0.538116	0.00313952	IGFLR1
Merge_Peak_24670	0.566343	0.00167956	RAB33A	Merge_Peak_6141	0.538089	0.00314132	DTX1
Merge_Peak_20659	0.566336	0.00167984	GGNBP1	Merge_Peak_15238	0.53762	0.00317271	SP110
Merge_Peak_6309	0.56629	0.00168161	BRI3BP	Merge_Peak_20730	0.537414	0.00318657	FGD2
Merge_Peak_12781	0.565656	0.00170644	POP4	Merge_Peak_4692	0.537388	0.00318831	KLHL35
Merge_Peak_3532	0.5653	0.00172054	LSP1	Merge_Peak_4916	0.537338	0.0031917	CD3G
Merge_Peak_1327	0.565106	0.00172823	AP4B1-AS1	Merge_Peak_13236	0.537087	0.0032087	CLASRP
Merge_Peak_18721	0.564873	0.00173754	RHOH	Merge_Peak_8595	0.53667	0.0032371	UBE2I
Merge_Peak_20912	0.564561	0.00175008	COL19A1	Merge_Peak_1294	0.536345	0.00325937	C1orf162
Merge_Peak_24574	0.564245	0.00176284	P2RY10	Merge_Peak_9738	0.536323	0.00326089	ACSF3
Merge_Peak_9320	0.564105	0.00176855	CPNE2	Merge_Peak_24128	0.536068	0.00327852	RAPGEF1
Merge_Peak_6627	0.564009	0.00177244	UBAC2	Merge_Peak_7605	0.535997	0.00328339	LINC00221
Merge_Peak_21195	0.56375	0.00178301	TAB2	Merge_Peak_12721	0.53599	0.00328388	SLC25A42
Merge_Peak_8820	0.563429	0.00179618	CIITA	Merge_Peak_24285	0.534706	0.00337381	NSMF
Merge_Peak_20936	0.563053	0.00181174	SLC17A5	Merge_Peak_5963	0.534644	0.00337823	BTG1
Merge_Peak_24309	0.562946	0.00181619	ASMTL	Merge_Peak_10801	0.53384	0.00343563	PNPO
Merge_Peak_15490	0.56282	0.00182145	SIRPG	Merge_Peak_1549	0.533336	0.00347207	TNFAIP8L2
Merge_Peak_10611	0.562584	0.00183132	RAB5C	Merge_Peak_10977	0.532804	0.00351085	OR4D2
Merge_Peak_11380	0.562507	0.0018345	SOCS3	Merge_Peak_17717	0.532603	0.00352563	KBTBD8
Merge_Peak_20415	0.562404	0.00183885	HIST1H2AG	Merge_Peak_9318	0.53255	0.00352952	NLRC5
Merge_Peak_5928	0.562381	0.00183983	SYT1	Merge_Peak_12848	0.532362	0.0035434	CD22
Merge_Peak_20010	0.562187	0.001848	LCP2	Merge_Peak_7114	0.532027	0.0035682	SYNE2
Merge_Peak_21749	0.561947	0.00185816	ZNF107	Merge_Peak_23688	0.531892	0.00357824	LOC100129316
Merge_Peak_5206	0.561833	0.001863	CD4	Merge_Peak_4807	0.531482	0.00360896	BIRC3
Merge_Peak_9889	0.561685	0.0018693	ITGAE	Merge_Peak_22345	0.530843	0.00365712	PRSS3P2
Merge_Peak_11181	0.561533	0.00187576	KCTD2	Merge_Peak_23119	0.530742	0.00366482	TMEM65
Merge_Peak_18704	0.561272	0.00188697	TLR1	Merge_Peak_6127	0.530705	0.00366763	TRAFD1
Merge_Peak_19988	0.561198	0.00189016	MIR3142	Merge_Peak_2181	0.530658	0.00367121	PIK3C2B
Merge_Peak_14461	0.561143	0.00189251	RGPD1	Merge_Peak_5298	0.530249	0.00370245	LINC01252
Merge_Peak_5015	0.560946	0.00190103	SLC37A2	Merge_Peak_10819	0.529467	0.00376286	SNX11
Merge_Peak_15158	0.560791	0.00190773	PNKD	Merge_Peak_19262	0.529396	0.00376841	LOC100130744
Merge_Peak_23524	0.560631	0.00191472	PAX5	Merge_Peak_14528	0.529266	0.00377852	MGAT4A
Merge_Peak_20817	0.56011	0.00193749	TTBK1	Merge_Peak_6320	0.528783	0.00381639	SLC15A4
Merge_Peak_16882	0.559953	0.00194442	SSTR3	Merge_Peak_2093	0.528501	0.00383863	PTPRC
Merge_Peak_16413	0.559387	0.00196954	PDXK	Merge_Peak_24614	0.528286	0.00385571	ZCCHC18
Merge_Peak_9775	0.559165	0.00197945	MC1R	Merge_Peak_6892	0.528252	0.00385837	GZMH
Merge_Peak_15639	0.55909	0.00198281	CST7	Merge_Peak_4931	0.528217	0.00386117	CXCR5
Merge_Peak_13802	0.559047	0.00198472	LOC100506274	Merge_Peak_14738	0.527761	0.00389759	LIMS2
Merge_Peak_11080	0.558674	0.00200156	ERN1	Merge_Peak_22991	0.527619	0.00390899	MIR3150A
Merge_Peak_16910	0.558479	0.00201038	PDXP	Merge_Peak_15404	0.527581	0.00391199	GPR35
Merge_Peak_20885	0.558096	0.00202785	MIR5685	Merge_Peak_7347	0.527383	0.00392796	TC2N
Merge_Peak_1879	0.55797	0.0020336	FCGR2C	Merge_Peak_12419	0.527341	0.00393138	ACP5
Merge_Peak_10511	0.557692	0.00204637	GRB7	Merge_Peak_12914	0.525989	0.00404184	ZNF790
Merge_Peak_19511	0.557477	0.00205631	MIR4280	Merge_Peak_18315	0.525517	0.004081	DGKG
Merge_Peak_12425	0.557298	0.00206464	ZNF439	Merge_Peak_20754	0.525417	0.00408929	KCNK16
Merge_Peak_8754	0.55724	0.0020673	CLUAP1	Merge_Peak_8773	0.52471	0.00414875	NMRAL1
Merge_Peak_15247	0.556516	0.00210124	SP100	Merge_Peak_10132	0.523524	0.00424997	MPRIP
Merge_Peak_2089	0.556486	0.00210265	PTPRC	Merge_Peak_24196	0.523484	0.00425349	TMEM250
Merge_Peak_11423	0.556326	0.0021102	TBC1D16	Merge_Peak_24091	0.52342	0.00425901	FNBP1
Merge_Peak_7755	0.556042	0.00212367	RMDN3	Merge_Peak_7075	0.522455	0.00434313	PRKCH
Merge_Peak_24456	0.555916	0.00212971	PIM2	Merge_Peak_5487	0.521914	0.00439085	HDAC7
Merge_Peak_2232	0.555557	0.00214691	IL10	Merge_Peak_7707	0.520634	0.00450572	C15orf53
Merge_Peak_20108	0.555182	0.00216497	DOK3	Merge_Peak_13721	0.520314	0.0045348	ZIK1
Merge_Peak_21539	0.554732	0.00218684	NFE2L3	Merge_Peak_22447	0.520142	0.00455052	MIR3907
Merge_Peak_3236	0.554677	0.00218955	WBP1L	Merge_Peak_5277	0.520095	0.00455483	CLEC2D
Merge_Peak_6515	0.554632	0.00219172	LINC00563	Merge_Peak_8882	0.519526	0.00460718	MARF1
Merge_Peak_5958	0.554244	0.00221078	LINC01619	Merge_Peak_5720	0.519175	0.00463971	DGKA
Merge_Peak_9131	0.55402	0.00222183	ITGAL	Merge_Peak_3326	0.518871	0.00466806	RGS10
Merge_Peak_21286	0.553725	0.00223646	CCR6	Merge_Peak_15723	0.5188	0.00467463	MAP1LC3A
Merge_Peak_1352	0.553682	0.00223865	CD101	Merge_Peak_178	0.518724	0.00468182	TNFRSF25
Merge_Peak_6718	0.553633	0.00224107	BMS1P17	Merge_Peak_16989	0.518685	0.00468546	RPS19BP1
Merge_Peak_16425	0.553556	0.00224489	AGPAT3	Merge_Peak_3917	0.517852	0.00476411	SYT13
Merge_Peak_16975	0.553455	0.00224993	APOBEC3H	Merge_Peak_1213	0.517566	0.00479135	CDC14A
Merge_Peak_13472	0.553388	0.00225333	IL4I1	Merge_Peak_22570	0.517206	0.00482582	CTSB
Merge_Peak_19304	0.553373	0.00225408	IL7R	Merge_Peak_18190	0.517109	0.00483522	SAMD7
Merge_Peak_10067	0.553368	0.0022543	PIK3R5	Merge_Peak_4661	0.516822	0.0048629	UCP2
Merge_Peak_15791	0.553126	0.00226646	TGM2	Merge_Peak_14185	0.516361	0.00490766	MIR4432
Merge_Peak_2201	0.552977	0.00227396	MFSD4A	Merge_Peak_16712	0.51521	0.00502102	MIR548J
Merge_Peak_19407	0.552918	0.00227696	PIK3R1	Merge_Peak_2895	0.515072	0.00503478	WDFY4
Merge_Peak_7838	0.552879	0.00227895	SPG11	Merge_Peak_11337	0.514968	0.00504513	SEPT9
Merge_Peak_14471	0.552577	0.00229424	MIR4436A	Merge_Peak_24574	0.514838	0.00505811	P2RY10
Merge_Peak_5137	0.552556	0.00229532	DYRK4	Merge_Peak_7841	0.514215	0.00512085	PATL2
Merge_Peak_23018	0.552247	0.00231111	MIR4471	Merge_Peak_20737	0.514163	0.00512606	PIM1
Merge_Peak_966	0.552093	0.00231898	SHISAL2A	Merge_Peak_10981	0.514156	0.00512683	TSPOAP1-AS1
Merge_Peak_10882	0.55197	0.00232531	SGCA	Merge_Peak_3923	0.514102	0.00513226	CRY2
Merge_Peak_7410	0.551726	0.00233789	PAPOLA	Merge_Peak_3751	0.514098	0.00513261	SAA1
Merge_Peak_11689	0.551676	0.00234047	PSMG2	Merge_Peak_8855	0.514064	0.00513607	SNX29
Merge_Peak_6381	0.551229	0.00236374	MIPEPP3	Merge_Peak_16763	0.513793	0.00516363	CASTOR1
Merge_Peak_7337	0.551115	0.00236967	GPR68	Merge_Peak_12647	0.513702	0.00517295	FCHO1
Merge_Peak_13626	0.551092	0.00237089	LILRB1	Merge_Peak_24456	0.513285	0.0052156	PIM2
Merge_Peak_24322	0.55093	0.00237936	STS	Merge_Peak_6060	0.51266	0.00528008	ISCU
Merge_Peak_1851	0.550629	0.00239519	B4GALT3	Merge_Peak_18544	0.512598	0.00528658	RNF4
Merge_Peak_23912	0.55055	0.00239936	TRAF1	Merge_Peak_6516	0.51212	0.00533643	LINC00563
Merge_Peak_18351	0.550277	0.00241388	TPRG1	Merge_Peak_11292	0.511626	0.00538838	RHBDF2
Merge_Peak_5676	0.550202	0.00241788	MIR196A2	Merge_Peak_17331	0.510771	0.0054793	OXNAD1
Merge_Peak_6384	0.549948	0.00243141	LINC00424	Merge_Peak_13459	0.510465	0.0055121	CPT1C
Merge_Peak_18672	0.549692	0.00244512	SEL1L3	Merge_Peak_11078	0.510165	0.00554449	ICAM2
Merge_Peak_15825	0.54959	0.00245063	TOX2	Merge_Peak_10473	0.509851	0.00557857	LASP1
Merge_Peak_7887	0.549286	0.00246704	SLC27A2	Merge_Peak_11057	0.509811	0.00558297	LIMD2
Merge_Peak_19578	0.549178	0.00247289	CAMK4	Merge_Peak_13020	0.509372	0.00563086	DYRK1B
Merge_Peak_16467	0.549111	0.00247651	ITGB2	Merge_Peak_7271	0.509142	0.00565617	TGFB3
Merge_Peak_10278	0.549029	0.002481	TMEM97	Merge_Peak_1352	0.508833	0.00569024	CD101
Merge_Peak_5475	0.548628	0.0025029	PCED1B-AS1	Merge_Peak_22231	0.50883	0.00569055	TSPAN33
Merge_Peak_19961	0.548536	0.00250796	ADAM19	Merge_Peak_10351	0.508301	0.00574927	RNF135
Merge_Peak_15127	0.548382	0.00251642	2019-03-04	Merge_Peak_12770	0.507887	0.00579562	ZNF257
Merge_Peak_1932	0.548053	0.00253459	CD247	Merge_Peak_20976	0.507588	0.00582933	KLHL32
Merge_Peak_1923	0.548033	0.00253572	MIR921	Merge_Peak_1771	0.507151	0.00587881	NTRK1
Merge_Peak_17334	0.547641	0.00255749	SATB1	Merge_Peak_509	0.507038	0.00589167	MAN1C1
Merge_Peak_12646	0.547612	0.00255912	FCHO1	Merge_Peak_19372	0.506158	0.00599257	ANKRD55
Merge_Peak_10512	0.546755	0.0026074	IKZF3	Merge_Peak_1779	0.506075	0.00600225	CD1D
Merge_Peak_12538	0.546449	0.00262483	PTGER1	Merge_Peak_9251	0.505492	0.00606995	ADCY7
Merge_Peak_23158	0.546296	0.00263359	FAM49B	Merge_Peak_15804	0.505023	0.00612494	FAM83D
Merge_Peak_14055	0.546035	0.00264859	CDC42EP3	Merge_Peak_21723	0.504975	0.00613059	IKZF1
Merge_Peak_6108	0.545694	0.00266829	TCTN1	Merge_Peak_4380	0.504318	0.00620839	FAM86C2P
Merge_Peak_8108	0.545689	0.00266856	TLE3	Merge_Peak_5829	0.503307	0.0063298	SLC16A7
Merge_Peak_13926	0.545655	0.00267051	FAM228A	Merge_Peak_20616	0.503074	0.00635806	HLA-DQA1
Merge_Peak_21802	0.545618	0.00267266	NSUN5	Merge_Peak_23338	0.502866	0.00638333	ZNF34
Merge_Peak_11070	0.5456	0.0026737	CD79B	Merge_Peak_23954	0.501491	0.0065528	ARPC5L
Merge_Peak_9541	0.54545	0.00268244	ZFHX3	Merge_Peak_7742	0.501449	0.00655802	IVD
Merge_Peak_1372	0.545235	0.00269497	EMBP1	Merge_Peak_9505	0.500817	0.00663724	DDX19B
Merge_Peak_24370	0.545211	0.00269638	SAT1	Merge_Peak_14438	0.500783	0.00664157	POLR1A
Merge_Peak_22030	0.545128	0.00270126	STAG3	Merge_Peak_12930	0.500708	0.00665101	ZNF781
Merge_Peak_14450	0.545106	0.00270254	CYTOR	Merge_Peak_6737	0.500634	0.00666038	PNP
Merge_Peak_21952	0.54504	0.00270638	CDK14	Merge_Peak_94	0.500131	0.00672424	PRKCZ
Merge_Peak_7934	0.544831	0.00271865	LINC00926	Merge_Peak_558	0.499959	0.00674611	SLC9A1
Merge_Peak_9670	0.544602	0.00273218	FOXL1	Merge_Peak_24527	0.499624	0.00678906	VSIG4
Merge_Peak_6807	0.544438	0.00274189	SLC7A7	Merge_Peak_5049	0.499572	0.00679567	ETS1
Merge_Peak_978	0.54443	0.00274239	LRP8	Merge_Peak_19487	0.499507	0.00680404	THBS4
Merge_Peak_15874	0.544049	0.00276507	MMP9	Merge_Peak_22543	0.499438	0.00681291	PINX1
Merge_Peak_14791	0.543948	0.00277108	DARS	Merge_Peak_10618	0.499413	0.00681615	STAT5A
Merge_Peak_5677	0.54373	0.00278414	HOXC9	Merge_Peak_17450	0.499165	0.00684823	SEC22C
Merge_Peak_5216	0.543669	0.00278785	ENO2	Merge_Peak_13653	0.499086	0.00685839	HSPBP1
Merge_Peak_16974	0.543384	0.00280504	APOBEC3H	Merge_Peak_7602	0.498876	0.00688562	LINC00221
Merge_Peak_6799	0.543246	0.00281337	DAD1	Merge_Peak_1278	0.498494	0.00693551	KCNA3
Merge_Peak_5956	0.542916	0.00283341	LINC01619	Merge_Peak_6108	0.498389	0.00694925	TCTN1
Merge_Peak_23654	0.54284	0.00283809	DAPK1	Merge_Peak_14519	0.498372	0.00695138	ZAP70
Merge_Peak_23394	0.542605	0.00285246	KDM4C	Merge_Peak_5475	0.497956	0.00700605	PCED1B-AS1
Merge_Peak_22339	0.542555	0.00285554	PRSS1	Merge_Peak_3156	0.497549	0.00705994	RRP12
Merge_Peak_15074	0.542348	0.00286829	FAM117B	Merge_Peak_5539	0.497496	0.00706702	FMNL3
Merge_Peak_13634	0.541997	0.00288995	GP6	Merge_Peak_15247	0.497452	0.00707277	SP100
Merge_Peak_21477	0.54192	0.00289476	ICA1	Merge_Peak_2774	0.497279	0.00709582	PDSS1
Merge_Peak_22570	0.541726	0.00290683	CTSB	Merge_Peak_20949	0.496815	0.00715787	DOPEY1
Merge_Peak_20728	0.541717	0.0029074	FGD2	Merge_Peak_4190	0.496813	0.0071582	SF1
Merge_Peak_117	0.541581	0.00291588	PLCH2	Merge_Peak_15012	0.496756	0.0071659	SLC39A10
Merge_Peak_18748	0.5414	0.00292719	TXK	Merge_Peak_19541	0.496306	0.00722653	GLRX
Merge_Peak_11000	0.540983	0.00295344	PRR11	Merge_Peak_17034	0.495303	0.00736346	TNFRSF13C
Merge_Peak_22035	0.540805	0.00296473	CASTOR3	Merge_Peak_6631	0.495085	0.00739339	MIR623
Merge_Peak_17485	0.540706	0.00297101	CXCR6	Merge_Peak_15039	0.494698	0.00744698	KCTD18
Merge_Peak_20686	0.540319	0.0029957	DEF6	Merge_Peak_16643	0.494598	0.00746095	IGLL5
Merge_Peak_7836	0.540289	0.00299762	SPG11	Merge_Peak_78	0.494589	0.00746216	SLC35E2B
Merge_Peak_1497	0.540243	0.00300056	PLEKHO1	Merge_Peak_7837	0.494259	0.00750811	SPG11
Merge_Peak_19121	0.540233	0.00300122	TENM3	Merge_Peak_12423	0.493792	0.00757367	ZNF491
Merge_Peak_22400	0.539849	0.00302591	ZNF775	Merge_Peak_15297	0.49302	0.00768306	SCARNA5
Merge_Peak_5276	0.539559	0.00304465	CLEC2D	Merge_Peak_9452	0.492668	0.00773335	PLA2G15
Merge_Peak_9949	0.53947	0.00305042	LOC100130950	Merge_Peak_21614	0.492547	0.00775076	RP9
Merge_Peak_22033	0.539405	0.00305465	PVRIG	Merge_Peak_23461	0.492466	0.0077624	C9orf24
Merge_Peak_4668	0.539202	0.00306787	UCP3	Merge_Peak_4868	0.492086	0.0078172	NNMT
Merge_Peak_18637	0.539155	0.00307099	WDR1	Merge_Peak_2811	0.492069	0.00781962	ITGB1
Merge_Peak_4347	0.539153	0.0030711	TBC1D10C	Merge_Peak_8973	0.491764	0.00786386	GGA2
Merge_Peak_5075	0.539122	0.00307313	GLB1L3	Merge_Peak_600	0.490063	0.00811437	PTAFR
Merge_Peak_24734	0.53895	0.00308437	PNMA5	Merge_Peak_13684	0.490017	0.00812131	EPN1
Merge_Peak_15228	0.538796	0.00309449	RHBDD1	Merge_Peak_5136	0.489971	0.00812808	DYRK4
Merge_Peak_9005	0.53874	0.00309817	IL21R-AS1	Merge_Peak_4188	0.489258	0.00823525	SF1
Merge_Peak_10699	0.538168	0.00313608	C17orf53	Merge_Peak_18936	0.489068	0.00826402	CYP2U1
Merge_Peak_588	0.537509	0.0031802	THEMIS2	Merge_Peak_11206	0.488733	0.0083149	SLC25A19
Merge_Peak_24397	0.537378	0.00318903	ATP6AP2	Merge_Peak_8731	0.488672	0.00832428	IL32
Merge_Peak_16713	0.537334	0.003192	MIR548J	Merge_Peak_18192	0.488662	0.00832575	LOC100128164
Merge_Peak_23681	0.536632	0.00323973	SYK	Merge_Peak_6909	0.488327	0.00837706	ARHGAP5-AS1
Merge_Peak_10053	0.535825	0.00329535	AURKB	Merge_Peak_5955	0.486867	0.0086034	LINC01619
Merge_Peak_22331	0.534718	0.00337298	<NA>	Merge_Peak_9949	0.486717	0.00862693	LOC100130950
Merge_Peak_19409	0.534697	0.00337447	PIK3R1	Merge_Peak_16467	0.485849	0.00876426	ITGB2
Merge_Peak_15430	0.534364	0.0033981	PASK	Merge_Peak_12687	0.485663	0.00879387	LSM4
Merge_Peak_14631	0.533893	0.00343182	MIR4435-2HG	Merge_Peak_9063	0.485641	0.0087974	LOC613038
Merge_Peak_234	0.533885	0.00343238	PIK3CD	Merge_Peak_10403	0.485436	0.00883016	SLFN12L
Merge_Peak_8724	0.533828	0.0034365	MMP25	Merge_Peak_24322	0.485409	0.00883445	STS
Merge_Peak_11307	0.533702	0.00344562	MXRA7	Merge_Peak_12668	0.485224	0.00886415	IL12RB1
Merge_Peak_16421	0.533669	0.003448	AATBC	Merge_Peak_9130	0.484892	0.00891765	ITGAL
Merge_Peak_20621	0.53357	0.00345512	TAP2	Merge_Peak_4929	0.484549	0.00897327	DDX6
Merge_Peak_3888	0.533155	0.00348521	PRR5L	Merge_Peak_4985	0.484419	0.00899439	SORL1
Merge_Peak_2209	0.533117	0.00348797	FAM72A	Merge_Peak_1757	0.483663	0.00911814	TTC24
Merge_Peak_3430	0.533027	0.00349455	TUBGCP2	Merge_Peak_6922	0.483571	0.00913327	FAM177A1
Merge_Peak_17993	0.532325	0.00354614	CDV3	Merge_Peak_9353	0.483499	0.00914523	TEPP
Merge_Peak_19078	0.531854	0.00358108	2019-03-01	Merge_Peak_6480	0.483291	0.00917956	NAA16
Merge_Peak_15685	0.531754	0.00358853	KIF3B	Merge_Peak_21801	0.482574	0.00929895	NCF1B
Merge_Peak_1243	0.531686	0.00359361	PSRC1	Merge_Peak_4278	0.482473	0.00931574	CFL1
Merge_Peak_5712	0.531558	0.0036032	GDF11	Merge_Peak_19668	0.482468	0.0093167	SLC22A5
Merge_Peak_18216	0.530986	0.00364631	ECT2	Merge_Peak_3903	0.482297	0.00934531	ALKBH3
Merge_Peak_23911	0.530433	0.00368838	TRAF1	Merge_Peak_12022	0.482205	0.00936087	ARHGAP45
Merge_Peak_13343	0.530416	0.00368966	DHX34	Merge_Peak_117	0.481876	0.00941629	PLCH2
Merge_Peak_6124	0.530363	0.00369376	TMEM116	Merge_Peak_8621	0.481614	0.00946069	NUBP2
Merge_Peak_14469	0.530225	0.00370431	MIR4436A	Merge_Peak_14660	0.481527	0.00947547	PSD4
Merge_Peak_2690	0.53022	0.00370471	NUDT5	Merge_Peak_17334	0.480447	0.0096607	SATB1
Merge_Peak_23154	0.530132	0.00371145	MIR1207	Merge_Peak_2986	0.479802	0.00977266	C10orf105
Merge_Peak_17040	0.52997	0.00372391	WBP2NL	Merge_Peak_11565	0.478973	0.00991819	TBCD
Merge_Peak_4894	0.529942	0.00372612	DSCAML1	Merge_Peak_3242	0.478777	0.00995286	PDCD11
Merge_Peak_4047	0.529661	0.00374777	CD5	Merge_Peak_3116	0.478761	0.00995559	EXOC6
Merge_Peak_7065	0.529612	0.0037516	DHRS7	Merge_Peak_5315	0.478618	0.00998093	CDKN1B
Merge_Peak_19746	0.529565	0.00375528	CDC25C	Merge_Peak_5412	0.477847	0.0101187	OVCH1-AS1
Merge_Peak_4806	0.529174	0.00378573	BIRC3	Merge_Peak_13609	0.477701	0.0101449	LAIR1
Merge_Peak_1979	0.529128	0.00378932	FASLG	Merge_Peak_18564	0.477645	0.0101551	MSANTD1
Merge_Peak_10399	0.529075	0.0037935	SLFN12	Merge_Peak_7310	0.477631	0.0101576	GPR65
Merge_Peak_11291	0.528915	0.00380603	RHBDF2	Merge_Peak_2746	0.477592	0.0101646	PIP4K2A
Merge_Peak_22040	0.528777	0.0038169	PILRA	Merge_Peak_5619	0.477555	0.0101713	KRT73
Merge_Peak_11349	0.528775	0.00381702	SEPT9	Merge_Peak_7415	0.476676	0.0103308	C14orf177
Merge_Peak_3147	0.528543	0.0038353	<NA>	Merge_Peak_21708	0.476442	0.0103738	CCM2
Merge_Peak_4931	0.528422	0.00384486	CXCR5	Merge_Peak_3195	0.476402	0.010381	TWNK
Merge_Peak_241	0.528089	0.00387136	CLSTN1	Merge_Peak_10963	0.476202	0.0104178	MRPS23
Merge_Peak_16133	0.527996	0.00387873	GMEB2	Merge_Peak_6105	0.476192	0.0104196	TCTN1
Merge_Peak_15231	0.527967	0.0038811	COL4A4	Merge_Peak_17083	0.476127	0.0104317	PARVG
Merge_Peak_14731	0.52775	0.00389845	PROC	Merge_Peak_2110	0.475769	0.0104977	KIF21B
Merge_Peak_1141	0.527709	0.00390177	LRRC8D	Merge_Peak_13554	0.474834	0.0106723	ZNF808
Merge_Peak_12547	0.527078	0.00395264	CLEC17A	Merge_Peak_24096	0.474504	0.0107343	FNBP1
Merge_Peak_10794	0.526966	0.00396174	MRPL10	Merge_Peak_10433	0.474449	0.0107447	MRM1
Merge_Peak_9640	0.526936	0.00396419	COTL1	Merge_Peak_12968	0.474308	0.0107713	CAPN12
Merge_Peak_19303	0.526916	0.00396576	IL7R	Merge_Peak_8730	0.474287	0.0107753	IL32
Merge_Peak_5456	0.526683	0.00398479	NELL2	Merge_Peak_4947	0.474221	0.0107879	HMBS
Merge_Peak_5704	0.526613	0.0039905	OR10P1	Merge_Peak_1619	0.473998	0.0108302	SLC27A3
Merge_Peak_5130	0.526377	0.00400982	PARP11	Merge_Peak_17645	0.473659	0.0108948	TLR9
Merge_Peak_13976	0.526333	0.00401342	FTH1P3	Merge_Peak_13744	0.473565	0.0109128	A1BG
Merge_Peak_5381	0.526108	0.00403194	BCAT1	Merge_Peak_6198	0.473499	0.0109255	RAB35
Merge_Peak_24479	0.525891	0.00404995	PPP1R3F	Merge_Peak_20817	0.47341	0.0109424	TTBK1
Merge_Peak_9307	0.525791	0.00405822	NUP93	Merge_Peak_16303	0.473093	0.0110034	DYRK1A
Merge_Peak_826	0.525648	0.00407004	SMAP2	Merge_Peak_13910	0.472398	0.0111379	GDF7
Merge_Peak_6989	0.525555	0.00407778	NIN	Merge_Peak_599	0.472385	0.0111405	PTAFR
Merge_Peak_17200	0.525404	0.0040904	KLHDC7B	Merge_Peak_1930	0.471986	0.0112184	POU2F1
Merge_Peak_16814	0.525333	0.00409638	SFI1	Merge_Peak_4137	0.471718	0.011271	MARK2
Merge_Peak_10412	0.524755	0.00414494	CCL5	Merge_Peak_24245	0.471573	0.0112995	CLIC3
Merge_Peak_19129	0.524642	0.0041545	ENPP6	Merge_Peak_23018	0.471119	0.0113894	MIR4471
Merge_Peak_1219	0.524561	0.00416129	S1PR1	Merge_Peak_21213	0.470861	0.0114405	PLEKHG1
Merge_Peak_9535	0.524412	0.00417396	ZNF821	Merge_Peak_10353	0.470107	0.0115914	RNF135
Merge_Peak_24614	0.524115	0.00419923	ZCCHC18	Merge_Peak_22037	0.469741	0.0116653	PILRB
Merge_Peak_2992	0.524083	0.00420203	SPOCK2	Merge_Peak_4073	0.469396	0.0117353	FADS3
Merge_Peak_7839	0.52385	0.00422193	PATL2	Merge_Peak_20549	0.468765	0.0118642	LST1
Merge_Peak_19546	0.523552	0.00424761	LINC01554	Merge_Peak_9003	0.468436	0.0119318	IL21R
Merge_Peak_17360	0.523515	0.00425076	EOMES	Merge_Peak_3788	0.468343	0.011951	EIF3M
Merge_Peak_19968	0.523498	0.00425227	EBF1	Merge_Peak_21110	0.467953	0.0120318	VNN3
Merge_Peak_2271	0.52318	0.00427981	DIEXF	Merge_Peak_22730	0.467611	0.0121029	MBOAT4
Merge_Peak_10044	0.523021	0.00429356	PER1	Merge_Peak_4826	0.467242	0.0121801	ATM
Merge_Peak_9054	0.522899	0.00430419	SNX29P2	Merge_Peak_19147	0.466688	0.0122966	IRF2
Merge_Peak_17369	0.522887	0.00430532	STT3B	Merge_Peak_16119	0.466577	0.0123201	COL20A1
Merge_Peak_23043	0.522793	0.00431344	NCALD	Merge_Peak_4909	0.466329	0.0123728	JAML
Merge_Peak_22195	0.522678	0.00432358	CPED1	Merge_Peak_16877	0.465987	0.0124456	TMPRSS6
Merge_Peak_21490	0.52263	0.00432776	TSPAN13	Merge_Peak_18455	0.465615	0.0125252	LOC220729
Merge_Peak_17271	0.522437	0.00434465	GHRL	Merge_Peak_12037	0.465336	0.0125853	CBARP
Merge_Peak_15538	0.522428	0.00434546	PRND	Merge_Peak_11360	0.464984	0.0126612	TMC8
Merge_Peak_24335	0.521872	0.00439462	MSL3	Merge_Peak_8955	0.464827	0.0126955	RRN3P1
Merge_Peak_12872	0.521678	0.00441188	ZBTB32	Merge_Peak_24769	0.464684	0.0127264	TKTL1
Merge_Peak_24371	0.521629	0.00441625	SAT1	Merge_Peak_4396	0.463829	0.0129135	C11orf24
Merge_Peak_15926	0.521594	0.00441932	LINC01270	Merge_Peak_19698	0.463022	0.0130923	TCF7
Merge_Peak_15004	0.521547	0.0044235	STAT1	Merge_Peak_817	0.46289	0.0131216	CAP1
Merge_Peak_21923	0.521276	0.00444775	GSAP	Merge_Peak_239	0.4622	0.0132765	PIK3CD
Merge_Peak_19558	0.521246	0.00445044	ERAP2	Merge_Peak_12673	0.462107	0.0132974	IFI30
Merge_Peak_10838	0.521243	0.00445073	HOXB7	Merge_Peak_12892	0.461954	0.0133319	LRFN3
Merge_Peak_7535	0.521217	0.00445304	MIR4710	Merge_Peak_23691	0.461709	0.0133875	IARS
Merge_Peak_14083	0.521088	0.00446465	PKDCC	Merge_Peak_18193	0.461688	0.0133922	LOC100128164
Merge_Peak_1891	0.52074	0.00449607	DUSP12	Merge_Peak_3132	0.461616	0.0134085	TCTN3
Merge_Peak_10351	0.519915	0.00457131	RNF135	Merge_Peak_21142	0.461401	0.0134575	PDE7B
Merge_Peak_15402	0.519797	0.00458211	GPR35	Merge_Peak_16627	0.461331	0.0134733	VPREB1
Merge_Peak_3046	0.51967	0.00459384	ZMIZ1	Merge_Peak_15821	0.460922	0.0135669	L3MBTL1
Merge_Peak_4003	0.519537	0.0046061	FAM111B	Merge_Peak_3677	0.46045	0.0136756	AMPD3
Merge_Peak_4009	0.519484	0.00461106	MPEG1	Merge_Peak_7341	0.460352	0.0136982	CCDC88C
Merge_Peak_4606	0.519147	0.00464228	IL18BP	Merge_Peak_12917	0.459859	0.0138127	ZNF568
Merge_Peak_20634	0.519056	0.00465078	HLA-DPB2	Merge_Peak_18498	0.459685	0.0138531	FGFRL1
Merge_Peak_13081	0.518962	0.00465954	HNRNPUL1	Merge_Peak_22230	0.459274	0.0139495	LOC407835
Merge_Peak_20299	0.518675	0.00468639	ADTRP	Merge_Peak_8192	0.458908	0.0140355	SNUPN
Merge_Peak_6783	0.518556	0.00469749	DAD1	Merge_Peak_12846	0.458879	0.0140424	CD22
Merge_Peak_1212	0.51813	0.00473775	CDC14A	Merge_Peak_2578	0.458284	0.0141834	NLRP3
Merge_Peak_7362	0.518064	0.00474394	LGMN	Merge_Peak_5335	0.458194	0.014205	ATF7IP
Merge_Peak_2076	0.517708	0.00477776	RGS1	Merge_Peak_7585	0.458161	0.0142128	ELK2AP
Merge_Peak_6298	0.517545	0.00479332	CCDC92	Merge_Peak_11723	0.45745	0.0143832	CTAGE1
Merge_Peak_8753	0.517275	0.00481922	CLUAP1	Merge_Peak_12121	0.457417	0.0143911	SPPL2B
Merge_Peak_21614	0.516939	0.00485163	RP9	Merge_Peak_17008	0.457049	0.01448	SGSM3
Merge_Peak_2893	0.516799	0.00486512	ARHGAP22	Merge_Peak_12356	0.456565	0.0145975	RAVER1
Merge_Peak_19652	0.516787	0.00486631	RAPGEF6	Merge_Peak_3475	0.455894	0.0147619	IRF7
Merge_Peak_11059	0.516448	0.00489918	LIMD2	Merge_Peak_7932	0.455883	0.0147645	LINC00926
Merge_Peak_2230	0.516394	0.00490451	IL10	Merge_Peak_12150	0.455664	0.0148186	S1PR4
Merge_Peak_19952	0.516252	0.0049183	ITK	Merge_Peak_19650	0.455453	0.0148707	CDC42SE2
Merge_Peak_11538	0.516251	0.00491846	CD7	Merge_Peak_10994	0.455417	0.0148797	TEX14
Merge_Peak_14390	0.515905	0.00495234	HK2	Merge_Peak_19653	0.454921	0.0150028	RAPGEF6
Merge_Peak_16566	0.515727	0.0049699	TRMT2A	Merge_Peak_16905	0.454798	0.0150336	SH3BP1
Merge_Peak_5673	0.515658	0.00497661	HOTAIR	Merge_Peak_20192	0.454116	0.0152047	IRF4
Merge_Peak_11846	0.51558	0.00498433	TCF4	Merge_Peak_18506	0.454007	0.0152322	LOC100130872
Merge_Peak_16973	0.51514	0.00502797	APOBEC3G	Merge_Peak_3925	0.453962	0.0152435	LARGE2
Merge_Peak_4652	0.515058	0.00503622	PLEKHB1	Merge_Peak_9528	0.453782	0.0152892	ZNF23
Merge_Peak_7414	0.514803	0.00506163	LINC02291	Merge_Peak_13699	0.45314	0.0154525	ZNF471
Merge_Peak_8850	0.514157	0.00512672	TNFRSF17	Merge_Peak_10009	0.453016	0.0154841	CHRNB1
Merge_Peak_23219	0.513977	0.00514494	GPR20	Merge_Peak_42	0.452854	0.0155256	SDF4
Merge_Peak_1785	0.51376	0.00516697	PYHIN1	Merge_Peak_14025	0.452805	0.0155383	LBH
Merge_Peak_1299	0.513682	0.00517497	LINC01160	Merge_Peak_18406	0.452302	0.0156677	PPP1R2
Merge_Peak_23503	0.513364	0.00520748	ARHGEF39	Merge_Peak_10118	0.45226	0.0156788	TNFRSF13B
Merge_Peak_21708	0.513297	0.00521441	CCM2	Merge_Peak_5346	0.451668	0.0158325	PLBD1
Merge_Peak_5280	0.513104	0.00523417	CLEC2D	Merge_Peak_7011	0.451535	0.0158672	GNG2
Merge_Peak_21246	0.513082	0.00523648	SYTL3	Merge_Peak_5189	0.451439	0.0158921	IFFO1
Merge_Peak_21047	0.512988	0.00524622	TRAF3IP2	Merge_Peak_22227	0.451275	0.0159351	IRF5
Merge_Peak_12024	0.512777	0.005268	ARHGAP45	Merge_Peak_12710	0.450974	0.0160142	KLHL26
Merge_Peak_14964	0.512389	0.00530831	UBE2E3	Merge_Peak_17312	0.450481	0.0161444	TMEM43
Merge_Peak_13106	0.512075	0.00534108	CEACAM21	Merge_Peak_19685	0.45011	0.016243	IL4
Merge_Peak_2862	0.511378	0.00541465	2019-03-08	Merge_Peak_9054	0.450037	0.0162624	SNX29P2
Merge_Peak_9046	0.511272	0.00542582	RRN3P2	Merge_Peak_20832	0.450015	0.0162682	MRPS18A
Merge_Peak_6447	0.511247	0.00542847	FRY	Merge_Peak_17470	0.449749	0.0163393	ZNF501
Merge_Peak_4389	0.511092	0.00544497	NDUFS8	Merge_Peak_8211	0.44874	0.0166111	TSPAN3
Merge_Peak_20862	0.510869	0.00546882	CLIC5	Merge_Peak_15340	0.448652	0.016635	COPS8
Merge_Peak_8976	0.510831	0.00547291	PLK1	Merge_Peak_6540	0.448506	0.0166747	ARL11
Merge_Peak_10124	0.510551	0.00550287	TNFRSF13B	Merge_Peak_16751	0.448253	0.0167437	ASCC2
Merge_Peak_23190	0.51048	0.00551058	ZFAT-AS1	Merge_Peak_13618	0.448016	0.0168086	LENG8
Merge_Peak_1214	0.510404	0.00551869	VCAM1	Merge_Peak_1141	0.447928	0.0168327	LRRC8D
Merge_Peak_4887	0.510365	0.00552292	SIDT2	Merge_Peak_16566	0.447134	0.0170515	TRMT2A
Merge_Peak_24124	0.510334	0.00552625	POMT1	Merge_Peak_19026	0.447017	0.0170841	GUSBP5
Merge_Peak_21999	0.510325	0.00552722	PDAP1	Merge_Peak_4898	0.446815	0.0171403	IL10RA
Merge_Peak_2918	0.510247	0.0055356	CDK1	Merge_Peak_6515	0.446749	0.0171585	LINC00563
Merge_Peak_16267	0.510026	0.00555954	RUNX1	Merge_Peak_6630	0.446669	0.017181	MIR623
Merge_Peak_20461	0.509658	0.00559958	HLA-F	Merge_Peak_8841	0.446479	0.0172341	SNN
Merge_Peak_16270	0.509588	0.00560722	RUNX1	Merge_Peak_12021	0.445973	0.017376	ARHGAP45
Merge_Peak_20886	0.508846	0.00568882	MIR5685	Merge_Peak_2383	0.445721	0.0174469	PARP1
Merge_Peak_12640	0.508732	0.00570135	FAM129C	Merge_Peak_12435	0.445697	0.0174537	ZNF136
Merge_Peak_14610	0.508529	0.00572396	LIMS1	Merge_Peak_13406	0.445335	0.0175565	PLEKHA4
Merge_Peak_12986	0.5084	0.00573822	RINL	Merge_Peak_7622	0.444774	0.0177163	REREP3
Merge_Peak_13132	0.508299	0.00574955	ARHGEF1	Merge_Peak_6001	0.444634	0.0177564	APAF1
Merge_Peak_10861	0.50809	0.00577284	PHB	Merge_Peak_1822	0.444528	0.0177866	SLAMF1
Merge_Peak_11375	0.50806	0.00577627	BIRC5	Merge_Peak_6054	0.444364	0.0178339	PRDM4
Merge_Peak_5728	0.508019	0.00578088	IKZF4	Merge_Peak_2772	0.443992	0.0179411	APBB1IP
Merge_Peak_7724	0.508014	0.00578142	BUB1B	Merge_Peak_20317	0.443761	0.018008	CD83
Merge_Peak_17234	0.507868	0.00579779	GRM7	Merge_Peak_11211	0.443668	0.0180349	SLC25A19
Merge_Peak_8272	0.507775	0.00580823	IL16	Merge_Peak_23016	0.443662	0.0180366	RNF19A
Merge_Peak_19305	0.507762	0.00580964	IL7R	Merge_Peak_23190	0.443641	0.0180429	ZFAT-AS1
Merge_Peak_17666	0.507635	0.00582399	ITIH1	Merge_Peak_5278	0.443456	0.0180967	CLEC2D
Merge_Peak_22496	0.507449	0.00584496	OR4F21	Merge_Peak_12381	0.442972	0.0182379	MIR4748
Merge_Peak_21943	0.507365	0.00585449	ADAM22	Merge_Peak_15840	0.442632	0.0183378	ADA
Merge_Peak_2530	0.507113	0.00588309	HEATR1	Merge_Peak_1777	0.442558	0.0183596	FCRL3
Merge_Peak_11411	0.507043	0.00589114	CBX8	Merge_Peak_11358	0.442495	0.0183782	TMC6
Merge_Peak_10722	0.507017	0.0058941	FZD2	Merge_Peak_5618	0.442448	0.0183921	KRT74
Merge_Peak_4995	0.50696	0.00590059	HSPA8	Merge_Peak_20606	0.442308	0.0184334	AGER
Merge_Peak_2668	0.506834	0.00591496	PRKCQ-AS1	Merge_Peak_7839	0.442097	0.0184957	PATL2
Merge_Peak_22340	0.506805	0.00591823	PRSS1	Merge_Peak_2952	0.442081	0.0185004	HKDC1
Merge_Peak_16863	0.506743	0.00592535	NCF4	Merge_Peak_6991	0.44184	0.0185722	NIN
Merge_Peak_633	0.506698	0.00593053	MIR4420	Merge_Peak_10772	0.441258	0.018746	LRRC37A
Merge_Peak_1792	0.506609	0.00594065	IFI16	Merge_Peak_6627	0.440674	0.0189215	UBAC2
Merge_Peak_1952	0.506526	0.00595025	SELL	Merge_Peak_6062	0.440427	0.0189963	SELPLG
Merge_Peak_17611	0.506269	0.00597984	C3orf18	Merge_Peak_23756	0.440382	0.01901	PTCH1
Merge_Peak_7647	0.50611	0.00599813	APBA2	Merge_Peak_22877	0.440177	0.0190721	LOC100130298
Merge_Peak_15695	0.50592	0.00602012	DNMT3B	Merge_Peak_5620	0.440101	0.0190952	KRT73
Merge_Peak_22871	0.505848	0.00602855	TOX	Merge_Peak_3775	0.439534	0.0192685	SVIP
Merge_Peak_24621	0.505832	0.00603041	TSC22D3	Merge_Peak_9066	0.43937	0.0193188	SMG1P2
Merge_Peak_1777	0.505546	0.00606365	FCRL3	Merge_Peak_22800	0.439352	0.0193243	NKX6-3
Merge_Peak_14454	0.505361	0.00608535	CYTOR	Merge_Peak_18509	0.438838	0.0194827	SPON2
Merge_Peak_1294	0.505065	0.00612003	C1orf162	Merge_Peak_10293	0.438322	0.019643	PIGS
Merge_Peak_12847	0.504569	0.00617862	CD22	Merge_Peak_19022	0.438124	0.0197047	INPP4B
Merge_Peak_24802	0.504251	0.00621645	F8A1	Merge_Peak_12416	0.438073	0.0197206	ELOF1
Merge_Peak_983	0.504134	0.00623037	LRP8	Merge_Peak_11599	0.438001	0.0197433	MYL12A
Merge_Peak_6123	0.503356	0.00632391	TMEM116	Merge_Peak_20634	0.437611	0.0198654	HLA-DPB2
Merge_Peak_13406	0.503276	0.00633351	PLEKHA4	Merge_Peak_11504	0.437424	0.0199243	SIRT7
Merge_Peak_2101	0.50309	0.00635606	GPR25	Merge_Peak_23842	0.43731	0.0199604	DNAJC25
Merge_Peak_3352	0.503054	0.00636053	FAM24B-CUZD1	Merge_Peak_16425	0.437268	0.0199736	AGPAT3
Merge_Peak_23159	0.502686	0.00640538	MIR5194	Merge_Peak_18859	0.437125	0.0200187	PRDM8
Merge_Peak_8082	0.502664	0.00640807	CORO2B	Merge_Peak_4887	0.436919	0.0200839	SIDT2
Merge_Peak_10975	0.502628	0.00641247	OR4D1	Merge_Peak_23078	0.436755	0.0201361	SYBU
Merge_Peak_21631	0.50224	0.00646003	KIAA0895	Merge_Peak_16584	0.436749	0.0201379	MED15
Merge_Peak_22689	0.502165	0.00646931	CDCA2	Merge_Peak_4737	0.436395	0.0202508	GAB2
Merge_Peak_5689	0.501976	0.00649267	MIR3198-2	Merge_Peak_10513	0.435824	0.0204338	ZPBP2
Merge_Peak_21881	0.501967	0.0064937	TMEM120A	Merge_Peak_21103	0.435102	0.0206671	AKAP7
Merge_Peak_14677	0.501945	0.00649644	CBWD2	Merge_Peak_4693	0.434865	0.0207442	GDPD5
Merge_Peak_10768	0.50194	0.00649709	MAPT	Merge_Peak_10953	0.434121	0.0209875	SCPEP1
Merge_Peak_3153	0.501742	0.00652158	RRP12	Merge_Peak_11343	0.434097	0.0209953	SEPT9
Merge_Peak_19765	0.50071	0.00665079	SLC23A1	Merge_Peak_3173	0.434052	0.0210104	R3HCC1L
Merge_Peak_24252	0.500644	0.0066591	ABCA2	Merge_Peak_23154	0.43405	0.0210109	MIR1207
Merge_Peak_18506	0.500576	0.00666766	LOC100130872	Merge_Peak_11291	0.433861	0.0210733	RHBDF2
Merge_Peak_4461	0.50052	0.00667474	MRGPRF	Merge_Peak_24649	0.433777	0.021101	SOWAHD
Merge_Peak_15456	0.500504	0.00667682	PDCD1	Merge_Peak_21735	0.433668	0.0211371	VOPP1
Merge_Peak_16634	0.500481	0.00667978	GGTLC2	Merge_Peak_14024	0.433416	0.0212204	LBH
Merge_Peak_23834	0.500229	0.00671172	AKAP2	Merge_Peak_17213	0.433325	0.0212505	CRBN
Merge_Peak_2075	0.500149	0.00672189	RGS1	Merge_Peak_10305	0.433284	0.0212644	TRAF4
Merge_Peak_20762	0.49996	0.00674605	TREML3P	Merge_Peak_3194	0.433209	0.0212892	SEMA4G
Merge_Peak_5931	0.499789	0.00676788	LIN7A	Merge_Peak_17189	0.433092	0.0213282	SBF1
Merge_Peak_13386	0.499731	0.00677535	NTN5	Merge_Peak_18690	0.432459	0.02154	C4orf19
Merge_Peak_2513	0.499613	0.00679039	SNORA14B	Merge_Peak_24448	0.432106	0.0216588	WAS
Merge_Peak_13509	0.499451	0.00681125	SIGLEC9	Merge_Peak_4275	0.431883	0.0217343	SNX32
Merge_Peak_21649	0.499443	0.00681237	TRG-AS1	Merge_Peak_8641	0.431328	0.0219225	SLC9A3R2
Merge_Peak_195	0.499295	0.00683133	TNFRSF9	Merge_Peak_23015	0.430953	0.0220508	RNF19A
Merge_Peak_5955	0.498901	0.00688239	LINC01619	Merge_Peak_15853	0.430845	0.0220876	TP53TG5
Merge_Peak_19500	0.49885	0.00688909	RPS23	Merge_Peak_994	0.4307	0.0221374	MRPL37
Merge_Peak_4889	0.498739	0.00690353	TAGLN	Merge_Peak_3522	0.430293	0.0222776	IFITM10
Merge_Peak_12317	0.498735	0.00690402	PRAM1	Merge_Peak_12663	0.429839	0.0224348	ARRDC2
Merge_Peak_5582	0.498625	0.00691837	GALNT6	Merge_Peak_5132	0.429834	0.0224365	PARP11
Merge_Peak_7619	0.498611	0.00692011	OR4N3P	Merge_Peak_12390	0.428995	0.0227294	TMED1
Merge_Peak_4343	0.498502	0.0069344	RAD9A	Merge_Peak_4885	0.428246	0.0229938	SIDT2
Merge_Peak_17808	0.498373	0.00695132	CD96	Merge_Peak_8167	0.428245	0.0229941	CSK
Merge_Peak_14289	0.497961	0.00700542	SNRNP27	Merge_Peak_7581	0.428046	0.0230646	ELK2AP
Merge_Peak_599	0.497959	0.00700564	PTAFR	Merge_Peak_12926	0.428034	0.0230688	ZNF571-AS1
Merge_Peak_21300	0.497852	0.00701982	THBS2	Merge_Peak_8058	0.427833	0.0231403	SMAD3
Merge_Peak_10915	0.497848	0.00702034	LINC00483	Merge_Peak_13000	0.427717	0.0231816	IFNL3
Merge_Peak_15039	0.497806	0.00702595	KCTD18	Merge_Peak_12960	0.426444	0.0236395	ACTN4
Merge_Peak_2267	0.497673	0.00704355	TRAF3IP3	Merge_Peak_7083	0.42593	0.0238262	PRKCH
Merge_Peak_22648	0.497219	0.00710383	SORBS3	Merge_Peak_4667	0.42534	0.0240425	UCP3
Merge_Peak_4128	0.497139	0.00711457	ATL3	Merge_Peak_7709	0.425008	0.0241645	C15orf53
Merge_Peak_14042	0.497105	0.00711902	RASGRP3	Merge_Peak_20862	0.424807	0.0242389	CLIC5
Merge_Peak_19530	0.496936	0.00714164	ARRDC3	Merge_Peak_14731	0.424566	0.0243282	PROC
Merge_Peak_21219	0.496892	0.0071476	ESR1	Merge_Peak_2240	0.42328	0.0248092	PFKFB2
Merge_Peak_19059	0.496774	0.00716347	MND1	Merge_Peak_6360	0.423208	0.0248364	GOLGA3
Merge_Peak_2244	0.496635	0.00718217	CR2	Merge_Peak_14674	0.423135	0.0248638	PAX8-AS1
Merge_Peak_10953	0.496621	0.00718406	SCPEP1	Merge_Peak_23579	0.422881	0.02496	FAM27B
Merge_Peak_15271	0.496556	0.00719282	COPS7B	Merge_Peak_14890	0.422842	0.0249748	TLK1
Merge_Peak_23161	0.496506	0.00719955	ASAP1	Merge_Peak_19138	0.422318	0.0251738	LINC02363
Merge_Peak_10422	0.496314	0.00722543	CCL3L3	Merge_Peak_17718	0.42227	0.0251924	KBTBD8
Merge_Peak_6242	0.495603	0.00732229	BCL7A	Merge_Peak_12593	0.421468	0.0254997	EPS15L1
Merge_Peak_243	0.495585	0.00732473	CLSTN1	Merge_Peak_17236	0.421267	0.0255776	LMCD1-AS1
Merge_Peak_12836	0.495497	0.00733672	FXYD3	Merge_Peak_5432	0.421253	0.0255827	KIAA1551
Merge_Peak_23903	0.495296	0.00736436	TLR4	Merge_Peak_14075	0.421028	0.0256698	SOS1
Merge_Peak_16428	0.495259	0.00736952	TRAPPC10	Merge_Peak_6801	0.420804	0.0257568	DAD1
Merge_Peak_18903	0.494967	0.00740971	TSPAN5	Merge_Peak_18436	0.420439	0.0258992	NRROS
Merge_Peak_5961	0.494827	0.00742915	LINC01619	Merge_Peak_24131	0.41912	0.0264182	NTNG2
Merge_Peak_23291	0.494454	0.00748089	SPATC1	Merge_Peak_9632	0.41883	0.0265334	ADAD2
Merge_Peak_13534	0.494395	0.00748918	LINC01530	Merge_Peak_22650	0.418638	0.0266098	SORBS3
Merge_Peak_18523	0.494354	0.00749495	TACC3	Merge_Peak_11390	0.418445	0.0266871	USP36
Merge_Peak_1738	0.494082	0.00753291	SEMA4A	Merge_Peak_7851	0.418321	0.0267367	SORD
Merge_Peak_6161	0.493895	0.0075592	TBX3	Merge_Peak_6927	0.417866	0.0269194	RALGAPA1
Merge_Peak_12846	0.493859	0.00756423	CD22	Merge_Peak_9895	0.417771	0.0269576	ZZEF1
Merge_Peak_11292	0.493727	0.00758283	RHBDF2	Merge_Peak_24734	0.417769	0.0269587	PNMA5
Merge_Peak_14876	0.493521	0.00761188	KLHL41	Merge_Peak_21003	0.417218	0.0271816	LINC02532
Merge_Peak_24197	0.493107	0.00767064	TMEM250	Merge_Peak_20459	0.417031	0.0272576	HLA-F
Merge_Peak_18346	0.493052	0.00767844	LPP	Merge_Peak_16622	0.416517	0.0274676	TOP3B
Merge_Peak_12827	0.492608	0.00774195	GRAMD1A	Merge_Peak_234	0.416279	0.027565	PIK3CD
Merge_Peak_21961	0.49253	0.00775311	CDK6	Merge_Peak_18227	0.416198	0.0275982	TBL1XR1
Merge_Peak_12121	0.492496	0.00775806	SPPL2B	Merge_Peak_10921	0.415437	0.0279126	TOB1
Merge_Peak_6546	0.492269	0.00779075	ST13P4	Merge_Peak_11751	0.415236	0.0279961	PSMA8
Merge_Peak_2769	0.492197	0.00780107	GPR158	Merge_Peak_12870	0.41495	0.0281151	ZBTB32
Merge_Peak_15238	0.492025	0.00782596	SP110	Merge_Peak_2245	0.414853	0.0281558	CR1
Merge_Peak_12530	0.491977	0.00783297	ADGRE5	Merge_Peak_12872	0.414784	0.0281845	ZBTB32
Merge_Peak_21143	0.491975	0.00783324	MTFR2	Merge_Peak_15580	0.414753	0.0281974	MACROD2
Merge_Peak_967	0.491862	0.00784967	SHISAL2A	Merge_Peak_20675	0.414734	0.0282057	PACSIN1
Merge_Peak_3120	0.491815	0.00785643	CEP55	Merge_Peak_17680	0.414409	0.0283419	CCDC66
Merge_Peak_12337	0.491543	0.007896	FBXL12	Merge_Peak_17614	0.414259	0.0284047	CISH
Merge_Peak_2520	0.491493	0.0079034	LYST	Merge_Peak_24004	0.414228	0.0284176	NAIF1
Merge_Peak_23887	0.491	0.0079756	AKNA	Merge_Peak_11553	0.413712	0.0286358	FN3KRP
Merge_Peak_6141	0.490921	0.0079872	DTX1	Merge_Peak_19408	0.413176	0.0288634	PIK3R1
Merge_Peak_9660	0.490899	0.00799038	IRF8	Merge_Peak_7062	0.413103	0.0288944	DAAM1
Merge_Peak_7433	0.490803	0.0080046	DEGS2	Merge_Peak_23888	0.412826	0.0290132	AKNA
Merge_Peak_20109	0.490693	0.0080209	DOK3	Merge_Peak_18805	0.412429	0.0291834	RUFY3
Merge_Peak_11194	0.490562	0.00804021	JPT1	Merge_Peak_5957	0.412291	0.0292426	LINC01619
Merge_Peak_7932	0.490412	0.00806241	LINC00926	Merge_Peak_9421	0.412245	0.0292626	RIPOR1
Merge_Peak_16883	0.490384	0.00806659	SSTR3	Merge_Peak_10790	0.411192	0.0297192	TBX21
Merge_Peak_13340	0.490354	0.00807113	C5AR2	Merge_Peak_24735	0.410975	0.029814	PNMA3
Merge_Peak_11364	0.490308	0.00807784	TMC8	Merge_Peak_18576	0.41082	0.0298822	LYAR
Merge_Peak_22620	0.490303	0.00807868	DMTN	Merge_Peak_12686	0.410751	0.0299124	LSM4
Merge_Peak_20431	0.490234	0.00808888	HIST1H1B	Merge_Peak_17604	0.410486	0.0300289	TUSC2
Merge_Peak_1091	0.490181	0.00809685	ST6GALNAC5	Merge_Peak_19374	0.409893	0.0302909	ANKRD55
Merge_Peak_19571	0.489977	0.00812724	NUDT12	Merge_Peak_7430	0.409462	0.0304823	EVL
Merge_Peak_6360	0.48993	0.00813429	GOLGA3	Merge_Peak_6110	0.408853	0.0307544	MYL2
Merge_Peak_827	0.489813	0.0081518	SMAP2	Merge_Peak_9952	0.408797	0.0307795	SCIMP
Merge_Peak_22910	0.48976	0.00815974	MSC-AS1	Merge_Peak_2101	0.408269	0.0310176	GPR25
Merge_Peak_9915	0.4897	0.00816873	ARRB2	Merge_Peak_6856	0.408224	0.0310376	FITM1
Merge_Peak_5702	0.489594	0.00818462	OR10P1	Merge_Peak_6384	0.408194	0.0310515	LINC00424
Merge_Peak_22099	0.489492	0.00819994	SH2B2	Merge_Peak_19500	0.407822	0.0312198	RPS23
Merge_Peak_12611	0.489259	0.00823513	MYO9B	Merge_Peak_8643	0.407792	0.0312338	SLC9A3R2
Merge_Peak_7114	0.489111	0.0082575	SYNE2	Merge_Peak_23498	0.407441	0.0313934	CD72
Merge_Peak_2705	0.489109	0.0082579	FRMD4A	Merge_Peak_432	0.407334	0.0314422	ECE1
Merge_Peak_16638	0.488887	0.00829145	MIR650	Merge_Peak_7224	0.407196	0.0315055	ELMSAN1
Merge_Peak_12848	0.488413	0.00836378	CD22	Merge_Peak_14524	0.407025	0.0315835	TMEM131
Merge_Peak_9014	0.488326	0.0083771	XPO6	Merge_Peak_19772	0.406073	0.0320228	ECSCR
Merge_Peak_16869	0.487516	0.0085021	CSF2RB	Merge_Peak_16767	0.405997	0.0320577	CASTOR1
Merge_Peak_14616	0.487382	0.00852298	SH3RF3	Merge_Peak_24484	0.405564	0.0322593	NUDT10
Merge_Peak_21801	0.487221	0.008548	NCF1B	Merge_Peak_4993	0.405435	0.0323197	CRTAM
Merge_Peak_8083	0.487188	0.00855322	MIR4312	Merge_Peak_13441	0.40535	0.032359	MIR150
Merge_Peak_17336	0.486663	0.00863535	SATB1	Merge_Peak_8153	0.405046	0.0325017	CCDC33
Merge_Peak_9661	0.486562	0.00865125	IRF8	Merge_Peak_4804	0.40494	0.0325511	BIRC3
Merge_Peak_11660	0.486551	0.00865307	GNAL	Merge_Peak_23196	0.4038	0.0330907	CHRAC1
Merge_Peak_21496	0.48635	0.00868469	SNX13	Merge_Peak_7436	0.402773	0.0335821	SLC25A29
Merge_Peak_21117	0.486012	0.00873825	VNN2	Merge_Peak_10916	0.402598	0.0336666	LINC00483
Merge_Peak_18585	0.485862	0.0087622	JAKMIP1	Merge_Peak_16424	0.402547	0.0336914	AGPAT3
Merge_Peak_23677	0.485792	0.00877328	UNQ6494	Merge_Peak_18723	0.402508	0.0337098	RHOH
Merge_Peak_15252	0.485405	0.00883507	ITM2C	Merge_Peak_23700	0.402466	0.0337305	FGD3
Merge_Peak_6227	0.485368	0.00884111	KDM2B	Merge_Peak_1820	0.402348	0.0337875	SLAMF6
Merge_Peak_15523	0.485247	0.00886058	CDC25B	Merge_Peak_13911	0.40234	0.0337914	GDF7
Merge_Peak_2282	0.485048	0.00889253	LINC00467	Merge_Peak_18507	0.402294	0.0338135	LOC100130872
Merge_Peak_20099	0.485048	0.0088926	F12	Merge_Peak_15080	0.402247	0.0338363	CD28
Merge_Peak_4709	0.484964	0.0089061	WNT11	Merge_Peak_4955	0.402182	0.0338681	MCAM
Merge_Peak_207	0.484616	0.00896246	RERE	Merge_Peak_12757	0.402168	0.0338747	ZNF738
Merge_Peak_12589	0.484546	0.00897376	KLF2	Merge_Peak_5577	0.40194	0.0339853	BIN2
Merge_Peak_20620	0.484405	0.00899664	HLA-DOB	Merge_Peak_12016	0.401384	0.0342569	CNN2
Merge_Peak_20462	0.484303	0.00901322	HLA-F	Merge_Peak_16770	0.400893	0.0344978	KIAA1656
Merge_Peak_17199	0.483604	0.00912778	KLHDC7B	Merge_Peak_12425	0.400062	0.0349086	ZNF439
Merge_Peak_5613	0.483372	0.00916621	KRT85	Merge_Peak_16997	0.399738	0.0350701	GRAP2
Merge_Peak_2414	0.483318	0.00917504	HIST3H2BB	Merge_Peak_1232	0.39954	0.0351686	HENMT1
Merge_Peak_16691	0.482965	0.0092336	ADORA2A	Merge_Peak_12741	0.399386	0.0352458	PBX4
Merge_Peak_19957	0.482778	0.0092648	FNDC9	Merge_Peak_7312	0.399135	0.035372	PTPN21
Merge_Peak_559	0.482536	0.00930523	WDTC1	Merge_Peak_20666	0.398973	0.0354529	UQCC2
Merge_Peak_9045	0.482503	0.00931071	RRN3P2	Merge_Peak_7129	0.398826	0.0355273	PLEKHG3
Merge_Peak_22679	0.482451	0.00931946	LOC100507156	Merge_Peak_24434	0.398683	0.0355995	SPACA5
Merge_Peak_10772	0.482392	0.00932938	LRRC37A	Merge_Peak_15656	0.398286	0.0358004	MIR663A
Merge_Peak_11889	0.482084	0.00938124	HMSD	Merge_Peak_16567	0.398192	0.0358481	TRMT2A
Merge_Peak_15847	0.481975	0.00939958	STK4	Merge_Peak_5797	0.398021	0.0359349	ARHGAP9
Merge_Peak_13133	0.481966	0.00940112	ARHGEF1	Merge_Peak_1350	0.397839	0.0360272	CD2
Merge_Peak_9102	0.481484	0.00948281	GDPD3	Merge_Peak_9114	0.397664	0.0361165	LOC613038
Merge_Peak_23967	0.481483	0.00948291	NRON	Merge_Peak_15802	0.397352	0.0362764	FAM83D
Merge_Peak_17779	0.481395	0.00949794	FAM172BP	Merge_Peak_20762	0.397257	0.0363251	TREML3P
Merge_Peak_13807	0.481245	0.00952347	LINC00298	Merge_Peak_7161	0.397206	0.0363513	ZFP36L1
Merge_Peak_7997	0.481135	0.00954239	MGC15885	Merge_Peak_10498	0.397027	0.036443	TCAP
Merge_Peak_9195	0.481039	0.00955879	ZNF267	Merge_Peak_6729	0.396837	0.0365409	TEP1
Merge_Peak_11021	0.48101	0.00956381	HEATR6	Merge_Peak_17147	0.396726	0.0365981	GRAMD4
Merge_Peak_1857	0.480634	0.0096284	TOMM40L	Merge_Peak_1951	0.39669	0.0366169	SELL
Merge_Peak_22344	0.480443	0.00966136	PRSS3P2	Merge_Peak_20563	0.395755	0.0371022	DDAH2
Merge_Peak_18918	0.479784	0.00977576	BANK1	Merge_Peak_17646	0.395638	0.0371632	TLR9
Merge_Peak_22930	0.47977	0.00977813	MIR2052HG	Merge_Peak_2489	0.395397	0.0372893	COA6
Merge_Peak_5760	0.479604	0.00980723	BAZ2A	Merge_Peak_17010	0.395256	0.0373632	MKL1
Merge_Peak_16458	0.479571	0.00981301	KRTAP12-3	Merge_Peak_21246	0.395209	0.0373879	SYTL3
Merge_Peak_15425	0.4792	0.00987804	SNED1	Merge_Peak_13143	0.39507	0.0374609	POU2F2
Merge_Peak_9276	0.479085	0.00989842	LOC643802	Merge_Peak_20119	0.395064	0.037464	FAM153A
Merge_Peak_13935	0.47899	0.00991514	POMC	Merge_Peak_15395	0.394664	0.0376752	ANKMY1
Merge_Peak_22058	0.478807	0.00994749	TFR2	Merge_Peak_22498	0.394594	0.0377119	FBXO25
Merge_Peak_11393	0.47848	0.0100056	CEP295NL	Merge_Peak_20172	0.394496	0.0377637	HEIH
Merge_Peak_12272	0.478322	0.0100337	ARHGEF18	Merge_Peak_13943	0.394201	0.0379202	ASXL2
Merge_Peak_6341	0.478012	0.0100892	GALNT9	Merge_Peak_18706	0.394009	0.0380224	TMEM156
Merge_Peak_11355	0.477952	0.0100999	TMC6	Merge_Peak_13804	0.393949	0.0380544	LOC100506274
Merge_Peak_4665	0.477868	0.010115	UCP3	Merge_Peak_6128	0.393508	0.0382895	HECTD4
Merge_Peak_15080	0.477784	0.0101301	CD28	Merge_Peak_12582	0.393491	0.0382988	HSH2D
Merge_Peak_21851	0.477155	0.0102437	NCF1C	Merge_Peak_20659	0.393396	0.0383498	GGNBP1
Merge_Peak_15340	0.476703	0.010326	COPS8	Merge_Peak_20041	0.393247	0.0384295	ERGIC1
Merge_Peak_432	0.476404	0.0103808	ECE1	Merge_Peak_8820	0.393127	0.0384938	CIITA
Merge_Peak_3203	0.476357	0.0103894	TLX1NB	Merge_Peak_4282	0.392799	0.0386704	CTSW
Merge_Peak_24671	0.476312	0.0103975	RAB33A	Merge_Peak_6518	0.392568	0.0387952	RUBCNL
Merge_Peak_9226	0.476256	0.0104078	SHCBP1	Merge_Peak_11070	0.39252	0.0388213	CD79B
Merge_Peak_5675	0.476174	0.010423	HOXC10	Merge_Peak_10416	0.392428	0.0388711	CCL4
Merge_Peak_19950	0.476044	0.0104469	HAVCR2	Merge_Peak_16887	0.392017	0.039094	CYTH4
Merge_Peak_9716	0.476005	0.0104541	SNAI3	Merge_Peak_5621	0.391931	0.0391412	KRT2
Merge_Peak_13684	0.475793	0.0104934	EPN1	Merge_Peak_12117	0.391133	0.0395777	SPPL2B
Merge_Peak_1414	0.475749	0.0105015	<NA>	Merge_Peak_24732	0.391029	0.0396348	ZNF185
Merge_Peak_8742	0.475672	0.0105159	OR1F2P	Merge_Peak_21198	0.391007	0.0396469	GINM1
Merge_Peak_23676	0.475528	0.0105425	UNQ6494	Merge_Peak_19320	0.39069	0.0398215	FYB1
Merge_Peak_1951	0.47551	0.0105459	SELL	Merge_Peak_16381	0.390112	0.0401418	PDE9A
Merge_Peak_24680	0.475378	0.0105705	LINC00629	Merge_Peak_17330	0.389884	0.0402685	OXNAD1
Merge_Peak_20843	0.47536	0.0105737	C6orf223	Merge_Peak_19818	0.389723	0.0403583	PCDHGA4
Merge_Peak_6793	0.47533	0.0105793	DAD1	Merge_Peak_1639	0.389245	0.0406259	ATP8B2
Merge_Peak_22463	0.475313	0.0105825	INSIG1	Merge_Peak_13776	0.389036	0.0407431	SNTG2
Merge_Peak_21868	0.475215	0.0106008	RHBDD2	Merge_Peak_11865	0.388932	0.0408019	ZNF532
Merge_Peak_6491	0.474444	0.0107457	ENOX1	Merge_Peak_7736	0.388911	0.0408138	DISP2
Merge_Peak_17717	0.474443	0.0107459	KBTBD8	Merge_Peak_13053	0.388871	0.0408361	LTBP4
Merge_Peak_17070	0.474418	0.0107505	ARFGAP3	Merge_Peak_13619	0.388724	0.0409193	LENG8
Merge_Peak_4147	0.474415	0.0107511	STIP1	Merge_Peak_6213	0.38807	0.0412897	RNF10
Merge_Peak_6144	0.474125	0.0108061	RASAL1	Merge_Peak_1452	0.388043	0.0413049	NBPF15
Merge_Peak_18191	0.47397	0.0108355	SAMD7	Merge_Peak_1638	0.387849	0.0414151	ATP8B2
Merge_Peak_12341	0.473953	0.0108386	PIN1	Merge_Peak_24370	0.387695	0.041503	SAT1
Merge_Peak_24128	0.473908	0.0108474	RAPGEF1	Merge_Peak_18471	0.387645	0.0415318	ZNF595
Merge_Peak_4073	0.47381	0.0108661	FADS3	Merge_Peak_5968	0.386804	0.0420141	CLLU1OS
Merge_Peak_12839	0.473493	0.0109266	LGI4	Merge_Peak_12576	0.386803	0.0420144	TPM4
Merge_Peak_16715	0.47343	0.0109387	MIAT	Merge_Peak_23353	0.386706	0.0420707	DOCK8
Merge_Peak_20397	0.473275	0.0109684	HIST1H3G	Merge_Peak_7473	0.386339	0.0422827	TRAF3
Merge_Peak_20435	0.473247	0.0109738	HIST1H3J	Merge_Peak_16713	0.386292	0.0423099	MIR548J
Merge_Peak_12642	0.473005	0.0110204	COLGALT1	Merge_Peak_4751	0.386122	0.0424087	CCDC89
Merge_Peak_486	0.472994	0.0110225	RCAN3	Merge_Peak_400	0.386064	0.042442	UBR4
Merge_Peak_12822	0.472336	0.01115	ZNF30	Merge_Peak_14518	0.385886	0.0425457	ZAP70
Merge_Peak_10411	0.472216	0.0111736	CCL5	Merge_Peak_18156	0.385759	0.0426197	LINC00881
Merge_Peak_7616	0.472126	0.011191	CXADRP2	Merge_Peak_13926	0.38533	0.0428701	FAM228A
Merge_Peak_3522	0.472006	0.0112145	IFITM10	Merge_Peak_6429	0.384632	0.0432807	KATNAL1
Merge_Peak_7927	0.471628	0.0112887	MNS1	Merge_Peak_17500	0.384259	0.0435008	NRADDP
Merge_Peak_17079	0.471608	0.0112927	PARVB	Merge_Peak_15230	0.384021	0.0436425	RHBDD1
Merge_Peak_19891	0.471607	0.0112928	TCOF1	Merge_Peak_9961	0.383987	0.0436624	LOC728392
Merge_Peak_994	0.471553	0.0113035	MRPL37	Merge_Peak_11540	0.383813	0.043766	CD7
Merge_Peak_2928	0.471433	0.0113271	EGR2	Merge_Peak_11799	0.383788	0.0437809	SIGLEC15
Merge_Peak_21281	0.471433	0.0113271	RNASET2	Merge_Peak_11379	0.383753	0.0438015	SOCS3
Merge_Peak_22514	0.471359	0.0113418	MIR4659B	Merge_Peak_11347	0.383663	0.0438554	SEPT9
Merge_Peak_15927	0.47129	0.0113554	LINC01270	Merge_Peak_19713	0.383292	0.0440767	JADE2
Merge_Peak_46	0.471118	0.0113896	C1QTNF12	Merge_Peak_22270	0.382704	0.04443	CHCHD3
Merge_Peak_12606	0.471032	0.0114066	F2RL3	Merge_Peak_4943	0.382684	0.0444422	<NA>
Merge_Peak_1530	0.470958	0.0114212	HORMAD1	Merge_Peak_17064	0.381826	0.0449614	A4GALT
Merge_Peak_9997	0.470897	0.0114334	ACAP1	Merge_Peak_8557	0.381746	0.0450102	WDR90
Merge_Peak_17863	0.470881	0.0114366	MIR568	Merge_Peak_15229	0.381699	0.0450387	RHBDD1
Merge_Peak_6011	0.470726	0.0114674	MYBPC1	Merge_Peak_13068	0.381611	0.0450924	CYP2A6
Merge_Peak_14327	0.470601	0.0114923	TEX261	Merge_Peak_17611	0.380771	0.0456066	C3orf18
Merge_Peak_2794	0.470588	0.011495	MAP3K8	Merge_Peak_24222	0.38039	0.0458417	FAM69B
Merge_Peak_19363	0.470377	0.0115372	GZMA	Merge_Peak_8939	0.380204	0.0459567	SMG1P3
Merge_Peak_779	0.469993	0.0116145	LINC01343	Merge_Peak_13429	0.379951	0.0461131	CD37
Merge_Peak_7721	0.469897	0.0116338	BMF	Merge_Peak_20544	0.379891	0.0461509	TNF
Merge_Peak_18512	0.469608	0.0116922	CTBP1-DT	Merge_Peak_21668	0.379577	0.046346	STK17A
Merge_Peak_19536	0.469524	0.0117093	GPR150	Merge_Peak_15862	0.379457	0.0464205	TNNC2
Merge_Peak_9823	0.469293	0.0117562	CRK	Merge_Peak_17681	0.379235	0.0465593	CCDC66
Merge_Peak_1978	0.469194	0.0117763	FASLG	Merge_Peak_180	0.37911	0.0466377	NOL9
Merge_Peak_5174	0.469076	0.0118005	CD27	Merge_Peak_4662	0.378841	0.046806	UCP2
Merge_Peak_16524	0.469062	0.0118034	CECR3	Merge_Peak_241	0.378641	0.0469318	CLSTN1
Merge_Peak_18926	0.468939	0.0118285	CENPE	Merge_Peak_22021	0.378333	0.0471262	LAMTOR4
Merge_Peak_24224	0.468865	0.0118436	LCN10	Merge_Peak_19952	0.378254	0.0471757	ITK
Merge_Peak_23799	0.468088	0.0120037	BAAT	Merge_Peak_24050	0.378195	0.0472129	DOLPP1
Merge_Peak_14247	0.468074	0.0120066	CEP68	Merge_Peak_16764	0.378186	0.047219	CASTOR1
Merge_Peak_13910	0.467882	0.0120465	GDF7	Merge_Peak_9137	0.377842	0.0474368	ZNF764
Merge_Peak_3122	0.467852	0.0120527	SLC35G1	Merge_Peak_5386	0.377462	0.0476782	ETFRF1
Merge_Peak_16712	0.467723	0.0120794	MIR548J	Merge_Peak_22261	0.377428	0.0476998	<NA>
Merge_Peak_18213	0.467193	0.0121903	TNFSF10	Merge_Peak_8617	0.376591	0.0482357	NME3
Merge_Peak_5530	0.467047	0.0122211	TROAP	Merge_Peak_6383	0.375973	0.0486343	FGF9
Merge_Peak_13721	0.466982	0.0122347	ZIK1	Merge_Peak_10119	0.375895	0.0486851	TNFRSF13B
Merge_Peak_899	0.466965	0.0122382	EIF2B3	Merge_Peak_3564	0.37588	0.0486945	KCNQ1
Merge_Peak_6732	0.466936	0.0122445	KLHL33	Merge_Peak_19957	0.375505	0.0489377	FNDC9
Merge_Peak_16643	0.466749	0.0122839	IGLL5	Merge_Peak_13018	0.375446	0.0489762	LGALS17A
Merge_Peak_6798	0.466653	0.012304	DAD1	Merge_Peak_13635	0.375105	0.0491988	GP6
Merge_Peak_12457	0.466307	0.0123774	KLF1	Merge_Peak_23410	0.375047	0.0492363	PLIN2
Merge_Peak_13798	0.46614	0.0124131	RNF144A	Merge_Peak_23909	0.374596	0.049532	CUTALP
Merge_Peak_19686	0.465841	0.0124768	IL4	Merge_Peak_6031	0.374184	0.0498033	EID3
Merge_Peak_22805	0.465625	0.0125232	AP3M2	Merge_Peak_15455	0.374112	0.049851	PDCD1
Merge_Peak_7453	0.465488	0.0125525	PPP2R5C	Merge_Peak_10230	-0.374108	0.0498532	SLC47A2
Merge_Peak_15929	0.4653	0.0125931	LINC01270	Merge_Peak_900	-0.374485	0.049605	EIF2B3
Merge_Peak_22937	0.465016	0.0126544	HEY1	Merge_Peak_22414	-0.374558	0.049557	TMEM176B
Merge_Peak_16058	0.464877	0.0126846	CDH26	Merge_Peak_673	-0.374779	0.0494117	FAM229A
Merge_Peak_22077	0.464727	0.012717	MUC17	Merge_Peak_22583	-0.374852	0.0493643	MSR1
Merge_Peak_17879	0.464285	0.0128135	MAATS1	Merge_Peak_1659	-0.375359	0.0490329	FLAD1
Merge_Peak_6221	0.464005	0.0128748	P2RX7	Merge_Peak_9913	-0.3755	0.0489413	ALOX15
Merge_Peak_1423	0.463968	0.0128829	ACP6	Merge_Peak_11870	-0.37565	0.048844	CDH20
Merge_Peak_23702	0.463904	0.0128971	FGD3	Merge_Peak_10248	-0.375843	0.0487189	CCDC144NL
Merge_Peak_1796	0.46371	0.0129399	DUSP23	Merge_Peak_22679	-0.375844	0.0487178	LOC100507156
Merge_Peak_4685	0.463656	0.0129517	TPBGL	Merge_Peak_3596	-0.3759	0.0486818	LOC100506082
Merge_Peak_11507	0.463642	0.0129548	PYCR1	Merge_Peak_23850	-0.37598	0.0486297	SUSD1
Merge_Peak_4283	0.46339	0.0130106	CTSW	Merge_Peak_17744	-0.375995	0.04862	PDZRN3
Merge_Peak_24306	0.463321	0.0130258	CSF2RA	Merge_Peak_902	-0.376027	0.0485993	HPDL
Merge_Peak_14458	0.463305	0.0130293	RGPD1	Merge_Peak_21601	-0.37629	0.0484298	LOC401320
Merge_Peak_21896	0.462995	0.0130982	ZP3	Merge_Peak_15470	-0.376805	0.0480985	SRXN1
Merge_Peak_10060	0.46293	0.0131127	RPL26	Merge_Peak_18221	-0.376827	0.0480843	NAALADL2
Merge_Peak_15229	0.462707	0.0131626	RHBDD1	Merge_Peak_4654	-0.376851	0.0480685	PLEKHB1
Merge_Peak_15679	0.46257	0.0131933	TTLL9	Merge_Peak_9889	-0.377183	0.0478565	ITGAE
Merge_Peak_23809	0.462505	0.0132078	ABCA1	Merge_Peak_15651	-0.377449	0.0476864	GINS1
Merge_Peak_5594	0.462466	0.0132165	NR4A1	Merge_Peak_3662	-0.377764	0.047486	ZNF143
Merge_Peak_9950	0.462346	0.0132436	SCIMP	Merge_Peak_3005	-0.377815	0.0474536	USP54
Merge_Peak_5584	0.462059	0.0133083	FIGNL2	Merge_Peak_2283	-0.378003	0.0473346	NEK2
Merge_Peak_23720	0.461981	0.0133259	BARX1	Merge_Peak_944	-0.378049	0.0473058	SLC5A9
Merge_Peak_20371	0.461789	0.0133693	HIST1H3B	Merge_Peak_3733	-0.378074	0.0472895	OR7E14P
Merge_Peak_13804	0.461763	0.0133751	LOC100506274	Merge_Peak_2961	-0.378482	0.0470319	TSPAN15
Merge_Peak_10418	0.46161	0.0134099	TBC1D3B	Merge_Peak_18968	-0.379029	0.046688	SYNPO2
Merge_Peak_227	0.461582	0.0134163	H6PD	Merge_Peak_1910	-0.379053	0.0466734	LOC100505795
Merge_Peak_2489	0.461542	0.0134253	COA6	Merge_Peak_2852	-0.379074	0.0466603	DEPP1
Merge_Peak_21798	0.461523	0.0134296	STAG3L3	Merge_Peak_21477	-0.379109	0.0466378	ICA1
Merge_Peak_23674	0.461439	0.0134488	GADD45G	Merge_Peak_13573	-0.379514	0.0463849	PRKCG
Merge_Peak_21980	0.460873	0.0135783	DLX6	Merge_Peak_4322	-0.3796	0.0463318	SYT12
Merge_Peak_18429	0.460704	0.0136169	SLC51A	Merge_Peak_69	-0.379842	0.0461807	ATAD3A
Merge_Peak_16180	0.460426	0.0136811	SAMSN1	Merge_Peak_15507	-0.380084	0.0460307	OXT
Merge_Peak_2304	0.460284	0.013714	CENPF	Merge_Peak_7658	-0.380334	0.0458763	LINC02249
Merge_Peak_1426	0.460213	0.0137305	ACP6	Merge_Peak_23663	-0.380594	0.0457156	C9orf47
Merge_Peak_22908	0.460171	0.0137401	LACTB2-AS1	Merge_Peak_15830	-0.380759	0.0456141	HNF4A
Merge_Peak_8160	0.459811	0.0138237	ARID3B	Merge_Peak_24016	-0.380896	0.0455299	MIR199B
Merge_Peak_10778	0.459632	0.0138655	WNT9B	Merge_Peak_18669	-0.380946	0.0454995	SLC34A2
Merge_Peak_2066	0.459382	0.013924	IVNS1ABP	Merge_Peak_8092	-0.38119	0.0453498	EWSAT1
Merge_Peak_17431	0.459158	0.0139767	CTNNB1	Merge_Peak_15611	-0.382067	0.044815	RIN2
Merge_Peak_22037	0.458921	0.0140325	PILRB	Merge_Peak_4674	-0.382094	0.0447987	LIPT2
Merge_Peak_12751	0.458909	0.0140352	MIR1270	Merge_Peak_13646	-0.382543	0.0445272	TNNT1
Merge_Peak_17338	0.458802	0.0140605	MIR4791	Merge_Peak_17299	-0.382623	0.044479	MKRN2
Merge_Peak_19653	0.458632	0.0141009	RAPGEF6	Merge_Peak_22775	-0.382633	0.0444726	FGFR1
Merge_Peak_553	0.458585	0.014112	NUDC	Merge_Peak_8372	-0.382648	0.0444636	MIR5094
Merge_Peak_3983	0.458572	0.014115	SLC43A1	Merge_Peak_11069	-0.382752	0.0444009	SMARCD2
Merge_Peak_16445	0.458512	0.0141293	TRPM2	Merge_Peak_14461	-0.382815	0.0443635	RGPD1
Merge_Peak_5805	0.458403	0.014155	KIF5A	Merge_Peak_13874	-0.38293	0.0442943	DDX1
Merge_Peak_23432	0.458353	0.0141669	TOPORS	Merge_Peak_1571	-0.383067	0.044212	OAZ3
Merge_Peak_652	0.458092	0.0142292	ADGRB2	Merge_Peak_6643	-0.3832	0.0441318	FGF14
Merge_Peak_11665	0.458083	0.0142313	MPPE1	Merge_Peak_877	-0.383242	0.0441069	CCDC24
Merge_Peak_17503	0.458053	0.0142386	SETD2	Merge_Peak_4677	-0.383919	0.0437029	CHRDL2
Merge_Peak_9456	0.457942	0.0142651	SLC7A6	Merge_Peak_20437	-0.383983	0.0436648	HIST1H2BO
Merge_Peak_3268	0.457893	0.0142767	ADD3	Merge_Peak_10487	-0.384136	0.043574	NEUROD2
Merge_Peak_5552	0.457513	0.014368	ASIC1	Merge_Peak_7634	-0.384228	0.0435195	MKRN3
Merge_Peak_1422	0.457412	0.0143923	ACP6	Merge_Peak_5401	-0.384317	0.0434665	PPFIBP1
Merge_Peak_12533	0.457279	0.0144244	DDX39A	Merge_Peak_13674	-0.384411	0.0434109	FIZ1
Merge_Peak_19699	0.457211	0.0144407	TCF7	Merge_Peak_2304	-0.384484	0.0433679	CENPF
Merge_Peak_8784	0.457123	0.0144621	NUDT16L1	Merge_Peak_8095	-0.384512	0.0433516	PAQR5
Merge_Peak_24538	0.457074	0.0144738	KIF4A	Merge_Peak_5609	-0.38457	0.0433172	KRT86
Merge_Peak_17248	0.45705	0.0144796	TADA3	Merge_Peak_1532	-0.384688	0.0432476	CTSK
Merge_Peak_6731	0.456989	0.0144945	KLHL33	Merge_Peak_18773	-0.385116	0.0429955	KDR
Merge_Peak_19345	0.456879	0.0145212	C5orf34	Merge_Peak_5147	-0.385221	0.0429339	NTF3
Merge_Peak_6517	0.456816	0.0145364	RUBCNL	Merge_Peak_15357	-0.385298	0.042889	RAMP1
Merge_Peak_14738	0.45681	0.014538	LIMS2	Merge_Peak_23874	-0.385737	0.0426326	RGS3
Merge_Peak_24716	0.45662	0.0145841	HMGB3	Merge_Peak_10833	-0.385779	0.0426081	HOXB3
Merge_Peak_22231	0.456618	0.0145845	TSPAN33	Merge_Peak_14719	-0.385878	0.0425504	CLASP1
Merge_Peak_19372	0.456544	0.0146027	ANKRD55	Merge_Peak_21008	-0.385919	0.0425265	LINC02532
Merge_Peak_6320	0.45649	0.0146158	SLC15A4	Merge_Peak_13915	-0.386024	0.0424654	KLHL29
Merge_Peak_12271	0.456354	0.0146491	ZNF557	Merge_Peak_15381	-0.386367	0.0422663	MIR4440
Merge_Peak_12557	0.456225	0.0146806	AKAP8	Merge_Peak_21047	-0.386498	0.0421904	TRAF3IP2
Merge_Peak_15230	0.456211	0.0146841	RHBDD1	Merge_Peak_1828	-0.386803	0.0420145	ITLN1
Merge_Peak_17857	0.456198	0.0146873	ZNF80	Merge_Peak_9289	-0.38694	0.0419358	MMP2
Merge_Peak_18960	0.455992	0.0147378	ARSJ	Merge_Peak_24235	-0.387086	0.0418514	TRAF2
Merge_Peak_2094	0.455576	0.0148403	PTPRC	Merge_Peak_13985	-0.387089	0.0418501	SUPT7L
Merge_Peak_5246	0.45554	0.0148491	CLEC4A	Merge_Peak_11242	-0.38714	0.041821	SAP30BP
Merge_Peak_22553	0.455496	0.0148601	BLK	Merge_Peak_22423	-0.387208	0.0417815	ATG9B
Merge_Peak_6545	0.455295	0.0149098	ST13P4	Merge_Peak_20560	-0.387332	0.0417103	LY6G6E
Merge_Peak_15459	0.455247	0.0149217	LINC01881	Merge_Peak_4377	-0.387444	0.0416463	ALDH3B2
Merge_Peak_24235	0.455203	0.0149328	TRAF2	Merge_Peak_5146	-0.387496	0.0416166	NTF3
Merge_Peak_18076	0.455201	0.0149333	CHST2	Merge_Peak_14511	-0.387774	0.041458	SEMA4C
Merge_Peak_38	0.455056	0.0149692	TNFRSF4	Merge_Peak_937	-0.388008	0.0413244	LINC00853
Merge_Peak_6382	0.454769	0.0150407	FGF9	Merge_Peak_6894	-0.388196	0.0412178	GZMB
Merge_Peak_13943	0.454539	0.0150985	ASXL2	Merge_Peak_10699	-0.388288	0.0411655	C17orf53
Merge_Peak_4944	0.454222	0.0151779	SLC37A4	Merge_Peak_14410	-0.388506	0.041042	SH2D6
Merge_Peak_22182	0.45415	0.0151963	MET	Merge_Peak_22111	-0.388616	0.0409799	RASA4B
Merge_Peak_11607	0.454093	0.0152106	TGIF1	Merge_Peak_15820	-0.388668	0.0409506	L3MBTL1
Merge_Peak_21008	0.453914	0.0152557	LINC02532	Merge_Peak_18060	-0.389239	0.0406292	ATP1B3
Merge_Peak_6249	0.453419	0.0153812	DIABLO	Merge_Peak_10852	-0.389399	0.0405395	IGF2BP1
Merge_Peak_10819	0.453398	0.0153867	SNX11	Merge_Peak_2318	-0.389418	0.0405289	C1orf115
Merge_Peak_9448	0.453395	0.0153873	ESRP2	Merge_Peak_17675	-0.389489	0.0404889	CACNA1D
Merge_Peak_8834	0.453287	0.015415	RMI2	Merge_Peak_15927	-0.389624	0.0404135	LINC01270
Merge_Peak_4466	0.453197	0.015438	TPCN2	Merge_Peak_13882	-0.389864	0.0402795	MYCN
Merge_Peak_21336	0.453181	0.015442	PRKAR1B	Merge_Peak_13265	-0.389962	0.040225	OPA3
Merge_Peak_448	0.45308	0.0154679	TEX46	Merge_Peak_20896	-0.390211	0.0400869	DST
Merge_Peak_15680	0.452998	0.0154887	HCK	Merge_Peak_6718	-0.39026	0.0400594	BMS1P17
Merge_Peak_22308	0.452828	0.0155324	KDM7A-DT	Merge_Peak_21889	-0.390781	0.0397716	SRRM3
Merge_Peak_17804	0.452824	0.0155334	NECTIN3-AS1	Merge_Peak_19452	-0.390821	0.0397493	ARHGEF28
Merge_Peak_16557	0.452406	0.015641	TXNRD2	Merge_Peak_14474	-0.391124	0.0395823	GGT8P
Merge_Peak_8246	0.452338	0.0156584	MTHFS	Merge_Peak_9354	-0.391296	0.0394883	ZNF319
Merge_Peak_22857	0.452172	0.0157015	XKR4	Merge_Peak_22645	-0.391546	0.0393515	SLC39A14
Merge_Peak_18795	0.452144	0.0157086	EPHA5-AS1	Merge_Peak_1565	-0.391784	0.039221	MIR554
Merge_Peak_12371	0.451244	0.0159432	SLC44A2	Merge_Peak_8476	-0.391937	0.0391379	IGF1R
Merge_Peak_2348	0.45118	0.0159601	CAPN8	Merge_Peak_10456	-0.392106	0.0390459	ARHGAP23
Merge_Peak_24060	0.450996	0.0160083	C9orf106	Merge_Peak_22450	-0.392317	0.0389314	PRKAG2
Merge_Peak_18548	0.450864	0.0160432	TNIP2	Merge_Peak_23066	-0.392637	0.0387581	ZFPM2
Merge_Peak_22388	0.450822	0.0160542	ATP6V0E2	Merge_Peak_12374	-0.392725	0.0387107	SLC44A2
Merge_Peak_4890	0.450765	0.0160693	PCSK7	Merge_Peak_14845	-0.392846	0.038645	BAZ2B
Merge_Peak_7275	0.450469	0.0161476	VASH1	Merge_Peak_23537	-0.393028	0.0385471	SLC25A51
Merge_Peak_2963	0.450433	0.0161571	FAM241B	Merge_Peak_22177	-0.393325	0.0383877	CAV2
Merge_Peak_2318	0.450166	0.0162281	C1orf115	Merge_Peak_20282	-0.393346	0.0383764	GCNT2
Merge_Peak_5968	0.449922	0.0162931	CLLU1OS	Merge_Peak_15960	-0.394031	0.0380105	TSHZ2
Merge_Peak_2376	0.449907	0.0162971	LEFTY1	Merge_Peak_18433	-0.394057	0.0379967	SMCO1
Merge_Peak_6629	0.449799	0.016326	MIR623	Merge_Peak_15698	-0.395112	0.0374388	BPIFB4
Merge_Peak_13941	0.449751	0.0163389	DTNB	Merge_Peak_9669	-0.395445	0.0372641	FOXL1
Merge_Peak_14075	0.449726	0.0163455	SOS1	Merge_Peak_5364	-0.395755	0.037102	MGST1
Merge_Peak_12971	0.449724	0.0163459	CAPN12	Merge_Peak_19746	-0.396227	0.0368566	CDC25C
Merge_Peak_19698	0.449608	0.0163771	TCF7	Merge_Peak_15005	-0.396442	0.0367449	STAT1
Merge_Peak_3720	0.449503	0.0164052	ARNTL	Merge_Peak_559	-0.39649	0.0367204	WDTC1
Merge_Peak_14026	0.449437	0.016423	LBH	Merge_Peak_13141	-0.396495	0.0367176	ZNF574
Merge_Peak_2488	0.449394	0.0164345	COA6	Merge_Peak_5530	-0.39661	0.0366583	TROAP
Merge_Peak_16408	0.44915	0.0165002	HSF2BP	Merge_Peak_9915	-0.396621	0.0366526	ARRB2
Merge_Peak_6664	0.448983	0.0165455	NAXD	Merge_Peak_2438	-0.396643	0.0366411	RHOU
Merge_Peak_24539	0.448945	0.0165557	DLG3	Merge_Peak_21565	-0.397023	0.0364451	HOXA6
Merge_Peak_4909	0.448928	0.0165604	JAML	Merge_Peak_7072	-0.397255	0.0363261	PRKCH
Merge_Peak_11009	0.44892	0.0165625	VMP1	Merge_Peak_1240	-0.397588	0.0361554	KIAA1324
Merge_Peak_17034	0.448912	0.0165647	TNFRSF13C	Merge_Peak_9646	-0.397759	0.036068	CRISPLD2
Merge_Peak_6155	0.448762	0.0166052	SDSL	Merge_Peak_2434	-0.398329	0.0357786	DUSP5P1
Merge_Peak_2543	0.448717	0.0166173	WDR64	Merge_Peak_366	-0.39858	0.0356514	MST1P2
Merge_Peak_20429	0.448629	0.0166415	HIST1H2AL	Merge_Peak_2432	-0.398604	0.0356395	DUSP5P1
Merge_Peak_14932	0.448526	0.0166692	HOXD11	Merge_Peak_18757	-0.398765	0.0355577	SPATA18
Merge_Peak_10728	0.448458	0.0166878	CCDC103	Merge_Peak_2926	-0.398878	0.035501	ZNF365
Merge_Peak_11888	0.448307	0.0167289	SERPINB4	Merge_Peak_13631	-0.399388	0.0352449	NLRP7
Merge_Peak_7754	0.447996	0.0168141	RMDN3	Merge_Peak_7494	-0.40073	0.0345778	LINC00605
Merge_Peak_1854	0.447582	0.0169279	FCER1G	Merge_Peak_2513	-0.400898	0.0344954	SNORA14B
Merge_Peak_932	0.447456	0.0169626	EFCAB14-AS1	Merge_Peak_11742	-0.401217	0.0343386	LAMA3
Merge_Peak_20237	0.447378	0.016984	NRN1	Merge_Peak_4402	-0.401218	0.0343382	PPP6R3
Merge_Peak_23175	0.447203	0.0170326	SLA	Merge_Peak_7983	-0.401229	0.0343326	ANXA2
Merge_Peak_10473	0.447136	0.017051	LASP1	Merge_Peak_19736	-0.401289	0.0343032	TGFBI
Merge_Peak_11379	0.447125	0.0170542	SOCS3	Merge_Peak_5377	-0.40129	0.0343026	ETNK1
Merge_Peak_12514	0.446748	0.017159	NANOS3	Merge_Peak_2756	-0.401405	0.0342462	KIAA1217
Merge_Peak_22150	0.44671	0.0171695	PIK3CG	Merge_Peak_19864	-0.401424	0.0342371	CARMN
Merge_Peak_14530	0.446668	0.0171811	MGAT4A	Merge_Peak_19121	-0.401849	0.0340299	TENM3
Merge_Peak_15014	0.44658	0.0172058	STK17B	Merge_Peak_22179	-0.402082	0.0339166	CAV1
Merge_Peak_5041	0.446406	0.0172544	ST3GAL4	Merge_Peak_5843	-0.402337	0.0337927	C12orf56
Merge_Peak_19322	0.446382	0.017261	FYB1	Merge_Peak_687	-0.402388	0.0337683	HPCA
Merge_Peak_15861	0.446248	0.0172988	UBE2C	Merge_Peak_16451	-0.402702	0.0336163	LRRC3
Merge_Peak_18132	0.44593	0.0173881	IGSF10	Merge_Peak_14803	-0.40271	0.0336124	GTDC1
Merge_Peak_17335	0.445714	0.0174491	SATB1	Merge_Peak_9501	-0.402715	0.0336103	PDPR
Merge_Peak_18660	0.445608	0.017479	SLIT2	Merge_Peak_10563	-0.40273	0.0336028	LOC100505782
Merge_Peak_5001	0.445542	0.0174977	GRAMD1B	Merge_Peak_14840	-0.403011	0.0334675	DAPL1
Merge_Peak_15651	0.445376	0.0175448	GINS1	Merge_Peak_16187	-0.403018	0.0334645	MIR99A
Merge_Peak_22922	0.445375	0.017545	STAU2-AS1	Merge_Peak_14169	-0.403283	0.0333372	EML6
Merge_Peak_10071	0.445271	0.0175745	STX8	Merge_Peak_3701	-0.403343	0.0333084	MICAL2
Merge_Peak_17778	0.445072	0.017631	FAM172BP	Merge_Peak_21611	-0.403365	0.033298	FKBP9
Merge_Peak_10862	0.444757	0.0177211	NGFR	Merge_Peak_1660	-0.403673	0.0331508	FLAD1
Merge_Peak_2323	0.444554	0.0177792	HLX	Merge_Peak_9309	-0.403697	0.0331393	NUP93
Merge_Peak_22268	0.44449	0.0177975	PLXNA4	Merge_Peak_13775	-0.403744	0.033117	SNTG2
Merge_Peak_11848	0.444311	0.0178491	LINC01539	Merge_Peak_16190	-0.404236	0.0328836	MIR99A
Merge_Peak_20861	0.44426	0.0178639	CLIC5	Merge_Peak_15416	-0.404349	0.03283	C2orf54
Merge_Peak_17730	0.444083	0.0179147	MITF	Merge_Peak_12898	-0.404632	0.0326963	WDR62
Merge_Peak_17416	0.444058	0.0179222	EXOG	Merge_Peak_17830	-0.404954	0.0325446	BOC
Merge_Peak_22869	0.443946	0.0179544	NSMAF	Merge_Peak_23736	-0.405193	0.0324325	MIR2278
Merge_Peak_290	0.443926	0.0179603	TNFRSF8	Merge_Peak_15318	-0.405535	0.0322728	ARL4C
Merge_Peak_10557	0.443545	0.0180708	KRTAP16-1	Merge_Peak_24076	-0.405692	0.0321996	C9orf50
Merge_Peak_18877	0.443531	0.0180748	C4orf36	Merge_Peak_20920	-0.405758	0.0321691	OGFRL1
Merge_Peak_7649	0.443527	0.018076	APBA2	Merge_Peak_21496	-0.40587	0.0321169	SNX13
Merge_Peak_12814	0.443475	0.018091	GPI	Merge_Peak_19893	-0.4059	0.0321027	NDST1
Merge_Peak_1919	0.443366	0.0181228	MIR3658	Merge_Peak_10053	-0.406068	0.0320251	AURKB
Merge_Peak_4038	0.443333	0.0181325	TMEM132A	Merge_Peak_2462	-0.40632	0.0319082	SPRTN
Merge_Peak_15084	0.443261	0.0181534	ICOS	Merge_Peak_15564	-0.407127	0.031537	JAG1
Merge_Peak_5601	0.44321	0.0181682	ATG101	Merge_Peak_21214	-0.407514	0.0313602	MTHFD1L
Merge_Peak_886	0.443161	0.0181827	KIF2C	Merge_Peak_2327	-0.407891	0.0311888	DUSP10
Merge_Peak_19018	0.442819	0.0182829	INPP4B	Merge_Peak_21433	-0.407907	0.0311814	ZNF815P
Merge_Peak_19051	0.442594	0.018349	TMEM154	Merge_Peak_16853	-0.408247	0.0310274	MYH9
Merge_Peak_10132	0.442557	0.01836	MPRIP	Merge_Peak_2469	-0.408394	0.0309609	DISC1
Merge_Peak_17331	0.442481	0.0183823	OXNAD1	Merge_Peak_397	-0.408515	0.0309063	UBR4
Merge_Peak_10119	0.442174	0.0184731	TNFRSF13B	Merge_Peak_5597	-0.409161	0.0306164	NR4A1
Merge_Peak_10241	0.44214	0.018483	CCDC144CP	Merge_Peak_702	-0.409182	0.0306074	A3GALT2
Merge_Peak_11079	0.442129	0.0184862	ICAM2	Merge_Peak_19094	-0.409489	0.0304702	CBR4
Merge_Peak_13043	0.44208	0.0185008	SPTBN4	Merge_Peak_9606	-0.409541	0.0304471	SDR42E1
Merge_Peak_7828	0.441979	0.0185308	WDR76	Merge_Peak_21196	-0.409732	0.0303623	ZC3H12D
Merge_Peak_4116	0.441724	0.0186067	NXF1	Merge_Peak_13862	-0.410224	0.0301442	MIR4262
Merge_Peak_14640	0.441696	0.0186151	FBLN7	Merge_Peak_6717	-0.410447	0.0300459	BMS1P17
Merge_Peak_5619	0.441669	0.0186229	KRT73	Merge_Peak_2641	-0.410707	0.0299316	ASB13
Merge_Peak_21947	0.441297	0.0187342	STEAP1	Merge_Peak_2678	-0.410863	0.0298631	CELF2
Merge_Peak_15690	0.441156	0.0187766	NOL4L	Merge_Peak_6603	-0.410866	0.0298618	CLDN10
Merge_Peak_22230	0.441123	0.0187865	LOC407835	Merge_Peak_6719	-0.41091	0.0298426	BMS1P18
Merge_Peak_15648	0.440876	0.0188606	PYGB	Merge_Peak_16224	-0.411002	0.0298023	TIAM1
Merge_Peak_15702	0.440873	0.0188617	CDK5RAP1	Merge_Peak_6258	-0.411018	0.0297955	HCAR1
Merge_Peak_4380	0.440835	0.0188732	FAM86C2P	Merge_Peak_11651	-0.411123	0.0297496	VAPA
Merge_Peak_8713	0.44082	0.0188775	PAQR4	Merge_Peak_4206	-0.411194	0.0297185	ATG2A
Merge_Peak_10965	0.440783	0.0188889	MRPS23	Merge_Peak_21674	-0.411633	0.0295273	BLVRA
Merge_Peak_24555	0.4406	0.018944	CXCR3	Merge_Peak_8106	-0.41197	0.0293814	TLE3
Merge_Peak_15597	0.440569	0.0189533	DZANK1	Merge_Peak_12232	-0.412287	0.0292445	DUS3L
Merge_Peak_8603	0.440548	0.0189595	CLCN7	Merge_Peak_8364	-0.41246	0.0291701	MESP1
Merge_Peak_2550	0.440534	0.018964	SDCCAG8	Merge_Peak_21276	-0.412542	0.0291347	PRR18
Merge_Peak_22445	0.440296	0.0190361	WDR86-AS1	Merge_Peak_346	-0.412749	0.0290462	HSPB7
Merge_Peak_7581	0.440243	0.0190521	ELK2AP	Merge_Peak_2909	-0.412754	0.0290439	PRKG1
Merge_Peak_23880	0.439945	0.0191427	ZNF618	Merge_Peak_13959	-0.412877	0.028991	CENPA
Merge_Peak_8575	0.439654	0.0192316	CHTF18	Merge_Peak_22761	-0.412895	0.0289835	STAR
Merge_Peak_16794	0.439473	0.0192871	LIMK2	Merge_Peak_6354	-0.412901	0.0289808	PGAM5
Merge_Peak_17478	0.43941	0.0193066	LARS2	Merge_Peak_16520	-0.41292	0.0289729	TMEM121B
Merge_Peak_12892	0.439132	0.019392	LRFN3	Merge_Peak_3391	-0.412983	0.0289457	FOXI2
Merge_Peak_20349	0.438909	0.019461	CASC15	Merge_Peak_15319	-0.41316	0.0288705	ARL4C
Merge_Peak_10354	0.438874	0.0194716	RNF135	Merge_Peak_10683	-0.413203	0.0288522	ETV4
Merge_Peak_20700	0.438611	0.019553	CLPSL2	Merge_Peak_18660	-0.413547	0.0287057	SLIT2
Merge_Peak_7326	0.438531	0.019578	LINC00642	Merge_Peak_17263	-0.413566	0.0286974	<NA>
Merge_Peak_13630	0.438343	0.0196365	NCR1	Merge_Peak_11743	-0.413771	0.0286106	LAMA3
Merge_Peak_10118	0.438317	0.0196447	TNFRSF13B	Merge_Peak_15532	-0.41378	0.0286068	SMOX
Merge_Peak_4336	0.43811	0.019709	ANKRD13D	Merge_Peak_21726	-0.413835	0.0285835	EGFR
Merge_Peak_9601	0.438095	0.0197139	PLCG2	Merge_Peak_23869	-0.413889	0.0285607	RGS3
Merge_Peak_14378	0.438058	0.0197254	LBX2	Merge_Peak_13787	-0.414137	0.0284561	COLEC11
Merge_Peak_5680	0.437804	0.0198049	HOXC6	Merge_Peak_21485	-0.414185	0.028436	ARL4A
Merge_Peak_19219	0.437759	0.019819	MIR4277	Merge_Peak_23743	-0.414501	0.028303	C9orf3
Merge_Peak_8814	0.436995	0.02006	GRIN2A	Merge_Peak_2421	-0.414533	0.0282895	DUSP5P1
Merge_Peak_5672	0.436649	0.0201699	HOXC13-AS	Merge_Peak_1048	-0.41455	0.0282826	CACHD1
Merge_Peak_2548	0.436625	0.0201772	SDCCAG8	Merge_Peak_4648	-0.414738	0.0282039	RELT
Merge_Peak_7206	0.436316	0.020276	RGS6	Merge_Peak_24538	-0.415024	0.0280844	KIF4A
Merge_Peak_17325	0.436289	0.0202844	SH3BP5	Merge_Peak_7440	-0.415032	0.0280809	SLC25A29
Merge_Peak_21050	0.436096	0.0203464	FYN	Merge_Peak_21871	-0.415057	0.0280706	RHBDD2
Merge_Peak_20348	0.43597	0.0203869	CASC15	Merge_Peak_15385	-0.415127	0.0280413	GPC1
Merge_Peak_18545	0.435946	0.0203945	FAM193A	Merge_Peak_17295	-0.41535	0.0279488	VGLL4
Merge_Peak_22333	0.435866	0.0204201	<NA>	Merge_Peak_19889	-0.415498	0.0278872	ARSI
Merge_Peak_14810	0.435708	0.0204711	TEX41	Merge_Peak_18361	-0.415506	0.0278838	P3H2
Merge_Peak_11735	0.435685	0.0204784	NPC1	Merge_Peak_2918	-0.41569	0.0278079	CDK1
Merge_Peak_17715	0.435684	0.0204787	LRIG1	Merge_Peak_17431	-0.416253	0.0275756	CTNNB1
Merge_Peak_24771	0.435409	0.0205675	FLNA	Merge_Peak_13875	-0.416364	0.0275303	DDX1
Merge_Peak_14591	0.435358	0.0205841	NCK2	Merge_Peak_3247	-0.416552	0.0274532	CALHM2
Merge_Peak_2925	0.434847	0.02075	RTKN2	Merge_Peak_4389	-0.416795	0.027354	NDUFS8
Merge_Peak_18961	0.434478	0.0208704	UGT8	Merge_Peak_7877	-0.41697	0.0272825	SQOR
Merge_Peak_7843	0.434312	0.0209249	B2M	Merge_Peak_14414	-0.417012	0.0272653	SH2D6
Merge_Peak_8359	0.434027	0.0210185	TICRR	Merge_Peak_6242	-0.41725	0.0271685	BCL7A
Merge_Peak_3322	0.434002	0.0210267	SFXN4	Merge_Peak_3750	-0.417884	0.0269122	SAA1
Merge_Peak_15917	0.433973	0.0210363	SNAI1	Merge_Peak_10838	-0.418225	0.026775	HOXB7
Merge_Peak_20417	0.433931	0.0210502	HIST1H4I	Merge_Peak_7895	-0.418263	0.0267601	GLDN
Merge_Peak_6140	0.43379	0.0210967	DTX1	Merge_Peak_19884	-0.41859	0.0266291	TIGD6
Merge_Peak_22800	0.433361	0.0212388	NKX6-3	Merge_Peak_15086	-0.418701	0.0265847	PARD3B
Merge_Peak_17267	0.433336	0.021247	IRAK2	Merge_Peak_16173	-0.418991	0.0264694	BAGE3
Merge_Peak_18840	0.433287	0.0212633	STBD1	Merge_Peak_12240	-0.419118	0.0264189	CAPS
Merge_Peak_11965	0.433198	0.0212928	NFATC1	Merge_Peak_3336	-0.419129	0.0264147	PLPP4
Merge_Peak_2662	0.433011	0.0213551	MIR3155A	Merge_Peak_4860	-0.419581	0.0262357	PLET1
Merge_Peak_21169	0.432963	0.0213711	NMBR	Merge_Peak_21290	-0.419802	0.0261487	AFDN
Merge_Peak_2283	0.432791	0.0214287	NEK2	Merge_Peak_3696	-0.419947	0.0260917	ZBED5-AS1
Merge_Peak_6516	0.432554	0.0215081	LINC00563	Merge_Peak_15948	-0.419988	0.0260756	MIR3194
Merge_Peak_21290	0.432429	0.0215502	AFDN	Merge_Peak_11404	-0.420783	0.0257651	C1QTNF1
Merge_Peak_14129	0.431918	0.0217224	RHOQ	Merge_Peak_23366	-0.420873	0.02573	SMARCA2
Merge_Peak_7716	0.431864	0.0217408	GPR176	Merge_Peak_22030	-0.420889	0.0257238	STAG3
Merge_Peak_11022	0.43155	0.0218472	CA4	Merge_Peak_2430	-0.421055	0.0256596	DUSP5P1
Merge_Peak_18427	0.431548	0.0218478	ZDHHC19	Merge_Peak_19504	-0.421189	0.0256077	EDIL3
Merge_Peak_7355	0.431306	0.02193	RIN3	Merge_Peak_23024	-0.421705	0.0254086	ANKRD46
Merge_Peak_19694	0.431255	0.0219476	FSTL4	Merge_Peak_5617	-0.421943	0.0253171	KRT5
Merge_Peak_4146	0.431245	0.0219508	STIP1	Merge_Peak_14932	-0.422246	0.0252012	HOXD11
Merge_Peak_15853	0.431193	0.0219688	TP53TG5	Merge_Peak_17840	-0.422919	0.0249453	BOC
Merge_Peak_9040	0.431104	0.0219992	LAT	Merge_Peak_18374	-0.423342	0.0247857	DPPA2P3
Merge_Peak_23829	0.430723	0.0221297	PALM2-AKAP2	Merge_Peak_5144	-0.423538	0.0247118	NTF3
Merge_Peak_19921	0.43065	0.0221545	ANXA6	Merge_Peak_6032	-0.423788	0.0246181	CHST11
Merge_Peak_2159	0.430626	0.0221629	ATP2B4	Merge_Peak_20397	-0.423881	0.0245833	HIST1H3G
Merge_Peak_13028	0.430551	0.0221886	MAP3K10	Merge_Peak_1956	-0.424427	0.0243798	PRRX1
Merge_Peak_12600	0.430312	0.022271	SLC35E1	Merge_Peak_869	-0.424779	0.024249	ARTN
Merge_Peak_5247	0.430293	0.0222776	ZNF705A	Merge_Peak_14390	-0.424921	0.0241966	HK2
Merge_Peak_393	0.430006	0.0223768	ARHGEF10L	Merge_Peak_23538	-0.424943	0.0241884	SLC25A51
Merge_Peak_22911	0.429902	0.0224128	MSC-AS1	Merge_Peak_22046	-0.425345	0.0240404	C7orf61
Merge_Peak_17163	0.429654	0.0224993	MLC1	Merge_Peak_9823	-0.425596	0.0239484	CRK
Merge_Peak_13794	0.429527	0.0225434	CMPK2	Merge_Peak_15950	-0.425672	0.0239205	ATP9A
Merge_Peak_7931	0.429241	0.0226432	TCF12	Merge_Peak_17776	-0.425757	0.0238894	TMEM45A
Merge_Peak_17364	0.429238	0.0226445	RBMS3	Merge_Peak_21637	-0.425914	0.0238321	MIR1200
Merge_Peak_6548	0.428967	0.0227393	DLEU7-AS1	Merge_Peak_18941	-0.426072	0.0237747	LEF1-AS1
Merge_Peak_16493	0.428656	0.0228486	PCBP3	Merge_Peak_24298	-0.426735	0.023534	CACNA1B
Merge_Peak_15848	0.428494	0.0229058	STK4	Merge_Peak_14916	-0.426749	0.0235292	SP9
Merge_Peak_10002	0.428476	0.0229123	TNK1	Merge_Peak_21842	-0.426793	0.0235131	GTF2I
Merge_Peak_2083	0.428426	0.0229301	KCNT2	Merge_Peak_17199	-0.427029	0.0234282	KLHDC7B
Merge_Peak_15012	0.428343	0.0229594	SLC39A10	Merge_Peak_2848	-0.427149	0.0233849	TMEM72-AS1
Merge_Peak_2322	0.427985	0.0230863	HLX	Merge_Peak_23427	-0.427302	0.0233301	TUSC1
Merge_Peak_20517	0.42792	0.0231095	GTF2H4	Merge_Peak_20056	-0.427388	0.0232992	MSX2
Merge_Peak_3733	0.427739	0.0231738	OR7E14P	Merge_Peak_8540	-0.427472	0.0232694	RAB11FIP3
Merge_Peak_10514	0.427469	0.0232705	GSDMB	Merge_Peak_19858	-0.42847	0.0229144	SH3TC2
Merge_Peak_5279	0.427456	0.023275	CLEC2D	Merge_Peak_15565	-0.428899	0.0227631	JAG1
Merge_Peak_7722	0.427435	0.0232826	BMF	Merge_Peak_18998	-0.429527	0.0225436	NOCT
Merge_Peak_22414	0.427332	0.0233193	TMEM176B	Merge_Peak_9667	-0.4297	0.0224832	FOXC2
Merge_Peak_12477	0.427205	0.0233651	LYL1	Merge_Peak_10225	-0.429902	0.0224131	SNORA59A
Merge_Peak_12247	0.427102	0.023402	RFX2	Merge_Peak_16099	-0.429941	0.0223993	NTSR1
Merge_Peak_6770	0.427073	0.0234125	DAD1	Merge_Peak_9021	-0.43018	0.0223167	NUPR1
Merge_Peak_24131	0.426944	0.0234589	NTNG2	Merge_Peak_11621	-0.430285	0.0222805	PTPRM
Merge_Peak_15507	0.426449	0.0236378	OXT	Merge_Peak_8875	-0.430517	0.0222005	MIR3180-4
Merge_Peak_20708	0.426414	0.0236502	ETV7	Merge_Peak_23986	-0.430564	0.0221842	STXBP1
Merge_Peak_17996	0.426328	0.0236817	CDV3	Merge_Peak_15484	-0.430802	0.0221026	NSFL1C
Merge_Peak_3200	0.426271	0.023702	KAZALD1	Merge_Peak_21970	-0.430937	0.0220561	COL1A2
Merge_Peak_21967	0.426126	0.0237548	GNGT1	Merge_Peak_19414	-0.430998	0.0220355	CCNB1
Merge_Peak_5501	0.425943	0.0238217	H1FNT	Merge_Peak_8018	-0.431513	0.0218597	DAPK2
Merge_Peak_5382	0.425892	0.0238401	BCAT1	Merge_Peak_10841	-0.431916	0.0217231	MIR196A1
Merge_Peak_4735	0.425681	0.0239172	GAB2	Merge_Peak_19640	-0.432098	0.0216616	FBN2
Merge_Peak_13516	0.425324	0.0240484	VSIG10L	Merge_Peak_5041	-0.432278	0.0216009	ST3GAL4
Merge_Peak_19647	0.425131	0.0241192	CHSY3	Merge_Peak_23648	-0.433011	0.0213552	GAS1
Merge_Peak_2926	0.425091	0.0241338	ZNF365	Merge_Peak_24177	-0.433014	0.0213542	COL5A1
Merge_Peak_5274	0.425041	0.0241524	LOC374443	Merge_Peak_6612	-0.433023	0.0213512	FARP1
Merge_Peak_11195	0.425018	0.0241609	JPT1	Merge_Peak_14572	-0.43303	0.0213488	IL18RAP
Merge_Peak_4885	0.42494	0.0241896	SIDT2	Merge_Peak_19506	-0.433364	0.0212376	NBPF22P
Merge_Peak_18509	0.424595	0.0243174	SPON2	Merge_Peak_9599	-0.433384	0.0212311	CMIP
Merge_Peak_9070	0.424563	0.0243292	QPRT	Merge_Peak_14714	-0.433426	0.021217	GLI2
Merge_Peak_21755	0.424561	0.0243299	ZNF273	Merge_Peak_24709	-0.433573	0.0211686	MAGEA9B
Merge_Peak_16220	0.424217	0.024458	LINC00189	Merge_Peak_1414	-0.433779	0.0211005	<NA>
Merge_Peak_17059	0.424105	0.0244998	SERHL2	Merge_Peak_15334	-0.433904	0.0210591	AGAP1
Merge_Peak_7590	0.423863	0.02459	FAM30A	Merge_Peak_4781	-0.43403	0.0210176	AMOTL1
Merge_Peak_9452	0.423693	0.0246538	PLA2G15	Merge_Peak_10094	-0.434178	0.0209687	PMP22
Merge_Peak_14859	0.423667	0.0246636	DPP4	Merge_Peak_2436	-0.43428	0.0209354	DUSP5P1
Merge_Peak_23118	0.423513	0.0247214	FER1L6-AS1	Merge_Peak_2757	-0.43444	0.0208829	KIAA1217
Merge_Peak_21139	0.42349	0.0247301	MYB	Merge_Peak_22116	-0.434848	0.0207498	RASA4
Merge_Peak_14084	0.423146	0.0248596	PKDCC	Merge_Peak_14392	-0.435324	0.020595	TACR1
Merge_Peak_4072	0.422621	0.0250585	FADS2	Merge_Peak_939	-0.435419	0.0205645	TAL1
Merge_Peak_14930	0.422468	0.0251167	HOXD11	Merge_Peak_17234	-0.435832	0.0204312	GRM7
Merge_Peak_9712	0.422401	0.0251421	ZC3H18	Merge_Peak_15133	-0.436047	0.020362	IGFBP5
Merge_Peak_5990	0.42235	0.0251616	AMDHD1	Merge_Peak_20755	-0.436535	0.0202062	DAAM2
Merge_Peak_15358	0.422326	0.0251708	RAMP1	Merge_Peak_266	-0.436619	0.0201793	CASZ1
Merge_Peak_2053	0.421956	0.0253123	TSEN15	Merge_Peak_3976	-0.437099	0.020027	LRRC55
Merge_Peak_7077	0.421892	0.0253367	PRKCH	Merge_Peak_15785	-0.437346	0.019949	VSTM2L
Merge_Peak_20710	0.421721	0.0254025	ETV7	Merge_Peak_2418	-0.437468	0.0199104	DUSP5P1
Merge_Peak_20550	0.421681	0.025418	AIF1	Merge_Peak_15418	-0.437825	0.0197981	LOC200772
Merge_Peak_2991	0.421392	0.0255291	SPOCK2	Merge_Peak_21499	-0.43783	0.0197966	HDAC9
Merge_Peak_7707	0.421375	0.0255357	C15orf53	Merge_Peak_19617	-0.437942	0.0197616	PRDM6
Merge_Peak_19525	0.421052	0.0256605	ARRDC3-AS1	Merge_Peak_20768	-0.437991	0.0197464	FOXP4
Merge_Peak_5621	0.420673	0.0258078	KRT2	Merge_Peak_651	-0.438003	0.0197425	COL16A1
Merge_Peak_5144	0.420536	0.0258611	NTF3	Merge_Peak_15101	-0.438444	0.0196051	METTL21A
Merge_Peak_2417	0.420535	0.0258616	RNF187	Merge_Peak_21297	-0.439342	0.0193273	FRMD1
Merge_Peak_6058	0.419943	0.0260934	SART3	Merge_Peak_18216	-0.439481	0.0192846	ECT2
Merge_Peak_5302	0.419713	0.0261836	ETV6	Merge_Peak_18822	-0.439527	0.0192706	CXCL2
Merge_Peak_4770	0.419028	0.0264548	TAF1D	Merge_Peak_3187	-0.439751	0.019202	SCD
Merge_Peak_5282	0.418855	0.0265236	CLECL1	Merge_Peak_16471	-0.440103	0.0190947	LINC00163
Merge_Peak_13007	0.418842	0.0265287	PLEKHG2	Merge_Peak_442	-0.440108	0.0190933	HSPG2
Merge_Peak_2508	0.418829	0.0265338	SNORA14B	Merge_Peak_22198	-0.44072	0.0189077	PTPRZ1
Merge_Peak_3750	0.418788	0.0265501	SAA1	Merge_Peak_5680	-0.440923	0.0188466	HOXC6
Merge_Peak_10956	0.418652	0.0266046	AKAP1	Merge_Peak_14318	-0.440958	0.018836	VAX2
Merge_Peak_5433	0.418616	0.0266187	KIAA1551	Merge_Peak_21298	-0.440999	0.0188235	THBS2
Merge_Peak_6990	0.418307	0.0267422	NIN	Merge_Peak_5160	-0.441387	0.0187072	PLEKHG6
Merge_Peak_21654	0.418093	0.0268282	POU6F2	Merge_Peak_14046	-0.441487	0.0186773	VIT
Merge_Peak_4899	0.418024	0.0268558	IL10RA	Merge_Peak_689	-0.44161	0.0186408	RNF19B
Merge_Peak_13782	0.418012	0.0268607	ADI1	Merge_Peak_17938	-0.441704	0.0186126	KLF15
Merge_Peak_21482	0.417937	0.0268908	SCIN	Merge_Peak_17929	-0.44175	0.0185988	ROPN1B
Merge_Peak_2802	0.417737	0.0269715	ARHGAP12	Merge_Peak_14626	-0.442049	0.0185101	ACOXL
Merge_Peak_8250	0.417572	0.0270383	BCL2A1	Merge_Peak_16012	-0.442575	0.0183546	BMP7
Merge_Peak_18167	0.41728	0.0271565	RARRES1	Merge_Peak_22911	-0.442581	0.0183529	MSC-AS1
Merge_Peak_4467	0.417099	0.0272298	TPCN2	Merge_Peak_2593	-0.44262	0.0183413	PRR26
Merge_Peak_8966	0.41699	0.0272742	LOC653786	Merge_Peak_22098	-0.442853	0.0182728	SH2B2
Merge_Peak_10066	0.416755	0.02737	PIK3R5	Merge_Peak_16414	-0.442938	0.0182479	PDXK
Merge_Peak_12582	0.416249	0.0275772	HSH2D	Merge_Peak_14715	-0.442973	0.0182377	GLI2
Merge_Peak_17378	0.41617	0.0276098	CMTM6	Merge_Peak_21221	-0.442994	0.0182314	FBXO5
Merge_Peak_15283	0.416134	0.0276247	GIGYF2	Merge_Peak_2522	-0.443019	0.0182243	LYST
Merge_Peak_22237	0.415902	0.0277204	SMKR1	Merge_Peak_21148	-0.443162	0.0181824	TNFAIP3
Merge_Peak_2370	0.415552	0.0278649	LBR	Merge_Peak_5997	-0.443771	0.018005	TMPO-AS1
Merge_Peak_4692	0.415526	0.0278756	KLHL35	Merge_Peak_6545	-0.444226	0.0178737	ST13P4
Merge_Peak_2241	0.415491	0.0278901	C4BPB	Merge_Peak_1094	-0.444238	0.0178701	NEXN
Merge_Peak_7911	0.415338	0.0279536	MIR1266	Merge_Peak_19230	-0.444393	0.0178256	IRX1
Merge_Peak_12242	0.415171	0.0280231	RANBP3	Merge_Peak_16758	-0.444646	0.017753	OSM
Merge_Peak_1498	0.415141	0.0280356	ANP32E	Merge_Peak_1017	-0.444684	0.0177421	FGGY
Merge_Peak_23629	0.415049	0.028074	PRUNE2	Merge_Peak_10863	-0.444728	0.0177293	NGFR
Merge_Peak_18659	0.415024	0.0280843	SLIT2	Merge_Peak_22820	-0.445093	0.0176251	LINC00293
Merge_Peak_17739	0.414963	0.0281099	GXYLT2	Merge_Peak_20431	-0.44586	0.0174077	HIST1H1B
Merge_Peak_18161	0.414919	0.0281281	SHOX2	Merge_Peak_16299	-0.446545	0.0172154	DSCR9
Merge_Peak_11392	0.414823	0.0281682	USP36	Merge_Peak_1809	-0.446866	0.0171259	TAGLN2
Merge_Peak_10959	0.41468	0.0282279	MSI2	Merge_Peak_18040	-0.447214	0.0170295	RBP1
Merge_Peak_1023	0.414639	0.0282454	HOOK1	Merge_Peak_22092	-0.447226	0.0170262	COL26A1
Merge_Peak_2200	0.414567	0.0282753	MFSD4A	Merge_Peak_16337	-0.447253	0.0170187	BACE2
Merge_Peak_1871	0.414559	0.0282789	FCGR3A	Merge_Peak_23881	-0.44769	0.016898	KIF12
Merge_Peak_6408	0.414352	0.0283656	SHISA2	Merge_Peak_14915	-0.448007	0.016811	LINC01305
Merge_Peak_23797	0.414269	0.0284005	MSANTD3	Merge_Peak_21635	-0.448186	0.0167621	KIAA0895
Merge_Peak_10009	0.414243	0.0284116	CHRNB1	Merge_Peak_16950	-0.448614	0.0166454	KDELR3
Merge_Peak_3421	0.414108	0.0284684	VENTX	Merge_Peak_19814	-0.449011	0.0165379	PCDHB11
Merge_Peak_331	0.414085	0.0284781	DNAJC16	Merge_Peak_1893	-0.449153	0.0164994	NOS1AP
Merge_Peak_6060	0.413955	0.0285329	ISCU	Merge_Peak_6239	-0.449222	0.0164809	WDR66
Merge_Peak_14389	0.413752	0.0286187	HK2	Merge_Peak_19093	-0.449585	0.0163833	CBR4
Merge_Peak_19090	0.413731	0.0286275	PALLD	Merge_Peak_24180	-0.450156	0.0162307	LOC401557
Merge_Peak_7595	0.413579	0.0286921	FAM30A	Merge_Peak_22963	-0.450193	0.0162208	NBN
Merge_Peak_9136	0.413468	0.0287393	ZNF768	Merge_Peak_14271	-0.450284	0.0161968	PROKR1
Merge_Peak_13103	0.413159	0.0288708	CEACAM21	Merge_Peak_9844	-0.450285	0.0161965	SERPINF1
Merge_Peak_14447	0.413135	0.0288809	ANAPC1P1	Merge_Peak_10812	-0.450734	0.0160776	MIR152
Merge_Peak_2860	0.412809	0.0290204	2019-03-08	Merge_Peak_960	-0.451084	0.0159852	BTF3L4
Merge_Peak_14138	0.412754	0.029044	TTC7A	Merge_Peak_189	-0.451109	0.0159786	CAMTA1
Merge_Peak_5252	0.412423	0.0291858	MFAP5	Merge_Peak_24679	-0.451189	0.0159577	LINC00629
Merge_Peak_22312	0.412366	0.0292103	SLC37A3	Merge_Peak_23660	-0.451209	0.0159526	NXNL2
Merge_Peak_19559	0.412222	0.0292725	ERAP2	Merge_Peak_24075	-0.451635	0.0158409	LINC00963
Merge_Peak_14157	0.412133	0.0293108	NRXN1	Merge_Peak_484	-0.45187	0.0157798	NIPAL3
Merge_Peak_1842	0.411921	0.0294024	KLHDC9	Merge_Peak_7703	-0.452034	0.0157372	SPRED1
Merge_Peak_15656	0.411845	0.0294353	MIR663A	Merge_Peak_6512	-0.452251	0.0156811	SPERT
Merge_Peak_11543	0.411764	0.0294704	HEXDC	Merge_Peak_22970	-0.452333	0.0156598	FAM92A
Merge_Peak_4079	0.411356	0.0296476	FTH1	Merge_Peak_2458	-0.45244	0.0156323	MIR1182
Merge_Peak_1571	0.41125	0.0296942	OAZ3	Merge_Peak_19641	-0.452533	0.0156082	FBN2
Merge_Peak_16641	0.410897	0.0298484	MIR650	Merge_Peak_22937	-0.453026	0.0154816	HEY1
Merge_Peak_14568	0.410888	0.0298523	IL18R1	Merge_Peak_12226	-0.453061	0.0154726	TINCR
Merge_Peak_436	0.41083	0.0298778	ALPL	Merge_Peak_936	-0.453305	0.0154105	CYP4X1
Merge_Peak_14528	0.410755	0.0299108	MGAT4A	Merge_Peak_6351	-0.453512	0.0153577	LRCOL1
Merge_Peak_15495	0.410728	0.0299224	PDYN	Merge_Peak_7159	-0.4538	0.0152847	RAD51B
Merge_Peak_13480	0.410636	0.0299629	NR1H2	Merge_Peak_14748	-0.45408	0.0152138	MED15P9
Merge_Peak_11161	0.410571	0.0299913	CD300A	Merge_Peak_5108	-0.454668	0.0150661	CACNA2D4
Merge_Peak_946	0.410567	0.0299931	AGBL4	Merge_Peak_159	-0.454806	0.0150315	<NA>
Merge_Peak_24121	0.410545	0.0300028	POMT1	Merge_Peak_10447	-0.454903	0.0150074	TBC1D3
Merge_Peak_6953	0.410409	0.0300629	LRFN5	Merge_Peak_21619	-0.454928	0.0150012	BMPER
Merge_Peak_13048	0.410328	0.0300985	LTBP4	Merge_Peak_19319	-0.455079	0.0149634	FYB1
Merge_Peak_9372	0.40993	0.0302741	CDH8	Merge_Peak_22843	-0.455219	0.0149286	EFCAB1
Merge_Peak_2523	0.409862	0.0303045	NID1	Merge_Peak_4461	-0.455373	0.0148905	MRGPRF
Merge_Peak_11500	0.409726	0.0303649	NPB	Merge_Peak_11268	-0.455821	0.0147799	FBF1
Merge_Peak_16029	0.409602	0.03042	VAPB	Merge_Peak_23201	-0.456075	0.0147174	DENND3
Merge_Peak_14022	0.409529	0.0304524	YPEL5	Merge_Peak_22578	-0.456079	0.0147165	LINC00681
Merge_Peak_8729	0.409415	0.030503	IL32	Merge_Peak_24607	-0.456135	0.0147026	BEX3
Merge_Peak_1702	0.409382	0.030518	MSTO1	Merge_Peak_20706	-0.456211	0.0146841	MAPK13
Merge_Peak_22714	0.409209	0.0305953	PNOC	Merge_Peak_15677	-0.456305	0.0146611	DUSP15
Merge_Peak_4985	0.409176	0.0306101	SORL1	Merge_Peak_4407	-0.45681	0.0145378	GAL
Merge_Peak_3408	0.40904	0.0306705	C10orf91	Merge_Peak_3666	-0.456993	0.0144936	SBF2-AS1
Merge_Peak_10175	0.409003	0.0306871	KRT17P5	Merge_Peak_20176	-0.457182	0.0144478	BTNL9
Merge_Peak_8882	0.408913	0.0307275	MARF1	Merge_Peak_2423	-0.457745	0.0143122	DUSP5P1
Merge_Peak_4184	0.408711	0.0308185	NRXN2	Merge_Peak_16482	-0.457754	0.0143099	COL18A1
Merge_Peak_8932	0.408671	0.0308363	NPIPB3	Merge_Peak_1889	-0.457975	0.0142571	FCRLB
Merge_Peak_11877	0.408552	0.0308898	PHLPP1	Merge_Peak_3637	-0.458181	0.0142079	CYB5R2
Merge_Peak_1463	0.408546	0.0308926	FCGR1CP	Merge_Peak_20700	-0.458262	0.0141887	CLPSL2
Merge_Peak_5678	0.40837	0.030972	HOXC8	Merge_Peak_1650	-0.458464	0.0141407	TDRD10
Merge_Peak_10781	0.408249	0.0310267	MYL4	Merge_Peak_17305	-0.458473	0.0141385	FBLN2
Merge_Peak_11076	0.408246	0.031028	ICAM2	Merge_Peak_24493	-0.458578	0.0141136	XAGE5
Merge_Peak_22806	0.407832	0.0312155	PLAT	Merge_Peak_6491	-0.458713	0.0140816	ENOX1
Merge_Peak_23417	0.407807	0.031227	SLC24A2	Merge_Peak_21862	-0.45872	0.0140799	STAG3L1
Merge_Peak_16865	0.40762	0.0313121	NCF4	Merge_Peak_18790	-0.45875	0.0140729	IGFBP7-AS1
Merge_Peak_7646	0.407495	0.0313686	APBA2	Merge_Peak_10620	-0.458753	0.0140722	STAT5A
Merge_Peak_20071	0.407467	0.0313818	RNF44	Merge_Peak_17290	-0.458838	0.014052	VGLL4
Merge_Peak_3144	0.407356	0.0314321	PIK3AP1	Merge_Peak_19503	-0.45895	0.0140256	VCAN
Merge_Peak_20835	0.407183	0.0315115	MRPS18A	Merge_Peak_191	-0.459096	0.0139911	CAMTA1
Merge_Peak_7502	0.407064	0.031566	MARK3	Merge_Peak_22999	-0.459212	0.013964	CPQ
Merge_Peak_5193	0.406811	0.031682	ACRBP	Merge_Peak_16258	-0.45928	0.013948	LINC00310
Merge_Peak_9858	0.406453	0.0318468	SMG6	Merge_Peak_23477	-0.459437	0.0139111	PHF24
Merge_Peak_21650	0.40642	0.0318621	TRG-AS1	Merge_Peak_21574	-0.459783	0.0138302	HOXA10
Merge_Peak_16457	0.406236	0.0319469	KRTAP12-3	Merge_Peak_2118	-0.459971	0.0137866	CSRP1
Merge_Peak_15619	0.406143	0.03199	NKX2-4	Merge_Peak_16869	-0.460081	0.0137611	CSF2RB
Merge_Peak_22680	0.406117	0.0320021	LOXL2	Merge_Peak_15679	-0.460304	0.0137094	TTLL9
Merge_Peak_19843	0.406103	0.0320086	ARHGAP26-AS1	Merge_Peak_16461	-0.460386	0.0136903	ITGB2
Merge_Peak_655	0.406075	0.0320216	PTP4A2	Merge_Peak_17269	-0.461708	0.0133877	LINC00852
Merge_Peak_1827	0.405907	0.0320997	LY9	Merge_Peak_23454	-0.461753	0.0133773	PRSS3
Merge_Peak_16164	0.405903	0.0321016	TCEA2	Merge_Peak_2017	-0.461963	0.0133299	FAM163A
Merge_Peak_13409	0.405805	0.0321468	NUCB1	Merge_Peak_19841	-0.462013	0.0133185	ARHGAP26-AS1
Merge_Peak_22029	0.405586	0.0322489	GPC2	Merge_Peak_4758	-0.462062	0.0133076	PRSS23
Merge_Peak_8977	0.405558	0.0322618	PLK1	Merge_Peak_8461	-0.462144	0.013289	SPATA8
Merge_Peak_6775	0.405241	0.0324101	DAD1	Merge_Peak_14473	-0.462331	0.0132468	GGT8P
Merge_Peak_20900	0.405213	0.0324231	BEND6	Merge_Peak_17923	-0.462479	0.0132137	SLC12A8
Merge_Peak_9490	0.405066	0.0324924	MIR1538	Merge_Peak_21315	-0.462536	0.0132008	DLL1
Merge_Peak_19239	0.405	0.0325231	PAPD7	Merge_Peak_14993	-0.462737	0.0131558	INPP1
Merge_Peak_20856	0.40499	0.0325278	RUNX2	Merge_Peak_10139	-0.462989	0.0130997	RASD1
Merge_Peak_15509	0.404977	0.032534	AVP	Merge_Peak_2282	-0.46327	0.013037	LINC00467
Merge_Peak_7320	0.404821	0.0326074	EFCAB11	Merge_Peak_4623	-0.464139	0.0128455	INPPL1
Merge_Peak_1531	0.404801	0.0326165	CTSS	Merge_Peak_20262	-0.464196	0.012833	DSP
Merge_Peak_5628	0.404701	0.0326637	KRT8	Merge_Peak_5705	-0.464539	0.012758	METTL7B
Merge_Peak_1809	0.404546	0.0327369	TAGLN2	Merge_Peak_14280	-0.465352	0.0125818	ANTXR1
Merge_Peak_17534	0.40433	0.0328388	CELSR3	Merge_Peak_8834	-0.465433	0.0125644	RMI2
Merge_Peak_23859	0.404327	0.0328403	FAM225A	Merge_Peak_19197	-0.465545	0.0125402	ZDHHC11
Merge_Peak_14931	0.404209	0.0328961	HOXD11	Merge_Peak_1199	-0.465689	0.0125093	SNX7
Merge_Peak_2567	0.40418	0.0329098	SMYD3	Merge_Peak_11848	-0.46636	0.0123663	LINC01539
Merge_Peak_12519	0.404179	0.0329106	DCAF15	Merge_Peak_20256	-0.466393	0.0123593	SSR1
Merge_Peak_17384	0.404115	0.0329407	GLB1	Merge_Peak_15901	-0.466439	0.0123495	SULF2
Merge_Peak_13047	0.403981	0.0330043	SHKBP1	Merge_Peak_21572	-0.466543	0.0123275	HOXA10-AS
Merge_Peak_18532	0.403974	0.0330076	C4orf48	Merge_Peak_5810	-0.466596	0.0123162	B4GALNT1
Merge_Peak_13404	0.40391	0.0330381	HSD17B14	Merge_Peak_5673	-0.466633	0.0123083	HOTAIR
Merge_Peak_1071	0.403877	0.0330538	IL12RB2	Merge_Peak_15218	-0.466757	0.012282	PAX3
Merge_Peak_16893	0.403774	0.0331028	CYTH4	Merge_Peak_5928	-0.467103	0.0122093	SYT1
Merge_Peak_4646	0.403191	0.0333815	P2RY6	Merge_Peak_11810	-0.467133	0.0122028	RNF165
Merge_Peak_18703	0.403189	0.0333822	TLR10	Merge_Peak_1047	-0.467609	0.0121033	CACHD1
Merge_Peak_8912	0.403153	0.0333996	SYT17	Merge_Peak_2783	-0.467784	0.0120668	ARMC4
Merge_Peak_22939	0.403088	0.0334309	HEY1	Merge_Peak_10007	-0.467807	0.012062	FGF11
Merge_Peak_13962	0.402818	0.0335606	AGBL5	Merge_Peak_2520	-0.467867	0.0120495	LYST
Merge_Peak_16447	0.402783	0.0335775	TRPM2	Merge_Peak_18640	-0.468178	0.0119851	NKX3-2
Merge_Peak_13460	0.402766	0.0335857	TSKS	Merge_Peak_14045	-0.468302	0.0119594	CRIM1
Merge_Peak_2008	0.402556	0.033687	FAM20B	Merge_Peak_23584	-0.468421	0.0119349	FRG1JP
Merge_Peak_12653	0.402468	0.0337292	JAK3	Merge_Peak_15641	-0.469184	0.0117784	VSX1
Merge_Peak_9311	0.402412	0.0337565	HERPUD1	Merge_Peak_7893	-0.469288	0.0117573	AP4E1
Merge_Peak_1616	0.402412	0.0337566	SLC27A3	Merge_Peak_19310	-0.469441	0.0117262	SLC1A3
Merge_Peak_18566	0.402386	0.033769	MSANTD1	Merge_Peak_3204	-0.469564	0.0117011	TLX1NB
Merge_Peak_3365	0.402178	0.0338698	LHPP	Merge_Peak_14747	-0.469941	0.0116249	POTEF
Merge_Peak_18790	0.402174	0.033872	IGFBP7-AS1	Merge_Peak_23010	-0.470336	0.0115454	OSR2
Merge_Peak_1958	0.402077	0.033919	PRRX1	Merge_Peak_19163	-0.470683	0.0114761	PDLIM3
Merge_Peak_23869	0.402058	0.0339281	RGS3	Merge_Peak_21755	-0.4707	0.0114727	ZNF273
Merge_Peak_14238	0.401983	0.0339644	SERTAD2	Merge_Peak_15559	-0.470835	0.0114456	SNAP25
Merge_Peak_13598	0.401847	0.0340306	LILRA6	Merge_Peak_24116	-0.472086	0.0111988	AIF1L
Merge_Peak_12378	0.40183	0.0340387	DNM2	Merge_Peak_15672	-0.472099	0.0111964	MIR3193
Merge_Peak_22963	0.401763	0.0340713	NBN	Merge_Peak_15211	-0.472118	0.0111926	MIR3132
Merge_Peak_1856	0.401303	0.0342964	APOA2	Merge_Peak_2521	-0.472252	0.0111664	LYST
Merge_Peak_19503	0.401239	0.0343279	VCAN	Merge_Peak_200	-0.472293	0.0111585	ERRFI1
Merge_Peak_2875	0.401213	0.0343405	<NA>	Merge_Peak_17759	-0.472548	0.0111089	EPHA6
Merge_Peak_18883	0.400968	0.0344607	MEPE	Merge_Peak_5216	-0.472574	0.0111037	ENO2
Merge_Peak_14269	0.400968	0.0344608	PLEK	Merge_Peak_20201	-0.472598	0.0110991	FOXC1
Merge_Peak_7009	0.400905	0.0344918	GNG2	Merge_Peak_12788	-0.473872	0.0108541	TSHZ3
Merge_Peak_22649	0.400787	0.0345498	SORBS3	Merge_Peak_18786	-0.473886	0.0108516	ARL9
Merge_Peak_16758	0.400477	0.0347027	OSM	Merge_Peak_14064	-0.473986	0.0108325	ATL2
Merge_Peak_13608	0.400389	0.0347466	LILRA5	Merge_Peak_22063	-0.47399	0.0108317	EPHB4
Merge_Peak_8720	0.400326	0.0347774	CLDN6	Merge_Peak_23036	-0.474247	0.0107829	NACAP1
Merge_Peak_7855	0.400273	0.034804	DUOXA1	Merge_Peak_1960	-0.474388	0.0107562	FMO6P
Merge_Peak_21210	0.40026	0.0348102	ULBP2	Merge_Peak_6350	-0.47442	0.0107502	LRCOL1
Merge_Peak_8017	0.400111	0.0348842	DAPK2	Merge_Peak_22617	-0.474601	0.0107159	NPM2
Merge_Peak_5810	0.4001	0.0348899	B4GALNT1	Merge_Peak_5689	-0.474815	0.0106757	MIR3198-2
Merge_Peak_12815	0.400079	0.0349001	GPI	Merge_Peak_8503	-0.474986	0.0106436	LRRK1
Merge_Peak_17895	0.399973	0.0349532	CASR	Merge_Peak_1958	-0.475214	0.0106011	PRRX1
Merge_Peak_16622	0.399835	0.0350215	TOP3B	Merge_Peak_21986	-0.47525	0.0105943	BHLHA15
Merge_Peak_7650	0.399603	0.0351372	APBA2	Merge_Peak_20858	-0.475601	0.010529	CLIC5
Merge_Peak_8513	0.399584	0.0351468	LOC100507472	Merge_Peak_19036	-0.475716	0.0105076	EDNRA
Merge_Peak_23453	0.399552	0.0351626	PRSS3	Merge_Peak_21904	-0.476015	0.0104524	DTX2
Merge_Peak_4705	0.399375	0.0352513	UVRAG	Merge_Peak_9296	-0.476528	0.010358	AMFR
Merge_Peak_2852	0.399344	0.0352668	DEPP1	Merge_Peak_17730	-0.476545	0.0103549	MITF
Merge_Peak_24390	0.399264	0.0353073	CYBB	Merge_Peak_10408	-0.476807	0.0103071	RASL10B
Merge_Peak_6297	0.399172	0.0353533	DNAH10	Merge_Peak_23042	-0.477083	0.0102568	GRHL2
Merge_Peak_14647	0.399135	0.0353719	CKAP2L	Merge_Peak_19407	-0.477311	0.0102154	PIK3R1
Merge_Peak_1828	0.399051	0.0354141	ITLN1	Merge_Peak_3529	-0.47733	0.0102119	SYT8
Merge_Peak_20452	0.398951	0.0354645	TRIM27	Merge_Peak_898	-0.477406	0.0101983	PTCH2
Merge_Peak_5390	0.398858	0.0355112	SSPN	Merge_Peak_23256	-0.478038	0.0100844	RHPN1-AS1
Merge_Peak_20176	0.398369	0.0357579	BTNL9	Merge_Peak_14980	-0.47836	0.010027	ZSWIM2
Merge_Peak_6488	0.397825	0.0360348	TNFSF11	Merge_Peak_24749	-0.478614	0.0099818	PLXNB3
Merge_Peak_18927	0.397813	0.0360406	CXXC4	Merge_Peak_22439	-0.479052	0.00990421	SMARCD3
Merge_Peak_24649	0.397745	0.0360755	SOWAHD	Merge_Peak_11877	-0.479519	0.00982213	PHLPP1
Merge_Peak_5622	0.3977	0.0360983	KRT2	Merge_Peak_14321	-0.479532	0.00981976	VAX2
Merge_Peak_22447	0.397564	0.0361678	MIR3907	Merge_Peak_18659	-0.479809	0.00977133	SLIT2
Merge_Peak_13635	0.397457	0.0362224	GP6	Merge_Peak_21123	-0.480409	0.00966716	LINC01312
Merge_Peak_6158	0.39745	0.0362263	TBX3	Merge_Peak_5990	-0.480533	0.00964573	AMDHD1
Merge_Peak_5411	0.397076	0.036418	FAR2	Merge_Peak_10956	-0.480585	0.00963674	AKAP1
Merge_Peak_18699	0.397055	0.0364289	KLF3	Merge_Peak_10246	-0.480965	0.00957143	CDRT15L2
Merge_Peak_10475	0.397021	0.0364462	LOC100131347	Merge_Peak_21517	-0.480967	0.00957107	SNORD93
Merge_Peak_7347	0.396737	0.0365929	TC2N	Merge_Peak_21866	-0.481051	0.00955677	CCL24
Merge_Peak_3611	0.3967	0.0366117	SMPD1	Merge_Peak_16439	-0.481074	0.00955281	ICOSLG
Merge_Peak_15331	0.396358	0.0367888	SH3BP4	Merge_Peak_8040	-0.4812	0.0095312	HACD3
Merge_Peak_19799	0.395862	0.0370463	CD14	Merge_Peak_1122	-0.48121	0.00952959	CYR61
Merge_Peak_2024	0.395843	0.0370565	KIAA1614	Merge_Peak_23230	-0.48147	0.0094852	LY6K
Merge_Peak_22789	0.395653	0.0371553	IDO1	Merge_Peak_3121	-0.481679	0.0094496	FFAR4
Merge_Peak_22709	0.395454	0.0372598	ESCO2	Merge_Peak_6681	-0.481711	0.00944424	ATP11A
Merge_Peak_22960	0.39544	0.0372666	CPNE3	Merge_Peak_16779	-0.481906	0.00941125	SEC14L6
Merge_Peak_12951	0.395254	0.0373645	GGN	Merge_Peak_21961	-0.482025	0.00939109	CDK6
Merge_Peak_7629	0.395226	0.037379	NIPA1	Merge_Peak_1432	-0.482047	0.00938738	<NA>
Merge_Peak_629	0.394636	0.0376899	MATN1-AS1	Merge_Peak_5935	-0.482108	0.00937711	ALX1
Merge_Peak_10776	0.394132	0.0379571	WNT3	Merge_Peak_22516	-0.482463	0.00931742	GS1-24F4.2
Merge_Peak_22593	0.394071	0.0379891	PDGFRL	Merge_Peak_22400	-0.482629	0.00928967	ZNF775
Merge_Peak_16412	0.393982	0.0380365	PDXK	Merge_Peak_2347	-0.48281	0.00925944	CCDC185
Merge_Peak_5131	0.393607	0.0382365	PARP11	Merge_Peak_2025	-0.482948	0.00923644	KIAA1614
Merge_Peak_20947	0.393485	0.0383018	BCKDHB	Merge_Peak_13883	-0.483161	0.00920113	MYCN
Merge_Peak_21574	0.393305	0.0383982	HOXA10	Merge_Peak_1576	-0.483202	0.00919431	THEM5
Merge_Peak_1445	0.39304	0.038541	PPIAL4D	Merge_Peak_10718	-0.483605	0.00912767	GRN
Merge_Peak_3518	0.39279	0.0386755	KRTAP5-3	Merge_Peak_2967	-0.483664	0.00911795	H2AFY2
Merge_Peak_17229	0.392759	0.038692	EDEM1	Merge_Peak_11375	-0.48378	0.00909887	BIRC5
Merge_Peak_11526	0.392592	0.0387822	SLC16A3	Merge_Peak_10650	-0.484059	0.00905322	CNTNAP1
Merge_Peak_19497	0.39255	0.038805	SSBP2	Merge_Peak_14157	-0.485009	0.00889884	NRXN1
Merge_Peak_94	0.392298	0.0389413	PRKCZ	Merge_Peak_18768	-0.485264	0.00885772	PDGFRA
Merge_Peak_8162	0.392223	0.0389823	CLK3	Merge_Peak_6687	-0.485373	0.00884024	MCF2L
Merge_Peak_17979	0.392194	0.0389978	ATP2C1	Merge_Peak_6996	-0.485531	0.0088149	PYGL
Merge_Peak_1038	0.392076	0.0390623	ATG4C	Merge_Peak_15567	-0.485644	0.00879696	JAG1
Merge_Peak_4312	0.391975	0.0391172	BBS1	Merge_Peak_7879	-0.485688	0.00878982	SEMA6D
Merge_Peak_6717	0.391964	0.0391233	BMS1P17	Merge_Peak_2755	-0.485768	0.00877711	KIAA1217
Merge_Peak_4084	0.391949	0.039131	ASRGL1	Merge_Peak_1265	-0.486569	0.00865018	GSTM3
Merge_Peak_16509	0.391812	0.0392062	DIP2A	Merge_Peak_22029	-0.486891	0.00859959	GPC2
Merge_Peak_10890	0.391761	0.0392335	TMEM92	Merge_Peak_1483	-0.486979	0.00858583	HIST2H3C
Merge_Peak_15560	0.391744	0.039243	MKKS	Merge_Peak_16389	-0.487623	0.00848551	CBS
Merge_Peak_2193	0.391616	0.0393132	MIR135B	Merge_Peak_4072	-0.487985	0.00842954	FADS2
Merge_Peak_20586	0.391532	0.0393586	C2	Merge_Peak_4767	-0.488005	0.00842643	DEUP1
Merge_Peak_14630	0.391294	0.0394891	MIR4435-1	Merge_Peak_11138	-0.488219	0.00839362	LINC00511
Merge_Peak_14040	0.391246	0.0395157	LTBP1	Merge_Peak_18200	-0.488331	0.00837636	TMEM212
Merge_Peak_21449	0.391174	0.0395549	DAGLB	Merge_Peak_8702	-0.488473	0.00835469	PRSS21
Merge_Peak_8323	0.391069	0.0396129	AKAP13	Merge_Peak_9614	-0.488624	0.00833158	CDH13
Merge_Peak_17269	0.391033	0.0396328	LINC00852	Merge_Peak_15778	-0.488639	0.0083293	SRC
Merge_Peak_20481	0.390891	0.0397106	TRIM15	Merge_Peak_1748	-0.489183	0.00824667	RHBG
Merge_Peak_15242	0.390674	0.0398302	SP140L	Merge_Peak_14219	-0.489227	0.00824001	WDPCP
Merge_Peak_9606	0.390577	0.0398842	SDR42E1	Merge_Peak_18962	-0.489343	0.00822249	TRAM1L1
Merge_Peak_21473	0.390458	0.03995	ICA1	Merge_Peak_5677	-0.489356	0.00822044	HOXC9
Merge_Peak_21636	0.39034	0.0400153	AOAH-IT1	Merge_Peak_8481	-0.489511	0.00819714	SYNM
Merge_Peak_14934	0.390146	0.0401228	HOXD11	Merge_Peak_2551	-0.489565	0.00818903	MIR4677
Merge_Peak_21724	0.390069	0.0401655	GRB10	Merge_Peak_4897	-0.489955	0.00813053	TMPRSS13
Merge_Peak_22870	0.389872	0.0402753	TOX	Merge_Peak_4626	-0.490075	0.00811259	CLPB
Merge_Peak_8830	0.389549	0.0404554	PRM1	Merge_Peak_15991	-0.490656	0.00802623	BCAS1
Merge_Peak_17086	0.389433	0.0405208	PRR5-ARHGAP8	Merge_Peak_2209	-0.491061	0.00796665	FAM72A
Merge_Peak_12122	0.389285	0.0406035	SPPL2B	Merge_Peak_3040	-0.49113	0.00795643	DLG5-AS1
Merge_Peak_23909	0.389019	0.0407528	CUTALP	Merge_Peak_2910	-0.491364	0.0079222	PRKG1-AS1
Merge_Peak_23941	0.388871	0.0408364	CRB2	Merge_Peak_2728	-0.491396	0.00791745	ST8SIA6-AS1
Merge_Peak_16870	0.388702	0.0409314	CSF2RB	Merge_Peak_1413	-0.491747	0.00786631	<NA>
Merge_Peak_15997	0.388635	0.0409694	MC3R	Merge_Peak_2705	-0.491944	0.00783779	FRMD4A
Merge_Peak_17810	0.388549	0.0410176	PLCXD2	Merge_Peak_15597	-0.492159	0.00780661	DZANK1
Merge_Peak_16826	0.388422	0.0410897	MIR4764	Merge_Peak_2657	-0.492834	0.00770968	IL2RA
Merge_Peak_16491	0.388395	0.041105	PCBP3	Merge_Peak_5682	-0.492999	0.007686	MIR615
Merge_Peak_3458	0.38829	0.0411646	B4GALNT4	Merge_Peak_16472	-0.49301	0.00768443	SSR4P1
Merge_Peak_2486	0.388191	0.0412205	COA6	Merge_Peak_13897	-0.493268	0.00764785	OSR1
Merge_Peak_20048	0.388073	0.0412878	NKX2-5	Merge_Peak_21016	-0.493414	0.00762708	SEC63
Merge_Peak_654	0.388069	0.0412902	SPOCD1	Merge_Peak_11682	-0.493417	0.00762663	C18orf61
Merge_Peak_13661	0.388056	0.0412972	COX6B2	Merge_Peak_4469	-0.493459	0.00762066	TPCN2
Merge_Peak_4179	0.387971	0.0413459	LOC100996455	Merge_Peak_19109	-0.49348	0.00761774	HAND2
Merge_Peak_1483	0.387696	0.0415023	HIST2H3C	Merge_Peak_19244	-0.493681	0.00758931	SNHG18
Merge_Peak_8350	0.387675	0.0415146	ABHD2	Merge_Peak_23601	-0.493847	0.00756593	TJP2
Merge_Peak_7298	0.387654	0.0415266	NRXN3	Merge_Peak_11286	-0.493855	0.00756482	SPHK1
Merge_Peak_5679	0.387592	0.0415619	HOXC4	Merge_Peak_11816	-0.493937	0.00755329	SMAD7
Merge_Peak_23986	0.387406	0.0416684	STXBP1	Merge_Peak_14858	-0.493969	0.00754876	TBR1
Merge_Peak_2944	0.387394	0.0416753	STOX1	Merge_Peak_20237	-0.494098	0.00753076	NRN1
Merge_Peak_20549	0.387255	0.0417547	LST1	Merge_Peak_2935	-0.494205	0.00751575	ANXA2P3
Merge_Peak_21054	0.387222	0.0417738	MARCKS	Merge_Peak_20363	-0.495223	0.00737435	CMAHP
Merge_Peak_11657	0.387085	0.041852	NAPG	Merge_Peak_2024	-0.495392	0.00735111	KIAA1614
Merge_Peak_20298	0.386633	0.0421124	ADTRP	Merge_Peak_8001	-0.495411	0.0073485	TPM1
Merge_Peak_168	0.386571	0.0421482	ICMT	Merge_Peak_15619	-0.496005	0.0072674	NKX2-4
Merge_Peak_5632	0.386502	0.0421881	KRT8	Merge_Peak_9234	-0.496028	0.00726432	NETO2
Merge_Peak_9318	0.386493	0.0421934	NLRC5	Merge_Peak_19745	-0.496234	0.00723631	KIF20A
Merge_Peak_19163	0.386482	0.0422	PDLIM3	Merge_Peak_646	-0.49646	0.00720576	HCRTR1
Merge_Peak_14529	0.386445	0.0422211	MGAT4A	Merge_Peak_20435	-0.497077	0.00712281	HIST1H3J
Merge_Peak_14149	0.386203	0.0423616	EPCAM	Merge_Peak_12751	-0.497502	0.00706621	MIR1270
Merge_Peak_21480	0.385898	0.0425388	PHF14	Merge_Peak_2261	-0.497522	0.00706346	MIR205
Merge_Peak_1500	0.38589	0.0425434	ANP32E	Merge_Peak_8497	-0.497562	0.00705822	ALDH1A3
Merge_Peak_16140	0.385861	0.04256	TNFRSF6B	Merge_Peak_13692	-0.497719	0.00703741	ZSCAN5A
Merge_Peak_5936	0.38567	0.0426717	ALX1	Merge_Peak_23898	-0.497884	0.00701566	TNC
Merge_Peak_17290	0.385642	0.0426881	VGLL4	Merge_Peak_6953	-0.4979	0.00701346	LRFN5
Merge_Peak_1794	0.385576	0.0427263	ACKR1	Merge_Peak_2437	-0.498059	0.00699247	DUSP5P1
Merge_Peak_16387	0.385573	0.0427281	CBS	Merge_Peak_306	-0.498455	0.00694052	PRDM2
Merge_Peak_12178	0.385204	0.0429438	MATK	Merge_Peak_18899	-0.498591	0.00692278	BMPR1B
Merge_Peak_21049	0.38514	0.0429816	TRAF3IP2	Merge_Peak_18166	-0.498692	0.00690955	RARRES1
Merge_Peak_12835	0.3851	0.0430051	FXYD3	Merge_Peak_1058	-0.498725	0.00690525	LEPR
Merge_Peak_13035	0.384962	0.0430862	PLD3	Merge_Peak_2109	-0.498805	0.00689487	KIF21B
Merge_Peak_11651	0.384951	0.0430927	VAPA	Merge_Peak_9288	-0.499334	0.00682636	IRX6
Merge_Peak_11286	0.384907	0.0431187	SPHK1	Merge_Peak_5383	-0.499548	0.00679885	BCAT1
Merge_Peak_24524	0.384683	0.0432504	MSN	Merge_Peak_1229	-0.499587	0.00679382	NBPF6
Merge_Peak_276	0.384516	0.0433492	AGTRAP	Merge_Peak_5232	-0.500062	0.00673295	LPCAT3
Merge_Peak_23098	0.384444	0.0433914	HAS2	Merge_Peak_2262	-0.500764	0.00664401	MIR4260
Merge_Peak_7993	0.384389	0.0434244	C2CD4A	Merge_Peak_4512	-0.501368	0.00656815	ANO1
Merge_Peak_21404	0.384122	0.0435825	AP5Z1	Merge_Peak_13947	-0.501896	0.00650247	GAREM2
Merge_Peak_900	0.38389	0.04372	EIF2B3	Merge_Peak_2920	-0.504183	0.00622457	CABCOCO1
Merge_Peak_4841	0.383845	0.0437471	LAYN	Merge_Peak_8000	-0.504376	0.00620149	MIR190A
Merge_Peak_5441	0.38356	0.043917	FGD4	Merge_Peak_17124	-0.505163	0.00610853	MIRLET7BHG
Merge_Peak_3042	0.383543	0.0439267	LINC00856	Merge_Peak_13663	-0.50557	0.00606094	IL11
Merge_Peak_14572	0.383471	0.0439699	IL18RAP	Merge_Peak_10993	-0.505916	0.00602064	SEPT4
Merge_Peak_13686	0.383444	0.0439862	EPN1	Merge_Peak_14218	-0.506561	0.0059462	OTX1
Merge_Peak_9886	0.383428	0.0439953	ITGAE	Merge_Peak_20988	-0.507386	0.00585214	POPDC3
Merge_Peak_7645	0.383413	0.0440048	PDCD6IPP2	Merge_Peak_22268	-0.507467	0.00584296	PLXNA4
Merge_Peak_10323	0.383361	0.0440358	MYO18A	Merge_Peak_11132	-0.507728	0.00581351	SOX9
Merge_Peak_13985	0.383293	0.0440762	SUPT7L	Merge_Peak_2732	-0.50786	0.00579872	CACNB2
Merge_Peak_17293	0.383293	0.0440766	VGLL4	Merge_Peak_2638	-0.50791	0.00579302	ASB13
Merge_Peak_21213	0.383147	0.0441637	PLEKHG1	Merge_Peak_21429	-0.508006	0.0057823	FSCN1
Merge_Peak_2316	0.382934	0.0442919	MARK1	Merge_Peak_15755	-0.50803	0.00577958	EPB41L1
Merge_Peak_898	0.382898	0.0443131	PTCH2	Merge_Peak_10357	-0.508228	0.00575747	DPRXP4
Merge_Peak_5445	0.38282	0.0443603	ALG10B	Merge_Peak_1500	-0.508491	0.00572814	ANP32E
Merge_Peak_492	0.382785	0.0443811	CLIC4	Merge_Peak_6408	-0.509123	0.00565819	SHISA2
Merge_Peak_600	0.382342	0.0446487	PTAFR	Merge_Peak_19066	-0.509256	0.00564355	PDGFC
Merge_Peak_12022	0.382155	0.0447618	ARHGAP45	Merge_Peak_7738	-0.510518	0.00550648	KNSTRN
Merge_Peak_6031	0.381913	0.0449086	EID3	Merge_Peak_21798	-0.510981	0.0054568	STAG3L3
Merge_Peak_18817	0.381657	0.0450643	CXCL8	Merge_Peak_14418	-0.511653	0.00538556	SH2D6
Merge_Peak_6321	0.381375	0.0452363	SLC15A4	Merge_Peak_10175	-0.511943	0.00535496	KRT17P5
Merge_Peak_6612	0.381311	0.0452757	FARP1	Merge_Peak_275	-0.512373	0.00530995	MAD2L2
Merge_Peak_2375	0.381221	0.0453309	EPHX1	Merge_Peak_1491	-0.512999	0.00524507	MTMR11
Merge_Peak_510	0.381104	0.0454024	SELENON	Merge_Peak_4708	-0.513479	0.00519567	UVRAG
Merge_Peak_16461	0.380951	0.045496	ITGB2	Merge_Peak_11857	-0.513484	0.0051952	NEDD4L
Merge_Peak_22170	0.38081	0.0455829	SMIM30	Merge_Peak_13790	-0.5135	0.00519353	SOX11
Merge_Peak_1077	0.380719	0.0456386	DEPDC1	Merge_Peak_6161	-0.513691	0.00517401	TBX3
Merge_Peak_11034	0.380662	0.0456738	BRIP1	Merge_Peak_14898	-0.514045	0.00513803	DLX1
Merge_Peak_9921	0.380639	0.0456879	MED11	Merge_Peak_6651	-0.514072	0.00513534	LINC00460
Merge_Peak_3426	0.380484	0.0457838	ADAM8	Merge_Peak_23951	-0.514296	0.00511262	WDR38
Merge_Peak_2522	0.380453	0.0458025	LYST	Merge_Peak_141	-0.514391	0.005103	ARHGEF16
Merge_Peak_22093	0.380296	0.0458994	CUX1	Merge_Peak_9341	-0.515067	0.00503527	ADGRG1
Merge_Peak_10597	0.380196	0.0459616	P3H4	Merge_Peak_17979	-0.515114	0.00503062	ATP2C1
Merge_Peak_15032	0.379568	0.0463512	C2orf69	Merge_Peak_148	-0.515726	0.00496992	TP73
Merge_Peak_11993	0.379455	0.0464218	FSTL3	Merge_Peak_16295	-0.516011	0.00494188	RIPPLY3
Merge_Peak_19962	0.379004	0.0467041	ADAM19	Merge_Peak_18784	-0.516117	0.00493154	SRP72
Merge_Peak_14485	0.378998	0.0467078	FAHD2A	Merge_Peak_6158	-0.516186	0.00492479	TBX3
Merge_Peak_20918	0.378907	0.0467647	OGFRL1	Merge_Peak_2787	-0.516506	0.00489355	BAMBI
Merge_Peak_8933	0.378872	0.0467869	NPIPB3	Merge_Peak_14520	-0.516617	0.0048828	ZAP70
Merge_Peak_14571	0.378861	0.0467934	IL18RAP	Merge_Peak_13965	-0.516659	0.0048787	EMILIN1
Merge_Peak_1491	0.378727	0.0468775	MTMR11	Merge_Peak_22275	-0.516691	0.00487557	AKR1B1
Merge_Peak_17903	0.378615	0.0469482	PARP15	Merge_Peak_1061	-0.517412	0.00480611	PDE4B
Merge_Peak_19408	0.378547	0.0469911	PIK3R1	Merge_Peak_4458	-0.518517	0.00470117	MRGPRF
Merge_Peak_3366	0.378125	0.0472574	LHPP	Merge_Peak_22082	-0.51881	0.00467371	SERPINE1
Merge_Peak_18837	0.378071	0.0472914	FAM47E	Merge_Peak_2064	-0.518962	0.00465956	IVNS1ABP
Merge_Peak_20165	0.377881	0.0474122	FLT4	Merge_Peak_14931	-0.519628	0.00459772	HOXD11
Merge_Peak_7736	0.377828	0.0474455	DISP2	Merge_Peak_8288	-0.519932	0.00456978	AP3B2
Merge_Peak_6350	0.37777	0.0474825	LRCOL1	Merge_Peak_11472	-0.520013	0.00456235	MIR3186
Merge_Peak_7582	0.377619	0.0475783	ELK2AP	Merge_Peak_3774	-0.520973	0.00447504	GAS2
Merge_Peak_17807	0.377579	0.047604	CD96	Merge_Peak_5078	-0.52129	0.0044465	IQSEC3
Merge_Peak_9806	0.377453	0.0476842	C17orf97	Merge_Peak_19122	-0.521365	0.00443985	DCTD
Merge_Peak_902	0.377446	0.0476888	HPDL	Merge_Peak_21048	-0.521472	0.00443021	TRAF3IP2
Merge_Peak_6623	0.377428	0.0477003	UBAC2	Merge_Peak_12878	-0.521615	0.00441743	HSPB6
Merge_Peak_11591	0.377301	0.0477809	LOC727896	Merge_Peak_5674	-0.522014	0.00438205	HOXC10
Merge_Peak_24712	0.377286	0.0477905	MAMLD1	Merge_Peak_1458	-0.522521	0.0043373	PPIAL4F
Merge_Peak_12563	0.377221	0.0478324	CYP4F22	Merge_Peak_15272	-0.522573	0.00433271	MIR1471
Merge_Peak_24493	0.377214	0.0478365	XAGE5	Merge_Peak_10862	-0.523342	0.00426575	NGFR
Merge_Peak_19177	0.377137	0.0478857	PLEKHG4B	Merge_Peak_3458	-0.523581	0.00424513	B4GALNT4
Merge_Peak_4649	0.377036	0.0479506	RELT	Merge_Peak_20773	-0.523731	0.00423219	MDFI
Merge_Peak_16227	0.377022	0.0479595	HUNK	Merge_Peak_20636	-0.52445	0.00417076	COL11A2
Merge_Peak_20456	0.376659	0.0481923	ZNF311	Merge_Peak_21300	-0.525795	0.00405785	THBS2
Merge_Peak_6894	0.376633	0.0482085	GZMB	Merge_Peak_19380	-0.52605	0.00403679	ACTBL2
Merge_Peak_6329	0.376629	0.0482112	RAN	Merge_Peak_1040	-0.526233	0.00402167	FOXD3
Merge_Peak_6772	0.376618	0.0482185	DAD1	Merge_Peak_1062	-0.526666	0.00398618	PDE4B
Merge_Peak_7585	0.376605	0.0482268	ELK2AP	Merge_Peak_19062	-0.527644	0.00390695	FGG
Merge_Peak_8228	0.376235	0.0484653	DNAJA4	Merge_Peak_18927	-0.528077	0.00387229	CXXC4
Merge_Peak_16002	0.376146	0.0485227	CASS4	Merge_Peak_9048	-0.528363	0.00384953	SNX29P2
Merge_Peak_19736	0.376136	0.048529	TGFBI	Merge_Peak_158	-0.528938	0.00380422	LINC01777
Merge_Peak_6761	0.376079	0.0485658	OR4E2	Merge_Peak_19175	-0.529005	0.00379895	<NA>
Merge_Peak_3121	0.376041	0.0485905	FFAR4	Merge_Peak_13417	-0.529013	0.00379831	NTF4
Merge_Peak_16608	0.375641	0.0488494	UBE2L3	Merge_Peak_11831	-0.529188	0.00378463	MAPK4
Merge_Peak_9669	0.375574	0.048893	FOXL1	Merge_Peak_2138	-0.529604	0.00375221	LGR6
Merge_Peak_13510	0.375512	0.0489334	SIGLEC7	Merge_Peak_15926	-0.529639	0.00374955	LINC01270
Merge_Peak_6540	0.375275	0.0490877	ARL11	Merge_Peak_15100	-0.529771	0.00373926	METTL21A
Merge_Peak_12726	0.375163	0.0491609	TM6SF2	Merge_Peak_16497	-0.529804	0.00373677	COL6A2
Merge_Peak_5253	0.374943	0.0493049	MFAP5	Merge_Peak_18061	-0.530024	0.00371974	ATP1B3
Merge_Peak_4396	0.374869	0.0493531	C11orf24	Merge_Peak_17219	-0.530105	0.0037135	EGOT
Merge_Peak_10551	0.374751	0.0494301	CCR7	Merge_Peak_16227	-0.530108	0.0037133	HUNK
Merge_Peak_19418	0.3747	0.0494635	CCDC125	Merge_Peak_14752	-0.53015	0.00371006	CCDC115
Merge_Peak_4401	0.374665	0.0494866	PPP6R3	Merge_Peak_16496	-0.531141	0.00363458	COL6A2
Merge_Peak_4872	0.37436	0.0496874	NNMT	Merge_Peak_15661	-0.531377	0.00361685	LINC00028
Merge_Peak_10095	0.374306	0.0497227	TVP23C	Merge_Peak_22186	-0.531748	0.00358905	ST7
Merge_Peak_3875	0.374257	0.0497553	LDLRAD3	Merge_Peak_14602	-0.532177	0.0035571	SULT1C4
Merge_Peak_2540	0.374114	0.0498493	KMO	Merge_Peak_11930	-0.532588	0.00352671	DOK6
Merge_Peak_14000	0.374007	0.0499202	PLB1	Merge_Peak_2086	-0.533002	0.00349642	NEK7
Merge_Peak_8910	-0.373967	0.0499466	ITPRIPL2	Merge_Peak_18542	-0.533497	0.00346042	RNF4
Merge_Peak_17565	-0.374362	0.0496856	MIR5193	Merge_Peak_10768	-0.533554	0.0034563	MAPT
Merge_Peak_7800	-0.374636	0.0495056	EHD4	Merge_Peak_14876	-0.533586	0.00345395	KLHL41
Merge_Peak_23427	-0.374791	0.0494042	TUSC1	Merge_Peak_23649	-0.53371	0.00344502	GAS1
Merge_Peak_8766	-0.375014	0.049258	GLIS2	Merge_Peak_2193	-0.534266	0.00340514	MIR135B
Merge_Peak_16351	-0.375016	0.0492567	TMPRSS2	Merge_Peak_941	-0.534605	0.00338101	FOXE3
Merge_Peak_1593	-0.375169	0.0491571	S100A12	Merge_Peak_10648	-0.534627	0.00337944	PLEKHH3
Merge_Peak_6572	-0.375313	0.0490629	KLF5	Merge_Peak_2887	-0.534725	0.00337244	ZNF488
Merge_Peak_4865	-0.375621	0.0488626	CLDN25	Merge_Peak_21023	-0.535744	0.00330095	ARMC2
Merge_Peak_23588	-0.375948	0.0486503	ANKRD20A4	Merge_Peak_19091	-0.535801	0.003297	PALLD
Merge_Peak_19287	-0.376193	0.0484921	GOLPH3	Merge_Peak_1498	-0.536415	0.00325456	ANP32E
Merge_Peak_18614	-0.376213	0.0484795	SH3TC1	Merge_Peak_823	-0.536426	0.00325383	COL9A2
Merge_Peak_6904	-0.376584	0.0482406	HECTD1	Merge_Peak_15175	-0.53675	0.00323166	TTLL4
Merge_Peak_3632	-0.376633	0.0482086	PPFIBP2	Merge_Peak_17747	-0.536927	0.00321958	PDZRN3
Merge_Peak_17597	-0.376842	0.0480747	SEMA3B	Merge_Peak_20348	-0.537102	0.00320768	CASC15
Merge_Peak_12086	-0.376966	0.0479954	ABHD17A	Merge_Peak_11410	-0.537359	0.0031903	CBX2
Merge_Peak_11856	-0.377015	0.0479639	NEDD4L	Merge_Peak_14910	-0.537639	0.00317141	SP3
Merge_Peak_2952	-0.377038	0.0479493	HKDC1	Merge_Peak_14581	-0.537666	0.00316961	GPR45
Merge_Peak_9295	-0.37743	0.0476989	MIR3935	Merge_Peak_20900	-0.538568	0.00310957	BEND6
Merge_Peak_8454	-0.377925	0.0473838	NR2F2	Merge_Peak_11846	-0.538876	0.00308924	TCF4
Merge_Peak_53	-0.377942	0.0473733	INTS11	Merge_Peak_435	-0.53912	0.00307327	ALPL
Merge_Peak_16694	-0.378165	0.0472322	LRRC75B	Merge_Peak_14284	-0.539367	0.00305713	ANXA4
Merge_Peak_18590	-0.378222	0.0471964	LOC93622	Merge_Peak_15789	-0.540333	0.00299477	TGM2
Merge_Peak_10947	-0.379066	0.0466648	MTVR2	Merge_Peak_10586	-0.540501	0.0029841	KRT17
Merge_Peak_16668	-0.379546	0.0463654	DERL3	Merge_Peak_19531	-0.540534	0.00298199	NR2F1-AS1
Merge_Peak_24199	-0.37973	0.0462504	DKFZP434A062	Merge_Peak_1901	-0.540766	0.00296724	DDR2
Merge_Peak_12556	-0.379992	0.0460879	BRD4	Merge_Peak_1091	-0.541173	0.00294146	ST6GALNAC5
Merge_Peak_3161	-0.380013	0.0460751	EXOSC1	Merge_Peak_437	-0.541323	0.00293203	RAP1GAP
Merge_Peak_22500	-0.380293	0.0459016	CLN8	Merge_Peak_11754	-0.541498	0.00292105	KCTD1
Merge_Peak_5561	-0.380643	0.0456854	LIMA1	Merge_Peak_14183	-0.541692	0.00290895	LINC01122
Merge_Peak_8645	-0.381073	0.0454214	SLC9A3R2	Merge_Peak_23098	-0.542138	0.00288126	HAS2
Merge_Peak_23656	-0.381304	0.0452798	DAPK1	Merge_Peak_8128	-0.54215	0.00288051	TMEM202
Merge_Peak_17590	-0.381523	0.0451462	GNAI2	Merge_Peak_18926	-0.542568	0.00285471	CENPE
Merge_Peak_18409	-0.382284	0.0446834	MIR570	Merge_Peak_23883	-0.542569	0.00285464	COL27A1
Merge_Peak_20503	-0.382331	0.0446554	IER3	Merge_Peak_7379	-0.542661	0.002849	OTUB2
Merge_Peak_21267	-0.382802	0.044371	SLC22A3	Merge_Peak_1749	-0.542709	0.00284612	RHBG
Merge_Peak_23933	-0.38304	0.0442282	DAB2IP	Merge_Peak_2537	-0.542771	0.00284228	CHRM3
Merge_Peak_16212	-0.383122	0.044179	LINC00314	Merge_Peak_9169	-0.542928	0.00283273	BCKDK
Merge_Peak_13648	-0.383193	0.0441365	TNNI3	Merge_Peak_8495	-0.543018	0.00282723	ALDH1A3
Merge_Peak_11718	-0.383248	0.0441035	GATA6-AS1	Merge_Peak_6739	-0.543411	0.00280336	RNASE10
Merge_Peak_9513	-0.383255	0.044099	IL34	Merge_Peak_19096	-0.543988	0.00276872	SH3RF1
Merge_Peak_20058	-0.383377	0.044026	SFXN1	Merge_Peak_20002	-0.544558	0.0027348	SLIT3
Merge_Peak_2752	-0.383378	0.0440254	OTUD1	Merge_Peak_7730	-0.544637	0.00273014	PLCB2
Merge_Peak_71	-0.383681	0.0438445	TMEM240	Merge_Peak_19978	-0.544745	0.00272376	FABP6
Merge_Peak_170	-0.383895	0.0437171	HES2	Merge_Peak_4815	-0.544794	0.00272084	TMEM123
Merge_Peak_20093	-0.384175	0.043551	RGS14	Merge_Peak_15419	-0.544983	0.00270972	LOC200772
Merge_Peak_12085	-0.384409	0.0434121	KLF16	Merge_Peak_15108	-0.545233	0.00269512	PTH2R
Merge_Peak_3444	-0.384766	0.0432017	CYP2E1	Merge_Peak_3245	-0.546302	0.00263325	CALHM2
Merge_Peak_11570	-0.385323	0.0428741	METRNL	Merge_Peak_8359	-0.54649	0.00262252	TICRR
Merge_Peak_18252	-0.385662	0.0426762	LINC01994	Merge_Peak_13615	-0.54673	0.00260883	TTYH1
Merge_Peak_3810	-0.38582	0.0425839	EHF	Merge_Peak_15219	-0.546741	0.00260821	PAX3
Merge_Peak_768	-0.385851	0.0425662	MTF1	Merge_Peak_20022	-0.546746	0.00260792	GABRP
Merge_Peak_19659	-0.386642	0.0421076	P4HA2	Merge_Peak_20429	-0.546905	0.00259894	HIST1H2AL
Merge_Peak_4638	-0.386708	0.0420693	ATG16L2	Merge_Peak_24014	-0.547146	0.00258531	CIZ1
Merge_Peak_1199	-0.386926	0.0419437	SNX7	Merge_Peak_21498	-0.547154	0.00258483	SNX13
Merge_Peak_764	-0.387798	0.0414444	YRDC	Merge_Peak_17319	-0.547851	0.00254583	GRIP2
Merge_Peak_8445	-0.387886	0.0413943	RGMA	Merge_Peak_2523	-0.548022	0.00253628	NID1
Merge_Peak_12265	-0.388022	0.0413169	TRIP10	Merge_Peak_17152	-0.548029	0.00253592	LINC00898
Merge_Peak_4376	-0.388027	0.0413139	ALDH3B2	Merge_Peak_22930	-0.548159	0.00252871	MIR2052HG
Merge_Peak_8167	-0.388102	0.0412711	CSK	Merge_Peak_16140	-0.548363	0.00251746	TNFRSF6B
Merge_Peak_24245	-0.38833	0.0411419	CLIC3	Merge_Peak_21977	-0.548629	0.00250284	DYNC1I1
Merge_Peak_23609	-0.388356	0.0411269	C9orf85	Merge_Peak_17076	-0.549013	0.00248186	PNPLA3
Merge_Peak_7727	-0.388613	0.0409815	C15orf56	Merge_Peak_10140	-0.549306	0.00246593	RASD1
Merge_Peak_11334	-0.388859	0.0408427	SEPT9	Merge_Peak_17360	-0.550078	0.00242447	EOMES
Merge_Peak_933	-0.390242	0.0400695	EFCAB14	Merge_Peak_897	-0.550199	0.00241799	PTCH2
Merge_Peak_23029	-0.390519	0.0399161	PABPC1	Merge_Peak_5445	-0.550211	0.00241739	ALG10B
Merge_Peak_302	-0.390729	0.0398001	SNORA59B	Merge_Peak_17775	-0.550293	0.00241303	TMEM45A
Merge_Peak_1048	-0.391123	0.039583	CACHD1	Merge_Peak_2604	-0.55044	0.00240521	KLF6
Merge_Peak_8641	-0.391318	0.0394761	SLC9A3R2	Merge_Peak_14135	-0.550539	0.00239997	LINC01119
Merge_Peak_10685	-0.392494	0.0388352	ETV4	Merge_Peak_21612	-0.550802	0.0023861	FKBP9
Merge_Peak_16752	-0.392543	0.0388089	ASCC2	Merge_Peak_7298	-0.550866	0.00238274	NRXN3
Merge_Peak_11502	-0.392857	0.0386393	PCYT2	Merge_Peak_4488	-0.551547	0.00234715	CCND1
Merge_Peak_16948	-0.392919	0.0386059	CSNK1E	Merge_Peak_19532	-0.551673	0.00234064	NR2F1
Merge_Peak_7082	-0.393306	0.0383981	PRKCH	Merge_Peak_14939	-0.551713	0.00233859	HAGLR
Merge_Peak_17443	-0.393331	0.0383847	VIPR1	Merge_Peak_2278	-0.55192	0.0023279	HHAT
Merge_Peak_19669	-0.393398	0.0383485	SLC22A5	Merge_Peak_18219	-0.552184	0.00231432	NLGN1
Merge_Peak_9556	-0.393553	0.0382654	WDR59	Merge_Peak_2368	-0.552698	0.0022881	LBR
Merge_Peak_12554	-0.393614	0.0382329	EPHX3	Merge_Peak_2137	-0.553853	0.00223012	PTPRVP
Merge_Peak_3928	-0.393932	0.0380635	LARGE2	Merge_Peak_5114	-0.553967	0.00222448	CACNA1C
Merge_Peak_18537	-0.394392	0.0378187	MXD4	Merge_Peak_16498	-0.554381	0.00220404	FTCD
Merge_Peak_4122	-0.394498	0.0377627	SLC22A25	Merge_Peak_14630	-0.554415	0.00220236	MIR4435-1
Merge_Peak_5864	-0.39483	0.0375876	DYRK2	Merge_Peak_19497	-0.554693	0.00218876	SSBP2
Merge_Peak_17748	-0.394901	0.03755	PDZRN3	Merge_Peak_1955	-0.554845	0.00218135	GORAB
Merge_Peak_3370	-0.394943	0.0375279	LHPP	Merge_Peak_6532	-0.554856	0.00218079	MLNR
Merge_Peak_10826	-0.395761	0.0370989	HOXB3	Merge_Peak_5182	-0.555239	0.0021622	GAPDH
Merge_Peak_12539	-0.395998	0.0369755	DNAJB1	Merge_Peak_13851	-0.55582	0.00213427	KCNF1
Merge_Peak_15307	-0.396689	0.0366173	USP40	Merge_Peak_17165	-0.555873	0.00213173	PANX2
Merge_Peak_20648	-0.396808	0.0365561	ZBTB22	Merge_Peak_11845	-0.556461	0.0021038	TCF4
Merge_Peak_23842	-0.396893	0.0365119	DNAJC25	Merge_Peak_14819	-0.556742	0.0020906	MIR4773-1
Merge_Peak_3775	-0.396922	0.0364973	SVIP	Merge_Peak_23652	-0.556761	0.0020897	LOC494127
Merge_Peak_19860	-0.397164	0.0363727	ABLIM3	Merge_Peak_14617	-0.556819	0.002087	SH3RF3-AS1
Merge_Peak_16584	-0.397482	0.03621	MED15	Merge_Peak_16835	-0.557225	0.002068	RASD2
Merge_Peak_9322	-0.3977	0.0360982	FAM192A	Merge_Peak_12477	-0.557523	0.00205421	LYL1
Merge_Peak_11870	-0.397928	0.0359821	CDH20	Merge_Peak_15207	-0.55794	0.00203496	SPEG
Merge_Peak_22829	-0.398365	0.0357603	SPIDR	Merge_Peak_14907	-0.558373	0.0020152	RAPGEF4
Merge_Peak_24081	-0.398411	0.0357366	ASB6	Merge_Peak_21896	-0.559096	0.00198253	ZP3
Merge_Peak_9809	-0.39857	0.0356566	VPS53	Merge_Peak_16193	-0.559597	0.00196015	MIR125B2
Merge_Peak_7062	-0.398608	0.0356373	DAAM1	Merge_Peak_2642	-0.559744	0.00195364	ASB13
Merge_Peak_16631	-0.398617	0.0356327	BMS1P20	Merge_Peak_8368	-0.56058	0.00191693	MESP2
Merge_Peak_10275	-0.39863	0.0356263	PYY2	Merge_Peak_4462	-0.560892	0.00190339	MRGPRF
Merge_Peak_20996	-0.399099	0.0353898	CRYBG1	Merge_Peak_21482	-0.561429	0.00188025	SCIN
Merge_Peak_9175	-0.399249	0.0353144	KAT8	Merge_Peak_16479	-0.561576	0.00187396	COL18A1-AS2
Merge_Peak_15858	-0.39943	0.0352238	WFDC3	Merge_Peak_14955	-0.561871	0.0018614	OSBPL6
Merge_Peak_9557	-0.399537	0.0351705	WDR59	Merge_Peak_24061	-0.562119	0.00185088	C9orf106
Merge_Peak_12843	-0.399653	0.0351126	USF2	Merge_Peak_19739	-0.562254	0.00184515	TRPC7
Merge_Peak_17830	-0.400182	0.0348492	BOC	Merge_Peak_276	-0.56471	0.0017441	AGTRAP
Merge_Peak_11671	-0.400439	0.0347217	IMPA2	Merge_Peak_19172	-0.565169	0.00172573	LINC01060
Merge_Peak_21029	-0.400648	0.0346182	CD164	Merge_Peak_13778	-0.565524	0.00171167	EIPR1
Merge_Peak_17301	-0.400981	0.0344545	CAND2	Merge_Peak_2369	-0.565777	0.00170169	LBR
Merge_Peak_24004	-0.401123	0.0343846	NAIF1	Merge_Peak_1501	-0.567137	0.00164895	CA14
Merge_Peak_23864	-0.401216	0.0343391	BSPRY	Merge_Peak_4926	-0.567675	0.00162846	PHLDB1
Merge_Peak_14584	-0.401633	0.0341349	FHL2	Merge_Peak_2060	-0.568105	0.00161226	FAM129A
Merge_Peak_19731	-0.401824	0.0340418	C5orf66-AS2	Merge_Peak_14578	-0.568206	0.00160846	LINC01114
Merge_Peak_4869	-0.401963	0.0339743	NNMT	Merge_Peak_15382	-0.568244	0.00160705	MIR4441
Merge_Peak_1045	-0.402177	0.0338701	PGM1	Merge_Peak_9189	-0.568256	0.00160659	TGFB1I1
Merge_Peak_10289	-0.402257	0.0338314	FOXN1	Merge_Peak_215	-0.568329	0.00160387	ENO1-AS1
Merge_Peak_9268	-0.40246	0.0337335	CHD9	Merge_Peak_17163	-0.568551	0.00159561	MLC1
Merge_Peak_24585	-0.402711	0.0336119	SYTL4	Merge_Peak_5813	-0.568661	0.00159151	AGAP2
Merge_Peak_7080	-0.402912	0.0335155	PRKCH	Merge_Peak_13950	-0.568814	0.00158583	HADHA
Merge_Peak_756	-0.402959	0.0334927	SNIP1	Merge_Peak_14799	-0.569189	0.00157203	LRP1B
Merge_Peak_8508	-0.403021	0.0334631	CHSY1	Merge_Peak_23362	-0.569277	0.00156878	DMRT2
Merge_Peak_12626	-0.403513	0.0332272	ANO8	Merge_Peak_1077	-0.570301	0.00153165	DEPDC1
Merge_Peak_2904	-0.403863	0.0330606	SGMS1	Merge_Peak_2643	-0.570727	0.00151642	ASB13
Merge_Peak_8259	-0.403886	0.0330497	ABHD17C	Merge_Peak_17740	-0.570996	0.00150688	GXYLT2
Merge_Peak_22637	-0.404123	0.032937	REEP4	Merge_Peak_16447	-0.571859	0.00147662	TRPM2
Merge_Peak_17052	-0.404178	0.0329109	OGFRP1	Merge_Peak_15333	-0.571994	0.00147193	AGAP1
Merge_Peak_3765	-0.404247	0.0328782	NAV2	Merge_Peak_2196	-0.572391	0.00145823	CDK18
Merge_Peak_3767	-0.40429	0.032858	NAV2	Merge_Peak_5030	-0.572489	0.00145485	GSEC
Merge_Peak_23549	-0.404896	0.0325721	CNTNAP3B	Merge_Peak_18770	-0.572874	0.00144169	PDGFRA
Merge_Peak_5203	-0.405344	0.032362	LAG3	Merge_Peak_7103	-0.572879	0.00144153	KCNH5
Merge_Peak_16900	-0.405359	0.0323549	GGA1	Merge_Peak_4182	-0.573189	0.00143098	SLC22A11
Merge_Peak_15576	-0.405758	0.0321689	ISM1	Merge_Peak_16669	-0.573369	0.0014249	SLC2A11
Merge_Peak_9588	-0.405768	0.0321642	ATMIN	Merge_Peak_11951	-0.573611	0.00141676	LINC00908
Merge_Peak_5778	-0.405925	0.0320911	STAT6	Merge_Peak_15634	-0.573668	0.00141486	CST3
Merge_Peak_24616	-0.40648	0.0318346	CXorf57	Merge_Peak_56	-0.573753	0.00141201	DVL1
Merge_Peak_3946	-0.407021	0.0315857	ARHGAP1	Merge_Peak_21967	-0.57439	0.00139084	GNGT1
Merge_Peak_20794	-0.407165	0.0315196	MRPS10	Merge_Peak_15592	-0.574871	0.00137504	MGME1
Merge_Peak_7896	-0.407293	0.0314609	LYSMD2	Merge_Peak_15697	-0.574965	0.00137196	SUN5
Merge_Peak_16219	-0.407416	0.0314047	LINC00189	Merge_Peak_17363	-0.576165	0.00133328	LINC00693
Merge_Peak_7178	-0.407853	0.0312061	ACTN1	Merge_Peak_2769	-0.576194	0.00133237	GPR158
Merge_Peak_524	-0.408625	0.030857	CNKSR1	Merge_Peak_15173	-0.577485	0.00129186	TTLL4
Merge_Peak_2462	-0.408629	0.0308552	SPRTN	Merge_Peak_1104	-0.577753	0.00128357	ADGRL2
Merge_Peak_15133	-0.408888	0.030739	IGFBP5	Merge_Peak_1200	-0.57788	0.00127966	PLPPR4
Merge_Peak_11496	-0.408903	0.030732	ARHGDIA	Merge_Peak_5419	-0.578019	0.00127541	TSPAN11
Merge_Peak_9815	-0.408921	0.0307239	GLOD4	Merge_Peak_18641	-0.578346	0.00126541	LINC01096
Merge_Peak_19452	-0.409087	0.0306498	ARHGEF28	Merge_Peak_16393	-0.57863	0.00125679	CRYAA
Merge_Peak_12150	-0.409727	0.0303646	S1PR4	Merge_Peak_10538	-0.578888	0.00124902	RARA
Merge_Peak_23370	-0.410229	0.030142	SMARCA2	Merge_Peak_7999	-0.579726	0.00122405	MIR190A
Merge_Peak_19634	-0.410307	0.0301075	2019-03-03	Merge_Peak_18072	-0.579823	0.00122118	PCOLCE2
Merge_Peak_20368	-0.410423	0.0300567	HIST1H1A	Merge_Peak_9372	-0.580056	0.00121431	CDH8
Merge_Peak_15566	-0.410487	0.0300282	JAG1	Merge_Peak_2297	-0.580058	0.00121425	VASH2
Merge_Peak_14629	-0.41093	0.0298337	MIR4435-1	Merge_Peak_19225	-0.580183	0.00121059	IRX4
Merge_Peak_22707	-0.411304	0.0296707	MIR3622B	Merge_Peak_23064	-0.5803	0.00120717	LRP12
Merge_Peak_16819	-0.411746	0.0294785	PISD	Merge_Peak_13662	-0.580473	0.00120213	IL11
Merge_Peak_16481	-0.411791	0.029459	COL18A1	Merge_Peak_4403	-0.580556	0.00119972	PPP6R3
Merge_Peak_13506	-0.411816	0.0294481	KLK11	Merge_Peak_23828	-0.580822	0.00119202	PALM2
Merge_Peak_3641	-0.411852	0.0294323	TUB	Merge_Peak_23653	-0.580838	0.00119154	C9orf170
Merge_Peak_29	-0.411866	0.0294263	RNF223	Merge_Peak_23219	-0.581808	0.00116385	GPR20
Merge_Peak_16618	-0.412135	0.02931	TOP3B	Merge_Peak_2472	-0.582606	0.00114146	PCNX2
Merge_Peak_22179	-0.412233	0.0292677	CAV1	Merge_Peak_17291	-0.58346	0.00111792	VGLL4
Merge_Peak_19191	-0.412303	0.0292377	LOC100996325	Merge_Peak_5387	-0.583999	0.00110326	RASSF8-AS1
Merge_Peak_6172	-0.412325	0.029228	C12orf49	Merge_Peak_5411	-0.585095	0.00107402	FAR2
Merge_Peak_24499	-0.412504	0.0291511	RIBC1	Merge_Peak_14933	-0.585541	0.00106229	HOXD11
Merge_Peak_16861	-0.412576	0.0291203	NCF4	Merge_Peak_2802	-0.585561	0.00106179	ARHGAP12
Merge_Peak_717	-0.413126	0.028885	ZMYM1	Merge_Peak_18731	-0.586015	0.00104999	UCHL1
Merge_Peak_18217	-0.413235	0.0288385	NLGN1	Merge_Peak_15337	-0.586406	0.00103992	GBX2
Merge_Peak_7942	-0.413659	0.0286584	GCOM1	Merge_Peak_14322	-0.586506	0.00103734	VAX2
Merge_Peak_2505	-0.413679	0.0286496	LINC01132	Merge_Peak_7927	-0.587035	0.00102388	MNS1
Merge_Peak_15444	-0.414131	0.0284585	FARP2	Merge_Peak_14071	-0.587097	0.00102232	GEMIN6
Merge_Peak_10328	-0.414389	0.0283503	GIT1	Merge_Peak_1990	-0.587191	0.00101994	RABGAP1L
Merge_Peak_17107	-0.41495	0.0281153	FBLN1	Merge_Peak_20198	-0.587197	0.0010198	FOXF2
Merge_Peak_8475	-0.41531	0.0279652	IGF1R	Merge_Peak_20349	-0.587578	0.00101022	CASC15
Merge_Peak_22752	-0.416324	0.0275464	LOC728024	Merge_Peak_896	-0.588129	0.000996521	PTCH2
Merge_Peak_1203	-0.416691	0.0273964	PALMD	Merge_Peak_16270	-0.588418	0.000989388	RUNX1
Merge_Peak_4172	-0.41682	0.0273434	CCDC88B	Merge_Peak_16014	-0.588793	0.000980231	BMP7
Merge_Peak_22250	-0.416858	0.0273283	CEP41	Merge_Peak_11000	-0.589101	0.000972738	PRR11
Merge_Peak_3036	-0.417225	0.0271789	ZNF503-AS2	Merge_Peak_8135	-0.590025	0.000950608	CD276
Merge_Peak_15723	-0.417492	0.0270707	MAP1LC3A	Merge_Peak_6445	-0.590123	0.000948274	FRY
Merge_Peak_20096	-0.417499	0.0270678	SLC34A1	Merge_Peak_9302	-0.590392	0.000941923	MT1M
Merge_Peak_17571	-0.418015	0.0268596	MST1R	Merge_Peak_6446	-0.590557	0.000938045	FRY
Merge_Peak_5774	-0.41839	0.0267089	STAT6	Merge_Peak_7716	-0.592363	0.000896528	GPR176
Merge_Peak_7198	-0.418544	0.0266475	TTC9	Merge_Peak_8496	-0.592532	0.000892724	ALDH1A3
Merge_Peak_14538	-0.419255	0.0263647	EIF5B	Merge_Peak_843	-0.592922	0.00088399	GUCA2A
Merge_Peak_6448	-0.419396	0.0263089	FRY	Merge_Peak_21211	-0.593128	0.000879418	PPP1R14C
Merge_Peak_22162	-0.419631	0.0262162	DOCK4	Merge_Peak_2563	-0.593227	0.00087722	KIF26B
Merge_Peak_24141	-0.419696	0.0261904	RALGDS	Merge_Peak_4863	-0.593618	0.000868622	ANKK1
Merge_Peak_466	-0.420095	0.0260335	LYPLA2	Merge_Peak_3362	-0.593918	0.000862052	CPXM2
Merge_Peak_4173	-0.420118	0.0260245	CCDC88B	Merge_Peak_5527	-0.594467	0.000850174	TUBA1C
Merge_Peak_22635	-0.42039	0.0259182	REEP4	Merge_Peak_2149	-0.595524	0.000827682	ADORA1
Merge_Peak_3808	-0.420448	0.0258956	EHF	Merge_Peak_19859	-0.596987	0.000797415	SH3TC2
Merge_Peak_19879	-0.420521	0.0258672	PPARGC1B	Merge_Peak_14080	-0.597051	0.000796118	C2orf91
Merge_Peak_17124	-0.420843	0.0257418	MIRLET7BHG	Merge_Peak_12835	-0.597313	0.000790792	FXYD3
Merge_Peak_11655	-0.421008	0.0256777	APCDD1	Merge_Peak_22646	-0.59755	0.000786023	SLC39A14
Merge_Peak_3649	-0.421449	0.0255072	ST5	Merge_Peak_15940	-0.59819	0.00077324	MIR645
Merge_Peak_4844	-0.422077	0.0252659	PPP2R1B	Merge_Peak_19090	-0.59849	0.000767323	PALLD
Merge_Peak_22504	-0.422112	0.0252526	ARHGEF10	Merge_Peak_17288	-0.599667	0.000744461	VGLL4
[truncated: 1,674 more rows]

## Sheet: Sup Fig. 6b
PC1				PC2
peak_ID	Pearson correlation coefficient	p-value	Gene	peak_ID	Pearson correlation coefficient	p-value	Gene
Merge_Peak_8935	0.930479	7.59e-13	TEAD1	Merge_Peak_15809	0.866916	2.43e-09	PNP
Merge_Peak_20716	0.92031	4.22e-12	GPT2	Merge_Peak_10894	0.857775	5.46e-09	RELT
Merge_Peak_36142	0.919908	4.5e-12	SIM2	Merge_Peak_42257	0.852781	8.3e-09	CNOT6L
Merge_Peak_20883	0.916212	7.92e-12	MT1X	Merge_Peak_55034	0.842624	1.86e-08	SEMA4D
Merge_Peak_26725	0.914471	1.02e-11	NFIC	Merge_Peak_33149	0.839345	2.38e-08	ARL4C
Merge_Peak_48660	0.911945	1.47e-11	AIRN	Merge_Peak_20198	0.839151	2.42e-08	XYLT1
Merge_Peak_46511	0.908399	2.41e-11	ZSCAN31	Merge_Peak_54541	0.838226	2.59e-08	FBXO10
Merge_Peak_49754	0.906518	3.11e-11	LINC00265	Merge_Peak_26771	0.834999	3.29e-08	MAP2K2
Merge_Peak_16796	0.906474	3.12e-11	JDP2	Merge_Peak_38034	0.833483	3.67e-08	LMCD1-AS1
Merge_Peak_8176	0.906432	3.14e-11	ABLIM1	Merge_Peak_8173	0.833294	3.72e-08	ABLIM1
Merge_Peak_26458	0.900902	6.42e-11	ATP9B	Merge_Peak_13195	0.832166	4.03e-08	RASSF3
Merge_Peak_26880	0.900371	6.86e-11	MLLT1	Merge_Peak_20215	0.824197	7.02e-08	XYLT1
Merge_Peak_31095	0.898862	8.27e-11	FHL2	Merge_Peak_39802	0.817967	1.06e-07	PLXND1
Merge_Peak_23097	0.898071	9.1e-11	MAP3K14	Merge_Peak_57240	0.814578	1.32e-07	TSC22D3
Merge_Peak_37166	0.893116	1.64e-10	RBFOX2	Merge_Peak_36989	0.813299	1.44e-07	AP1B1
Merge_Peak_51940	0.892367	1.79e-10	MTUS1	Merge_Peak_38373	0.812968	1.47e-07	ZNF860
Merge_Peak_1271	0.891912	1.88e-10	WASF2	Merge_Peak_33134	0.812873	1.48e-07	ARL4C
Merge_Peak_25855	0.891706	1.93e-10	PHLPP1	Merge_Peak_48539	0.810036	1.76e-07	ZDHHC14
Merge_Peak_55886	0.890608	2.18e-10	RALGPS1	Merge_Peak_53807	0.809764	1.79e-07	ST3GAL1
Merge_Peak_6593	0.890509	2.21e-10	SVIL	Merge_Peak_20555	0.805504	2.33e-07	QPRT
Merge_Peak_35765	0.888605	2.73e-10	MIR99AHG	Merge_Peak_14226	0.804349	2.5e-07	P2RX4
Merge_Peak_36143	0.888536	2.75e-10	SIM2	Merge_Peak_15505	0.803943	2.56e-07	MIR623
Merge_Peak_38133	0.888455	2.78e-10	TMEM40	Merge_Peak_29850	0.803802	2.59e-07	SPTBN1
Merge_Peak_4504	0.887964	2.93e-10	ADIPOR1	Merge_Peak_38364	0.80181	2.91e-07	STT3B
Merge_Peak_44684	0.887867	2.96e-10	C5orf66-AS2	Merge_Peak_6409	0.801277	3.01e-07	PIP4K2A
Merge_Peak_27109	0.885995	3.64e-10	NFIX	Merge_Peak_56892	0.800516	3.14e-07	ZNF157
Merge_Peak_51125	0.884028	4.49e-10	<NA>	Merge_Peak_7258	0.799267	3.38e-07	C10orf105
Merge_Peak_32138	0.884008	4.5e-10	SLC38A11	Merge_Peak_23664	0.799245	3.39e-07	PITPNC1
Merge_Peak_29340	0.88354	4.73e-10	EHD3	Merge_Peak_6133	0.799228	3.39e-07	PRKCQ-AS1
Merge_Peak_18760	0.883201	4.9e-10	THSD4	Merge_Peak_37485	0.798976	3.44e-07	SGSM3
Merge_Peak_26709	0.883016	5e-10	GNA11	Merge_Peak_11508	0.79837	3.57e-07	CXCR5
Merge_Peak_7379	0.88229	5.39e-10	ADK	Merge_Peak_53080	0.798273	3.59e-07	MIR4471
Merge_Peak_55355	0.880732	6.34e-10	TBC1D2	Merge_Peak_48300	0.798198	3.6e-07	HIVEP2
Merge_Peak_44302	0.880509	6.49e-10	EFNA5	Merge_Peak_24860	0.797696	3.71e-07	TTC39C
Merge_Peak_42701	0.880227	6.68e-10	MAML3	Merge_Peak_16361	0.795761	4.15e-07	SYT16
Merge_Peak_27112	0.879146	7.46e-10	NFIX	Merge_Peak_46815	0.795443	4.23e-07	MAPK13
Merge_Peak_32611	0.879082	7.51e-10	CD28	Merge_Peak_32461	0.792442	5.01e-07	STK17B
Merge_Peak_14732	0.879003	7.57e-10	POLR1D	Merge_Peak_13989	0.792413	5.02e-07	HVCN1
Merge_Peak_7828	0.87878	7.74e-10	ANKRD2	Merge_Peak_49953	0.791231	5.37e-07	IKZF1
Merge_Peak_2676	0.878278	8.14e-10	VAV3	Merge_Peak_7134	0.790754	5.51e-07	DNAJC12
Merge_Peak_48361	0.877494	8.81e-10	SASH1	Merge_Peak_42860	0.790622	5.55e-07	TMEM131L
Merge_Peak_20362	0.876065	1.02e-09	COG7	Merge_Peak_20399	0.790038	5.74e-07	LOC554206
Merge_Peak_44661	0.875781	1.04e-09	PITX1	Merge_Peak_44256	0.789435	5.93e-07	ERAP1
Merge_Peak_18053	0.875776	1.05e-09	PLA2G4D	Merge_Peak_17015	0.789135	6.03e-07	CCDC88C
Merge_Peak_18784	0.874906	1.14e-09	THSD4	Merge_Peak_29113	0.789132	6.03e-07	MIR1301
Merge_Peak_3329	0.874259	1.21e-09	CRNN	Merge_Peak_36520	0.789074	6.05e-07	KRTAP10-8
Merge_Peak_3328	0.873728	1.28e-09	CRNN	Merge_Peak_22208	0.787379	6.65e-07	CDRT15
Merge_Peak_38587	0.873643	1.29e-09	TMEM158	Merge_Peak_32595	0.787002	6.79e-07	FAM117B
Merge_Peak_39005	0.873396	1.32e-09	C3orf67	Merge_Peak_46901	0.786626	6.93e-07	MIR4462
Merge_Peak_50117	0.873077	1.36e-09	CRCP	Merge_Peak_48028	0.785594	7.33e-07	AKAP7
Merge_Peak_54571	0.872528	1.43e-09	SHB	Merge_Peak_24001	0.784202	7.91e-07	FOXJ1
Merge_Peak_23321	0.871743	1.55e-09	WFIKKN2	Merge_Peak_21056	0.78397	8.01e-07	RIPOR1
Merge_Peak_20092	0.870738	1.7e-09	SNX29	Merge_Peak_45701	0.783531	8.2e-07	IRF4
Merge_Peak_11339	0.870522	1.74e-09	DDX10	Merge_Peak_5924	0.783127	8.38e-07	PITRM1
Merge_Peak_14390	0.870365	1.76e-09	NCOR2	Merge_Peak_29332	0.782089	8.86e-07	CAPN14
Merge_Peak_2885	0.870347	1.77e-09	CASQ2	Merge_Peak_39110	0.782024	8.89e-07	FOXP1
Merge_Peak_21752	0.870013	1.82e-09	ANKRD11	Merge_Peak_24188	0.781459	9.16e-07	CYTH1
Merge_Peak_1158	0.869931	1.84e-09	PAQR7	Merge_Peak_24486	0.77886	1.05e-06	CBX3P2
Merge_Peak_40242	0.869686	1.88e-09	PA2G4P4	Merge_Peak_42779	0.778705	1.06e-06	NR3C2
Merge_Peak_26873	0.869042	2e-09	RFX2	Merge_Peak_17185	0.777542	1.13e-06	SYNE3
Merge_Peak_49512	0.868943	2.01e-09	HOXA3	Merge_Peak_19892	0.777029	1.16e-06	NUDT16L1
Merge_Peak_2886	0.868899	2.02e-09	NHLH2	Merge_Peak_57323	0.776647	1.18e-06	SEPT6
Merge_Peak_37167	0.868821	2.04e-09	RBFOX2	Merge_Peak_20205	0.776644	1.18e-06	XYLT1
Merge_Peak_41721	0.868714	2.06e-09	TBC1D1	Merge_Peak_38394	0.776399	1.2e-06	CMTM6
Merge_Peak_47248	0.868453	2.11e-09	TFAP2B	Merge_Peak_13199	0.775618	1.25e-06	RASSF3
Merge_Peak_19861	0.868339	2.13e-09	ADCY9	Merge_Peak_6547	0.775348	1.26e-06	MPP7
Merge_Peak_15459	0.868283	2.14e-09	DOCK9	Merge_Peak_26994	0.775134	1.28e-06	DNMT1
Merge_Peak_55251	0.867933	2.21e-09	MIR23B	Merge_Peak_21417	0.77462	1.31e-06	PLCG2
Merge_Peak_5107	0.866948	2.42e-09	WDR26	Merge_Peak_7108	0.773515	1.39e-06	ZNF365
Merge_Peak_55246	0.866825	2.45e-09	MIR23B	Merge_Peak_20456	0.773361	1.4e-06	SBK1
Merge_Peak_961	0.865637	2.73e-09	WNT4	Merge_Peak_15808	0.77324	1.41e-06	PNP
Merge_Peak_45271	0.865617	2.74e-09	PWWP2A	Merge_Peak_26358	0.77266	1.45e-06	CD226
Merge_Peak_41990	0.865493	2.77e-09	CHIC2	Merge_Peak_49147	0.771407	1.54e-06	WIPI2
Merge_Peak_44678	0.864685	2.98e-09	C5orf66-AS2	Merge_Peak_21707	0.771407	1.55e-06	ZC3H18
Merge_Peak_15323	0.864647	2.99e-09	NDFIP2-AS1	Merge_Peak_17057	0.771348	1.55e-06	TC2N
Merge_Peak_49839	0.863118	3.43e-09	NPC1L1	Merge_Peak_34849	0.771214	1.56e-06	BCAS4
Merge_Peak_42034	0.862672	3.56e-09	HOPX	Merge_Peak_27095	0.770321	1.63e-06	ZNF791
Merge_Peak_18679	0.862473	3.63e-09	GLCE	Merge_Peak_49674	0.770307	1.63e-06	HERPUD2
Merge_Peak_24999	0.861962	3.79e-09	FHOD3	Merge_Peak_37119	0.77029	1.63e-06	MIR4764
Merge_Peak_44226	0.861152	4.07e-09	MIR583	Merge_Peak_21088	0.770193	1.64e-06	NFATC3
Merge_Peak_37426	0.860506	4.31e-09	SYNGR1	Merge_Peak_57218	0.768546	1.78e-06	ZCCHC18
Merge_Peak_11793	0.860421	4.34e-09	TMEM45B	Merge_Peak_45233	0.768484	1.79e-06	ADAM19
Merge_Peak_54579	0.860406	4.35e-09	SHB	Merge_Peak_47270	0.768352	1.8e-06	PAQR8
Merge_Peak_45991	0.860391	4.36e-09	RREB1	Merge_Peak_13200	0.768237	1.81e-06	RASSF3
Merge_Peak_20626	0.860381	4.36e-09	STX1B	Merge_Peak_48254	0.767593	1.87e-06	HECA
Merge_Peak_55976	0.860066	4.48e-09	PHYHD1	Merge_Peak_17257	0.767504	1.88e-06	LINC01550
Merge_Peak_8543	0.859304	4.79e-09	PWWP2B	Merge_Peak_33092	0.76747	1.88e-06	SCARNA5
Merge_Peak_44676	0.859284	4.79e-09	C5orf66-AS2	Merge_Peak_53664	0.767357	1.89e-06	MIR1205
Merge_Peak_48581	0.858944	4.94e-09	DYNLT1	Merge_Peak_18615	0.766922	1.93e-06	SMAD3
Merge_Peak_15322	0.858883	4.96e-09	NDFIP2-AS1	Merge_Peak_49067	0.766881	1.94e-06	LFNG
Merge_Peak_22182	0.858623	5.08e-09	TMEM238L	Merge_Peak_4717	0.766551	1.97e-06	IL10
Merge_Peak_44948	0.857744	5.47e-09	SH3RF2	Merge_Peak_16146	0.765778	2.05e-06	<NA>
Merge_Peak_54569	0.857577	5.55e-09	SHB	Merge_Peak_42742	0.765512	2.07e-06	INPP4B
Merge_Peak_21066	0.856959	5.85e-09	GFOD2	Merge_Peak_11752	0.765345	2.09e-06	ETS1
Merge_Peak_9034	0.856802	5.93e-09	NAV2	Merge_Peak_26749	0.765294	2.1e-06	MATK
Merge_Peak_54093	0.856782	5.94e-09	KANK1	Merge_Peak_47052	0.764869	2.14e-06	TRERF1
Merge_Peak_18789	0.856035	6.33e-09	THSD4	Merge_Peak_6420	0.763487	2.29e-06	PIP4K2A
Merge_Peak_16931	0.856034	6.33e-09	FOXN3	Merge_Peak_13587	0.763472	2.29e-06	BTG1
Merge_Peak_38982	0.854751	7.05e-09	KCTD6	Merge_Peak_39771	0.762477	2.41e-06	EFCC1
Merge_Peak_44267	0.854579	7.15e-09	RGMB-AS1	Merge_Peak_21716	0.762187	2.44e-06	PIEZO1
Merge_Peak_51844	0.854102	7.44e-09	SOX7	Merge_Peak_11901	0.761641	2.51e-06	NINJ2
Merge_Peak_23102	0.85355	7.79e-09	MAP3K14	Merge_Peak_3809	0.761353	2.54e-06	POU2F1
Merge_Peak_25830	0.852948	8.19e-09	CCBE1	Merge_Peak_11712	0.761096	2.57e-06	ETS1
Merge_Peak_6259	0.85283	8.27e-09	CCDC3	Merge_Peak_55020	0.76031	2.67e-06	SEMA4D
Merge_Peak_52263	0.852702	8.35e-09	GSR	Merge_Peak_54825	0.759529	2.77e-06	CEMIP2
Merge_Peak_8340	0.851413	9.28e-09	TACC2	Merge_Peak_56478	0.759509	2.78e-06	CRLF2
Merge_Peak_27113	0.851275	9.39e-09	NFIX	Merge_Peak_56684	0.759474	2.78e-06	RPS6KA3
Merge_Peak_2191	0.85123	9.42e-09	MGC34796	Merge_Peak_1150	0.759439	2.78e-06	SELENON
Merge_Peak_54757	0.851112	9.51e-09	CBWD3	Merge_Peak_15498	0.75921	2.82e-06	FKSG29
Merge_Peak_19101	0.851065	9.55e-09	MIR549A	Merge_Peak_39426	0.758897	2.86e-06	USF3
Merge_Peak_47782	0.850082	1.03e-08	SESN1	Merge_Peak_9553	0.758265	2.95e-06	CD82
Merge_Peak_2316	0.849958	1.04e-08	GADD45A	Merge_Peak_36992	0.758248	2.95e-06	AP1B1
Merge_Peak_16553	0.849166	1.11e-08	ZFP36L1	Merge_Peak_11315	0.75767	3.03e-06	ATM
Merge_Peak_22238	0.848792	1.15e-08	ADORA2B	Merge_Peak_28128	0.757463	3.06e-06	CALM3
Merge_Peak_29336	0.848521	1.17e-08	EHD3	Merge_Peak_15270	0.756977	3.13e-06	KLF12
Merge_Peak_38984	0.84813	1.21e-08	ACOX2	Merge_Peak_15133	0.756862	3.15e-06	ST13P4
Merge_Peak_26719	0.848109	1.21e-08	NFIC	Merge_Peak_710	0.756811	3.16e-06	SPATA21
Merge_Peak_755	0.847636	1.26e-08	ARHGEF10L	Merge_Peak_11491	0.75622	3.24e-06	CD3E
Merge_Peak_18022	0.847443	1.28e-08	MAPKBP1	Merge_Peak_8385	0.755565	3.35e-06	LHPP
Merge_Peak_15918	0.847355	1.29e-08	NYNRIN	Merge_Peak_21527	0.755367	3.38e-06	KIAA0513
Merge_Peak_50649	0.84717	1.31e-08	SMURF1	Merge_Peak_44546	0.755313	3.39e-06	IRF1
Merge_Peak_50652	0.846635	1.36e-08	SMURF1	Merge_Peak_20872	0.754946	3.44e-06	MIR3935
Merge_Peak_21326	0.846356	1.39e-08	MAF	Merge_Peak_38539	0.754499	3.52e-06	POMGNT2
Merge_Peak_4220	0.845786	1.46e-08	C1orf21	Merge_Peak_41246	0.753755	3.64e-06	CTBP1-DT
Merge_Peak_54828	0.845584	1.48e-08	C9orf85	Merge_Peak_44368	0.753723	3.65e-06	TNFAIP8
Merge_Peak_55234	0.845487	1.49e-08	C9orf3	Merge_Peak_9550	0.753447	3.69e-06	CD82
Merge_Peak_31704	0.8453	1.51e-08	AMER3	Merge_Peak_57122	0.753293	3.72e-06	CXCR3
Merge_Peak_37688	0.845193	1.52e-08	TTLL12	Merge_Peak_49978	0.752884	3.79e-06	FIGNL1
Merge_Peak_7389	0.845034	1.54e-08	DUSP13	Merge_Peak_13689	0.752658	3.83e-06	KRT19P2
Merge_Peak_20712	0.844669	1.59e-08	GPT2	Merge_Peak_20926	0.75261	3.84e-06	CCDC102A
Merge_Peak_467	0.844218	1.64e-08	CASZ1	Merge_Peak_39291	0.752585	3.84e-06	ZPLD1
Merge_Peak_11330	0.844163	1.65e-08	EXPH5	Merge_Peak_39314	0.752227	3.91e-06	CBLB
Merge_Peak_38705	0.844066	1.66e-08	PLXNB1	Merge_Peak_56944	0.752015	3.95e-06	FOXP3
Merge_Peak_16394	0.843591	1.73e-08	PPP1R36	Merge_Peak_51499	0.751672	4.01e-06	PRKAG2
Merge_Peak_41187	0.843575	1.73e-08	BDH1	Merge_Peak_16691	0.751246	4.09e-06	PCNX1
Merge_Peak_27193	0.843413	1.75e-08	TECR	Merge_Peak_54803	0.751068	4.12e-06	KLF9
Merge_Peak_23407	0.843264	1.77e-08	CUEDC1	Merge_Peak_6203	0.750759	4.18e-06	USP6NL
Merge_Peak_29217	0.843098	1.79e-08	LOC100505716	Merge_Peak_25567	0.750743	4.19e-06	SETBP1
Merge_Peak_27111	0.843013	1.8e-08	NFIX	Merge_Peak_38377	0.750735	4.19e-06	GPD1L
Merge_Peak_32700	0.842868	1.82e-08	SPAG16	Merge_Peak_16306	0.750332	4.27e-06	PRKCH
Merge_Peak_39024	0.842702	1.85e-08	PRICKLE2	Merge_Peak_55025	0.750288	4.27e-06	SEMA4D
Merge_Peak_49511	0.842689	1.85e-08	HOXA2	Merge_Peak_12844	0.750067	4.32e-06	GALNT6
Merge_Peak_54671	0.84262	1.86e-08	FGF7P6	Merge_Peak_52242	0.749586	4.41e-06	MBOAT4
Merge_Peak_32761	0.842592	1.86e-08	TNS1	Merge_Peak_9927	0.749414	4.45e-06	PYGM
Merge_Peak_44967	0.842499	1.88e-08	SPINK5	Merge_Peak_8532	0.749335	4.46e-06	JAKMIP3
Merge_Peak_19481	0.841658	2e-08	MCTP2	Merge_Peak_18431	0.748944	4.54e-06	RORA
Merge_Peak_2702	0.841588	2.01e-08	GPSM2	Merge_Peak_35418	0.748669	4.6e-06	ZNF831
Merge_Peak_11576	0.841499	2.03e-08	LOC649133	Merge_Peak_6424	0.748419	4.65e-06	PIP4K2A
Merge_Peak_27420	0.841428	2.04e-08	GATAD2A	Merge_Peak_17620	0.748377	4.66e-06	LINC00221
Merge_Peak_22158	0.841427	2.04e-08	NTN1	Merge_Peak_15513	0.748165	4.71e-06	MIR548AN
Merge_Peak_31712	0.841361	2.05e-08	ARHGEF4	Merge_Peak_6831	0.748006	4.74e-06	RASGEF1A
Merge_Peak_52177	0.840853	2.13e-08	ZNF395	Merge_Peak_51867	0.74762	4.83e-06	BLK
Merge_Peak_6748	0.840764	2.14e-08	CUL2	Merge_Peak_41866	0.746967	4.97e-06	TXK
Merge_Peak_13116	0.840681	2.16e-08	ATP23	Merge_Peak_9759	0.746943	4.98e-06	CD6
Merge_Peak_40874	0.840605	2.17e-08	TP63	Merge_Peak_53344	0.746022	5.19e-06	SNTB1
Merge_Peak_44682	0.840446	2.19e-08	C5orf66-AS2	Merge_Peak_38549	0.745527	5.3e-06	ABHD5
Merge_Peak_6733	0.839785	2.31e-08	PARD3	Merge_Peak_11343	0.745369	5.34e-06	RDX
Merge_Peak_7393	0.839785	2.31e-08	VDAC2	Merge_Peak_44630	0.74496	5.44e-06	VDAC1
Merge_Peak_22939	0.839698	2.32e-08	KRT15	Merge_Peak_39130	0.744599	5.53e-06	FOXP1
Merge_Peak_31713	0.839673	2.33e-08	ARHGEF4	Merge_Peak_51043	0.744184	5.63e-06	MIR593
Merge_Peak_48399	0.83949	2.36e-08	RAET1E	Merge_Peak_15272	0.744134	5.64e-06	KLF12
Merge_Peak_11918	0.838651	2.51e-08	MIR3649	Merge_Peak_36853	0.744116	5.65e-06	SMARCB1
Merge_Peak_11907	0.838514	2.54e-08	WNK1	Merge_Peak_15268	0.743983	5.68e-06	KLF12
Merge_Peak_15877	0.838459	2.55e-08	SLC7A8	Merge_Peak_20633	0.743877	5.71e-06	FUS
Merge_Peak_9686	0.838193	2.6e-08	ZDHHC5	Merge_Peak_38407	0.74374	5.74e-06	GLB1
Merge_Peak_42028	0.838158	2.6e-08	EXOC1	Merge_Peak_47703	0.743722	5.75e-06	LINC02532
Merge_Peak_12939	0.838055	2.62e-08	KRT78	Merge_Peak_6914	0.74287	5.97e-06	<NA>
Merge_Peak_16395	0.837919	2.65e-08	PPP1R36	Merge_Peak_35431	0.742685	6.02e-06	EDN3
Merge_Peak_29471	0.837847	2.67e-08	HNRNPLL	Merge_Peak_46436	0.741708	6.28e-06	RIPOR2
Merge_Peak_4321	0.837837	2.67e-08	KCNT2	Merge_Peak_32722	0.741443	6.36e-06	2019-03-04
Merge_Peak_37798	0.837814	2.67e-08	MIR3619	Merge_Peak_35430	0.740916	6.51e-06	EDN3
Merge_Peak_23678	0.83776	2.68e-08	NOL11	Merge_Peak_26918	0.740816	6.54e-06	ARHGEF18
Merge_Peak_11160	0.837754	2.68e-08	AMOTL1	Merge_Peak_47698	0.740708	6.57e-06	RTN4IP1
Merge_Peak_37797	0.837672	2.7e-08	MIR3619	Merge_Peak_49974	0.740451	6.64e-06	IKZF1
Merge_Peak_21827	0.837591	2.72e-08	ABR	Merge_Peak_16309	0.740097	6.74e-06	PRKCH
Merge_Peak_51972	0.837571	2.72e-08	SH2D4A	Merge_Peak_54173	0.74009	6.75e-06	DMAC1
Merge_Peak_1232	0.837353	2.76e-08	FAM46B	Merge_Peak_17265	0.73973	6.85e-06	LINC01550
Merge_Peak_31099	0.837203	2.8e-08	FHL2	Merge_Peak_37031	0.739163	7.03e-06	CASTOR1
Merge_Peak_1798	0.836343	2.98e-08	FAM183A	Merge_Peak_57064	0.738853	7.12e-06	ZC4H2
Merge_Peak_7369	0.835991	3.06e-08	C10orf55	Merge_Peak_27589	0.738699	7.17e-06	HPN-AS1
Merge_Peak_46573	0.835975	3.06e-08	IER3	Merge_Peak_44934	0.737937	7.41e-06	NR3C1
Merge_Peak_20710	0.835938	3.07e-08	GPT2	Merge_Peak_35959	0.737818	7.45e-06	LINC01548
Merge_Peak_48401	0.835853	3.09e-08	RAET1E	Merge_Peak_43740	0.737212	7.65e-06	FLJ31104
Merge_Peak_25856	0.835701	3.12e-08	PHLPP1	Merge_Peak_17115	0.736797	7.78e-06	ITPK1-AS1
Merge_Peak_36144	0.835697	3.12e-08	SIM2	Merge_Peak_36990	0.736673	7.83e-06	AP1B1
Merge_Peak_54572	0.835637	3.14e-08	SHB	Merge_Peak_43556	0.736219	7.98e-06	FYB1
Merge_Peak_41069	0.835444	3.18e-08	XXYLT1-AS2	Merge_Peak_953	0.735886	8.1e-06	CDC42
Merge_Peak_36145	0.835246	3.23e-08	SIM2	Merge_Peak_39731	0.735843	8.11e-06	DNAJB8-AS1
Merge_Peak_55447	0.834994	3.29e-08	KLF4	Merge_Peak_49108	0.735701	8.16e-06	CARD11
Merge_Peak_15964	0.83494	3.3e-08	AKAP6	Merge_Peak_17247	0.7353	8.3e-06	LINC01550
Merge_Peak_38737	0.834888	3.31e-08	CCDC36	Merge_Peak_57212	0.735161	8.35e-06	ZMAT1
Merge_Peak_25625	0.834883	3.31e-08	ZBTB7C	Merge_Peak_17234	0.735097	8.37e-06	LINC02291
Merge_Peak_50262	0.834821	3.33e-08	GTF2IRD1	Merge_Peak_7257	0.734803	8.48e-06	C10orf105
Merge_Peak_38736	0.834726	3.35e-08	CCDC36	Merge_Peak_41204	0.734802	8.48e-06	ZNF876P
Merge_Peak_360	0.834646	3.37e-08	H6PD	Merge_Peak_44054	0.734654	8.53e-06	IQGAP2
Merge_Peak_420	0.834457	3.42e-08	UBE4B	Merge_Peak_11188	0.734494	8.59e-06	FAM76B
Merge_Peak_37984	0.834214	3.48e-08	EGOT	Merge_Peak_11882	0.734408	8.62e-06	B4GALNT3
Merge_Peak_12330	0.833874	3.57e-08	EMP1	Merge_Peak_53661	0.734262	8.68e-06	MIR1205
Merge_Peak_43830	0.833344	3.7e-08	ZSWIM6	Merge_Peak_26477	0.73404	8.76e-06	NFATC1
Merge_Peak_42802	0.833009	3.79e-08	GATB	Merge_Peak_49032	0.733798	8.85e-06	MAD1L1
Merge_Peak_43107	0.833008	3.79e-08	TLR3	Merge_Peak_51851	0.733693	8.89e-06	FAM167A-AS1
Merge_Peak_52886	0.832923	3.82e-08	FABP4	Merge_Peak_17184	0.733693	8.89e-06	<NA>
Merge_Peak_29569	0.832469	3.94e-08	HAAO	Merge_Peak_39051	0.733121	9.11e-06	LRIG1
Merge_Peak_22717	0.832444	3.95e-08	C17orf50	Merge_Peak_10904	0.733037	9.14e-06	UCP2
Merge_Peak_27416	0.832094	4.05e-08	MAU2	Merge_Peak_48339	0.732553	9.33e-06	LOC100507557
Merge_Peak_46358	0.832026	4.07e-08	ID4	Merge_Peak_46737	0.732405	9.39e-06	GRM4
Merge_Peak_44989	0.832012	4.08e-08	SH3TC2	Merge_Peak_27277	0.732237	9.46e-06	EPS15L1
Merge_Peak_47024	0.831966	4.09e-08	C6orf132	Merge_Peak_8675	0.732218	9.46e-06	MUC5B
Merge_Peak_38688	0.831888	4.11e-08	SCAP	Merge_Peak_44103	0.731824	9.62e-06	THBS4
Merge_Peak_7989	0.831712	4.16e-08	SH3PXD2A	Merge_Peak_22558	0.731358	9.81e-06	MIR4732
Merge_Peak_5394	0.831697	4.17e-08	SIPA1L2	Merge_Peak_38150	0.731356	9.81e-06	IQSEC1
Merge_Peak_42631	0.831118	4.34e-08	SLC25A31	Merge_Peak_52871	0.730801	1e-05	PAG1
Merge_Peak_7402	0.831054	4.36e-08	VDAC2	Merge_Peak_37564	0.730533	1.02e-05	SHISA8
Merge_Peak_20364	0.830654	4.49e-08	GGA2	Merge_Peak_39342	0.730475	1.02e-05	LINC01205
Merge_Peak_2342	0.830369	4.58e-08	LRRIQ3	Merge_Peak_42041	0.730206	1.03e-05	SPINK2
Merge_Peak_2441	0.830212	4.63e-08	CLCA1	Merge_Peak_199	0.729941	1.04e-05	ACOT7
Merge_Peak_2207	0.830102	4.67e-08	PGM1	Merge_Peak_44572	0.729937	1.04e-05	ZCCHC10
Merge_Peak_33742	0.8299	4.73e-08	JAG1	Merge_Peak_1475	0.729725	1.05e-05	HDAC1
Merge_Peak_19332	0.829275	4.95e-08	IDH2	Merge_Peak_22143	0.729515	1.06e-05	PIK3R5
Merge_Peak_26864	0.828748	5.13e-08	RFX2	Merge_Peak_53026	0.729384	1.07e-05	LINC01298
Merge_Peak_35467	0.828638	5.17e-08	EDN3	Merge_Peak_26705	0.729384	1.07e-05	AES
Merge_Peak_28740	0.828446	5.24e-08	TAF1B	Merge_Peak_50187	0.729358	1.07e-05	GTF2IRD2P1
Merge_Peak_55887	0.82839	5.26e-08	ANGPTL2	Merge_Peak_53769	0.729133	1.08e-05	NDRG1
Merge_Peak_33395	0.828316	5.29e-08	C2orf54	Merge_Peak_19979	0.728971	1.08e-05	CIITA
Merge_Peak_21645	0.827896	5.45e-08	SLC7A5	Merge_Peak_45231	0.728917	1.09e-05	ADAM19
Merge_Peak_43612	0.827867	5.46e-08	SELENOP	Merge_Peak_20206	0.728832	1.09e-05	XYLT1
Merge_Peak_50001	0.827606	5.56e-08	COBL	Merge_Peak_37383	0.728605	1.1e-05	SUN2
Merge_Peak_15086	0.827567	5.57e-08	LPAR6	Merge_Peak_22144	0.72838	1.11e-05	PIK3R5
Merge_Peak_22592	0.827283	5.68e-08	SLC6A4	Merge_Peak_13201	0.728269	1.12e-05	RASSF3
Merge_Peak_22928	0.827226	5.71e-08	KRT37	Merge_Peak_40819	0.727568	1.15e-05	LPP
Merge_Peak_51119	0.827221	5.71e-08	<NA>	Merge_Peak_16516	0.726864	1.18e-05	RAD51B
Merge_Peak_46892	0.827183	5.72e-08	TMEM217	Merge_Peak_27260	0.726726	1.19e-05	AP1M1
Merge_Peak_44677	0.827155	5.73e-08	C5orf66-AS2	Merge_Peak_47337	0.726624	1.2e-05	GCLC
Merge_Peak_40577	0.826702	5.92e-08	SOX2	Merge_Peak_41088	0.726358	1.21e-05	PPP1R2
Merge_Peak_15718	0.826453	6.02e-08	MCF2L	Merge_Peak_12131	0.725854	1.23e-05	CLECL1
Merge_Peak_1266	0.826427	6.03e-08	WASF2	Merge_Peak_13207	0.725647	1.24e-05	RASSF3
Merge_Peak_39877	0.826373	6.05e-08	AMOTL2	Merge_Peak_8867	0.724753	1.29e-05	SBF2-AS1
Merge_Peak_34589	0.826321	6.07e-08	ZMYND8	Merge_Peak_4980	0.724656	1.3e-05	MARC1
Merge_Peak_8986	0.826298	6.08e-08	SOX6	Merge_Peak_42339	0.724412	1.31e-05	MIR4451
Merge_Peak_2698	0.826057	6.18e-08	AKNAD1	Merge_Peak_43763	0.723787	1.34e-05	MAP3K1
Merge_Peak_44991	0.825952	6.23e-08	SH3TC2	Merge_Peak_24282	0.723601	1.35e-05	RPTOR
Merge_Peak_47032	0.825826	6.28e-08	MRPS10	Merge_Peak_26688	0.723429	1.36e-05	GNG7
Merge_Peak_39923	0.825805	6.29e-08	IL20RB	Merge_Peak_47276	0.723225	1.37e-05	EFHC1
Merge_Peak_38305	0.82568	6.35e-08	LINC00691	Merge_Peak_17614	0.723119	1.38e-05	FAM30A
Merge_Peak_44405	0.825629	6.37e-08	MGC32805	Merge_Peak_55140	0.722648	1.41e-05	CARD19
Merge_Peak_11331	0.82537	6.48e-08	EXPH5	Merge_Peak_15514	0.721354	1.48e-05	MIR548AN
Merge_Peak_957	0.825285	6.52e-08	WNT4	Merge_Peak_33406	0.721313	1.48e-05	MTERF4
Merge_Peak_43758	0.825237	6.54e-08	ANKRD55	Merge_Peak_26961	0.720897	1.51e-05	ZNF414
Merge_Peak_28372	0.825186	6.56e-08	SIGLEC17P	Merge_Peak_49418	0.72053	1.53e-05	IL6
Merge_Peak_22393	0.825157	6.58e-08	FAM83G	Merge_Peak_20222	0.720463	1.54e-05	XYLT1
Merge_Peak_16241	0.825123	6.59e-08	LGALS3	Merge_Peak_56580	0.720314	1.55e-05	TMSB4X
Merge_Peak_23974	0.824999	6.65e-08	UNK	Merge_Peak_20397	0.720276	1.55e-05	ARHGAP17
Merge_Peak_54320	0.824803	6.74e-08	IFNK	Merge_Peak_49603	0.719962	1.57e-05	INMT-MINDY4
Merge_Peak_26952	0.824381	6.93e-08	MIR4999	Merge_Peak_49044	0.719826	1.58e-05	MAD1L1
Merge_Peak_463	0.824332	6.96e-08	CASZ1	Merge_Peak_47908	0.719609	1.59e-05	CEP85L
Merge_Peak_709	0.824089	7.07e-08	FBXO42	Merge_Peak_20418	0.719602	1.59e-05	IL4R
Merge_Peak_45803	0.823649	7.29e-08	LINC01011	Merge_Peak_52673	0.719591	1.59e-05	LOC100130298
Merge_Peak_33780	0.823626	7.3e-08	LOC339593	Merge_Peak_48761	0.71938	1.6e-05	CCR6
Merge_Peak_457	0.823587	7.32e-08	CASZ1	Merge_Peak_23999	0.719266	1.61e-05	FOXJ1
Merge_Peak_37469	0.823144	7.54e-08	LOC100130899	Merge_Peak_48362	0.71925	1.61e-05	UST
Merge_Peak_16508	0.822962	7.63e-08	RAD51B	Merge_Peak_31933	0.719141	1.62e-05	NEB
Merge_Peak_32697	0.822939	7.65e-08	IKZF2	Merge_Peak_18895	0.718931	1.63e-05	MPI
Merge_Peak_52639	0.822336	7.96e-08	LINC00968	Merge_Peak_21083	0.718728	1.65e-05	NFATC3
Merge_Peak_47076	0.82226	8e-08	PTK7	Merge_Peak_39233	0.718439	1.67e-05	CPOX
Merge_Peak_50258	0.822178	8.05e-08	GTF2IRD1	Merge_Peak_33018	0.718394	1.67e-05	NMUR1
Merge_Peak_11563	0.821961	8.16e-08	TRIM29	Merge_Peak_18504	0.718222	1.68e-05	HERC1
Merge_Peak_17354	0.82191	8.19e-08	DEGS2	Merge_Peak_18686	0.718194	1.68e-05	LINC00593
Merge_Peak_17170	0.821527	8.41e-08	DICER1	Merge_Peak_43555	0.718143	1.69e-05	FYB1
Merge_Peak_1155	0.82145	8.45e-08	AUNIP	Merge_Peak_2788	0.718032	1.69e-05	CD53
Merge_Peak_47250	0.821401	8.48e-08	TFAP2B	Merge_Peak_4641	0.717914	1.7e-05	SLC45A3
Merge_Peak_48400	0.821211	8.58e-08	RAET1E	Merge_Peak_45232	0.717439	1.73e-05	ADAM19
Merge_Peak_13687	0.820966	8.73e-08	TMCC3	Merge_Peak_38533	0.717421	1.73e-05	FAM198A
Merge_Peak_34551	0.820879	8.78e-08	ELMO2	Merge_Peak_21658	0.717268	1.74e-05	BANP
Merge_Peak_8987	0.820856	8.79e-08	SOX6	Merge_Peak_56197	0.717174	1.75e-05	SURF4
Merge_Peak_32691	0.8208	8.82e-08	MIR4776-1	Merge_Peak_25576	0.716864	1.77e-05	SLC14A1
Merge_Peak_55249	0.820695	8.88e-08	MIR23B	Merge_Peak_1164	0.716789	1.78e-05	PAFAH2
Merge_Peak_54094	0.820616	8.93e-08	KANK1	Merge_Peak_3618	0.716736	1.78e-05	CD84
Merge_Peak_1269	0.820311	9.11e-08	WASF2	Merge_Peak_28304	0.716243	1.82e-05	PTOV1
Merge_Peak_758	0.820309	9.12e-08	ARHGEF10L	Merge_Peak_37514	0.716174	1.82e-05	MIR4766
Merge_Peak_47249	0.820108	9.24e-08	TFAP2B	Merge_Peak_53006	0.715947	1.84e-05	NDUFAF6
Merge_Peak_24705	0.819658	9.52e-08	IMPA2	Merge_Peak_19673	0.715536	1.87e-05	POLR3K
Merge_Peak_24989	0.819555	9.58e-08	INO80C	Merge_Peak_6232	0.714952	1.91e-05	UPF2
Merge_Peak_12938	0.819509	9.61e-08	KRT78	Merge_Peak_37054	0.714475	1.95e-05	MORC2-AS1
Merge_Peak_38165	0.819396	9.68e-08	HDAC11	Merge_Peak_45593	0.714302	1.96e-05	FAM153A
Merge_Peak_48562	0.819217	9.8e-08	SYNJ2	Merge_Peak_52165	0.713806	2e-05	NUGGC
Merge_Peak_343	0.819026	9.92e-08	SLC2A5	Merge_Peak_48298	0.713724	2.01e-05	HIVEP2
Merge_Peak_15535	0.818994	9.94e-08	GGACT	Merge_Peak_49952	0.71365	2.01e-05	IKZF1
Merge_Peak_38590	0.818979	9.95e-08	LARS2	Merge_Peak_16151	0.713468	2.03e-05	LINC01599
Merge_Peak_46551	0.818925	9.99e-08	TRIM26	Merge_Peak_17144	0.713006	2.06e-05	ASB2
Merge_Peak_45968	0.818849	1e-07	RREB1	Merge_Peak_52662	0.712858	2.07e-05	CHD7
Merge_Peak_31270	0.818464	1.03e-07	SOWAHC	Merge_Peak_9554	0.712567	2.1e-05	CD82
Merge_Peak_19603	0.818396	1.03e-07	ADAMTS17	Merge_Peak_32845	0.712517	2.1e-05	EPHA4
Merge_Peak_29567	0.818366	1.04e-07	HAAO	Merge_Peak_19754	0.71213	2.13e-05	IFT140
Merge_Peak_11775	0.818356	1.04e-07	ARHGAP32	Merge_Peak_28294	0.712098	2.14e-05	NOSIP
Merge_Peak_12657	0.818293	1.04e-07	TWF1	Merge_Peak_23199	0.712033	2.14e-05	SKAP1
Merge_Peak_55248	0.818182	1.05e-07	MIR23B	Merge_Peak_52850	0.711994	2.15e-05	TPD52
Merge_Peak_54856	0.81812	1.05e-07	ALDH1A1	Merge_Peak_37478	0.711884	2.15e-05	ADSL
Merge_Peak_50954	0.818087	1.06e-07	FOXP2	Merge_Peak_17225	0.711808	2.16e-05	LINC02291
Merge_Peak_37990	0.818067	1.06e-07	EGOT	Merge_Peak_42447	0.711767	2.16e-05	TSPAN5
Merge_Peak_16754	0.817853	1.07e-07	LTBP2	Merge_Peak_27491	0.711725	2.17e-05	PLEKHF1
Merge_Peak_44229	0.817817	1.07e-07	MIR583	Merge_Peak_27588	0.7116	2.18e-05	HPN-AS1
Merge_Peak_18775	0.81775	1.08e-07	THSD4	Merge_Peak_36661	0.711256	2.21e-05	MICAL3
Merge_Peak_40032	0.817554	1.09e-07	PLOD2	Merge_Peak_20748	0.711229	2.21e-05	C16orf78
Merge_Peak_8859	0.817458	1.1e-07	WEE1	Merge_Peak_44313	0.710905	2.24e-05	LINC01848
Merge_Peak_55253	0.817444	1.1e-07	MIR23B	Merge_Peak_42506	0.710799	2.25e-05	HADH
Merge_Peak_4283	0.817374	1.11e-07	PLA2G4A	Merge_Peak_36798	0.710642	2.26e-05	VPREB1
Merge_Peak_15824	0.817343	1.11e-07	RNASE7	Merge_Peak_53529	0.710442	2.28e-05	LINC00861
Merge_Peak_28145	0.817314	1.11e-07	ARHGAP35	Merge_Peak_17267	0.709874	2.33e-05	LINC01550
Merge_Peak_31409	0.817265	1.11e-07	IL1RN	Merge_Peak_38365	0.709649	2.35e-05	STT3B
Merge_Peak_39037	0.817131	1.12e-07	MAGI1	Merge_Peak_21561	0.709631	2.35e-05	MIR5093
Merge_Peak_44984	0.816944	1.14e-07	ADRB2	Merge_Peak_49301	0.709447	2.37e-05	TSPAN13
Merge_Peak_46353	0.816581	1.16e-07	ID4	Merge_Peak_16247	0.708804	2.43e-05	ATG14
Merge_Peak_52429	0.816404	1.18e-07	IKBKB	Merge_Peak_22035	0.708788	2.43e-05	SCIMP
Merge_Peak_28045	0.81628	1.19e-07	NKPD1	Merge_Peak_9981	0.708626	2.44e-05	LTBP3
Merge_Peak_37528	0.816268	1.19e-07	RANGAP1	Merge_Peak_5113	0.708126	2.49e-05	CNIH3
Merge_Peak_2410	0.815734	1.23e-07	LPAR3	Merge_Peak_42809	0.707951	2.51e-05	FBXW7
Merge_Peak_36378	0.815676	1.23e-07	WDR4	Merge_Peak_17392	0.707789	2.52e-05	LINC00239
Merge_Peak_49481	0.815654	1.24e-07	MIR148A	Merge_Peak_55499	0.707658	2.53e-05	PALM2-AKAP2
Merge_Peak_55985	0.815503	1.25e-07	IER5L	Merge_Peak_14042	0.707429	2.56e-05	IQCD
Merge_Peak_37978	0.815387	1.26e-07	EGOT	Merge_Peak_37447	0.707404	2.56e-05	CACNA1I
Merge_Peak_24821	0.81484	1.3e-07	RBBP8	Merge_Peak_6414	0.707221	2.58e-05	PIP4K2A
Merge_Peak_759	0.814706	1.31e-07	ARHGEF10L	Merge_Peak_41867	0.707004	2.6e-05	TXK
Merge_Peak_8307	0.814455	1.33e-07	FGFR2	Merge_Peak_54528	0.706932	2.61e-05	PAX5
Merge_Peak_44303	0.81387	1.39e-07	EFNA5	Merge_Peak_22691	0.70692	2.61e-05	RFFL
Merge_Peak_15325	0.813809	1.39e-07	NDFIP2	Merge_Peak_38376	0.706875	2.61e-05	GPD1L
Merge_Peak_45080	0.813742	1.4e-07	NDST1	Merge_Peak_39974	0.705941	2.71e-05	ZBTB38
Merge_Peak_7534	0.813575	1.41e-07	FAM213A	Merge_Peak_23668	0.705738	2.73e-05	PITPNC1
Merge_Peak_37168	0.81355	1.41e-07	RBFOX2	Merge_Peak_55352	0.705671	2.73e-05	CORO2A
Merge_Peak_29657	0.813536	1.42e-07	THADA	Merge_Peak_16152	0.705659	2.73e-05	LINC01599
Merge_Peak_31102	0.813508	1.42e-07	FHL2	Merge_Peak_23570	0.705485	2.75e-05	ICAM2
Merge_Peak_36654	0.81341	1.43e-07	MICAL3	Merge_Peak_40386	0.705461	2.75e-05	TNIK
Merge_Peak_20717	0.813341	1.43e-07	GPT2	Merge_Peak_6087	0.705342	2.77e-05	FBH1
Merge_Peak_32704	0.81333	1.43e-07	BARD1	Merge_Peak_37715	0.705298	2.77e-05	RTL6
Merge_Peak_38702	0.813105	1.45e-07	ZNF589	Merge_Peak_36367	0.705141	2.79e-05	SLC37A1
Merge_Peak_27198	0.813093	1.46e-07	TECR	Merge_Peak_52757	0.705119	2.79e-05	LACTB2-AS1
Merge_Peak_16123	0.812981	1.47e-07	ARF6	Merge_Peak_9979	0.704914	2.81e-05	SCYL1
Merge_Peak_18935	0.812807	1.48e-07	SNUPN	Merge_Peak_8174	0.704875	2.82e-05	ABLIM1
Merge_Peak_45148	0.812718	1.49e-07	FAT2	Merge_Peak_11612	0.704838	2.82e-05	UBASH3B
Merge_Peak_31268	0.812455	1.52e-07	SOWAHC	Merge_Peak_48303	0.704398	2.87e-05	HIVEP2
Merge_Peak_55753	0.81235	1.53e-07	GGTA1P	Merge_Peak_48909	0.704397	2.87e-05	LOC442497
Merge_Peak_36120	0.812134	1.55e-07	DOPEY2	Merge_Peak_3210	0.7043	2.88e-05	PPIAL4A
Merge_Peak_16894	0.812102	1.55e-07	STON2	Merge_Peak_15039	0.703975	2.91e-05	LINC00563
Merge_Peak_24668	0.812046	1.56e-07	APCDD1	Merge_Peak_44628	0.703556	2.96e-05	VDAC1
Merge_Peak_44990	0.811986	1.56e-07	SH3TC2	Merge_Peak_3077	0.703532	2.96e-05	LINC00623
Merge_Peak_38958	0.811668	1.59e-07	FLNB	Merge_Peak_20158	0.70313	3.01e-05	MARF1
Merge_Peak_38304	0.811572	1.6e-07	NKIRAS1	Merge_Peak_13032	0.702969	3.03e-05	TESPA1
Merge_Peak_41606	0.810955	1.67e-07	PPARGC1A	Merge_Peak_19884	0.702944	3.03e-05	HMOX2
Merge_Peak_31408	0.810886	1.67e-07	IL1RN	Merge_Peak_51391	0.702886	3.03e-05	TPK1
Merge_Peak_40578	0.81041	1.72e-07	SOX2	Merge_Peak_50168	0.702873	3.04e-05	POM121
Merge_Peak_23099	0.810373	1.73e-07	MAP3K14	Merge_Peak_45901	0.70276	3.05e-05	LY86-AS1
Merge_Peak_43987	0.810218	1.74e-07	ANKRA2	Merge_Peak_53535	0.702482	3.08e-05	LINC00861
Merge_Peak_16917	0.810171	1.75e-07	KCNK10	Merge_Peak_2784	0.702045	3.13e-05	KCNA2
Merge_Peak_16177	0.810147	1.75e-07	LINC00640	Merge_Peak_22707	0.701893	3.15e-05	SLFN5
Merge_Peak_357	0.810077	1.76e-07	H6PD	Merge_Peak_56480	0.701798	3.16e-05	AKAP17A
Merge_Peak_52915	0.809989	1.77e-07	REXO1L2P	Merge_Peak_46442	0.701715	3.17e-05	RIPOR2
Merge_Peak_18773	0.809782	1.79e-07	THSD4	Merge_Peak_44504	0.701699	3.17e-05	ACSL6
Merge_Peak_30019	0.809686	1.8e-07	FAM161A	Merge_Peak_22033	0.701665	3.18e-05	SCIMP
Merge_Peak_51124	0.809592	1.81e-07	<NA>	Merge_Peak_46440	0.701608	3.18e-05	RIPOR2
Merge_Peak_6595	0.809548	1.82e-07	SVIL	Merge_Peak_14545	0.701334	3.22e-05	CHFR
Merge_Peak_1197	0.809393	1.84e-07	ARID1A	Merge_Peak_26947	0.70133	3.22e-05	CERS4
Merge_Peak_44659	0.809086	1.87e-07	PITX1	Merge_Peak_49949	0.701219	3.23e-05	IKZF1
Merge_Peak_50999	0.809078	1.87e-07	FAM3C	Merge_Peak_31871	0.701184	3.23e-05	ARHGAP15
Merge_Peak_49504	0.808914	1.89e-07	SKAP2	Merge_Peak_20780	0.700925	3.26e-05	CYLD
Merge_Peak_50912	0.808841	1.9e-07	LAMB4	Merge_Peak_11502	0.700698	3.29e-05	TREH
Merge_Peak_53167	0.808417	1.95e-07	GRHL2	Merge_Peak_57464	0.700575	3.31e-05	AFF2
Merge_Peak_612	0.808244	1.97e-07	KAZN	Merge_Peak_42703	0.700572	3.31e-05	MAML3
Merge_Peak_11299	0.80804	2e-07	AASDHPPT	Merge_Peak_41333	0.70056	3.31e-05	MSANTD1
Merge_Peak_16736	0.808029	2e-07	ELMSAN1	Merge_Peak_56067	0.700523	3.31e-05	FNBP1
Merge_Peak_8005	0.80799	2e-07	SH3PXD2A-AS1	Merge_Peak_32974	0.700083	3.37e-05	LINC01907
Merge_Peak_8182	0.807966	2.01e-07	ABLIM1	Merge_Peak_15506	0.699931	3.39e-05	MIR548AN
Merge_Peak_32063	0.807603	2.05e-07	TANC1	Merge_Peak_36854	0.699896	3.39e-05	SMARCB1
Merge_Peak_22190	0.807535	2.06e-07	ZNF18	Merge_Peak_43899	0.69971	3.41e-05	PIK3R1
Merge_Peak_31410	0.807485	2.07e-07	IL1RN	Merge_Peak_26704	0.699623	3.43e-05	AES
Merge_Peak_23718	0.806506	2.19e-07	MAP2K6	Merge_Peak_36605	0.699401	3.45e-05	DIP2A
Merge_Peak_19546	0.806334	2.22e-07	IGF1R	Merge_Peak_21053	0.699242	3.47e-05	AGRP
Merge_Peak_50651	0.805885	2.28e-07	SMURF1	Merge_Peak_16442	0.699077	3.49e-05	MIR4708
Merge_Peak_17512	0.80523	2.37e-07	BAG5	Merge_Peak_4042	0.699026	3.5e-05	C1orf220
Merge_Peak_4093	0.805187	2.38e-07	XPR1	Merge_Peak_26597	0.699022	3.5e-05	TCF3
Merge_Peak_55108	0.805185	2.38e-07	IPPK	Merge_Peak_14243	0.698894	3.52e-05	ORAI1
Merge_Peak_42477	0.805122	2.39e-07	BANK1	Merge_Peak_7736	0.698893	3.52e-05	ACSM6
Merge_Peak_32557	0.805113	2.39e-07	BZW1	Merge_Peak_27273	0.698771	3.53e-05	KLF2
Merge_Peak_29148	0.804896	2.42e-07	RAB10	Merge_Peak_39332	0.698542	3.56e-05	CD47
Merge_Peak_1705	0.804797	2.43e-07	SLFNL1	Merge_Peak_14007	0.69843	3.58e-05	SH2B3
Merge_Peak_26788	0.804713	2.45e-07	PLIN4	Merge_Peak_31995	0.698412	3.58e-05	CYTIP
Merge_Peak_21826	0.80465	2.46e-07	ABR	Merge_Peak_27138	0.698318	3.59e-05	CACNA1A
Merge_Peak_7400	0.804582	2.47e-07	VDAC2	Merge_Peak_32632	0.69806	3.63e-05	PARD3B
Merge_Peak_36110	0.804582	2.47e-07	LOC100133286	Merge_Peak_31766	0.697874	3.65e-05	MGAT5
Merge_Peak_11416	0.804504	2.48e-07	C11orf71	Merge_Peak_27355	0.697864	3.65e-05	MAST3
Merge_Peak_54949	0.804419	2.49e-07	NTRK2	Merge_Peak_38383	0.69779	3.66e-05	CMTM7
Merge_Peak_2065	0.804153	2.53e-07	DHCR24	Merge_Peak_53342	0.697723	3.67e-05	SNTB1
Merge_Peak_7458	0.804072	2.54e-07	ZMIZ1-AS1	Merge_Peak_57245	0.697266	3.73e-05	VSIG1
Merge_Peak_43800	0.804041	2.55e-07	PLK2	Merge_Peak_30010	0.697206	3.74e-05	SNORA70B
Merge_Peak_23114	0.804028	2.55e-07	ARHGAP27	Merge_Peak_49099	0.69701	3.77e-05	GNA12
Merge_Peak_15971	0.803914	2.57e-07	AKAP6	Merge_Peak_16466	0.697006	3.77e-05	TMEM229B
Merge_Peak_38689	0.803768	2.59e-07	SCAP	Merge_Peak_21087	0.69693	3.78e-05	NFATC3
Merge_Peak_3271	0.803696	2.6e-07	SEMA6C	Merge_Peak_49720	0.696753	3.81e-05	ELMO1
Merge_Peak_52353	0.803666	2.61e-07	TACC1	Merge_Peak_48540	0.696457	3.85e-05	ZDHHC14
Merge_Peak_28546	0.803626	2.61e-07	FAM110C	Merge_Peak_50789	0.696337	3.86e-05	PRKRIP1
Merge_Peak_50645	0.803565	2.62e-07	SMURF1	Merge_Peak_8251	0.695892	3.93e-05	RGS10
Merge_Peak_15312	0.803038	2.71e-07	SCEL	Merge_Peak_21416	0.695781	3.94e-05	PLCG2
Merge_Peak_6592	0.803034	2.71e-07	SVIL	Merge_Peak_23892	0.695582	3.97e-05	RAB37
Merge_Peak_47680	0.803013	2.71e-07	ATG5	Merge_Peak_39436	0.695541	3.98e-05	ZNF80
Merge_Peak_39295	0.802958	2.72e-07	ZPLD1	Merge_Peak_19175	0.695384	4e-05	ZSCAN2
Merge_Peak_36310	0.802783	2.75e-07	RIPK4	Merge_Peak_17270	0.695243	4.02e-05	C14orf177
Merge_Peak_35703	0.802759	2.75e-07	UCKL1	Merge_Peak_9621	0.695202	4.03e-05	NUP160
Merge_Peak_16984	0.802746	2.75e-07	TTC7B	Merge_Peak_51629	0.695125	4.04e-05	MIR153-2
Merge_Peak_40576	0.802477	2.8e-07	SOX2	Merge_Peak_26930	0.694907	4.07e-05	FCER2
Merge_Peak_7999	0.802452	2.8e-07	SH3PXD2A-AS1	Merge_Peak_52360	0.694883	4.07e-05	HTRA4
Merge_Peak_33641	0.802451	2.8e-07	GPCPD1	Merge_Peak_9548	0.694754	4.09e-05	CD82
Merge_Peak_29141	0.802356	2.82e-07	KIF3C	Merge_Peak_47742	0.694669	4.1e-05	SCML4
Merge_Peak_32764	0.802315	2.83e-07	TNS1	Merge_Peak_27038	0.694532	4.12e-05	MIR4748
Merge_Peak_12396	0.802109	2.86e-07	PIK3C2G	Merge_Peak_6212	0.694389	4.15e-05	ECHDC3
Merge_Peak_29277	0.801777	2.92e-07	PPP1CB	Merge_Peak_38390	0.694336	4.15e-05	CMTM7
Merge_Peak_44316	0.801737	2.92e-07	TSLP	Merge_Peak_39852	0.6942	4.17e-05	CDV3
Merge_Peak_42635	0.801688	2.93e-07	PGRMC2	Merge_Peak_20187	0.694157	4.18e-05	ABCC1
Merge_Peak_44983	0.801621	2.95e-07	ADRB2	Merge_Peak_12465	0.694129	4.19e-05	BHLHE41
Merge_Peak_21750	0.80162	2.95e-07	LOC100287036	Merge_Peak_2435	0.693948	4.21e-05	ODF2L
Merge_Peak_23025	0.801479	2.97e-07	ARL4D	Merge_Peak_2002	0.693766	4.24e-05	LRP8
Merge_Peak_7378	0.801037	3.05e-07	ADK	Merge_Peak_57370	0.693697	4.25e-05	XPNPEP2
Merge_Peak_41736	0.800811	3.09e-07	KLF3-AS1	Merge_Peak_11992	0.693655	4.26e-05	KCNA6
Merge_Peak_47042	0.800628	3.12e-07	TRERF1	Merge_Peak_28802	0.693632	4.26e-05	HPCAL1
Merge_Peak_47976	0.800457	3.16e-07	HINT3	Merge_Peak_7043	0.69347	4.29e-05	ANK3
Merge_Peak_37066	0.80044	3.16e-07	PLA2G3	Merge_Peak_22763	0.693397	4.3e-05	SYNRG
Merge_Peak_27110	0.800261	3.19e-07	NFIX	Merge_Peak_9853	0.693361	4.3e-05	GANAB
Merge_Peak_50699	0.800075	3.23e-07	ZKSCAN1	Merge_Peak_36970	0.693338	4.31e-05	XBP1
Merge_Peak_28722	0.800046	3.23e-07	ITGB1BP1	Merge_Peak_41766	0.693298	4.31e-05	SMIM14
Merge_Peak_55235	0.800025	3.24e-07	C9orf3	Merge_Peak_52142	0.693229	4.32e-05	PTK2B
Merge_Peak_19108	0.800006	3.24e-07	IL16	Merge_Peak_31045	0.693198	4.33e-05	MAP4K4
Merge_Peak_36146	0.799937	3.25e-07	SIM2	Merge_Peak_46721	0.692982	4.36e-05	UQCC2
Merge_Peak_553	0.799889	3.26e-07	SNORA59B	Merge_Peak_878	0.692334	4.46e-05	VWA5B1
Merge_Peak_41706	0.799882	3.26e-07	TBC1D1	Merge_Peak_42313	0.692015	4.52e-05	PLAC8
Merge_Peak_37835	0.799873	3.27e-07	CELSR1	Merge_Peak_38326	0.691993	4.52e-05	EOMES
Merge_Peak_33739	0.79974	3.29e-07	JAG1	Merge_Peak_49672	0.691834	4.55e-05	HERPUD2
Merge_Peak_51139	0.799588	3.32e-07	<NA>	Merge_Peak_57373	0.691302	4.63e-05	SASH3
Merge_Peak_33915	0.799421	3.35e-07	RIN2	Merge_Peak_17220	0.691281	4.64e-05	VRK1
Merge_Peak_46796	0.799328	3.37e-07	TEAD3	Merge_Peak_20069	0.691166	4.65e-05	SNN
Merge_Peak_45163	0.799314	3.38e-07	SPARC	Merge_Peak_35427	0.691125	4.66e-05	ZNF831
Merge_Peak_55389	0.799168	3.4e-07	TMEM246	Merge_Peak_55719	0.690824	4.71e-05	TRAF1
Merge_Peak_7377	0.798983	3.44e-07	ADK	Merge_Peak_49995	0.690659	4.74e-05	GRB10
Merge_Peak_43833	0.798642	3.51e-07	ZSWIM6	Merge_Peak_48992	0.690266	4.81e-05	C7orf50
Merge_Peak_3526	0.798621	3.51e-07	ETV3	Merge_Peak_53799	0.690017	4.85e-05	ST3GAL1
Merge_Peak_38818	0.79858	3.52e-07	LINC00696	Merge_Peak_22736	0.689876	4.87e-05	CCL4
Merge_Peak_45842	0.798253	3.59e-07	SLC22A23	Merge_Peak_38077	0.689739	4.9e-05	ATP2B2
Merge_Peak_19138	0.797428	3.77e-07	GOLGA6L10	Merge_Peak_52280	0.689704	4.9e-05	RNF122
Merge_Peak_48463	0.797302	3.8e-07	ESR1	Merge_Peak_14035	0.689643	4.91e-05	DTX1
Merge_Peak_11472	0.797263	3.8e-07	SCN2B	Merge_Peak_46899	0.689435	4.95e-05	CCDC167
Merge_Peak_36666	0.797156	3.83e-07	LINC01634	Merge_Peak_41854	0.689381	4.96e-05	ATP8A1
Merge_Peak_1295	0.797144	3.83e-07	STX12	Merge_Peak_52870	0.689262	4.98e-05	PAG1
Merge_Peak_13532	0.797125	3.83e-07	KITLG	Merge_Peak_8161	0.689231	4.99e-05	ABLIM1
Merge_Peak_49231	0.797097	3.84e-07	COL28A1	Merge_Peak_22551	0.689082	5.01e-05	TRAF4
Merge_Peak_50650	0.797095	3.84e-07	SMURF1	Merge_Peak_19708	0.688957	5.03e-05	SOX8
Merge_Peak_7646	0.797032	3.86e-07	CH25H	Merge_Peak_36737	0.688785	5.07e-05	DGCR6L
Merge_Peak_37850	0.796831	3.9e-07	CERK	Merge_Peak_3624	0.688762	5.07e-05	CD84
Merge_Peak_4683	0.79666	3.94e-07	RASSF5	Merge_Peak_17613	0.68866	5.09e-05	ELK2AP
Merge_Peak_26554	0.796628	3.95e-07	GPX4	Merge_Peak_21712	0.688546	5.11e-05	SNAI3
Merge_Peak_12761	0.796599	3.95e-07	ARF3	Merge_Peak_30695	0.688471	5.12e-05	CYTOR
Merge_Peak_9906	0.796449	3.99e-07	PRDX5	Merge_Peak_36121	0.688324	5.15e-05	DOPEY2
Merge_Peak_204	0.796327	4.02e-07	ACOT7	Merge_Peak_20882	0.688164	5.18e-05	MT1G
Merge_Peak_15275	0.796158	4.06e-07	TBC1D4	Merge_Peak_51425	0.688149	5.18e-05	ATP6V0E2
Merge_Peak_38687	0.796105	4.07e-07	SCAP	Merge_Peak_54221	0.688104	5.19e-05	ZDHHC21
Merge_Peak_42476	0.796068	4.08e-07	BANK1	Merge_Peak_8607	0.688061	5.2e-05	CALY
Merge_Peak_55471	0.796055	4.08e-07	ACTL7B	Merge_Peak_40770	0.687621	5.28e-05	ST6GAL1
Merge_Peak_52912	0.795966	4.1e-07	REXO1L2P	Merge_Peak_46223	0.687529	5.29e-05	CD83
Merge_Peak_20711	0.795784	4.14e-07	GPT2	Merge_Peak_48328	0.68748	5.3e-05	UTRN
Merge_Peak_6382	0.795767	4.15e-07	PLXDC2	Merge_Peak_24380	0.687362	5.33e-05	CCDC57
Merge_Peak_27116	0.795647	4.18e-07	NFIX	Merge_Peak_5206	0.687184	5.36e-05	ITPKB
Merge_Peak_48359	0.795575	4.19e-07	SASH1	Merge_Peak_22219	0.687184	5.36e-05	MGC12916
Merge_Peak_19198	0.795507	4.21e-07	LOC642423	Merge_Peak_16006	0.686983	5.4e-05	IGBP1P1
Merge_Peak_9077	0.795486	4.22e-07	LGR4	Merge_Peak_49671	0.686432	5.5e-05	HERPUD2
Merge_Peak_45044	0.795474	4.22e-07	PPARGC1B	Merge_Peak_47688	0.686186	5.55e-05	CRYBG1
Merge_Peak_9103	0.795436	4.23e-07	C11orf91	Merge_Peak_28521	0.686131	5.56e-05	ZNF154
Merge_Peak_23587	0.795248	4.27e-07	TEX2	Merge_Peak_21659	0.686081	5.57e-05	BANP
Merge_Peak_13125	0.795234	4.28e-07	LRIG3	Merge_Peak_56525	0.68593	5.6e-05	STS
Merge_Peak_37502	0.795082	4.31e-07	MKL1	Merge_Peak_50907	0.685907	5.6e-05	DLD
Merge_Peak_37329	0.794825	4.38e-07	TRIOBP	Merge_Peak_33080	0.685734	5.64e-05	INPP5D
Merge_Peak_11569	0.79472	4.4e-07	TRIM29	Merge_Peak_17559	0.685679	5.65e-05	MIR4710
Merge_Peak_17949	0.794535	4.45e-07	PAK6	Merge_Peak_8213	0.685352	5.71e-05	EIF3A
Merge_Peak_19114	0.794442	4.47e-07	STARD5	Merge_Peak_16467	0.684971	5.79e-05	TMEM229B
Merge_Peak_21848	0.794381	4.49e-07	INPP5K	Merge_Peak_43721	0.684815	5.82e-05	GZMA
Merge_Peak_22129	0.794237	4.53e-07	ODF4	Merge_Peak_17256	0.68458	5.87e-05	LINC01550
Merge_Peak_8854	0.794163	4.55e-07	WEE1	Merge_Peak_49500	0.684277	5.93e-05	SNX10
Merge_Peak_11484	0.794089	4.57e-07	MPZL2	Merge_Peak_28333	0.684009	5.99e-05	NAPSB
Merge_Peak_34316	0.794063	4.57e-07	SRC	Merge_Peak_57179	0.683765	6.04e-05	GPR174
Merge_Peak_16400	0.793964	4.6e-07	PLEKHG3	Merge_Peak_1236	0.683754	6.04e-05	SLC9A1
Merge_Peak_1274	0.793908	4.61e-07	AHDC1	Merge_Peak_23833	0.683541	6.09e-05	SDK2
Merge_Peak_38178	0.79369	4.67e-07	TPRXL	Merge_Peak_21275	0.683503	6.09e-05	KARS
Merge_Peak_13962	0.793687	4.67e-07	ATP2A2	Merge_Peak_27268	0.68338	6.12e-05	KLF2
Merge_Peak_25725	0.793661	4.68e-07	POLI	Merge_Peak_6411	0.683277	6.14e-05	PIP4K2A
Merge_Peak_39415	0.793631	4.69e-07	BOC	Merge_Peak_9549	0.683225	6.15e-05	CD82
Merge_Peak_7682	0.793538	4.71e-07	CPEB3	Merge_Peak_840	0.683019	6.2e-05	MINOS1
Merge_Peak_38501	0.793137	4.82e-07	TRAK1	Merge_Peak_26738	0.682881	6.23e-05	TBXA2R
Merge_Peak_16825	0.793027	4.85e-07	IRF2BPL	Merge_Peak_24259	0.682838	6.24e-05	TBC1D16
Merge_Peak_1032	0.792988	4.86e-07	IL22RA1	Merge_Peak_49604	0.682804	6.24e-05	INMT-MINDY4
Merge_Peak_29556	0.792873	4.89e-07	HAAO	Merge_Peak_11437	0.682742	6.26e-05	SIK3
Merge_Peak_11161	0.792836	4.9e-07	AMOTL1	Merge_Peak_21738	0.68265	6.28e-05	CBFA2T3
Merge_Peak_22434	0.792809	4.91e-07	ALDH3A2	Merge_Peak_37088	0.682613	6.28e-05	SFI1
Merge_Peak_46740	0.792628	4.96e-07	HMGA1	Merge_Peak_54592	0.6826	6.29e-05	FAM95C
Merge_Peak_49212	0.792578	4.97e-07	ZNF853	Merge_Peak_7928	0.682417	6.33e-05	ARMH3
Merge_Peak_22846	0.792428	5.02e-07	THRA	Merge_Peak_6235	0.682278	6.36e-05	DHTKD1
Merge_Peak_12722	0.792297	5.05e-07	RAPGEF3	Merge_Peak_48940	0.682272	6.36e-05	PRKAR1B
Merge_Peak_25890	0.792164	5.09e-07	KDSR	Merge_Peak_38413	0.682208	6.37e-05	PDCD6IP
Merge_Peak_19404	0.792103	5.11e-07	SLCO3A1	Merge_Peak_9645	0.682142	6.39e-05	PTPRJ
Merge_Peak_7201	0.791846	5.18e-07	AIFM2	Merge_Peak_17249	0.681677	6.49e-05	LINC01550
Merge_Peak_52439	0.791695	5.23e-07	SLC20A2	Merge_Peak_43206	0.681646	6.5e-05	MIR4457
Merge_Peak_39354	0.791484	5.29e-07	ZBED2	Merge_Peak_11452	0.6815	6.53e-05	TMPRSS13
Merge_Peak_21646	0.791411	5.31e-07	SLC7A5	Merge_Peak_5125	0.681024	6.64e-05	LBR
Merge_Peak_36053	0.791248	5.36e-07	RUNX1	Merge_Peak_3401	0.680975	6.65e-05	ATP8B2
Merge_Peak_45419	0.791073	5.42e-07	DUSP1	Merge_Peak_43077	0.680924	6.66e-05	ACSL1
Merge_Peak_12996	0.790902	5.47e-07	MIR615	Merge_Peak_10078	0.680908	6.66e-05	PTPRCAP
Merge_Peak_842	0.790866	5.48e-07	NBL1	Merge_Peak_54011	0.680619	6.73e-05	SCRIB
Merge_Peak_1258	0.79073	5.52e-07	WASF2	Merge_Peak_39375	0.680551	6.75e-05	MIR567
Merge_Peak_25837	0.790635	5.55e-07	CDH20	Merge_Peak_24769	0.680428	6.77e-05	MIB1
Merge_Peak_16484	0.790546	5.58e-07	RAD51B	Merge_Peak_51977	0.680165	6.83e-05	CSGALNACT1
Merge_Peak_42171	0.790436	5.61e-07	MTHFD2L	Merge_Peak_33944	0.680127	6.84e-05	NKX2-2
Merge_Peak_54673	0.790379	5.63e-07	LINC01189	Merge_Peak_7860	0.6801	6.85e-05	HPS1
Merge_Peak_45840	0.790338	5.64e-07	SLC22A23	Merge_Peak_17275	0.680085	6.85e-05	C14orf177
Merge_Peak_32705	0.790261	5.67e-07	ABCA12	Merge_Peak_45697	0.679998	6.87e-05	IRF4
Merge_Peak_16887	0.790247	5.67e-07	STON2	Merge_Peak_49964	0.679813	6.92e-05	IKZF1
Merge_Peak_42830	0.790003	5.75e-07	TMEM154	Merge_Peak_11435	0.679665	6.95e-05	SIK3
Merge_Peak_16550	0.78977	5.82e-07	ZFP36L1	Merge_Peak_26769	0.679659	6.95e-05	MAP2K2
Merge_Peak_1267	0.789593	5.88e-07	WASF2	Merge_Peak_43682	0.679583	6.97e-05	ITGA1
Merge_Peak_26871	0.789589	5.88e-07	RFX2	Merge_Peak_48747	0.679497	6.99e-05	RNASET2
Merge_Peak_42686	0.789402	5.94e-07	MGST2	Merge_Peak_34299	0.679465	7e-05	SAMHD1
Merge_Peak_55250	0.789107	6.04e-07	MIR23B	Merge_Peak_38918	0.679388	7.02e-05	ARHGEF3
Merge_Peak_11381	0.78902	6.07e-07	IL18	Merge_Peak_56099	0.679192	7.07e-05	FAM78A
Merge_Peak_32759	0.788904	6.11e-07	TNS1	Merge_Peak_37747	0.679132	7.08e-05	UPK3A
Merge_Peak_2644	0.788834	6.14e-07	PALMD	Merge_Peak_51862	0.679093	7.09e-05	BLK
Merge_Peak_2930	0.788703	6.18e-07	IGSF3	Merge_Peak_53852	0.679071	7.09e-05	TRAPPC9
Merge_Peak_54855	0.788562	6.23e-07	ALDH1A1	Merge_Peak_53665	0.679066	7.1e-05	MIR1205
Merge_Peak_25721	0.788478	6.26e-07	MBD2	Merge_Peak_27440	0.679022	7.11e-05	ZNF506
Merge_Peak_45158	0.788421	6.28e-07	SPARC	Merge_Peak_11405	0.67896	7.12e-05	NNMT
Merge_Peak_51659	0.788336	6.31e-07	ESYT2	Merge_Peak_37559	0.678938	7.13e-05	SREBF2
Merge_Peak_44135	0.788262	6.33e-07	SSBP2	Merge_Peak_17464	0.678798	7.16e-05	CDC42BPB
Merge_Peak_7328	0.788247	6.34e-07	DNAJB12	Merge_Peak_30480	0.678784	7.16e-05	SLC4A5
Merge_Peak_5106	0.788223	6.35e-07	WDR26	Merge_Peak_32382	0.678757	7.17e-05	ASNSD1
Merge_Peak_43895	0.787963	6.44e-07	PIK3R1	Merge_Peak_56588	0.678627	7.2e-05	FAM9C
Merge_Peak_50844	0.787859	6.47e-07	LINC01004	Merge_Peak_40547	0.678317	7.28e-05	LINC00578
Merge_Peak_17592	0.787583	6.57e-07	JAG2	Merge_Peak_56670	0.678243	7.3e-05	SH3KBP1
Merge_Peak_39600	0.787582	6.57e-07	ITGB5	Merge_Peak_5455	0.678141	7.32e-05	MIR4671
Merge_Peak_50674	0.787521	6.6e-07	ZNF655	Merge_Peak_57156	0.678072	7.34e-05	PBDC1
Merge_Peak_31983	0.787464	6.62e-07	GPD2	Merge_Peak_4045	0.677725	7.43e-05	C1orf220
Merge_Peak_30052	0.787412	6.64e-07	TMEM17	Merge_Peak_38800	0.67765	7.45e-05	DOCK3
Merge_Peak_32727	0.786869	6.84e-07	RPL37A	Merge_Peak_31902	0.677544	7.47e-05	MBD5
Merge_Peak_46950	0.786479	6.99e-07	UNC5CL	Merge_Peak_19742	0.677455	7.49e-05	CCDC154
Merge_Peak_18432	0.786408	7.01e-07	RORA	Merge_Peak_22970	0.677281	7.54e-05	HSPB9
Merge_Peak_51932	0.786337	7.04e-07	MTUS1	Merge_Peak_6938	0.677254	7.55e-05	GDF10
Merge_Peak_1154	0.786309	7.05e-07	AUNIP	Merge_Peak_52412	0.677145	7.57e-05	GINS4
Merge_Peak_11325	0.786233	7.08e-07	EXPH5	Merge_Peak_52595	0.677021	7.61e-05	RB1CC1
Merge_Peak_50648	0.785933	7.2e-07	SMURF1	Merge_Peak_21837	0.676908	7.63e-05	ABR
Merge_Peak_51129	0.785653	7.31e-07	<NA>	Merge_Peak_18219	0.676886	7.64e-05	MIR1266
Merge_Peak_41674	0.785384	7.42e-07	PCDH7	Merge_Peak_15812	0.676873	7.64e-05	ANG
Merge_Peak_26870	0.785376	7.42e-07	RFX2	Merge_Peak_24504	0.676757	7.67e-05	LOC727896
Merge_Peak_12328	0.784113	7.94e-07	EMP1	Merge_Peak_49112	0.676444	7.76e-05	SDK1
Merge_Peak_22850	0.784085	7.96e-07	NR1D1	Merge_Peak_12675	0.676184	7.82e-05	SLC38A1
Merge_Peak_16867	0.783963	8.01e-07	NRXN3	Merge_Peak_36723	0.675996	7.87e-05	DGCR8
Merge_Peak_20120	0.783923	8.03e-07	MKL2	Merge_Peak_39064	0.675354	8.04e-05	KBTBD8
Merge_Peak_25899	0.783786	8.09e-07	SERPINB12	Merge_Peak_31640	0.675243	8.07e-05	MYO7B
Merge_Peak_36133	0.783785	8.09e-07	MORC3	Merge_Peak_16715	0.675183	8.09e-05	NUMB
Merge_Peak_37034	0.783712	8.12e-07	CASTOR1	Merge_Peak_46694	0.67502	8.14e-05	HLA-DOA
Merge_Peak_55907	0.783658	8.14e-07	FAM129B	Merge_Peak_21635	0.674733	8.21e-05	KLHDC4
Merge_Peak_35567	0.783369	8.27e-07	RPS21	Merge_Peak_54529	0.67466	8.23e-05	PAX5
Merge_Peak_52261	0.783296	8.3e-07	GSR	Merge_Peak_10075	0.674579	8.26e-05	CLCF1
Merge_Peak_21651	0.783216	8.34e-07	SLC7A5	Merge_Peak_46236	0.674516	8.27e-05	CD83
Merge_Peak_55955	0.78316	8.36e-07	LCN2	Merge_Peak_52712	0.674486	8.28e-05	PDE7A
Merge_Peak_7821	0.783047	8.41e-07	RRP12	Merge_Peak_46988	0.674284	8.34e-05	FOXP4
Merge_Peak_16501	0.782986	8.44e-07	RAD51B	Merge_Peak_57441	0.674239	8.35e-05	CD40LG
Merge_Peak_7683	0.782942	8.46e-07	CPEB3	Merge_Peak_5022	0.674235	8.35e-05	FAM177B
Merge_Peak_7644	0.782871	8.49e-07	CH25H	Merge_Peak_38495	0.674059	8.4e-05	TRAK1
Merge_Peak_32703	0.782661	8.59e-07	BARD1	Merge_Peak_33193	0.674015	8.41e-05	ACKR3
Merge_Peak_29559	0.782658	8.59e-07	HAAO	Merge_Peak_39754	0.673875	8.45e-05	RAB7A
Merge_Peak_32762	0.782629	8.61e-07	TNS1	Merge_Peak_46887	0.673802	8.47e-05	PIM1
Merge_Peak_21926	0.782451	8.69e-07	RAP1GAP2	Merge_Peak_29285	0.673743	8.49e-05	TOGARAM2
Merge_Peak_43970	0.782387	8.72e-07	ZNF366	Merge_Peak_34359	0.673424	8.58e-05	PPP1R16B
Merge_Peak_50910	0.781805	8.99e-07	LAMB4	Merge_Peak_33198	0.67327	8.63e-05	ACKR3
Merge_Peak_48058	0.781783	9e-07	SLC2A12	Merge_Peak_54822	0.673166	8.66e-05	CEMIP2
Merge_Peak_11834	0.781755	9.02e-07	SNX19	Merge_Peak_50877	0.6731	8.67e-05	CDHR3
Merge_Peak_37051	0.781689	9.05e-07	OSBP2	Merge_Peak_36806	0.673079	8.68e-05	MIR650
Merge_Peak_2623	0.781609	9.09e-07	SLC44A3	Merge_Peak_54770	0.673078	8.68e-05	PIP5K1B
Merge_Peak_21183	0.78152	9.13e-07	IL34	Merge_Peak_38393	0.672849	8.75e-05	CMTM7
Merge_Peak_53338	0.781387	9.2e-07	COL14A1	Merge_Peak_53528	0.672794	8.76e-05	LINC00861
Merge_Peak_43641	0.781346	9.22e-07	HMGCS1	Merge_Peak_19743	0.67267	8.8e-05	CLCN7
Merge_Peak_27114	0.781259	9.26e-07	NFIX	Merge_Peak_48387	0.672647	8.81e-05	ZC3H12D
Merge_Peak_12329	0.781225	9.28e-07	EMP1	Merge_Peak_36894	0.672597	8.82e-05	GUCD1
Merge_Peak_11078	0.781015	9.38e-07	SNORA70E	Merge_Peak_42516	0.672594	8.82e-05	CASP6
Merge_Peak_11154	0.78093	9.42e-07	PANX1	Merge_Peak_37839	0.672261	8.92e-05	GRAMD4
Merge_Peak_13453	0.780918	9.43e-07	KRR1	Merge_Peak_11503	0.672129	8.96e-05	TREH
Merge_Peak_2163	0.78091	9.43e-07	HOOK1	Merge_Peak_19749	0.672048	8.98e-05	TMEM204
Merge_Peak_25575	0.780897	9.44e-07	SLC14A2	Merge_Peak_54342	0.67195	9.01e-05	LINC01242
Merge_Peak_25609	0.780876	9.45e-07	ZBTB7C	Merge_Peak_4127	0.671814	9.05e-05	CACNA1E
Merge_Peak_43777	0.780862	9.46e-07	MAP3K1	Merge_Peak_2939	0.671647	9.1e-05	CD2
Merge_Peak_46262	0.780716	9.53e-07	JARID2	Merge_Peak_36000	0.671617	9.11e-05	LINC00649
Merge_Peak_13974	0.780592	9.59e-07	PPTC7	Merge_Peak_23998	0.671535	9.14e-05	FOXJ1
Merge_Peak_46723	0.780577	9.6e-07	UQCC2	Merge_Peak_22749	0.671472	9.16e-05	GGNBP2
Merge_Peak_2419	0.780437	9.67e-07	BCL10	Merge_Peak_27170	0.671452	9.16e-05	LOC100507373
Merge_Peak_7407	0.780434	9.67e-07	COMTD1	Merge_Peak_55571	0.671379	9.18e-05	PTBP3
Merge_Peak_32740	0.780413	9.69e-07	IGFBP5	Merge_Peak_57445	0.671055	9.28e-05	CD40LG
Merge_Peak_39926	0.780412	9.69e-07	IL20RB	Merge_Peak_24896	0.670716	9.39e-05	TAF4B
Merge_Peak_8636	0.780399	9.69e-07	RNH1	Merge_Peak_37674	0.670532	9.44e-05	BIK
Merge_Peak_2496	0.780324	9.73e-07	RBMXL1	Merge_Peak_24003	0.67049	9.46e-05	RNF157
Merge_Peak_33748	0.780228	9.78e-07	JAG1	Merge_Peak_40773	0.670382	9.49e-05	ST6GAL1
Merge_Peak_16128	0.780226	9.78e-07	LINC01588	Merge_Peak_38532	0.670339	9.5e-05	FAM198A
Merge_Peak_44663	0.780219	9.79e-07	PITX1	Merge_Peak_39376	0.670248	9.53e-05	GCSAM
Merge_Peak_1250	0.780167	9.81e-07	GPR3	Merge_Peak_6426	0.670187	9.55e-05	PIP4K2A
Merge_Peak_55125	0.779871	9.97e-07	BICD2	Merge_Peak_20457	0.670139	9.57e-05	SBK1
Merge_Peak_37557	0.779802	1e-06	SREBF2	Merge_Peak_44712	0.670102	9.58e-05	TGFBI
Merge_Peak_8170	0.779634	1.01e-06	ABLIM1	Merge_Peak_34385	0.669643	9.72e-05	LINC01734
Merge_Peak_49316	0.779633	1.01e-06	AHR	Merge_Peak_33077	0.669567	9.75e-05	INPP5D
Merge_Peak_20091	0.77961	1.01e-06	SNX29	Merge_Peak_14719	0.669536	9.76e-05	RASL11A
Merge_Peak_48675	0.779453	1.02e-06	SLC22A3	Merge_Peak_20811	0.66949	9.77e-05	RBL2
Merge_Peak_16925	0.77941	1.02e-06	FOXN3	Merge_Peak_52618	0.669213	9.86e-05	LYN
Merge_Peak_38444	0.779242	1.03e-06	PLCD1	Merge_Peak_52043	0.6691	9.9e-05	EGR3
Merge_Peak_12510	0.77922	1.03e-06	PPFIBP1	Merge_Peak_52668	0.669082	9.91e-05	LOC100130298
Merge_Peak_43410	0.778966	1.05e-06	MIR4279	Merge_Peak_21746	0.668714	0.000100257	ANKRD11
Merge_Peak_1233	0.778962	1.05e-06	FAM46B	Merge_Peak_38157	0.668665	0.00010042	NUP210
Merge_Peak_7327	0.778903	1.05e-06	DNAJB12	Merge_Peak_12966	0.668662	0.00010043	MFSD5
Merge_Peak_784	0.778684	1.06e-06	ALDH4A1	Merge_Peak_17259	0.668601	0.00010063	LINC01550
Merge_Peak_38080	0.778632	1.06e-06	SLC6A1	Merge_Peak_49699	0.668577	0.000100711	AOAH-IT1
Merge_Peak_16124	0.778481	1.07e-06	ARF6	Merge_Peak_54534	0.668436	0.000101176	GRHPR
Merge_Peak_48674	0.778225	1.09e-06	SLC22A3	Merge_Peak_27096	0.668352	0.000101452	ZNF791
Merge_Peak_52441	0.7782	1.09e-06	SLC20A2	Merge_Peak_2070	0.668136	0.000102173	USP24
Merge_Peak_36295	0.778054	1.1e-06	LINC00111	Merge_Peak_33325	0.668107	0.000102268	HDAC4
Merge_Peak_31269	0.777991	1.1e-06	SOWAHC	Merge_Peak_54524	0.667977	0.000102703	PAX5
Merge_Peak_23257	0.777897	1.11e-06	SLC35B1	Merge_Peak_1623	0.667863	0.000103086	LINC01343
Merge_Peak_2189	0.777887	1.11e-06	MGC34796	Merge_Peak_2659	0.667854	0.000103117	RNU6-31P
Merge_Peak_2173	0.777733	1.12e-06	NFIA	Merge_Peak_2733	0.66762	0.000103908	GPR61
Merge_Peak_34374	0.777726	1.12e-06	FAM83D	Merge_Peak_16207	0.667586	0.000104022	STYX
Merge_Peak_3284	0.777626	1.12e-06	SNX27	Merge_Peak_24968	0.667547	0.000104156	KLHL14
Merge_Peak_45967	0.777524	1.13e-06	RREB1	Merge_Peak_46863	0.667337	0.000104872	C6orf89
Merge_Peak_43759	0.777516	1.13e-06	MAP3K1	Merge_Peak_44273	0.667042	0.000105882	LOC100289230
Merge_Peak_8088	0.777398	1.14e-06	SMNDC1	Merge_Peak_21412	0.667022	0.00010595	PLCG2
Merge_Peak_14302	0.777256	1.14e-06	HCAR3	Merge_Peak_38831	0.666935	0.000106251	TLR9
Merge_Peak_31120	0.777229	1.15e-06	NCK2	Merge_Peak_22617	0.66685	0.000106546	MIR4724
Merge_Peak_2773	0.777222	1.15e-06	CYMP	Merge_Peak_48604	0.666441	0.000107972	EZR-AS1
Merge_Peak_44246	0.777209	1.15e-06	CAST	Merge_Peak_20343	0.666371	0.000108216	CDR2
Merge_Peak_54570	0.77714	1.15e-06	SHB	Merge_Peak_26369	0.666258	0.000108616	SOCS6
Merge_Peak_2423	0.776995	1.16e-06	BCL10	Merge_Peak_46100	0.666215	0.000108767	NEDD9
Merge_Peak_28751	0.776914	1.16e-06	TAF1B	Merge_Peak_32877	0.665936	0.000109757	AP1S3
Merge_Peak_6909	0.7769	1.17e-06	FAM25C	Merge_Peak_27271	0.665794	0.000110261	KLF2
Merge_Peak_31654	0.776793	1.17e-06	HS6ST1	Merge_Peak_43558	0.665523	0.000111234	FYB1
Merge_Peak_2827	0.776611	1.18e-06	FAM19A3	Merge_Peak_13557	0.665453	0.000111486	ATP2B1-AS1
Merge_Peak_33669	0.776441	1.19e-06	BMP2	Merge_Peak_27458	0.665382	0.000111741	ZNF43
Merge_Peak_20868	0.776374	1.2e-06	CES5A	Merge_Peak_36607	0.665056	0.000112925	DIP2A
Merge_Peak_20153	0.776333	1.2e-06	MIR3180-4	Merge_Peak_26650	0.664901	0.000113492	LINGO3
Merge_Peak_22366	0.776195	1.21e-06	KRT16P1	Merge_Peak_17586	0.664872	0.0001136	GPR132
Merge_Peak_54676	0.776193	1.21e-06	LINC01189	Merge_Peak_30307	0.664847	0.000113691	ANXA4
Merge_Peak_8366	0.77612	1.21e-06	CPXM2	Merge_Peak_47690	0.664846	0.000113692	CRYBG1
Merge_Peak_36722	0.776078	1.22e-06	ARVCF	Merge_Peak_49241	0.664706	0.000114209	ICA1
Merge_Peak_32047	0.776052	1.22e-06	TANC1	Merge_Peak_45140	0.664693	0.000114257	CCDC69
Merge_Peak_428	0.775577	1.25e-06	UBE4B	Merge_Peak_13676	0.664691	0.000114264	PLXNC1
Merge_Peak_36910	0.77534	1.26e-06	KIAA1671	Merge_Peak_40822	0.664456	0.000115133	LPP
Merge_Peak_36139	0.775314	1.26e-06	CLDN14	Merge_Peak_36733	0.664454	0.000115142	RTN4R
Merge_Peak_14020	0.775224	1.27e-06	TRAFD1	Merge_Peak_27399	0.664393	0.000115366	CRTC1
Merge_Peak_29220	0.77522	1.27e-06	LOC100505716	Merge_Peak_38160	0.664379	0.00011542	NUP210
Merge_Peak_20690	0.775211	1.27e-06	LINC01566	Merge_Peak_54367	0.664047	0.000116659	B4GALT1
Merge_Peak_20346	0.775174	1.27e-06	SMG1P1	Merge_Peak_42854	0.663845	0.000117422	TMEM131L
Merge_Peak_1229	0.774972	1.29e-06	TRNP1	Merge_Peak_44575	0.663832	0.000117469	HSPA4
Merge_Peak_14758	0.774588	1.31e-06	SLC7A1	Merge_Peak_42744	0.66374	0.000117819	INPP4B
Merge_Peak_46015	0.774465	1.32e-06	DSP	Merge_Peak_42281	0.663729	0.000117859	PRDM8
Merge_Peak_24827	0.774409	1.33e-06	CABLES1	Merge_Peak_22653	0.663656	0.000118136	CDK5R1
Merge_Peak_7635	0.774401	1.33e-06	STAMBPL1	Merge_Peak_54174	0.663557	0.000118514	DMAC1
Merge_Peak_49391	0.774188	1.34e-06	RAPGEF5	Merge_Peak_16613	0.663543	0.000118566	ACTN1
Merge_Peak_39407	0.773664	1.38e-06	BOC	Merge_Peak_48631	0.663283	0.000119558	TAGAP
Merge_Peak_13478	0.773492	1.39e-06	CSRP2	Merge_Peak_48385	0.663176	0.000119972	ZC3H12D
Merge_Peak_24836	0.773458	1.39e-06	TMEM241	Merge_Peak_44275	0.662879	0.000121117	LOC100289230
Merge_Peak_16000	0.77341	1.4e-06	SPTSSA	Merge_Peak_56926	0.662823	0.000121338	OTUD5
Merge_Peak_55434	0.773353	1.4e-06	KLF4	Merge_Peak_44111	0.662743	0.000121649	SERINC5
Merge_Peak_17800	0.773288	1.4e-06	LOC283710	Merge_Peak_48756	0.662669	0.000121935	CCR6
Merge_Peak_22658	0.77328	1.4e-06	CDK5R1	Merge_Peak_32719	0.662584	0.000122271	TMEM169
Merge_Peak_47951	0.77318	1.41e-06	TPD52L1	Merge_Peak_30746	0.662357	0.00012316	MIR4436A
Merge_Peak_37036	0.7731	1.42e-06	TBC1D10A	Merge_Peak_57334	0.662329	0.00012327	RPL39
Merge_Peak_47470	0.773086	1.42e-06	TTK	Merge_Peak_36697	0.662312	0.00012334	CLTCL1
Merge_Peak_54098	0.772961	1.43e-06	KANK1	Merge_Peak_49029	0.662134	0.000124043	MAD1L1
Merge_Peak_48563	0.772868	1.43e-06	SYNJ2	Merge_Peak_14036	0.662121	0.000124094	DTX1
Merge_Peak_1231	0.772755	1.44e-06	FAM46B	Merge_Peak_28811	0.662022	0.000124485	SNORA80B
Merge_Peak_11790	0.772667	1.45e-06	BARX2	Merge_Peak_22906	0.661771	0.000125488	CCR7
Merge_Peak_46362	0.772646	1.45e-06	ID4	Merge_Peak_38374	0.661645	0.000125993	ZNF860
Merge_Peak_23423	0.772469	1.46e-06	SUPT4H1	Merge_Peak_22286	0.661605	0.000126153	MPRIP
Merge_Peak_44318	0.772397	1.47e-06	TSLP	Merge_Peak_22247	0.661574	0.00012628	MIR1288
Merge_Peak_44703	0.772041	1.5e-06	CXCL14	Merge_Peak_38729	0.66143	0.000126862	SLC25A20
Merge_Peak_38477	0.771856	1.51e-06	ZNF621	Merge_Peak_24593	0.661418	0.00012691	MTCL1
Merge_Peak_807	0.771825	1.51e-06	PQLC2	Merge_Peak_33656	0.661388	0.000127029	C20orf196
Merge_Peak_48360	0.771776	1.52e-06	SASH1	Merge_Peak_15075	0.66135	0.000127184	ITM2B
Merge_Peak_12041	0.771276	1.56e-06	TNFRSF1A	Merge_Peak_56582	0.66113	0.000128079	TMSB4X
Merge_Peak_18758	0.771138	1.57e-06	THSD4	Merge_Peak_56409	0.660874	0.000129127	NSMF
Merge_Peak_657	0.771132	1.57e-06	PLEKHM2	Merge_Peak_41790	0.660705	0.000129824	CHRNA9
Merge_Peak_2900	0.771069	1.57e-06	ATP1A1	Merge_Peak_12105	0.660541	0.0001305	M6PR
Merge_Peak_21722	0.771009	1.58e-06	PIEZO1	Merge_Peak_45073	0.660403	0.000131073	CD74
Merge_Peak_1046	0.770984	1.58e-06	GRHL3	Merge_Peak_51445	0.660385	0.000131149	GIMAP7
Merge_Peak_8645	0.770793	1.59e-06	EPS8L2	Merge_Peak_5157	0.660383	0.000131159	EPHX1
Merge_Peak_12360	0.770526	1.62e-06	GUCY2C	Merge_Peak_57178	0.66023	0.000131796	GPR174
Merge_Peak_11327	0.770494	1.62e-06	EXPH5	Merge_Peak_55139	0.660041	0.00013259	SUSD3
Merge_Peak_30185	0.770426	1.62e-06	SPRED2	Merge_Peak_24285	0.660001	0.000132757	RPTOR
Merge_Peak_48350	0.770368	1.63e-06	SASH1	Merge_Peak_26824	0.65996	0.000132928	KDM4B
Merge_Peak_38821	0.770339	1.63e-06	LINC00696	Merge_Peak_36015	0.659952	0.000132965	SMIM11A
Merge_Peak_45589	0.770271	1.64e-06	TMED9	Merge_Peak_10082	0.659947	0.000132984	AIP
Merge_Peak_55452	0.770251	1.64e-06	ACTL7B	Merge_Peak_44610	0.6598	0.000133605	C5orf15
Merge_Peak_51242	0.770141	1.65e-06	PTN	Merge_Peak_20549	0.659752	0.00013381	SMG1P2
Merge_Peak_30162	0.770133	1.65e-06	CEP68	Merge_Peak_8908	0.6597	0.000134029	CSNK2A3
Merge_Peak_2819	0.769558	1.7e-06	MIR4256	Merge_Peak_43304	0.659575	0.000134563	ANKRD33B
Merge_Peak_414	0.769556	1.7e-06	CTNNBIP1	Merge_Peak_7311	0.659394	0.000135335	DDIT4
Merge_Peak_22430	0.769554	1.7e-06	SLC47A1	Merge_Peak_20026	0.659374	0.00013542	RMI2
Merge_Peak_24702	0.769528	1.7e-06	IMPA2	Merge_Peak_51728	0.659301	0.000135732	MCPH1
Merge_Peak_43765	0.769361	1.71e-06	MAP3K1	Merge_Peak_37372	0.659293	0.000135768	TPTEP2
Merge_Peak_41804	0.769223	1.72e-06	MIR4802	Merge_Peak_14439	0.659195	0.000136191	LINC00944
Merge_Peak_44679	0.769193	1.73e-06	C5orf66-AS2	Merge_Peak_36804	0.659161	0.000136335	MIR650
Merge_Peak_10998	0.769158	1.73e-06	ACER3	Merge_Peak_55096	0.659008	0.000136999	IARS
Merge_Peak_5396	0.769111	1.73e-06	SIPA1L2	Merge_Peak_401	0.65869	0.000138379	CLSTN1
Merge_Peak_51930	0.769096	1.74e-06	MTUS1	Merge_Peak_11187	0.658543	0.000139022	FAM76B
Merge_Peak_55832	0.769004	1.74e-06	OLFML2A	Merge_Peak_45211	0.658042	0.000141233	ITK
Merge_Peak_29121	0.768889	1.75e-06	DNMT3A	Merge_Peak_44933	0.657996	0.000141438	NR3C1
Merge_Peak_37774	0.768704	1.77e-06	MIR4762	Merge_Peak_28465	0.657987	0.00014148	LILRB1
Merge_Peak_47351	0.768685	1.77e-06	LRRC1	Merge_Peak_45133	0.657984	0.000141494	ANXA6
Merge_Peak_44299	0.768567	1.78e-06	EFNA5	Merge_Peak_13203	0.657857	0.00014206	RASSF3
Merge_Peak_18340	0.768567	1.78e-06	LIPC	Merge_Peak_14033	0.657768	0.000142457	DTX1
Merge_Peak_8025	0.768483	1.79e-06	SH3PXD2A	Merge_Peak_47735	0.657744	0.000142564	SCML4
Merge_Peak_20689	0.768345	1.8e-06	LINC01566	Merge_Peak_8808	0.657541	0.000143477	APBB1
Merge_Peak_53367	0.76832	1.8e-06	ZHX2	Merge_Peak_38406	0.657469	0.000143802	GLB1
Merge_Peak_6449	0.768207	1.81e-06	KIAA1217	Merge_Peak_20441	0.65728	0.00014466	GSG1L
Merge_Peak_33138	0.768202	1.82e-06	ARL4C	Merge_Peak_41331	0.657156	0.000145223	HTT-AS
Merge_Peak_1900	0.768048	1.83e-06	EFCAB14	Merge_Peak_1759	0.657152	0.000145241	HIVEP3
Merge_Peak_51121	0.767837	1.85e-06	<NA>	Merge_Peak_27097	0.656706	0.00014729	MAN2B1
Merge_Peak_1141	0.767832	1.85e-06	MAN1C1	Merge_Peak_51271	0.656587	0.000147839	ZC3HAV1
Merge_Peak_44687	0.767818	1.85e-06	C5orf66-AS2	Merge_Peak_22837	0.656582	0.000147861	IKZF3
Merge_Peak_17157	0.76781	1.85e-06	SERPINA4	Merge_Peak_3293	0.65643	0.000148565	RORC
Merge_Peak_16125	0.767418	1.89e-06	ARF6	Merge_Peak_4118	0.656346	0.000148958	IER5
Merge_Peak_6906	0.767307	1.9e-06	ANXA8	Merge_Peak_17551	0.656328	0.000149042	C14orf180
Merge_Peak_41071	0.767238	1.9e-06	XXYLT1-AS2	Merge_Peak_13607	0.656181	0.000149728	CLLU1
Merge_Peak_42815	0.76718	1.91e-06	FBXW7	Merge_Peak_46537	0.656076	0.00015022	HLA-F
Merge_Peak_55258	0.767111	1.92e-06	MIR3074	Merge_Peak_16599	0.656048	0.000150355	ZFP36L1
Merge_Peak_52172	0.766945	1.93e-06	ZNF395	Merge_Peak_2561	0.655971	0.000150715	FAM69A
Merge_Peak_35988	0.766924	1.93e-06	IFNGR2	Merge_Peak_8162	0.655905	0.000151026	ABLIM1
Merge_Peak_33929	0.766649	1.96e-06	NAA20	Merge_Peak_6646	0.655202	0.000154376	LYZL2
Merge_Peak_42813	0.766401	1.99e-06	FBXW7	Merge_Peak_26988	0.655172	0.000154522	PIN1
Merge_Peak_9838	0.766369	1.99e-06	SCGB1A1	Merge_Peak_10131	0.655021	0.000155249	C11orf24
Merge_Peak_48242	0.766267	2e-06	NHSL1	Merge_Peak_27275	0.654702	0.0001568	KLF2
Merge_Peak_25859	0.766265	2e-06	PHLPP1	Merge_Peak_12583	0.654555	0.000157519	H3F3C
Merge_Peak_51937	0.766254	2e-06	MTUS1	Merge_Peak_35958	0.654386	0.000158344	LINC01548
Merge_Peak_45854	0.766212	2e-06	FAM50B	Merge_Peak_40530	0.654348	0.000158531	LINC00578
Merge_Peak_18771	0.766152	2.01e-06	THSD4	Merge_Peak_13999	0.654343	0.00015856	PHETA1
Merge_Peak_11163	0.766146	2.01e-06	AMOTL1	Merge_Peak_17406	0.654301	0.000158764	PPP2R5C
Merge_Peak_12574	0.766081	2.02e-06	AMN1	Merge_Peak_37032	0.654116	0.000159678	CASTOR1
Merge_Peak_7716	0.766019	2.02e-06	MYOF	Merge_Peak_9001	0.653982	0.000160346	PLEKHA7
Merge_Peak_42915	0.765985	2.03e-06	2019-03-01	Merge_Peak_22245	0.653448	0.000163021	MIR1288
Merge_Peak_39511	0.765913	2.03e-06	NDUFB4	Merge_Peak_11976	0.653437	0.000163075	PARP11
Merge_Peak_51116	0.765649	2.06e-06	MIR29B1	Merge_Peak_16693	0.653362	0.000163455	PCNX1
Merge_Peak_3025	0.7656	2.07e-06	NOTCH2	Merge_Peak_42485	0.653166	0.00016445	NFKB1
Merge_Peak_49395	0.765549	2.07e-06	RAPGEF5	Merge_Peak_48603	0.652847	0.000166082	EZR-AS1
Merge_Peak_29655	0.765537	2.07e-06	THADA	Merge_Peak_34247	0.652599	0.000167357	SPAG4
Merge_Peak_45852	0.765435	2.08e-06	PXDC1	Merge_Peak_39438	0.652591	0.000167399	ZNF80
Merge_Peak_29554	0.765154	2.11e-06	HAAO	Merge_Peak_12420	0.652563	0.000167544	LDHB
Merge_Peak_20692	0.765128	2.11e-06	TP53TG3HP	Merge_Peak_38924	0.652411	0.000168332	ARHGEF3
Merge_Peak_54709	0.764918	2.14e-06	AQP7P1	Merge_Peak_48758	0.652346	0.000168668	CCR6
Merge_Peak_52275	0.764887	2.14e-06	PPP2CB	Merge_Peak_3800	0.652345	0.000168677	GPA33
Merge_Peak_22361	0.764794	2.15e-06	LLGL1	Merge_Peak_17035	0.652329	0.000168758	CCDC88C
Merge_Peak_1127	0.764774	2.15e-06	MACO1	Merge_Peak_40021	0.652127	0.000169813	SLC9A9
Merge_Peak_2622	0.764766	2.15e-06	SLC44A3	Merge_Peak_32401	0.651901	0.000170999	STAT4
Merge_Peak_32064	0.764686	2.16e-06	TANC1	Merge_Peak_38498	0.651871	0.000171157	TRAK1
Merge_Peak_52265	0.764611	2.17e-06	GSR	Merge_Peak_36732	0.651859	0.000171222	RTN4R
Merge_Peak_20694	0.764203	2.21e-06	LINC02167	Merge_Peak_24503	0.651775	0.000171666	LOC727896
Merge_Peak_54090	0.76415	2.22e-06	KANK1	Merge_Peak_38149	0.65173	0.000171902	IQSEC1
Merge_Peak_8315	0.764045	2.23e-06	FGFR2	Merge_Peak_53195	0.651617	0.000172503	NCALD
Merge_Peak_42702	0.763928	2.24e-06	MAML3	Merge_Peak_47551	0.651464	0.000173315	BACH2
Merge_Peak_47807	0.763924	2.24e-06	GPR6	Merge_Peak_3891	0.651329	0.000174036	SELP
Merge_Peak_5836	0.763917	2.24e-06	ZNF672	Merge_Peak_32982	0.651131	0.000175097	LINC01907
Merge_Peak_55661	0.763903	2.24e-06	TNFSF8	Merge_Peak_41644	0.650938	0.000176135	SEL1L3
Merge_Peak_50843	0.763764	2.26e-06	LINC01004	Merge_Peak_34154	0.650745	0.000177183	SUN5
Merge_Peak_49268	0.763706	2.27e-06	ARL4A	Merge_Peak_51852	0.650699	0.00017743	FAM167A-AS1
Merge_Peak_18794	0.7636	2.28e-06	THSD4	Merge_Peak_3818	0.650483	0.000178612	CD247
Merge_Peak_21753	0.763579	2.28e-06	ANKRD11	Merge_Peak_8774	0.650476	0.000178648	TRPC2
Merge_Peak_49295	0.763522	2.29e-06	BZW2	Merge_Peak_37879	0.650386	0.000179143	MIR3201
Merge_Peak_2672	0.763477	2.29e-06	VAV3	Merge_Peak_30540	0.650311	0.000179555	DNAH6
Merge_Peak_29565	0.763447	2.29e-06	HAAO	Merge_Peak_17241	0.650297	0.000179635	LINC01550
Merge_Peak_19143	0.763418	2.3e-06	LOC727751	Merge_Peak_16514	0.65024	0.000179946	RAD51B
Merge_Peak_38478	0.763296	2.31e-06	ZNF621	Merge_Peak_44625	0.649915	0.000181743	VDAC1
Merge_Peak_8000	0.763257	2.32e-06	SH3PXD2A-AS1	Merge_Peak_17787	0.649578	0.000183625	LINC02249
Merge_Peak_17510	0.763145	2.33e-06	TRMT61A	Merge_Peak_13224	0.649456	0.000184313	DYRK2
Merge_Peak_32763	0.762948	2.35e-06	TNS1	Merge_Peak_42529	0.649265	0.00018539	TIFA
Merge_Peak_32725	0.762837	2.36e-06	RPL37A	Merge_Peak_49227	0.649255	0.000185446	C1GALT1
Merge_Peak_29150	0.762771	2.37e-06	RAB10	Merge_Peak_2641	0.648844	0.000187785	LOC100129620
Merge_Peak_10999	0.762729	2.38e-06	ACER3	Merge_Peak_16138	0.648647	0.000188914	LINC01588
Merge_Peak_35697	0.762209	2.44e-06	DNAJC5	Merge_Peak_40383	0.648545	0.000189503	MIR569
Merge_Peak_28744	0.762023	2.46e-06	TAF1B	Merge_Peak_32808	0.648489	0.000189825	WNT10A
Merge_Peak_1045	0.762022	2.46e-06	GRHL3	Merge_Peak_20487	0.648322	0.000190791	EIF3CL
Merge_Peak_50264	0.761813	2.48e-06	GTF2IRD1	Merge_Peak_31113	0.648313	0.000190843	NCK2
Merge_Peak_1866	0.761714	2.5e-06	TESK2	Merge_Peak_17819	0.648313	0.000190844	KLF13
Merge_Peak_8105	0.761705	2.5e-06	PDCD4-AS1	Merge_Peak_5700	0.648237	0.000191283	ZBTB18
Merge_Peak_2295	0.761648	2.5e-06	IL23R	Merge_Peak_16447	0.648231	0.00019132	MIR4708
Merge_Peak_16974	0.761504	2.52e-06	LINC00642	Merge_Peak_1096	0.648208	0.00019145	RUNX3
Merge_Peak_55422	0.761437	2.53e-06	ZNF462	Merge_Peak_38372	0.648016	0.000192573	ZNF860
Merge_Peak_29663	0.761396	2.54e-06	THADA	Merge_Peak_20507	0.647957	0.000192917	RRN3P2
Merge_Peak_409	0.761383	2.54e-06	CTNNBIP1	Merge_Peak_27518	0.647889	0.000193315	SLC7A9
Merge_Peak_53372	0.761293	2.55e-06	ZHX2	Merge_Peak_1544	0.647864	0.000193465	KIAA0319L
Merge_Peak_18757	0.76121	2.56e-06	THSD4	Merge_Peak_38977	0.647728	0.000194264	PXK
Merge_Peak_24700	0.761208	2.56e-06	IMPA2	Merge_Peak_20552	0.647484	0.000195708	SLC7A5P1
Merge_Peak_18783	0.761075	2.57e-06	THSD4	Merge_Peak_22811	0.647141	0.000197753	PLXDC1
Merge_Peak_55524	0.761074	2.57e-06	LRRC37A5P	Merge_Peak_54912	0.647126	0.000197841	TLE4
Merge_Peak_14640	0.761012	2.58e-06	PCOTH	Merge_Peak_33429	0.646964	0.000198816	RTP5
Merge_Peak_7405	0.760946	2.59e-06	COMTD1	Merge_Peak_2072	0.646619	0.000200899	MIR4422
Merge_Peak_3576	0.760904	2.6e-06	VSIG8	Merge_Peak_20428	0.646573	0.000201178	IL21R
Merge_Peak_9807	0.760791	2.61e-06	DAGLA	Merge_Peak_34131	0.646515	0.000201533	KIF3B
Merge_Peak_21319	0.760728	2.62e-06	MAF	Merge_Peak_20386	0.646496	0.000201646	PRKCB
Merge_Peak_4804	0.760665	2.63e-06	CAMK1G	Merge_Peak_38915	0.646392	0.000202282	ARHGEF3
Merge_Peak_1706	0.760655	2.63e-06	SLFNL1	Merge_Peak_22475	0.645925	0.00020515	NATD1
Merge_Peak_8017	0.760574	2.64e-06	SH3PXD2A	Merge_Peak_42811	0.645854	0.000205592	FBXW7
Merge_Peak_544	0.760501	2.65e-06	VPS13D	Merge_Peak_27923	0.64584	0.000205675	CD79A
Merge_Peak_18768	0.760474	2.65e-06	THSD4	Merge_Peak_17224	0.645714	0.000206457	LINC02291
Merge_Peak_1615	0.760319	2.67e-06	MIR3659	Merge_Peak_20757	0.645699	0.000206556	ADCY7
Merge_Peak_45826	0.759994	2.71e-06	SLC22A23	Merge_Peak_21589	0.645694	0.000206587	C16orf74
Merge_Peak_24410	0.759961	2.72e-06	FOXK2	Merge_Peak_17933	0.645523	0.000207647	SRP14-AS1
Merge_Peak_12522	0.759811	2.74e-06	PTHLH	Merge_Peak_22268	0.645354	0.000208708	TNFRSF13B
Merge_Peak_29563	0.759786	2.74e-06	HAAO	Merge_Peak_41765	0.645193	0.000209723	SMIM14
Merge_Peak_18019	0.759777	2.74e-06	MAPKBP1	Merge_Peak_24048	0.645148	0.000210009	MGAT5B
Merge_Peak_21118	0.75965	2.76e-06	TANGO6	Merge_Peak_56594	0.645089	0.000210378	FAM9C
Merge_Peak_52118	0.759283	2.81e-06	PPP2R2A	Merge_Peak_44485	0.645087	0.000210392	CDC42SE2
Merge_Peak_40845	0.759279	2.81e-06	TPRG1	Merge_Peak_24231	0.645051	0.000210617	RBFOX3
Merge_Peak_37775	0.759243	2.81e-06	MIR4762	Merge_Peak_46438	0.645032	0.000210736	RIPOR2
Merge_Peak_48352	0.759232	2.81e-06	SASH1	Merge_Peak_41793	0.645016	0.00021084	CHRNA9
Merge_Peak_14765	0.75921	2.82e-06	SLC7A1	Merge_Peak_39271	0.644906	0.000211537	TRMT10C
Merge_Peak_34351	0.759157	2.82e-06	BPI	Merge_Peak_53663	0.644801	0.000212208	MIR1205
Merge_Peak_52916	0.759086	2.83e-06	REXO1L2P	Merge_Peak_23433	0.644639	0.000213244	HSF5
Merge_Peak_1249	0.758858	2.86e-06	CD164L2	Merge_Peak_32717	0.644471	0.000214317	PECR
Merge_Peak_31275	0.758604	2.9e-06	RGPD6	Merge_Peak_19220	0.644454	0.000214427	AKAP13
Merge_Peak_38954	0.758525	2.91e-06	FLNB	Merge_Peak_29310	0.644221	0.000215931	LBH
Merge_Peak_14734	0.758505	2.91e-06	POLR1D	Merge_Peak_43743	0.64414	0.000216455	ANKRD55
Merge_Peak_551	0.758329	2.94e-06	SNORA59B	Merge_Peak_4353	0.644129	0.000216529	PTPRC
Merge_Peak_36301	0.75822	2.95e-06	LINC00479	Merge_Peak_53018	0.644072	0.000216899	PLEKHF2
Merge_Peak_50489	0.758193	2.96e-06	TP53TG1	Merge_Peak_14791	0.643963	0.000217606	LINC00426
Merge_Peak_814	0.757637	3.03e-06	PQLC2	Merge_Peak_38267	0.643691	0.000219387	RFTN1
Merge_Peak_42938	0.757527	3.05e-06	PALLD	Merge_Peak_36819	0.643677	0.00021948	GNAZ
Merge_Peak_26613	0.757465	3.06e-06	REXO1	Merge_Peak_50048	0.643643	0.000219698	VOPP1
Merge_Peak_18778	0.757095	3.11e-06	THSD4	Merge_Peak_52413	0.643382	0.000221417	ANK1
Merge_Peak_22460	0.757094	3.11e-06	LGALS9B	Merge_Peak_23845	0.643318	0.000221844	LINC02092
Merge_Peak_38895	0.756922	3.14e-06	CACNA2D3-AS1	Merge_Peak_37567	0.643286	0.000222056	TNFRSF13C
Merge_Peak_15534	0.756861	3.15e-06	GGACT	Merge_Peak_43478	0.643279	0.000222102	PRLR
Merge_Peak_55910	0.756839	3.15e-06	FAM129B	Merge_Peak_23417	0.643222	0.000222483	OR4D2
Merge_Peak_45830	0.756551	3.19e-06	SLC22A23	Merge_Peak_28169	0.643192	0.00022268	SAE1
Merge_Peak_9070	0.756512	3.2e-06	CCDC34	Merge_Peak_45795	0.643183	0.000222739	SERPINB6
Merge_Peak_51080	0.756507	3.2e-06	AHCYL2	Merge_Peak_21742	0.643116	0.000223188	ACSF3
Merge_Peak_32752	0.756432	3.21e-06	DIRC3	Merge_Peak_18171	0.642999	0.000223965	USP8
Merge_Peak_53042	0.75633	3.23e-06	POP1	Merge_Peak_12635	0.642811	0.000225226	ABCD2
Merge_Peak_55469	0.75633	3.23e-06	ACTL7B	Merge_Peak_13701	0.642779	0.000225444	METAP2
Merge_Peak_24406	0.756108	3.26e-06	FOXK2	Merge_Peak_24799	0.642704	0.000225945	CTAGE1
Merge_Peak_18353	0.756082	3.27e-06	SLTM	Merge_Peak_45139	0.642685	0.000226073	CCDC69
Merge_Peak_36929	0.755977	3.28e-06	CRYBB3	Merge_Peak_6327	0.642664	0.000226212	FAM107B
Merge_Peak_43773	0.755926	3.29e-06	MAP3K1	Merge_Peak_17621	0.64245	0.000227663	LINC00221
Merge_Peak_2409	0.755809	3.31e-06	LPAR3	Merge_Peak_15502	0.642441	0.000227721	MIR623
Merge_Peak_38898	0.755772	3.31e-06	CACNA2D3-AS1	Merge_Peak_8073	0.642346	0.000228371	ADD3
Merge_Peak_26576	0.75567	3.33e-06	MIDN	Merge_Peak_53022	0.642226	0.000229187	PLEKHF2
Merge_Peak_19409	0.755545	3.35e-06	SLCO3A1	Merge_Peak_22295	0.642214	0.000229265	<NA>
Merge_Peak_15253	0.755508	3.36e-06	KLF5	Merge_Peak_22704	0.641949	0.000231084	SLC35G3
Merge_Peak_39405	0.755433	3.37e-06	BOC	Merge_Peak_24049	0.641947	0.000231096	MGAT5B
Merge_Peak_44945	0.75539	3.37e-06	SH3RF2	Merge_Peak_2658	0.64186	0.000231691	S1PR1
Merge_Peak_44668	0.755342	3.38e-06	PITX1	Merge_Peak_34243	0.641822	0.000231956	CEP250
Merge_Peak_23983	0.755276	3.39e-06	TRIM47	Merge_Peak_33419	0.641611	0.000233415	THAP4
Merge_Peak_44988	0.755243	3.4e-06	SH3TC2	Merge_Peak_51066	0.641553	0.000233813	IRF5
Merge_Peak_6258	0.755179	3.41e-06	CCDC3	Merge_Peak_12070	0.641374	0.000235058	LAG3
Merge_Peak_26563	0.755141	3.41e-06	SBNO2	Merge_Peak_18595	0.641291	0.000235642	SMAD6
Merge_Peak_11395	0.754959	3.44e-06	ZBTB16	Merge_Peak_20931	0.641239	0.000236001	ADGRG5
Merge_Peak_205	0.754932	3.45e-06	ACOT7	Merge_Peak_12125	0.641004	0.000237655	LOC374443
Merge_Peak_2910	0.754867	3.46e-06	ATP1A1-AS1	Merge_Peak_11708	0.64095	0.000238031	ETS1
Merge_Peak_15991	0.754768	3.47e-06	SPTSSA	Merge_Peak_26888	0.640883	0.000238507	TNFSF9
Merge_Peak_7780	0.754591	3.5e-06	BLNK	Merge_Peak_57536	0.640843	0.00023879	EMD
Merge_Peak_19312	0.754547	3.51e-06	ZNF710	Merge_Peak_6642	0.640634	0.000240273	MAP3K8
Merge_Peak_46356	0.754432	3.53e-06	ID4	Merge_Peak_45214	0.640475	0.000241404	ITK
Merge_Peak_39004	0.754307	3.55e-06	C3orf67	Merge_Peak_25574	0.640334	0.000242411	SLC14A2
Merge_Peak_56173	0.754244	3.56e-06	GFI1B	Merge_Peak_10846	0.639982	0.000244944	ARAP1
Merge_Peak_1327	0.754228	3.56e-06	PTAFR	Merge_Peak_36827	0.639862	0.000245817	RSPH14
Merge_Peak_46309	0.754217	3.56e-06	STMND1	Merge_Peak_52320	0.639695	0.000247031	RAB11FIP1
Merge_Peak_24939	0.754201	3.57e-06	DSG3	Merge_Peak_48593	0.639363	0.000249462	MIR3918
Merge_Peak_48981	0.754084	3.59e-06	GPR146	Merge_Peak_53682	0.63907	0.000251618	MIR1208
Merge_Peak_43341	0.754061	3.59e-06	OTULIN	Merge_Peak_51454	0.638983	0.000252263	GIMAP2
Merge_Peak_7401	0.754038	3.59e-06	VDAC2	Merge_Peak_44105	0.638965	0.000252399	SERINC5
Merge_Peak_38303	0.754032	3.59e-06	NKIRAS1	Merge_Peak_15458	0.638938	0.0002526	DOCK9
Merge_Peak_46004	0.753968	3.61e-06	RIOK1	Merge_Peak_44363	0.638852	0.00025324	DMXL1
Merge_Peak_21639	0.753759	3.64e-06	KLHDC4	Merge_Peak_28657	0.638717	0.000254243	RNF144A
Merge_Peak_16973	0.753645	3.66e-06	LINC00642	Merge_Peak_31782	0.638694	0.000254417	TMEM163
Merge_Peak_13869	0.753515	3.68e-06	TCP11L2	Merge_Peak_26598	0.638688	0.000254465	TCF3
Merge_Peak_55954	0.753469	3.69e-06	LCN2	Merge_Peak_29993	0.638644	0.00025479	LINC01185
Merge_Peak_24969	0.753003	3.77e-06	CCDC178	Merge_Peak_55445	0.638479	0.000256033	KLF4
Merge_Peak_8106	0.752948	3.78e-06	PDCD4-AS1	Merge_Peak_47321	0.63843	0.000256401	GCM1
Merge_Peak_38897	0.752891	3.79e-06	CACNA2D3-AS1	Merge_Peak_36801	0.63826	0.000257684	ZNF280B
Merge_Peak_3414	0.752848	3.8e-06	IL6R	Merge_Peak_46430	0.63816	0.000258437	RIPOR2
Merge_Peak_43646	0.752837	3.8e-06	CCL28	Merge_Peak_36652	0.638126	0.000258692	MICAL3
Merge_Peak_49315	0.752819	3.8e-06	AHR	Merge_Peak_23651	0.637776	0.000261361	HELZ
Merge_Peak_52174	0.752561	3.85e-06	ZNF395	Merge_Peak_27391	0.637765	0.000261448	ELL
Merge_Peak_29084	0.752514	3.86e-06	KLHL29	Merge_Peak_52010	0.63774	0.00026164	LZTS1-AS1
Merge_Peak_42520	0.752442	3.87e-06	EGF	Merge_Peak_18968	0.637675	0.000262136	PSTPIP1
Merge_Peak_2760	0.752235	3.91e-06	CSF1	Merge_Peak_57232	0.637594	0.00026276	TSC22D3
Merge_Peak_14346	0.752195	3.91e-06	RILPL1	Merge_Peak_21596	0.637529	0.000263264	IRF8
Merge_Peak_50027	0.752143	3.92e-06	EGFR	Merge_Peak_47912	0.637409	0.000264188	SELENOKP3
Merge_Peak_2858	0.752037	3.94e-06	BCAS2	Merge_Peak_31370	0.637073	0.000266796	FBLN7
Merge_Peak_47033	0.752012	3.95e-06	MRPS10	Merge_Peak_42682	0.636911	0.000268058	SETD7
Merge_Peak_44986	0.751892	3.97e-06	SH3TC2	Merge_Peak_24027	0.636708	0.000269656	PRCD
Merge_Peak_16797	0.751869	3.97e-06	JDP2	Merge_Peak_11493	0.636702	0.0002697	CD3D
Merge_Peak_7998	0.751862	3.98e-06	SH3PXD2A-AS1	Merge_Peak_53534	0.63669	0.000269798	LINC00861
Merge_Peak_42538	0.751736	4e-06	ANK2	Merge_Peak_9820	0.63667	0.000269957	FADS3
Merge_Peak_44191	0.751585	4.03e-06	POU5F2	Merge_Peak_34520	0.636554	0.00027087	SYS1
Merge_Peak_4687	0.751581	4.03e-06	RASSF5	Merge_Peak_38619	0.636438	0.000271787	XCR1
Merge_Peak_14644	0.75158	4.03e-06	PCOTH	Merge_Peak_48363	0.636359	0.000272415	UST
Merge_Peak_29334	0.7515	4.04e-06	EHD3	Merge_Peak_37126	0.636355	0.000272447	LARGE1
Merge_Peak_10038	0.750951	4.15e-06	PC	Merge_Peak_48939	0.636289	0.000272968	PRKAR1B
Merge_Peak_55240	0.750906	4.15e-06	MIR23B	Merge_Peak_24495	0.636253	0.000273254	EMILIN2
Merge_Peak_31107	0.750877	4.16e-06	FHL2	Merge_Peak_20432	0.636252	0.000273264	IL21R-AS1
Merge_Peak_11468	0.7506	4.21e-06	SCN4B	Merge_Peak_48553	0.635911	0.000275993	SNX9
Merge_Peak_35929	0.750554	4.22e-06	SNORA80A	Merge_Peak_31129	0.635505	0.000279268	NCK2
Merge_Peak_55901	0.75052	4.23e-06	FAM129B	Merge_Peak_31761	0.635429	0.000279887	MGAT5
Merge_Peak_23193	0.750386	4.25e-06	NFE2L1	Merge_Peak_39832	0.63542	0.00027996	NEK11
Merge_Peak_36213	0.750385	4.26e-06	ETS2	Merge_Peak_12676	0.635331	0.000280686	SLC38A1
Merge_Peak_31709	0.750372	4.26e-06	ARHGEF4	Merge_Peak_22751	0.635322	0.000280756	MRM1
Merge_Peak_16558	0.750359	4.26e-06	ZFP36L1	Merge_Peak_24382	0.634969	0.000283649	CCDC57
Merge_Peak_29877	0.750298	4.27e-06	RPS27A	Merge_Peak_8795	0.63485	0.000284629	RRM1
Merge_Peak_2862	0.750296	4.27e-06	BCAS2	Merge_Peak_41300	0.634737	0.000285567	MXD4
Merge_Peak_54873	0.749975	4.34e-06	OSTF1	Merge_Peak_27572	0.634726	0.000285658	KIAA0355
Merge_Peak_45834	0.749969	4.34e-06	SLC22A23	Merge_Peak_19588	0.634545	0.000287154	MEF2A
Merge_Peak_47683	0.749851	4.36e-06	CRYBG1	Merge_Peak_45262	0.63449	0.000287615	EBF1
Merge_Peak_22394	0.74972	4.39e-06	FAM83G	Merge_Peak_17179	0.634451	0.000287943	CLMN
Merge_Peak_16549	0.749698	4.39e-06	ZFP36L1	Merge_Peak_27620	0.634259	0.000289549	CD22
Merge_Peak_45538	0.749591	4.41e-06	CLTB	Merge_Peak_5973	0.634242	0.00028969	KLF6
Merge_Peak_15324	0.749572	4.42e-06	NDFIP2	Merge_Peak_7899	0.634215	0.000289911	PKD2L1
Merge_Peak_36134	0.74949	4.43e-06	CLDN14	Merge_Peak_14620	0.634203	0.000290013	LINC00424
Merge_Peak_44035	0.749405	4.45e-06	ANKDD1B	Merge_Peak_49472	0.634048	0.000291317	NPVF
Merge_Peak_41764	0.749332	4.47e-06	SMIM14	Merge_Peak_40311	0.633994	0.000291776	SPTSSB
Merge_Peak_8039	0.749123	4.51e-06	COL17A1	Merge_Peak_49808	0.633863	0.000292881	COA1
Merge_Peak_3487	0.749071	4.52e-06	LMNA	Merge_Peak_5963	0.633715	0.000294133	KLF6
Merge_Peak_15969	0.748963	4.54e-06	AKAP6	Merge_Peak_7698	0.633647	0.000294715	HHEX
Merge_Peak_25626	0.748889	4.56e-06	ZBTB7C	Merge_Peak_48733	0.633414	0.000296701	RPS6KA2
Merge_Peak_8761	0.748835	4.57e-06	CARS	Merge_Peak_4688	0.633377	0.000297023	RASSF5
Merge_Peak_31988	0.748733	4.59e-06	GALNT5	Merge_Peak_8932	0.633344	0.000297301	PARVA
Merge_Peak_2705	0.748728	4.59e-06	WDR47	Merge_Peak_9925	0.633295	0.000297719	PYGM
Merge_Peak_19569	0.748666	4.6e-06	TTC23	Merge_Peak_11510	0.63296	0.000300612	CXCR5
Merge_Peak_39621	0.74866	4.6e-06	MIR5092	Merge_Peak_32573	0.632766	0.000302294	CASP8
Merge_Peak_38883	0.748617	4.61e-06	ESRG	Merge_Peak_51772	0.632752	0.00030242	PRAG1
Merge_Peak_54084	0.748568	4.62e-06	KANK1	Merge_Peak_56053	0.632642	0.000303377	USP20
Merge_Peak_548	0.748464	4.64e-06	VPS13D	Merge_Peak_21736	0.632636	0.00030343	CBFA2T3
Merge_Peak_39618	0.748332	4.67e-06	SLC12A8	Merge_Peak_25812	0.632603	0.000303717	MALT1
Merge_Peak_43403	0.748155	4.71e-06	MIR4279	Merge_Peak_8931	0.632502	0.000304601	PARVA
Merge_Peak_16932	0.748085	4.73e-06	FOXN3	Merge_Peak_3646	0.632484	0.000304761	LY9
Merge_Peak_2546	0.747796	4.79e-06	TGFBR3	Merge_Peak_45176	0.632431	0.000305222	GLRA1
Merge_Peak_11581	0.747621	4.83e-06	TBCEL	Merge_Peak_15489	0.632407	0.000305431	GPR183
Merge_Peak_53045	0.747516	4.85e-06	NIPAL2	Merge_Peak_9562	0.632363	0.000305821	PRDM11
Merge_Peak_6056	0.747422	4.87e-06	CALML3	Merge_Peak_42807	0.632237	0.00030693	FBXW7
Merge_Peak_142	0.747167	4.93e-06	MEGF6	Merge_Peak_27210	0.632212	0.000307152	OR7A17
Merge_Peak_44658	0.747119	4.94e-06	PITX1	Merge_Peak_23446	0.631783	0.000310956	MIR4729
Merge_Peak_20869	0.746992	4.97e-06	CES5A	Merge_Peak_57389	0.631721	0.000311508	ELF4
Merge_Peak_16893	0.746908	4.98e-06	STON2	Merge_Peak_1095	0.631693	0.000311763	RUNX3
Merge_Peak_54319	0.746892	4.99e-06	IFNK	Merge_Peak_30634	0.631521	0.000313302	<NA>
Merge_Peak_11580	0.746889	4.99e-06	GRIK4	Merge_Peak_7783	0.631358	0.000314771	BLNK
Merge_Peak_38703	0.746848	5e-06	ZNF589	Merge_Peak_56531	0.631297	0.000315323	STS
Merge_Peak_37553	0.746766	5.02e-06	SREBF2	Merge_Peak_15012	0.631188	0.000316303	SNORA31
Merge_Peak_22364	0.746708	5.03e-06	SHMT1	Merge_Peak_37080	0.631122	0.000316906	PIK3IP1
Merge_Peak_36988	0.74666	5.04e-06	AP1B1	Merge_Peak_22056	0.631056	0.000317507	ALOX15P1
Merge_Peak_22987	0.746638	5.04e-06	CAVIN1	Merge_Peak_23136	0.63088	0.000319106	STH
Merge_Peak_18632	0.746549	5.07e-06	SMAD3	Merge_Peak_42855	0.630785	0.000319977	TMEM131L
Merge_Peak_53698	0.746508	5.07e-06	GSDMC	Merge_Peak_37921	0.630306	0.000324379	CRELD2
Merge_Peak_52893	0.746468	5.08e-06	FABP12	Merge_Peak_9625	0.630012	0.00032712	PTPRJ
Merge_Peak_38900	0.746402	5.1e-06	CACNA2D3-AS1	Merge_Peak_17248	0.629864	0.000328497	LINC01550
Merge_Peak_38894	0.746228	5.14e-06	ESRG	Merge_Peak_8357	0.629801	0.000329092	BUB3
Merge_Peak_23101	0.746086	5.17e-06	MAP3K14	Merge_Peak_21476	0.629783	0.000329262	TLDC1
Merge_Peak_45992	0.746084	5.17e-06	RREB1	Merge_Peak_55030	0.629762	0.000329452	SEMA4D
Merge_Peak_28533	0.746065	5.18e-06	ZNF329	Merge_Peak_47550	0.629744	0.000329621	BACH2
Merge_Peak_55129	0.746008	5.19e-06	BICD2	Merge_Peak_36330	0.629458	0.000332318	UMODL1
Merge_Peak_37796	0.745928	5.21e-06	MIR3619	Merge_Peak_9774	0.629181	0.000334951	CD5
Merge_Peak_11336	0.745843	5.23e-06	EXPH5	Merge_Peak_40803	0.62914	0.000335337	LPP
Merge_Peak_8030	0.745654	5.27e-06	STN1	Merge_Peak_16935	0.629056	0.00033614	FOXN3-AS1
Merge_Peak_44815	0.745475	5.32e-06	PFDN1	Merge_Peak_6513	0.62903	0.000336394	APBB1IP
Merge_Peak_468	0.745405	5.33e-06	CASZ1	Merge_Peak_18489	0.628858	0.000338036	USP3
Merge_Peak_38981	0.745341	5.35e-06	KCTD6	Merge_Peak_8776	0.628742	0.000339153	TRPC2
Merge_Peak_2857	0.745337	5.35e-06	BCAS2	Merge_Peak_33094	0.628659	0.00033995	SCARNA5
Merge_Peak_12941	0.745268	5.37e-06	KRT78	Merge_Peak_46921	0.628622	0.000340311	BTBD9
Merge_Peak_41474	0.744988	5.43e-06	TRMT44	Merge_Peak_43346	0.628562	0.000340891	ANKH
Merge_Peak_44237	0.74482	5.47e-06	PCSK1	Merge_Peak_31124	0.628548	0.000341023	NCK2
Merge_Peak_47877	0.744807	5.48e-06	MARCKS	Merge_Peak_6988	0.628497	0.000341518	AGAP7P
Merge_Peak_50720	0.744748	5.49e-06	AGFG2	Merge_Peak_27366	0.628376	0.000342693	MIR3188
Merge_Peak_8317	0.74469	5.51e-06	FGFR2	Merge_Peak_22269	0.628337	0.000343073	TNFRSF13B
Merge_Peak_10066	0.744619	5.52e-06	LOC100130987	Merge_Peak_4006	0.628256	0.000343864	KIAA0040
Merge_Peak_16221	0.744395	5.58e-06	CNIH1	Merge_Peak_20874	0.628072	0.000345659	MIR3935
Merge_Peak_55433	0.744335	5.59e-06	KLF4	Merge_Peak_46434	0.627831	0.000348025	RIPOR2
Merge_Peak_1275	0.744192	5.63e-06	AHDC1	Merge_Peak_14219	0.627734	0.00034898	OASL
Merge_Peak_45814	0.744184	5.63e-06	LINC02525	Merge_Peak_14534	0.627722	0.000349097	FBRSL1
Merge_Peak_22178	0.744054	5.66e-06	MYH3	Merge_Peak_50883	0.627696	0.000349354	SYPL1
Merge_Peak_12171	0.74404	5.67e-06	YBX3	Merge_Peak_54523	0.627558	0.000350726	PAX5
Merge_Peak_38574	0.74404	5.67e-06	CDCP1	Merge_Peak_27451	0.627443	0.000351863	ZNF737
Merge_Peak_8016	0.744006	5.68e-06	SH3PXD2A	Merge_Peak_24007	0.627257	0.000353722	RNF157
Merge_Peak_7221	0.743753	5.74e-06	SGPL1	Merge_Peak_30659	0.627089	0.000355402	CD8A
Merge_Peak_48662	0.743641	5.77e-06	AIRN	Merge_Peak_56570	0.626892	0.000357384	TMSB4X
Merge_Peak_6730	0.743599	5.78e-06	PARD3	Merge_Peak_46222	0.626878	0.000357525	CD83
Merge_Peak_13936	0.743481	5.81e-06	GLTP	Merge_Peak_29790	0.626765	0.000358661	MSH2
Merge_Peak_31407	0.743287	5.86e-06	IL1RN	Merge_Peak_36725	0.626483	0.000361531	DGCR8
Merge_Peak_7394	0.743226	5.88e-06	VDAC2	Merge_Peak_56545	0.626405	0.000362322	WWC3
Merge_Peak_26785	0.743202	5.88e-06	SH3GL1	Merge_Peak_48633	0.62637	0.000362685	TAGAP
Merge_Peak_12316	0.742889	5.96e-06	GSG1	Merge_Peak_17390	0.626266	0.000363745	DIO3
Merge_Peak_54088	0.742831	5.98e-06	KANK1	Merge_Peak_23623	0.626233	0.000364085	RGS9
Merge_Peak_19136	0.742642	6.03e-06	GOLGA6L10	Merge_Peak_13206	0.625944	0.000367056	RASSF3
Merge_Peak_32065	0.742638	6.03e-06	TANC1	Merge_Peak_43543	0.625932	0.000367175	FYB1
Merge_Peak_33051	0.742201	6.15e-06	ALPP	Merge_Peak_17287	0.625896	0.000367552	BCL11B
Merge_Peak_24272	0.742197	6.15e-06	RNF213	Merge_Peak_56567	0.625595	0.000370677	TLR8-AS1
Merge_Peak_50694	0.742104	6.18e-06	ZKSCAN1	Merge_Peak_49244	0.625469	0.000371991	ICA1
Merge_Peak_23541	0.742099	6.18e-06	MRC2	Merge_Peak_52149	0.625366	0.000373064	PTK2B
Merge_Peak_49009	0.741935	6.22e-06	MAFK	Merge_Peak_56491	0.625291	0.000373854	LINC00102
Merge_Peak_53337	0.741862	6.24e-06	DEPTOR	Merge_Peak_26353	0.625109	0.00037576	CD226
Merge_Peak_46557	0.741594	6.32e-06	HLA-E	Merge_Peak_20384	0.62509	0.000375961	PRKCB
Merge_Peak_7412	0.741494	6.34e-06	ZNF503-AS1	Merge_Peak_33148	0.625087	0.000375994	ARL4C
Merge_Peak_20714	0.741475	6.35e-06	GPT2	Merge_Peak_16458	0.625018	0.000376718	FUT8
Merge_Peak_25614	0.741429	6.36e-06	ZBTB7C	Merge_Peak_42310	0.624991	0.000377006	PLAC8
Merge_Peak_36667	0.741293	6.4e-06	LINC01634	Merge_Peak_45208	0.624955	0.000377389	ITK
Merge_Peak_22429	0.741208	6.42e-06	SLC47A1	Merge_Peak_46801	0.624853	0.000378472	MIR5690
Merge_Peak_15069	0.741141	6.44e-06	MED4	Merge_Peak_34370	0.624801	0.000379021	FAM83D
Merge_Peak_23317	0.741093	6.46e-06	LINC00483	Merge_Peak_55039	0.624719	0.000379891	SEMA4D
Merge_Peak_54667	0.741086	6.46e-06	FGF7P6	Merge_Peak_27269	0.624671	0.000380403	KLF2
Merge_Peak_26562	0.741063	6.46e-06	SBNO2	Merge_Peak_32598	0.624654	0.000380586	ICA1L
Merge_Peak_4684	0.741021	6.48e-06	RASSF5	Merge_Peak_17739	0.624563	0.00038155	HERC2
Merge_Peak_7404	0.74097	6.49e-06	VDAC2	Merge_Peak_44370	0.624513	0.000382091	TNFAIP8
Merge_Peak_19779	0.740721	6.56e-06	MIR4516	Merge_Peak_14514	0.624377	0.00038355	EP400
Merge_Peak_35768	0.740467	6.64e-06	MIR99A	Merge_Peak_17198	0.624095	0.000386578	TCL1B
Merge_Peak_24915	0.740316	6.68e-06	CHST9	Merge_Peak_22615	0.623874	0.000388975	RAB11FIP4
Merge_Peak_38767	0.740225	6.71e-06	SEMA3F	Merge_Peak_2525	0.623808	0.000389689	LRRC8C-DT
Merge_Peak_14846	0.740086	6.75e-06	STARD13	Merge_Peak_22405	0.623512	0.000392924	GRAP
Merge_Peak_42689	0.740038	6.76e-06	MGST2	Merge_Peak_37261	0.623335	0.000394864	C1QTNF6
Merge_Peak_43915	0.739997	6.77e-06	PIK3R1	Merge_Peak_26893	0.622926	0.000399391	TNFSF14
Merge_Peak_27565	0.739934	6.79e-06	KCTD15	Merge_Peak_49211	0.622895	0.000399741	ZNF853
Merge_Peak_16016	0.739927	6.8e-06	NFKBIA	Merge_Peak_20725	0.622821	0.00040056	PHKB
Merge_Peak_45440	0.739899	6.8e-06	ERGIC1	Merge_Peak_48126	0.622814	0.000400637	HBS1L
Merge_Peak_53881	0.739876	6.81e-06	DENND3	Merge_Peak_47674	0.622784	0.000400973	PRDM1
Merge_Peak_25612	0.739738	6.85e-06	ZBTB7C	Merge_Peak_20342	0.62272	0.000401688	EEF2K
Merge_Peak_52675	0.739718	6.86e-06	LOC100130298	Merge_Peak_22643	0.622714	0.000401759	RHOT1
Merge_Peak_29344	0.73959	6.9e-06	EHD3	Merge_Peak_31909	0.622644	0.000402541	KIF5C
Merge_Peak_11483	0.73947	6.93e-06	MPZL2	Merge_Peak_14861	0.622614	0.000402873	STARD13
Merge_Peak_46591	0.739449	6.94e-06	DDR1	Merge_Peak_36488	0.622585	0.000403201	TRAPPC10
Merge_Peak_19899	0.739437	6.94e-06	PPL	Merge_Peak_52711	0.622532	0.00040379	PDE7A
Merge_Peak_54829	0.73927	6.99e-06	C9orf85	Merge_Peak_39440	0.622521	0.000403916	ZNF80
Merge_Peak_33758	0.739191	7.02e-06	JAG1	Merge_Peak_41732	0.622433	0.000404902	KLF3
Merge_Peak_43405	0.739051	7.06e-06	MIR4279	Merge_Peak_48602	0.622357	0.000405765	EZR-AS1
Merge_Peak_44683	0.738808	7.13e-06	C5orf66-AS2	Merge_Peak_45070	0.622277	0.000406668	CD74
Merge_Peak_1048	0.738784	7.14e-06	GRHL3	Merge_Peak_49310	0.62224	0.000407083	AGR3
Merge_Peak_36297	0.73864	7.19e-06	LINC00111	Merge_Peak_3805	0.622131	0.000408313	POU2F1
Merge_Peak_52259	0.738623	7.19e-06	GSR	Merge_Peak_7120	0.622001	0.000409793	JMJD1C
Merge_Peak_54573	0.738596	7.2e-06	SHB	Merge_Peak_52666	0.621996	0.000409853	LOC100130298
Merge_Peak_8944	0.738543	7.22e-06	LINC00958	Merge_Peak_27492	0.621831	0.000411727	PLEKHF1
Merge_Peak_23319	0.738187	7.33e-06	LINC00483	Merge_Peak_42337	0.621622	0.000414125	ARHGAP24
Merge_Peak_44704	0.738131	7.35e-06	CXCL14	Merge_Peak_4106	0.621371	0.000417008	IER5
Merge_Peak_27875	0.738084	7.36e-06	CYP2S1	Merge_Peak_23563	0.621354	0.000417211	CD79B
Merge_Peak_7645	0.737952	7.4e-06	CH25H	Merge_Peak_44084	0.621251	0.000418393	LHFPL2
Merge_Peak_29218	0.737937	7.41e-06	LOC100505716	Merge_Peak_38793	0.621092	0.000420242	CISH
Merge_Peak_8832	0.737828	7.44e-06	ST5	Merge_Peak_8108	0.621082	0.00042036	PDCD4-AS1
Merge_Peak_56874	0.73782	7.45e-06	KRBOX4	Merge_Peak_50705	0.620884	0.000422671	PVRIG
Merge_Peak_4292	0.737782	7.46e-06	RGS1	Merge_Peak_7563	0.620868	0.000422852	CCSER2
Merge_Peak_38083	0.737656	7.5e-06	HRH1	Merge_Peak_49246	0.620838	0.000423203	ICA1
Merge_Peak_54942	0.737654	7.5e-06	SLC28A3	Merge_Peak_56773	0.620565	0.000426408	BCOR
Merge_Peak_33746	0.737502	7.55e-06	JAG1	Merge_Peak_1447	0.62048	0.000427404	SPOCD1
Merge_Peak_11561	0.737398	7.58e-06	TRIM29	Merge_Peak_17617	0.620457	0.000427676	LINC00226
Merge_Peak_55754	0.73734	7.6e-06	GGTA1P	Merge_Peak_30349	0.62044	0.000427882	LINC01816
Merge_Peak_50953	0.737115	7.68e-06	FOXP2	Merge_Peak_11993	0.620281	0.000429757	KCNA6
Merge_Peak_32435	0.737009	7.71e-06	CAVIN2	Merge_Peak_12662	0.620087	0.000432064	NELL2
Merge_Peak_54097	0.736762	7.8e-06	KANK1	Merge_Peak_1255	0.619977	0.00043338	GPR3
Merge_Peak_29339	0.73653	7.87e-06	EHD3	Merge_Peak_23567	0.619807	0.000435416	ICAM2
Merge_Peak_33047	0.736234	7.97e-06	ALPP	Merge_Peak_30353	0.619731	0.000436326	LINC01816
Merge_Peak_1133	0.73619	7.99e-06	LDLRAP1	Merge_Peak_12104	0.619385	0.000440497	M6PR
Merge_Peak_16483	0.736087	8.03e-06	RAD51B	Merge_Peak_51793	0.619273	0.00044186	MFHAS1
Merge_Peak_2177	0.736055	8.04e-06	NFIA	Merge_Peak_12690	0.619253	0.000442099	SLC38A2
Merge_Peak_31261	0.735792	8.13e-06	SEPT10	Merge_Peak_30958	0.618556	0.000450638	MGAT4A
Merge_Peak_11665	0.735549	8.21e-06	CDON	Merge_Peak_38380	0.618391	0.00045268	CMTM8
Merge_Peak_35764	0.735514	8.23e-06	MIR99AHG	Merge_Peak_51526	0.618253	0.000454398	KMT2C
Merge_Peak_45853	0.735324	8.29e-06	PXDC1	Merge_Peak_34295	0.618247	0.00045448	SAMHD1
Merge_Peak_7536	0.735203	8.34e-06	FAM213A	Merge_Peak_31812	0.618179	0.00045532	CXCR4
Merge_Peak_29861	0.735134	8.36e-06	EML6	Merge_Peak_6130	0.618165	0.000455493	PRKCQ
Merge_Peak_18210	0.735062	8.39e-06	BCL2L10	Merge_Peak_16854	0.618053	0.000456898	ZDHHC22
Merge_Peak_1130	0.734967	8.42e-06	MACO1	Merge_Peak_35419	0.617956	0.000458107	ZNF831
Merge_Peak_38955	0.734934	8.43e-06	FLNB	Merge_Peak_34364	0.617913	0.000458647	PPP1R16B
Merge_Peak_36430	0.734573	8.56e-06	SIK1	Merge_Peak_46672	0.617871	0.000459179	HLA-DQA1
Merge_Peak_34573	0.73414	8.72e-06	EYA2	Merge_Peak_22404	0.617573	0.00046294	GRAP
Merge_Peak_45864	0.733876	8.82e-06	ECI2	Merge_Peak_44372	0.617498	0.00046388	TNFAIP8
Merge_Peak_21324	0.733846	8.83e-06	MAF	Merge_Peak_49958	0.617494	0.000463933	IKZF1
Merge_Peak_55908	0.733668	8.9e-06	FAM129B	Merge_Peak_49144	0.617472	0.000464211	ZNF890P
Merge_Peak_54628	0.73365	8.91e-06	AQP7P3	Merge_Peak_7054	0.617328	0.000466045	ARID5B
Merge_Peak_19287	0.733616	8.92e-06	LINC00928	Merge_Peak_17197	0.617282	0.000466628	TCL1B
Merge_Peak_7626	0.733561	8.94e-06	RNLS	Merge_Peak_11636	0.61712	0.000468694	MIR4493
Merge_Peak_37463	0.733557	8.94e-06	FAM83F	Merge_Peak_38957	0.61707	0.000469332	FLNB
Merge_Peak_756	0.73332	9.03e-06	ARHGEF10L	Merge_Peak_34661	0.616834	0.000472374	PREX1
Merge_Peak_12865	0.733281	9.05e-06	ACVR1B	Merge_Peak_17761	0.616783	0.00047303	APBA2
Merge_Peak_42693	0.733237	9.06e-06	MGST2	Merge_Peak_25807	0.616399	0.000478003	ALPK2
Merge_Peak_8703	0.733211	9.07e-06	LSP1	Merge_Peak_37474	0.616266	0.000479738	TNRC6B
Merge_Peak_38428	0.733205	9.08e-06	LRRFIP2	Merge_Peak_42857	0.616149	0.000481264	TMEM131L
Merge_Peak_44353	0.733166	9.09e-06	SEMA6A	Merge_Peak_54525	0.616108	0.000481801	PAX5
Merge_Peak_18763	0.733108	9.11e-06	THSD4	Merge_Peak_36357	0.615843	0.000485283	UBASH3A
Merge_Peak_27874	0.733005	9.15e-06	CYP2S1	Merge_Peak_19192	0.615717	0.000486948	PDE8A
Merge_Peak_2860	0.732756	9.25e-06	BCAS2	Merge_Peak_11439	0.615647	0.000487879	SIK3
Merge_Peak_29827	0.732584	9.32e-06	PSME4	Merge_Peak_26857	0.615603	0.000488454	RANBP3
Merge_Peak_20235	0.732522	9.34e-06	TMC7	Merge_Peak_43851	0.615581	0.000488753	SGTB
Merge_Peak_38115	0.73246	9.37e-06	VGLL4	Merge_Peak_17396	0.615563	0.000488992	LINC00239
Merge_Peak_51054	0.732374	9.4e-06	LEP	Merge_Peak_49474	0.615355	0.000491764	RNU6-16P
Merge_Peak_49508	0.732276	9.44e-06	SKAP2	Merge_Peak_45524	0.615319	0.000492236	FAM153B
Merge_Peak_811	0.73225	9.45e-06	PQLC2	Merge_Peak_4314	0.615285	0.000492698	B3GALT2
Merge_Peak_41719	0.732247	9.45e-06	TBC1D1	Merge_Peak_52875	0.615223	0.000493515	PAG1
Merge_Peak_36925	0.73216	9.49e-06	LOC100128531	Merge_Peak_52724	0.615137	0.000494674	DNAJC5B
Merge_Peak_39939	0.73207	9.52e-06	DZIP1L	Merge_Peak_38075	0.614901	0.000497847	MIR885
Merge_Peak_48351	0.732046	9.53e-06	SASH1	Merge_Peak_32615	0.614873	0.00049822	CD28
Merge_Peak_32041	0.732015	9.55e-06	DAPL1	Merge_Peak_16852	0.614772	0.000499588	ZDHHC22
Merge_Peak_11567	0.731972	9.56e-06	TRIM29	Merge_Peak_15310	0.614398	0.000504666	MYCBP2
Merge_Peak_36322	0.731848	9.61e-06	C2CD2	Merge_Peak_48755	0.614359	0.000505202	CCR6
Merge_Peak_24392	0.73178	9.64e-06	CSNK1D	Merge_Peak_44028	0.61425	0.000506697	GCNT4
Merge_Peak_3369	0.731546	9.74e-06	S100A3	Merge_Peak_12130	0.613769	0.000513324	CLEC2D
Merge_Peak_38560	0.73139	9.8e-06	EXOSC7	Merge_Peak_45416	0.613707	0.000514176	NEURL1B
Merge_Peak_41982	0.731314	9.83e-06	RPL21P44	Merge_Peak_6328	0.613684	0.000514492	FAM107B
Merge_Peak_44688	0.731071	9.93e-06	C5orf66-AS2	Merge_Peak_36704	0.613372	0.000518838	LINC00895
Merge_Peak_51830	0.731014	9.96e-06	RP1L1	Merge_Peak_38371	0.613357	0.000519052	ZNF860
Merge_Peak_8167	0.730989	9.97e-06	ABLIM1	Merge_Peak_15504	0.613219	0.000520989	MIR623
Merge_Peak_55114	0.730723	1.01e-05	BICD2	Merge_Peak_47262	0.61282	0.000526614	MCM3
Merge_Peak_49912	0.730651	1.01e-05	C7orf65	Merge_Peak_45191	0.612711	0.000528161	SAP30L-AS1
Merge_Peak_81	0.730546	1.02e-05	FAAP20	Merge_Peak_26640	0.612694	0.000528405	DOT1L
Merge_Peak_41091	0.730412	1.02e-05	APOD	Merge_Peak_6284	0.612665	0.000528806	FRMD4A
Merge_Peak_18556	0.730318	1.03e-05	KBTBD13	Merge_Peak_27270	0.612514	0.000530962	KLF2
Merge_Peak_33981	0.730285	1.03e-05	LINC00656	Merge_Peak_39167	0.612431	0.000532153	SHQ1
Merge_Peak_3519	0.730179	1.03e-05	CRABP2	Merge_Peak_28558	0.612363	0.000533123	ALKAL2
Merge_Peak_42803	0.730046	1.04e-05	GATB	Merge_Peak_52168	0.612362	0.000533135	PNOC
Merge_Peak_1140	0.729961	1.04e-05	MAN1C1	Merge_Peak_55301	0.612194	0.000535553	SLC35D2
Merge_Peak_17906	0.729885	1.04e-05	SPRED1	Merge_Peak_33088	0.612159	0.000536051	INPP5D
Merge_Peak_13963	0.729828	1.05e-05	ATP2A2	Merge_Peak_2214	0.612118	0.00053664	ROR1
Merge_Peak_19412	0.729745	1.05e-05	SLCO3A1	Merge_Peak_53533	0.61202	0.000538049	LINC00861
Merge_Peak_39199	0.729742	1.05e-05	GBE1	Merge_Peak_57233	0.611978	0.000538656	TSC22D3
Merge_Peak_28742	0.729709	1.05e-05	TAF1B	Merge_Peak_32718	0.611977	0.000538674	TMEM169
Merge_Peak_12324	0.729629	1.06e-05	EMP1	Merge_Peak_33655	0.611975	0.0005387	C20orf196
Merge_Peak_20796	0.729563	1.06e-05	CHD9	Merge_Peak_28570	0.611878	0.000540109	SNTG2
Merge_Peak_35780	0.729476	1.06e-05	LINC01549	Merge_Peak_16250	0.611723	0.000542355	ATG14
Merge_Peak_7388	0.729233	1.07e-05	DUSP13	Merge_Peak_49045	0.611665	0.000543192	MAD1L1
Merge_Peak_39226	0.729158	1.08e-05	EPHA6	Merge_Peak_14919	0.611635	0.00054364	MRPS31
Merge_Peak_55424	0.729068	1.08e-05	ZNF462	Merge_Peak_21526	0.611534	0.000545107	KIAA0513
Merge_Peak_19480	0.729015	1.08e-05	MCTP2	Merge_Peak_47775	0.611337	0.000547989	ARMC2
Merge_Peak_46946	0.728996	1.08e-05	TDRG1	Merge_Peak_12352	0.611267	0.000549022	ATF7IP
Merge_Peak_38368	0.728856	1.09e-05	STT3B	Merge_Peak_17059	0.611116	0.000551239	FBLN5
Merge_Peak_53653	0.728832	1.09e-05	PVT1	Merge_Peak_32494	0.610665	0.000557926	ANKRD44
Merge_Peak_30404	0.728813	1.09e-05	MCEE	Merge_Peak_4012	0.610629	0.000558457	TNR
Merge_Peak_42461	0.728795	1.09e-05	ADH7	Merge_Peak_17759	0.61058	0.000559198	APBA2
Merge_Peak_25617	0.728754	1.09e-05	ZBTB7C	Merge_Peak_24523	0.610298	0.00056342	LPIN2
Merge_Peak_13068	0.728725	1.1e-05	SDR9C7	Merge_Peak_56565	0.610282	0.000563658	TLR8-AS1
Merge_Peak_51115	0.728689	1.1e-05	MIR29A	Merge_Peak_39730	0.610088	0.000566578	RUVBL1
Merge_Peak_43431	0.728467	1.11e-05	NPR3	Merge_Peak_4597	0.609548	0.000574782	MDM4
Merge_Peak_3575	0.728466	1.11e-05	VSIG8	Merge_Peak_17583	0.609435	0.000576524	GPR132
Merge_Peak_33041	0.728455	1.11e-05	DIS3L2	Merge_Peak_14695	0.609255	0.000579279	SHISA2
Merge_Peak_16486	0.728393	1.11e-05	RAD51B	Merge_Peak_47071	0.609201	0.000580122	C6orf226
Merge_Peak_3764	0.728379	1.11e-05	PBX1	Merge_Peak_56559	0.609151	0.000580882	ARHGAP6
Merge_Peak_25891	0.727991	1.13e-05	KDSR	Merge_Peak_1132	0.609129	0.000581229	LDLRAP1
Merge_Peak_42456	0.727957	1.13e-05	ADH7	Merge_Peak_24798	0.609097	0.000581727	CTAGE1
Merge_Peak_31260	0.727822	1.14e-05	SEPT10	Merge_Peak_57358	0.60877	0.000586797	SH2D1A
Merge_Peak_23123	0.727763	1.14e-05	PLEKHM1	Merge_Peak_16708	0.608623	0.000589095	DPF3
Merge_Peak_36845	0.727704	1.14e-05	IGLL1	Merge_Peak_47854	0.608485	0.000591253	WISP3
Merge_Peak_53161	0.727627	1.15e-05	NACAP1	Merge_Peak_44371	0.608474	0.000591422	TNFAIP8
Merge_Peak_29699	0.727615	1.15e-05	PRKCE	Merge_Peak_33607	0.608354	0.000593299	PRND
Merge_Peak_23984	0.727514	1.15e-05	FBF1	Merge_Peak_21058	0.608303	0.000594101	CTCF
Merge_Peak_30468	0.727486	1.15e-05	DGUOK	Merge_Peak_28149	0.608221	0.0005954	ARHGAP35
Merge_Peak_43694	0.727296	1.16e-05	FST	Merge_Peak_19891	0.608216	0.00059548	NUDT16L1
Merge_Peak_53175	0.727004	1.18e-05	GRHL2	Merge_Peak_3375	0.607961	0.000599512	S100A16
Merge_Peak_37799	0.727002	1.18e-05	MIRLET7A3	Merge_Peak_6491	0.607937	0.000599896	PRTFDC1
Merge_Peak_41558	0.72698	1.18e-05	CPEB2	Merge_Peak_24203	0.607914	0.000600263	USP36
Merge_Peak_8938	0.726893	1.18e-05	TEAD1	Merge_Peak_2315	0.60786	0.000601113	GADD45A
Merge_Peak_56300	0.726883	1.18e-05	CAMSAP1	Merge_Peak_29484	0.607741	0.000603009	SRSF7
Merge_Peak_14294	0.726802	1.19e-05	HCAR2	Merge_Peak_24304	0.60764	0.000604626	RPTOR
Merge_Peak_4486	0.726653	1.19e-05	PPP1R12B	Merge_Peak_37926	0.607567	0.000605799	PIM3
Merge_Peak_34390	0.726632	1.19e-05	MAFB	Merge_Peak_42242	0.607534	0.00060632	CCNG2
Merge_Peak_24941	0.726574	1.2e-05	DSG3	Merge_Peak_41647	0.607493	0.00060698	SEL1L3
Merge_Peak_20795	0.726551	1.2e-05	CHD9	Merge_Peak_52148	0.607474	0.000607277	PTK2B
Merge_Peak_55903	0.72655	1.2e-05	FAM129B	Merge_Peak_5196	0.607426	0.000608051	ITPKB
Merge_Peak_52268	0.72654	1.2e-05	GSR	Merge_Peak_14411	0.607381	0.000608777	SCARB1
Merge_Peak_38678	0.726504	1.2e-05	CCDC12	Merge_Peak_1472	0.60713	0.00061282	HDAC1
Merge_Peak_2774	0.726484	1.2e-05	CYMP	Merge_Peak_22288	0.606936	0.000615978	MPRIP
Merge_Peak_1054	0.726445	1.2e-05	STPG1	Merge_Peak_48541	0.606819	0.000617871	ZDHHC14
Merge_Peak_32915	0.726363	1.21e-05	IRS1	Merge_Peak_39370	0.606719	0.000619499	C3orf52
Merge_Peak_14762	0.726319	1.21e-05	SLC7A1	Merge_Peak_57526	0.606719	0.000619502	OPN1LW
Merge_Peak_32061	0.726077	1.22e-05	TANC1	Merge_Peak_20599	0.606691	0.000619966	SEPHS2
Merge_Peak_45013	0.725928	1.23e-05	CSNK1A1	Merge_Peak_18875	0.606319	0.000626062	SEMA7A
Merge_Peak_37551	0.725838	1.23e-05	SREBF2	Merge_Peak_30546	0.606212	0.000627825	TRABD2A
Merge_Peak_2518	0.725835	1.23e-05	GBP1P1	Merge_Peak_15269	0.606156	0.000628755	KLF12
Merge_Peak_55233	0.725809	1.24e-05	C9orf3	Merge_Peak_56210	0.606132	0.000629155	DBH-AS1
Merge_Peak_22191	0.725475	1.25e-05	ZNF18	Merge_Peak_27821	0.606062	0.000630312	FCGBP
Merge_Peak_32233	0.725413	1.26e-05	SP3	Merge_Peak_16305	0.606012	0.000631153	PRKCH
Merge_Peak_21643	0.725211	1.27e-05	SLC7A5	Merge_Peak_43720	0.605943	0.000632298	GZMA
Merge_Peak_30040	0.725129	1.27e-05	TMEM17	Merge_Peak_6915	0.605733	0.000635784	<NA>
Merge_Peak_16242	0.725065	1.27e-05	LGALS3	Merge_Peak_45234	0.605721	0.000635984	ADAM19
Merge_Peak_32985	0.725034	1.28e-05	CAB39	Merge_Peak_38396	0.605608	0.000637882	CMTM6
Merge_Peak_52175	0.724934	1.28e-05	ZNF395	Merge_Peak_34142	0.605406	0.000641265	NOL4L
Merge_Peak_29561	0.724846	1.29e-05	HAAO	Merge_Peak_11477	0.605144	0.0006457	JAML
Merge_Peak_8168	0.724753	1.29e-05	ABLIM1	Merge_Peak_32445	0.604708	0.000653114	SLC39A10
Merge_Peak_54473	0.724745	1.29e-05	RUSC2	Merge_Peak_14727	0.60448	0.000657016	MTIF3
Merge_Peak_52267	0.72462	1.3e-05	GSR	Merge_Peak_45698	0.604319	0.000659802	IRF4
Merge_Peak_11250	0.724551	1.3e-05	BIRC3	Merge_Peak_46372	0.604143	0.000662835	E2F3
Merge_Peak_35981	0.724419	1.31e-05	IFNGR2	Merge_Peak_56589	0.603928	0.000666566	FAM9C
Merge_Peak_9808	0.724411	1.31e-05	DAGLA	Merge_Peak_38914	0.603867	0.000667632	ARHGEF3
Merge_Peak_16983	0.724365	1.31e-05	TTC7B	Merge_Peak_16692	0.603768	0.000669358	PCNX1
Merge_Peak_55113	0.724285	1.32e-05	BICD2	Merge_Peak_15778	0.603666	0.000671154	RASA3
Merge_Peak_9546	0.724269	1.32e-05	CD82	Merge_Peak_24074	0.603597	0.000672353	SEPT9
Merge_Peak_47785	0.724188	1.32e-05	SESN1	Merge_Peak_52166	0.603473	0.000674542	NUGGC
Merge_Peak_45042	0.724076	1.33e-05	PPARGC1B	Merge_Peak_49962	0.603428	0.000675335	IKZF1
Merge_Peak_38363	0.723889	1.34e-05	GADL1	Merge_Peak_32258	0.603387	0.000676049	WIPF1
Merge_Peak_17002	0.723867	1.34e-05	GPR68	Merge_Peak_57123	0.603379	0.000676184	CXCR3
Merge_Peak_36899	0.723838	1.34e-05	POM121L10P	Merge_Peak_6423	0.603352	0.000676663	PIP4K2A
Merge_Peak_29341	0.723834	1.34e-05	EHD3	Merge_Peak_18006	0.603296	0.000677658	ITPKA
Merge_Peak_23273	0.723775	1.34e-05	TAC4	Merge_Peak_36368	0.603074	0.000681579	SLC37A1
Merge_Peak_16205	0.723661	1.35e-05	ERO1A	Merge_Peak_46841	0.602849	0.000685593	STK38
Merge_Peak_421	0.723525	1.36e-05	UBE4B	Merge_Peak_33315	0.602714	0.000687997	HDAC4
Merge_Peak_29424	0.723517	1.36e-05	STRN	Merge_Peak_23601	0.602697	0.000688298	ARHGAP27P1
Merge_Peak_1149	0.723516	1.36e-05	SELENON	Merge_Peak_644	0.602475	0.000692294	EFHD2
Merge_Peak_52285	0.72348	1.36e-05	KCNU1	Merge_Peak_48953	0.602418	0.000693325	DNAAF5
Merge_Peak_16552	0.723319	1.37e-05	ZFP36L1	Merge_Peak_47561	0.602246	0.000696419	MIR4464
Merge_Peak_48529	0.723102	1.38e-05	TMEM242	Merge_Peak_1649	0.60221	0.00069707	MACF1
Merge_Peak_19915	0.723084	1.38e-05	RBFOX1	Merge_Peak_56051	0.602135	0.000698439	USP20
Merge_Peak_22851	0.723052	1.38e-05	NR1D1	Merge_Peak_43852	0.601938	0.000702006	SGTB
Merge_Peak_36325	0.722829	1.4e-05	ZBTB21	Merge_Peak_46593	0.60152	0.000709662	DDR1
Merge_Peak_11337	0.7227	1.4e-05	DDX10	Merge_Peak_14911	0.601274	0.000714206	FOXO1
Merge_Peak_760	0.722526	1.41e-05	ARHGEF10L	Merge_Peak_10952	0.601091	0.000717588	GDPD5
Merge_Peak_42661	0.722519	1.41e-05	SLC7A11-AS1	Merge_Peak_6987	0.601034	0.000718646	AGAP7P
Merge_Peak_44685	0.722468	1.42e-05	C5orf66-AS2	Merge_Peak_50709	0.600996	0.000719358	PILRB
Merge_Peak_39404	0.722284	1.43e-05	BOC	Merge_Peak_3561	0.60095	0.000720208	AIM2
Merge_Peak_38896	0.722255	1.43e-05	CACNA2D3-AS1	Merge_Peak_36829	0.600933	0.00072053	RSPH14
Merge_Peak_7469	0.722229	1.43e-05	ZMIZ1	Merge_Peak_34873	0.600899	0.00072117	MIR3194
Merge_Peak_39402	0.722155	1.43e-05	BOC	Merge_Peak_178	0.60087	0.000721693	<NA>
Merge_Peak_43118	0.722046	1.44e-05	FAT1	Merge_Peak_12590	0.60087	0.000721707	KIAA1551
Merge_Peak_48498	0.721917	1.45e-05	TIAM2	Merge_Peak_22829	0.600769	0.000723593	IKZF3
Merge_Peak_18018	0.721748	1.46e-05	MAPKBP1	Merge_Peak_37439	0.600566	0.000727387	MGAT3
Merge_Peak_48027	0.721706	1.46e-05	AKAP7	Merge_Peak_14217	0.600317	0.000732083	OASL
Merge_Peak_38764	0.721619	1.47e-05	SEMA3F	Merge_Peak_32608	0.600149	0.000735262	RAPH1
Merge_Peak_11076	0.721589	1.47e-05	RAB30	Merge_Peak_50276	0.600031	0.000737505	GTF2I
Merge_Peak_25838	0.721453	1.48e-05	CDH20	Merge_Peak_29363	0.600031	0.000737509	SLC30A6
Merge_Peak_40241	0.721318	1.48e-05	PA2G4P4	Merge_Peak_53343	0.599838	0.000741187	SNTB1
Merge_Peak_32889	0.721258	1.49e-05	FAM124B	Merge_Peak_45230	0.599729	0.000743273	ADAM19
Merge_Peak_45978	0.721174	1.49e-05	RREB1	Merge_Peak_20604	0.599558	0.000746544	ZNF764
Merge_Peak_24692	0.720994	1.5e-05	IMPA2	Merge_Peak_35900	0.599493	0.000747807	TIAM1
Merge_Peak_45534	0.720898	1.51e-05	CLTB	Merge_Peak_2783	0.599486	0.000747927	KCNA2
Merge_Peak_48561	0.720868	1.51e-05	SYNJ2	Merge_Peak_42645	0.599477	0.000748113	JADE1
Merge_Peak_48619	0.720733	1.52e-05	C6orf99	Merge_Peak_11216	0.599462	0.000748389	MIR1260B
Merge_Peak_35908	0.720693	1.52e-05	TIAM1	Merge_Peak_49143	0.599382	0.00074994	ZNF890P
Merge_Peak_46918	0.720554	1.53e-05	ZFAND3	Merge_Peak_11401	0.599354	0.000750485	NNMT
Merge_Peak_34859	0.720528	1.53e-05	BCAS4	Merge_Peak_38658	0.599317	0.000751184	LRRC2-AS1
Merge_Peak_7942	0.720511	1.53e-05	SUFU	Merge_Peak_10091	0.599191	0.000753629	ACY3
Merge_Peak_36486	0.720252	1.55e-05	AGPAT3	Merge_Peak_773	0.59912	0.000755005	IGSF21
Merge_Peak_24837	0.72022	1.55e-05	TMEM241	Merge_Peak_21897	0.59905	0.000756359	SMG6
Merge_Peak_22988	0.720212	1.55e-05	CAVIN1	Merge_Peak_26681	0.598995	0.000757431	GNG7
Merge_Peak_24757	0.720011	1.56e-05	ANKRD20A5P	Merge_Peak_41365	0.598961	0.000758097	CYTL1
Merge_Peak_20359	0.719748	1.58e-05	SCNN1B	Merge_Peak_56587	0.598948	0.000758345	FAM9C
Merge_Peak_1625	0.719695	1.58e-05	RRAGC	Merge_Peak_41317	0.598898	0.00075932	SH3BP2
Merge_Peak_46943	0.719638	1.59e-05	MOCS1	Merge_Peak_50202	0.598815	0.000760941	BAZ1B
Merge_Peak_14764	0.719603	1.59e-05	SLC7A1	Merge_Peak_22909	0.598606	0.000765045	SMARCE1
Merge_Peak_22261	0.719552	1.59e-05	KRT16P2	Merge_Peak_8788	0.598575	0.000765652	MIR4687
Merge_Peak_822	0.71948	1.6e-05	CAPZB	Merge_Peak_30149	0.598565	0.00076585	LINC02245
Merge_Peak_41581	0.719348	1.61e-05	FGFBP1	Merge_Peak_36855	0.598489	0.000767339	DERL3
Merge_Peak_43981	0.719332	1.61e-05	TMEM174	Merge_Peak_37994	0.59839	0.000769288	ITPR1
Merge_Peak_12479	0.719298	1.61e-05	ITPR2	Merge_Peak_9713	0.598139	0.000774265	GLYAT
Merge_Peak_7708	0.719173	1.62e-05	MYOF	Merge_Peak_20218	0.59802	0.000776623	XYLT1
Merge_Peak_24923	0.719104	1.62e-05	DSC1	Merge_Peak_13873	0.598017	0.000776686	TMEM263
Merge_Peak_6454	0.719101	1.62e-05	KIAA1217	Merge_Peak_6961	0.597932	0.000778366	ARHGAP22
Merge_Peak_13143	0.719083	1.62e-05	LRIG3	Merge_Peak_42864	0.597839	0.000780228	TMEM131L
Merge_Peak_11906	0.719076	1.62e-05	WNK1	Merge_Peak_6942	0.597801	0.000780991	GDF10
Merge_Peak_44792	0.719063	1.62e-05	PSD2	Merge_Peak_33054	0.597783	0.000781354	ALPP
Merge_Peak_812	0.718952	1.63e-05	PQLC2	Merge_Peak_54475	0.59778	0.000781413	CD72
Merge_Peak_810	0.718951	1.63e-05	PQLC2	Merge_Peak_17411	0.597534	0.00078634	PPP2R5C
Merge_Peak_52746	0.71893	1.63e-05	CPA6	Merge_Peak_50882	0.597386	0.000789322	SYPL1
Merge_Peak_38734	0.718894	1.64e-05	CCDC36	Merge_Peak_27655	0.597353	0.000789981	LRFN3
Merge_Peak_40875	0.718811	1.64e-05	TP63	Merge_Peak_28801	0.597146	0.000794173	HPCAL1
Merge_Peak_4225	0.71869	1.65e-05	C1orf21	Merge_Peak_40769	0.597109	0.000794931	ST6GAL1
Merge_Peak_40	0.718689	1.65e-05	ACAP3	Merge_Peak_36785	0.597085	0.000795426	YPEL1
Merge_Peak_55421	0.718649	1.65e-05	ZNF462	Merge_Peak_9765	0.59686	0.000799998	CD5
Merge_Peak_6678	0.718594	1.66e-05	ARHGAP12	Merge_Peak_13740	0.596826	0.000800704	CDK17
Merge_Peak_1145	0.718337	1.67e-05	SELENON	Merge_Peak_28804	0.596805	0.000801121	HPCAL1
Merge_Peak_47949	0.718004	1.69e-05	TPD52L1	Merge_Peak_38369	0.596783	0.000801569	STT3B
Merge_Peak_23410	0.717867	1.7e-05	CUEDC1	Merge_Peak_34874	0.596558	0.000806194	MIR3194
Merge_Peak_8010	0.717711	1.71e-05	SH3PXD2A-AS1	Merge_Peak_26371	0.596549	0.000806377	SOCS6
Merge_Peak_22926	0.717648	1.72e-05	LOC100505782	Merge_Peak_44041	0.596497	0.000807434	IQGAP2
Merge_Peak_11764	0.71761	1.72e-05	KCNJ5	Merge_Peak_21477	0.596273	0.000812058	TLDC1
Merge_Peak_29728	0.717586	1.72e-05	EPAS1	Merge_Peak_417	0.596185	0.000813875	NMNAT1
Merge_Peak_43404	0.717583	1.72e-05	MIR4279	Merge_Peak_39588	0.596129	0.00081505	KALRN
Merge_Peak_49888	0.717565	1.72e-05	TNS3	Merge_Peak_22839	0.595634	0.000825363	IKZF3
Merge_Peak_26573	0.71755	1.73e-05	STK11	Merge_Peak_21447	0.595624	0.000825579	CDH13
Merge_Peak_1278	0.717465	1.73e-05	AHDC1	Merge_Peak_13988	0.595573	0.000826655	HVCN1
Merge_Peak_44680	0.717372	1.74e-05	C5orf66-AS2	Merge_Peak_48438	0.595569	0.000826736	PLEKHG1
Merge_Peak_29225	0.717336	1.74e-05	LOC100505716	Merge_Peak_35552	0.5955	0.000828192	LSM14B
Merge_Peak_33719	0.717121	1.75e-05	SLX4IP	Merge_Peak_43882	0.595419	0.000829891	CD180
Merge_Peak_9076	0.716866	1.77e-05	LGR4	Merge_Peak_6081	0.595417	0.000829931	GDI2
Merge_Peak_22934	0.716801	1.78e-05	KRT13	Merge_Peak_30952	0.595386	0.000830594	MGAT4A
Merge_Peak_7477	0.716588	1.79e-05	ZMIZ1	Merge_Peak_52713	0.595193	0.000834665	PDE7A
Merge_Peak_44949	0.71656	1.79e-05	SH3RF2	Merge_Peak_6427	0.595162	0.00083532	PIP4K2A
Merge_Peak_56166	0.716481	1.8e-05	DDX31	Merge_Peak_22901	0.595121	0.000836199	CCR7
Merge_Peak_25720	0.716459	1.8e-05	MBD2	Merge_Peak_8692	0.595111	0.000836411	DUSP8
Merge_Peak_2701	0.716274	1.81e-05	GPSM2	Merge_Peak_19246	0.595092	0.0008368	ISG20
Merge_Peak_22989	0.716251	1.82e-05	CAVIN1	Merge_Peak_9767	0.595039	0.000837925	CD5
Merge_Peak_22718	0.71598	1.84e-05	C17orf50	Merge_Peak_39070	0.594709	0.000844975	TMF1
Merge_Peak_31216	0.715948	1.84e-05	EDAR	Merge_Peak_34489	0.594591	0.000847514	PKIG
Merge_Peak_2066	0.715817	1.85e-05	TMEM61	Merge_Peak_21274	0.594446	0.000850626	KARS
Merge_Peak_34576	0.715783	1.85e-05	MIR3616	Merge_Peak_1587	0.594373	0.0008522	MIR4255
Merge_Peak_26954	0.715528	1.87e-05	RAB11B-AS1	Merge_Peak_49915	0.594316	0.000853431	C7orf65
Merge_Peak_1965	0.71539	1.88e-05	TTC39A	Merge_Peak_33097	0.59426	0.000854628	DGKD
Merge_Peak_7933	0.715382	1.88e-05	PPRC1	Merge_Peak_49449	0.59426	0.000854641	OSBPL3
Merge_Peak_34545	0.71537	1.88e-05	CD40	Merge_Peak_42774	0.594244	0.000854987	ARHGAP10
Merge_Peak_43756	0.715223	1.89e-05	ANKRD55	Merge_Peak_27241	0.594051	0.000859172	CYP4F22
Merge_Peak_25615	0.715208	1.89e-05	ZBTB7C	Merge_Peak_45137	0.593941	0.000861554	CCDC69
Merge_Peak_410	0.715185	1.89e-05	CTNNBIP1	Merge_Peak_46162	0.593821	0.000864177	LOC100130357
Merge_Peak_49507	0.71517	1.9e-05	SKAP2	Merge_Peak_57144	0.593732	0.000866128	FAM226B
Merge_Peak_54615	0.715134	1.9e-05	LINC01189	Merge_Peak_48139	0.59364	0.000868146	BCLAF1
Merge_Peak_12478	0.715056	1.9e-05	ITPR2	Merge_Peak_16455	0.593422	0.000872935	FUT8
Merge_Peak_50101	0.714977	1.91e-05	ZNF273	Merge_Peak_22343	0.593345	0.000874632	SREBF1
Merge_Peak_6052	0.714974	1.91e-05	CALML5	Merge_Peak_39159	0.593231	0.00087715	RYBP
Merge_Peak_36922	0.714904	1.92e-05	LOC100128531	Merge_Peak_47845	0.593191	0.000878026	FYN
Merge_Peak_19627	0.714892	1.92e-05	LRRK1	Merge_Peak_12423	0.593182	0.000878219	CMAS
Merge_Peak_28144	0.714485	1.95e-05	ARHGAP35	Merge_Peak_34245	0.593106	0.00087991	SPAG4
Merge_Peak_44944	0.714276	1.96e-05	SH3RF2	Merge_Peak_45221	0.592805	0.000886606	CYFIP2
Merge_Peak_39412	0.714136	1.97e-05	BOC	Merge_Peak_42808	0.592727	0.000888345	FBXW7
Merge_Peak_26568	0.713746	2e-05	SBNO2	Merge_Peak_24130	0.592589	0.000891433	C17orf99
Merge_Peak_50952	0.713721	2.01e-05	FOXP2	Merge_Peak_23834	0.592363	0.000896521	SDK2
Merge_Peak_6599	0.713716	2.01e-05	SVIL	Merge_Peak_18507	0.59229	0.000898173	HERC1
Merge_Peak_54407	0.71358	2.02e-05	AQP3	Merge_Peak_20366	0.592273	0.000898557	GGA2
Merge_Peak_34239	0.713553	2.02e-05	UQCC1	Merge_Peak_21331	0.591757	0.000910279	DYNLRB2
Merge_Peak_21325	0.713373	2.03e-05	MAF	Merge_Peak_16414	0.591459	0.000917098	GPX2
Merge_Peak_16930	0.713142	2.05e-05	FOXN3	Merge_Peak_19654	0.591432	0.000917735	LOC100507472
Merge_Peak_38117	0.713001	2.06e-05	VGLL4	Merge_Peak_45850	0.591413	0.000918167	PXDC1
Merge_Peak_2331	0.712988	2.06e-05	WLS	Merge_Peak_52317	0.591322	0.000920268	RAB11FIP1
Merge_Peak_54254	0.712983	2.06e-05	DENND4C	Merge_Peak_45207	0.591208	0.000922899	FAM71B
Merge_Peak_4552	0.712891	2.07e-05	ATP2B4	Merge_Peak_52672	0.591112	0.000925109	LOC100130298
Merge_Peak_16752	0.712886	2.07e-05	LTBP2	Merge_Peak_29122	0.591107	0.000925233	DTNB
Merge_Peak_12325	0.712853	2.08e-05	EMP1	Merge_Peak_31935	0.591047	0.000926622	NEB
Merge_Peak_20715	0.71276	2.08e-05	GPT2	Merge_Peak_22218	0.591026	0.0009271	MGC12916
Merge_Peak_7075	0.712623	2.09e-05	ARID5B	Merge_Peak_55944	0.590827	0.000931732	NAIF1
Merge_Peak_16545	0.712552	2.1e-05	ZFP36L1	Merge_Peak_14338	0.590712	0.000934431	RILPL2
Merge_Peak_16548	0.712481	2.11e-05	ZFP36L1	Merge_Peak_37033	0.590665	0.000935529	CASTOR1
Merge_Peak_20530	0.712416	2.11e-05	SNX29P2	Merge_Peak_13022	0.590551	0.000938196	ITGA5
Merge_Peak_46008	0.712297	2.12e-05	DSP	Merge_Peak_14714	0.59047	0.000940085	USP12
Merge_Peak_55755	0.712286	2.12e-05	GGTA1P	Merge_Peak_25861	0.590452	0.000940524	PHLPP1
Merge_Peak_4785	0.712224	2.13e-05	MIR205HG	Merge_Peak_38172	0.590252	0.000945242	WNT7A
Merge_Peak_2646	0.712172	2.13e-05	FRRS1	Merge_Peak_4129	0.590169	0.000947198	CACNA1E
Merge_Peak_42475	0.712168	2.13e-05	BANK1	Merge_Peak_57433	0.590133	0.00094805	ZNF75D
Merge_Peak_32058	0.712029	2.14e-05	TANC1	Merge_Peak_3606	0.590086	0.000949168	VANGL2
Merge_Peak_22425	0.711967	2.15e-05	MFAP4	Merge_Peak_46244	0.589982	0.000951616	JARID2
Merge_Peak_16047	0.711852	2.16e-05	PAX9	Merge_Peak_55028	0.58997	0.000951909	SEMA4D
Merge_Peak_8214	0.71182	2.16e-05	FAM45BP	Merge_Peak_44929	0.589849	0.000954784	NR3C1
Merge_Peak_22167	0.71172	2.17e-05	NTN1	Merge_Peak_41332	0.589735	0.000957502	MSANTD1
Merge_Peak_31399	0.71166	2.17e-05	IL37	Merge_Peak_9629	0.589651	0.000959507	PTPRJ
Merge_Peak_18198	0.711628	2.18e-05	TMOD3	Merge_Peak_36756	0.589575	0.000961329	MED15
Merge_Peak_6694	0.711616	2.18e-05	ITGB1	Merge_Peak_11707	0.589559	0.000961704	ETS1
Merge_Peak_4953	0.711484	2.19e-05	TGFB2-AS1	Merge_Peak_15519	0.589369	0.00096627	TM9SF2
Merge_Peak_14968	0.71148	2.19e-05	SMIM2-IT1	Merge_Peak_6413	0.589345	0.000966856	PIP4K2A
Merge_Peak_14755	0.71136	2.2e-05	SLC7A1	Merge_Peak_21057	0.589326	0.000967319	CTCF
Merge_Peak_42683	0.711238	2.21e-05	SETD7	Merge_Peak_53311	0.589201	0.000970326	EXT1
Merge_Peak_40158	0.71121	2.21e-05	SUCNR1	Merge_Peak_56170	0.589031	0.000974433	SPACA9
Merge_Peak_8166	0.710951	2.23e-05	ABLIM1	Merge_Peak_11753	0.588929	0.000976918	ETS1
Merge_Peak_39414	0.710777	2.25e-05	BOC	Merge_Peak_48941	0.588764	0.000980935	PRKAR1B
Merge_Peak_543	0.710654	2.26e-05	VPS13D	Merge_Peak_7580	0.588759	0.000981044	GRID1
Merge_Peak_16178	0.710614	2.26e-05	LINC00640	Merge_Peak_14004	0.58854	0.000986405	SH2B3
Merge_Peak_42033	0.710552	2.27e-05	HOPX	Merge_Peak_909	0.588514	0.000987034	ECE1
Merge_Peak_37321	0.710526	2.27e-05	NOL12	Merge_Peak_7787	0.588486	0.00098774	DNTT
Merge_Peak_37035	0.710486	2.27e-05	CASTOR1	Merge_Peak_1020	0.588449	0.000988631	CNR2
Merge_Peak_38902	0.710377	2.28e-05	CACNA2D3-AS1	Merge_Peak_37275	0.588238	0.000993837	RAC2
Merge_Peak_16235	0.710368	2.28e-05	LGALS3	Merge_Peak_38119	0.588201	0.00099473	TAMM41
Merge_Peak_16319	0.710272	2.29e-05	PRKCH	Merge_Peak_51398	0.58815	0.000995996	CNTNAP2
Merge_Peak_8635	0.710252	2.29e-05	RNH1	Merge_Peak_26512	0.588125	0.000996631	TPGS1
Merge_Peak_45441	0.710175	2.3e-05	ERGIC1	Merge_Peak_33428	0.588079	0.000997753	RTP5
Merge_Peak_39204	0.71017	2.3e-05	GBE1	Merge_Peak_14718	0.588072	0.000997925	RASL11A
Merge_Peak_32775	0.710119	2.31e-05	RUFY4	Merge_Peak_3185	0.588022	0.000999163	MIR5087
Merge_Peak_36750	0.710016	2.32e-05	MED15	Merge_Peak_44879	0.587976	0.0010003	NDFIP1
Merge_Peak_7227	0.709852	2.33e-05	UNC5B-AS1	Merge_Peak_38391	0.587927	0.00100152	CMTM7
Merge_Peak_41525	0.709787	2.34e-05	HS3ST1	Merge_Peak_28559	0.587896	0.00100228	ALKAL2
Merge_Peak_47681	0.709738	2.34e-05	ATG5	Merge_Peak_15131	0.587844	0.00100358	ST13P4
Merge_Peak_1612	0.709697	2.34e-05	UTP11	Merge_Peak_21414	0.587668	0.00100797	PLCG2
Merge_Peak_3844	0.709696	2.34e-05	GPR161	Merge_Peak_47838	0.587443	0.00101361	FYN
Merge_Peak_22433	0.709623	2.35e-05	ALDH3A2	Merge_Peak_3826	0.587317	0.00101677	RCSD1
Merge_Peak_30576	0.70961	2.35e-05	TGOLN2	Merge_Peak_22904	0.587209	0.00101948	CCR7
Merge_Peak_19169	0.709534	2.36e-05	GOLGA6L4	Merge_Peak_21777	0.587109	0.001022	DBNDD1
Merge_Peak_5479	0.709444	2.37e-05	LINC01354	Merge_Peak_3905	0.587106	0.00102209	SELL
Merge_Peak_49513	0.709403	2.37e-05	HOXA3	Merge_Peak_47274	0.58699	0.00102501	EFHC1
Merge_Peak_50878	0.709392	2.37e-05	CDHR3	Merge_Peak_46784	0.586856	0.00102841	DEF6
Merge_Peak_37767	0.709314	2.38e-05	MIR4762	Merge_Peak_22841	0.586788	0.00103015	IKZF3
Merge_Peak_21814	0.709236	2.39e-05	NXN	Merge_Peak_50714	0.586787	0.00103018	ZCWPW1
Merge_Peak_26728	0.709076	2.4e-05	NFIC	Merge_Peak_4310	0.586732	0.00103157	B3GALT2
Merge_Peak_53558	0.709065	2.4e-05	PCAT1	Merge_Peak_30861	0.586683	0.00103284	DUSP2
Merge_Peak_38481	0.709007	2.41e-05	ZNF621	Merge_Peak_48437	0.586655	0.00103355	PLEKHG1
Merge_Peak_31093	0.708967	2.41e-05	FHL2	Merge_Peak_11616	0.586582	0.0010354	UBASH3B
Merge_Peak_16214	0.70893	2.41e-05	DDHD1	Merge_Peak_17254	0.586456	0.00103863	LINC01550
Merge_Peak_29566	0.708888	2.42e-05	HAAO	Merge_Peak_3403	0.586331	0.00104185	ATP8B2
Merge_Peak_4484	0.708813	2.43e-05	PPP1R12B	Merge_Peak_30151	0.586214	0.00104484	LINC02245
Merge_Peak_38931	0.708785	2.43e-05	SPATA12	Merge_Peak_14485	0.586169	0.00104599	ADGRD1
Merge_Peak_22192	0.708465	2.46e-05	ZNF18	Merge_Peak_37272	0.586156	0.00104635	SSTR3
Merge_Peak_23098	0.708118	2.49e-05	MAP3K14	Merge_Peak_3620	0.586141	0.00104672	CD84
Merge_Peak_26498	0.708026	2.5e-05	PARD6G	Merge_Peak_33430	0.585842	0.00105446	RTP5
Merge_Peak_17799	0.708006	2.5e-05	TRPM1	Merge_Peak_27261	0.58584	0.00105452	KLF2
Merge_Peak_32802	0.707989	2.5e-05	TTLL4	Merge_Peak_21713	0.585832	0.00105473	SNAI3
Merge_Peak_43832	0.707967	2.5e-05	ZSWIM6	Merge_Peak_20087	0.58573	0.00105737	SNX29
Merge_Peak_41593	0.707921	2.51e-05	LDB2	Merge_Peak_3079	0.585461	0.00106439	<NA>
Merge_Peak_17209	0.707757	2.52e-05	BDKRB2	Merge_Peak_46268	0.585358	0.00106709	JARID2
Merge_Peak_23180	0.707697	2.53e-05	SP2	Merge_Peak_36912	0.585117	0.00107344	KIAA1671
Merge_Peak_44325	0.707678	2.53e-05	EPB41L4A	Merge_Peak_12301	0.58507	0.00107468	DDX47
Merge_Peak_19014	0.707618	2.54e-05	CIB2	Merge_Peak_488	0.58483	0.00108102	SRM
Merge_Peak_53179	0.707609	2.54e-05	GRHL2	Merge_Peak_7191	0.584695	0.00108461	TACR2
Merge_Peak_40154	0.707495	2.55e-05	SUCNR1	Merge_Peak_52122	0.584668	0.00108534	PNMA2
Merge_Peak_23543	0.707309	2.57e-05	MRC2	Merge_Peak_13569	0.584593	0.00108732	LINC01619
Merge_Peak_29649	0.707308	2.57e-05	THADA	Merge_Peak_38976	0.584543	0.00108867	PXK
Merge_Peak_6706	0.707249	2.57e-05	ITGB1	Merge_Peak_671	0.5845	0.00108982	ZBTB17
Merge_Peak_437	0.707244	2.57e-05	PGD	Merge_Peak_21901	0.584447	0.00109124	SGSM2
Merge_Peak_33046	0.707201	2.58e-05	ALPP	Merge_Peak_30551	0.584159	0.00109895	TRABD2A
Merge_Peak_51142	0.707175	2.58e-05	<NA>	Merge_Peak_55074	0.583985	0.00110364	LOC100129316
Merge_Peak_54858	0.707135	2.59e-05	ANXA1	Merge_Peak_10977	0.583874	0.00110664	WNT11
Merge_Peak_22591	0.707086	2.59e-05	SLC6A4	Merge_Peak_12262	0.583715	0.00111096	BORCS5
Merge_Peak_44541	0.707079	2.59e-05	C5orf56	Merge_Peak_6315	0.583644	0.0011129	FAM107B
Merge_Peak_7870	0.70707	2.59e-05	SLC25A28	Merge_Peak_23266	0.58348	0.00111737	FAM117A
Merge_Peak_30203	0.707036	2.6e-05	MEIS1	Merge_Peak_7	0.583446	0.00111828	LINC01128
Merge_Peak_6622	0.707016	2.6e-05	JCAD	Merge_Peak_23672	0.583397	0.00111965	PITPNC1
Merge_Peak_41278	0.706981	2.6e-05	FGFR3	Merge_Peak_35902	0.583276	0.00112295	TIAM1
Merge_Peak_4732	0.706967	2.6e-05	C1orf116	Merge_Peak_56599	0.583176	0.0011257	FAM9C
Merge_Peak_54730	0.706841	2.61e-05	LOC100133920	Merge_Peak_17353	0.582753	0.00113737	DEGS2
Merge_Peak_44097	0.706739	2.62e-05	MTX3	Merge_Peak_516	0.582625	0.00114093	MIIP
Merge_Peak_932	0.706712	2.63e-05	USP48	Merge_Peak_8067	0.582532	0.00114352	XPNPEP1
Merge_Peak_18776	0.706617	2.64e-05	THSD4	Merge_Peak_1094	0.582531	0.00114353	RUNX3
Merge_Peak_7990	0.70658	2.64e-05	SH3PXD2A	Merge_Peak_31805	0.582475	0.00114509	CXCR4
Merge_Peak_43406	0.706574	2.64e-05	MIR4279	Merge_Peak_57324	0.58247	0.00114523	SEPT6
Merge_Peak_24669	0.706551	2.64e-05	APCDD1	Merge_Peak_56568	0.582442	0.00114603	TMSB4X
Merge_Peak_27373	0.706488	2.65e-05	PGPEP1	Merge_Peak_32450	0.582401	0.00114716	SLC39A10
Merge_Peak_17928	0.706471	2.65e-05	C15orf54	Merge_Peak_8107	0.582342	0.00114881	PDCD4-AS1
Merge_Peak_34899	0.706407	2.66e-05	ATP9A	Merge_Peak_36738	0.582223	0.00115215	DGCR6L
Merge_Peak_20420	0.706265	2.67e-05	IL4R	Merge_Peak_42644	0.58218	0.00115335	JADE1
Merge_Peak_8896	0.706111	2.69e-05	MRVI1	Merge_Peak_39339	0.582177	0.00115344	TRAT1
Merge_Peak_23985	0.706003	2.7e-05	FBF1	Merge_Peak_45687	0.58178	0.00116462	DUSP22
Merge_Peak_4547	0.705995	2.7e-05	ATP2B4	Merge_Peak_31911	0.581543	0.00117136	LYPD6B
Merge_Peak_39021	0.705977	2.7e-05	PRICKLE2-AS3	Merge_Peak_47409	0.581471	0.0011734	LMBRD1
Merge_Peak_35951	0.705946	2.7e-05	TCP10L	Merge_Peak_15338	0.581393	0.00117562	LINC00333
Merge_Peak_24541	0.705929	2.71e-05	TGIF1	Merge_Peak_1013	0.581287	0.00117864	ELOA
Merge_Peak_3966	0.705828	2.72e-05	SUCO	Merge_Peak_40772	0.580996	0.00118701	ST6GAL1
Merge_Peak_32054	0.70579	2.72e-05	TANC1	Merge_Peak_27347	0.580695	0.0011957	ARRDC2
Merge_Peak_2671	0.705785	2.72e-05	NTNG1	Merge_Peak_48022	0.580598	0.00119851	SAMD3
Merge_Peak_24340	0.705773	2.72e-05	BAHCC1	Merge_Peak_48146	0.580576	0.00119915	MAP3K5
Merge_Peak_23815	0.705616	2.74e-05	CPSF4L	Merge_Peak_14672	0.580552	0.00119985	ATP12A
Merge_Peak_30909	0.705559	2.74e-05	FAM178B	Merge_Peak_48946	0.580546	0.00120002	PRKAR1B
Merge_Peak_39042	0.705553	2.75e-05	MAGI1	Merge_Peak_56754	0.580316	0.00120672	LINC01281
Merge_Peak_19758	0.705534	2.75e-05	JPT2	Merge_Peak_11750	0.580178	0.00121074	ETS1
Merge_Peak_37049	0.705518	2.75e-05	OSBP2	Merge_Peak_30689	0.58014	0.00121186	CYTOR
Merge_Peak_15961	0.705491	2.75e-05	ARHGAP5-AS1	Merge_Peak_33275	0.580082	0.00121356	ESPNL
Merge_Peak_41809	0.705384	2.76e-05	RBM47	Merge_Peak_19450	0.579915	0.00121846	LINC01578
Merge_Peak_41168	0.705259	2.78e-05	DLG1	Merge_Peak_29123	0.579805	0.00122171	DTNB
Merge_Peak_31267	0.705215	2.78e-05	SOWAHC	Merge_Peak_55040	0.579684	0.00122529	SEMA4D
Merge_Peak_37773	0.705131	2.79e-05	MIR4762	Merge_Peak_37973	0.57951	0.00123044	ITPR1
Merge_Peak_18781	0.705035	2.8e-05	THSD4	Merge_Peak_13194	0.579505	0.0012306	RASSF3
Merge_Peak_53594	0.704846	2.82e-05	POU5F1B	Merge_Peak_46253	0.579452	0.00123217	JARID2
Merge_Peak_7881	0.704821	2.82e-05	DNMBP	Merge_Peak_50969	0.579447	0.00123232	CAV2
Merge_Peak_11377	0.704783	2.83e-05	IL18	Merge_Peak_34268	0.579407	0.0012335	RAB5IF
Merge_Peak_39416	0.704757	2.83e-05	BOC	Merge_Peak_2117	0.579166	0.00124069	LINC01135
Merge_Peak_8349	0.70472	2.83e-05	PLEKHA1	Merge_Peak_22041	0.579127	0.00124186	SCIMP
Merge_Peak_41378	0.704715	2.83e-05	PPP2R2C	Merge_Peak_11813	0.579083	0.00124316	APLP2
Merge_Peak_15155	0.70467	2.84e-05	MIR4703	Merge_Peak_28075	0.578874	0.00124946	OPA3
Merge_Peak_23345	0.704647	2.84e-05	HLF	Merge_Peak_51791	0.57884	0.00125048	MFHAS1
Merge_Peak_20122	0.704598	2.85e-05	MKL2	Merge_Peak_23846	0.578818	0.00125113	LINC00469
Merge_Peak_23542	0.704597	2.85e-05	MRC2	Merge_Peak_57000	0.578788	0.00125203	UQCRBP1
Merge_Peak_55833	0.704533	2.85e-05	OLFML2A	Merge_Peak_51522	0.578569	0.00125864	GALNTL5
Merge_Peak_11896	0.704517	2.85e-05	NINJ2	Merge_Peak_41517	0.578466	0.00126177	CLNK
Merge_Peak_7074	0.7045	2.86e-05	ARID5B	Merge_Peak_37400	0.578459	0.001262	APOBEC3G
Merge_Peak_18204	0.704487	2.86e-05	MAPK6	Merge_Peak_25877	0.578454	0.00126214	BCL2
Merge_Peak_14573	0.704337	2.87e-05	MIR4499	Merge_Peak_26368	0.57845	0.00126225	SOCS6
Merge_Peak_51367	0.704316	2.88e-05	EPHB6	Merge_Peak_27278	0.57844	0.00126257	EPS15L1
Merge_Peak_41420	0.704265	2.88e-05	CCDC96	Merge_Peak_35425	0.578227	0.00126904	ZNF831
Merge_Peak_37558	0.704248	2.88e-05	SREBF2	Merge_Peak_56098	0.578157	0.00127119	LAMC3
Merge_Peak_13219	0.704106	2.9e-05	GRIP1	Merge_Peak_30550	0.577971	0.00127688	TRABD2A
Merge_Peak_36214	0.704088	2.9e-05	ETS2	Merge_Peak_51298	0.577937	0.0012779	HIPK2
Merge_Peak_16492	0.703921	2.92e-05	RAD51B	Merge_Peak_36913	0.577481	0.00129198	KIAA1671
Merge_Peak_45144	0.703825	2.93e-05	GM2A	Merge_Peak_20528	0.57746	0.00129264	SNX29P2
Merge_Peak_14773	0.703778	2.93e-05	SLC7A1	Merge_Peak_7162	0.577404	0.00129436	HKDC1
Merge_Peak_33759	0.703773	2.94e-05	JAG1	Merge_Peak_28527	0.577088	0.00130421	ZNF814
Merge_Peak_25803	0.703593	2.96e-05	NEDD4L	Merge_Peak_32973	0.576994	0.00130714	SP100
Merge_Peak_33467	0.703544	2.96e-05	FAM110A	Merge_Peak_14894	0.576925	0.0013093	LINC00332
Merge_Peak_41876	0.703542	2.96e-05	FRYL	Merge_Peak_11597	0.576853	0.00131155	SORL1
Merge_Peak_55245	0.703496	2.97e-05	MIR23B	Merge_Peak_32348	0.576664	0.0013175	ITGA4
Merge_Peak_41095	0.703474	2.97e-05	MUC20	Merge_Peak_16879	0.576488	0.00132305	CEP128
Merge_Peak_17897	0.703401	2.98e-05	MEIS2	Merge_Peak_49857	0.576418	0.00132528	PURB
Merge_Peak_35735	0.703398	2.98e-05	ANKRD20A11P	Merge_Peak_16921	0.576386	0.00132627	EML5
Merge_Peak_37818	0.703256	2.99e-05	CELSR1	Merge_Peak_32345	0.576302	0.00132895	MIR4437
Merge_Peak_39185	0.703243	2.99e-05	ZNF717	Merge_Peak_1605	0.576296	0.00132913	INPP5B
Merge_Peak_23394	0.703188	3e-05	CUEDC1	Merge_Peak_42677	0.576219	0.00133157	NDUFC1
Merge_Peak_21637	0.702973	3.02e-05	KLHDC4	Merge_Peak_38926	0.576214	0.00133172	ARHGEF3
Merge_Peak_14772	0.702865	3.04e-05	SLC7A1	Merge_Peak_17601	0.576202	0.00133211	TMEM121
Merge_Peak_39619	0.702746	3.05e-05	MIR5092	Merge_Peak_34133	0.576118	0.00133479	KIF3B
Merge_Peak_47254	0.702688	3.06e-05	PKHD1	Merge_Peak_44476	0.576109	0.00133507	LYRM7
Merge_Peak_55472	0.702659	3.06e-05	ACTL7B	Merge_Peak_47323	0.576001	0.00133851	MIR5685
Merge_Peak_18780	0.702635	3.06e-05	THSD4	Merge_Peak_22464	0.575424	0.00135706	LOC100287072
Merge_Peak_42019	0.702569	3.07e-05	PDCL2	Merge_Peak_33273	0.575408	0.00135757	UBE2F-SCLY
Merge_Peak_16480	0.702488	3.08e-05	RAD51B	Merge_Peak_51179	0.575304	0.00136094	FLJ40288
Merge_Peak_37057	0.702361	3.09e-05	MORC2	Merge_Peak_537	0.575267	0.00136215	MIR4632
Merge_Peak_22022	0.702303	3.1e-05	CHRNE	Merge_Peak_20494	0.575228	0.0013634	LAT
Merge_Peak_17952	0.702183	3.12e-05	PAK6	Merge_Peak_27499	0.574964	0.001372	CCNE1
Merge_Peak_30204	0.70218	3.12e-05	MEIS1	Merge_Peak_36125	0.574818	0.00137678	MORC3
Merge_Peak_15548	0.70215	3.12e-05	MIR4705	Merge_Peak_38780	0.574746	0.00137912	TUSC2
Merge_Peak_20312	0.702049	3.13e-05	NPIPB3	Merge_Peak_27334	0.574357	0.00139192	B3GNT3
Merge_Peak_7284	0.701955	3.14e-05	CHST3	Merge_Peak_49377	0.573986	0.00140423	RPL23P8
Merge_Peak_30198	0.701912	3.15e-05	MIR4778	Merge_Peak_36608	0.57397	0.00140477	DIP2A
Merge_Peak_39417	0.701871	3.15e-05	BOC	Merge_Peak_9926	0.573901	0.00140706	PYGM
Merge_Peak_44686	0.701824	3.16e-05	C5orf66-AS2	Merge_Peak_20934	0.573755	0.00141196	ADGRG1
Merge_Peak_35914	0.701775	3.16e-05	TIAM1	Merge_Peak_43741	0.573643	0.0014157	FLJ31104
Merge_Peak_13659	0.701619	3.18e-05	CRADD	Merge_Peak_51863	0.573629	0.00141615	BLK
Merge_Peak_14492	0.701422	3.2e-05	LINC01257	Merge_Peak_54526	0.573622	0.00141639	PAX5
Merge_Peak_6393	0.701323	3.22e-05	SKIDA1	Merge_Peak_30860	0.573542	0.00141907	DUSP2
Merge_Peak_25722	0.701164	3.24e-05	POLI	Merge_Peak_31651	0.573456	0.00142196	UGGT1
Merge_Peak_52895	0.700993	3.26e-05	FABP12	Merge_Peak_21095	0.573368	0.00142495	SMPD3
Merge_Peak_32013	0.700933	3.26e-05	ACVR1	Merge_Peak_21415	0.573282	0.00142785	PLCG2
Merge_Peak_55460	0.700924	3.26e-05	ACTL7B	Merge_Peak_31121	0.573277	0.00142801	NCK2
Merge_Peak_16237	0.700917	3.27e-05	LGALS3	Merge_Peak_51978	0.573206	0.00143042	CSGALNACT1
Merge_Peak_2406	0.700571	3.31e-05	LPAR3	Merge_Peak_43672	0.573034	0.00143625	EMB
Merge_Peak_16924	0.700333	3.34e-05	FOXN3	Merge_Peak_19030	0.572979	0.00143811	LOC646938
Merge_Peak_16190	0.700264	3.35e-05	FRMD6	Merge_Peak_57329	0.572957	0.00143886	SEPT6
Merge_Peak_39922	0.700218	3.35e-05	IL20RB	Merge_Peak_14175	0.572875	0.00144166	RAB35
Merge_Peak_18761	0.700101	3.37e-05	THSD4	Merge_Peak_49981	0.572281	0.001462	FIGNL1
Merge_Peak_13091	0.700077	3.37e-05	LRP1	Merge_Peak_2849	0.572192	0.00146508	HIPK1
Merge_Peak_41872	0.700022	3.38e-05	SLAIN2	Merge_Peak_38830	0.57202	0.00147102	TLR9
Merge_Peak_27190	0.699867	3.39e-05	DNAJB1	Merge_Peak_7260	0.571992	0.001472	VSIR
Merge_Peak_44656	0.699845	3.4e-05	C5orf66	Merge_Peak_7261	0.57191	0.00147483	VSIR
Merge_Peak_2775	0.699845	3.4e-05	CYMP	Merge_Peak_31332	0.571603	0.00148556	MIR4435-2HG
Merge_Peak_2772	0.69982	3.4e-05	CYMP	Merge_Peak_39185	0.571531	0.00148806	ZNF717
Merge_Peak_3889	0.699523	3.44e-05	SLC19A2	Merge_Peak_53928	0.571483	0.00148973	PTP4A3
Merge_Peak_18772	0.699438	3.45e-05	THSD4	Merge_Peak_57396	0.571402	0.00149257	RAB33A
Merge_Peak_36294	0.699405	3.45e-05	LINC00111	Merge_Peak_14412	0.571402	0.0014926	SCARB1
Merge_Peak_14576	0.699328	3.46e-05	MIR4499	Merge_Peak_26968	0.571348	0.00149448	ACTL9
Merge_Peak_27119	0.699227	3.48e-05	NFIX	Merge_Peak_51365	0.570913	0.00150982	PRSS3P2
Merge_Peak_54162	0.699221	3.48e-05	IL33	Merge_Peak_21976	0.570704	0.00151727	ATP2A3
Merge_Peak_1148	0.699181	3.48e-05	SELENON	Merge_Peak_42826	0.570641	0.00151948	TMEM154
Merge_Peak_49937	0.699133	3.49e-05	VWC2	Merge_Peak_28455	0.570447	0.00152644	LAIR1
Merge_Peak_16795	0.699017	3.5e-05	JDP2	Merge_Peak_38545	0.570419	0.00152743	SNRK-AS1
Merge_Peak_12508	0.69895	3.51e-05	PPFIBP1	Merge_Peak_9731	0.570406	0.00152789	MPEG1
Merge_Peak_17591	0.698926	3.51e-05	JAG2	Merge_Peak_21690	0.570385	0.00152865	MIR5189
Merge_Peak_38480	0.698916	3.52e-05	ZNF621	Merge_Peak_11021	0.570214	0.00153477	MYO7A
Merge_Peak_8308	0.698859	3.52e-05	FGFR2	Merge_Peak_17762	0.570136	0.0015376	APBA2
Merge_Peak_18790	0.698677	3.55e-05	THSD4	Merge_Peak_4718	0.570074	0.00153983	IL10
Merge_Peak_2175	0.698596	3.56e-05	NFIA	Merge_Peak_38970	0.569904	0.00154597	PXK
Merge_Peak_3026	0.698547	3.56e-05	NOTCH2	Merge_Peak_39168	0.569796	0.00154987	SHQ1
Merge_Peak_8835	0.698376	3.59e-05	ST5	Merge_Peak_19842	0.569723	0.00155252	NLRC3
Merge_Peak_37055	0.698358	3.59e-05	MORC2	Merge_Peak_24432	0.569577	0.00155784	TBCD
Merge_Peak_29664	0.698354	3.59e-05	THADA	Merge_Peak_56771	0.569319	0.00156727	BCOR
Merge_Peak_22098	0.698305	3.6e-05	SOX15	Merge_Peak_3608	0.569264	0.00156928	VANGL2
Merge_Peak_27986	0.698283	3.6e-05	LYPD3	Merge_Peak_46520	0.569	0.001579	LINC01623
Merge_Peak_39596	0.698281	3.6e-05	ITGB5	Merge_Peak_44099	0.568922	0.00158187	THBS4
Merge_Peak_47890	0.698185	3.61e-05	DSE	Merge_Peak_57261	0.568875	0.00158359	SNORD96B
Merge_Peak_44297	0.698152	3.62e-05	EFNA5	Merge_Peak_17526	0.568732	0.00158888	ATP5MPL
Merge_Peak_42627	0.698144	3.62e-05	ANKRD50	Merge_Peak_6124	0.568509	0.00159717	PRKCQ
Merge_Peak_37333	0.698113	3.62e-05	H1F0	Merge_Peak_44379	0.568434	0.00159997	TNFAIP8
Merge_Peak_47504	0.698104	3.62e-05	SNHG5	Merge_Peak_8172	0.568431	0.00160006	ABLIM1
Merge_Peak_7995	0.69808	3.63e-05	SH3PXD2A	Merge_Peak_51693	0.5683	0.00160497	CLN8
Merge_Peak_46357	0.697985	3.64e-05	ID4	Merge_Peak_54530	0.568067	0.00161368	ZCCHC7
Merge_Peak_12931	0.697964	3.64e-05	KRT1	Merge_Peak_33541	0.568048	0.00161441	EBF4
Merge_Peak_37029	0.697931	3.65e-05	CASTOR1	Merge_Peak_37401	0.567907	0.00161971	APOBEC3G
Merge_Peak_52273	0.697861	3.65e-05	GSR	Merge_Peak_45071	0.567894	0.00162018	CD74
Merge_Peak_55648	0.69782	3.66e-05	WHRN	Merge_Peak_46733	0.567824	0.00162283	LINC01016
Merge_Peak_45986	0.697812	3.66e-05	RREB1	Merge_Peak_17407	0.567741	0.00162597	PPP2R5C
Merge_Peak_37513	0.697801	3.66e-05	MIR4766	Merge_Peak_45886	0.567662	0.00162896	FARS2
Merge_Peak_21873	0.697678	3.68e-05	SERPINF1	Merge_Peak_7174	0.567656	0.00162917	HK1
Merge_Peak_40884	0.697666	3.68e-05	TP63	Merge_Peak_105	0.567648	0.00162947	FAM213B
Merge_Peak_56383	0.697557	3.7e-05	RNF208	Merge_Peak_1732	0.567618	0.00163063	HIVEP3
Merge_Peak_15547	0.697549	3.7e-05	MIR4705	Merge_Peak_19334	0.567489	0.00163554	IDH2
Merge_Peak_41279	0.697522	3.7e-05	FGFR3	Merge_Peak_1801	0.56746	0.00163662	TMEM125
Merge_Peak_19623	0.697441	3.71e-05	ASB7	Merge_Peak_43163	0.567371	0.00164	MIR4456
Merge_Peak_1523	0.697213	3.74e-05	PHC2	Merge_Peak_45796	0.567364	0.00164027	SERPINB6
Merge_Peak_21114	0.697151	3.75e-05	CDH1	Merge_Peak_44407	0.567258	0.00164432	SNX2
Merge_Peak_39052	0.697146	3.75e-05	LRIG1	Merge_Peak_21418	0.567123	0.00164948	PLCG2
Merge_Peak_51137	0.697008	3.77e-05	<NA>	Merge_Peak_549	0.567121	0.00164956	SNORA59B
Merge_Peak_1624	0.696863	3.79e-05	RRAGC	Merge_Peak_34850	0.56711	0.00164998	BCAS4
Merge_Peak_43865	0.696836	3.79e-05	MAST4	Merge_Peak_51370	0.567035	0.00165285	OR9A2
Merge_Peak_22960	0.696794	3.8e-05	JUP	Merge_Peak_57119	0.567013	0.00165369	GJB1
Merge_Peak_52271	0.696788	3.8e-05	GSR	Merge_Peak_4011	0.566987	0.00165468	TNR
Merge_Peak_54627	0.696716	3.81e-05	AQP7P3	Merge_Peak_14482	0.566884	0.00165866	RAN
Merge_Peak_24676	0.696662	3.82e-05	PIEZO2	Merge_Peak_42607	0.56681	0.00166149	IL21
Merge_Peak_37050	0.696501	3.84e-05	OSBP2	Merge_Peak_20308	0.566759	0.00166346	SNX29P1
Merge_Peak_48713	0.696341	3.86e-05	PDE10A	Merge_Peak_34267	0.566584	0.00167021	RAB5IF
Merge_Peak_55465	0.696247	3.88e-05	ACTL7B	Merge_Peak_32323	0.566523	0.00167258	CCDC141
Merge_Peak_38901	0.696213	3.88e-05	CACNA2D3-AS1	Merge_Peak_55035	0.566513	0.00167297	SEMA4D
Merge_Peak_9840	0.696158	3.89e-05	SCGB1A1	Merge_Peak_27642	0.566405	0.00167716	HAUS5
Merge_Peak_725	0.696145	3.89e-05	CROCC	Merge_Peak_57207	0.566372	0.00167844	XKRX
Merge_Peak_12045	0.696045	3.9e-05	SCNN1A	Merge_Peak_11487	0.566257	0.0016829	CD3E
Merge_Peak_9068	0.69598	3.91e-05	CCDC34	Merge_Peak_835	0.566182	0.00168584	CAPZB
Merge_Peak_20944	0.69571	3.95e-05	KATNB1	Merge_Peak_19110	0.566087	0.00168952	IL16
Merge_Peak_1313	0.695705	3.95e-05	EYA3	Merge_Peak_22701	0.566086	0.00168956	SLC35G3
Merge_Peak_6728	0.695503	3.98e-05	PARD3	Merge_Peak_15431	0.566069	0.00169025	STK24
Merge_Peak_444	0.694856	4.08e-05	PEX14	Merge_Peak_23244	0.566002	0.00169288	PHB
Merge_Peak_2888	0.694822	4.08e-05	SLC22A15	Merge_Peak_53099	0.565961	0.00169448	ANKRD46
Merge_Peak_37004	0.694687	4.1e-05	ASCC2	Merge_Peak_11440	0.565933	0.00169554	SIK3
Merge_Peak_55102	0.69459	4.12e-05	IPPK	Merge_Peak_34143	0.565932	0.00169561	NOL4L
Merge_Peak_16133	0.694569	4.12e-05	LINC01588	Merge_Peak_48369	0.565918	0.00169614	UST-AS1
Merge_Peak_23830	0.694481	4.13e-05	SDK2	Merge_Peak_9985	0.565826	0.00169978	SSSCA1-AS1
Merge_Peak_21377	0.694472	4.13e-05	CMIP	Merge_Peak_31369	0.5658	0.00170077	FBLN7
Merge_Peak_698	0.694333	4.15e-05	ARHGEF19	Merge_Peak_1586	0.565754	0.00170261	MIR4255
Merge_Peak_54678	0.694151	4.18e-05	LINC01189	Merge_Peak_57303	0.565673	0.00170577	DOCK11
Merge_Peak_37094	0.694104	4.19e-05	PISD	Merge_Peak_22702	0.565466	0.00171394	SLC35G3
Merge_Peak_10988	0.694007	4.2e-05	TSKU	Merge_Peak_37255	0.565402	0.0017165	TMPRSS6
Merge_Peak_41709	0.693788	4.24e-05	TBC1D1	Merge_Peak_51286	0.565152	0.00172643	CLEC2L
Merge_Peak_9841	0.693777	4.24e-05	SCGB1A1	Merge_Peak_49569	0.565084	0.00172913	MTURN
Merge_Peak_27470	0.693719	4.25e-05	LINC00662	Merge_Peak_12461	0.564834	0.0017391	LMNTD1
Merge_Peak_22573	0.693528	4.28e-05	MYO18A	Merge_Peak_39919	0.564729	0.00174333	NCK1
Merge_Peak_2343	0.693437	4.29e-05	LRRIQ3	Merge_Peak_38507	0.564693	0.00174476	TRAK1
Merge_Peak_9804	0.693274	4.32e-05	DAGLA	Merge_Peak_47829	0.56457	0.00174971	FYN
Merge_Peak_827	0.693266	4.32e-05	CAPZB	Merge_Peak_31044	0.564418	0.00175584	MAP4K4
Merge_Peak_51533	0.693207	4.33e-05	ACTR3B	Merge_Peak_46839	0.564388	0.00175708	STK38
Merge_Peak_18678	0.693205	4.33e-05	GLCE	Merge_Peak_12281	0.564329	0.00175945	DUSP16
Merge_Peak_5155	0.693143	4.34e-05	EPHX1	Merge_Peak_6129	0.564313	0.00176009	PRKCQ
Merge_Peak_16509	0.692847	4.38e-05	RAD51B	Merge_Peak_9085	0.564304	0.00176044	ARL14EP
Merge_Peak_35471	0.692822	4.39e-05	EDN3	Merge_Peak_8966	0.564205	0.00176448	RRAS2
Merge_Peak_16544	0.69276	4.4e-05	ZFP36L1	Merge_Peak_3188	0.564106	0.00176849	NBPF8
Merge_Peak_9067	0.692461	4.44e-05	CCDC34	Merge_Peak_15509	0.56405	0.00177079	MIR548AN
Merge_Peak_8718	0.692449	4.45e-05	MIR4686	Merge_Peak_20569	0.563967	0.00177417	MVP
Merge_Peak_32059	0.692264	4.48e-05	TANC1	Merge_Peak_57171	0.563786	0.00178154	CYSLTR1
Merge_Peak_24650	0.692233	4.48e-05	TXNDC2	Merge_Peak_15904	0.563704	0.00178491	DCAF11
Merge_Peak_24828	0.692233	4.48e-05	CABLES1	Merge_Peak_32496	0.563572	0.0017903	ANKRD44
Merge_Peak_1328	0.692103	4.5e-05	PTAFR	Merge_Peak_48286	0.563268	0.00180284	LOC153910
Merge_Peak_16551	0.692082	4.5e-05	ZFP36L1	Merge_Peak_27613	0.563121	0.00180891	FAM187B
Merge_Peak_11375	0.692036	4.51e-05	DIXDC1	Merge_Peak_56845	0.56297	0.00181519	GPR82
Merge_Peak_44739	0.691977	4.52e-05	EGR1	Merge_Peak_3617	0.562925	0.00181707	SLAMF6
Merge_Peak_20169	0.691865	4.54e-05	FOPNL	Merge_Peak_48732	0.562711	0.00182598	RPS6KA2
Merge_Peak_4867	0.691801	4.55e-05	MIR3122	Merge_Peak_7956	0.562598	0.00183073	WBP1L
Merge_Peak_55793	0.691762	4.56e-05	CRB2	Merge_Peak_32510	0.562554	0.00183257	ANKRD44
Merge_Peak_2675	0.691695	4.57e-05	VAV3	Merge_Peak_51444	0.562311	0.00184277	GIMAP7
Merge_Peak_43019	0.691662	4.57e-05	CDKN2AIP	Merge_Peak_11256	0.562063	0.00185322	TMEM123
Merge_Peak_21644	0.691565	4.59e-05	SLC7A5	Merge_Peak_54938	0.562008	0.00185555	SLC28A3
Merge_Peak_33765	0.691535	4.59e-05	JAG1	Merge_Peak_9110	0.561955	0.0018578	LMO2
Merge_Peak_8159	0.691472	4.6e-05	AFAP1L2	Merge_Peak_19596	0.561892	0.00186049	ADAMTS17
Merge_Peak_36713	0.691418	4.61e-05	RTL10	Merge_Peak_38175	0.561834	0.00186296	WNT7A
Merge_Peak_33920	0.691406	4.62e-05	RIN2	Merge_Peak_46435	0.561705	0.00186846	RIPOR2
Merge_Peak_31277	0.691326	4.63e-05	RGPD6	Merge_Peak_56708	0.561458	0.00187901	CXorf58
Merge_Peak_26564	0.691229	4.64e-05	SBNO2	Merge_Peak_26889	0.561385	0.00188211	TNFSF9
Merge_Peak_13458	0.691212	4.65e-05	PHLDA1	Merge_Peak_44441	0.561288	0.00188628	GRAMD2B
Merge_Peak_8857	0.691121	4.66e-05	WEE1	Merge_Peak_16373	0.560961	0.00190037	SGPP1
Merge_Peak_36908	0.691098	4.67e-05	TMEM211	Merge_Peak_46934	0.560709	0.00191132	KCNK5
Merge_Peak_54137	0.691015	4.68e-05	AK3	Merge_Peak_38348	0.560673	0.00191286	TGFBR2
Merge_Peak_31204	0.690954	4.69e-05	LIMS1	Merge_Peak_27929	0.560635	0.00191454	RABAC1
Merge_Peak_11300	0.690942	4.69e-05	AASDHPPT	Merge_Peak_27820	0.560251	0.0019313	FCGBP
Merge_Peak_539	0.690876	4.7e-05	VPS13D	Merge_Peak_22618	0.560023	0.00194132	MIR4724
Merge_Peak_24958	0.690862	4.71e-05	GAREM1	Merge_Peak_41796	0.559844	0.00194922	CHRNA9
Merge_Peak_8171	0.690859	4.71e-05	ABLIM1	Merge_Peak_27361	0.55981	0.00195073	IFI30
Merge_Peak_55456	0.690824	4.71e-05	ACTL7B	Merge_Peak_56855	0.559664	0.00195722	PPP1R2C
Merge_Peak_42974	0.690781	4.72e-05	AADAT	Merge_Peak_38515	0.55961	0.00195958	CCK
Merge_Peak_48530	0.690673	4.74e-05	TMEM242	Merge_Peak_49419	0.559389	0.00196943	IL6
Merge_Peak_33668	0.690608	4.75e-05	BMP2	Merge_Peak_3651	0.559313	0.00197284	CD244
Merge_Peak_2026	0.690562	4.76e-05	MRPL37	Merge_Peak_13099	0.559244	0.00197591	ARHGAP9
Merge_Peak_42450	0.690552	4.76e-05	MIR3684	Merge_Peak_22634	0.559124	0.00198129	UTP6
Merge_Peak_7687	0.690449	4.78e-05	CPEB3	Merge_Peak_33343	0.558946	0.00198926	HDAC4
Merge_Peak_7533	0.690402	4.78e-05	FAM213A	Merge_Peak_29134	0.5588	0.00199585	ASXL2
Merge_Peak_7282	0.690318	4.8e-05	CHST3	Merge_Peak_56600	0.558676	0.00200145	FAM9C
Merge_Peak_4758	0.690284	4.8e-05	LOC148696	Merge_Peak_3305	0.558672	0.00200165	THEM4
Merge_Peak_36306	0.690134	4.83e-05	RIPK4	Merge_Peak_6944	0.558663	0.00200203	GDF10
Merge_Peak_33413	0.690109	4.83e-05	FARP2	Merge_Peak_48379	0.558612	0.00200437	ZC3H12D
Merge_Peak_30062	0.690098	4.84e-05	EHBP1	Merge_Peak_7110	0.558532	0.00200797	ADO
Merge_Peak_19165	0.690089	4.84e-05	GOLGA2P7	Merge_Peak_26777	0.558461	0.00201122	STAP2
Merge_Peak_14770	0.689844	4.88e-05	SLC7A1	Merge_Peak_47264	0.55832	0.00201762	MCM3
Merge_Peak_3095	0.689834	4.88e-05	LOC653513	Merge_Peak_12711	0.558252	0.00202072	PCED1B-AS1
Merge_Peak_825	0.689812	4.88e-05	CAPZB	Merge_Peak_27587	0.558211	0.00202258	HPN-AS1
Merge_Peak_36653	0.689729	4.9e-05	MICAL3	Merge_Peak_33072	0.558209	0.00202268	NGEF
Merge_Peak_2670	0.689728	4.9e-05	NTNG1	Merge_Peak_15777	0.558152	0.00202526	RASA3
Merge_Peak_43441	0.68967	4.91e-05	AMACR	Merge_Peak_40022	0.557949	0.00203456	C3orf58
Merge_Peak_11383	0.689447	4.95e-05	PLET1	Merge_Peak_11900	0.557887	0.00203739	NINJ2
Merge_Peak_16045	0.68925	4.98e-05	PAX9	Merge_Peak_5303	0.55775	0.00204374	ABCB10
Merge_Peak_20304	0.689104	5.01e-05	LYRM1	Merge_Peak_574	0.557553	0.00205281	PRDM2
Merge_Peak_43916	0.689079	5.01e-05	PIK3R1	Merge_Peak_6134	0.557447	0.00205772	PRKCQ-AS1
Merge_Peak_14768	0.689065	5.02e-05	SLC7A1	Merge_Peak_32894	0.557312	0.00206398	CUL3
Merge_Peak_11915	0.68899	5.03e-05	WNT5B	Merge_Peak_30190	0.55729	0.00206499	SPRED2
Merge_Peak_11622	0.688973	5.03e-05	CRTAM	Merge_Peak_22715	0.557201	0.00206914	SLFN12L
Merge_Peak_53280	0.688905	5.04e-05	TRPS1	Merge_Peak_26987	0.556972	0.00207983	FBXL12
Merge_Peak_38773	0.68887	5.05e-05	GNAI2	Merge_Peak_44423	0.556933	0.00208166	ZNF608
Merge_Peak_33750	0.688856	5.05e-05	JAG1	Merge_Peak_38261	0.55692	0.00208225	OXNAD1
Merge_Peak_45836	0.688842	5.06e-05	SLC22A23	Merge_Peak_43885	0.556847	0.00208568	CD180
Merge_Peak_5398	0.688805	5.06e-05	SIPA1L2	Merge_Peak_44728	0.556748	0.00209031	KLHL3
Merge_Peak_49384	0.688742	5.07e-05	RAPGEF5	Merge_Peak_56853	0.556688	0.00209312	PPP1R2C
Merge_Peak_6588	0.68869	5.08e-05	SVIL	Merge_Peak_29542	0.556437	0.00210494	EML4
Merge_Peak_36700	0.68863	5.09e-05	UFD1	Merge_Peak_23695	0.556402	0.00210662	ARSG
Merge_Peak_20772	0.688524	5.11e-05	NOD2	Merge_Peak_45381	0.55622	0.00211523	FBXW11
Merge_Peak_44746	0.688404	5.13e-05	HSPA9	Merge_Peak_46212	0.556195	0.00211643	RANBP9
Merge_Peak_32771	0.688354	5.14e-05	TNS1	Merge_Peak_31764	0.556099	0.00212099	MGAT5
Merge_Peak_39133	0.688259	5.16e-05	MIR1284	Merge_Peak_56757	0.556004	0.00212552	LINC01281
Merge_Peak_7455	0.688172	5.18e-05	ZMIZ1-AS1	Merge_Peak_44450	0.555786	0.0021359	LMNB1
Merge_Peak_11529	0.688115	5.19e-05	USP2	Merge_Peak_7475	0.555485	0.00215033	ZMIZ1
Merge_Peak_36138	0.688038	5.2e-05	CLDN14	Merge_Peak_12589	0.555364	0.00215618	KIAA1551
Merge_Peak_22938	0.688024	5.2e-05	KRT13	Merge_Peak_13038	0.555352	0.00215674	METTL7B
Merge_Peak_19873	0.687989	5.21e-05	VASN	Merge_Peak_44311	0.555223	0.00216298	LINC01848
Merge_Peak_51015	0.687834	5.24e-05	AASS	Merge_Peak_6112	0.555078	0.00217001	LOC399715
Merge_Peak_19026	0.687723	5.26e-05	CHRNB4	Merge_Peak_53713	0.554893	0.00217899	ASAP1-IT2
Merge_Peak_25611	0.687619	5.28e-05	ZBTB7C	Merge_Peak_50106	0.554597	0.00219343	CCT6P3
Merge_Peak_41584	0.687523	5.3e-05	FGFBP1	Merge_Peak_23333	0.554596	0.00219351	TOB1
Merge_Peak_36129	0.687502	5.3e-05	MORC3	Merge_Peak_2136	0.554546	0.00219594	HSD52
Merge_Peak_1934	0.687451	5.31e-05	TRABD2B	Merge_Peak_20417	0.554531	0.00219666	IL4R
Merge_Peak_7044	0.687423	5.31e-05	ANK3	Merge_Peak_18617	0.554531	0.00219668	SMAD3
Merge_Peak_12723	0.687265	5.34e-05	RAPGEF3	Merge_Peak_21775	0.554383	0.00220392	SPIRE2
Merge_Peak_30199	0.687264	5.34e-05	MIR4778	Merge_Peak_7460	0.554252	0.00221038	ZMIZ1-AS1
Merge_Peak_42462	0.68712	5.37e-05	ADH7	Merge_Peak_24284	0.554183	0.00221378	RPTOR
Merge_Peak_12503	0.687047	5.39e-05	PPFIBP1	Merge_Peak_42172	0.554052	0.00222025	MTHFD2L
Merge_Peak_14750	0.687046	5.39e-05	MTUS2	Merge_Peak_32462	0.553736	0.00223594	STK17B
Merge_Peak_15455	0.686993	5.4e-05	DOCK9	Merge_Peak_37714	0.553284	0.00225852	RTL6
Merge_Peak_37471	0.68697	5.4e-05	LOC100130899	Merge_Peak_11593	0.553164	0.00226456	SORL1
Merge_Peak_11088	0.686951	5.4e-05	DLG2	Merge_Peak_36079	0.552872	0.00227927	RUNX1
Merge_Peak_22189	0.686895	5.41e-05	ZNF18	Merge_Peak_16701	0.552791	0.00228337	RGS6
Merge_Peak_16495	0.686757	5.44e-05	RAD51B	Merge_Peak_40750	0.552638	0.00229116	CRYGS
Merge_Peak_26574	0.686654	5.46e-05	STK11	Merge_Peak_28505	0.552605	0.0022928	ZNF787
Merge_Peak_11547	0.686641	5.46e-05	NECTIN1	Merge_Peak_17607	0.552422	0.00230214	ELK2AP
Merge_Peak_19474	0.686549	5.48e-05	RGMA	Merge_Peak_3806	0.552422	0.00230215	POU2F1
Merge_Peak_23125	0.686517	5.49e-05	PLEKHM1	Merge_Peak_34522	0.552415	0.00230252	PIGT
Merge_Peak_6616	0.686406	5.51e-05	SVIL	Merge_Peak_23270	0.552268	0.00231004	KAT7
Merge_Peak_14756	0.686402	5.51e-05	SLC7A1	Merge_Peak_32597	0.551794	0.00233436	FAM117B
Merge_Peak_21189	0.686385	5.51e-05	MTSS1L	Merge_Peak_5024	0.551604	0.00234421	FAM177B
Merge_Peak_38663	0.686343	5.52e-05	ALS2CL	Merge_Peak_29829	0.551468	0.0023513	PSME4
Merge_Peak_4772	0.686288	5.53e-05	PLXNA2	Merge_Peak_16530	0.55131	0.00235947	ZFP36L1
Merge_Peak_39483	0.686261	5.54e-05	B4GALT4	Merge_Peak_27087	0.551285	0.0023608	ZNF563
Merge_Peak_23064	0.686256	5.54e-05	HDAC5	Merge_Peak_27089	0.55128	0.00236105	ZNF442
Merge_Peak_44996	0.686212	5.54e-05	AFAP1L1	Merge_Peak_6202	0.551277	0.00236121	USP6NL
Merge_Peak_46326	0.68616	5.56e-05	KIF13A	Merge_Peak_19069	0.55111	0.00236996	ZFAND6
Merge_Peak_57507	0.686116	5.56e-05	SLC6A8	Merge_Peak_33404	0.551035	0.00237387	SNED1
Merge_Peak_7409	0.686105	5.57e-05	COMTD1	Merge_Peak_4716	0.550931	0.0023793	IL10
Merge_Peak_48481	0.686052	5.58e-05	IPCEF1	Merge_Peak_19978	0.55088	0.00238198	CIITA
Merge_Peak_14831	0.686032	5.58e-05	TEX26-AS1	Merge_Peak_22270	0.550773	0.00238764	TNFRSF13B
Merge_Peak_50964	0.686014	5.58e-05	MDFIC	Merge_Peak_1657	0.550556	0.00239908	HPCAL4
Merge_Peak_21650	0.685999	5.59e-05	SLC7A5	Merge_Peak_17205	0.550532	0.00240034	BDKRB2
Merge_Peak_35936	0.685939	5.6e-05	EVA1C	Merge_Peak_30544	0.550064	0.00242521	TRABD2A
Merge_Peak_54670	0.685831	5.62e-05	FGF7P6	Merge_Peak_31612	0.54999	0.00242915	GYPC
Merge_Peak_25901	0.685698	5.65e-05	SERPINB13	Merge_Peak_55058	0.549944	0.00243159	MIR4290
Merge_Peak_8878	0.685609	5.66e-05	MTRNR2L8	Merge_Peak_18032	0.549869	0.00243562	EHD4
Merge_Peak_17854	0.685608	5.66e-05	FMN1	Merge_Peak_46668	0.54969	0.00244526	HLA-DQA1
Merge_Peak_27120	0.685579	5.67e-05	NFIX	Merge_Peak_12353	0.549506	0.00245513	ATF7IP
Merge_Peak_34572	0.685492	5.69e-05	EYA2	Merge_Peak_26941	0.549498	0.0024556	TIMM44
Merge_Peak_47021	0.685307	5.72e-05	C6orf132	Merge_Peak_31814	0.549441	0.00245863	CXCR4
Merge_Peak_31149	0.685287	5.73e-05	UXS1	Merge_Peak_9764	0.549401	0.00246082	CD6
Merge_Peak_55906	0.685284	5.73e-05	FAM129B	Merge_Peak_22329	0.549357	0.00246317	SMCR5
Merge_Peak_35992	0.685204	5.74e-05	IFNGR2	Merge_Peak_25839	0.549138	0.00247508	CDH20
Merge_Peak_21351	0.68513	5.76e-05	GAN	Merge_Peak_4347	0.549088	0.00247776	PTPRC
Merge_Peak_2437	0.685078	5.77e-05	CLCA2	Merge_Peak_39334	0.548964	0.00248453	CD47
Merge_Peak_43613	0.685056	5.77e-05	SELENOP	Merge_Peak_14621	0.548591	0.00250494	LINC00424
Merge_Peak_44314	0.684954	5.79e-05	SLC25A46	Merge_Peak_37918	0.548566	0.00250627	BRD1
Merge_Peak_42685	0.684906	5.8e-05	MGST2	Merge_Peak_46763	0.548453	0.0025125	C6orf106
Merge_Peak_38884	0.684835	5.82e-05	ESRG	Merge_Peak_34925	0.548419	0.00251437	ZFP64
Merge_Peak_49696	0.684677	5.85e-05	AOAH-IT1	Merge_Peak_8435	0.548384	0.00251628	FAM53B
Merge_Peak_45829	0.684483	5.89e-05	SLC22A23	Merge_Peak_28529	0.548312	0.00252026	ZNF256
Merge_Peak_7744	0.684461	5.89e-05	PDLIM1	Merge_Peak_14860	0.548287	0.00252167	STARD13
Merge_Peak_17951	0.684436	5.9e-05	PAK6	Merge_Peak_24139	0.548202	0.00252633	TMEM235
Merge_Peak_2861	0.684358	5.92e-05	BCAS2	Merge_Peak_23265	0.547969	0.00253925	FAM117A
Merge_Peak_35991	0.684148	5.96e-05	IFNGR2	Merge_Peak_53450	0.547823	0.00254738	MTSS1
Merge_Peak_5104	0.68398	5.99e-05	WDR26	Merge_Peak_11585	0.547822	0.00254744	SC5D
Merge_Peak_42819	0.683978	5.99e-05	FBXW7	Merge_Peak_41360	0.547779	0.00254981	LYAR
Merge_Peak_1373	0.683938	6e-05	PTPRU	Merge_Peak_6701	0.54773	0.00255256	ITGB1
Merge_Peak_15239	0.683817	6.03e-05	KLF5	Merge_Peak_1760	0.54768	0.00255534	HIVEP3
Merge_Peak_4583	0.683801	6.03e-05	PPP1R15B	Merge_Peak_14449	0.547657	0.00255661	SLC15A4
Merge_Peak_42286	0.683713	6.05e-05	RASGEF1B	Merge_Peak_1632	0.547303	0.00257643	NDUFS5
Merge_Peak_51939	0.683709	6.05e-05	MTUS1	Merge_Peak_27267	0.547252	0.00257934	KLF2
Merge_Peak_22047	0.683347	6.13e-05	PITPNM3	Merge_Peak_43550	0.547251	0.00257937	FYB1
Merge_Peak_42696	0.683228	6.15e-05	MGST2	Merge_Peak_20411	0.54721	0.00258169	KDM8
Merge_Peak_44741	0.683161	6.17e-05	ETF1	Merge_Peak_47325	0.547157	0.00258468	MIR5685
Merge_Peak_1245	0.683017	6.2e-05	TMEM222	Merge_Peak_27450	0.547055	0.00259043	ZNF826P
Merge_Peak_26632	0.682997	6.2e-05	MKNK2	Merge_Peak_36721	0.547036	0.00259152	MIR4761
Merge_Peak_55931	0.682963	6.21e-05	FAM102A	Merge_Peak_45258	0.546824	0.00260351	EBF1
Merge_Peak_11546	0.68291	6.22e-05	NECTIN1	Merge_Peak_20535	0.546607	0.00261584	SNX29P2
Merge_Peak_3415	0.682832	6.24e-05	IL6R	Merge_Peak_56377	0.546429	0.00262601	MAN1B1
Merge_Peak_19416	0.682624	6.28e-05	SLCO3A1	Merge_Peak_46856	0.546393	0.00262802	CPNE5
Merge_Peak_54620	0.682524	6.3e-05	ANKRD20A3	Merge_Peak_17104	0.546379	0.00262884	ITPK1-AS1
Merge_Peak_55450	0.682441	6.32e-05	KLF4	Merge_Peak_17227	0.54613	0.00264315	LINC02291
Merge_Peak_21987	0.68227	6.36e-05	UBE2G1	Merge_Peak_44210	0.546025	0.00264918	GLRX
Merge_Peak_24756	0.682269	6.36e-05	ANKRD20A5P	Merge_Peak_28664	0.545775	0.0026636	LINC00298
Merge_Peak_24671	0.682217	6.37e-05	APCDD1	Merge_Peak_42009	0.545743	0.00266546	SRD5A3
Merge_Peak_15098	0.682079	6.4e-05	LINC00462	Merge_Peak_17554	0.545673	0.00266951	C14orf180
Merge_Peak_35998	0.682041	6.41e-05	ITSN1	Merge_Peak_42865	0.545626	0.00267221	TMEM131L
Merge_Peak_8945	0.682	6.42e-05	RASSF10	Merge_Peak_55142	0.545607	0.0026733	CARD19
Merge_Peak_55231	0.681995	6.42e-05	C9orf3	Merge_Peak_45810	0.545599	0.0026738	TUBB2A
Merge_Peak_56965	0.681956	6.43e-05	TSPYL2	Merge_Peak_20901	0.545543	0.00267705	CPNE2
Merge_Peak_30036	0.68187	6.45e-05	TMEM17	Merge_Peak_19000	0.545375	0.00268681	TBC1D2B
Merge_Peak_38662	0.681801	6.46e-05	FAM240A	Merge_Peak_29793	0.545234	0.00269506	KCNK12
Merge_Peak_2210	0.681789	6.46e-05	ROR1	Merge_Peak_47904	0.544967	0.0027107	PLN
Merge_Peak_54786	0.681699	6.48e-05	FAM189A2	Merge_Peak_52182	0.544648	0.00272948	ZNF395
Merge_Peak_33884	0.681681	6.49e-05	SLC24A3	Merge_Peak_11363	0.544594	0.00273266	LOC100132078
Merge_Peak_3125	0.68167	6.49e-05	NOTCH2NL	Merge_Peak_24822	0.544591	0.00273281	CABLES1
Merge_Peak_7722	0.681638	6.5e-05	MYOF	Merge_Peak_44629	0.544588	0.00273303	VDAC1
Merge_Peak_44942	0.681619	6.5e-05	SH3RF2	Merge_Peak_33542	0.544575	0.00273377	EBF4
Merge_Peak_43974	0.681571	6.51e-05	TNPO1	Merge_Peak_31006	0.544539	0.00273594	NPAS2
Merge_Peak_9074	0.681561	6.52e-05	LGR4	Merge_Peak_24966	0.544392	0.0027446	KLHL14
Merge_Peak_29557	0.681472	6.54e-05	HAAO	Merge_Peak_46287	0.544333	0.0027481	GMPR
Merge_Peak_44233	0.681319	6.57e-05	MIR583	Merge_Peak_17604	0.544291	0.0027506	TMEM121
Merge_Peak_7279	0.681282	6.58e-05	CHST3	Merge_Peak_11623	0.543922	0.00277264	CRTAM
Merge_Peak_45576	0.68127	6.58e-05	RGS14	Merge_Peak_11073	0.543745	0.00278329	RAB30
Merge_Peak_16742	0.681176	6.6e-05	LTBP2	Merge_Peak_56313	0.543698	0.00278609	QSOX2
Merge_Peak_54738	0.681164	6.61e-05	FOXD4L5	Merge_Peak_20309	0.543648	0.00278908	SNX29P1
Merge_Peak_3324	0.681089	6.62e-05	RPTN	Merge_Peak_38825	0.543638	0.00278967	ALAS1
Merge_Peak_1246	0.68098	6.65e-05	TMEM222	Merge_Peak_45190	0.543487	0.00279881	SAP30L-AS1
Merge_Peak_16491	0.680847	6.68e-05	RAD51B	Merge_Peak_49028	0.54337	0.00280588	MAD1L1
Merge_Peak_23424	0.680808	6.69e-05	SUPT4H1	Merge_Peak_45141	0.543265	0.0028122	GM2A
Merge_Peak_21182	0.680778	6.69e-05	IL34	Merge_Peak_42271	0.543065	0.00282438	BMP2K
Merge_Peak_29656	0.680696	6.71e-05	THADA	Merge_Peak_53667	0.543034	0.00282626	MIR1206
Merge_Peak_20250	0.680631	6.73e-05	ITPRIPL2	Merge_Peak_39071	0.543004	0.00282806	TMF1
Merge_Peak_16143	0.680554	6.74e-05	<NA>	Merge_Peak_10035	0.542979	0.00282958	C11orf80
Merge_Peak_20086	0.680316	6.8e-05	SNX29	Merge_Peak_19931	0.542921	0.00283316	USP7
Merge_Peak_51140	0.68031	6.8e-05	<NA>	Merge_Peak_17611	0.542869	0.0028363	ELK2AP
Merge_Peak_43909	0.68026	6.81e-05	PIK3R1	Merge_Peak_9547	0.542793	0.00284096	CD82
Merge_Peak_50989	0.680155	6.84e-05	LSM8	Merge_Peak_34152	0.542536	0.00285668	SUN5
Merge_Peak_4786	0.680095	6.85e-05	MIR205HG	Merge_Peak_23271	0.542476	0.00286037	KAT7
Merge_Peak_21317	0.68009	6.85e-05	MAF	Merge_Peak_46715	0.542287	0.00287201	ITPR3
Merge_Peak_9905	0.679937	6.89e-05	PRDX5	Merge_Peak_46808	0.542285	0.00287216	FKBP5
Merge_Peak_29469	0.679899	6.9e-05	ATL2	Merge_Peak_34363	0.542176	0.00287888	PPP1R16B
Merge_Peak_13678	0.679896	6.9e-05	MIR5700	Merge_Peak_49941	0.542129	0.00288178	SPATA48
Merge_Peak_33045	0.679845	6.91e-05	ALPP	Merge_Peak_20159	0.542111	0.00288293	MARF1
Merge_Peak_21147	0.679807	6.92e-05	CYB5B	Merge_Peak_45703	0.542103	0.00288341	IRF4
Merge_Peak_14757	0.679736	6.94e-05	SLC7A1	Merge_Peak_52079	0.542033	0.00288775	CHMP7
Merge_Peak_38665	0.679671	6.95e-05	ALS2CL	Merge_Peak_20274	0.541949	0.00289298	IQCK
Merge_Peak_47527	0.679645	6.96e-05	PNRC1	Merge_Peak_20498	0.541822	0.00290083	LAT
Merge_Peak_2707	0.679443	7.01e-05	WDR47	Merge_Peak_51622	0.541722	0.00290706	DNAJB6
Merge_Peak_29560	0.679408	7.01e-05	HAAO	Merge_Peak_33490	0.541542	0.00291831	SIRPG
Merge_Peak_33073	0.679373	7.02e-05	NGEF	Merge_Peak_26656	0.541494	0.00292131	SPPL2B
Merge_Peak_7392	0.679344	7.03e-05	VDAC2	Merge_Peak_20900	0.541234	0.00293763	CPNE2
Merge_Peak_9030	0.67913	7.08e-05	E2F8	Merge_Peak_36884	0.541182	0.00294089	ADORA2A
Merge_Peak_22370	0.679109	7.09e-05	LGALS9C	Merge_Peak_5424	0.541153	0.00294273	NTPCR
Merge_Peak_35309	0.679092	7.09e-05	MIR4325	Merge_Peak_20186	0.541002	0.0029523	ABCC1
Merge_Peak_45859	0.678984	7.12e-05	ECI2	Merge_Peak_28507	0.540696	0.00297165	ZNF787
Merge_Peak_20713	0.678699	7.19e-05	GPT2	Merge_Peak_38514	0.540546	0.00298123	CCK
Merge_Peak_43762	0.678672	7.19e-05	MAP3K1	Merge_Peak_27802	0.540439	0.00298802	IFNL3
Merge_Peak_9026	0.678636	7.2e-05	E2F8	Merge_Peak_55026	0.540394	0.00299091	SEMA4D
Merge_Peak_21986	0.678596	7.21e-05	UBE2G1	Merge_Peak_30240	0.540328	0.00299513	PLEK
Merge_Peak_23096	0.678582	7.21e-05	MAP3K14	Merge_Peak_53458	0.540193	0.00300375	MTSS1
Merge_Peak_54164	0.678557	7.22e-05	IL33	Merge_Peak_56407	0.540109	0.00300918	NSMF
Merge_Peak_49837	0.67854	7.22e-05	CAMK2B	Merge_Peak_16262	0.539771	0.00303096	LINC00520
Merge_Peak_54748	0.678392	7.26e-05	CBWD3	Merge_Peak_36487	0.539631	0.00303997	TRAPPC10
Merge_Peak_8983	0.678362	7.27e-05	SOX6	Merge_Peak_42911	0.539624	0.00304042	2019-03-01
Merge_Peak_7030	0.678109	7.33e-05	FAM13C	Merge_Peak_15783	0.53948	0.00304982	RASA3
Merge_Peak_23741	0.677837	7.4e-05	SOX9	Merge_Peak_52295	0.539448	0.00305186	ZNF703
Merge_Peak_11126	0.677753	7.42e-05	RAB38	Merge_Peak_17311	0.539347	0.00305843	CCNK
Merge_Peak_4141	0.677737	7.42e-05	ZNF648	Merge_Peak_56676	0.539169	0.00307004	SH3KBP1
Merge_Peak_54216	0.677703	7.43e-05	NFIB	Merge_Peak_52137	0.539091	0.00307519	PTK2B
Merge_Peak_46216	0.677696	7.43e-05	RANBP9	Merge_Peak_26757	0.539037	0.00307868	ZBTB7A
Merge_Peak_29878	0.67769	7.44e-05	RPS27A	Merge_Peak_33078	0.539034	0.00307892	INPP5D
Merge_Peak_11579	0.677591	7.46e-05	ARHGEF12	Merge_Peak_17667	0.53903	0.00307917	REREP3
Merge_Peak_5393	0.67737	7.52e-05	SIPA1L2	Merge_Peak_39152	0.538943	0.00308483	LINC00870
Merge_Peak_38294	0.677198	7.56e-05	KAT2B	Merge_Peak_36002	0.538827	0.00309246	LINC00649
Merge_Peak_32023	0.677146	7.57e-05	PKP4	Merge_Peak_36056	0.53882	0.00309291	RUNX1
Merge_Peak_31497	0.676917	7.63e-05	C2orf76	Merge_Peak_27324	0.53857	0.0031094	ANO8
Merge_Peak_16073	0.676915	7.63e-05	FOXA1	Merge_Peak_32925	0.538428	0.00311881	TM4SF20
Merge_Peak_22262	0.676782	7.67e-05	KRT16P2	Merge_Peak_27497	0.538404	0.00312041	CCNE1
Merge_Peak_55228	0.676673	7.7e-05	C9orf3	Merge_Peak_36581	0.538278	0.00312878	PCBP3
Merge_Peak_32756	0.676602	7.71e-05	DIRC3	Merge_Peak_38785	0.538237	0.00313151	CACNA2D2
Merge_Peak_29338	0.676582	7.72e-05	EHD3	Merge_Peak_44320	0.53796	0.0031499	CAMK4
Merge_Peak_54755	0.676326	7.79e-05	CBWD3	Merge_Peak_6307	0.537952	0.00315046	FAM107B
Merge_Peak_22625	0.676171	7.83e-05	MIR365B	Merge_Peak_26905	0.537858	0.00315674	INSR
Merge_Peak_32035	0.67593	7.89e-05	DAPL1	Merge_Peak_24496	0.537731	0.00316529	LOC727896
Merge_Peak_51126	0.675905	7.9e-05	<NA>	Merge_Peak_38595	0.537565	0.00317641	SACM1L
Merge_Peak_16051	0.675748	7.94e-05	PAX9	Merge_Peak_22040	0.537555	0.00317708	SCIMP
Merge_Peak_26879	0.675704	7.95e-05	MLLT1	Merge_Peak_51456	0.537324	0.00319269	GIMAP5
Merge_Peak_1273	0.67547	8.01e-05	AHDC1	Merge_Peak_46242	0.537225	0.00319938	JARID2
Merge_Peak_23110	0.675424	8.03e-05	MAP3K14	Merge_Peak_6083	0.537184	0.00320212	GDI2
Merge_Peak_38892	0.675271	8.07e-05	ESRG	Merge_Peak_2197	0.537151	0.00320437	KANK4
Merge_Peak_7643	0.675199	8.09e-05	CH25H	Merge_Peak_31781	0.536946	0.00321827	TMEM163
Merge_Peak_1261	0.675186	8.09e-05	WASF2	Merge_Peak_11524	0.536911	0.00322069	MCAM
Merge_Peak_7183	0.675185	8.09e-05	TACR2	Merge_Peak_8205	0.536169	0.00327152	PRLHR
Merge_Peak_33043	0.675163	8.1e-05	ALPP	Merge_Peak_26397	0.536147	0.00327306	ZADH2
Merge_Peak_7037	0.675092	8.12e-05	CCDC6	Merge_Peak_34141	0.535935	0.00328774	NOL4L
Merge_Peak_3412	0.674938	8.16e-05	IL6R	Merge_Peak_38272	0.535902	0.00328999	TBC1D5
Merge_Peak_14580	0.674907	8.17e-05	CRYL1	Merge_Peak_38504	0.535866	0.00329251	TRAK1
Merge_Peak_806	0.674858	8.18e-05	PQLC2	Merge_Peak_24673	0.535775	0.00329879	APCDD1
Merge_Peak_3024	0.674766	8.2e-05	NOTCH2	Merge_Peak_41206	0.535721	0.00330256	ZNF141
Merge_Peak_1333	0.674719	8.22e-05	SESN2	Merge_Peak_21048	0.535684	0.00330516	ATP6V0D1
Merge_Peak_37979	0.674682	8.23e-05	EGOT	Merge_Peak_17456	0.535579	0.00331244	TRAF3
Merge_Peak_53693	0.674641	8.24e-05	GSDMC	Merge_Peak_12081	0.535421	0.00332347	APOBEC1
Merge_Peak_43823	0.674606	8.25e-05	SMIM15	Merge_Peak_48976	0.535332	0.00332969	GPR146
Merge_Peak_9836	0.674564	8.26e-05	SCGB1A1	Merge_Peak_18723	0.535298	0.00333211	TLE3
Merge_Peak_54432	0.67445	8.29e-05	UBAP1	Merge_Peak_27726	0.535216	0.00333782	RYR1
Merge_Peak_15967	0.674446	8.29e-05	AKAP6	Merge_Peak_4077	0.535202	0.00333885	QSOX1
Merge_Peak_17154	0.674254	8.35e-05	SERPINA11	Merge_Peak_7952	0.535059	0.00334892	TRIM8
Merge_Peak_49297	0.674251	8.35e-05	BZW2	Merge_Peak_44269	0.534621	0.00337983	LOC100289230
Merge_Peak_56037	0.674169	8.37e-05	ASB6	Merge_Peak_41243	0.534569	0.00338352	SPON2
Merge_Peak_46057	0.67407	8.4e-05	HULC	Merge_Peak_36511	0.534513	0.0033875	PFKL
Merge_Peak_32391	0.673989	8.42e-05	NEMP2	Merge_Peak_4592	0.534461	0.00339124	PIK3C2B
Merge_Peak_44710	0.673975	8.42e-05	LINC01959	Merge_Peak_48370	0.534445	0.00339231	TAB2
Merge_Peak_3270	0.673945	8.43e-05	SEMA6C	Merge_Peak_32967	0.53441	0.00339485	SP100
Merge_Peak_20660	0.673894	8.45e-05	LOC390705	Merge_Peak_40977	0.534308	0.00340212	DPPA2P3
Merge_Peak_38769	0.673871	8.45e-05	SEMA3F	Merge_Peak_42861	0.534185	0.0034109	TMEM131L
Merge_Peak_15605	0.673675	8.51e-05	MYO16-AS1	Merge_Peak_36893	0.534052	0.00342041	GUCD1
Merge_Peak_12058	0.673594	8.53e-05	IFFO1	Merge_Peak_39945	0.533981	0.00342548	NME9
Merge_Peak_25632	0.673573	8.54e-05	ZBTB7C	Merge_Peak_21572	0.533837	0.00343583	GSE1
Merge_Peak_33919	0.673545	8.55e-05	RIN2	Merge_Peak_33165	0.533747	0.00344232	SH3BP4
Merge_Peak_8787	0.673522	8.55e-05	MIR4687	Merge_Peak_949	0.533729	0.00344362	CELA3B
Merge_Peak_25730	0.67337	8.6e-05	DYNAP	Merge_Peak_44011	0.533722	0.00344411	HEXB
Merge_Peak_18296	0.673127	8.67e-05	MYZAP	Merge_Peak_36005	0.533648	0.00344948	LINC00649
Merge_Peak_41810	0.673071	8.68e-05	RBM47	Merge_Peak_27257	0.5335	0.00346018	HSH2D
Merge_Peak_42519	0.672715	8.79e-05	EGF	Merge_Peak_53113	0.533399	0.00346748	PABPC1
Merge_Peak_16283	0.672702	8.79e-05	DAAM1	Merge_Peak_20079	0.533304	0.00347441	ZC3H7A
Merge_Peak_45647	0.672699	8.79e-05	TBC1D9B	Merge_Peak_16963	0.53326	0.00347761	CALM1
Merge_Peak_42671	0.672677	8.8e-05	ELF2	Merge_Peak_39443	0.533136	0.00348661	TIGIT
Merge_Peak_8676	0.672663	8.8e-05	TOLLIP	Merge_Peak_42738	0.533036	0.00349394	INPP4B
Merge_Peak_16507	0.672603	8.82e-05	RAD51B	Merge_Peak_20416	0.532929	0.00350175	NSMCE1
Merge_Peak_37476	0.672602	8.82e-05	TNRC6B	Merge_Peak_45657	0.532852	0.00350735	FLT4
Merge_Peak_18764	0.672577	8.83e-05	THSD4	Merge_Peak_30988	0.532711	0.00351772	PDCL3
Merge_Peak_52888	0.672563	8.83e-05	FABP4	Merge_Peak_32757	0.532694	0.00351895	TNS1
Merge_Peak_12581	0.672515	8.84e-05	AMN1	Merge_Peak_24522	0.532666	0.00352104	LPIN2
Merge_Peak_51118	0.672513	8.85e-05	MIR29B1	Merge_Peak_44767	0.532491	0.00353387	CXXC5
Merge_Peak_8181	0.672462	8.86e-05	ABLIM1	Merge_Peak_52093	0.532313	0.00354704	NKX2-6
Merge_Peak_3785	0.672439	8.87e-05	MIR3658	Merge_Peak_9644	0.532223	0.00355366	PTPRJ
Merge_Peak_7352	0.672364	8.89e-05	SYNPO2L	Merge_Peak_6943	0.53222	0.00355391	GDF10
Merge_Peak_11409	0.672284	8.91e-05	NNMT	Merge_Peak_43352	0.532153	0.0035589	RETREG1
Merge_Peak_43829	0.672187	8.94e-05	ZSWIM6	Merge_Peak_50863	0.53207	0.00356503	SRPK2
Merge_Peak_33869	0.672161	8.95e-05	KAT14	Merge_Peak_36660	0.531901	0.00357758	MICAL3
Merge_Peak_45862	0.671993	9e-05	ECI2	Merge_Peak_33143	0.531818	0.0035838	ARL4C
Merge_Peak_21261	0.671762	9.07e-05	BCAR1	Merge_Peak_8028	0.531679	0.00359414	STN1
Merge_Peak_15194	0.671679	9.09e-05	PCDH8	Merge_Peak_46671	0.531561	0.00360302	HLA-DQA1
Merge_Peak_1260	0.671654	9.1e-05	WASF2	Merge_Peak_53459	0.531552	0.00360365	MTSS1
Merge_Peak_18779	0.671556	9.13e-05	THSD4	Merge_Peak_10090	0.531506	0.00360714	ACY3
Merge_Peak_48610	0.67155	9.13e-05	EZR	Merge_Peak_12848	0.531449	0.00361138	SLC4A8
Merge_Peak_37105	0.671516	9.14e-05	SLC5A1	Merge_Peak_2747	0.531444	0.00361181	EPS8L3
Merge_Peak_29864	0.67145	9.16e-05	EML6	Merge_Peak_43064	0.531375	0.00361695	IRF2
Merge_Peak_47415	0.671243	9.23e-05	FAM135A	Merge_Peak_2687	0.531291	0.00362327	SLC25A24
Merge_Peak_15242	0.671222	9.23e-05	KLF5	Merge_Peak_24002	0.531131	0.00363532	FOXJ1
Merge_Peak_7091	0.670958	9.31e-05	ARID5B	Merge_Peak_41788	0.530958	0.00364845	CHRNA9
Merge_Peak_39330	0.670916	9.33e-05	CD47	Merge_Peak_44098	0.530826	0.00365843	THBS4
Merge_Peak_15156	0.670821	9.36e-05	MIR4703	Merge_Peak_48649	0.530753	0.00366398	PNLDC1
Merge_Peak_43969	0.670795	9.36e-05	ZNF366	Merge_Peak_9984	0.530467	0.00368581	SSSCA1-AS1
Merge_Peak_5713	0.670771	9.37e-05	C1orf100	Merge_Peak_47208	0.530452	0.00368692	CLIC5
Merge_Peak_52479	0.670656	9.41e-05	LINC00293	Merge_Peak_22852	0.530421	0.00368933	NR1D1
Merge_Peak_16021	0.670606	9.42e-05	NFKBIA	Merge_Peak_37436	0.530309	0.00369785	MGAT3
Merge_Peak_466	0.670531	9.44e-05	CASZ1	Merge_Peak_31786	0.530155	0.00370966	TMEM163
Merge_Peak_11550	0.670478	9.46e-05	NECTIN1	Merge_Peak_36671	0.530152	0.00370994	PEX26
Merge_Peak_29149	0.67047	9.46e-05	RAB10	Merge_Peak_21708	0.529925	0.00372741	ZC3H18
Merge_Peak_51941	0.670404	9.48e-05	MTUS1	Merge_Peak_9842	0.529888	0.00373027	SCGB1A1
Merge_Peak_24535	0.670307	9.51e-05	MYL12B	Merge_Peak_37838	0.529424	0.00376625	GRAMD4
Merge_Peak_29555	0.670173	9.56e-05	HAAO	Merge_Peak_5127	0.529264	0.00377868	LBR
Merge_Peak_20861	0.670147	9.57e-05	CAPNS2	Merge_Peak_23486	0.529019	0.00379786	WFDC21P
Merge_Peak_53222	0.670091	9.58e-05	AZIN1	Merge_Peak_18991	0.528969	0.0038018	TBC1D2B
Merge_Peak_7121	0.670013	9.61e-05	JMJD1C	Merge_Peak_27039	0.528914	0.00380607	MIR4748
Merge_Peak_25895	0.669835	9.66e-05	VPS4B	Merge_Peak_34431	0.52889	0.00380798	PLCG1
Merge_Peak_48048	0.669724	9.7e-05	SLC18B1	Merge_Peak_52861	0.528711	0.00382208	ZBTB10
Merge_Peak_57394	0.669546	9.76e-05	AIFM1	Merge_Peak_12129	0.528711	0.00382209	CLEC2D
Merge_Peak_45875	0.669319	9.83e-05	RPP40	Merge_Peak_26985	0.528567	0.0038334	ZNF846
Merge_Peak_4182	0.669201	9.87e-05	LAMC2	Merge_Peak_55345	0.528532	0.00383622	TRIM14
Merge_Peak_1515	0.669156	9.88e-05	ZNF362	Merge_Peak_45643	0.528409	0.00384593	RUFY1
Merge_Peak_37756	0.669123	9.89e-05	FBLN1	Merge_Peak_8356	0.528237	0.00385959	BUB3
Merge_Peak_6582	0.669089	9.9e-05	MIR938	Merge_Peak_14920	0.528125	0.00386848	TPTE2P5
Merge_Peak_24990	0.66896	9.95e-05	INO80C	Merge_Peak_1820	0.528096	0.0038708	PTPRF
Merge_Peak_18774	0.668955	9.95e-05	THSD4	Merge_Peak_4345	0.528015	0.00387722	ATP6V1G3
Merge_Peak_3976	0.668903	9.96e-05	TNFSF18	Merge_Peak_3676	0.527971	0.0038808	CFAP126
Merge_Peak_34380	0.668887	9.97e-05	DHX35	Merge_Peak_48381	0.527922	0.00388471	ZC3H12D
Merge_Peak_1184	0.668861	9.98e-05	CRYBG2	Merge_Peak_6158	0.527796	0.00389479	GATA3
Merge_Peak_29398	0.668763	0.000100098	LOC100288911	Merge_Peak_3825	0.527691	0.00390316	RCSD1
Merge_Peak_38081	0.668728	0.000100212	SLC6A1	Merge_Peak_57498	0.527598	0.00391061	ZNF185
Merge_Peak_54668	0.668657	0.000100445	FGF7P6	Merge_Peak_18863	0.527546	0.00391479	CYP11A1
Merge_Peak_2029	0.668552	0.00010079	SSBP3	Merge_Peak_28334	0.527544	0.00391499	NAPSB
Merge_Peak_26723	0.668427	0.000101205	NFIC	Merge_Peak_19601	0.527362	0.00392968	ADAMTS17
Merge_Peak_39601	0.668415	0.000101245	ITGB5	Merge_Peak_8670	0.527329	0.00393234	MUC5B
Merge_Peak_23535	0.668397	0.000101303	MRC2	Merge_Peak_40130	0.52729	0.00393547	GPR171
Merge_Peak_43912	0.668272	0.000101718	PIK3R1	Merge_Peak_2093	0.527263	0.00393768	PLPP3
Merge_Peak_17074	0.668242	0.000101819	RIN3	Merge_Peak_13647	0.526887	0.00396814	EEA1
Merge_Peak_50153	0.668213	0.000101914	AUTS2	Merge_Peak_11361	0.526881	0.00396862	LOC100132078
Merge_Peak_32044	0.668212	0.000101919	TANC1	Merge_Peak_11195	0.526806	0.00397474	MTMR2
Merge_Peak_31499	0.668211	0.000101923	C2orf76	Merge_Peak_31324	0.526804	0.00397487	MIR4435-2HG
Merge_Peak_14018	0.668207	0.000101936	NAA25	Merge_Peak_7798	0.526786	0.00397634	PIK3AP1
Merge_Peak_24920	0.668033	0.000102517	DSC3	Merge_Peak_6643	0.526537	0.00399669	MAP3K8
Merge_Peak_342	0.668002	0.000102622	SLC2A5	Merge_Peak_14740	0.526494	0.00400027	FLT3
Merge_Peak_41725	0.667916	0.000102909	KLF3	Merge_Peak_32958	0.526466	0.00400253	TRIP12
Merge_Peak_36778	0.667807	0.000103275	PI4KAP2	Merge_Peak_46609	0.526433	0.00400526	C6orf15
Merge_Peak_11912	0.667624	0.000103895	FBXL14	Merge_Peak_45085	0.526373	0.00401018	NDST1
Merge_Peak_27115	0.667602	0.000103969	NFIX	Merge_Peak_8175	0.526298	0.00401629	ABLIM1
Merge_Peak_41276	0.667504	0.000104303	FGFR3	Merge_Peak_7216	0.526011	0.00403997	PRF1
Merge_Peak_42998	0.667371	0.000104754	AGA	Merge_Peak_16597	0.525697	0.00406601	ZFP36L1
Merge_Peak_25731	0.667289	0.000105036	DYNAP	Merge_Peak_49184	0.525616	0.00407273	AIMP2
Merge_Peak_16557	0.667285	0.00010505	ZFP36L1	Merge_Peak_15851	0.525608	0.00407337	DAD1
Merge_Peak_56142	0.667077	0.000105762	RAPGEF1	Merge_Peak_29691	0.525595	0.00407447	PRKCE
Merge_Peak_2544	0.667068	0.000105792	TGFBR3	Merge_Peak_51453	0.525578	0.00407588	GIMAP2
Merge_Peak_359	0.666954	0.000106187	H6PD	Merge_Peak_16527	0.525576	0.00407608	ZFP36L1
Merge_Peak_24652	0.666927	0.000106279	TXNDC2	Merge_Peak_6154	0.525572	0.00407637	SFMBT2
Merge_Peak_8586	0.666818	0.000106657	CFAP46	Merge_Peak_8658	0.525349	0.00409503	MUC6
Merge_Peak_42697	0.666719	0.000107001	MAML3	Merge_Peak_51765	0.525268	0.00410175	PRAG1
Merge_Peak_2030	0.666665	0.000107189	SSBP3	Merge_Peak_52290	0.525191	0.00410822	ZNF703
Merge_Peak_21061	0.666588	0.000107456	C16orf86	Merge_Peak_29476	0.525123	0.00411396	GALM
Merge_Peak_49454	0.666568	0.000107526	OSBPL3	Merge_Peak_55943	0.524797	0.0041414	NAIF1
Merge_Peak_44702	0.666554	0.000107578	CXCL14	Merge_Peak_57393	0.524785	0.00414235	AIFM1
Merge_Peak_1128	0.666459	0.000107908	MACO1	Merge_Peak_2948	0.524754	0.004145	CD2
Merge_Peak_32073	0.666459	0.000107908	BAZ2B	Merge_Peak_12141	0.524751	0.00414529	CD69
Merge_Peak_4930	0.666439	0.000107979	KCTD3	Merge_Peak_49943	0.524668	0.00415227	SPATA48
Merge_Peak_23132	0.666346	0.000108305	MAPK8IP1P2	Merge_Peak_21486	0.524475	0.00416859	COTL1
Merge_Peak_18277	0.666323	0.000108386	TEX9	Merge_Peak_57375	0.524423	0.00417302	SASH3
Merge_Peak_29953	0.666311	0.00010843	MIR4432	Merge_Peak_39126	0.524408	0.00417435	FOXP1
Merge_Peak_37370	0.666271	0.00010857	CSNK1E	Merge_Peak_38375	0.524402	0.00417485	ZNF860
Merge_Peak_37482	0.666264	0.000108592	SGSM3	Merge_Peak_38859	0.52436	0.00417838	PRKCD
Merge_Peak_23061	0.666146	0.000109011	HDAC5	Merge_Peak_48977	0.524312	0.0041825	GPR146
Merge_Peak_46564	0.666035	0.000109403	MIR877	Merge_Peak_4043	0.524224	0.00418998	C1orf220
Merge_Peak_37461	0.665973	0.000109624	FAM83F	Merge_Peak_13959	0.524092	0.00420121	C12orf76
Merge_Peak_762	0.665971	0.000109633	ARHGEF10L	Merge_Peak_57353	0.524033	0.00420625	THOC2
Merge_Peak_29646	0.66594	0.000109742	THADA	Merge_Peak_6845	0.523735	0.00423187	HNRNPF
Merge_Peak_15244	0.665926	0.000109791	KLF5	Merge_Peak_2640	0.523717	0.00423335	LOC100129620
Merge_Peak_1270	0.665829	0.000110136	WASF2	Merge_Peak_33493	0.523692	0.00423554	SIRPG
Merge_Peak_41012	0.665711	0.000110557	HES1	Merge_Peak_51741	0.523673	0.00423717	AGPAT5
Merge_Peak_38122	0.6657	0.000110598	PPARG	Merge_Peak_32574	0.523572	0.00424585	CASP8
Merge_Peak_17325	0.66564	0.000110811	CCDC85C	Merge_Peak_35426	0.523541	0.00424852	ZNF831
Merge_Peak_17525	0.665422	0.000111596	ATP5MPL	Merge_Peak_33543	0.523515	0.00425076	EBF4
Merge_Peak_6282	0.665358	0.000111829	PRPF18	Merge_Peak_53897	0.523455	0.00425596	SLC45A4
Merge_Peak_24933	0.665353	0.000111847	DSG1	Merge_Peak_33098	0.523367	0.00426358	DGKD
Merge_Peak_7560	0.665326	0.000111944	C10orf99	Merge_Peak_12138	0.523349	0.00426511	CLECL1
Merge_Peak_29658	0.665153	0.000112573	THADA	Merge_Peak_9721	0.523143	0.00428295	MPEG1
Merge_Peak_39537	0.66506	0.000112912	CSTA	Merge_Peak_36724	0.523054	0.0042907	DGCR8
Merge_Peak_50011	0.665047	0.000112957	EGFR	Merge_Peak_8148	0.522729	0.00431911	ADRB1
Merge_Peak_24812	0.664986	0.000113181	RBBP8	Merge_Peak_165	0.522691	0.00432242	LINC01134
Merge_Peak_52035	0.664959	0.000113279	BIN3-IT1	Merge_Peak_7312	0.522691	0.00432244	DDIT4
Merge_Peak_213	0.664809	0.000113829	PLEKHG5	Merge_Peak_9718	0.522671	0.00432418	FAM111B
Merge_Peak_25616	0.664768	0.000113981	ZBTB7C	Merge_Peak_22427	0.522573	0.00433273	RNF112
Merge_Peak_3413	0.664682	0.000114296	IL6R	Merge_Peak_10069	0.522445	0.00434399	POLD4
Merge_Peak_25894	0.664667	0.000114353	VPS4B	Merge_Peak_11486	0.522393	0.00434858	CD3E
Merge_Peak_53413	0.664652	0.000114408	FBXO32	Merge_Peak_54316	0.52236	0.00435142	EQTN
Merge_Peak_51834	0.664441	0.000115188	C8orf74	Merge_Peak_29832	0.522275	0.00435891	ACYP2
Merge_Peak_30667	0.664441	0.000115191	LOC285074	Merge_Peak_36835	0.522266	0.00435978	BCR
Merge_Peak_56036	0.664411	0.000115299	ASB6	Merge_Peak_13105	0.522184	0.00436696	MIR26A2
Merge_Peak_42528	0.664379	0.000115419	FAM241A	Merge_Peak_44878	0.522042	0.0043795	NDFIP1
Merge_Peak_48144	0.664268	0.000115831	MAP3K5	Merge_Peak_20548	0.521968	0.00438613	SMG1P2
Merge_Peak_2154	0.66417	0.0001162	FGGY	Merge_Peak_20758	0.521905	0.00439172	ADCY7
Merge_Peak_11470	0.664028	0.00011673	SCN2B	Merge_Peak_35763	0.521863	0.00439538	USP25
Merge_Peak_48522	0.663944	0.000117048	ARID1B	Merge_Peak_15473	0.521701	0.00440983	UBAC2
Merge_Peak_55100	0.663922	0.000117129	IPPK	Merge_Peak_13997	0.521672	0.0044124	CUX2
Merge_Peak_48353	0.663874	0.000117312	SASH1	Merge_Peak_35420	0.52162	0.00441707	ZNF831
Merge_Peak_12798	0.663844	0.000117425	MIR1293	Merge_Peak_52826	0.521534	0.00442471	IL7
Merge_Peak_4790	0.66379	0.000117627	MIR205HG	Merge_Peak_12299	0.521406	0.00443615	DDX47
[truncated: 8,603 more rows]

[truncated: 7 more sheets: Sup Fig. 6c, Sup Fig.12, Sup Fig. 17c, Sup Fig.19, Sup Fig. 20, Sup Fig.21, Sup Fig. 22]
